# Supplementary material for: Simulating the Energy Capture Process in Push–Pull Norbornadiene-Quadricyclane Photoswitches
Source: J Phys Chem Lett. 2025 Apr 23;16(17):4315–25. doi: 10.1021/acs.jpclett.5c00634 (PMC12051204; doi:10.1021/acs.jpclett.5c00634)
Supplement: Supplementary file 2 — jz5c00634_si_002.zip [file jz5c00634_si_002.zip]

Archive with 10 entries (10 files):
- trajectory_0001.mp4
- trajectory_0002.mp4
- trajectory_0003.mp4
- trajectory_0004.mp4
- trajectory_0005.mp4
- trajectory_0006.mp4
- trajectory_0007.mp4
- trajectory_0008.mp4
- trajectory_0009.mp4
- trajectory_0010.mp4
