# Supplementary material for: Simulating the Energy Capture Process in Push–Pull Norbornadiene-Quadricyclane Photoswitches
Source: J Phys Chem Lett. 2025 Apr 23;16(17):4315–25. doi: 10.1021/acs.jpclett.5c00634 (PMC12051204; doi:10.1021/acs.jpclett.5c00634)
Supplement: Supplementary file 4 — jz5c00634_si_004.zip [file jz5c00634_si_004.zip]

Archive with 354 entries (290 files):
- Interpolated_reaction_paths/
- Interpolated_reaction_paths/Compound_II/
- Interpolated_reaction_paths/Compound_II/dir_17/
- Interpolated_reaction_paths/Compound_II/dir_17/molecular_geometry.xyz
- Interpolated_reaction_paths/Compound_II/dir_15/
- Interpolated_reaction_paths/Compound_II/dir_15/molecular_geometry.xyz
- Interpolated_reaction_paths/Compound_II/dir_01/
- Interpolated_reaction_paths/Compound_II/dir_01/molecular_geometry.xyz
- Interpolated_reaction_paths/Compound_II/dir_14/
- Interpolated_reaction_paths/Compound_II/dir_14/molecular_geometry.xyz
- Interpolated_reaction_paths/Compound_II/dir_02/
- Interpolated_reaction_paths/Compound_II/dir_02/molecular_geometry.xyz
- Interpolated_reaction_paths/Compound_II/dir_18/
- Interpolated_reaction_paths/Compound_II/dir_18/molecular_geometry.xyz
- Interpolated_reaction_paths/Compound_II/dir_19/
- Interpolated_reaction_paths/Compound_II/dir_19/molecular_geometry.xyz
- Interpolated_reaction_paths/Compound_II/dir_03/
- Interpolated_reaction_paths/Compound_II/dir_03/molecular_geometry.xyz
- Interpolated_reaction_paths/Compound_II/dir_16/
- Interpolated_reaction_paths/Compound_II/dir_16/molecular_geometry.xyz
- Interpolated_reaction_paths/Compound_II/dir_00/
- Interpolated_reaction_paths/Compound_II/dir_00/molecular_geometry.xyz
- Interpolated_reaction_paths/Compound_II/dir_05/
- Interpolated_reaction_paths/Compound_II/dir_05/molecular_geometry.xyz
- Interpolated_reaction_paths/Compound_II/dir_12/
- Interpolated_reaction_paths/Compound_II/dir_12/molecular_geometry.xyz
- Interpolated_reaction_paths/Compound_II/dir_10/
- Interpolated_reaction_paths/Compound_II/dir_10/molecular_geometry.xyz
- Interpolated_reaction_paths/Compound_II/dir_04/
- Interpolated_reaction_paths/Compound_II/dir_04/molecular_geometry.xyz
- Interpolated_reaction_paths/Compound_II/dir_09/
- Interpolated_reaction_paths/Compound_II/dir_09/molecular_geometry.xyz
- Interpolated_reaction_paths/Compound_II/dir_07/
- Interpolated_reaction_paths/Compound_II/dir_07/molecular_geometry.xyz
- Interpolated_reaction_paths/Compound_II/dir_13/
- Interpolated_reaction_paths/Compound_II/dir_13/molecular_geometry.xyz
- Interpolated_reaction_paths/Compound_II/dir_20/
- Interpolated_reaction_paths/Compound_II/dir_20/molecular_geometry.xyz
- Interpolated_reaction_paths/Compound_II/dir_08/
- Interpolated_reaction_paths/Compound_II/dir_08/molecular_geometry.xyz
- Interpolated_reaction_paths/Compound_II/dir_11/
- Interpolated_reaction_paths/Compound_II/dir_11/molecular_geometry.xyz
- Interpolated_reaction_paths/Compound_II/reaction_path.xyz
- Interpolated_reaction_paths/Compound_II/dir_06/
- Interpolated_reaction_paths/Compound_II/dir_06/molecular_geometry.xyz
- Interpolated_reaction_paths/Compound_I/
- Interpolated_reaction_paths/Compound_I/dir_17/
- Interpolated_reaction_paths/Compound_I/dir_17/molecular_geometry.xyz
- Interpolated_reaction_paths/Compound_I/dir_15/
- Interpolated_reaction_paths/Compound_I/dir_15/molecular_geometry.xyz
- Interpolated_reaction_paths/Compound_I/dir_01/
- Interpolated_reaction_paths/Compound_I/dir_01/molecular_geometry.xyz
- Interpolated_reaction_paths/Compound_I/dir_14/
- Interpolated_reaction_paths/Compound_I/dir_14/molecular_geometry.xyz
- Interpolated_reaction_paths/Compound_I/dir_02/
- Interpolated_reaction_paths/Compound_I/dir_02/molecular_geometry.xyz
- Interpolated_reaction_paths/Compound_I/dir_18/
- Interpolated_reaction_paths/Compound_I/dir_18/molecular_geometry.xyz
- Interpolated_reaction_paths/Compound_I/dir_19/
- Interpolated_reaction_paths/Compound_I/dir_19/molecular_geometry.xyz
- Interpolated_reaction_paths/Compound_I/dir_03/
- Interpolated_reaction_paths/Compound_I/dir_03/molecular_geometry.xyz
- Interpolated_reaction_paths/Compound_I/dir_16/
- Interpolated_reaction_paths/Compound_I/dir_16/molecular_geometry.xyz
- Interpolated_reaction_paths/Compound_I/dir_00/
- Interpolated_reaction_paths/Compound_I/dir_00/molecular_geometry.xyz
- Interpolated_reaction_paths/Compound_I/dir_05/
- Interpolated_reaction_paths/Compound_I/dir_05/molecular_geometry.xyz
- Interpolated_reaction_paths/Compound_I/dir_12/
- Interpolated_reaction_paths/Compound_I/dir_12/molecular_geometry.xyz
- Interpolated_reaction_paths/Compound_I/dir_10/
- Interpolated_reaction_paths/Compound_I/dir_10/molecular_geometry.xyz
- Interpolated_reaction_paths/Compound_I/dir_04/
- Interpolated_reaction_paths/Compound_I/dir_04/molecular_geometry.xyz
- Interpolated_reaction_paths/Compound_I/dir_09/
- Interpolated_reaction_paths/Compound_I/dir_09/molecular_geometry.xyz
- Interpolated_reaction_paths/Compound_I/dir_07/
- Interpolated_reaction_paths/Compound_I/dir_07/molecular_geometry.xyz
- Interpolated_reaction_paths/Compound_I/dir_13/
- Interpolated_reaction_paths/Compound_I/dir_13/molecular_geometry.xyz
- Interpolated_reaction_paths/Compound_I/dir_20/
- Interpolated_reaction_paths/Compound_I/dir_20/molecular_geometry.xyz
- Interpolated_reaction_paths/Compound_I/dir_08/
- Interpolated_reaction_paths/Compound_I/dir_08/molecular_geometry.xyz
- Interpolated_reaction_paths/Compound_I/dir_11/
- Interpolated_reaction_paths/Compound_I/dir_11/molecular_geometry.xyz
- Interpolated_reaction_paths/Compound_I/reaction_path.xyz
- Interpolated_reaction_paths/Compound_I/dir_06/
- Interpolated_reaction_paths/Compound_I/dir_06/molecular_geometry.xyz
- MRSF-TDDFT_geometry_optimizations/
- MRSF-TDDFT_geometry_optimizations/optimized_I.xyz
- MRSF-TDDFT_geometry_optimizations/Compound_II/
- MRSF-TDDFT_geometry_optimizations/Compound_II/S1S0-MECI-II/
- MRSF-TDDFT_geometry_optimizations/Compound_II/S1S0-MECI-II/bak.tgz
- MRSF-TDDFT_geometry_optimizations/Compound_II/S1S0-MECI-II/run_openqp.bash
- MRSF-TDDFT_geometry_optimizations/Compound_II/S1S0-MECI-II/gradient_1.log
- MRSF-TDDFT_geometry_optimizations/Compound_II/S1S0-MECI-II/x.bash
- MRSF-TDDFT_geometry_optimizations/Compound_II/S1S0-MECI-II/gradient_1.inp
- MRSF-TDDFT_geometry_optimizations/Compound_II/S1S0-MECI-II/get_forces_mxs.cpp
- MRSF-TDDFT_geometry_optimizations/Compound_II/S1S0-MECI-II/run_external.bash
- MRSF-TDDFT_geometry_optimizations/Compound_II/S1S0-MECI-II/gradient_0.log
- MRSF-TDDFT_geometry_optimizations/Compound_II/S1S0-MECI-II/settings
- MRSF-TDDFT_geometry_optimizations/Compound_II/S1S0-MECI-II/opt.log
- MRSF-TDDFT_geometry_optimizations/Compound_II/S1S0-MECI-II/opt.com
- MRSF-TDDFT_geometry_optimizations/Compound_II/S1S0-MECI-II/gradient_0.inp
- MRSF-TDDFT_geometry_optimizations/Compound_II/S0-QC-II/
- MRSF-TDDFT_geometry_optimizations/Compound_II/S0-QC-II/bak.tgz
- MRSF-TDDFT_geometry_optimizations/Compound_II/S0-QC-II/run_openqp.bash
- MRSF-TDDFT_geometry_optimizations/Compound_II/S0-QC-II/x.bash
- MRSF-TDDFT_geometry_optimizations/Compound_II/S0-QC-II/get_forces_opt.cpp
- MRSF-TDDFT_geometry_optimizations/Compound_II/S0-QC-II/gradient.inp
- MRSF-TDDFT_geometry_optimizations/Compound_II/S0-QC-II/gradient.log
- MRSF-TDDFT_geometry_optimizations/Compound_II/S0-QC-II/run_external.bash
- MRSF-TDDFT_geometry_optimizations/Compound_II/S0-QC-II/settings
- MRSF-TDDFT_geometry_optimizations/Compound_II/S0-QC-II/opt.log
- MRSF-TDDFT_geometry_optimizations/Compound_II/S0-QC-II/opt.com
- MRSF-TDDFT_geometry_optimizations/Compound_II/S0-NBD-II/
- MRSF-TDDFT_geometry_optimizations/Compound_II/S0-NBD-II/bak.tgz
- MRSF-TDDFT_geometry_optimizations/Compound_II/S0-NBD-II/run_openqp.bash
- MRSF-TDDFT_geometry_optimizations/Compound_II/S0-NBD-II/x.bash
- MRSF-TDDFT_geometry_optimizations/Compound_II/S0-NBD-II/get_forces_opt.cpp
- MRSF-TDDFT_geometry_optimizations/Compound_II/S0-NBD-II/gradient.inp
- MRSF-TDDFT_geometry_optimizations/Compound_II/S0-NBD-II/gradient.log
- MRSF-TDDFT_geometry_optimizations/Compound_II/S0-NBD-II/run_external.bash
- MRSF-TDDFT_geometry_optimizations/Compound_II/S0-NBD-II/settings
- MRSF-TDDFT_geometry_optimizations/Compound_II/S0-NBD-II/opt.log
- MRSF-TDDFT_geometry_optimizations/Compound_II/S0-NBD-II/opt.com
- MRSF-TDDFT_geometry_optimizations/optimized_II.xyz
- MRSF-TDDFT_geometry_optimizations/Compound_I/
- MRSF-TDDFT_geometry_optimizations/Compound_I/S1S0-MECI-I/
- MRSF-TDDFT_geometry_optimizations/Compound_I/S1S0-MECI-I/bak.tgz
- MRSF-TDDFT_geometry_optimizations/Compound_I/S1S0-MECI-I/run_openqp.bash
- MRSF-TDDFT_geometry_optimizations/Compound_I/S1S0-MECI-I/gradient_1.log
- MRSF-TDDFT_geometry_optimizations/Compound_I/S1S0-MECI-I/x.bash
- MRSF-TDDFT_geometry_optimizations/Compound_I/S1S0-MECI-I/gradient_1.inp
- MRSF-TDDFT_geometry_optimizations/Compound_I/S1S0-MECI-I/get_forces_mxs.cpp
- MRSF-TDDFT_geometry_optimizations/Compound_I/S1S0-MECI-I/run_external.bash
- MRSF-TDDFT_geometry_optimizations/Compound_I/S1S0-MECI-I/gradient_0.log
- MRSF-TDDFT_geometry_optimizations/Compound_I/S1S0-MECI-I/settings
- MRSF-TDDFT_geometry_optimizations/Compound_I/S1S0-MECI-I/opt.log
- MRSF-TDDFT_geometry_optimizations/Compound_I/S1S0-MECI-I/opt.com
- MRSF-TDDFT_geometry_optimizations/Compound_I/S1S0-MECI-I/gradient_0.inp
- MRSF-TDDFT_geometry_optimizations/Compound_I/S0-NBD-I/
- MRSF-TDDFT_geometry_optimizations/Compound_I/S0-NBD-I/bak.tgz
- MRSF-TDDFT_geometry_optimizations/Compound_I/S0-NBD-I/run_openqp.bash
- MRSF-TDDFT_geometry_optimizations/Compound_I/S0-NBD-I/x.bash
- MRSF-TDDFT_geometry_optimizations/Compound_I/S0-NBD-I/get_forces_opt.cpp
- MRSF-TDDFT_geometry_optimizations/Compound_I/S0-NBD-I/gradient.inp
- MRSF-TDDFT_geometry_optimizations/Compound_I/S0-NBD-I/gradient.log
- MRSF-TDDFT_geometry_optimizations/Compound_I/S0-NBD-I/run_external.bash
- MRSF-TDDFT_geometry_optimizations/Compound_I/S0-NBD-I/settings
- MRSF-TDDFT_geometry_optimizations/Compound_I/S0-NBD-I/opt.log
- MRSF-TDDFT_geometry_optimizations/Compound_I/S0-NBD-I/opt.com
- MRSF-TDDFT_geometry_optimizations/Compound_I/S0-QC-I/
- MRSF-TDDFT_geometry_optimizations/Compound_I/S0-QC-I/bak.tgz
- MRSF-TDDFT_geometry_optimizations/Compound_I/S0-QC-I/run_openqp.bash
- MRSF-TDDFT_geometry_optimizations/Compound_I/S0-QC-I/x.bash
- MRSF-TDDFT_geometry_optimizations/Compound_I/S0-QC-I/get_forces_opt.cpp
- MRSF-TDDFT_geometry_optimizations/Compound_I/S0-QC-I/gradient.inp
- MRSF-TDDFT_geometry_optimizations/Compound_I/S0-QC-I/gradient.log
- MRSF-TDDFT_geometry_optimizations/Compound_I/S0-QC-I/run_external.bash
- MRSF-TDDFT_geometry_optimizations/Compound_I/S0-QC-I/settings
- MRSF-TDDFT_geometry_optimizations/Compound_I/S0-QC-I/opt.log
- MRSF-TDDFT_geometry_optimizations/Compound_I/S0-QC-I/opt.com
- PES_scans/
- PES_scans/XMS-CASPT2/
- PES_scans/XMS-CASPT2/Compound_I/
- PES_scans/XMS-CASPT2/Compound_I/1_PES_scan/
- PES_scans/XMS-CASPT2/Compound_I/1_PES_scan/logfile_17
- PES_scans/XMS-CASPT2/Compound_I/1_PES_scan/input_19
- PES_scans/XMS-CASPT2/Compound_I/1_PES_scan/logfile_08
- PES_scans/XMS-CASPT2/Compound_I/1_PES_scan/logfile_14
- PES_scans/XMS-CASPT2/Compound_I/1_PES_scan/logfile_11
- PES_scans/XMS-CASPT2/Compound_I/1_PES_scan/input_01
- PES_scans/XMS-CASPT2/Compound_I/1_PES_scan/logfile_12
- PES_scans/XMS-CASPT2/Compound_I/1_PES_scan/input_03
- PES_scans/XMS-CASPT2/Compound_I/1_PES_scan/logfile_20
- PES_scans/XMS-CASPT2/Compound_I/1_PES_scan/input_11
- PES_scans/XMS-CASPT2/Compound_I/1_PES_scan/logfile_10
- PES_scans/XMS-CASPT2/Compound_I/1_PES_scan/logfile_02
- PES_scans/XMS-CASPT2/Compound_I/1_PES_scan/logfile_19
- PES_scans/XMS-CASPT2/Compound_I/1_PES_scan/input_13
- PES_scans/XMS-CASPT2/Compound_I/1_PES_scan/input_08
- PES_scans/XMS-CASPT2/Compound_I/1_PES_scan/input_07
- PES_scans/XMS-CASPT2/Compound_I/1_PES_scan/input_00
- PES_scans/XMS-CASPT2/Compound_I/1_PES_scan/input_09
- PES_scans/XMS-CASPT2/Compound_I/1_PES_scan/logfile_15
- PES_scans/XMS-CASPT2/Compound_I/1_PES_scan/logfile_18
- PES_scans/XMS-CASPT2/Compound_I/1_PES_scan/input_15
- PES_scans/XMS-CASPT2/Compound_I/1_PES_scan/logfile_09
- PES_scans/XMS-CASPT2/Compound_I/1_PES_scan/input_18
- PES_scans/XMS-CASPT2/Compound_I/1_PES_scan/input_16
- PES_scans/XMS-CASPT2/Compound_I/1_PES_scan/input_04
- PES_scans/XMS-CASPT2/Compound_I/1_PES_scan/input_12
- PES_scans/XMS-CASPT2/Compound_I/1_PES_scan/input_05
- PES_scans/XMS-CASPT2/Compound_I/1_PES_scan/input_14
- PES_scans/XMS-CASPT2/Compound_I/1_PES_scan/logfile_03
- PES_scans/XMS-CASPT2/Compound_I/1_PES_scan/input_06
- PES_scans/XMS-CASPT2/Compound_I/1_PES_scan/input_20
- PES_scans/XMS-CASPT2/Compound_I/1_PES_scan/run.bash
- PES_scans/XMS-CASPT2/Compound_I/1_PES_scan/logfile_00
- PES_scans/XMS-CASPT2/Compound_I/1_PES_scan/logfile_01
- PES_scans/XMS-CASPT2/Compound_I/1_PES_scan/input_02
- PES_scans/XMS-CASPT2/Compound_I/1_PES_scan/logfile_16
- PES_scans/XMS-CASPT2/Compound_I/1_PES_scan/logfile_07
- PES_scans/XMS-CASPT2/Compound_I/1_PES_scan/input_17
- PES_scans/XMS-CASPT2/Compound_I/1_PES_scan/logfile_13
- PES_scans/XMS-CASPT2/Compound_I/1_PES_scan/logfile_04
- PES_scans/XMS-CASPT2/Compound_I/1_PES_scan/input_10
- PES_scans/XMS-CASPT2/Compound_I/1_PES_scan/logfile_05
- PES_scans/XMS-CASPT2/Compound_I/1_PES_scan/logfile_06
- PES_scans/XMS-CASPT2/Compound_I/0_set_up_orbitals/
- PES_scans/XMS-CASPT2/Compound_I/0_set_up_orbitals/logfile
- PES_scans/XMS-CASPT2/Compound_I/0_set_up_orbitals/input
- PES_scans/XMS-CASPT2/Compound_I/0_set_up_orbitals/makepovs.bash
- PES_scans/XMS-CASPT2/Compound_I/0_set_up_orbitals/run.bash
- PES_scans/XMS-CASPT2/Compound_I/0_set_up_orbitals/jmolscript
- PES_scans/MRSF-TDDFT/
- PES_scans/MRSF-TDDFT/Compound_II/
- PES_scans/MRSF-TDDFT/Compound_II/input_03.inp
- PES_scans/MRSF-TDDFT/Compound_II/input_00.inp
- PES_scans/MRSF-TDDFT/Compound_II/input_20.inp
- PES_scans/MRSF-TDDFT/Compound_II/input_01.log
- PES_scans/MRSF-TDDFT/Compound_II/input_04.log
- PES_scans/MRSF-TDDFT/Compound_II/input_03.log
- PES_scans/MRSF-TDDFT/Compound_II/input_18.log
- PES_scans/MRSF-TDDFT/Compound_II/input_19.log
- PES_scans/MRSF-TDDFT/Compound_II/input_09.log
- PES_scans/MRSF-TDDFT/Compound_II/input_14.log
- PES_scans/MRSF-TDDFT/Compound_II/input_13.log
- PES_scans/MRSF-TDDFT/Compound_II/input_12.log
- PES_scans/MRSF-TDDFT/Compound_II/input_10.log
- PES_scans/MRSF-TDDFT/Compound_II/input_06.log
- PES_scans/MRSF-TDDFT/Compound_II/input_11.log
- PES_scans/MRSF-TDDFT/Compound_II/input_17.log
- PES_scans/MRSF-TDDFT/Compound_II/x.bash
- PES_scans/MRSF-TDDFT/Compound_II/input_05.log
- PES_scans/MRSF-TDDFT/Compound_II/input_16.log
- PES_scans/MRSF-TDDFT/Compound_II/input_20.log
- PES_scans/MRSF-TDDFT/Compound_II/input_08.log
- PES_scans/MRSF-TDDFT/Compound_II/input_07.log
- PES_scans/MRSF-TDDFT/Compound_II/input_16.inp
- PES_scans/MRSF-TDDFT/Compound_II/input_19.inp
- PES_scans/MRSF-TDDFT/Compound_II/input_07.inp
- PES_scans/MRSF-TDDFT/Compound_II/input_15.inp
- PES_scans/MRSF-TDDFT/Compound_II/input_17.inp
- PES_scans/MRSF-TDDFT/Compound_II/input_09.inp
- PES_scans/MRSF-TDDFT/Compound_II/input_13.inp
- PES_scans/MRSF-TDDFT/Compound_II/input_11.inp
- PES_scans/MRSF-TDDFT/Compound_II/input_18.inp
- PES_scans/MRSF-TDDFT/Compound_II/input_02.inp
- PES_scans/MRSF-TDDFT/Compound_II/input_15.log
- PES_scans/MRSF-TDDFT/Compound_II/input_02.log
- PES_scans/MRSF-TDDFT/Compound_II/input_00.log
- PES_scans/MRSF-TDDFT/Compound_II/input_05.inp
- PES_scans/MRSF-TDDFT/Compound_II/extract.bash
- PES_scans/MRSF-TDDFT/Compound_II/input_10.inp
- PES_scans/MRSF-TDDFT/Compound_II/input_01.inp
- PES_scans/MRSF-TDDFT/Compound_II/input_04.inp
- PES_scans/MRSF-TDDFT/Compound_II/input_14.inp
- PES_scans/MRSF-TDDFT/Compound_II/input_08.inp
- PES_scans/MRSF-TDDFT/Compound_II/input_06.inp
- PES_scans/MRSF-TDDFT/Compound_II/input_12.inp
- PES_scans/MRSF-TDDFT/Compound_I/
- PES_scans/MRSF-TDDFT/Compound_I/input_03.inp
- PES_scans/MRSF-TDDFT/Compound_I/input_00.inp
- PES_scans/MRSF-TDDFT/Compound_I/input_20.inp
- PES_scans/MRSF-TDDFT/Compound_I/input_01.log
- PES_scans/MRSF-TDDFT/Compound_I/input_04.log
- PES_scans/MRSF-TDDFT/Compound_I/input_03.log
- PES_scans/MRSF-TDDFT/Compound_I/input_18.log
- PES_scans/MRSF-TDDFT/Compound_I/input_19.log
- PES_scans/MRSF-TDDFT/Compound_I/input_09.log
- PES_scans/MRSF-TDDFT/Compound_I/input_14.log
- PES_scans/MRSF-TDDFT/Compound_I/input_13.log
- PES_scans/MRSF-TDDFT/Compound_I/input_12.log
- PES_scans/MRSF-TDDFT/Compound_I/input_10.log
- PES_scans/MRSF-TDDFT/Compound_I/input_06.log
- PES_scans/MRSF-TDDFT/Compound_I/input_11.log
- PES_scans/MRSF-TDDFT/Compound_I/input_17.log
- PES_scans/MRSF-TDDFT/Compound_I/x.bash
- PES_scans/MRSF-TDDFT/Compound_I/input_05.log
- PES_scans/MRSF-TDDFT/Compound_I/input_16.log
- PES_scans/MRSF-TDDFT/Compound_I/input_20.log
- PES_scans/MRSF-TDDFT/Compound_I/input_08.log
- PES_scans/MRSF-TDDFT/Compound_I/input_07.log
- PES_scans/MRSF-TDDFT/Compound_I/input_16.inp
- PES_scans/MRSF-TDDFT/Compound_I/input_19.inp
- PES_scans/MRSF-TDDFT/Compound_I/input_07.inp
- PES_scans/MRSF-TDDFT/Compound_I/input_15.inp
- PES_scans/MRSF-TDDFT/Compound_I/input_17.inp
- PES_scans/MRSF-TDDFT/Compound_I/input_09.inp
- PES_scans/MRSF-TDDFT/Compound_I/input_13.inp
- PES_scans/MRSF-TDDFT/Compound_I/input_11.inp
- PES_scans/MRSF-TDDFT/Compound_I/input_18.inp
- PES_scans/MRSF-TDDFT/Compound_I/input_02.inp
- PES_scans/MRSF-TDDFT/Compound_I/input_15.log
- PES_scans/MRSF-TDDFT/Compound_I/input_02.log
- PES_scans/MRSF-TDDFT/Compound_I/input_00.log
- PES_scans/MRSF-TDDFT/Compound_I/input_05.inp
[truncated: 54 more entries]
