# Supplementary material for: Simulating the Energy Capture Process in Push–Pull Norbornadiene-Quadricyclane Photoswitches
Source: J Phys Chem Lett. 2025 Apr 23;16(17):4315–25. doi: 10.1021/acs.jpclett.5c00634 (PMC12051204; doi:10.1021/acs.jpclett.5c00634)
Supplement: Supplementary file 4 — jz5c00634_si_004.zip [file jz5c00634_si_004.zip › Interpolated_reaction_paths/Compound_II/dir_17/molecular_geometry.xyz]

28

 6.0   -8.36460162   -0.36321883   4.82066777
 6.0   -8.51086305   -1.10767871   3.53739894
 6.0   -8.06657086   -0.17811108   2.43845763
 6.0   -7.59769022   1.05352373   3.16957990
 6.0   -6.59331089   -0.07253274   3.21826716
 6.0   -8.30849105   1.13509510   4.50940447
 6.0   -6.35046441   -2.05660003   4.95764715
 6.0   -2.90105569   -0.17657932   1.56480046
 7.0   -5.76817144   -2.91881449   5.45318109
 6.0   -2.49051304   0.75798788   0.59677189
 6.0   -1.21261049   0.68904161   0.05638482
 6.0   -0.32916790   -0.30279518   0.47008915
 6.0   -0.72317132   -1.23164130   1.42764134
 6.0   -1.99887688   -1.17588174   1.97489724
 1.0   -8.82264760   -0.74821082   5.72484663
 1.0   -9.04310132   -2.04287042   3.42249191
 1.0   -8.14059175   -0.31844559   1.36924767
 1.0   -7.34088619   1.94342118   2.60604940
 1.0   -7.73373875   1.68582797   5.25885728
 1.0   -9.30358644   1.58102660   4.41813589
 1.0   -3.18015258   1.53044005   0.27793806
 1.0   -0.90527852   1.41373162   -0.69007011
 1.0   0.66800521   -0.35158005   0.04558321
 1.0   -0.03462369   -2.00503270   1.75074719
 1.0   -2.31089158   -1.89752200   2.72027059
 6.0   -5.31652230   -0.08450341   2.61248601
 6.0   -4.21029509   -0.11883798   2.12729632
 6.0   -7.06302558   -0.99670383   4.34840770
