# Supplementary material for: Simulating the Energy Capture Process in Push–Pull Norbornadiene-Quadricyclane Photoswitches
Source: J Phys Chem Lett. 2025 Apr 23;16(17):4315–25. doi: 10.1021/acs.jpclett.5c00634 (PMC12051204; doi:10.1021/acs.jpclett.5c00634)
Supplement: Supplementary file 4 — jz5c00634_si_004.zip [file jz5c00634_si_004.zip › Interpolated_reaction_paths/Compound_II/dir_15/molecular_geometry.xyz]

28

 6.0   -8.36905372   -0.38148350   4.80204864
 6.0   -8.50609620   -1.08829642   3.50342299
 6.0   -8.09778631   -0.15490066   2.42261141
 6.0   -7.59209411   1.05514698   3.17306820
 6.0   -6.56414532   -0.03507178   3.28342947
 6.0   -8.33686473   1.12513833   4.49941013
 6.0   -6.31668991   -2.03200622   4.98239389
 6.0   -2.90502836   -0.16907160   1.57680570
 7.0   -5.74470214   -2.91652302   5.45540553
 6.0   -2.49398213   0.76488105   0.60850696
 6.0   -1.22358825   0.68258206   0.05389411
 6.0   -0.34801372   -0.32282183   0.45457197
 6.0   -0.74330907   -1.25146824   1.41317054
 6.0   -2.01196074   -1.18175534   1.97370963
 1.0   -8.85041790   -0.77802779   5.68909750
 1.0   -8.96425985   -2.06120689   3.38125143
 1.0   -8.07021991   -0.32989205   1.35700311
 1.0   -7.33305622   1.95299715   2.62285559
 1.0   -7.78812762   1.68012303   5.26446000
 1.0   -9.33614300   1.55431663   4.38220859
 1.0   -3.17768150   1.54709927   0.30101028
 1.0   -0.91491195   1.40631585   -0.69277693
 1.0   0.64381597   -0.38229910   0.01919913
 1.0   -0.06101171   -2.03460290   1.72551464
 1.0   -2.32614810   -1.90211218   2.71937634
 6.0   -5.30614583   -0.05672743   2.65358378
 6.0   -4.20524829   -0.09855638   2.15330433
 6.0   -7.01002442   -0.94924149   4.40893979
