# Supplementary material for: Simulating the Energy Capture Process in Push–Pull Norbornadiene-Quadricyclane Photoswitches
Source: J Phys Chem Lett. 2025 Apr 23;16(17):4315–25. doi: 10.1021/acs.jpclett.5c00634 (PMC12051204; doi:10.1021/acs.jpclett.5c00634)
Supplement: Supplementary file 4 — jz5c00634_si_004.zip [file jz5c00634_si_004.zip › Interpolated_reaction_paths/Compound_II/dir_14/molecular_geometry.xyz]

28

 6.0   -8.36966988   -0.39101653   4.79110055
 6.0   -8.50079999   -1.07930140   3.48530969
 6.0   -8.11164734   -0.14306299   2.41436768
 6.0   -7.58993514   1.05605600   3.17527038
 6.0   -6.55050971   -0.01472102   3.31544000
 6.0   -8.35123543   1.11826560   4.49481563
 6.0   -6.29842403   -2.01633292   4.99284790
 6.0   -2.90814249   -0.16526571   1.58309388
 7.0   -5.73005267   -2.91116157   5.45343793
 6.0   -2.49638322   0.76785877   0.61435433
 6.0   -1.22979810   0.67831112   0.05288847
 6.0   -0.35866710   -0.33394273   0.44761395
 6.0   -0.75506287   -1.26197265   1.40704722
 6.0   -2.02013948   -1.18470218   1.97397824
 1.0   -8.86176646   -0.79438003   5.66921129
 1.0   -8.91875432   -2.06965617   3.35853760
 1.0   -8.03273135   -0.33424504   1.35446907
 1.0   -7.33134562   1.95868253   2.63246761
 1.0   -7.81626454   1.67563106   5.26755065
 1.0   -9.35290765   1.53762589   4.36512015
 1.0   -3.17671499   1.55501241   0.31208895
 1.0   -0.92009862   1.40115929   -0.69413828
 1.0   0.63044956   -0.39921949   0.00700391
 1.0   -0.07628459   -2.05002782   1.71445084
 1.0   -2.33575993   -1.90400009   2.72004419
 6.0   -5.30201285   -0.04174381   2.67395051
 6.0   -4.20381065   -0.08780431   2.16633287
 6.0   -6.98442558   -0.92351072   4.43882154
