# Supplementary material for: Simulating the Energy Capture Process in Push–Pull Norbornadiene-Quadricyclane Photoswitches
Source: J Phys Chem Lett. 2025 Apr 23;16(17):4315–25. doi: 10.1021/acs.jpclett.5c00634 (PMC12051204; doi:10.1021/acs.jpclett.5c00634)
Supplement: Supplementary file 4 — jz5c00634_si_004.zip [file jz5c00634_si_004.zip › Interpolated_reaction_paths/Compound_II/dir_18/molecular_geometry.xyz]

28

 6.0   -8.36097269   -0.35442007   4.82823211
 6.0   -8.51030728   -1.11812138   3.55321188
 6.0   -8.04908895   -0.18942433   2.44604031
 6.0   -7.60112178   1.05276380   3.16833706
 6.0   -6.60880240   -0.08963153   3.18518104
 6.0   -8.29450326   1.13822154   4.51484371
 6.0   -6.36603503   -2.06546846   4.94352878
 6.0   -2.90018624   -0.18026509   1.55907750
 7.0   -5.77713893   -2.91567308   5.44926242
 6.0   -2.48944528   0.75408621   0.59087006
 6.0   -1.20784745   0.69124518   0.05782813
 6.0   -0.32097308   -0.29387174   0.47858623
 6.0   -0.71477356   -1.22229994   1.43593468
 6.0   -1.99395408   -1.17293684   1.97632752
 1.0   -8.80648717   -0.73456262   5.74061787
 1.0   -9.07641807   -2.03343720   3.44089385
 1.0   -8.17313206   -0.31167467   1.37889868
 1.0   -7.34694614   1.93949896   2.59889925
 1.0   -7.70750710   1.68719865   5.25635469
 1.0   -9.28785488   1.59104960   4.43702761
 1.0   -3.18166206   1.52170459   0.26594568
 1.0   -0.90084470   1.41600457   -0.68877335
 1.0   0.67882716   -0.33776269   0.05968803
 1.0   -0.02348986   -1.99086600   1.76484667
 1.0   -2.30522150   -1.89480089   2.72181428
 6.0   -5.32274146   -0.09728426   2.59179754
 6.0   -4.21388772   -0.12835183   2.11433818
 6.0   -7.09037948   -1.01838496   4.31786634
