# Supplementary material for: Simulating the Energy Capture Process in Push–Pull Norbornadiene-Quadricyclane Photoswitches
Source: J Phys Chem Lett. 2025 Apr 23;16(17):4315–25. doi: 10.1021/acs.jpclett.5c00634 (PMC12051204; doi:10.1021/acs.jpclett.5c00634)
Supplement: Supplementary file 4 — jz5c00634_si_004.zip [file jz5c00634_si_004.zip › Interpolated_reaction_paths/Compound_II/dir_19/molecular_geometry.xyz]

28

 6.0   -8.35655777   -0.34578203   4.83454823
 6.0   -8.50776945   -1.12909305   3.56820755
 6.0   -8.03026813   -0.20050024   2.45338675
 6.0   -7.60497270   1.05199841   3.16746133
 6.0   -6.62487482   -0.10564337   3.15179929
 6.0   -8.28064120   1.14012715   4.52061078
 6.0   -6.38078297   -2.07200603   4.92837198
 6.0   -2.90005390   -0.18389760   1.55353574
 7.0   -5.78437732   -2.90960133   5.44366830
 6.0   -2.48882114   0.74989086   0.58493955
 6.0   -1.20357031   0.69277684   0.05937970
 6.0   -0.31359483   -0.28566242   0.48753409
 6.0   -0.70748098   -1.21333007   1.44489216
 6.0   -1.99009938   -1.16997884   1.97829248
 1.0   -8.78898729   -0.72160158   5.75491696
 1.0   -9.10565644   -2.02411284   3.45772846
 1.0   -8.20368348   -0.30442256   1.39084693
 1.0   -7.35440491   1.93611978   2.59262165
 1.0   -7.68191322   1.68767378   5.25406081
 1.0   -9.27251038   1.59883083   4.45658795
 1.0   -3.18335585   1.51270736   0.25365683
 1.0   -0.89667288   1.41733488   -0.68753888
 1.0   0.68880075   -0.32495892   0.07434568
 1.0   -0.01371789   -1.97710113   1.77988039
 1.0   -2.30084110   -1.89179019   2.72406723
 6.0   -5.32963194   -0.10932551   2.57104198
 6.0   -4.21818217   -0.13744188   2.10142297
 6.0   -7.11827334   -1.03867479   4.28720988
