# Supplementary material for: Simulating the Energy Capture Process in Push–Pull Norbornadiene-Quadricyclane Photoswitches
Source: J Phys Chem Lett. 2025 Apr 23;16(17):4315–25. doi: 10.1021/acs.jpclett.5c00634 (PMC12051204; doi:10.1021/acs.jpclett.5c00634)
Supplement: Supplementary file 4 — jz5c00634_si_004.zip [file jz5c00634_si_004.zip › Interpolated_reaction_paths/Compound_II/dir_16/molecular_geometry.xyz]

28

 6.0   -8.36733079   -0.37222717   4.81192099
 6.0   -8.50945457   -1.09774537   3.52079427
 6.0   -8.08278171   -0.16659296   2.43064507
 6.0   -7.59468010   1.05430962   3.17116454
 6.0   -6.57841883   -0.05434512   3.25102736
 6.0   -8.32261243   1.13073976   4.50426713
 6.0   -6.33402771   -2.04543635   4.97063205
 6.0   -2.90266786   -0.17284576   1.57070876
 7.0   -5.75738546   -2.91908360   5.45527552
 6.0   -2.49202524   0.76158848   0.60264885
 6.0   -1.21785811   0.68615660   0.05506691
 6.0   -0.33818098   -0.31244219   0.46207402
 6.0   -0.73268086   -1.24136116   1.42004378
 6.0   -2.00487617   -1.17881862   1.97401975
 1.0   -8.83733496   -0.76266575   5.70765713
 1.0   -9.00571277   -2.05220080   3.40258982
 1.0   -8.10623102   -0.32457210   1.36193768
 1.0   -7.33624704   1.94791401   2.61404294
 1.0   -7.76061392   1.68349446   5.26156096
 1.0   -9.31969082   1.56878085   4.39987298
 1.0   -3.17882638   1.53890684   0.28962713
 1.0   -0.90996957   1.41050478   -0.69141200
 1.0   0.65633474   -0.36642219   0.03207291
 1.0   -0.04712792   -2.01960843   1.73762415
 1.0   -2.31786296   -1.89995660   2.71945397
 6.0   -5.31098636   -0.07098317   2.63308832
 6.0   -4.20741250   -0.10890402   2.14028844
 6.0   -7.03623275   -0.97364854   4.37878333
