# Supplementary material for: Simulating the Energy Capture Process in Push–Pull Norbornadiene-Quadricyclane Photoswitches
Source: J Phys Chem Lett. 2025 Apr 23;16(17):4315–25. doi: 10.1021/acs.jpclett.5c00634 (PMC12051204; doi:10.1021/acs.jpclett.5c00634)
Supplement: Supplementary file 4 — jz5c00634_si_004.zip [file jz5c00634_si_004.zip › Interpolated_reaction_paths/Compound_II/dir_00/molecular_geometry.xyz]

28

 6.0   -8.34066371   -0.51871080   4.66371016
 6.0   -9.11893941   -0.86658866   3.38759366
 6.0   -8.65249059   -0.08245697   2.41865605
 6.0   -7.55916102   0.79873069   3.03570780
 6.0   -6.39549648   -0.13940895   3.42620465
 6.0   -8.17490178   1.00576360   4.44215225
 6.0   -6.21878355   -1.99820621   5.07798500
 6.0   -2.76638791   -0.19151892   1.64165335
 7.0   -5.70533175   -2.86660187   5.63518078
 6.0   -2.43825804   0.72916271   0.63548175
 6.0   -1.18604353   0.69416573   0.03443099
 6.0   -0.24713990   -0.25662290   0.42748383
 6.0   -0.56400578   -1.17476354   1.42576644
 6.0   -1.81424728   -1.14561855   2.03128220
 1.0   -8.76711954   -0.86125266   5.60435779
 1.0   -9.85642211   -1.65594335   3.31329669
 1.0   -8.92131348   -0.08320497   1.36978146
 1.0   -7.26153014   1.67684634   2.46619903
 1.0   -7.49257805   1.47722542   5.15349197
 1.0   -9.12649340   1.54048339   4.41626126
 1.0   -3.17072775   1.46765442   0.33186687
 1.0   -0.94216563   1.41058344   -0.74263071
 1.0   0.72979371   -0.28188489   -0.04340298
 1.0   0.16487994   -1.91639724   1.73418032
 1.0   -2.06512419   -1.85785827   2.80816489
 6.0   -5.13232798   -0.16021594   2.80666189
 6.0   -4.05265040   -0.16338194   2.26544311
 6.0   -6.87731829   -0.93744363   4.42053726
