# Supplementary material for: Simulating the Energy Capture Process in Push–Pull Norbornadiene-Quadricyclane Photoswitches
Source: J Phys Chem Lett. 2025 Apr 23;16(17):4315–25. doi: 10.1021/acs.jpclett.5c00634 (PMC12051204; doi:10.1021/acs.jpclett.5c00634)
Supplement: Supplementary file 4 — jz5c00634_si_004.zip [file jz5c00634_si_004.zip › Interpolated_reaction_paths/Compound_II/dir_12/molecular_geometry.xyz]

28

 6.0   -8.36720444   -0.41098207   4.76614894
 6.0   -8.48443593   -1.06252187   3.44695205
 6.0   -8.13618149   -0.11905734   2.39730433
 6.0   -7.58690835   1.05814573   3.18049839
 6.0   -6.52522862   0.02915295   3.37814933
 6.0   -8.38023531   1.10057094   4.48635765
 6.0   -6.25904025   -1.97832899   5.00951530
 6.0   -2.91665044   -0.15760249   1.59625183
 7.0   -5.69463030   -2.89208883   5.44270650
 6.0   -2.50251198   0.77284241   0.62605930
 6.0   -1.24364129   0.66765817   0.05147703
 6.0   -0.38243710   -0.35843968   0.43545194
 6.0   -0.78197398   -1.28421900   1.39713838
 6.0   -2.03981413   -1.19067809   1.97628225
 1.0   -8.87874444   -0.83030856   5.62561504
 1.0   -8.81567299   -2.08389331   3.30921356
 1.0   -7.95403307   -0.33942250   1.35665738
 1.0   -7.33250812   1.97186848   2.65403230
 1.0   -7.87429561   1.66291825   5.27430173
 1.0   -9.38718242   1.49748254   4.33261108
 1.0   -3.17529997   1.56998297   0.33335791
 1.0   -0.93117114   1.38793301   -0.69672389
 1.0   0.60117927   -0.43621818   -0.01518436
 1.0   -0.11103579   -2.08222286   1.69556533
 1.0   -2.35901560   -1.90703526   2.72361767
 6.0   -5.29591621   -0.00964262   2.71420676
 6.0   -4.20314537   -0.06513784   2.19238067
 6.0   -6.93515998   -0.86822045   4.49753237
