# Supplementary material for: Simulating the Energy Capture Process in Push–Pull Norbornadiene-Quadricyclane Photoswitches
Source: J Phys Chem Lett. 2025 Apr 23;16(17):4315–25. doi: 10.1021/acs.jpclett.5c00634 (PMC12051204; doi:10.1021/acs.jpclett.5c00634)
Supplement: Supplementary file 4 — jz5c00634_si_004.zip [file jz5c00634_si_004.zip › Interpolated_reaction_paths/Compound_II/dir_10/molecular_geometry.xyz]

28

 6.0   -8.36185929   -0.43137264   4.73328842
 6.0   -8.46566437   -1.03401433   3.39644435
 6.0   -8.15584993   -0.07459849   2.37867241
 6.0   -7.57853262   1.07042103   3.19624490
 6.0   -6.50151510   0.07847785   3.44054297
 6.0   -8.40307103   1.08059066   4.48786670
 6.0   -6.22734857   -1.94549307   5.00431596
 6.0   -2.92706403   -0.15326775   1.61234667
 7.0   -5.66796612   -2.88252707   5.39865324
 6.0   -2.50319347   0.77918874   0.64841764
 6.0   -1.25245386   0.65476890   0.06139293
 6.0   -0.40887803   -0.39350113   0.42765609
 6.0   -0.81886321   -1.32173779   1.38394320
 6.0   -2.06912763   -1.20834211   1.97455247
 1.0   -8.89300683   -0.87425607   5.56885806
 1.0   -8.70790335   -2.07703885   3.23632059
 1.0   -7.87127850   -0.31154133   1.36571406
 1.0   -7.32725200   2.00014094   2.69645334
 1.0   -7.92543824   1.63804188   5.29612196
 1.0   -9.41349006   1.45873675   4.31389347
 1.0   -3.16246632   1.59275799   0.37067754
 1.0   -0.93154569   1.37610427   -0.68204309
 1.0   0.56893801   -0.48660098   -0.03245876
 1.0   -0.16173766   -2.13616203   1.66799427
 1.0   -2.39753788   -1.92531305   2.71725970
 6.0   -5.29140018   0.02554837   2.75572021
 6.0   -4.20410121   -0.04227581   2.22055601
 6.0   -6.89334086   -0.81419936   4.54809245
