# Supplementary material for: Simulating the Energy Capture Process in Push–Pull Norbornadiene-Quadricyclane Photoswitches
Source: J Phys Chem Lett. 2025 Apr 23;16(17):4315–25. doi: 10.1021/acs.jpclett.5c00634 (PMC12051204; doi:10.1021/acs.jpclett.5c00634)
Supplement: Supplementary file 4 — jz5c00634_si_004.zip [file jz5c00634_si_004.zip › Interpolated_reaction_paths/Compound_II/dir_09/molecular_geometry.xyz]

28

 6.0   -8.35949356   -0.44180233   4.73177027
 6.0   -8.53853687   -1.02734221   3.38818359
 6.0   -8.21428176   -0.07810571   2.37967186
 6.0   -7.57508728   1.04767991   3.18016828
 6.0   -6.49038701   0.05897121   3.43990153
 6.0   -8.37667909   1.08002569   4.48776729
 6.0   -6.22205475   -1.94826916   5.01315394
 6.0   -2.90978826   -0.15616619   1.61617578
 7.0   -5.66433027   -2.87837454   5.42359456
 6.0   -2.49543204   0.77537883   0.64778944
 6.0   -1.24418507   0.65967980   0.05954459
 6.0   -0.39080685   -0.37931656   0.42888271
 6.0   -0.79155585   -1.30679228   1.38959089
 6.0   -2.04213934   -1.20161158   1.98153057
 1.0   -8.87916997   -0.87404573   5.58047443
 1.0   -8.83706620   -2.05536843   3.22604736
 1.0   -7.99539971   -0.30443011   1.34768677
 1.0   -7.31902689   1.97170796   2.67165330
 1.0   -7.87416245   1.63100357   5.28540795
 1.0   -9.38386194   1.47431909   4.33247720
 1.0   -3.16222179   1.58182269   0.36715818
 1.0   -0.93089561   1.38075698   -0.68742020
 1.0   0.58718645   -0.46579150   -0.03217718
 1.0   -0.12707340   -2.11429998   1.67637194
 1.0   -2.36287995   -1.91834966   2.72782266
 6.0   -5.27477976   0.00854318   2.76147236
 6.0   -4.18803781   -0.05307047   2.22579141
 6.0   -6.89080101   -0.82421696   4.53700627
