# Supplementary material for: Simulating the Energy Capture Process in Push–Pull Norbornadiene-Quadricyclane Photoswitches
Source: J Phys Chem Lett. 2025 Apr 23;16(17):4315–25. doi: 10.1021/acs.jpclett.5c00634 (PMC12051204; doi:10.1021/acs.jpclett.5c00634)
Supplement: Supplementary file 4 — jz5c00634_si_004.zip [file jz5c00634_si_004.zip › Interpolated_reaction_paths/Compound_II/dir_07/molecular_geometry.xyz]

28

 6.0   -8.35462799   -0.46129502   4.72493949
 6.0   -8.68022622   -1.00643734   3.37762264
 6.0   -8.32509497   -0.08255903   2.38456372
 6.0   -7.56892759   0.99906725   3.14810690
 6.0   -6.46819718   0.01817187   3.43793386
 6.0   -8.32593529   1.07389352   4.48417657
 6.0   -6.21459972   -1.95606074   5.02943526
 6.0   -2.87577319   -0.16278231   1.62298776
 7.0   -5.66238329   -2.87260817   5.47210587
 6.0   -2.48045935   0.76687303   0.64595879
 6.0   -1.22844798   0.66878101   0.05511048
 6.0   -0.35568143   -0.35144498   0.43017743
 6.0   -0.73793413   -1.27734365   1.39946371
 6.0   -1.98893101   -1.18875029   1.99421089
 1.0   -8.85210414   -0.87259110   5.59790206
 1.0   -9.08846236   -1.99672819   3.21961682
 1.0   -8.23308172   -0.27747210   1.32649723
 1.0   -7.30337858   1.91208684   2.62351092
 1.0   -7.77675437   1.61004017   5.26110307
 1.0   -9.32445495   1.50049182   4.36352973
 1.0   -3.16212300   1.55888295   0.35986949
 1.0   -0.93043210   1.38927286   -0.69871125
 1.0   0.62248106   -0.42455044   -0.03289260
 1.0   -0.05888738   -2.07084949   1.69138696
 1.0   -2.29429613   -1.90494865   2.74747206
 6.0   -5.24173128   -0.02674184   2.77236236
 6.0   -4.15624687   -0.07575082   2.23555767
 6.0   -6.88625689   -0.84611168   4.51349990
