# Supplementary material for: Simulating the Energy Capture Process in Push–Pull Norbornadiene-Quadricyclane Photoswitches
Source: J Phys Chem Lett. 2025 Apr 23;16(17):4315–25. doi: 10.1021/acs.jpclett.5c00634 (PMC12051204; doi:10.1021/acs.jpclett.5c00634)
Supplement: Supplementary file 4 — jz5c00634_si_004.zip [file jz5c00634_si_004.zip › Interpolated_reaction_paths/Compound_II/dir_13/molecular_geometry.xyz]

28

 6.0   -8.36908380   -0.40084581   4.77912085
 6.0   -8.49357656   -1.07072400   3.46647833
 6.0   -8.12442582   -0.13110686   2.40592699
 6.0   -7.58820585   1.05705200   3.17775261
 6.0   -6.53753123   0.00669358   3.34702475
 6.0   -8.36570264   1.11008932   4.49046886
 6.0   -6.27921111   -1.99843537   5.00191374
 6.0   -2.91201513   -0.16143862   1.58957536
 7.0   -5.71337825   -2.90301541   5.44924550
 6.0   -2.49922724   0.77051485   0.62020109
 6.0   -1.23648397   0.67333805   0.05207411
 6.0   -0.37014161   -0.34581291   0.44123058
 6.0   -0.76794904   -1.27288557   1.40169656
 6.0   -2.02942116   -1.18767161   1.97483394
 1.0   -8.87125151   -0.81178959   5.64803829
 1.0   -8.86921547   -2.07730402   3.33450646
 1.0   -7.99394204   -0.33747326   1.35435154
 1.0   -7.33115039   1.96497427   2.64286356
 1.0   -7.84499914   1.66992852   5.27083116
 1.0   -9.36993930   1.51869024   4.34859138
 1.0   -3.17592286   1.56264176   0.32286845
 1.0   -0.92552143   1.39503197   -0.69546540
 1.0   0.61623673   -0.41719064   -0.00447099
 1.0   -0.09295613   -2.06589637   1.70446019
 1.0   -2.34671148   -1.90563512   2.72145903
 6.0   -5.29859925   -0.02604377   2.69416585
 6.0   -4.20310731   -0.07665985   2.17936233
 6.0   -6.95946206   -0.89649027   4.46837164
