# Supplementary material for: Simulating the Energy Capture Process in Push–Pull Norbornadiene-Quadricyclane Photoswitches
Source: J Phys Chem Lett. 2025 Apr 23;16(17):4315–25. doi: 10.1021/acs.jpclett.5c00634 (PMC12051204; doi:10.1021/acs.jpclett.5c00634)
Supplement: Supplementary file 4 — jz5c00634_si_004.zip [file jz5c00634_si_004.zip › Interpolated_reaction_paths/Compound_II/reaction_path.xyz]

28

C  -8.34066371   -0.51871080   4.66371016
C  -9.11893941   -0.86658866   3.38759366
C  -8.65249059   -0.08245697   2.41865605
C  -7.55916102   0.79873069   3.03570780
C  -6.39549648   -0.13940895   3.42620465
C  -8.17490178   1.00576360   4.44215225
C  -6.21878355   -1.99820621   5.07798500
C  -2.76638791   -0.19151892   1.64165335
N  -5.70533175   -2.86660187   5.63518078
C  -2.43825804   0.72916271   0.63548175
C  -1.18604353   0.69416573   0.03443099
C  -0.24713990   -0.25662290   0.42748383
C  -0.56400578   -1.17476354   1.42576644
C  -1.81424728   -1.14561855   2.03128220
H  -8.76711954   -0.86125266   5.60435779
H  -9.85642211   -1.65594335   3.31329669
H  -8.92131348   -0.08320497   1.36978146
H  -7.26153014   1.67684634   2.46619903
H  -7.49257805   1.47722542   5.15349197
H  -9.12649340   1.54048339   4.41626126
H  -3.17072775   1.46765442   0.33186687
H  -0.94216563   1.41058344   -0.74263071
H  0.72979371   -0.28188489   -0.04340298
H  0.16487994   -1.91639724   1.73418032
H  -2.06512419   -1.85785827   2.80816489
C  -5.13232798   -0.16021594   2.80666189
C  -4.05265040   -0.16338194   2.26544311
C  -6.87731829   -0.93744363   4.42053726
28

C  -8.34220461   -0.51148598   4.67574808
C  -9.06265151   -0.89196771   3.38284236
C  -8.61126666   -0.08320691   2.41299584
C  -7.55925181   0.82999707   3.05170052
C  -6.40521071   -0.11582888   3.42808414
C  -8.19365003   1.01958355   4.45043788
C  -6.21544787   -1.99140417   5.07138288
C  -2.78085131   -0.18711352   1.63923943
N  -5.69475634   -2.86698842   5.61199157
C  -2.44304669   0.73518401   0.63723393
C  -1.19061636   0.69107137   0.03774428
C  -0.26101264   -0.27006650   0.42831790
C  -0.58730788   -1.18963720   1.42244775
C  -1.83787560   -1.15190456   2.02633470
H  -8.77816210   -0.86341814   5.60813380
H  -9.75969443   -1.71550584   3.29133942
H  -8.83854794   -0.11777136   1.35534270
H  -7.26606750   1.71272878   2.48763183
H  -7.52762366   1.50107709   5.17033598
H  -9.15308452   1.53962823   4.41337252
H  -3.16836519   1.48166281   0.33605533
H  -0.93891946   1.40835020   -0.73598664
H  0.71627767   -0.30223394   -0.04137811
H  0.13455337   -1.93901147   1.72856621
H  -2.09662009   -1.86499201   2.79983277
C  -5.14714215   -0.14048970   2.80188364
C  -4.06648928   -0.15034007   2.26134239
C  -6.87791276   -0.92338122   4.43452463
28

C  -8.34390453   -0.50392150   4.68675079
C  -9.00406938   -0.91574036   3.37896595
C  -8.56823541   -0.08385434   2.40745153
C  -7.55979643   0.86043296   3.06775295
C  -6.41517203   -0.09252989   3.42995887
C  -8.21339137   1.03210062   4.45808095
C  -6.21299771   -1.98473306   5.06476429
C  -2.79574249   -0.18276068   1.63678626
N  -5.68561470   -2.86735835   5.58886755
C  -2.44829311   0.74102225   0.63892719
C  -1.19573273   0.68781775   0.04095800
C  -0.27547933   -0.28351524   0.42903372
C  -0.61117006   -1.20439000   1.41903324
C  -1.86198753   -1.15809112   2.02132765
H  -8.78959020   -0.86537665   5.61044674
H  -9.65826023   -1.77187227   3.27171477
H  -8.75031031   -0.15063691   1.34305045
H  -7.27111020   1.74791720   2.50944598
H  -7.56454321   1.52343567   5.18684535
H  -9.18037504   1.53716031   4.40908939
H  -3.16642450   1.49536656   0.34019817
H  -0.93624871   1.40584922   -0.72945975
H  0.70210341   -0.32257238   -0.03950061
H  0.10363437   -1.96138649   1.72284533
H  -2.12856875   -1.87191757   2.79145927
C  -5.16225795   -0.12091871   2.79712016
C  -4.08068421   -0.13741621   2.25723659
C  -6.87872569   -0.90957530   4.44834698
28

C  -8.34576835   -0.49603191   4.69667985
C  -8.94328270   -0.93779212   3.37610425
C  -8.52337277   -0.08431973   2.40210498
C  -7.56078921   0.89000535   3.08383644
C  -6.42537248   -0.06955805   3.43178822
C  -8.23409784   1.04328425   4.46500717
C  -6.21144987   -1.97826998   5.05807458
C  -2.81104072   -0.17848796   1.63426792
N  -5.67793204   -2.86781310   5.56575237
C  -2.45397462   0.74665976   0.64054593
C  -1.20136716   0.68439407   0.04406217
C  -0.29051195   -0.29698570   0.42961821
C  -0.63556631   -1.21904783   1.41549913
C  -1.88655933   -1.16421115   2.01623173
H  -8.80139944   -0.86715242   5.61123510
H  -9.55231338   -1.82478491   3.25473962
H  -8.65673888   -0.18146075   1.33326566
H  -7.27664899   1.78236849   2.53160810
H  -7.60332275   1.54423161   5.20292134
H  -9.20828792   1.53307883   4.40331526
H  -3.16488426   1.50875138   0.34428266
H  -0.93412605   1.40307798   -0.72305268
H  0.68730212   -0.34291166   -0.03777969
H  0.07215069   -1.98355223   1.71699107
H  -2.16094755   -1.87867505   2.78300658
C  -5.17766226   -0.10154208   2.79233668
C  -4.09521673   -0.12464409   2.25309406
C  -6.87976729   -0.89607551   4.46196103
28

C  -8.34779019   -0.48782654   4.70549783
C  -8.88039028   -0.95800651   3.37439733
C  -8.47665328   -0.08451659   2.39704332
C  -7.56221917   0.91868378   3.09992704
C  -6.43579804   -0.04695877   3.43353409
C  -8.25574065   1.05309894   4.47114589
C  -6.21081944   -1.97209221   5.05125598
C  -2.82672223   -0.17432460   1.63165813
N  -5.67173397   -2.86845689   5.54258474
C  -2.46006462   0.75207919   0.64207456
C  -1.20749017   0.68078910   0.04704480
C  -0.30608105   -0.31049485   0.43005235
C  -0.66047007   -1.23363952   1.41181572
C  -1.91156721   -1.17029949   2.01101360
H  -8.81357598   -0.86876193   5.61043716
H  -9.44208010   -1.87398420   3.24072970
H  -8.55800532   -0.20989793   1.32635117
H  -7.28266932   1.81604371   2.55409734
H  -7.64395026   1.56338511   5.21847082
H  -9.23674221   1.52737919   4.39595817
H  -3.16371788   1.52180441   0.34829868
H  -0.93251987   1.40003459   -0.71676913
H  0.67190541   -0.36326397   -0.03623156
H  0.04012883   -2.00554207   1.71096821
H  -2.19373483   -1.88530867   2.77443309
C  -5.19333729   -0.08239887   2.78750017
C  -4.11006644   -0.11205813   2.24888495
C  -6.88104242   -0.88293076   4.47532362
28

C  -8.34995667   -0.47930779   4.71316889
C  -8.81550164   -0.97626533   3.37398615
C  -8.42805131   -0.08435366   2.39236159
C  -7.56406917   0.94643887   3.11600743
C  -6.44642900   -0.02477608   3.43516106
C  -8.27828695   1.06150369   4.47642956
C  -6.21112234   -1.96627819   5.04424965
C  -2.84275954   -0.17029983   1.62892867
N  -5.66705086   -2.86939671   5.51930005
C  -2.46653247   0.75726435   0.64349723
C  -1.21406903   0.67699210   0.04989189
C  -0.32215499   -0.32406101   0.43031170
C  -0.68585291   -1.24819640   1.40794626
C  -1.93698479   -1.17639288   2.00563458
H  -8.82610156   -0.87021139   5.60799063
H  -9.32782219   -1.91921102   3.22999885
H  -8.45431675   -0.23560464   1.32267292
H  -7.28915042   1.84890822   2.57690516
H  -7.68641080   1.58080621   5.23340562
H  -9.26565134   1.52005417   4.38693039
H  -3.16289391   1.53451538   0.35223844
H  -0.93139498   1.39671859   -0.71061356
H  0.65594654   -0.38364342   -0.03487920
H  0.00759629   -2.02739339   1.70473189
H  -2.22690660   -1.89186540   2.76569063
C  -5.20926020   -0.06352703   2.78257879
C  -4.12520847   -0.09969215   2.24457919
C  -6.88255198   -0.87018977   4.48839329
28

C  -8.35224617   -0.47046952   4.71965951
C  -8.74873685   -0.99244908   3.37501311
C  -8.37754083   -0.08373484   2.38816374
C  -7.56631554   0.97324237   3.13206777
C  -6.45723954   -0.00305236   3.43663704
C  -8.30169932   1.06845227   4.48079365
C  -6.21237591   -1.96090744   5.03699602
C  -2.85912148   -0.16644275   1.62604933
N  -5.66391919   -2.87074260   5.49583061
C  -2.47334355   0.76220025   0.64479764
C  -1.22106787   0.67299276   0.05258696
C  -0.33870017   -0.33770394   0.43036583
C  -0.71168474   -1.26275231   1.40384646
C  -1.96278316   -1.18252977   2.00005043
H  -8.83895339   -0.87149474   5.60383303
H  -9.20983786   -1.96020923   3.22285844
H  -8.34591606   -0.25824071   1.32259873
H  -7.29606496   1.88093145   2.60003646
H  -7.73068612   1.59639477   5.24764247
H  -9.29492232   1.51109490   4.37614784
H  -3.16237604   1.54687662   0.35609646
H  -0.93071290   1.39313076   -0.70459170
H  0.63946000   -0.40406612   -0.03375314
H  -0.02541866   -2.04914746   1.69822694
H  -2.26043655   -1.89839476   2.75672430
C  -5.22540282   -0.04496307   2.77754226
C  -4.14061336   -0.08757907   2.24014674
C  -6.88429271   -0.85790087   4.50113083
28

C  -8.35462799   -0.46129502   4.72493949
C  -8.68022622   -1.00643734   3.37762264
C  -8.32509497   -0.08255903   2.38456372
C  -7.56892759   0.99906725   3.14810690
C  -6.46819718   0.01817187   3.43793386
C  -8.32593529   1.07389352   4.48417657
C  -6.21459972   -1.95606074   5.02943526
C  -2.87577319   -0.16278231   1.62298776
N  -5.66238329   -2.87260817   5.47210587
C  -2.48045935   0.76687303   0.64595879
C  -1.22844798   0.66878101   0.05511048
C  -0.35568143   -0.35144498   0.43017743
C  -0.73793413   -1.27734365   1.39946371
C  -1.98893101   -1.18875029   1.99421089
H  -8.85210414   -0.87259110   5.59790206
H  -9.08846236   -1.99672819   3.21961682
H  -8.23308172   -0.27747210   1.32649723
H  -7.30337858   1.91208684   2.62351092
H  -7.77675437   1.61004017   5.26110307
H  -9.32445495   1.50049182   4.36352973
H  -3.16212300   1.55888295   0.35986949
H  -0.93043210   1.38927286   -0.69871125
H  0.62248106   -0.42455044   -0.03289260
H  -0.05888738   -2.07084949   1.69138696
H  -2.29429613   -1.90494865   2.74747206
C  -5.24173128   -0.02674184   2.77236236
C  -4.15624687   -0.07575082   2.23555767
C  -6.88625689   -0.84611168   4.51349990
28

C  -8.35706126   -0.45175457   4.72898308
C  -8.61010986   -1.01810899   3.38196223
C  -8.27068545   -0.08071995   2.38168691
C  -7.57186703   1.02388782   3.16413360
C  -6.47926222   0.03885830   3.43902801
C  -8.35094669   1.07777152   4.48651967
C  -6.21781672   -1.95182014   5.02150763
C  -2.89267614   -0.15934725   1.61970913
N  -5.66249771   -2.87511122   5.44805252
C  -2.48783751   0.77126986   0.64696259
C  -1.23616815   0.66434681   0.05743907
C  -0.37306254   -0.36530733   0.42970126
C  -0.76456873   -1.29200954   1.39473606
C  -2.01539486   -1.19509629   1.98805906
H  -8.86552189   -0.87346164   5.59013606
H  -8.96406839   -2.02852526   3.22057914
H  -8.11612718   -0.29297337   1.33473714
H  -7.31104930   1.94235184   2.64736481
H  -7.82458978   1.62162088   5.27371420
H  -9.35414075   1.48823577   4.34899804
H  -3.16208863   1.57053172   0.36355642
H  -0.93050844   1.38514736   -0.69298267
H  0.60504503   -0.44511745   -0.03234688
H  -0.09278145   -2.09254895   1.68413301
H  -2.32845474   -1.91158135   2.73786422
C  -5.25820570   -0.00889623   2.76701333
C  -4.17206980   -0.06423814   2.23078233
C  -6.88843212   -0.83486872   4.52546780
28

C  -8.35949356   -0.44180233   4.73177027
C  -8.53853687   -1.02734221   3.38818359
C  -8.21428176   -0.07810571   2.37967186
C  -7.57508728   1.04767991   3.18016828
C  -6.49038701   0.05897121   3.43990153
C  -8.37667909   1.08002569   4.48776729
C  -6.22205475   -1.94826916   5.01315394
C  -2.90978826   -0.15616619   1.61617578
N  -5.66433027   -2.87837454   5.42359456
C  -2.49543204   0.77537883   0.64778944
C  -1.24418507   0.65967980   0.05954459
C  -0.39080685   -0.37931656   0.42888271
C  -0.79155585   -1.30679228   1.38959089
C  -2.04213934   -1.20161158   1.98153057
H  -8.87916997   -0.87404573   5.58047443
H  -8.83706620   -2.05536843   3.22604736
H  -7.99539971   -0.30443011   1.34768677
H  -7.31902689   1.97170796   2.67165330
H  -7.87416245   1.63100357   5.28540795
H  -9.38386194   1.47431909   4.33247720
H  -3.16222179   1.58182269   0.36715818
H  -0.93089561   1.38075698   -0.68742020
H  0.58718645   -0.46579150   -0.03217718
H  -0.12707340   -2.11429998   1.67637194
H  -2.36287995   -1.91834966   2.72782266
C  -5.27477976   0.00854318   2.76147236
C  -4.18803781   -0.05307047   2.22579141
C  -6.89080101   -0.82421696   4.53700627
28

C  -8.36185929   -0.43137264   4.73328842
C  -8.46566437   -1.03401433   3.39644435
C  -8.15584993   -0.07459849   2.37867241
C  -7.57853262   1.07042103   3.19624490
C  -6.50151510   0.07847785   3.44054297
C  -8.40307103   1.08059066   4.48786670
C  -6.22734857   -1.94549307   5.00431596
C  -2.92706403   -0.15326775   1.61234667
N  -5.66796612   -2.88252707   5.39865324
C  -2.50319347   0.77918874   0.64841764
C  -1.25245386   0.65476890   0.06139293
C  -0.40887803   -0.39350113   0.42765609
C  -0.81886321   -1.32173779   1.38394320
C  -2.06912763   -1.20834211   1.97455247
H  -8.89300683   -0.87425607   5.56885806
H  -8.70790335   -2.07703885   3.23632059
H  -7.87127850   -0.31154133   1.36571406
H  -7.32725200   2.00014094   2.69645334
H  -7.92543824   1.63804188   5.29612196
H  -9.41349006   1.45873675   4.31389347
H  -3.16246632   1.59275799   0.37067754
H  -0.93154569   1.37610427   -0.68204309
H  0.56893801   -0.48660098   -0.03245876
H  -0.16173766   -2.13616203   1.66799427
H  -2.39753788   -1.92531305   2.71725970
C  -5.29140018   0.02554837   2.75572021
C  -4.20410121   -0.04227581   2.22055601
C  -6.89334086   -0.81419936   4.54809245
28

C  -8.36394485   -0.42142750   4.75222027
C  -8.47338816   -1.05464648   3.42675306
C  -8.14697304   -0.10693767   2.38851647
C  -7.58604387   1.05934365   3.18349314
C  -6.51361984   0.05263247   3.40877966
C  -8.39479339   1.08966637   4.48247194
C  -6.23790885   -1.95602643   5.01558064
C  -2.92205174   -0.15377104   1.60312462
N  -5.67377111   -2.87837478   5.43370459
C  -2.50623418   0.77483440   0.63194291
C  -1.25126449   0.66126790   0.05112490
C  -0.39555271   -0.37182955   0.43030738
C  -0.79714356   -1.29598553   1.39338956
C  -2.05132616   -1.19373784   1.97832592
H  -8.88411712   -0.84997453   5.60197506
H  -8.75816971   -2.08915415   3.28271202
H  -7.91319021   -0.33994338   1.36138455
H  -7.33545797   1.97935306   2.66596696
H  -7.90410775   1.65449619   5.27796441
H  -9.40457132   1.47396828   4.31717201
H  -3.17483997   1.57703169   0.34357021
H  -0.93703736   1.37986371   -0.69787600
H  0.58527969   -0.45630598   -0.02509590
H  -0.13053265   -2.09902232   1.68778412
H  -2.37268462   -1.90822137   2.72651244
C  -5.29397400   0.00744039   2.73405017
C  -4.20393096   -0.05325596   2.20537577
C  -6.91154512   -0.83874810   4.52624587
28

C  -8.36720444   -0.41098207   4.76614894
C  -8.48443593   -1.06252187   3.44695205
C  -8.13618149   -0.11905734   2.39730433
C  -7.58690835   1.05814573   3.18049839
C  -6.52522862   0.02915295   3.37814933
C  -8.38023531   1.10057094   4.48635765
C  -6.25904025   -1.97832899   5.00951530
C  -2.91665044   -0.15760249   1.59625183
N  -5.69463030   -2.89208883   5.44270650
C  -2.50251198   0.77284241   0.62605930
C  -1.24364129   0.66765817   0.05147703
C  -0.38243710   -0.35843968   0.43545194
C  -0.78197398   -1.28421900   1.39713838
C  -2.03981413   -1.19067809   1.97628225
H  -8.87874444   -0.83030856   5.62561504
H  -8.81567299   -2.08389331   3.30921356
H  -7.95403307   -0.33942250   1.35665738
H  -7.33250812   1.97186848   2.65403230
H  -7.87429561   1.66291825   5.27430173
H  -9.38718242   1.49748254   4.33261108
H  -3.17529997   1.56998297   0.33335791
H  -0.93117114   1.38793301   -0.69672389
H  0.60117927   -0.43621818   -0.01518436
H  -0.11103579   -2.08222286   1.69556533
H  -2.35901560   -1.90703526   2.72361767
C  -5.29591621   -0.00964262   2.71420676
C  -4.20314537   -0.06513784   2.19238067
C  -6.93515998   -0.86822045   4.49753237
28

C  -8.36908380   -0.40084581   4.77912085
C  -8.49357656   -1.07072400   3.46647833
C  -8.12442582   -0.13110686   2.40592699
C  -7.58820585   1.05705200   3.17775261
C  -6.53753123   0.00669358   3.34702475
C  -8.36570264   1.11008932   4.49046886
C  -6.27921111   -1.99843537   5.00191374
C  -2.91201513   -0.16143862   1.58957536
N  -5.71337825   -2.90301541   5.44924550
C  -2.49922724   0.77051485   0.62020109
C  -1.23648397   0.67333805   0.05207411
C  -0.37014161   -0.34581291   0.44123058
C  -0.76794904   -1.27288557   1.40169656
C  -2.02942116   -1.18767161   1.97483394
H  -8.87125151   -0.81178959   5.64803829
H  -8.86921547   -2.07730402   3.33450646
H  -7.99394204   -0.33747326   1.35435154
H  -7.33115039   1.96497427   2.64286356
H  -7.84499914   1.66992852   5.27083116
H  -9.36993930   1.51869024   4.34859138
H  -3.17592286   1.56264176   0.32286845
H  -0.92552143   1.39503197   -0.69546540
H  0.61623673   -0.41719064   -0.00447099
H  -0.09295613   -2.06589637   1.70446019
H  -2.34671148   -1.90563512   2.72145903
C  -5.29859925   -0.02604377   2.69416585
C  -4.20310731   -0.07665985   2.17936233
C  -6.95946206   -0.89649027   4.46837164
28

C  -8.36966988   -0.39101653   4.79110055
C  -8.50079999   -1.07930140   3.48530969
C  -8.11164734   -0.14306299   2.41436768
C  -7.58993514   1.05605600   3.17527038
C  -6.55050971   -0.01472102   3.31544000
C  -8.35123543   1.11826560   4.49481563
C  -6.29842403   -2.01633292   4.99284790
C  -2.90814249   -0.16526571   1.58309388
N  -5.73005267   -2.91116157   5.45343793
C  -2.49638322   0.76785877   0.61435433
C  -1.22979810   0.67831112   0.05288847
C  -0.35866710   -0.33394273   0.44761395
C  -0.75506287   -1.26197265   1.40704722
C  -2.02013948   -1.18470218   1.97397824
H  -8.86176646   -0.79438003   5.66921129
H  -8.91875432   -2.06965617   3.35853760
H  -8.03273135   -0.33424504   1.35446907
H  -7.33134562   1.95868253   2.63246761
H  -7.81626454   1.67563106   5.26755065
H  -9.35290765   1.53762589   4.36512015
H  -3.17671499   1.55501241   0.31208895
H  -0.92009862   1.40115929   -0.69413828
H  0.63044956   -0.39921949   0.00700391
H  -0.07628459   -2.05002782   1.71445084
H  -2.33575993   -1.90400009   2.72004419
C  -5.30201285   -0.04174381   2.67395051
C  -4.20381065   -0.08780431   2.16633287
C  -6.98442558   -0.92351072   4.43882154
28

C  -8.36905372   -0.38148350   4.80204864
C  -8.50609620   -1.08829642   3.50342299
C  -8.09778631   -0.15490066   2.42261141
C  -7.59209411   1.05514698   3.17306820
C  -6.56414532   -0.03507178   3.28342947
C  -8.33686473   1.12513833   4.49941013
C  -6.31668991   -2.03200622   4.98239389
C  -2.90502836   -0.16907160   1.57680570
N  -5.74470214   -2.91652302   5.45540553
C  -2.49398213   0.76488105   0.60850696
C  -1.22358825   0.68258206   0.05389411
C  -0.34801372   -0.32282183   0.45457197
C  -0.74330907   -1.25146824   1.41317054
C  -2.01196074   -1.18175534   1.97370963
H  -8.85041790   -0.77802779   5.68909750
H  -8.96425985   -2.06120689   3.38125143
H  -8.07021991   -0.32989205   1.35700311
H  -7.33305622   1.95299715   2.62285559
H  -7.78812762   1.68012303   5.26446000
H  -9.33614300   1.55431663   4.38220859
H  -3.17768150   1.54709927   0.30101028
H  -0.91491195   1.40631585   -0.69277693
H  0.64381597   -0.38229910   0.01919913
H  -0.06101171   -2.03460290   1.72551464
H  -2.32614810   -1.90211218   2.71937634
C  -5.30614583   -0.05672743   2.65358378
C  -4.20524829   -0.09855638   2.15330433
C  -7.01002442   -0.94924149   4.40893979
28

C  -8.36733079   -0.37222717   4.81192099
C  -8.50945457   -1.09774537   3.52079427
C  -8.08278171   -0.16659296   2.43064507
C  -7.59468010   1.05430962   3.17116454
C  -6.57841883   -0.05434512   3.25102736
C  -8.32261243   1.13073976   4.50426713
C  -6.33402771   -2.04543635   4.97063205
C  -2.90266786   -0.17284576   1.57070876
N  -5.75738546   -2.91908360   5.45527552
C  -2.49202524   0.76158848   0.60264885
C  -1.21785811   0.68615660   0.05506691
C  -0.33818098   -0.31244219   0.46207402
C  -0.73268086   -1.24136116   1.42004378
C  -2.00487617   -1.17881862   1.97401975
H  -8.83733496   -0.76266575   5.70765713
H  -9.00571277   -2.05220080   3.40258982
H  -8.10623102   -0.32457210   1.36193768
H  -7.33624704   1.94791401   2.61404294
H  -7.76061392   1.68349446   5.26156096
H  -9.31969082   1.56878085   4.39987298
H  -3.17882638   1.53890684   0.28962713
H  -0.90996957   1.41050478   -0.69141200
H  0.65633474   -0.36642219   0.03207291
H  -0.04712792   -2.01960843   1.73762415
H  -2.31786296   -1.89995660   2.71945397
C  -5.31098636   -0.07098317   2.63308832
C  -4.20741250   -0.10890402   2.14028844
C  -7.03623275   -0.97364854   4.37878333
28

C  -8.36460162   -0.36321883   4.82066777
C  -8.51086305   -1.10767871   3.53739894
C  -8.06657086   -0.17811108   2.43845763
C  -7.59769022   1.05352373   3.16957990
C  -6.59331089   -0.07253274   3.21826716
C  -8.30849105   1.13509510   4.50940447
C  -6.35046441   -2.05660003   4.95764715
C  -2.90105569   -0.17657932   1.56480046
N  -5.76817144   -2.91881449   5.45318109
C  -2.49051304   0.75798788   0.59677189
C  -1.21261049   0.68904161   0.05638482
C  -0.32916790   -0.30279518   0.47008915
C  -0.72317132   -1.23164130   1.42764134
C  -1.99887688   -1.17588174   1.97489724
H  -8.82264760   -0.74821082   5.72484663
H  -9.04310132   -2.04287042   3.42249191
H  -8.14059175   -0.31844559   1.36924767
H  -7.34088619   1.94342118   2.60604940
H  -7.73373875   1.68582797   5.25885728
H  -9.30358644   1.58102660   4.41813589
H  -3.18015258   1.53044005   0.27793806
H  -0.90527852   1.41373162   -0.69007011
H  0.66800521   -0.35158005   0.04558321
H  -0.03462369   -2.00503270   1.75074719
H  -2.31089158   -1.89752200   2.72027059
C  -5.31652230   -0.08450341   2.61248601
C  -4.21029509   -0.11883798   2.12729632
C  -7.06302558   -0.99670383   4.34840770
28

C  -8.36097269   -0.35442007   4.82823211
C  -8.51030728   -1.11812138   3.55321188
C  -8.04908895   -0.18942433   2.44604031
C  -7.60112178   1.05276380   3.16833706
C  -6.60880240   -0.08963153   3.18518104
C  -8.29450326   1.13822154   4.51484371
C  -6.36603503   -2.06546846   4.94352878
C  -2.90018624   -0.18026509   1.55907750
N  -5.77713893   -2.91567308   5.44926242
C  -2.48944528   0.75408621   0.59087006
C  -1.20784745   0.69124518   0.05782813
C  -0.32097308   -0.29387174   0.47858623
C  -0.71477356   -1.22229994   1.43593468
C  -1.99395408   -1.17293684   1.97632752
H  -8.80648717   -0.73456262   5.74061787
H  -9.07641807   -2.03343720   3.44089385
H  -8.17313206   -0.31167467   1.37889868
H  -7.34694614   1.93949896   2.59889925
H  -7.70750710   1.68719865   5.25635469
H  -9.28785488   1.59104960   4.43702761
H  -3.18166206   1.52170459   0.26594568
H  -0.90084470   1.41600457   -0.68877335
H  0.67882716   -0.33776269   0.05968803
H  -0.02348986   -1.99086600   1.76484667
H  -2.30522150   -1.89480089   2.72181428
C  -5.32274146   -0.09728426   2.59179754
C  -4.21388772   -0.12835183   2.11433818
C  -7.09037948   -1.01838496   4.31786634
28

C  -8.35655777   -0.34578203   4.83454823
C  -8.50776945   -1.12909305   3.56820755
C  -8.03026813   -0.20050024   2.45338675
C  -7.60497270   1.05199841   3.16746133
C  -6.62487482   -0.10564337   3.15179929
C  -8.28064120   1.14012715   4.52061078
C  -6.38078297   -2.07200603   4.92837198
C  -2.90005390   -0.18389760   1.55353574
N  -5.78437732   -2.90960133   5.44366830
C  -2.48882114   0.74989086   0.58493955
C  -1.20357031   0.69277684   0.05937970
C  -0.31359483   -0.28566242   0.48753409
C  -0.70748098   -1.21333007   1.44489216
C  -1.99009938   -1.16997884   1.97829248
H  -8.78898729   -0.72160158   5.75491696
H  -9.10565644   -2.02411284   3.45772846
H  -8.20368348   -0.30442256   1.39084693
H  -7.35440491   1.93611978   2.59262165
H  -7.68191322   1.68767378   5.25406081
H  -9.27251038   1.59883083   4.45658795
H  -3.18335585   1.51270736   0.25365683
H  -0.89667288   1.41733488   -0.68753888
H  0.68880075   -0.32495892   0.07434568
H  -0.01371789   -1.97710113   1.77988039
H  -2.30084110   -1.89179019   2.72406723
C  -5.32963194   -0.10932551   2.57104198
C  -4.21818217   -0.13744188   2.10142297
C  -7.11827334   -1.03867479   4.28720988
28

C  -8.35147977   -0.33724434   4.83953899
C  -8.50322704   -1.14060850   3.58236005
C  -8.01003643   -0.21130456   2.46049328
C  -7.60924207   1.05118948   3.16698106
C  -6.64151057   -0.12057498   3.11814960
C  -8.26688533   1.14080939   4.52673693
C  -6.39476066   -2.07616854   4.91227821
C  -2.90065323   -0.18747311   1.54816991
N  -5.78998752   -2.90052337   5.43655856
C  -2.48863924   0.74540991   0.57897886
C  -1.19977968   0.69364780   0.06102528
C  -0.30703133   -0.27815753   0.49690162
C  -0.70128758   -1.20472686   1.45447880
C  -1.98730517   -1.16700585   1.98077005
H  -8.77028526   -0.70918618   5.76768251
H  -9.13080679   -2.01510123   3.47292457
H  -8.23207741   -0.29685302   1.40503905
H  -7.36324754   1.93324795   2.58725130
H  -7.65694004   1.68731268   5.25198516
H  -9.25755562   1.60433335   4.47686841
H  -3.18523406   1.50345711   0.24108289
H  -0.89276654   1.41773739   -0.68637826
H  0.69792643   -0.31315655   0.08951496
H  -0.00530024   -1.96373426   1.79580055
H  -2.29774005   -1.88849185   2.72700494
C  -5.33718240   -0.12063060   2.55023622
C  -4.22317058   -0.14610722   2.08855802
C  -7.14668932   -1.05756100   4.25648522
