# Supplementary material for: Simulating the Energy Capture Process in Push–Pull Norbornadiene-Quadricyclane Photoswitches
Source: J Phys Chem Lett. 2025 Apr 23;16(17):4315–25. doi: 10.1021/acs.jpclett.5c00634 (PMC12051204; doi:10.1021/acs.jpclett.5c00634)
Supplement: Supplementary file 4 — jz5c00634_si_004.zip [file jz5c00634_si_004.zip › Interpolated_reaction_paths/Compound_I/dir_17/molecular_geometry.xyz]

26

 6.0   -0.12155334   0.85026500   0.94869588
 6.0   -0.18498159   2.23992428   0.29339066
 6.0   -1.15299482   0.89887944   2.04822260
 6.0   -1.74384745   0.60601890   0.68947439
 6.0   -1.80179432   1.95361037   0.02087872
 6.0   -1.32034550   2.95103752   1.01905925
 6.0   -1.43782232   2.35894743   2.41079878
 6.0   0.72542614   2.85543105   -0.59813328
 7.0   1.46258337   3.36845631   -1.32101936
 6.0   0.95964030   -0.14167549   0.83374576
 6.0   2.27994590   0.26527200   0.62442772
 6.0   0.69376816   -1.51559793   0.95762118
 6.0   1.72155194   -2.45029048   0.88551775
 6.0   3.03223300   -2.03241786   0.67858032
 6.0   3.30981071   -0.67235167   0.54558226
 1.0   -1.14215615   0.12173631   2.80409711
 1.0   -2.16188876   -0.32956085   0.34392534
 1.0   -2.29075309   2.19935919   -0.91275612
 1.0   -1.45911150   4.00989406   0.83147612
 1.0   -2.43935771   2.48688024   2.83308376
 1.0   -0.70014415   2.77512706   3.10285719
 1.0   2.51343231   1.31751826   0.51846801
 1.0   -0.32385944   -1.85771307   1.10599923
 1.0   1.49501769   -3.50682545   0.98500436
 1.0   3.83361167   -2.76099978   0.61671139
 1.0   4.32760078   -0.33627601   0.37927706
