# Supplementary material for: Simulating the Energy Capture Process in Push–Pull Norbornadiene-Quadricyclane Photoswitches
Source: J Phys Chem Lett. 2025 Apr 23;16(17):4315–25. doi: 10.1021/acs.jpclett.5c00634 (PMC12051204; doi:10.1021/acs.jpclett.5c00634)
Supplement: Supplementary file 4 — jz5c00634_si_004.zip [file jz5c00634_si_004.zip › Interpolated_reaction_paths/Compound_I/dir_15/molecular_geometry.xyz]

26

 6.0   -0.07899333   0.88834526   0.98705191
 6.0   -0.10614564   2.29008275   0.39189865
 6.0   -1.18970338   0.85645662   1.99732858
 6.0   -1.77505853   0.61246554   0.62386528
 6.0   -1.78583461   1.95921474   0.00226316
 6.0   -1.33258867   2.93644429   1.02554791
 6.0   -1.51797101   2.30365314   2.39512951
 6.0   0.81071626   2.93797762   -0.45744775
 7.0   1.55629441   3.48613729   -1.14893961
 6.0   0.97554415   -0.11859262   0.85321842
 6.0   2.27645707   0.25084401   0.48705848
 6.0   0.71639909   -1.47692876   1.11557235
 6.0   1.72536875   -2.42665722   1.02171596
 6.0   3.01459012   -2.04406902   0.65896788
 6.0   3.28667434   -0.70380952   0.39108521
 1.0   -1.20792181   0.06089670   2.73342922
 1.0   -2.08305202   -0.32948359   0.19331983
 1.0   -2.17670051   2.22533049   -0.97115805
 1.0   -1.48556636   3.99739568   0.86180500
 1.0   -2.54271273   2.39886421   2.76618160
 1.0   -0.82318719   2.70888495   3.13568433
 1.0   2.50700701   1.28638706   0.27400050
 1.0   -0.28217163   -1.79421804   1.39049787
 1.0   1.50396320   -3.46832250   1.22908466
 1.0   3.80198738   -2.78632215   0.58278129
 1.0   4.28661745   -0.39632811   0.10504391
