# Supplementary material for: Simulating the Energy Capture Process in Push–Pull Norbornadiene-Quadricyclane Photoswitches
Source: J Phys Chem Lett. 2025 Apr 23;16(17):4315–25. doi: 10.1021/acs.jpclett.5c00634 (PMC12051204; doi:10.1021/acs.jpclett.5c00634)
Supplement: Supplementary file 4 — jz5c00634_si_004.zip [file jz5c00634_si_004.zip › Interpolated_reaction_paths/Compound_I/dir_01/molecular_geometry.xyz]

26

 6.0   0.11689200   0.97440717   1.00533615
 6.0   0.06113147   2.24084445   0.48186264
 6.0   -1.22250301   0.77195038   1.73655171
 6.0   -2.28185160   0.74046097   0.62833257
 6.0   -2.32172509   1.96986458   0.09600642
 6.0   -1.31403258   2.83032975   0.85697146
 6.0   -1.45460015   2.21517349   2.26622400
 6.0   0.97986622   2.91725971   -0.34805537
 7.0   1.70809916   3.50681478   -1.02043462
 6.0   1.15214975   -0.05057740   0.89614977
 6.0   2.47352497   0.26535539   0.53506399
 6.0   0.84388870   -1.39670832   1.15621359
 6.0   1.81116996   -2.38843584   1.04606604
 6.0   3.11357136   -2.05744947   0.68487474
 6.0   3.43958610   -0.72680174   0.43247169
 1.0   -1.24777753   -0.03987041   2.45948692
 1.0   -2.80548321   -0.14726132   0.29724358
 1.0   -2.90092641   2.30979287   -0.75331881
 1.0   -1.40228110   3.90892173   0.74472544
 1.0   -2.44705501   2.35274242   2.70067283
 1.0   -0.68425416   2.55121703   2.96437328
 1.0   2.75174089   1.29274796   0.34227731
 1.0   -0.16506644   -1.67676829   1.43245410
 1.0   1.54607493   -3.42142767   1.24435266
 1.0   3.87062536   -2.83005375   0.60327653
 1.0   4.45325124   -0.45788063   0.15580644
