# Supplementary material for: Simulating the Energy Capture Process in Push–Pull Norbornadiene-Quadricyclane Photoswitches
Source: J Phys Chem Lett. 2025 Apr 23;16(17):4315–25. doi: 10.1021/acs.jpclett.5c00634 (PMC12051204; doi:10.1021/acs.jpclett.5c00634)
Supplement: Supplementary file 4 — jz5c00634_si_004.zip [file jz5c00634_si_004.zip › Interpolated_reaction_paths/Compound_I/dir_14/molecular_geometry.xyz]

26

 6.0   -0.05958453   0.90606089   1.01017201
 6.0   -0.06911418   2.31261404   0.44528578
 6.0   -1.20656415   0.83814172   1.97209163
 6.0   -1.78832216   0.61677369   0.59191641
 6.0   -1.77516331   1.96152267   -0.00725974
 6.0   -1.33617882   2.92878964   1.02786351
 6.0   -1.55642773   2.27688606   2.38494914
 6.0   0.85141166   2.97385347   -0.38349123
 7.0   1.60126838   3.53737844   -1.05978168
 6.0   0.98163691   -0.10758852   0.86466185
 6.0   2.26578999   0.24018593   0.41958114
 6.0   0.73294939   -1.45455745   1.19417757
 6.0   1.73232924   -2.41132729   1.08712406
 6.0   3.00384159   -2.04922315   0.64604151
 6.0   3.26632519   -0.72221645   0.31283449
 1.0   -1.23996972   0.03445091   2.69865548
 1.0   -2.03895164   -0.32363749   0.12359759
 1.0   -2.11447372   2.23664677   -0.99736857
 1.0   -1.49553505   3.99044460   0.87478946
 1.0   -2.59162674   2.35756011   2.72879963
 1.0   -0.88400558   2.67586792   3.14884743
 1.0   2.48941185   1.26468911   0.15453594
 1.0   -0.25033063   -1.75694656   1.53256954
 1.0   1.51899162   -3.44281709   1.34675506
 1.0   3.78428076   -2.79778258   0.56090791
 1.0   4.25202318   -0.43112057   -0.03326986
