# Supplementary material for: Simulating the Energy Capture Process in Push–Pull Norbornadiene-Quadricyclane Photoswitches
Source: J Phys Chem Lett. 2025 Apr 23;16(17):4315–25. doi: 10.1021/acs.jpclett.5c00634 (PMC12051204; doi:10.1021/acs.jpclett.5c00634)
Supplement: Supplementary file 4 — jz5c00634_si_004.zip [file jz5c00634_si_004.zip › Interpolated_reaction_paths/Compound_I/dir_02/molecular_geometry.xyz]

26

 6.0   0.10630151   0.97327866   1.02142554
 6.0   0.06186721   2.25755295   0.50676064
 6.0   -1.22397331   0.76962237   1.75632695
 6.0   -2.23855866   0.72624679   0.60951000
 6.0   -2.26325432   1.96504142   0.07342456
 6.0   -1.31463268   2.84070897   0.87934068
 6.0   -1.48086523   2.21594825   2.27954674
 6.0   0.98364982   2.93639010   -0.31370993
 7.0   1.71700190   3.52839720   -0.97982440
 6.0   1.13733223   -0.05201583   0.89920358
 6.0   2.44658307   0.25983794   0.49148527
 6.0   0.84135841   -1.39430254   1.19609043
 6.0   1.80799292   -2.38471185   1.07797713
 6.0   3.09846822   -2.05744505   0.67108130
 6.0   3.41242445   -0.73174710   0.38114831
 1.0   -1.25640815   -0.04454103   2.47571413
 1.0   -2.71761162   -0.16950526   0.23673253
 1.0   -2.80120575   2.29593856   -0.80598173
 1.0   -1.41241774   3.91799808   0.76615115
 1.0   -2.48356735   2.34357944   2.69324561
 1.0   -0.72875632   2.55651470   2.99510743
 1.0   2.71529621   1.28323847   0.26773454
 1.0   -0.15743032   -1.67172197   1.50902259
 1.0   1.55286059   -3.41404343   1.30598389
 1.0   3.85521694   -2.82962581   0.58308978
 1.0   4.41634380   -0.46598619   0.06839835
