# Supplementary material for: Simulating the Energy Capture Process in Push–Pull Norbornadiene-Quadricyclane Photoswitches
Source: J Phys Chem Lett. 2025 Apr 23;16(17):4315–25. doi: 10.1021/acs.jpclett.5c00634 (PMC12051204; doi:10.1021/acs.jpclett.5c00634)
Supplement: Supplementary file 4 — jz5c00634_si_004.zip [file jz5c00634_si_004.zip › Interpolated_reaction_paths/Compound_I/dir_18/molecular_geometry.xyz]

26

 6.0   -0.14453532   0.83015243   0.93376593
 6.0   -0.22681954   2.21252108   0.24860755
 6.0   -1.13284491   0.92312552   2.07383051
 6.0   -1.72574720   0.60378742   0.72334392
 6.0   -1.80727913   1.95010880   0.03009764
 6.0   -1.31194624   2.95781928   1.01495907
 6.0   -1.39619672   2.38724754   2.41640466
 6.0   0.68051410   2.80897045   -0.66457174
 7.0   1.41326654   3.30226131   -1.40363777
 6.0   0.94992493   -0.15361864   0.82578095
 6.0   2.27342606   0.26864994   0.69341996
 6.0   0.68716815   -1.53134480   0.87914035
 6.0   1.72414536   -2.45816183   0.81535321
 6.0   3.03913582   -2.02601144   0.68492815
 6.0   3.31318303   -0.65980773   0.62074310
 1.0   -1.10786212   0.15635791   2.84000300
 1.0   -2.19600143   -0.32357786   0.42448829
 1.0   -2.34277192   2.18467822   -0.88060216
 1.0   -1.44304003   4.01518507   0.81419296
 1.0   -2.38500242   2.53322999   2.86269957
 1.0   -0.63796796   2.80811584   3.08330713
 1.0   2.50338175   1.32622973   0.64197874
 1.0   -0.33468651   -1.88296119   0.96525840
 1.0   1.50008889   -3.51905670   0.85983526
 1.0   3.84749194   -2.74731778   0.62828021
 1.0   4.33498669   -0.31193372   0.51337917
