# Supplementary material for: Simulating the Energy Capture Process in Push–Pull Norbornadiene-Quadricyclane Photoswitches
Source: J Phys Chem Lett. 2025 Apr 23;16(17):4315–25. doi: 10.1021/acs.jpclett.5c00634 (PMC12051204; doi:10.1021/acs.jpclett.5c00634)
Supplement: Supplementary file 4 — jz5c00634_si_004.zip [file jz5c00634_si_004.zip › Interpolated_reaction_paths/Compound_I/dir_19/molecular_geometry.xyz]

26

 6.0   -0.16852712   0.80950375   0.92186284
 6.0   -0.27029084   2.18371541   0.20701736
 6.0   -1.11130717   0.94950139   2.09944022
 6.0   -1.70584534   0.60215241   0.75800319
 6.0   -1.81121322   1.94597350   0.03929268
 6.0   -1.30222511   2.96413350   1.01029776
 6.0   -1.35363995   2.41582561   2.42054924
 6.0   0.63388431   2.75919191   -0.72819410
 7.0   1.36193742   3.23132959   -1.48372612
 6.0   0.93911089   -0.16572858   0.81905951
 6.0   2.26194949   0.26924633   0.76209141
 6.0   0.68327562   -1.54434567   0.80156315
 6.0   1.72928534   -2.46312440   0.74425671
 6.0   3.04477714   -2.01926197   0.68882588
 6.0   3.31159434   -0.64968767   0.69388945
 1.0   -1.07225243   0.19396826   2.87621767
 1.0   -2.22611210   -0.31348980   0.50826281
 1.0   -2.39154961   2.16878349   -0.84654994
 1.0   -1.42538229   4.01964377   0.79549591
 1.0   -2.32898884   2.58088413   2.88973924
 1.0   -0.57547512   2.84086843   3.06170329
 1.0   2.48542872   1.32994535   0.76543735
 1.0   -0.33966262   -1.90326143   0.82660218
 1.0   1.51067911   -3.52612399   0.73341881
 1.0   3.86007086   -2.73305778   0.63602972
 1.0   4.33449032   -0.29193669   0.64439987
