# Supplementary material for: Simulating the Energy Capture Process in Push–Pull Norbornadiene-Quadricyclane Photoswitches
Source: J Phys Chem Lett. 2025 Apr 23;16(17):4315–25. doi: 10.1021/acs.jpclett.5c00634 (PMC12051204; doi:10.1021/acs.jpclett.5c00634)
Supplement: Supplementary file 4 — jz5c00634_si_004.zip [file jz5c00634_si_004.zip › Interpolated_reaction_paths/Compound_I/dir_03/molecular_geometry.xyz]

26

 6.0   0.09518165   0.97214528   1.03700199
 6.0   0.06224762   2.27399169   0.53116565
 6.0   -1.22617956   0.76798449   1.77532796
 6.0   -2.19360583   0.71265264   0.59102343
 6.0   -2.20259372   1.96120279   0.05245440
 6.0   -1.31575306   2.85027972   0.90132068
 6.0   -1.50745622   2.21529850   2.29162953
 6.0   0.98676065   2.95519510   -0.28014433
 7.0   1.72497971   3.54961552   -0.94020383
 6.0   1.12180807   -0.05351305   0.90217510
 6.0   2.41743778   0.25357072   0.44823205
 6.0   0.83961180   -1.39119757   1.23563066
 6.0   1.80566239   -2.38017593   1.10966474
 6.0   3.08275550   -2.05729008   0.65744052
 6.0   3.38314061   -0.73731754   0.33027926
 1.0   -1.26590691   -0.04847994   2.49111056
 1.0   -2.62458468   -0.18982951   0.17922756
 1.0   -2.69668655   2.28410321   -0.85512978
 1.0   -1.42318844   3.92619039   0.78740081
 1.0   -2.52000863   2.33260914   2.68410148
 1.0   -0.77427465   2.56014836   3.02450986
 1.0   2.67538642   1.27231882   0.19377539
 1.0   -0.14781182   -1.66541454   1.58491678
 1.0   1.56169215   -3.40522740   1.36713145
 1.0   3.83924488   -2.82896212   0.56316330
 1.0   4.37615666   -0.47525086   -0.01822012
