# Supplementary material for: Simulating the Energy Capture Process in Push–Pull Norbornadiene-Quadricyclane Photoswitches
Source: J Phys Chem Lett. 2025 Apr 23;16(17):4315–25. doi: 10.1021/acs.jpclett.5c00634 (PMC12051204; doi:10.1021/acs.jpclett.5c00634)
Supplement: Supplementary file 4 — jz5c00634_si_004.zip [file jz5c00634_si_004.zip › Interpolated_reaction_paths/Compound_I/dir_16/molecular_geometry.xyz]

26

 6.0   -0.09967705   0.86970565   0.96650809
 6.0   -0.14476322   2.26581535   0.34120957
 6.0   -1.17189806   0.87668046   2.02270687
 6.0   -1.76025543   0.60889525   0.65634403
 6.0   -1.79467743   1.95660798   0.01161708
 6.0   -1.32727170   2.94388405   1.02259717
 6.0   -1.47843048   2.33104383   2.40372109
 6.0   0.76877311   2.89846863   -0.52904155
 7.0   1.51016245   3.42978963   -1.23606480
 6.0   0.96819725   -0.12997632   0.84290419
 6.0   2.28107832   0.25927475   0.55549754
 6.0   0.70341556   -1.49736786   1.03657595
 6.0   1.72185898   -2.43971683   0.95441241
 6.0   3.02405445   -2.03844996   0.66987824
 6.0   3.30108459   -0.68709980   0.46885819
 1.0   -1.17541374   0.08995686   2.76856679
 1.0   -2.12412962   -0.33149941   0.26680831
 1.0   -2.23542561   2.21289856   -0.94295145
 1.0   -1.47336004   4.00391885   0.84735279
 1.0   -2.49194846   2.44202919   2.80091873
 1.0   -0.76190061   2.74201144   3.12033092
 1.0   2.51484806   1.30412167   0.39556836
 1.0   -0.30653674   -1.82797167   1.24802281
 1.0   1.49612285   -3.48978742   1.10829568
 1.0   3.81843944   -2.77402874   0.60147361
 1.0   4.31166494   -0.36455530   0.24287546
