# Supplementary material for: Simulating the Energy Capture Process in Push–Pull Norbornadiene-Quadricyclane Photoswitches
Source: J Phys Chem Lett. 2025 Apr 23;16(17):4315–25. doi: 10.1021/acs.jpclett.5c00634 (PMC12051204; doi:10.1021/acs.jpclett.5c00634)
Supplement: Supplementary file 4 — jz5c00634_si_004.zip [file jz5c00634_si_004.zip › Interpolated_reaction_paths/Compound_I/dir_00/molecular_geometry.xyz]

26

 6.0   0.12694395   0.97553062   0.98877961
 6.0   0.06002398   2.22386012   0.45651682
 6.0   -1.22175652   0.77495569   1.71606632
 6.0   -2.32352308   0.75528770   0.64742274
 6.0   -2.37797106   1.97566122   0.12007195
 6.0   -1.31395748   2.81916889   0.83428167
 6.0   -1.42872144   2.21293813   2.25171711
 6.0   0.97538462   2.89777186   -0.38315585
 7.0   1.69824033   3.48481463   -1.06202458
 6.0   1.16624854   -0.04918298   0.89304165
 6.0   2.49822602   0.27017489   0.57889777
 6.0   0.84723067   -1.39841845   1.11611956
 6.0   1.81523528   -2.39133506   1.01405060
 6.0   3.12807877   -2.05725619   0.69884572
 6.0   3.46459963   -0.72241572   0.48417981
 1.0   -1.23999651   -0.03449599   2.44248404
 1.0   -2.88813186   -0.12318095   0.36036786
 1.0   -2.99575282   2.32560308   -0.69748473
 1.0   -1.39273745   3.89899946   0.72325371
 1.0   -2.41055605   2.36006407   2.70645193
 1.0   -0.64080775   2.54418300   2.93240084
 1.0   2.78464990   1.30091549   0.41725384
 1.0   -0.17066793   -1.68058534   1.35540847
 1.0   1.54141039   -3.42738065   1.18243153
 1.0   3.88549247   -2.83018788   0.62374775
 1.0   4.48683123   -0.45084182   0.24385890
