# Supplementary material for: Simulating the Energy Capture Process in Push–Pull Norbornadiene-Quadricyclane Photoswitches
Source: J Phys Chem Lett. 2025 Apr 23;16(17):4315–25. doi: 10.1021/acs.jpclett.5c00634 (PMC12051204; doi:10.1021/acs.jpclett.5c00634)
Supplement: Supplementary file 4 — jz5c00634_si_004.zip [file jz5c00634_si_004.zip › Interpolated_reaction_paths/Compound_I/dir_05/molecular_geometry.xyz]

26

 6.0   0.07140729   0.96987274   1.06641629
 6.0   0.06202141   2.30609610   0.57831102
 6.0   -1.23282472   0.76685191   1.81073525
 6.0   -2.09856005   0.68736558   0.55536721
 6.0   -2.07487706   1.95653809   0.01589031
 6.0   -1.31951933   2.86689121   0.94385455
 6.0   -1.56134325   2.20982587   2.31186906
 6.0   0.99106932   2.99197503   -0.21546656
 7.0   1.73828080   3.59119735   -0.86399137
 6.0   1.08869862   -0.05673351   0.90773822
 6.0   2.35273940   0.23859633   0.36294802
 6.0   0.83833193   -1.38287135   1.31321392
 6.0   1.80333902   -2.36872200   1.17188490
 6.0   3.04943624   -2.05672291   0.63049919
 6.0   3.31834948   -0.75059285   0.23014889
 1.0   -1.28756296   -0.05403143   2.51918624
 1.0   -2.42345866   -0.22438443   0.07486844
 1.0   -2.47375484   2.26675452   -0.94144269
 1.0   -1.44677565   3.93976150   0.82889182
 1.0   -2.59230089   2.30531015   2.66042084
 1.0   -0.86816832   2.56265582   3.07896058
 1.0   2.58554241   1.24600479   0.04815945
 1.0   -0.12288286   -1.64888874   1.73389242
 1.0   1.58512475   -3.38330278   1.48720296
 1.0   3.80550054   -2.82717581   0.52397722
 1.0   4.28620320   -0.49762337   -0.18855110
