# Supplementary material for: Simulating the Energy Capture Process in Push–Pull Norbornadiene-Quadricyclane Photoswitches
Source: J Phys Chem Lett. 2025 Apr 23;16(17):4315–25. doi: 10.1021/acs.jpclett.5c00634 (PMC12051204; doi:10.1021/acs.jpclett.5c00634)
Supplement: Supplementary file 4 — jz5c00634_si_004.zip [file jz5c00634_si_004.zip › Interpolated_reaction_paths/Compound_I/dir_12/molecular_geometry.xyz]

26

 6.0   -0.02492653   0.93825947   1.06350229
 6.0   0.00017564   2.35202445   0.55944721
 6.0   -1.23807007   0.80697655   1.92187357
 6.0   -1.81038301   0.62772640   0.52897068
 6.0   -1.74790092   1.96548659   -0.02722705
 6.0   -1.33781534   2.91303281   1.03029983
 6.0   -1.63017485   2.22561186   2.35936341
 6.0   0.92957984   3.03430792   -0.22898314
 7.0   1.68879214   3.62409344   -0.87578065
 6.0   0.98991533   -0.08693064   0.89087704
 6.0   2.22556813   0.21308837   0.28955497
 6.0   0.77734449   -1.40508643   1.34849891
 6.0   1.75730925   -2.37465683   1.21112536
 6.0   2.97859589   -2.05783835   0.61510803
 6.0   3.20723678   -0.76297224   0.15741020
 1.0   -1.30382249   -0.01096140   2.62987112
 1.0   -1.94268813   -0.30113398   -0.00418266
 1.0   -1.97906374   2.25567815   -1.04383333
 1.0   -1.50812478   3.97563634   0.89607261
 1.0   -2.68395621   2.28113400   2.64557485
 1.0   -1.00448601   2.61064275   3.16817941
 1.0   2.42366528   1.21098222   -0.07480940
 1.0   -0.16313540   -1.67381301   1.81201562
 1.0   1.57185700   -3.38117102   1.57034176
 1.0   3.74532633   -2.81770918   0.50896449
 1.0   4.15319319   -0.50775942   -0.30724906
