# Supplementary material for: Simulating the Energy Capture Process in Push–Pull Norbornadiene-Quadricyclane Photoswitches
Source: J Phys Chem Lett. 2025 Apr 23;16(17):4315–25. doi: 10.1021/acs.jpclett.5c00634 (PMC12051204; doi:10.1021/acs.jpclett.5c00634)
Supplement: Supplementary file 4 — jz5c00634_si_004.zip [file jz5c00634_si_004.zip › Interpolated_reaction_paths/Compound_I/dir_10/molecular_geometry.xyz]

26

 6.0   0.00406448   0.96456268   1.12706671
 6.0   0.05695042   2.38257409   0.68416492
 6.0   -1.26225062   0.77814223   1.88060715
 6.0   -1.82894263   0.63620854   0.47843031
 6.0   -1.72098587   1.96350513   -0.03712574
 6.0   -1.33688610   2.89234699   1.03932013
 6.0   -1.69580205   2.17208888   2.33782700
 6.0   0.99184216   3.08119069   -0.06975409
 7.0   1.75705739   3.69344548   -0.69231402
 6.0   0.99486472   -0.06649892   0.91735777
 6.0   2.15684246   0.18499218   0.15882695
 6.0   0.84592822   -1.34962445   1.49263747
 6.0   1.80809605   -2.32716519   1.31496630
 6.0   2.95419388   -2.05632470   0.56330319
 6.0   3.12238225   -0.79918650   -0.00882514
 1.0   -1.35752735   -0.05187016   2.57074100
 1.0   -1.84036734   -0.27123242   -0.10379701
 1.0   -1.84411131   2.26377157   -1.06950713
 1.0   -1.51892769   3.95509770   0.92192547
 1.0   -2.76371416   2.20500053   2.56807071
 1.0   -1.11602514   2.54282900   3.18598352
 1.0   2.30829650   1.15182441   -0.29727446
 1.0   -0.03132715   -1.58350506   2.08090942
 1.0   1.67173110   -3.30409079   1.76566372
 1.0   3.70905866   -2.82334914   0.42813739
 1.0   4.00957494   -0.58008495   -0.59235647
