# Supplementary material for: Simulating the Energy Capture Process in Push–Pull Norbornadiene-Quadricyclane Photoswitches
Source: J Phys Chem Lett. 2025 Apr 23;16(17):4315–25. doi: 10.1021/acs.jpclett.5c00634 (PMC12051204; doi:10.1021/acs.jpclett.5c00634)
Supplement: Supplementary file 4 — jz5c00634_si_004.zip [file jz5c00634_si_004.zip › Interpolated_reaction_paths/Compound_I/dir_04/molecular_geometry.xyz]

26

 6.0   0.08354491   0.97100859   1.05201646
 6.0   0.06229178   2.29016906   0.55503149
 6.0   -1.22912898   0.76705345   1.79348751
 6.0   -2.14695334   0.69968779   0.57294817
 6.0   -2.13978528   1.95836269   0.03322957
 6.0   -1.31738597   2.85901592   0.92284596
 6.0   -1.53430710   2.21325148   2.30241975
 6.0   0.98922517   2.97371039   -0.24738650
 7.0   1.73206342   3.57052807   -0.90158711
 6.0   1.10559128   -0.05508192   0.90503222
 6.0   2.38613742   0.24650531   0.40536772
 6.0   0.83861570   -1.38738848   1.27471280
 6.0   1.80412958   -2.37484084   1.14100799
 6.0   3.06641704   -2.05703278   0.64392397
 6.0   3.35176852   -0.74357820   0.27992757
 1.0   -1.27628801   -0.05165612   2.50562046
 1.0   -2.52649408   -0.20815060   0.12513405
 1.0   -2.58748809   2.27435226   -0.90040612
 1.0   -1.43463019   3.93345879   0.80835256
 1.0   -2.55628733   2.31985099   2.67317810
 1.0   -0.82076357   2.56217870   3.05249006
 1.0   2.63210034   1.25992659   0.12054033
 1.0   -0.13627219   -1.65781357   1.65993895
 1.0   1.57248076   -3.39497903   1.42760178
 1.0   3.82268229   -2.82812405   0.54346958
 1.0   4.33275174   -0.48576668   -0.10391223
