# Supplementary material for: Simulating the Energy Capture Process in Push–Pull Norbornadiene-Quadricyclane Photoswitches
Source: J Phys Chem Lett. 2025 Apr 23;16(17):4315–25. doi: 10.1021/acs.jpclett.5c00634 (PMC12051204; doi:10.1021/acs.jpclett.5c00634)
Supplement: Supplementary file 4 — jz5c00634_si_004.zip [file jz5c00634_si_004.zip › Interpolated_reaction_paths/Compound_I/dir_09/molecular_geometry.xyz]

26

 6.0   0.01831402   0.96552354   1.11667524
 6.0   0.05834465   2.36762512   0.66457658
 6.0   -1.25496023   0.77406388   1.86908815
 6.0   -1.88670732   0.64493890   0.49196326
 6.0   -1.79543865   1.95986229   -0.03156405
 6.0   -1.33262959   2.88921786   1.02164659
 6.0   -1.66942363   2.18241934   2.33553311
 6.0   0.99273747   3.06344674   -0.09689146
 7.0   1.75490500   3.67286773   -0.72434027
 6.0   1.01479612   -0.06432783   0.91613998
 6.0   2.19960000   0.19771099   0.19851562
 6.0   0.84338901   -1.35769125   1.45891612
 6.0   1.80625086   -2.33684041   1.28826874
 6.0   2.97470383   -2.05604545   0.57691502
 6.0   3.16523278   -0.78745032   0.03757212
 1.0   -1.34172339   -0.05443126   2.56280521
 1.0   -1.96528450   -0.26673231   -0.07924616
 1.0   -1.97734499   2.25941706   -1.05550095
 1.0   -1.50290945   3.95437215   0.90489664
 1.0   -2.73113006   2.22890555   2.59036558
 1.0   -1.06538058   2.54969618   3.16817282
 1.0   2.36917277   1.17406753   -0.23065809
 1.0   -0.05258031   -1.59942489   2.01516289
 1.0   1.65177843   -3.32261912   1.71317786
 1.0   3.72989716   -2.82371618   0.44724641
 1.0   4.07040643   -0.56020801   -0.51445192
