# Supplementary material for: Simulating the Energy Capture Process in Push–Pull Norbornadiene-Quadricyclane Photoswitches
Source: J Phys Chem Lett. 2025 Apr 23;16(17):4315–25. doi: 10.1021/acs.jpclett.5c00634 (PMC12051204; doi:10.1021/acs.jpclett.5c00634)
Supplement: Supplementary file 4 — jz5c00634_si_004.zip [file jz5c00634_si_004.zip › Interpolated_reaction_paths/Compound_I/dir_07/molecular_geometry.xyz]

26

 6.0   0.04571344   0.96763415   1.09314180
 6.0   0.06063950   2.33725757   0.62291661
 6.0   -1.24244434   0.76876372   1.84219793
 6.0   -1.99637966   0.66472529   0.52206350
 6.0   -1.93898609   1.95602066   -0.01253648
 6.0   -1.32521401   2.87994921   0.98409542
 6.0   -1.61561747   2.19887186   2.32658225
 6.0   0.99299725   3.02792737   -0.15427620
 7.0   1.74820954   3.63207983   -0.79195345
 6.0   1.05296610   -0.06032036   0.91252539
 6.0   2.27992192   0.22008017   0.27962237
 6.0   0.83972443   -1.37170367   1.38797611
 6.0   1.80372911   -2.35421119   1.23174828
 6.0   3.01347532   -2.05615604   0.60377384
 6.0   3.24556717   -0.76713545   0.13249135
 1.0   -1.31282568   -0.05618350   2.54324703
 1.0   -2.20317402   -0.25024964   -0.01246309
 1.0   -2.23339847   2.25831348   -1.00927484
 1.0   -1.47328820   3.94928917   0.86831163
 1.0   -2.66305328   2.27082822   2.62923822
 1.0   -0.96544537   2.55910133   3.12704491
 1.0   2.48310127   1.21337146   -0.09357911
 1.0   -0.09088837   -1.62695775   1.87781608
 1.0   1.61550886   -3.35571329   1.60304305
 1.0   3.76915136   -2.82522488   0.48545068
 1.0   4.18402549   -0.52570990   -0.35421820
