# Supplementary material for: Simulating the Energy Capture Process in Push–Pull Norbornadiene-Quadricyclane Photoswitches
Source: J Phys Chem Lett. 2025 Apr 23;16(17):4315–25. doi: 10.1021/acs.jpclett.5c00634 (PMC12051204; doi:10.1021/acs.jpclett.5c00634)
Supplement: Supplementary file 4 — jz5c00634_si_004.zip [file jz5c00634_si_004.zip › Interpolated_reaction_paths/Compound_I/dir_13/molecular_geometry.xyz]

26

 6.0   -0.04153317   0.92273572   1.03570942
 6.0   -0.03366720   2.33329754   0.50119469
 6.0   -1.22263531   0.82167086   1.94696238
 6.0   -1.80008977   0.62185377   0.56034475
 6.0   -1.76255559   1.96359945   -0.01705104
 6.0   -1.33794569   2.92097428   1.02947565
 6.0   -1.59381531   2.25084338   2.37307286
 6.0   0.89099707   3.00599513   -0.30729866
 7.0   1.64535525   3.58339863   -0.96870123
 6.0   0.98643806   -0.09701940   0.87721772
 6.0   2.24886730   0.22752286   0.35357032
 6.0   0.75323256   -1.43052462   1.27196119
 6.0   1.74293185   -2.39393203   1.15034994
 6.0   2.99182886   -2.05384288   0.63133242
 6.0   3.23986963   -0.74203696   0.23472481
 1.0   -1.27184394   0.01052676   2.66417357
 1.0   -1.99208888   -0.31412180   0.05774088
 1.0   -2.04863274   2.24679485   -1.02158987
 1.0   -1.50309949   3.98316574   0.88624004
 1.0   -2.63869787   2.31827293   2.68865217
 1.0   -0.94440671   2.64308138   3.15972171
 1.0   2.46170240   1.23942067   0.03798665
 1.0   -0.21070754   -1.71665145   1.67336729
 1.0   1.54154862   -3.41364863   1.46070283
 1.0   3.76536753   -2.80829219   0.53617922
 1.0   4.20759189   -0.46843516   -0.17105362
