# Supplementary material for: Simulating the Energy Capture Process in Push–Pull Norbornadiene-Quadricyclane Photoswitches
Source: J Phys Chem Lett. 2025 Apr 23;16(17):4315–25. doi: 10.1021/acs.jpclett.5c00634 (PMC12051204; doi:10.1021/acs.jpclett.5c00634)
Supplement: Supplementary file 4 — jz5c00634_si_004.zip [file jz5c00634_si_004.zip › Interpolated_reaction_paths/Compound_I/dir_20/molecular_geometry.xyz]

26

 6.0   -0.19341977   0.78846270   0.91312337
 6.0   -0.31539523   2.15361532   0.16876674
 6.0   -1.08825090   0.97810533   2.12491196
 6.0   -1.68401043   0.60107250   0.79346298
 6.0   -1.81366107   1.94106347   0.04844936
 6.0   -1.29134418   2.96987771   1.00505369
 6.0   -1.31027609   2.44456345   2.42321435
 6.0   0.58540666   2.70620007   -0.78882560
 7.0   1.30835554   3.15578677   -1.56106049
 6.0   0.92726619   -0.17792390   0.81364302
 6.0   2.24600060   0.26692530   0.83010784
 6.0   0.68170665   -1.55435776   0.72531514
 6.0   1.73656928   -2.46499263   0.67258279
 6.0   3.04916768   -2.01220006   0.69023026
 6.0   3.30548568   -0.64218817   0.76463691
 1.0   -1.03506083   0.23474328   2.91262021
 1.0   -2.25184397   -0.29925912   0.59495542
 1.0   -2.43712587   2.15157104   -0.81069688
 1.0   -1.40638451   4.02311466   0.77535490
 1.0   -2.27147310   2.62964548   2.91412814
 1.0   -0.51282168   2.87328257   3.03805371
 1.0   2.46039994   1.32839888   0.88824149
 1.0   -0.33951417   -1.91819799   0.69079910
 1.0   1.52604075   -3.52770942   0.60639014
 1.0   3.87133128   -2.71829610   0.63987711
 1.0   4.32686334   -0.27665455   0.77165041
