# Supplementary material for: Simulating the Energy Capture Process in Push–Pull Norbornadiene-Quadricyclane Photoswitches
Source: J Phys Chem Lett. 2025 Apr 23;16(17):4315–25. doi: 10.1021/acs.jpclett.5c00634 (PMC12051204; doi:10.1021/acs.jpclett.5c00634)
Supplement: Supplementary file 4 — jz5c00634_si_004.zip [file jz5c00634_si_004.zip › Interpolated_reaction_paths/Compound_I/dir_08/molecular_geometry.xyz]

26

 6.0   0.03221043   0.96655468   1.10534185
 6.0   0.05958837   2.35252906   0.64414145
 6.0   -1.24834908   0.77096216   1.85625596
 6.0   -1.94250330   0.65445863   0.50655293
 6.0   -1.86813273   1.95738049   -0.02330868
 6.0   -1.32872392   2.88507326   1.00322798
 6.0   -1.64264328   2.19133920   2.33178590
 6.0   0.99312941   3.04571340   -0.12508463
 7.0   1.75195616   3.65244378   -0.75757270
 6.0   1.03417275   -0.06226917   0.91450761
 6.0   2.24065663   0.20939540   0.23878206
 6.0   0.84130060   -1.36505224   1.42398683
 6.0   1.80476449   -2.34586813   1.26048815
 6.0   2.99445357   -2.05601252   0.59038613
 6.0   3.20631444   -0.77678917   0.08467937
 1.0   -1.32682070   -0.05583522   2.55361989
 1.0   -2.08631252   -0.25970793   -0.04864839
 1.0   -2.10720637   2.25762908   -1.03528839
 1.0   -1.48770104   3.95241436   0.88700100
 1.0   -2.69750984   2.25082313   2.61076403
 1.0   -1.01513823   2.55512225   3.14851023
 1.0   2.42749619   1.19457229   -0.16274050
 1.0   -0.07247156   -1.61390251   1.94740473
 1.0   1.63298252   -3.33983975   1.65891320
 1.0   3.74990968   -2.82437320   0.46633240
 1.0   4.12859313   -0.54211351   -0.43505332
