# Supplementary material for: Simulating the Energy Capture Process in Push–Pull Norbornadiene-Quadricyclane Photoswitches
Source: J Phys Chem Lett. 2025 Apr 23;16(17):4315–25. doi: 10.1021/acs.jpclett.5c00634 (PMC12051204; doi:10.1021/acs.jpclett.5c00634)
Supplement: Supplementary file 4 — jz5c00634_si_004.zip [file jz5c00634_si_004.zip › Interpolated_reaction_paths/Compound_I/dir_11/molecular_geometry.xyz]

26

 6.0   -0.00986075   0.95252894   1.09338642
 6.0   0.03236641   2.36869118   0.61986556
 6.0   -1.25301641   0.79398574   1.89672875
 6.0   -1.81920202   0.63439667   0.49759270
 6.0   -1.73108866   1.96719894   -0.03791388
 6.0   -1.33573649   2.90497869   1.03024124
 6.0   -1.66556787   2.20126063   2.34365736
 6.0   0.96722645   3.05870627   -0.14864330
 7.0   1.73176878   3.65937165   -0.78107433
 6.0   0.99204000   -0.07735692   0.90563591
 6.0   2.19586453   0.19712116   0.22807546
 6.0   0.80530633   -1.37847646   1.42337731
 6.0   1.77553381   -2.35365946   1.26920216
 6.0   2.96421459   -2.06109813   0.59766132
 6.0   3.16845877   -0.78471394   0.08156452
 1.0   -1.33616929   -0.03009651   2.59559834
 1.0   -1.89093969   -0.28490597   -0.06213013
 1.0   -1.90565933   2.26315873   -1.06410408
 1.0   -1.51050863   3.96790878   0.90419196
 1.0   -2.72744482   2.24624506   2.59936606
 1.0   -1.06437611   2.57866133   3.17406446
 1.0   2.37524007   1.17977038   -0.18300654
 1.0   -0.10759554   -1.62888379   1.94764712
 1.0   1.61001827   -3.34570100   1.67511062
 1.0   3.72427250   -2.82586636   0.47966584
 1.0   4.08886691   -0.54857676   -0.44077479
