# Supplementary material for: Simulating the Energy Capture Process in Push–Pull Norbornadiene-Quadricyclane Photoswitches
Source: J Phys Chem Lett. 2025 Apr 23;16(17):4315–25. doi: 10.1021/acs.jpclett.5c00634 (PMC12051204; doi:10.1021/acs.jpclett.5c00634)
Supplement: Supplementary file 4 — jz5c00634_si_004.zip [file jz5c00634_si_004.zip › Interpolated_reaction_paths/Compound_I/reaction_path.xyz]

26

C  0.12694395   0.97553062   0.98877961
C  0.06002398   2.22386012   0.45651682
C  -1.22175652   0.77495569   1.71606632
C  -2.32352308   0.75528770   0.64742274
C  -2.37797106   1.97566122   0.12007195
C  -1.31395748   2.81916889   0.83428167
C  -1.42872144   2.21293813   2.25171711
C  0.97538462   2.89777186   -0.38315585
N  1.69824033   3.48481463   -1.06202458
C  1.16624854   -0.04918298   0.89304165
C  2.49822602   0.27017489   0.57889777
C  0.84723067   -1.39841845   1.11611956
C  1.81523528   -2.39133506   1.01405060
C  3.12807877   -2.05725619   0.69884572
C  3.46459963   -0.72241572   0.48417981
H  -1.23999651   -0.03449599   2.44248404
H  -2.88813186   -0.12318095   0.36036786
H  -2.99575282   2.32560308   -0.69748473
H  -1.39273745   3.89899946   0.72325371
H  -2.41055605   2.36006407   2.70645193
H  -0.64080775   2.54418300   2.93240084
H  2.78464990   1.30091549   0.41725384
H  -0.17066793   -1.68058534   1.35540847
H  1.54141039   -3.42738065   1.18243153
H  3.88549247   -2.83018788   0.62374775
H  4.48683123   -0.45084182   0.24385890
26

C  0.11689200   0.97440717   1.00533615
C  0.06113147   2.24084445   0.48186264
C  -1.22250301   0.77195038   1.73655171
C  -2.28185160   0.74046097   0.62833257
C  -2.32172509   1.96986458   0.09600642
C  -1.31403258   2.83032975   0.85697146
C  -1.45460015   2.21517349   2.26622400
C  0.97986622   2.91725971   -0.34805537
N  1.70809916   3.50681478   -1.02043462
C  1.15214975   -0.05057740   0.89614977
C  2.47352497   0.26535539   0.53506399
C  0.84388870   -1.39670832   1.15621359
C  1.81116996   -2.38843584   1.04606604
C  3.11357136   -2.05744947   0.68487474
C  3.43958610   -0.72680174   0.43247169
H  -1.24777753   -0.03987041   2.45948692
H  -2.80548321   -0.14726132   0.29724358
H  -2.90092641   2.30979287   -0.75331881
H  -1.40228110   3.90892173   0.74472544
H  -2.44705501   2.35274242   2.70067283
H  -0.68425416   2.55121703   2.96437328
H  2.75174089   1.29274796   0.34227731
H  -0.16506644   -1.67676829   1.43245410
H  1.54607493   -3.42142767   1.24435266
H  3.87062536   -2.83005375   0.60327653
H  4.45325124   -0.45788063   0.15580644
26

C  0.10630151   0.97327866   1.02142554
C  0.06186721   2.25755295   0.50676064
C  -1.22397331   0.76962237   1.75632695
C  -2.23855866   0.72624679   0.60951000
C  -2.26325432   1.96504142   0.07342456
C  -1.31463268   2.84070897   0.87934068
C  -1.48086523   2.21594825   2.27954674
C  0.98364982   2.93639010   -0.31370993
N  1.71700190   3.52839720   -0.97982440
C  1.13733223   -0.05201583   0.89920358
C  2.44658307   0.25983794   0.49148527
C  0.84135841   -1.39430254   1.19609043
C  1.80799292   -2.38471185   1.07797713
C  3.09846822   -2.05744505   0.67108130
C  3.41242445   -0.73174710   0.38114831
H  -1.25640815   -0.04454103   2.47571413
H  -2.71761162   -0.16950526   0.23673253
H  -2.80120575   2.29593856   -0.80598173
H  -1.41241774   3.91799808   0.76615115
H  -2.48356735   2.34357944   2.69324561
H  -0.72875632   2.55651470   2.99510743
H  2.71529621   1.28323847   0.26773454
H  -0.15743032   -1.67172197   1.50902259
H  1.55286059   -3.41404343   1.30598389
H  3.85521694   -2.82962581   0.58308978
H  4.41634380   -0.46598619   0.06839835
26

C  0.09518165   0.97214528   1.03700199
C  0.06224762   2.27399169   0.53116565
C  -1.22617956   0.76798449   1.77532796
C  -2.19360583   0.71265264   0.59102343
C  -2.20259372   1.96120279   0.05245440
C  -1.31575306   2.85027972   0.90132068
C  -1.50745622   2.21529850   2.29162953
C  0.98676065   2.95519510   -0.28014433
N  1.72497971   3.54961552   -0.94020383
C  1.12180807   -0.05351305   0.90217510
C  2.41743778   0.25357072   0.44823205
C  0.83961180   -1.39119757   1.23563066
C  1.80566239   -2.38017593   1.10966474
C  3.08275550   -2.05729008   0.65744052
C  3.38314061   -0.73731754   0.33027926
H  -1.26590691   -0.04847994   2.49111056
H  -2.62458468   -0.18982951   0.17922756
H  -2.69668655   2.28410321   -0.85512978
H  -1.42318844   3.92619039   0.78740081
H  -2.52000863   2.33260914   2.68410148
H  -0.77427465   2.56014836   3.02450986
H  2.67538642   1.27231882   0.19377539
H  -0.14781182   -1.66541454   1.58491678
H  1.56169215   -3.40522740   1.36713145
H  3.83924488   -2.82896212   0.56316330
H  4.37615666   -0.47525086   -0.01822012
26

C  0.08354491   0.97100859   1.05201646
C  0.06229178   2.29016906   0.55503149
C  -1.22912898   0.76705345   1.79348751
C  -2.14695334   0.69968779   0.57294817
C  -2.13978528   1.95836269   0.03322957
C  -1.31738597   2.85901592   0.92284596
C  -1.53430710   2.21325148   2.30241975
C  0.98922517   2.97371039   -0.24738650
N  1.73206342   3.57052807   -0.90158711
C  1.10559128   -0.05508192   0.90503222
C  2.38613742   0.24650531   0.40536772
C  0.83861570   -1.38738848   1.27471280
C  1.80412958   -2.37484084   1.14100799
C  3.06641704   -2.05703278   0.64392397
C  3.35176852   -0.74357820   0.27992757
H  -1.27628801   -0.05165612   2.50562046
H  -2.52649408   -0.20815060   0.12513405
H  -2.58748809   2.27435226   -0.90040612
H  -1.43463019   3.93345879   0.80835256
H  -2.55628733   2.31985099   2.67317810
H  -0.82076357   2.56217870   3.05249006
H  2.63210034   1.25992659   0.12054033
H  -0.13627219   -1.65781357   1.65993895
H  1.57248076   -3.39497903   1.42760178
H  3.82268229   -2.82812405   0.54346958
H  4.33275174   -0.48576668   -0.10391223
26

C  0.07140729   0.96987274   1.06641629
C  0.06202141   2.30609610   0.57831102
C  -1.23282472   0.76685191   1.81073525
C  -2.09856005   0.68736558   0.55536721
C  -2.07487706   1.95653809   0.01589031
C  -1.31951933   2.86689121   0.94385455
C  -1.56134325   2.20982587   2.31186906
C  0.99106932   2.99197503   -0.21546656
N  1.73828080   3.59119735   -0.86399137
C  1.08869862   -0.05673351   0.90773822
C  2.35273940   0.23859633   0.36294802
C  0.83833193   -1.38287135   1.31321392
C  1.80333902   -2.36872200   1.17188490
C  3.04943624   -2.05672291   0.63049919
C  3.31834948   -0.75059285   0.23014889
H  -1.28756296   -0.05403143   2.51918624
H  -2.42345866   -0.22438443   0.07486844
H  -2.47375484   2.26675452   -0.94144269
H  -1.44677565   3.93976150   0.82889182
H  -2.59230089   2.30531015   2.66042084
H  -0.86816832   2.56265582   3.07896058
H  2.58554241   1.24600479   0.04815945
H  -0.12288286   -1.64888874   1.73389242
H  1.58512475   -3.38330278   1.48720296
H  3.80550054   -2.82717581   0.52397722
H  4.28620320   -0.49762337   -0.18855110
26

C  0.05878873   0.96874462   1.08014493
C  0.06146124   2.32178665   0.60095596
C  -1.23726538   0.76740944   1.82699766
C  -2.04838345   0.67570379   0.53837203
C  -2.00792359   1.95574936   0.00058362
C  -1.32213618   2.87387845   0.96428865
C  -1.58847945   2.20503199   2.31993490
C  0.99231846   3.01003175   -0.18441750
N  1.74365614   3.61169048   -0.82743785
C  1.07114955   -0.05847712   0.91025151
C  2.31730967   0.22980125   0.32102025
C  0.83871743   -1.37764349   1.35100998
C  1.80322854   -2.36183801   1.20217272
C  3.03179547   -2.05641239   0.61712952
C  3.28293129   -0.75842440   0.18099067
H  -1.29974038   -0.05555938   2.53174863
H  -2.31562600   -0.23844608   0.02885739
H  -2.35565822   2.26138261   -0.97786132
H  -1.45965341   3.94505420   0.84891138
H  -2.62793344   2.28897730   2.64578497
H  -0.91642252   2.56161980   3.10383814
H  2.53583177   1.23050185   -0.02324882
H  -0.10772491   -1.63861202   1.80658226
H  1.59950975   -3.37020875   1.54574549
H  3.78766846   -2.82618525   0.50465082
H  4.23659624   -0.51090882   -0.27202091
26

C  0.04571344   0.96763415   1.09314180
C  0.06063950   2.33725757   0.62291661
C  -1.24244434   0.76876372   1.84219793
C  -1.99637966   0.66472529   0.52206350
C  -1.93898609   1.95602066   -0.01253648
C  -1.32521401   2.87994921   0.98409542
C  -1.61561747   2.19887186   2.32658225
C  0.99299725   3.02792737   -0.15427620
N  1.74820954   3.63207983   -0.79195345
C  1.05296610   -0.06032036   0.91252539
C  2.27992192   0.22008017   0.27962237
C  0.83972443   -1.37170367   1.38797611
C  1.80372911   -2.35421119   1.23174828
C  3.01347532   -2.05615604   0.60377384
C  3.24556717   -0.76713545   0.13249135
H  -1.31282568   -0.05618350   2.54324703
H  -2.20317402   -0.25024964   -0.01246309
H  -2.23339847   2.25831348   -1.00927484
H  -1.47328820   3.94928917   0.86831163
H  -2.66305328   2.27082822   2.62923822
H  -0.96544537   2.55910133   3.12704491
H  2.48310127   1.21337146   -0.09357911
H  -0.09088837   -1.62695775   1.87781608
H  1.61550886   -3.35571329   1.60304305
H  3.76915136   -2.82522488   0.48545068
H  4.18402549   -0.52570990   -0.35421820
26

C  0.03221043   0.96655468   1.10534185
C  0.05958837   2.35252906   0.64414145
C  -1.24834908   0.77096216   1.85625596
C  -1.94250330   0.65445863   0.50655293
C  -1.86813273   1.95738049   -0.02330868
C  -1.32872392   2.88507326   1.00322798
C  -1.64264328   2.19133920   2.33178590
C  0.99312941   3.04571340   -0.12508463
N  1.75195616   3.65244378   -0.75757270
C  1.03417275   -0.06226917   0.91450761
C  2.24065663   0.20939540   0.23878206
C  0.84130060   -1.36505224   1.42398683
C  1.80476449   -2.34586813   1.26048815
C  2.99445357   -2.05601252   0.59038613
C  3.20631444   -0.77678917   0.08467937
H  -1.32682070   -0.05583522   2.55361989
H  -2.08631252   -0.25970793   -0.04864839
H  -2.10720637   2.25762908   -1.03528839
H  -1.48770104   3.95241436   0.88700100
H  -2.69750984   2.25082313   2.61076403
H  -1.01513823   2.55512225   3.14851023
H  2.42749619   1.19457229   -0.16274050
H  -0.07247156   -1.61390251   1.94740473
H  1.63298252   -3.33983975   1.65891320
H  3.74990968   -2.82437320   0.46633240
H  4.12859313   -0.54211351   -0.43505332
26

C  0.01831402   0.96552354   1.11667524
C  0.05834465   2.36762512   0.66457658
C  -1.25496023   0.77406388   1.86908815
C  -1.88670732   0.64493890   0.49196326
C  -1.79543865   1.95986229   -0.03156405
C  -1.33262959   2.88921786   1.02164659
C  -1.66942363   2.18241934   2.33553311
C  0.99273747   3.06344674   -0.09689146
N  1.75490500   3.67286773   -0.72434027
C  1.01479612   -0.06432783   0.91613998
C  2.19960000   0.19771099   0.19851562
C  0.84338901   -1.35769125   1.45891612
C  1.80625086   -2.33684041   1.28826874
C  2.97470383   -2.05604545   0.57691502
C  3.16523278   -0.78745032   0.03757212
H  -1.34172339   -0.05443126   2.56280521
H  -1.96528450   -0.26673231   -0.07924616
H  -1.97734499   2.25941706   -1.05550095
H  -1.50290945   3.95437215   0.90489664
H  -2.73113006   2.22890555   2.59036558
H  -1.06538058   2.54969618   3.16817282
H  2.36917277   1.17406753   -0.23065809
H  -0.05258031   -1.59942489   2.01516289
H  1.65177843   -3.32261912   1.71317786
H  3.72989716   -2.82371618   0.44724641
H  4.07040643   -0.56020801   -0.51445192
26

C  0.00406448   0.96456268   1.12706671
C  0.05695042   2.38257409   0.68416492
C  -1.26225062   0.77814223   1.88060715
C  -1.82894263   0.63620854   0.47843031
C  -1.72098587   1.96350513   -0.03712574
C  -1.33688610   2.89234699   1.03932013
C  -1.69580205   2.17208888   2.33782700
C  0.99184216   3.08119069   -0.06975409
N  1.75705739   3.69344548   -0.69231402
C  0.99486472   -0.06649892   0.91735777
C  2.15684246   0.18499218   0.15882695
C  0.84592822   -1.34962445   1.49263747
C  1.80809605   -2.32716519   1.31496630
C  2.95419388   -2.05632470   0.56330319
C  3.12238225   -0.79918650   -0.00882514
H  -1.35752735   -0.05187016   2.57074100
H  -1.84036734   -0.27123242   -0.10379701
H  -1.84411131   2.26377157   -1.06950713
H  -1.51892769   3.95509770   0.92192547
H  -2.76371416   2.20500053   2.56807071
H  -1.11602514   2.54282900   3.18598352
H  2.30829650   1.15182441   -0.29727446
H  -0.03132715   -1.58350506   2.08090942
H  1.67173110   -3.30409079   1.76566372
H  3.70905866   -2.82334914   0.42813739
H  4.00957494   -0.58008495   -0.59235647
26

C  -0.00986075   0.95252894   1.09338642
C  0.03236641   2.36869118   0.61986556
C  -1.25301641   0.79398574   1.89672875
C  -1.81920202   0.63439667   0.49759270
C  -1.73108866   1.96719894   -0.03791388
C  -1.33573649   2.90497869   1.03024124
C  -1.66556787   2.20126063   2.34365736
C  0.96722645   3.05870627   -0.14864330
N  1.73176878   3.65937165   -0.78107433
C  0.99204000   -0.07735692   0.90563591
C  2.19586453   0.19712116   0.22807546
C  0.80530633   -1.37847646   1.42337731
C  1.77553381   -2.35365946   1.26920216
C  2.96421459   -2.06109813   0.59766132
C  3.16845877   -0.78471394   0.08156452
H  -1.33616929   -0.03009651   2.59559834
H  -1.89093969   -0.28490597   -0.06213013
H  -1.90565933   2.26315873   -1.06410408
H  -1.51050863   3.96790878   0.90419196
H  -2.72744482   2.24624506   2.59936606
H  -1.06437611   2.57866133   3.17406446
H  2.37524007   1.17977038   -0.18300654
H  -0.10759554   -1.62888379   1.94764712
H  1.61001827   -3.34570100   1.67511062
H  3.72427250   -2.82586636   0.47966584
H  4.08886691   -0.54857676   -0.44077479
26

C  -0.02492653   0.93825947   1.06350229
C  0.00017564   2.35202445   0.55944721
C  -1.23807007   0.80697655   1.92187357
C  -1.81038301   0.62772640   0.52897068
C  -1.74790092   1.96548659   -0.02722705
C  -1.33781534   2.91303281   1.03029983
C  -1.63017485   2.22561186   2.35936341
C  0.92957984   3.03430792   -0.22898314
N  1.68879214   3.62409344   -0.87578065
C  0.98991533   -0.08693064   0.89087704
C  2.22556813   0.21308837   0.28955497
C  0.77734449   -1.40508643   1.34849891
C  1.75730925   -2.37465683   1.21112536
C  2.97859589   -2.05783835   0.61510803
C  3.20723678   -0.76297224   0.15741020
H  -1.30382249   -0.01096140   2.62987112
H  -1.94268813   -0.30113398   -0.00418266
H  -1.97906374   2.25567815   -1.04383333
H  -1.50812478   3.97563634   0.89607261
H  -2.68395621   2.28113400   2.64557485
H  -1.00448601   2.61064275   3.16817941
H  2.42366528   1.21098222   -0.07480940
H  -0.16313540   -1.67381301   1.81201562
H  1.57185700   -3.38117102   1.57034176
H  3.74532633   -2.81770918   0.50896449
H  4.15319319   -0.50775942   -0.30724906
26

C  -0.04153317   0.92273572   1.03570942
C  -0.03366720   2.33329754   0.50119469
C  -1.22263531   0.82167086   1.94696238
C  -1.80008977   0.62185377   0.56034475
C  -1.76255559   1.96359945   -0.01705104
C  -1.33794569   2.92097428   1.02947565
C  -1.59381531   2.25084338   2.37307286
C  0.89099707   3.00599513   -0.30729866
N  1.64535525   3.58339863   -0.96870123
C  0.98643806   -0.09701940   0.87721772
C  2.24886730   0.22752286   0.35357032
C  0.75323256   -1.43052462   1.27196119
C  1.74293185   -2.39393203   1.15034994
C  2.99182886   -2.05384288   0.63133242
C  3.23986963   -0.74203696   0.23472481
H  -1.27184394   0.01052676   2.66417357
H  -1.99208888   -0.31412180   0.05774088
H  -2.04863274   2.24679485   -1.02158987
H  -1.50309949   3.98316574   0.88624004
H  -2.63869787   2.31827293   2.68865217
H  -0.94440671   2.64308138   3.15972171
H  2.46170240   1.23942067   0.03798665
H  -0.21070754   -1.71665145   1.67336729
H  1.54154862   -3.41364863   1.46070283
H  3.76536753   -2.80829219   0.53617922
H  4.20759189   -0.46843516   -0.17105362
26

C  -0.05958453   0.90606089   1.01017201
C  -0.06911418   2.31261404   0.44528578
C  -1.20656415   0.83814172   1.97209163
C  -1.78832216   0.61677369   0.59191641
C  -1.77516331   1.96152267   -0.00725974
C  -1.33617882   2.92878964   1.02786351
C  -1.55642773   2.27688606   2.38494914
C  0.85141166   2.97385347   -0.38349123
N  1.60126838   3.53737844   -1.05978168
C  0.98163691   -0.10758852   0.86466185
C  2.26578999   0.24018593   0.41958114
C  0.73294939   -1.45455745   1.19417757
C  1.73232924   -2.41132729   1.08712406
C  3.00384159   -2.04922315   0.64604151
C  3.26632519   -0.72221645   0.31283449
H  -1.23996972   0.03445091   2.69865548
H  -2.03895164   -0.32363749   0.12359759
H  -2.11447372   2.23664677   -0.99736857
H  -1.49553505   3.99044460   0.87478946
H  -2.59162674   2.35756011   2.72879963
H  -0.88400558   2.67586792   3.14884743
H  2.48941185   1.26468911   0.15453594
H  -0.25033063   -1.75694656   1.53256954
H  1.51899162   -3.44281709   1.34675506
H  3.78428076   -2.79778258   0.56090791
H  4.25202318   -0.43112057   -0.03326986
26

C  -0.07899333   0.88834526   0.98705191
C  -0.10614564   2.29008275   0.39189865
C  -1.18970338   0.85645662   1.99732858
C  -1.77505853   0.61246554   0.62386528
C  -1.78583461   1.95921474   0.00226316
C  -1.33258867   2.93644429   1.02554791
C  -1.51797101   2.30365314   2.39512951
C  0.81071626   2.93797762   -0.45744775
N  1.55629441   3.48613729   -1.14893961
C  0.97554415   -0.11859262   0.85321842
C  2.27645707   0.25084401   0.48705848
C  0.71639909   -1.47692876   1.11557235
C  1.72536875   -2.42665722   1.02171596
C  3.01459012   -2.04406902   0.65896788
C  3.28667434   -0.70380952   0.39108521
H  -1.20792181   0.06089670   2.73342922
H  -2.08305202   -0.32948359   0.19331983
H  -2.17670051   2.22533049   -0.97115805
H  -1.48556636   3.99739568   0.86180500
H  -2.54271273   2.39886421   2.76618160
H  -0.82318719   2.70888495   3.13568433
H  2.50700701   1.28638706   0.27400050
H  -0.28217163   -1.79421804   1.39049787
H  1.50396320   -3.46832250   1.22908466
H  3.80198738   -2.78632215   0.58278129
H  4.28661745   -0.39632811   0.10504391
26

C  -0.09967705   0.86970565   0.96650809
C  -0.14476322   2.26581535   0.34120957
C  -1.17189806   0.87668046   2.02270687
C  -1.76025543   0.60889525   0.65634403
C  -1.79467743   1.95660798   0.01161708
C  -1.32727170   2.94388405   1.02259717
C  -1.47843048   2.33104383   2.40372109
C  0.76877311   2.89846863   -0.52904155
N  1.51016245   3.42978963   -1.23606480
C  0.96819725   -0.12997632   0.84290419
C  2.28107832   0.25927475   0.55549754
C  0.70341556   -1.49736786   1.03657595
C  1.72185898   -2.43971683   0.95441241
C  3.02405445   -2.03844996   0.66987824
C  3.30108459   -0.68709980   0.46885819
H  -1.17541374   0.08995686   2.76856679
H  -2.12412962   -0.33149941   0.26680831
H  -2.23542561   2.21289856   -0.94295145
H  -1.47336004   4.00391885   0.84735279
H  -2.49194846   2.44202919   2.80091873
H  -0.76190061   2.74201144   3.12033092
H  2.51484806   1.30412167   0.39556836
H  -0.30653674   -1.82797167   1.24802281
H  1.49612285   -3.48978742   1.10829568
H  3.81843944   -2.77402874   0.60147361
H  4.31166494   -0.36455530   0.24287546
26

C  -0.12155334   0.85026500   0.94869588
C  -0.18498159   2.23992428   0.29339066
C  -1.15299482   0.89887944   2.04822260
C  -1.74384745   0.60601890   0.68947439
C  -1.80179432   1.95361037   0.02087872
C  -1.32034550   2.95103752   1.01905925
C  -1.43782232   2.35894743   2.41079878
C  0.72542614   2.85543105   -0.59813328
N  1.46258337   3.36845631   -1.32101936
C  0.95964030   -0.14167549   0.83374576
C  2.27994590   0.26527200   0.62442772
C  0.69376816   -1.51559793   0.95762118
C  1.72155194   -2.45029048   0.88551775
C  3.03223300   -2.03241786   0.67858032
C  3.30981071   -0.67235167   0.54558226
H  -1.14215615   0.12173631   2.80409711
H  -2.16188876   -0.32956085   0.34392534
H  -2.29075309   2.19935919   -0.91275612
H  -1.45911150   4.00989406   0.83147612
H  -2.43935771   2.48688024   2.83308376
H  -0.70014415   2.77512706   3.10285719
H  2.51343231   1.31751826   0.51846801
H  -0.32385944   -1.85771307   1.10599923
H  1.49501769   -3.50682545   0.98500436
H  3.83361167   -2.76099978   0.61671139
H  4.32760078   -0.33627601   0.37927706
26

C  -0.14453532   0.83015243   0.93376593
C  -0.22681954   2.21252108   0.24860755
C  -1.13284491   0.92312552   2.07383051
C  -1.72574720   0.60378742   0.72334392
C  -1.80727913   1.95010880   0.03009764
C  -1.31194624   2.95781928   1.01495907
C  -1.39619672   2.38724754   2.41640466
C  0.68051410   2.80897045   -0.66457174
N  1.41326654   3.30226131   -1.40363777
C  0.94992493   -0.15361864   0.82578095
C  2.27342606   0.26864994   0.69341996
C  0.68716815   -1.53134480   0.87914035
C  1.72414536   -2.45816183   0.81535321
C  3.03913582   -2.02601144   0.68492815
C  3.31318303   -0.65980773   0.62074310
H  -1.10786212   0.15635791   2.84000300
H  -2.19600143   -0.32357786   0.42448829
H  -2.34277192   2.18467822   -0.88060216
H  -1.44304003   4.01518507   0.81419296
H  -2.38500242   2.53322999   2.86269957
H  -0.63796796   2.80811584   3.08330713
H  2.50338175   1.32622973   0.64197874
H  -0.33468651   -1.88296119   0.96525840
H  1.50008889   -3.51905670   0.85983526
H  3.84749194   -2.74731778   0.62828021
H  4.33498669   -0.31193372   0.51337917
26

C  -0.16852712   0.80950375   0.92186284
C  -0.27029084   2.18371541   0.20701736
C  -1.11130717   0.94950139   2.09944022
C  -1.70584534   0.60215241   0.75800319
C  -1.81121322   1.94597350   0.03929268
C  -1.30222511   2.96413350   1.01029776
C  -1.35363995   2.41582561   2.42054924
C  0.63388431   2.75919191   -0.72819410
N  1.36193742   3.23132959   -1.48372612
C  0.93911089   -0.16572858   0.81905951
C  2.26194949   0.26924633   0.76209141
C  0.68327562   -1.54434567   0.80156315
C  1.72928534   -2.46312440   0.74425671
C  3.04477714   -2.01926197   0.68882588
C  3.31159434   -0.64968767   0.69388945
H  -1.07225243   0.19396826   2.87621767
H  -2.22611210   -0.31348980   0.50826281
H  -2.39154961   2.16878349   -0.84654994
H  -1.42538229   4.01964377   0.79549591
H  -2.32898884   2.58088413   2.88973924
H  -0.57547512   2.84086843   3.06170329
H  2.48542872   1.32994535   0.76543735
H  -0.33966262   -1.90326143   0.82660218
H  1.51067911   -3.52612399   0.73341881
H  3.86007086   -2.73305778   0.63602972
H  4.33449032   -0.29193669   0.64439987
26

C  -0.19341977   0.78846270   0.91312337
C  -0.31539523   2.15361532   0.16876674
C  -1.08825090   0.97810533   2.12491196
C  -1.68401043   0.60107250   0.79346298
C  -1.81366107   1.94106347   0.04844936
C  -1.29134418   2.96987771   1.00505369
C  -1.31027609   2.44456345   2.42321435
C  0.58540666   2.70620007   -0.78882560
N  1.30835554   3.15578677   -1.56106049
C  0.92726619   -0.17792390   0.81364302
C  2.24600060   0.26692530   0.83010784
C  0.68170665   -1.55435776   0.72531514
C  1.73656928   -2.46499263   0.67258279
C  3.04916768   -2.01220006   0.69023026
C  3.30548568   -0.64218817   0.76463691
H  -1.03506083   0.23474328   2.91262021
H  -2.25184397   -0.29925912   0.59495542
H  -2.43712587   2.15157104   -0.81069688
H  -1.40638451   4.02311466   0.77535490
H  -2.27147310   2.62964548   2.91412814
H  -0.51282168   2.87328257   3.03805371
H  2.46039994   1.32839888   0.88824149
H  -0.33951417   -1.91819799   0.69079910
H  1.52604075   -3.52770942   0.60639014
H  3.87133128   -2.71829610   0.63987711
H  4.32686334   -0.27665455   0.77165041
