# Supplementary material for: Simulating the Energy Capture Process in Push–Pull Norbornadiene-Quadricyclane Photoswitches
Source: J Phys Chem Lett. 2025 Apr 23;16(17):4315–25. doi: 10.1021/acs.jpclett.5c00634 (PMC12051204; doi:10.1021/acs.jpclett.5c00634)
Supplement: Supplementary file 4 — jz5c00634_si_004.zip [file jz5c00634_si_004.zip › Interpolated_reaction_paths/Compound_I/dir_06/molecular_geometry.xyz]

26

 6.0   0.05878873   0.96874462   1.08014493
 6.0   0.06146124   2.32178665   0.60095596
 6.0   -1.23726538   0.76740944   1.82699766
 6.0   -2.04838345   0.67570379   0.53837203
 6.0   -2.00792359   1.95574936   0.00058362
 6.0   -1.32213618   2.87387845   0.96428865
 6.0   -1.58847945   2.20503199   2.31993490
 6.0   0.99231846   3.01003175   -0.18441750
 7.0   1.74365614   3.61169048   -0.82743785
 6.0   1.07114955   -0.05847712   0.91025151
 6.0   2.31730967   0.22980125   0.32102025
 6.0   0.83871743   -1.37764349   1.35100998
 6.0   1.80322854   -2.36183801   1.20217272
 6.0   3.03179547   -2.05641239   0.61712952
 6.0   3.28293129   -0.75842440   0.18099067
 1.0   -1.29974038   -0.05555938   2.53174863
 1.0   -2.31562600   -0.23844608   0.02885739
 1.0   -2.35565822   2.26138261   -0.97786132
 1.0   -1.45965341   3.94505420   0.84891138
 1.0   -2.62793344   2.28897730   2.64578497
 1.0   -0.91642252   2.56161980   3.10383814
 1.0   2.53583177   1.23050185   -0.02324882
 1.0   -0.10772491   -1.63861202   1.80658226
 1.0   1.59950975   -3.37020875   1.54574549
 1.0   3.78766846   -2.82618525   0.50465082
 1.0   4.23659624   -0.51090882   -0.27202091
