# Supplementary material for: Simulating the Energy Capture Process in Push–Pull Norbornadiene-Quadricyclane Photoswitches
Source: J Phys Chem Lett. 2025 Apr 23;16(17):4315–25. doi: 10.1021/acs.jpclett.5c00634 (PMC12051204; doi:10.1021/acs.jpclett.5c00634)
Supplement: Supplementary file 4 — jz5c00634_si_004.zip [file jz5c00634_si_004.zip › MRSF-TDDFT_geometry_optimizations/optimized_I.xyz]

26
XYZ
C             0.126944000     0.975531000     0.988780000
C             0.060024000     2.223861000     0.456517000
C            -1.221757000     0.774956000     1.716067000
C            -2.323524000     0.755288000     0.647423000
C            -2.377972000     1.975662000     0.120072000
C            -1.313958000     2.819170000     0.834282000
C            -1.428722000     2.212939000     2.251718000
C             0.975385000     2.897773000    -0.383156000
N             1.698241000     3.484816000    -1.062025000
C             1.166249000    -0.049183000     0.893042000
C             2.498227000     0.270175000     0.578898000
C             0.847231000    -1.398419000     1.116120000
C             1.815236000    -2.391336000     1.014051000
C             3.128080000    -2.057257000     0.698846000
C             3.464601000    -0.722416000     0.484180000
H            -1.239997000    -0.034496000     2.442485000
H            -2.888133000    -0.123181000     0.360368000
H            -2.995754000     2.325604000    -0.697485000
H            -1.392738000     3.899001000     0.723254000
H            -2.410557000     2.360065000     2.706453000
H            -0.640808000     2.544184000     2.932402000
H             2.784651000     1.300916000     0.417254000
H            -0.170668000    -1.680586000     1.355409000
H             1.541411000    -3.427382000     1.182432000
H             3.885494000    -2.830189000     0.623748000
H             4.486833000    -0.450842000     0.243859000
