# Supplementary material for: Simulating the Energy Capture Process in Push–Pull Norbornadiene-Quadricyclane Photoswitches
Source: J Phys Chem Lett. 2025 Apr 23;16(17):4315–25. doi: 10.1021/acs.jpclett.5c00634 (PMC12051204; doi:10.1021/acs.jpclett.5c00634)
Supplement: Supplementary file 4 — jz5c00634_si_004.zip [file jz5c00634_si_004.zip › MRSF-TDDFT_geometry_optimizations/Compound_II/S1S0-MECI-II/gradient_1.log]

   PyOQP started at 2025-02-01 21:24:29


          ***********************************************************
          *                                                         *
          *             OpenQP: Open Quantum Platform               *
          *                                                         *
          *                Version: 1.0 Aug, 2024                   *
          *                                                         *
          ***********************************************************
          *     The most efficient implementation of MRSF-TDDFT.    *
          ***********************************************************
          *                                                         *
          *   OpenQP was initiated by Prof. Cheol Ho Choi in 2012.  *
          *                                                         *
          *   It has since been developed by:                       *
          *   Dr. Vladimir Mironov                                  *
          *   Dr. Konstantin Komarov                                *
          *   Mr. Igor Gerasimov                                    *
          *   Dr. Hiroya Nakata                                     *
          *   Dr. Mohsen Mazaherifar                                *
          *                                                         *
          *   In 2024, Prof. Jingbai Li at Hoffmann Institute of    *
          *   Advanced Materials began developing PyOQP.            *
          *                                                         *
          ***********************************************************

                     Job Details:
                      Start Time: Sat Feb  1 21:24:29 2025    
                      Host: r21c03b16.bem2.kdm.wcss.pl  
                      Resources Allocated:
                        OpenMP Threads:   12

                    ++++++++++++++++++++++++++++++++++++++++
                      MODULE: apply_basis 
                      Setting up basis set information
                    ++++++++++++++++++++++++++++++++++++++++

     Basis Sets options
     ------------------
     Basis Set File: /home/mkochman/programs/openqp/openqp/share/basis_sets/def2-sv(p).basis
     Number of Shells  =     124     Number of Primitives  =     248
     Number of Basis Set functions  =     277
     Maximum Angluar Momentum =       2


                    ++++++++++++++++++++++++++++++++++++++++
                       MODULE: int1e
                       Computing H, S and T Matrices
                    ++++++++++++++++++++++++++++++++++++++++

                     ================================
                     Cartesian Coordinate in Angstrom
                     ================================
        ATOM     ZNUC           X              Y              Z
      --------------------------------------------------------------
          1      6.0    -8.359218506    -0.432175006     4.737367710
          2      6.0    -8.460441851    -1.047043064     3.405901463
          3      6.0    -8.156855515    -0.094766710     2.379581532
          4      6.0    -7.585611092     1.060647803     3.186724175
          5      6.0    -6.502721021     0.077101754     3.438882684
          6      6.0    -8.409326697     1.077325831     4.478800347
          7      6.0    -6.215822505    -1.931536538     5.020040222
          8      6.0    -2.928223689    -0.149959643     1.610196794
          9      7.0    -5.650774764    -2.861852578     5.422125971
         10      6.0    -2.510391342     0.776483821     0.637867280
         11      6.0    -1.259350853     0.654164592     0.051048005
         12      6.0    -0.409489717    -0.385987284     0.425825519
         13      6.0    -0.813465166    -1.308198061     1.390465732
         14      6.0    -2.063964733    -1.196870359     1.980967087
         15      1.0    -8.887238295    -0.870810608     5.577151837
         16      1.0    -8.696762091    -2.092806393     3.255050743
         17      1.0    -7.871601460    -0.338889354     1.368521268
         18      1.0    -7.340038332     1.987405312     2.678666460
         19      1.0    -7.934378797     1.644549571     5.281819457
         20      1.0    -9.422026525     1.448105678     4.302266282
         21      1.0    -3.174535769     1.583782002     0.353521620
         22      1.0    -0.943112596     1.370827552    -0.698879930
         23      1.0     0.568537197    -0.477454116    -0.034166067
         24      1.0    -0.151455763    -2.116310664     1.681130532
         25      1.0    -2.387731380    -1.909220013     2.730134717
         26      6.0    -5.292781646     0.025181756     2.753673737
         27      6.0    -4.205468978    -0.041034969     2.218336410
         28      6.0    -6.888641158    -0.808125804     4.553454172

 ...... End Of One Electron Integrals ......


                    ++++++++++++++++++++++++++++++++++++++++
                       MODULE: Guess_Huckel
                       Initial guess using Huckel theory
                    ++++++++++++++++++++++++++++++++++++++++

 ...... End of initial orbital guess ......

   Step  CPU time (seconds):      0.000   Wall time (seconds):      0.000
   Total CPU time (seconds):      0.000   Wall time (seconds):      0.000

   ==============================================
      PyQOP: Orbital Guess
   ==============================================

   PyOQP guess type:                   huckel
   PyOQP guess file:                   compute orbitals
   PyOQP guess alpha:                  computed
   PyOQP guess beta:                   computed


   ==============================================
   PyOQP: Entering Electronic Energy Calculation
   ==============================================

   PyOQP natom:                        28
   PyOQP charge:                       0
   PyOQP basis:                        def2-sv(p)
    

   ==============================================
   PyOQP: Normal SCF steps
   ==============================================

   PyOQP method:                       tdhf
   PyOQP hf/functional:                dtcam-vaee
   PyOQP scf type:                     rohf
   PyOQP scf maxit:                    100
   PyOQP scf multiplicity:             3
   PyOQP scf convergence:              1e-07
   PyOQP scf incremental:              True
   PyOQP diis type:                    cdiis
   PyOQP vdiis/cdiis switch:           0.3
   PyOQP vdiis/vshift switch:          0.003
   PyOQP cdiis/vshift_switch           0.3
   PyOQP vshift:                       0.0
   

                    ++++++++++++++++++++++++++++++++++++++++
                       MODULE: HF_DFT_Energy
                       Computing HF/DFT SCF Energy
                    ++++++++++++++++++++++++++++++++++++++++

     Lebedev grid-based DFT options
     ------------------------------
     XC functional: DTCAM-VAEE
     NRAD  =      96     NLEB  =     302
     THRESH=    0.00E+00
 
 The LibXC 6.2.2 version is used.
 S. Lehtola, C. Steigemann, M. J.T. Oliveira, and M. A.L. Marques.,  SoftwareX 7, 1–5 (2018)
 The libXC interfaces are described in the following article:
 Igor S. Gerasimov, Federico Zahariev, Sarom S. Leang, Anton Tesliuk, Mark S. Gordon, Michael G. Medvedev,
 Introducing LibXC into GAMESS (US),
 Mendeleev Commun., 2021, 31, 302–305
 
 The information about selected functionals:
The CAM version of B3LYP, tuned for excitations and properties exchange-correlation functional will be used with a coefficient   1.00000000E+00.
The functional has been described in the following articles:
[1] K. Okuno, Y. Shigeta, R. Kishi, H. Miyasaka, and M. Nakano.,  J. Photochem. Photobiol., A 235, 29 (2012); DOI: 10.1016/j.jphotochem.2012.03.003
[2] W. Park, A. Lashkaripour, K. Komarov, S. Lee, M. Huix-Rotllant, and C. H. Choi, J. Chem. Theory Comput., ??, ?? (2024); DOI: 10.1021/acs.jctc.4c00640
 
CAM-corrected functional is called
Yanai's notation of CAM parameters is used
The global hybrid part:                  5.00000000E-01
Additional long-range hybrid part:      -2.00000000E-01
Range-saparated factor:                  3.30000000E-01
 
     DFT Threshold         = 0.123E-08
   Step  CPU time (seconds):      0.916   Wall time (seconds):      0.090
   Total CPU time (seconds):      0.916   Wall time (seconds):      0.090

     SCF options
     ------------------
     SCF type = ROHF                 MaxIT =   100
     MaxDIIS =     5                 Conv =   0.0000001000
     DIIS Type = c-DIIS
     vDIIS_cDIIS_Switch =  0.30000   vDIIS_vshift_Switch =  0.00300
     DIIS Reset Mod =    10          DIIS Reset Conv =   0.00500000
     VShift =  0.00000               VShift_cDIIS_Switch =  0.30000
     MOM =     F                     MOM_Switch =  0.00300


   Direct SCF iterations begin.
   =============================================================================================
    Iter         Energy            Delta E         Int Skip     DIIS Error     Shift     Method
   =============================================================================================
       1    -669.0407967723   -669.0407967723     117406289     0.45110210     0.000     SD
       2    -667.6820373460      1.3587594263     117320973     0.33460844     0.000     C-DIIS
       3    -666.5726803611      1.1093569849     117519617     0.37830488     0.000     C-DIIS
       4    -670.2104595252     -3.6377791642     117633288     0.11316345     0.000     C-DIIS
       5    -669.5044917865      0.7059677388     117795847     0.20148879     0.000     C-DIIS
       6    -670.9083515868     -1.4038598003     117933122     0.02043494     0.000     C-DIIS
       7    -670.9178675733     -0.0095159865     118674843     0.01012778     0.000     C-DIIS
       8    -670.9231920150     -0.0053244417     118941537     0.00801591     0.000     C-DIIS
       9    -670.9241516559     -0.0009596409     123076872     0.00148413     0.000     C-DIIS
      10    -670.9242663453     -0.0001146893     127033739     0.00060583     0.000     C-DIIS
      11    -670.9242987650     -0.0000324197     130869474     0.00024153     0.000     C-DIIS
      12    -670.9243032370     -0.0000044720     135580078     0.00023338     0.000     C-DIIS
      13    -670.9243056883     -0.0000024513     139280007     0.00014664     0.000     C-DIIS
      14    -670.9243065886     -0.0000009003     139968663     0.00006745     0.000     C-DIIS
      15    -670.9243066024     -0.0000000138     141732039     0.00012662     0.000     C-DIIS
      16    -670.9243068405     -0.0000002381     146272812     0.00002139     0.000     C-DIIS
      17    -670.9243068771     -0.0000000366     152550921     0.00001678     0.000     C-DIIS
      18    -670.9243068990     -0.0000000218     154590210     0.00001312     0.000     C-DIIS
      19    -670.9243069073     -0.0000000083     159097763     0.00000577     0.000     C-DIIS
      20    -670.9243069147     -0.0000000074     157124375     0.00000677     0.000     C-DIIS
      21    -670.9243069176     -0.0000000029     159289400     0.00000309     0.000     C-DIIS
      22    -670.9243069161      0.0000000015     162750717     0.00000650     0.000     C-DIIS
      23    -670.9243069188     -0.0000000028     170669319     0.00000175     0.000     C-DIIS
      24    -670.9243069191     -0.0000000002     170870484     0.00000137     0.000     C-DIIS
      25    -670.9243069152      0.0000000039     184025800     0.00000111     0.000     C-DIIS
      26    -670.9243069158     -0.0000000006     178431210     0.00000056     0.000     C-DIIS
      27    -670.9243069155      0.0000000003     181817611     0.00000084     0.000     C-DIIS
      28    -670.9243069099      0.0000000056     178282181     0.00000029     0.000     C-DIIS
      29    -670.9243068984      0.0000000115     188414129     0.00000043     0.000     C-DIIS
      30    -670.9243068881      0.0000000104     187187611     0.00000020     0.000     C-DIIS
      31    -670.9243068788      0.0000000093     196179994     0.00000017     0.000     C-DIIS
      32    -670.9243068581      0.0000000207     207564863     0.00000028     0.000     C-DIIS
      33    -670.9243068457      0.0000000124     205369488     0.00000035     0.000     C-DIIS
      34    -670.9243068562     -0.0000000106     211645877     0.00000023     0.000     C-DIIS
      35    -670.9243068725     -0.0000000162     193692691     0.00000024     0.000     C-DIIS
      36    -670.9243068795     -0.0000000070     200038991     0.00000024     0.000     C-DIIS
      37    -670.9243068996     -0.0000000201     189970679     0.00000025     0.000     C-DIIS
      38    -670.9243068837      0.0000000159     195826055     0.00000022     0.000     C-DIIS
      39    -670.9243068647      0.0000000190     186956627     0.00000013     0.000     C-DIIS
      40    -670.9243068626      0.0000000021     196390882     0.00000015     0.000     C-DIIS
      41    -670.9243068501      0.0000000125     193065286     0.00000015     0.000     C-DIIS
      42    -670.9243068482      0.0000000018     207622459     0.00000009     0.000     C-DIIS
   ----------------------------------------------------------------
          SCF convergence achieved ....

 Final ROHF energy is     -670.9243068482 after  42 iterations


 DFT: XC energy              =       -55.4222880287
 DFT: total electron density =       113.9999009923
 DFT: number of electrons    =       114


          ===============================
          Molecular Orbitals and Energies
          ===============================

   -------------- Alpha Orbitals -------------

                          1                2                3                4                5
                  -14.7930814984   -10.6431478579   -10.6267209889   -10.6253217700   -10.6236255335
    1  C  1  S     -0.0000137261     0.0084190754    -0.0100973012     0.0153137334    -0.9887530234
    2  C  1  S     -0.0004079276     0.0037775177    -0.0009085902     0.0003194578    -0.0473824853
    3  C  1  S      0.0120112760    -0.0203770264     0.0110791173    -0.0023464467     0.0941032462
    4  C  1  X      0.0001355797    -0.0006591587    -0.0003867921     0.0000882866    -0.0014923588
    5  C  1  Y     -0.0000886471     0.0004133121    -0.0001362026    -0.0000847581    -0.0003277193
    6  C  1  Z      0.0000224600    -0.0002464957     0.0003410832    -0.0001965470     0.0019907976
    7  C  1  X      0.0021658808    -0.0021304260     0.0011650869     0.0025721893     0.0137522203
    8  C  1  Y      0.0024453863    -0.0049418460     0.0014667455    -0.0022318571     0.0069896507
    9  C  1  Z     -0.0052592119     0.0112891682     0.0002140146    -0.0013978019    -0.0210568321
   10  C  1 XX     -0.0000935417    -0.0016116679    -0.0004728741     0.0000230267    -0.0011999722
   11  C  1 YY     -0.0000991737     0.0002411568    -0.0000526453    -0.0000686528    -0.0013102117
   12  C  1 ZZ     -0.0000653251     0.0002746667    -0.0004793349     0.0004426837    -0.0016407505
   13  C  1 XY      0.0001021193     0.0005137379    -0.0003093900     0.0000715194    -0.0001090379
   14  C  1 XZ     -0.0000255062     0.0002944054     0.0004144538    -0.0001934239     0.0003706988
   15  C  1 YZ      0.0000470483    -0.0002823256     0.0002289514    -0.0001414407     0.0001533424
   16  C  2  S      0.0000077793     0.0002388065    -0.0023388051     0.0370615656    -0.0376588446
   17  C  2  S      0.0007260968    -0.0014318546     0.0002173488     0.0015401659    -0.0026639026
   18  C  2  S     -0.0111766577     0.0351384818     0.0011211474     0.0147559382    -0.0294040815
   19  C  2  X      0.0001662382     0.0003856708    -0.0004243958    -0.0000683012    -0.0001852239
   20  C  2  Y      0.0000675226     0.0003025884    -0.0002780918    -0.0007825912     0.0002408868
   21  C  2  Z     -0.0000275357     0.0003288979    -0.0001851377     0.0012661819     0.0008140180
   22  C  2  X     -0.0025158696     0.0083502937    -0.0002006411     0.0014276031    -0.0008641884
   23  C  2  Y     -0.0037568087     0.0068429882    -0.0012184385     0.0010915933    -0.0080584093
   24  C  2  Z     -0.0017228618     0.0040841952    -0.0006200322    -0.0043358961    -0.0097442602
   25  C  2 XX      0.0001294351    -0.0000772571    -0.0005811979     0.0000297474     0.0000119150
   26  C  2 YY      0.0000385847     0.0001086243    -0.0002985290    -0.0007336600     0.0000014337
   27  C  2 ZZ      0.0000388939    -0.0002065124     0.0000812693    -0.0011928116     0.0015530740
   28  C  2 XY     -0.0000295180     0.0002146579    -0.0004907175    -0.0002341535     0.0000580511
   29  C  2 XZ     -0.0000259727     0.0002620364     0.0000568652     0.0002515734     0.0000966095
   30  C  2 YZ     -0.0000061392    -0.0000790016    -0.0000735147     0.0011242726     0.0007471669
   31  C  3  S     -0.0000029118     0.0008695733    -0.0081584283     0.9885084362     0.0169005094
   32  C  3  S     -0.0001489418     0.0010545784     0.0000918691     0.0433986711     0.0012061316
   33  C  3  S      0.0047131718    -0.0218358587    -0.0147874275    -0.0431147014     0.0037750403
   34  C  3  X     -0.0000816596     0.0001480773    -0.0003974481     0.0013870809     0.0000437739
   35  C  3  Y     -0.0000945954     0.0000983150    -0.0002655589    -0.0002185617    -0.0002151749
   36  C  3  Z      0.0000129965    -0.0000203407    -0.0004822542     0.0018002314    -0.0000474342
   37  C  3  X      0.0001268814    -0.0031117599    -0.0047609252    -0.0052941480    -0.0007218183
   38  C  3  Y     -0.0005478102     0.0012768043    -0.0005317414     0.0043211508     0.0011183021
   39  C  3  Z      0.0019800652    -0.0070739983    -0.0027337482    -0.0057542238     0.0015515973
   40  C  3 XX     -0.0000569864     0.0001199245    -0.0000670872    -0.0002447093     0.0001214707
   41  C  3 YY     -0.0000093453     0.0000782748     0.0002202847     0.0007793687     0.0000519048
   42  C  3 ZZ      0.0000070913     0.0001175062    -0.0002460272     0.0014076394    -0.0003601472
   43  C  3 XY     -0.0000150232    -0.0000226920     0.0000431979     0.0003861538     0.0000342563
   44  C  3 XZ     -0.0000069070     0.0001049985     0.0000030592    -0.0005398320    -0.0000459050
   45  C  3 YZ     -0.0000367252    -0.0000243875    -0.0000543253     0.0001152329    -0.0000783366
   46  C  4  S     -0.0000073622     0.0007987850    -0.0293663059     0.0292742422    -0.0021471237
   47  C  4  S     -0.0003528274    -0.0004859333    -0.0041372030     0.0046419643     0.0006161217
   48  C  4  S     -0.0029081732     0.0031704860     0.0108473851    -0.0178168889    -0.0025735689
   49  C  4  X     -0.0000445159     0.0000291140     0.0010499062     0.0003879315    -0.0000217283
   50  C  4  Y      0.0001380886    -0.0001776077    -0.0001975834     0.0001986490     0.0003161799
   51  C  4  Z     -0.0000254375     0.0000424009     0.0001371676     0.0007918304    -0.0001038626
   52  C  4  X     -0.0003270168    -0.0010669342    -0.0031045108    -0.0013775300    -0.0024000145
   53  C  4  Y      0.0007754404    -0.0055944561    -0.0063270856     0.0084320647     0.0033511108
   54  C  4  Z     -0.0004758847    -0.0016390463     0.0014428671    -0.0073913354     0.0016073462
   55  C  4 XX     -0.0000188328    -0.0002162583     0.0007787360    -0.0000163827    -0.0000141349
   56  C  4 YY     -0.0000658464     0.0003943827     0.0006620158    -0.0007923182    -0.0004063902
   57  C  4 ZZ     -0.0000882186     0.0000460130    -0.0002642924    -0.0001087166    -0.0000591037
   58  C  4 XY     -0.0000172861     0.0000019046    -0.0014161528    -0.0005026934    -0.0002147061
   59  C  4 XZ     -0.0000431049     0.0001323289     0.0004030694    -0.0004304719     0.0001063254
   60  C  4 YZ      0.0000017659    -0.0003366604    -0.0000558136    -0.0010736825     0.0003840081
   61  C  5  S     -0.0000112460     0.0124397040    -0.9891813046    -0.0092420894     0.0101481208
   62  C  5  S     -0.0000598917     0.0006150295    -0.0452951324    -0.0012104114     0.0004089085
   63  C  5  S     -0.0009096834     0.0305874490     0.0260064222     0.0286432571     0.0166102953
   64  C  5  X      0.0001038385    -0.0000835263     0.0003223778    -0.0004263619     0.0002240673
   65  C  5  Y      0.0000222594     0.0007012787     0.0004685886     0.0001069902    -0.0000227592
   66  C  5  Z      0.0000035478    -0.0006131365     0.0007530707    -0.0000145793    -0.0000376892
   67  C  5  X     -0.0070666679     0.0080853585    -0.0117579276    -0.0070028042     0.0035678799
   68  C  5  Y      0.0006602486    -0.0053081713    -0.0055875433    -0.0004752561     0.0025062337
   69  C  5  Z      0.0045249856    -0.0043346549     0.0050591354    -0.0026023675    -0.0042980379
   70  C  5 XX     -0.0000169297    -0.0000859880    -0.0029664960     0.0003221367    -0.0005683583
   71  C  5 YY     -0.0000866332    -0.0007366076    -0.0010318879    -0.0002526481    -0.0001786232
   72  C  5 ZZ     -0.0000228531    -0.0014718307    -0.0015143800     0.0000948103    -0.0001346482
   73  C  5 XY      0.0000027642    -0.0003580124     0.0004890394     0.0000420166    -0.0001002536
   74  C  5 XZ     -0.0000399494     0.0004530577     0.0016991296    -0.0002257718     0.0003124287
   75  C  5 YZ      0.0000209867     0.0011766570     0.0006535500    -0.0000462389     0.0000959690
   76  C  6  S     -0.0000065993     0.0001797913    -0.0008314995     0.0004939221    -0.0071388308
   77  C  6  S     -0.0002807369    -0.0014126595     0.0010723824    -0.0013023211    -0.0007224067
   78  C  6  S     -0.0027615392     0.0152406794    -0.0133998954     0.0152654596    -0.0297626664
   79  C  6  X     -0.0000293153    -0.0000788130    -0.0001131960     0.0001632121    -0.0000575775
   80  C  6  Y      0.0001483839    -0.0003019443     0.0001450537     0.0001417828    -0.0004895867
   81  C  6  Z     -0.0000530955     0.0001571029     0.0002383062    -0.0002016260     0.0000895074
   82  C  6  X      0.0007909683     0.0046079335    -0.0046218157     0.0014043187    -0.0015653754
   83  C  6  Y      0.0014787686    -0.0052978079     0.0044585064    -0.0050975662     0.0106808235
   84  C  6  Z      0.0004011561    -0.0010483553     0.0012650643    -0.0048795028     0.0014444600
   85  C  6 XX     -0.0000469732     0.0000762203    -0.0001649119    -0.0001450912    -0.0000034171
   86  C  6 YY     -0.0000979684     0.0001622301    -0.0000640117    -0.0000049189     0.0016803505
   87  C  6 ZZ     -0.0000259064    -0.0002831666     0.0001295539     0.0000801537     0.0001714362
   88  C  6 XY     -0.0000636847    -0.0004087342     0.0004496958    -0.0001496405     0.0001037679
   89  C  6 XZ      0.0000160213    -0.0000669729     0.0001587409    -0.0000874379    -0.0001623396
   90  C  6 YZ     -0.0000315708     0.0001778729    -0.0003458173     0.0004586660    -0.0005711801
   91  C  7  S      0.0001821262     0.0138503850    -0.0006977915     0.0003106001     0.0021996727
   92  C  7  S      0.0023512055     0.0007905049    -0.0000707345    -0.0000287929     0.0010296594
   93  C  7  S     -0.0025353758     0.0189289716     0.0076344280     0.0007863279    -0.0064821725
   94  C  7  X     -0.0010760413     0.0009747878    -0.0000010505    -0.0000704391    -0.0002013826
   95  C  7  Y      0.0018070621    -0.0017711681    -0.0000177405    -0.0000328341    -0.0001074395
   96  C  7  Z     -0.0006697613     0.0004262435    -0.0001254540    -0.0001368737     0.0001445739
   97  C  7  X      0.0220000397    -0.0002408652    -0.0029778747    -0.0004903447     0.0064070661
   98  C  7  Y     -0.0359727201    -0.0020073843     0.0042619768     0.0010625458    -0.0109107338
   99  C  7  Z      0.0154302822    -0.0019583364    -0.0018349351    -0.0004424988     0.0057138082
  100  C  7 XX      0.0002841305    -0.0007553967    -0.0000759929     0.0000363388     0.0001061119
  101  C  7 YY     -0.0007599337    -0.0026330934    -0.0001693718    -0.0000666681     0.0000352837
  102  C  7 ZZ      0.0005731032    -0.0001074176    -0.0000192556     0.0000265276     0.0001767156
  103  C  7 XY      0.0012049107     0.0018184380     0.0001806306     0.0000426581    -0.0000449075
  104  C  7 XZ     -0.0005469746    -0.0005139172     0.0001203322     0.0000468481     0.0000709998
  105  C  7 YZ      0.0008851261     0.0010908589     0.0000874118    -0.0000228127     0.0002993833
  106  C  8  S     -0.0000009137    -0.0003022373     0.0027714103    -0.0003394232    -0.0004176275
  107  C  8  S      0.0002611942    -0.0004998733     0.0023290671    -0.0002049412    -0.0004021959
  108  C  8  S      0.0028236130    -0.0013652602     0.0103365280    -0.0018299365    -0.0014077057
  109  C  8  X     -0.0000017617     0.0000184965    -0.0005569062     0.0000807135     0.0000057034
  110  C  8  Y     -0.0000116295     0.0000835909     0.0000183566    -0.0000130311     0.0000011443
  111  C  8  Z      0.0000096773    -0.0000783570     0.0002289142     0.0000115035     0.0000262701
  112  C  8  X     -0.0022893648     0.0029246416    -0.0081553880     0.0009019916     0.0016306560
  113  C  8  Y      0.0002683068    -0.0021011130     0.0014281336     0.0002406731    -0.0001446691
  114  C  8  Z      0.0010397919     0.0001364258     0.0041314991    -0.0010550572    -0.0011205906
  115  C  8 XX      0.0000960830    -0.0000606249     0.0006684140    -0.0000883386    -0.0000054966
  116  C  8 YY      0.0000399801    -0.0000700989     0.0004465990    -0.0000403028    -0.0000597266
  117  C  8 ZZ      0.0000434435    -0.0000938699     0.0005207787    -0.0000493277    -0.0000561946
  118  C  8 XY     -0.0000172408    -0.0000403184    -0.0000699591     0.0000275019     0.0000086713
  119  C  8 XZ     -0.0000284844     0.0000132548    -0.0001790455     0.0000375290    -0.0000146531
  120  C  8 YZ     -0.0000008392     0.0000118221     0.0000174352    -0.0000053341    -0.0000031749
  121  N  9  S     -0.9881712119    -0.0000336685    -0.0000037767     0.0000009596    -0.0000103087
  122  N  9  S      0.0463237744     0.0015835914     0.0000703117    -0.0000499104     0.0005094919
  123  N  9  S     -0.0547382102    -0.0099080745     0.0017146013     0.0009052823    -0.0100070714
  124  N  9  X      0.0019997187     0.0005611587     0.0000694760    -0.0000073456     0.0000183723
  125  N  9  Y     -0.0032945514    -0.0007665136    -0.0000501745    -0.0000085578    -0.0000734152
  126  N  9  Z      0.0014243736     0.0004966161    -0.0000065969    -0.0000076579    -0.0000212447
  127  N  9  X      0.0070569134     0.0017769378     0.0000419707    -0.0002017331     0.0013053162
  128  N  9  Y     -0.0117118538    -0.0019753421     0.0003376590     0.0001435910    -0.0023794851
  129  N  9  Z      0.0051152935     0.0018591214    -0.0002861581    -0.0001622673     0.0006883056
  130  N  9 XX     -0.0032503448     0.0004730016     0.0000037912    -0.0000065818     0.0001601820
  131  N  9 YY     -0.0026328118     0.0008138845     0.0000512869    -0.0000275074     0.0000479056
  132  N  9 ZZ     -0.0034282023     0.0003849835     0.0000485660    -0.0000051291     0.0001246519
  133  N  9 XY     -0.0006850927    -0.0003313649    -0.0000074869    -0.0000156461     0.0000209985
  134  N  9 XZ      0.0002927764     0.0001243519     0.0000099445     0.0000202545    -0.0000083658
  135  N  9 YZ     -0.0004669014    -0.0002343282    -0.0000611609    -0.0000196865     0.0000261387
  136  C 10  S     -0.0000059814     0.0000037942     0.0002800580    -0.0000528845    -0.0000647306
  137  C 10  S      0.0000562693    -0.0000164735     0.0003328047    -0.0000589638    -0.0000602486
  138  C 10  S      0.0000957704     0.0009279175     0.0015468787    -0.0005706317    -0.0008741432
  139  C 10  X      0.0000079248    -0.0000358365    -0.0000758467     0.0000180565     0.0000179829
  140  C 10  Y     -0.0000129741    -0.0000036764    -0.0000168068     0.0000083137     0.0000179823
  141  C 10  Z      0.0000058689     0.0000248453     0.0000417355    -0.0000185390    -0.0000203941
  142  C 10  X      0.0001970525    -0.0004737839     0.0015041022    -0.0001599425    -0.0004020405
  143  C 10  Y     -0.0003089490    -0.0000245794    -0.0012581052     0.0002828098     0.0003970161
  144  C 10  Z      0.0001395663     0.0002701800    -0.0000142421    -0.0000342051    -0.0000162690
  145  C 10 XX     -0.0000028818     0.0000261122     0.0000895376    -0.0000189266    -0.0000109466
  146  C 10 YY      0.0000048594     0.0000101297    -0.0000319704    -0.0000077638    -0.0000078546
  147  C 10 ZZ     -0.0000117787     0.0000329212    -0.0000677829     0.0000101870     0.0000159456
  148  C 10 XY     -0.0000170870     0.0000254578    -0.0000496834     0.0000022627     0.0000108540
  149  C 10 XZ      0.0000065282    -0.0000280135    -0.0000313423     0.0000126510     0.0000065866
  150  C 10 YZ     -0.0000083545    -0.0000078891     0.0000763936    -0.0000085999    -0.0000042868
  151  C 11  S     -0.0000033058     0.0000037941     0.0000088789    -0.0000044017     0.0000025322
  152  C 11  S     -0.0000343916     0.0000609275    -0.0000763747     0.0000022929     0.0000150596
  153  C 11  S     -0.0001407537     0.0001382028    -0.0020460604     0.0002921381     0.0006698716
  154  C 11  X      0.0000136089    -0.0000016583     0.0000859411    -0.0000156210    -0.0000224297
  155  C 11  Y      0.0000057543    -0.0000097017     0.0000016858     0.0000003330    -0.0000024489
  156  C 11  Z     -0.0000120854     0.0000094075    -0.0000369723     0.0000043029     0.0000092586
  157  C 11  X     -0.0001786643     0.0000688644     0.0000202866    -0.0000394665    -0.0000800472
  158  C 11  Y      0.0000278979     0.0000672040     0.0003424291    -0.0000413945    -0.0000859913
  159  C 11  Z      0.0000756716    -0.0000903074    -0.0002644785     0.0000328674     0.0001039258
  160  C 11 XX     -0.0000047891    -0.0000029714    -0.0000605812     0.0000121069     0.0000126654
  161  C 11 YY     -0.0000124156     0.0000168536    -0.0000271904     0.0000002376     0.0000046707
  162  C 11 ZZ     -0.0000108299     0.0000118096    -0.0000309780     0.0000033312     0.0000077015
  163  C 11 XY      0.0000000180     0.0000006145     0.0000161668    -0.0000014776    -0.0000018768
  164  C 11 XZ     -0.0000124636     0.0000184731    -0.0000191284     0.0000008945     0.0000034809
  165  C 11 YZ     -0.0000112575     0.0000102417    -0.0000380311     0.0000050386     0.0000064715
  166  C 12  S     -0.0000026681    -0.0000049948     0.0000234518    -0.0000021679    -0.0000023617
  167  C 12  S     -0.0000278545     0.0000164285    -0.0000763413     0.0000095154     0.0000180487
  168  C 12  S      0.0001085456    -0.0009325925     0.0018809446     0.0000016783    -0.0004650246
  169  C 12  X      0.0000166177    -0.0000104409     0.0000398933    -0.0000063916    -0.0000091699
  170  C 12  Y     -0.0000033343     0.0000161022     0.0000014201    -0.0000048848    -0.0000021584
  171  C 12  Z     -0.0000062961    -0.0000090057    -0.0000065976     0.0000046257     0.0000019120
  172  C 12  X     -0.0000999717     0.0002722254    -0.0007185729     0.0000239336     0.0001652940
  173  C 12  Y      0.0001219178     0.0001506676     0.0000355827    -0.0000213190     0.0000084530
  174  C 12  Z     -0.0000453522    -0.0002743797     0.0003319208     0.0000292473    -0.0000821318
  175  C 12 XX     -0.0000078959     0.0000067867    -0.0000180589     0.0000016116     0.0000042641
  176  C 12 YY     -0.0000049019     0.0000000253    -0.0000058409     0.0000021638     0.0000009702
  177  C 12 ZZ     -0.0000119020     0.0000020397    -0.0000294519     0.0000059492     0.0000062848
  178  C 12 XY     -0.0000066866    -0.0000009502    -0.0000187519     0.0000032159     0.0000034945
  179  C 12 XZ     -0.0000025622     0.0000064286    -0.0000124719     0.0000004891     0.0000017654
  180  C 12 YZ     -0.0000108931     0.0000147476    -0.0000467551     0.0000050147     0.0000099242
  181  C 13  S     -0.0000030424     0.0000050984     0.0000027401    -0.0000015972     0.0000050668
  182  C 13  S     -0.0000276850    -0.0000162839    -0.0000758402     0.0000286205     0.0000261640
  183  C 13  S     -0.0005700799     0.0018842722    -0.0023188045    -0.0001950319     0.0005105742
  184  C 13  X      0.0000249068    -0.0000461522     0.0000952399    -0.0000056965    -0.0000210432
  185  C 13  Y     -0.0000102056    -0.0000053300    -0.0000066141     0.0000033034     0.0000027532
  186  C 13  Z     -0.0000055834     0.0000303293    -0.0000348482    -0.0000041351     0.0000041566
  187  C 13  X      0.0001521570    -0.0004681443     0.0002773924     0.0001243442    -0.0000380220
  188  C 13  Y      0.0001343519     0.0006654276    -0.0004372462    -0.0001343853     0.0001053722
  189  C 13  Z     -0.0001878572    -0.0002824177     0.0002254283     0.0000221088    -0.0000735565
  190  C 13 XX     -0.0000107215     0.0000288119    -0.0000440855    -0.0000005138     0.0000062416
  191  C 13 YY     -0.0000049544     0.0000006116    -0.0000256578     0.0000074810     0.0000097594
  192  C 13 ZZ     -0.0000158335     0.0000110336    -0.0000552346     0.0000076675     0.0000109030
  193  C 13 XY     -0.0000112111     0.0000013778    -0.0000395250     0.0000081487     0.0000070985
  194  C 13 XZ      0.0000025891    -0.0000155962     0.0000176625     0.0000045166     0.0000012423
  195  C 13 YZ     -0.0000081162     0.0000034373    -0.0000188326     0.0000040102     0.0000040605
  196  C 14  S     -0.0000060569    -0.0001175792     0.0002927587    -0.0000139113    -0.0000587509
  197  C 14  S      0.0000587414    -0.0001511873     0.0003796410    -0.0000357435    -0.0000582749
  198  C 14  S      0.0007923532    -0.0029825329     0.0020261862     0.0005998174    -0.0003819624
  199  C 14  X     -0.0000268300     0.0000937557    -0.0001068550    -0.0000117553     0.0000129155
  200  C 14  Y      0.0000444668    -0.0000116389     0.0000201613     0.0000016729    -0.0000014332
  201  C 14  Z     -0.0000198276    -0.0000405170     0.0000297256     0.0000049181    -0.0000021604
  202  C 14  X      0.0005183893    -0.0002298668     0.0010885331    -0.0001231678    -0.0002428289
  203  C 14  Y      0.0000246093    -0.0013499670     0.0010645100     0.0001471982    -0.0002641999
  204  C 14  Z     -0.0003078516     0.0012059632    -0.0016519817     0.0000471293     0.0004269566
  205  C 14 XX     -0.0000005408    -0.0000614086     0.0000646144     0.0000096911     0.0000025952
  206  C 14 YY     -0.0000161299    -0.0000180671    -0.0000805197     0.0000195198     0.0000127271
  207  C 14 ZZ     -0.0000003297    -0.0000187249     0.0000468972    -0.0000103697    -0.0000116973
  208  C 14 XY      0.0000136546     0.0000129036     0.0000562496    -0.0000122905    -0.0000068710
  209  C 14 XZ     -0.0000184506     0.0000259981    -0.0000770969    -0.0000000418     0.0000064171
  210  C 14 YZ     -0.0000043837     0.0000047413     0.0000176396     0.0000047412     0.0000128734
  211  H 15  S      0.0004206112    -0.0008231123    -0.0001703158     0.0002618904     0.0028631471
  212  H 15  S      0.0002208205    -0.0015771620    -0.0015233250     0.0011262853    -0.0067250840
  213  H 16  S     -0.0000070333    -0.0006670004    -0.0000821635    -0.0007835600    -0.0001007995
  214  H 16  S     -0.0006431623    -0.0015476093    -0.0005828169    -0.0015846222     0.0001212122
  215  H 17  S      0.0000349911     0.0003653828     0.0008260110    -0.0018223297     0.0001844427
  216  H 17  S      0.0000845613     0.0006416255     0.0018312518     0.0088278416     0.0001095902
  217  H 18  S      0.0000553634     0.0003595595     0.0005352726    -0.0008671475     0.0000383485
  218  H 18  S      0.0000909980     0.0014498291     0.0013072716    -0.0013348074    -0.0006820907
  219  H 19  S     -0.0000831110    -0.0009466992     0.0008331988     0.0000025905     0.0004442733
  220  H 19  S     -0.0004901026    -0.0008357660     0.0010859362     0.0006290263     0.0004621922
  221  H 20  S      0.0001590695     0.0000082823    -0.0000752467    -0.0008921179     0.0007298197
  222  H 20  S      0.0004373936     0.0007339485    -0.0007838307    -0.0003327503     0.0009907658
  223  H 21  S      0.0000593332    -0.0000497601     0.0003098845    -0.0000480246    -0.0000827318
  224  H 21  S      0.0000788778    -0.0001055392    -0.0000419227     0.0000243730     0.0000659641
  225  H 22  S      0.0000138681    -0.0000175744    -0.0000152651     0.0000013547     0.0000030313
  226  H 22  S      0.0000846485    -0.0000924679     0.0002366757    -0.0000338182    -0.0000636016
  227  H 23  S      0.0000095114    -0.0000132868     0.0000430255    -0.0000019767    -0.0000086820
  228  H 23  S      0.0000311680    -0.0000265253     0.0001097606    -0.0000132753    -0.0000195539
  229  H 24  S      0.0000227038     0.0000588844    -0.0000240058    -0.0000166681     0.0000034648
  230  H 24  S      0.0001494550     0.0000627608     0.0002112912    -0.0000575694    -0.0000438172
  231  H 25  S      0.0001105079    -0.0001553446     0.0003176222    -0.0000169519    -0.0000706717
  232  H 25  S     -0.0002553113    -0.0003245869     0.0000744732    -0.0000301778    -0.0000824583
  233  C 26  S     -0.0000110424    -0.0000512826    -0.0068585991    -0.0004383819     0.0002303226
  234  C 26  S      0.0004022170    -0.0006411295     0.0001024487    -0.0001100606     0.0002328175
  235  C 26  S     -0.0025617689    -0.0020520121    -0.0551845218     0.0014126841     0.0000950536
  236  C 26  X      0.0000156572     0.0000476427    -0.0009355898     0.0003047602    -0.0000991669
  237  C 26  Y     -0.0001228130     0.0002362684     0.0000311969     0.0000390923    -0.0000045817
  238  C 26  Z      0.0000887517    -0.0001090141     0.0006347730     0.0001589543     0.0002355121
  239  C 26  X     -0.0071764070     0.0146172739    -0.0352296656     0.0041074461     0.0115370228
  240  C 26  Y      0.0010606122    -0.0017432602     0.0036638644    -0.0000348599    -0.0010138973
  241  C 26  Z      0.0030560195    -0.0063295056     0.0189904116    -0.0021611350    -0.0066109349
  242  C 26 XX      0.0000348626     0.0000224023     0.0024968404    -0.0003968532     0.0003371048
  243  C 26 YY      0.0000866627    -0.0000975448    -0.0000594584    -0.0002140868     0.0000446031
  244  C 26 ZZ      0.0000579508    -0.0000756152     0.0009155547    -0.0000203018     0.0001587254
  245  C 26 XY     -0.0000001882    -0.0001489978    -0.0002679854    -0.0000244168    -0.0000089870
  246  C 26 XZ      0.0000425577    -0.0001450156    -0.0017932621     0.0001560443    -0.0001901479
  247  C 26 YZ      0.0000210564    -0.0001312759     0.0000407574    -0.0000116983     0.0000209088
  248  C 27  S     -0.0000126774    -0.0002238218     0.0007105564     0.0000448343    -0.0003905851
  249  C 27  S      0.0004656282    -0.0008917556     0.0008681126    -0.0000222856    -0.0009287406
  250  C 27  S      0.0050257122    -0.0104978076     0.0491436503    -0.0035593992    -0.0090718260
  251  C 27  X      0.0000375813     0.0000499509     0.0011880965    -0.0002550500     0.0001649294
  252  C 27  Y     -0.0000070899    -0.0000891257    -0.0000244388     0.0000048850    -0.0000186828
  253  C 27  Z     -0.0000127269     0.0000507278    -0.0004681674     0.0000313694    -0.0001069386
  254  C 27  X     -0.0055757885     0.0071929146    -0.0360926803     0.0038985503     0.0062738715
  255  C 27  Y      0.0000587637     0.0006912566     0.0015052794    -0.0003568537    -0.0002781761
  256  C 27  Z      0.0029712807    -0.0045665264     0.0167369793    -0.0012996704    -0.0024893743
  257  C 27 XX     -0.0000313003    -0.0000771076    -0.0007513648     0.0001321403    -0.0002451658
  258  C 27 YY      0.0000761957    -0.0001345404     0.0003612406    -0.0000004703    -0.0001401799
  259  C 27 ZZ      0.0000636326    -0.0001258601     0.0001038122     0.0000322916    -0.0001310249
  260  C 27 XY      0.0000276411    -0.0000218060     0.0001155283    -0.0000214425    -0.0000032150
  261  C 27 XZ      0.0000390428    -0.0000092987     0.0005895676    -0.0001007473     0.0000227180
  262  C 27 YZ     -0.0000228543     0.0000387844    -0.0000906957     0.0000127365     0.0000099698
  263  C 28  S      0.0000061861     0.9896595270     0.0128529506    -0.0009329100     0.0085208859
  264  C 28  S      0.0007032462     0.0448263760     0.0000720076     0.0004721792    -0.0015194356
  265  C 28  S      0.0303163671    -0.0492675777    -0.0247512082    -0.0121353204    -0.0090014207
  266  C 28  X      0.0002014827    -0.0004863129     0.0005730584    -0.0001055663    -0.0006030422
  267  C 28  Y     -0.0001502763    -0.0012724932     0.0003926597    -0.0000621884     0.0001326764
  268  C 28  Z      0.0003425328    -0.0012984046    -0.0009615535    -0.0000175242     0.0004844365
  269  C 28  X      0.0112307715     0.0009240012    -0.0015334952     0.0012096268     0.0142196291
  270  C 28  Y     -0.0202758361     0.0040985262     0.0019232579    -0.0011606920    -0.0112855227
  271  C 28  Z      0.0065387052     0.0106432549     0.0025108014     0.0030770101    -0.0007245316
  272  C 28 XX      0.0002211393     0.0015485255     0.0002846641     0.0000855909     0.0016484664
  273  C 28 YY      0.0004664311     0.0025538549     0.0008651686     0.0000190943    -0.0000169975
  274  C 28 ZZ      0.0001628307     0.0008776085     0.0012314766     0.0001255430     0.0000090777
  275  C 28 XY     -0.0002401974    -0.0014496430     0.0005556445    -0.0000244241    -0.0004287689
  276  C 28 XZ      0.0001426121     0.0000901350    -0.0005297139     0.0001589597    -0.0002001601
  277  C 28 YZ     -0.0001303699    -0.0014389278    -0.0012998985    -0.0000489601    -0.0000422630

                          6                7                8                9               10
                  -10.6192633545   -10.6192280543   -10.6173042697   -10.6034673241   -10.6030819039
    1  C  1  S     -0.0041288628     0.0005344783    -0.0384686387     0.0004783899    -0.0073810007
    2  C  1  S     -0.0000712631     0.0010122648     0.0005320344    -0.0007364819     0.0012708914
    3  C  1  S     -0.0047715410    -0.0027595390     0.0011370505     0.0001202070    -0.0018362854
    4  C  1  X      0.0000401958     0.0001350541     0.0005465649    -0.0001679115    -0.0000149566
    5  C  1  Y     -0.0002872110    -0.0004366645     0.0005135136     0.0000413673    -0.0007897606
    6  C  1  Z     -0.0002107565     0.0002191174     0.0008952337     0.0001027744    -0.0001313083
    7  C  1  X      0.0000893242    -0.0013373010    -0.0055003204    -0.0004008494    -0.0054958751
    8  C  1  Y     -0.0020847166     0.0013665537    -0.0014226409    -0.0003901517     0.0010896560
    9  C  1  Z      0.0025259961     0.0034037097    -0.0006802028    -0.0003170890     0.0065061508
   10  C  1 XX     -0.0001173232    -0.0000886393     0.0001975705    -0.0001568454    -0.0000664110
   11  C  1 YY      0.0002578162     0.0002348816    -0.0001992168    -0.0000462235    -0.0018413161
   12  C  1 ZZ      0.0003094553    -0.0001519165    -0.0013602993    -0.0000856647     0.0000300651
   13  C  1 XY      0.0000127459    -0.0001902467     0.0001589681    -0.0000873690     0.0000463044
   14  C  1 XZ     -0.0000057947     0.0003058636    -0.0001801173    -0.0000527938     0.0000320427
   15  C  1 YZ     -0.0003150716     0.0002172684    -0.0010993695    -0.0000432826     0.0002649489
   16  C  2  S      0.0148317372     0.0013868252     0.9882148862    -0.0005098637    -0.0005615891
   17  C  2  S      0.0003768768    -0.0001023279     0.0438716897    -0.0000010748    -0.0005713639
   18  C  2  S      0.0021557569     0.0102820381    -0.0515244508     0.0037431815     0.0018588826
   19  C  2  X      0.0003780596     0.0002925253     0.0014215756     0.0001278903    -0.0002197849
   20  C  2  Y      0.0001404856    -0.0004143236     0.0016137061     0.0000079933     0.0000396219
   21  C  2  Z      0.0003689046     0.0001716000     0.0007341703    -0.0001794751     0.0002542321
   22  C  2  X      0.0014445613     0.0015672916    -0.0069510707     0.0007308513     0.0003404153
   23  C  2  Y      0.0007500030     0.0015011073    -0.0084723767     0.0016994431     0.0029489701
   24  C  2  Z      0.0013880212     0.0019984230    -0.0010234146    -0.0008851181     0.0020735610
   25  C  2 XX      0.0002404215     0.0001275385    -0.0003449408     0.0000606524    -0.0003157912
   26  C  2 YY      0.0004960297    -0.0004020900     0.0016255672     0.0000017222     0.0003897394
   27  C  2 ZZ      0.0001423780     0.0000897437     0.0012958545     0.0000102830     0.0000324065
   28  C  2 XY      0.0002421470    -0.0002329454     0.0004334778     0.0000187971    -0.0000562847
   29  C  2 XZ      0.0001074081     0.0001670457    -0.0002344157    -0.0000211446    -0.0000189386
   30  C  2 YZ     -0.0000428039    -0.0001111400    -0.0000113205    -0.0000275138     0.0001965957
   31  C  3  S     -0.0217681886     0.0208599186    -0.0363669188    -0.0003649509    -0.0000917937
   32  C  3  S      0.0000911656    -0.0000856426    -0.0013821585     0.0008329301    -0.0011183359
   33  C  3  S      0.0195948337    -0.0171471015     0.0206450880    -0.0116275120     0.0071319499
   34  C  3  X     -0.0001826549     0.0001008510     0.0003091052     0.0001518393     0.0000265674
   35  C  3  Y     -0.0001839367     0.0005960952     0.0012051579    -0.0001791683     0.0002260509
   36  C  3  Z     -0.0002056799     0.0001183691    -0.0010393778     0.0001163219    -0.0000445047
   37  C  3  X      0.0022709740    -0.0019714142    -0.0006941094    -0.0021940244     0.0009629235
   38  C  3  Y      0.0053997553    -0.0041384677    -0.0026505519    -0.0007585869     0.0007269828
   39  C  3  Z      0.0057988599    -0.0043103581     0.0060783972    -0.0044283889     0.0045701788
   40  C  3 XX     -0.0002933533     0.0000386798    -0.0001481235     0.0001291563    -0.0002171349
   41  C  3 YY     -0.0008732682     0.0007556398    -0.0008990221     0.0000828654    -0.0001328600
   42  C  3 ZZ     -0.0002499725     0.0003101303    -0.0008913076     0.0000405138     0.0002595700
   43  C  3 XY     -0.0004867570     0.0005094322    -0.0005279384    -0.0000450413     0.0000404244
   44  C  3 XZ     -0.0002759907     0.0003226148     0.0003625849     0.0000283488    -0.0000433925
   45  C  3 YZ     -0.0004589041     0.0005410646     0.0011157699    -0.0000601193     0.0002462221
   46  C  4  S      0.7125268898    -0.6855335579    -0.0109328513     0.0005022285    -0.0094036009
   47  C  4  S      0.0348097427    -0.0313127102     0.0000074641    -0.0004634531     0.0012458987
   48  C  4  S     -0.0687309710     0.0486222242    -0.0129836617     0.0141249306     0.0056125747
   49  C  4  X     -0.0000606244    -0.0000646941    -0.0001847166     0.0001917789     0.0005214759
   50  C  4  Y     -0.0018881867     0.0016216256    -0.0003777489    -0.0000081483    -0.0003061636
   51  C  4  Z      0.0005797364    -0.0003504589     0.0001064096     0.0000525887    -0.0006248132
   52  C  4  X      0.0020944186    -0.0029198215     0.0015254248    -0.0030862020    -0.0003133006
   53  C  4  Y      0.0173177067    -0.0103887512     0.0016771211    -0.0062865760     0.0050387403
   54  C  4  Z     -0.0077150012     0.0035698236    -0.0014823010     0.0032934675     0.0021072044
   55  C  4 XX      0.0009729237    -0.0006827121     0.0001378546    -0.0002605285    -0.0005796500
   56  C  4 YY      0.0014398043    -0.0011425609     0.0006316145    -0.0000793482     0.0000700538
   57  C  4 ZZ      0.0009772139    -0.0006812185     0.0001370846     0.0000164048    -0.0013049161
   58  C  4 XY      0.0001283598     0.0000900700     0.0002805247     0.0000758229     0.0000443980
   59  C  4 XZ     -0.0001022500     0.0001006644     0.0000773943     0.0000531241     0.0010222101
   60  C  4 YZ     -0.0001690578     0.0001927104    -0.0002137742     0.0000071964    -0.0000938644
   61  C  5  S     -0.0205485186     0.0209961846    -0.0012060396    -0.0028114520    -0.0004913582
   62  C  5  S     -0.0000789883    -0.0002707632    -0.0007643747     0.0022439546    -0.0000582795
   63  C  5  S      0.0279180549     0.0056644320     0.0126846656     0.0320752634    -0.0093733646
   64  C  5  X      0.0001893508    -0.0001234644    -0.0002453273     0.0006736375    -0.0000871368
   65  C  5  Y     -0.0008198513     0.0003618544     0.0000751141     0.0000732080     0.0000812970
   66  C  5  Z     -0.0000443731    -0.0000094127     0.0000783664    -0.0001126204    -0.0001519173
   67  C  5  X     -0.0013546564     0.0076927296     0.0007552160     0.0237458418     0.0013804788
   68  C  5  Y      0.0038378728    -0.0053223481    -0.0008378856    -0.0017869873     0.0029278108
   69  C  5  Z      0.0004839889    -0.0033784681    -0.0024953844    -0.0173170424    -0.0006931365
   70  C  5 XX     -0.0006766156     0.0006606731     0.0006951520     0.0007556354     0.0002177004
   71  C  5 YY     -0.0004474316     0.0006428283     0.0001117262     0.0004236843     0.0000571787
   72  C  5 ZZ     -0.0002501647    -0.0001779904    -0.0000219281     0.0005571477     0.0001079829
   73  C  5 XY      0.0007044738    -0.0008166350     0.0002942476    -0.0000116072    -0.0003420954
   74  C  5 XZ     -0.0000238368     0.0003692159    -0.0002143191    -0.0001153725    -0.0002159121
   75  C  5 YZ      0.0003097103    -0.0001948051     0.0000250199     0.0000450428     0.0000977039
   76  C  6  S      0.0065551997    -0.0063000703     0.0001898422    -0.0095381365     0.9895393248
   77  C  6  S      0.0008412758    -0.0005964587    -0.0011882197    -0.0005249415     0.0442356546
   78  C  6  S      0.0220931995    -0.0146876259     0.0104252189    -0.0049242236    -0.0449024837
   79  C  6  X     -0.0002617737     0.0001830719     0.0001100078    -0.0000888387     0.0006769010
   80  C  6  Y     -0.0000119258     0.0001514165    -0.0002143703    -0.0000089252    -0.0011986019
   81  C  6  Z      0.0002142535    -0.0005196096    -0.0000649651     0.0001385746    -0.0007145012
   82  C  6  X      0.0041924358    -0.0018412939     0.0018224400    -0.0005250546    -0.0021910785
   83  C  6  Y     -0.0030147812     0.0011546691    -0.0030691088     0.0009507032     0.0018405163
   84  C  6  Z     -0.0069101666     0.0043743498    -0.0042332617     0.0022624854     0.0012517306
   85  C  6 XX     -0.0003457155     0.0003153138    -0.0001277360     0.0000436727     0.0005743884
   86  C  6 YY     -0.0000744411     0.0000399936     0.0003249991    -0.0000450088     0.0006933832
   87  C  6 ZZ     -0.0008552630     0.0009363368     0.0000664550    -0.0001523434     0.0005854343
   88  C  6 XY      0.0000240298     0.0000773429    -0.0002393331     0.0000560069    -0.0001197000
   89  C  6 XZ      0.0006937269    -0.0007504132    -0.0000808706    -0.0000337155    -0.0000413741
   90  C  6 YZ      0.0003235245    -0.0000556893     0.0004223966    -0.0000177358     0.0002127174
   91  C  7  S     -0.6859151598    -0.7130228445     0.0113444590     0.0000009471     0.0000016068
   92  C  7  S     -0.0342742351    -0.0342307484     0.0003063540    -0.0003782936    -0.0003256044
   93  C  7  S      0.0361345754     0.0219348899    -0.0038806089     0.0086892211     0.0107684088
   94  C  7  X     -0.0000587299     0.0000306437     0.0002956073    -0.0000219419    -0.0000503854
   95  C  7  Y     -0.0001052288    -0.0000514444    -0.0001082051     0.0001642635     0.0001419974
   96  C  7  Z     -0.0000163410    -0.0000233970     0.0002653485    -0.0001762168     0.0000183621
   97  C  7  X     -0.0341439580    -0.0255244946     0.0024448562    -0.0082188410    -0.0066530072
   98  C  7  Y      0.0572542034     0.0409690578    -0.0033215552     0.0120324042     0.0113277823
   99  C  7  Z     -0.0250208678    -0.0188755597     0.0013485480    -0.0042594011    -0.0047397892
  100  C  7 XX     -0.0007021799    -0.0004210283    -0.0002277293    -0.0000135197    -0.0000422606
  101  C  7 YY     -0.0027486365    -0.0025734388    -0.0001513673    -0.0000145769    -0.0000364942
  102  C  7 ZZ     -0.0000739052     0.0001582141    -0.0002597040    -0.0000439239    -0.0000830285
  103  C  7 XY      0.0021849437     0.0022548889     0.0001563809    -0.0000109355     0.0000099816
  104  C  7 XZ     -0.0008984733    -0.0009070862     0.0000200680     0.0000515836    -0.0000541572
  105  C  7 YZ      0.0015055216     0.0015366376     0.0001351074     0.0000347170     0.0000212924
  106  C  8  S      0.0003615614    -0.0003644248    -0.0005022222    -0.9894342818    -0.0095471286
  107  C  8  S      0.0002080690    -0.0002845720    -0.0002921162    -0.0434064991    -0.0002881029
  108  C  8  S      0.0012954987    -0.0004534367    -0.0006800501     0.0005814598     0.0011760277
  109  C  8  X     -0.0000262779    -0.0000135415     0.0000224900     0.0007174498     0.0000089335
  110  C  8  Y     -0.0000662345     0.0000005824    -0.0000245666    -0.0000312375     0.0000596339
  111  C  8  Z      0.0000821610    -0.0000101951    -0.0000264935    -0.0003678860    -0.0000182599
  112  C  8  X     -0.0017080516     0.0011725936     0.0012505353     0.0238968666    -0.0007133218
  113  C  8  Y      0.0016467852    -0.0000723272     0.0002156433    -0.0028773869    -0.0010461848
  114  C  8  Z     -0.0006195681    -0.0003584537    -0.0004253386    -0.0107250482     0.0008363614
  115  C  8 XX      0.0000657112    -0.0000406488    -0.0000786150    -0.0024450326     0.0000071010
  116  C  8 YY      0.0000282420    -0.0000406016    -0.0000453522    -0.0013592587     0.0000019670
  117  C  8 ZZ      0.0000488929    -0.0000337017    -0.0000357277    -0.0009980614    -0.0000160105
  118  C  8 XY      0.0000348494    -0.0000098706    -0.0000095107     0.0007645419     0.0000042244
  119  C  8 XZ     -0.0000262489    -0.0000115289    -0.0000054078     0.0012454284     0.0000323611
  120  C  8 YZ     -0.0000144979     0.0000046275     0.0000065676     0.0013176790     0.0000096338
  121  N  9  S     -0.0003417634    -0.0003638645     0.0000015355     0.0000120437     0.0000053474
  122  N  9  S     -0.0007358925    -0.0002602427     0.0001606601    -0.0005307432    -0.0003080432
  123  N  9  S      0.0550552600     0.0436518423    -0.0026466481     0.0105402491     0.0082384186
  124  N  9  X      0.0006275639     0.0006874609     0.0000767366    -0.0000020952    -0.0000169689
  125  N  9  Y     -0.0010763179    -0.0010452295    -0.0000840700     0.0000583800     0.0000152645
  126  N  9  Z      0.0004986921     0.0005321453     0.0000716337    -0.0000659047     0.0000025247
  127  N  9  X     -0.0090628298    -0.0073118451     0.0003736678    -0.0011468211    -0.0011235547
  128  N  9  Y      0.0145147826     0.0125151227    -0.0005593894     0.0024180994     0.0017378632
  129  N  9  Z     -0.0061358766    -0.0049278074     0.0004212349    -0.0013937984    -0.0007309540
  130  N  9 XX     -0.0005767623    -0.0005380268     0.0000644645    -0.0001594825    -0.0000591062
  131  N  9 YY     -0.0001356848    -0.0000758613     0.0001175231    -0.0000811207    -0.0000284285
  132  N  9 ZZ     -0.0007407351    -0.0006675415     0.0000512021    -0.0001229160    -0.0000799757
  133  N  9 XY     -0.0005536316    -0.0004814503    -0.0000345415    -0.0000292173    -0.0000413258
  134  N  9 XZ      0.0002444933     0.0001949437    -0.0000118479     0.0000334503     0.0000108318
  135  N  9 YZ     -0.0003781128    -0.0003265734    -0.0000072681    -0.0000667728    -0.0000150848
  136  C 10  S     -0.0000361809    -0.0000284934    -0.0000562939    -0.0161348174    -0.0000125255
  137  C 10  S     -0.0000144621    -0.0000261166    -0.0000456069    -0.0001141858     0.0000652161
  138  C 10  S     -0.0015558777    -0.0005925281    -0.0007337222    -0.0140759383     0.0010499314
  139  C 10  X      0.0000502855     0.0000073742     0.0000159621    -0.0005076146    -0.0000344444
  140  C 10  Y      0.0000109610     0.0000097672     0.0000027665    -0.0011781604    -0.0000203858
  141  C 10  Z     -0.0000331738    -0.0000147843    -0.0000192929     0.0012243266     0.0000385983
  142  C 10  X     -0.0000025915    -0.0003597866    -0.0003857511    -0.0033735844     0.0002386407
  143  C 10  Y      0.0003252869     0.0002046727     0.0002698311     0.0025379988    -0.0004200491
  144  C 10  Z     -0.0002099620    -0.0000176103    -0.0001094423    -0.0002003319     0.0003040840
  145  C 10 XX     -0.0000286936    -0.0000028065    -0.0000145332     0.0003281008     0.0000271475
  146  C 10 YY     -0.0000108288     0.0000097173     0.0000155897     0.0009838607     0.0000066825
  147  C 10 ZZ     -0.0000193692     0.0000037576    -0.0000058091     0.0011384289     0.0000297108
  148  C 10 XY     -0.0000167814     0.0000101187     0.0000094454     0.0005338632    -0.0000007016
  149  C 10 XZ      0.0000284260    -0.0000039596    -0.0000010003    -0.0006197360    -0.0000130284
  150  C 10 YZ      0.0000030542     0.0000002442    -0.0000010946    -0.0011812938    -0.0000206204
  151  C 11  S      0.0000064766     0.0000076311     0.0000041833    -0.0008452661     0.0000003909
  152  C 11  S     -0.0000417828     0.0000185926     0.0000099384     0.0006674801     0.0000157420
  153  C 11  S      0.0005701330     0.0005455572     0.0005967264     0.0042597827    -0.0005260810
  154  C 11  X     -0.0000148249    -0.0000136224    -0.0000146316     0.0000930840     0.0000182132
  155  C 11  Y      0.0000074294    -0.0000011525     0.0000034807    -0.0001118120    -0.0000081862
  156  C 11  Z     -0.0000015054     0.0000118990     0.0000115959     0.0000381712    -0.0000087846
  157  C 11  X     -0.0001950022    -0.0000617083    -0.0000762944    -0.0018285854     0.0000483625
  158  C 11  Y     -0.0001613243    -0.0000528411    -0.0000954814     0.0023643015     0.0001667779
  159  C 11  Z      0.0002332126     0.0000806363     0.0001292508    -0.0008945311    -0.0001739670
  160  C 11 XX      0.0000117034     0.0000067018     0.0000092611    -0.0001744549    -0.0000122477
  161  C 11 YY     -0.0000115926     0.0000075121     0.0000060216    -0.0000271224    -0.0000017672
  162  C 11 ZZ     -0.0000051244     0.0000052084     0.0000033889    -0.0000193049    -0.0000018282
  163  C 11 XY     -0.0000020723    -0.0000013909    -0.0000021609     0.0000486718     0.0000021075
  164  C 11 XZ     -0.0000163706     0.0000026549    -0.0000009599     0.0002093954     0.0000074897
  165  C 11 YZ     -0.0000067826     0.0000052594     0.0000056249     0.0002028123    -0.0000029641
  166  C 12  S      0.0000085521     0.0000037542    -0.0000011285     0.0004476997     0.0000124629
  167  C 12  S     -0.0000003388     0.0000224740     0.0000142541     0.0006085087     0.0000013527
  168  C 12  S      0.0003051970    -0.0003732897    -0.0003998445     0.0017668430     0.0001480952
  169  C 12  X      0.0000047408    -0.0000073626    -0.0000023207    -0.0002602774    -0.0000014107
  170  C 12  Y     -0.0000160206     0.0000022188     0.0000030265     0.0000292999     0.0000051388
  171  C 12  Z      0.0000073620     0.0000049585     0.0000080415     0.0001182434    -0.0000086948
  172  C 12  X     -0.0000652577     0.0001482189     0.0001423071     0.0008235395    -0.0000409032
  173  C 12  Y     -0.0001081979    -0.0000172651    -0.0000181327    -0.0000633463     0.0000676464
  174  C 12  Z      0.0001321726    -0.0000758376    -0.0000775148    -0.0003994713    -0.0000140181
  175  C 12 XX     -0.0000027695     0.0000060148     0.0000043640     0.0001032720    -0.0000003479
  176  C 12 YY     -0.0000009158     0.0000009366     0.0000000244     0.0001987544     0.0000013946
  177  C 12 ZZ      0.0000009144     0.0000051219     0.0000034224     0.0002016237    -0.0000018448
  178  C 12 XY      0.0000024900     0.0000035887     0.0000037812     0.0000348363    -0.0000047012
  179  C 12 XZ     -0.0000050520     0.0000014413     0.0000016502     0.0000778119    -0.0000000617
  180  C 12 YZ     -0.0000063123     0.0000080169     0.0000064899     0.0000474502    -0.0000024648
  181  C 13  S      0.0000021417     0.0000030789     0.0000044056    -0.0007822632    -0.0000033234
  182  C 13  S      0.0000239574     0.0000097901     0.0000173523     0.0006407744    -0.0000253071
  183  C 13  S     -0.0010539763     0.0005936203     0.0004318645     0.0049620665     0.0003577460
  184  C 13  X      0.0000253760    -0.0000160447    -0.0000118414     0.0000334954    -0.0000029422
  185  C 13  Y      0.0000053039     0.0000059164     0.0000058285     0.0000940144    -0.0000069509
  186  C 13  Z     -0.0000214579     0.0000073203     0.0000079649    -0.0000940439     0.0000017711
  187  C 13  X      0.0003184291    -0.0000959961    -0.0000507079    -0.0010995257    -0.0001868287
  188  C 13  Y     -0.0004169918     0.0000607483     0.0000887889    -0.0019534995     0.0001000429
  189  C 13  Z      0.0001579059     0.0000077457    -0.0000338049     0.0021694753     0.0000087649
  190  C 13 XX     -0.0000207790     0.0000041778     0.0000040227    -0.0002099836     0.0000053096
  191  C 13 YY      0.0000045456     0.0000023426     0.0000031373    -0.0000530450    -0.0000066348
  192  C 13 ZZ     -0.0000039156     0.0000098244     0.0000109630     0.0000432634    -0.0000098099
  193  C 13 XY      0.0000022653     0.0000055750     0.0000039720     0.0001690352    -0.0000030952
  194  C 13 XZ      0.0000124560    -0.0000021284     0.0000000245     0.0001298458    -0.0000078566
  195  C 13 YZ     -0.0000026886     0.0000012705     0.0000018045     0.0001538471    -0.0000017383
  196  C 14  S      0.0001379853    -0.0000227773    -0.0000412206    -0.0148200129    -0.0001570244
  197  C 14  S      0.0001092914    -0.0000155050    -0.0000369771    -0.0001178866    -0.0000013292
  198  C 14  S      0.0019332854    -0.0008492648    -0.0003606118    -0.0156811196    -0.0010559313
  199  C 14  X     -0.0000669946     0.0000161189     0.0000077071    -0.0010091181     0.0000219158
  200  C 14  Y      0.0000058181    -0.0000258708    -0.0000068812     0.0012845701     0.0000036910
  201  C 14  Z      0.0000338250     0.0000096992    -0.0000065754    -0.0004828497    -0.0000113358
  202  C 14  X      0.0000627699    -0.0002171775    -0.0002364847    -0.0023918358     0.0001229730
  203  C 14  Y      0.0009200779    -0.0001559164    -0.0002306516    -0.0023421340    -0.0001149049
  204  C 14  Z     -0.0007220436     0.0001929336     0.0002111324     0.0031856777     0.0001206119
  205  C 14 XX      0.0000529014     0.0000022798     0.0000020574     0.0009669922    -0.0000200744
  206  C 14 YY      0.0000233552     0.0000056017    -0.0000052664     0.0012443555     0.0000187716
  207  C 14 ZZ      0.0000125893     0.0000109186     0.0000092037     0.0001690298    -0.0000097298
  208  C 14 XY     -0.0000112797    -0.0000055167    -0.0000105109    -0.0012150960     0.0000031745
  209  C 14 XZ     -0.0000188679     0.0000125111     0.0000125689     0.0003755153     0.0000009991
  210  C 14 YZ      0.0000024194     0.0000013446    -0.0000018385    -0.0004825997    -0.0000128521
  211  H 15  S      0.0000363431     0.0001572191    -0.0002960240     0.0000065094    -0.0010674247
  212  H 15  S     -0.0000835691    -0.0009026959    -0.0011691810    -0.0000294515    -0.0026640068
  213  H 16  S      0.0001156803     0.0001164128    -0.0027233880     0.0001504067     0.0004568254
  214  H 16  S      0.0002768282    -0.0010085848     0.0074252275     0.0001487830     0.0011466434
  215  H 17  S      0.0000168025    -0.0000879159    -0.0000229588     0.0001190733     0.0001796974
  216  H 17  S     -0.0003831406     0.0008213474    -0.0006217569    -0.0006078343     0.0009412723
  217  H 18  S     -0.0020580701     0.0017732001     0.0001736263     0.0005176683    -0.0008423445
  218  H 18  S      0.0048480960    -0.0050247753     0.0009284436     0.0001467938    -0.0020452761
  219  H 19  S     -0.0005618936     0.0000364724    -0.0000490876     0.0000052807    -0.0008833612
  220  H 19  S      0.0005112613     0.0006297414     0.0003731420    -0.0005024724     0.0090454858
  221  H 20  S     -0.0002788187     0.0005180078    -0.0005932754     0.0001539696    -0.0011383908
  222  H 20  S     -0.0008312076     0.0007757897    -0.0003326002     0.0003418083     0.0082377786
  223  H 21  S     -0.0000242822    -0.0000632323    -0.0000635985    -0.0002286020     0.0000542332
  224  H 21  S      0.0001151730     0.0000765289     0.0000164145     0.0012408829     0.0000493027
  225  H 22  S      0.0000241907    -0.0000000921     0.0000071503    -0.0004622257    -0.0000185485
  226  H 22  S      0.0000560348    -0.0000561206    -0.0000310675    -0.0013999697    -0.0000111454
  227  H 23  S      0.0000022237    -0.0000114826    -0.0000084858    -0.0002610269    -0.0000014460
  228  H 23  S      0.0000118590    -0.0000182028    -0.0000151299    -0.0006383836     0.0000033379
  229  H 24  S     -0.0000402007    -0.0000004886     0.0000031522    -0.0004460508     0.0000117807
  230  H 24  S     -0.0000714866    -0.0000763667    -0.0000333078    -0.0013947532     0.0000301225
  231  H 25  S      0.0000795889    -0.0000693432    -0.0000514209    -0.0002778858    -0.0000012200
  232  H 25  S      0.0002888563     0.0002338338    -0.0000164509     0.0013898189     0.0001149914
  233  C 26  S      0.0001886216     0.0002885953    -0.0000598464     0.0019132401     0.0000610077
  234  C 26  S     -0.0000079240     0.0002956759     0.0003933440     0.0022082746    -0.0000498720
  235  C 26  S     -0.0110006096    -0.0024200693     0.0004795561     0.0663629418    -0.0007493088
  236  C 26  X      0.0000358206    -0.0001779853    -0.0001470706    -0.0011896125    -0.0000057612
  237  C 26  Y     -0.0003748533    -0.0000710147    -0.0000338149     0.0001262453     0.0000893985
  238  C 26  Z      0.0002452570     0.0001349410     0.0000064555     0.0006175426     0.0000046861
  239  C 26  X     -0.0005237122     0.0107516765     0.0090622098     0.0696806774    -0.0023546221
  240  C 26  Y      0.0008716060     0.0002173715     0.0004357311    -0.0038319270    -0.0013770186
  241  C 26  Z     -0.0014805956    -0.0051342077    -0.0036897050    -0.0348536157     0.0011836958
  242  C 26 XX      0.0002002254     0.0000588805    -0.0001548159    -0.0004635553    -0.0001436851
  243  C 26 YY      0.0001101441     0.0000822296     0.0000917349     0.0005413787     0.0000019325
  244  C 26 ZZ      0.0000634673     0.0001673914     0.0000399772     0.0003100316    -0.0000417657
  245  C 26 XY      0.0000154504     0.0000710540    -0.0000272994     0.0000024956     0.0000187545
  246  C 26 XZ     -0.0000831585     0.0000358365     0.0001293479     0.0006367627     0.0001060556
  247  C 26 YZ     -0.0002045554     0.0001611505     0.0000069786    -0.0000143410    -0.0000293242
  248  C 27  S     -0.0000433159    -0.0004811594    -0.0003463882    -0.0119055384    -0.0000151846
  249  C 27  S     -0.0002081494    -0.0008808825    -0.0005734015    -0.0022906518     0.0001770165
  250  C 27  S      0.0033526740    -0.0073668194    -0.0069761475    -0.0766988580     0.0014274569
  251  C 27  X      0.0001128044     0.0001371729    -0.0000007867     0.0005950905    -0.0000261071
  252  C 27  Y      0.0000404508    -0.0000200541     0.0000254580    -0.0000864009    -0.0000648692
  253  C 27  Z     -0.0001212956    -0.0000365750     0.0000273648    -0.0002398863     0.0000064277
  254  C 27  X     -0.0032780427     0.0038737686     0.0040102081     0.0681494239    -0.0019044186
  255  C 27  Y     -0.0007438687    -0.0005321300    -0.0008078723    -0.0044804959     0.0012137717
  256  C 27  Z      0.0028759956    -0.0021423049    -0.0024098602    -0.0333687209     0.0008198992
  257  C 27 XX     -0.0000995573    -0.0000942854     0.0000329948     0.0023901810     0.0000845758
  258  C 27 YY     -0.0000373608    -0.0001763431    -0.0001258741    -0.0002946277     0.0000203573
  259  C 27 ZZ     -0.0000170397    -0.0001606411    -0.0001133442     0.0002479086     0.0000409898
  260  C 27 XY      0.0000396317     0.0000133242     0.0000161868    -0.0003290499    -0.0000360584
  261  C 27 XZ      0.0000053599    -0.0000381880    -0.0000519562    -0.0015022462    -0.0000503626
  262  C 27 YZ     -0.0000116131    -0.0000080634    -0.0000024832     0.0000697341     0.0000164823
  263  C 28  S      0.0096548826     0.0105591869     0.0000237735    -0.0003025151    -0.0001014450
  264  C 28  S      0.0006836677     0.0013550995    -0.0006006665     0.0005866695    -0.0009515353
  265  C 28  S     -0.0746972534    -0.0522338560     0.0162043891    -0.0108687496    -0.0020288956
  266  C 28  X      0.0006528678     0.0005699285    -0.0005702949     0.0002361266     0.0001363096
  267  C 28  Y     -0.0017026323    -0.0017009655     0.0002600258    -0.0001141435    -0.0002353267
  268  C 28  Z      0.0003032638     0.0002805206    -0.0001313226    -0.0000468866     0.0001519548
  269  C 28  X     -0.0170162811    -0.0090834038    -0.0037700498    -0.0069082475    -0.0090780885
  270  C 28  Y      0.0280606726     0.0170543821    -0.0043036416     0.0126218653     0.0138854500
  271  C 28  Z     -0.0089668707    -0.0022943398    -0.0011342646    -0.0052026791    -0.0070734567
  272  C 28 XX      0.0007508883     0.0006759668     0.0001051080     0.0000796744     0.0000806730
  273  C 28 YY      0.0017164554     0.0017211262     0.0002647559     0.0000199704     0.0000612843
  274  C 28 ZZ      0.0006341282     0.0003198244    -0.0001622582    -0.0000110590    -0.0001531730
  275  C 28 XY     -0.0011239028    -0.0009032864    -0.0001840832     0.0000811649    -0.0002207688
  276  C 28 XZ      0.0005112490     0.0004411006     0.0001861963     0.0000238850    -0.0000943646
  277  C 28 YZ     -0.0008088770    -0.0005188924    -0.0001045916     0.0000240649    -0.0000716674

                         11               12               13               14               15
                  -10.5833479614   -10.5815918660   -10.5815249177   -10.5806104346   -10.5803332255
    1  C  1  S     -0.0000601166     0.0000446686     0.0000299860    -0.0000107328     0.0001604218
    2  C  1  S      0.0001774602    -0.0001149199    -0.0001050019     0.0000418005    -0.0010498984
    3  C  1  S     -0.0004632253    -0.0001920132     0.0000677161    -0.0002184515    -0.0148767409
    4  C  1  X      0.0000327920    -0.0000417518    -0.0000260893     0.0000080779    -0.0004583334
    5  C  1  Y      0.0000180262     0.0000343076     0.0000078625    -0.0000077566     0.0001816185
    6  C  1  Z     -0.0000314578     0.0000169398     0.0000125347    -0.0000027096     0.0001808657
    7  C  1  X      0.0000177440    -0.0001962994    -0.0000598038    -0.0000278683    -0.0046567763
    8  C  1  Y     -0.0003191994    -0.0003379868    -0.0000463241     0.0000750268    -0.0021401618
    9  C  1  Z      0.0003043428     0.0000611533    -0.0000997339     0.0000943818     0.0030539520
   10  C  1 XX      0.0000300946    -0.0000440808    -0.0000245445     0.0000107736    -0.0002443061
   11  C  1 YY      0.0000118743    -0.0000187222    -0.0000121490     0.0000081836    -0.0000520285
   12  C  1 ZZ      0.0000420075    -0.0000021514    -0.0000103707    -0.0000008267    -0.0000640827
   13  C  1 XY      0.0000310861    -0.0000049478    -0.0000076230    -0.0000027206    -0.0001845791
   14  C  1 XZ      0.0000106301    -0.0000026526    -0.0000088372     0.0000037361    -0.0001583209
   15  C  1 YZ     -0.0000060052    -0.0000117198    -0.0000053405     0.0000039252    -0.0001248193
   16  C  2  S      0.0000521683    -0.0000288340    -0.0000249011     0.0000057237    -0.0002948706
   17  C  2  S     -0.0000233850     0.0000312054     0.0000135257    -0.0000171887    -0.0008215049
   18  C  2  S     -0.0009401089     0.0003145502     0.0002419166     0.0002355776     0.0164025613
   19  C  2  X     -0.0000575630    -0.0000053444     0.0000141568     0.0000030517     0.0002257982
   20  C  2  Y     -0.0000059139     0.0000014917     0.0000023341    -0.0000006806    -0.0000023222
   21  C  2  Z      0.0000487244    -0.0000341882    -0.0000237734     0.0000064958    -0.0002846580
   22  C  2  X     -0.0001730911     0.0000293268     0.0000401728     0.0000495833     0.0033742148
   23  C  2  Y     -0.0000797370     0.0005319382     0.0001712572    -0.0000452315     0.0063135930
   24  C  2  Z      0.0000155674    -0.0003726790    -0.0001552787     0.0001404270    -0.0006989438
   25  C  2 XX     -0.0000331031    -0.0000096531     0.0000066460     0.0000030504     0.0001277276
   26  C  2 YY      0.0000031511     0.0000055082     0.0000013349    -0.0000029654    -0.0000885161
   27  C  2 ZZ     -0.0000112238    -0.0000040423     0.0000007582     0.0000011008    -0.0000898033
   28  C  2 XY      0.0000136260     0.0000097999     0.0000029875    -0.0000038394     0.0002234205
   29  C  2 XZ     -0.0000135264    -0.0000285747    -0.0000062528     0.0000080236    -0.0000561111
   30  C  2 YZ      0.0000065674    -0.0000036644    -0.0000026623     0.0000002975    -0.0000577565
   31  C  3  S      0.0000492106    -0.0000135033    -0.0000086080    -0.0000012598    -0.0002015903
   32  C  3  S     -0.0002025834     0.0001469571     0.0000959060    -0.0000266120     0.0012993358
   33  C  3  S      0.0031663971    -0.0018175775    -0.0013548964     0.0001590867    -0.0237556360
   34  C  3  X     -0.0000751798    -0.0000090244     0.0000008809     0.0000155520     0.0004028258
   35  C  3  Y      0.0000649350    -0.0000207961    -0.0000233646     0.0000018572    -0.0002999115
   36  C  3  Z     -0.0000253699     0.0000244134     0.0000117740    -0.0000031842     0.0002317554
   37  C  3  X      0.0006399942    -0.0003427249    -0.0002675870     0.0000490293    -0.0024453230
   38  C  3  Y      0.0004455554    -0.0000275806    -0.0000888848    -0.0000423653    -0.0009046459
   39  C  3  Z      0.0012700513    -0.0007772311    -0.0004683752     0.0000173684    -0.0087360278
   40  C  3 XX     -0.0000717514    -0.0000185430    -0.0000001113     0.0000158021     0.0003088383
   41  C  3 YY     -0.0000116292     0.0000227518     0.0000109612    -0.0000064941     0.0001087917
   42  C  3 ZZ      0.0000074592     0.0000064067     0.0000068847    -0.0000068348     0.0001698137
   43  C  3 XY     -0.0000057586    -0.0000280959    -0.0000093415     0.0000071073    -0.0000642767
   44  C  3 XZ     -0.0000049327    -0.0000042499     0.0000023626     0.0000010190     0.0002529805
   45  C  3 YZ      0.0000298637    -0.0000024094    -0.0000061864    -0.0000023379    -0.0001310573
   46  C  4  S      0.0000277414     0.0000901782     0.0000298817    -0.0000251721     0.0002926793
   47  C  4  S      0.0002238685    -0.0000959661    -0.0000691705    -0.0000074558    -0.0003243855
   48  C  4  S     -0.0074688406    -0.0004095193     0.0012637684     0.0009470567     0.0367639919
   49  C  4  X     -0.0001731800    -0.0000701055    -0.0000026090     0.0000401062     0.0005100217
   50  C  4  Y      0.0000127218     0.0000291840     0.0000087811    -0.0000099299    -0.0002831471
   51  C  4  Z      0.0000347170     0.0000300278     0.0000208989    -0.0000189848     0.0002046251
   52  C  4  X      0.0002209508    -0.0010816147    -0.0004292201     0.0002834183    -0.0041055328
   53  C  4  Y      0.0026739317    -0.0003533247    -0.0007358133    -0.0001703636    -0.0161099962
   54  C  4  Z     -0.0012934778     0.0002434548     0.0003423255     0.0000692015     0.0091139130
   55  C  4 XX      0.0000261129    -0.0000943801    -0.0000469287     0.0000253825    -0.0006274082
   56  C  4 YY      0.0000296616    -0.0000067429     0.0000014475    -0.0000038466     0.0001084245
   57  C  4 ZZ      0.0000074193    -0.0000087715    -0.0000044325     0.0000003980     0.0001694021
   58  C  4 XY      0.0000180023     0.0000354916     0.0000066691    -0.0000113949     0.0000582632
   59  C  4 XZ      0.0000017060     0.0000288272     0.0000176531    -0.0000100731     0.0003224408
   60  C  4 YZ     -0.0000121305    -0.0000105073    -0.0000086571     0.0000065447    -0.0001352548
   61  C  5  S      0.0003066497    -0.0003272621    -0.0001434241     0.0000808841     0.0048774062
   62  C  5  S     -0.0004137508     0.0006004004     0.0001979480    -0.0000725902     0.0004319320
   63  C  5  S     -0.0088822816     0.0028863286     0.0041928877    -0.0009653597     0.0410146491
   64  C  5  X      0.0000210449     0.0001094928     0.0000316666    -0.0000272841     0.0010275490
   65  C  5  Y     -0.0001803438    -0.0001172646    -0.0000107300     0.0000497624     0.0000861441
   66  C  5  Z      0.0000596681     0.0001203762     0.0000411555    -0.0000477359    -0.0005651125
   67  C  5  X     -0.0073662753     0.0017813997     0.0029548314    -0.0001434516     0.0598353177
   68  C  5  Y      0.0039466007     0.0027799735     0.0002429029    -0.0010556142    -0.0067281334
   69  C  5  Z      0.0020702987    -0.0043613808    -0.0025166645     0.0011624958    -0.0344501126
   70  C  5 XX     -0.0000137451     0.0000045475     0.0000221123    -0.0000042679     0.0028212358
   71  C  5 YY     -0.0000786570     0.0000849546     0.0000206735    -0.0000025924    -0.0000069402
   72  C  5 ZZ     -0.0000720476     0.0000563349     0.0000225734     0.0000051015     0.0008376073
   73  C  5 XY     -0.0000201040    -0.0000052505     0.0000029296     0.0000107142    -0.0001404515
   74  C  5 XZ     -0.0000441136     0.0001050652     0.0000146100    -0.0000171977    -0.0016904500
   75  C  5 YZ      0.0000199350     0.0000308768     0.0000030790    -0.0000115571     0.0001419263
   76  C  6  S     -0.0001447599    -0.0000124248     0.0000114648     0.0000167148     0.0001111521
   77  C  6  S      0.0000295745    -0.0000157922    -0.0000188505     0.0000084604    -0.0002539458
   78  C  6  S      0.0026325166    -0.0000989462    -0.0005127415    -0.0001831756    -0.0082184298
   79  C  6  X      0.0000530433     0.0000037846    -0.0000027302    -0.0000089632    -0.0001900866
   80  C  6  Y     -0.0000190365    -0.0000213986    -0.0000021427     0.0000032739    -0.0001441865
   81  C  6  Z     -0.0000666274     0.0000065083     0.0000111101     0.0000082000     0.0003081073
   82  C  6  X      0.0003038993    -0.0000030273    -0.0000481501    -0.0000451961    -0.0006152608
   83  C  6  Y     -0.0004560801     0.0000628775     0.0001335860    -0.0000095500     0.0002959824
   84  C  6  Z     -0.0008500906     0.0002169686     0.0002337775     0.0000222456     0.0050698472
   85  C  6 XX      0.0000027317     0.0000106493     0.0000075199    -0.0000046957     0.0001288792
   86  C  6 YY      0.0000192317    -0.0000013202    -0.0000059724     0.0000010836     0.0000021567
   87  C  6 ZZ      0.0000566030    -0.0000088037    -0.0000136697    -0.0000023909    -0.0002962014
   88  C  6 XY     -0.0000117813     0.0000168311     0.0000074453    -0.0000023150     0.0000467651
   89  C  6 XZ     -0.0000105265    -0.0000149916    -0.0000089986     0.0000076006    -0.0001260089
   90  C  6 YZ      0.0000214367     0.0000028899    -0.0000038907    -0.0000025890    -0.0000285024
   91  C  7  S     -0.0000439582    -0.0000743693    -0.0000087280     0.0000198838     0.0000082423
   92  C  7  S      0.0001409588     0.0001376603     0.0000085363    -0.0000546445    -0.0010874818
   93  C  7  S     -0.0028981270     0.0000167651     0.0010485544     0.0002693057     0.0324397516
   94  C  7  X      0.0000113049    -0.0000132517    -0.0000127953     0.0000062740    -0.0001681662
   95  C  7  Y     -0.0000300449     0.0000309824     0.0000150224    -0.0000030662     0.0003907693
   96  C  7  Z      0.0000346597    -0.0000194532    -0.0000097613    -0.0000029853    -0.0003582118
   97  C  7  X      0.0019957440    -0.0003882254    -0.0006616735    -0.0001892561    -0.0207270677
   98  C  7  Y     -0.0033124592     0.0000776212     0.0009929342     0.0004256994     0.0347250883
   99  C  7  Z      0.0014936887     0.0003871752    -0.0003109148    -0.0002895393    -0.0140461382
  100  C  7 XX      0.0000229799     0.0000272116     0.0000029296    -0.0000077128    -0.0000914844
  101  C  7 YY      0.0000123971     0.0000336405     0.0000091391    -0.0000100354     0.0000218161
  102  C  7 ZZ      0.0000216737     0.0000283007     0.0000027935    -0.0000091856    -0.0000834050
  103  C  7 XY     -0.0000040715     0.0000015418    -0.0000005383    -0.0000009632    -0.0000361131
  104  C  7 XZ     -0.0000297190    -0.0000041239     0.0000043755     0.0000049207     0.0000841739
  105  C  7 YZ      0.0000026724     0.0000113873     0.0000007148    -0.0000014350    -0.0000861194
  106  C  8  S     -0.0162454255     0.0125621158     0.0077627995    -0.0036134810     0.0068633875
  107  C  8  S     -0.0012210943     0.0011050824     0.0001296750     0.0001372099     0.0000586749
  108  C  8  S      0.0272541589    -0.0231094710    -0.0156611934     0.0065792086     0.0085873633
  109  C  8  X     -0.0004169009     0.0007685180     0.0002610624    -0.0001814671    -0.0009966362
  110  C  8  Y     -0.0008033965    -0.0009153781     0.0000899166     0.0005890339     0.0000241480
  111  C  8  Z      0.0008723907     0.0003148206    -0.0002125490    -0.0003726419     0.0005330779
  112  C  8  X     -0.0086375642     0.0113386256     0.0059823645    -0.0015921023    -0.0256877902
  113  C  8  Y     -0.0083094477    -0.0092097525    -0.0062530122    -0.0013024268     0.0032615438
  114  C  8  Z      0.0114068309     0.0012513195     0.0017491588     0.0018996241     0.0110975826
  115  C  8 XX     -0.0001980646     0.0005627601     0.0005580941    -0.0003189188     0.0024190419
  116  C  8 YY     -0.0010364925     0.0009968962     0.0007802555    -0.0003065656     0.0000201431
  117  C  8 ZZ     -0.0010338079     0.0000436173     0.0003802079     0.0000395419     0.0004918194
  118  C  8 XY     -0.0004079094    -0.0010123926    -0.0003768123     0.0004313976    -0.0002722891
  119  C  8 XZ      0.0004792931     0.0004411740    -0.0001030588    -0.0000812039    -0.0013420224
  120  C  8 YZ      0.0012258797    -0.0003971969    -0.0005993541     0.0001458585     0.0000228249
  121  N  9  S     -0.0000026561     0.0000000598     0.0000003358     0.0000004831     0.0000220220
  122  N  9  S      0.0001246000    -0.0000221778    -0.0000286563    -0.0000131533    -0.0010775136
  123  N  9  S     -0.0026577943     0.0001638137     0.0006950380     0.0003621124     0.0258028126
  124  N  9  X      0.0000013671     0.0000279016     0.0000075962    -0.0000119149    -0.0000648465
  125  N  9  Y     -0.0000132544     0.0000037899     0.0000026545     0.0000013162     0.0001223447
  126  N  9  Z      0.0000062718    -0.0000312984    -0.0000112118     0.0000097283    -0.0001230952
  127  N  9  X      0.0003402029     0.0001415402    -0.0000441422    -0.0000975306    -0.0033258116
  128  N  9  Y     -0.0005902377     0.0000363988     0.0001367275     0.0000855157     0.0054259192
  129  N  9  Z      0.0002482571    -0.0001950615    -0.0001148206     0.0000145719    -0.0027983656
  130  N  9 XX      0.0000325013    -0.0000245325    -0.0000110449     0.0000027130    -0.0002590158
  131  N  9 YY      0.0000204295    -0.0000101934    -0.0000072646     0.0000007099    -0.0001957758
  132  N  9 ZZ      0.0000333894    -0.0000006241    -0.0000046009    -0.0000039130    -0.0002395203
  133  N  9 XY      0.0000115385     0.0000136385     0.0000025349    -0.0000054109    -0.0000681203
  134  N  9 XZ     -0.0000050571     0.0000023465     0.0000013868     0.0000005011     0.0000521138
  135  N  9 YZ      0.0000104050    -0.0000133879    -0.0000050746     0.0000025170    -0.0000990366
  136  C 10  S      0.9701366196     0.0633618879    -0.1800376256    -0.0392881450    -0.0004713230
  137  C 10  S      0.0398341231     0.0034810561    -0.0087212080    -0.0015716322     0.0003145804
  138  C 10  S     -0.0204875577     0.0059146973     0.0219619900     0.0094610739     0.0109197401
  139  C 10  X      0.0001718339     0.0005479107    -0.0015969166    -0.0006413776     0.0000633826
  140  C 10  Y     -0.0009611352    -0.0000785950     0.0004033153    -0.0000596342    -0.0000376981
  141  C 10  Z      0.0006707644    -0.0002378798     0.0005517759     0.0004004026     0.0000008424
  142  C 10  X     -0.0015045337    -0.0046226245    -0.0026319234     0.0026484589     0.0062675749
  143  C 10  Y     -0.0018145871     0.0000106385    -0.0021989836     0.0005713537    -0.0062910186
  144  C 10  Z      0.0022792228     0.0025048214     0.0032100583    -0.0019085517     0.0016829257
  145  C 10 XX      0.0006878487     0.0005387056    -0.0016007685    -0.0005786961    -0.0001889769
  146  C 10 YY      0.0001863435    -0.0001668057    -0.0002262037    -0.0000078758     0.0000061573
  147  C 10 ZZ      0.0001106121     0.0001309872    -0.0004528966    -0.0000841119    -0.0001611390
  148  C 10 XY     -0.0001931440     0.0001043061     0.0002093347     0.0001148953    -0.0001502385
  149  C 10 XZ     -0.0010476941    -0.0004272938     0.0010184681     0.0003523534     0.0001760410
  150  C 10 YZ     -0.0011919908     0.0000985069     0.0003504204     0.0000614785    -0.0000320833
  151  C 11  S      0.1934089767    -0.2938406834     0.8703841669     0.2739589648    -0.0020069348
  152  C 11  S      0.0064464967    -0.0109562064     0.0358748912     0.0123146736    -0.0004343921
  153  C 11  S      0.0059813026     0.0095857143    -0.0270977527    -0.0192237420    -0.0083067759
  154  C 11  X      0.0017835818     0.0003174419    -0.0009717885     0.0004499699     0.0000971215
  155  C 11  Y     -0.0002469586    -0.0001819121    -0.0002921163    -0.0010046351     0.0000664363
  156  C 11  Z     -0.0007774956    -0.0000273072     0.0007697900     0.0005661815    -0.0001114400
  157  C 11  X      0.0000509637     0.0014093259     0.0003848962     0.0032426230     0.0011985177
  158  C 11  Y      0.0001891823     0.0005068799     0.0028533451     0.0004441299     0.0009686613
  159  C 11  Z     -0.0001804944    -0.0011725077    -0.0025169353    -0.0021393610    -0.0014415538
  160  C 11 XX     -0.0015799298    -0.0002204775     0.0011961079     0.0008893747    -0.0000180344
  161  C 11 YY     -0.0001807710     0.0002305519     0.0000437334     0.0006715334    -0.0000714252
  162  C 11 ZZ     -0.0004676628     0.0002252439    -0.0001748756    -0.0000220818    -0.0000826964
  163  C 11 XY      0.0001785985     0.0001447399    -0.0006727891    -0.0009226317    -0.0000289203
  164  C 11 XZ      0.0007056279     0.0004049657    -0.0008040918    -0.0000643604    -0.0000862299
  165  C 11 YZ     -0.0001508505     0.0002704358    -0.0005412611    -0.0004861397    -0.0000985737
  166  C 12  S      0.0252807830    -0.1861328288     0.2537136454    -0.6451063675     0.0022154716
  167  C 12  S      0.0002723442    -0.0063308562     0.0094520000    -0.0260070033    -0.0001762521
  168  C 12  S     -0.0014906919    -0.0000281938     0.0062161149     0.0162418194     0.0056049114
  169  C 12  X      0.0001625648    -0.0004531676     0.0007960921     0.0006082209     0.0001464308
  170  C 12  Y     -0.0000093750     0.0002513545    -0.0012141715    -0.0013526948    -0.0000131263
  171  C 12  Z     -0.0000815248     0.0000447910     0.0005446677     0.0007591847    -0.0000729508
  172  C 12  X     -0.0004626018     0.0010633068     0.0004639845    -0.0023718071    -0.0023859860
  173  C 12  Y     -0.0018855249    -0.0018560684    -0.0007262922     0.0004595862     0.0001498708
  174  C 12  Z      0.0017758130     0.0009178697     0.0003353418     0.0009270008     0.0011913769
  175  C 12 XX      0.0000475195     0.0001782858    -0.0007074755    -0.0002369921    -0.0000855502
  176  C 12 YY     -0.0000387181     0.0004587392    -0.0009896646    -0.0001225413    -0.0000565909
  177  C 12 ZZ     -0.0000154635     0.0002920385    -0.0002714248     0.0005740704    -0.0001013887
  178  C 12 XY      0.0000011810    -0.0000975178     0.0007796365     0.0009006056    -0.0000405725
  179  C 12 XZ     -0.0001012192     0.0001360414    -0.0003213795    -0.0001188038    -0.0000211798
  180  C 12 YZ     -0.0000673179    -0.0001229081     0.0002913404     0.0002989370    -0.0000827419
  181  C 13  S     -0.0019300735    -0.3264680322    -0.0285891179    -0.6374316324     0.0058467581
  182  C 13  S     -0.0010361858    -0.0117313553    -0.0013165490    -0.0256996388    -0.0000515337
  183  C 13  S     -0.0013543576    -0.0021373315    -0.0017998467     0.0132193914    -0.0098024782
  184  C 13  X      0.0001646285    -0.0014040994    -0.0006945305     0.0013673133     0.0001384304
  185  C 13  Y     -0.0002101382     0.0001121211    -0.0001466211     0.0003050329    -0.0000762083
  186  C 13  Z      0.0000798980     0.0006745337     0.0004965274    -0.0009887826    -0.0000180991
  187  C 13  X     -0.0016373125     0.0008026860    -0.0029663458    -0.0007725507     0.0021828259
  188  C 13  Y      0.0016560354     0.0005963900    -0.0002001356     0.0010992555    -0.0016615765
  189  C 13  Z     -0.0004396809    -0.0009195399     0.0017769317    -0.0004687054     0.0001503310
  190  C 13 XX     -0.0000920699     0.0012524632     0.0006584721    -0.0007453549    -0.0000073959
  191  C 13 YY     -0.0001591677     0.0002131728    -0.0000000522     0.0005185931    -0.0000507206
  192  C 13 ZZ     -0.0002295390     0.0005555374     0.0000874525     0.0004663949    -0.0001019601
  193  C 13 XY     -0.0001109350     0.0000332635    -0.0001435125     0.0004059032    -0.0000698252
  194  C 13 XZ     -0.0000275234    -0.0005687309    -0.0002665324     0.0006067642    -0.0000575362
  195  C 13 YZ     -0.0000493159     0.0001448921     0.0001240433    -0.0000138741    -0.0000872341
  196  C 14  S      0.0003626553    -0.8646653003    -0.3526423079     0.2835487280    -0.0078653100
  197  C 14  S     -0.0003306293    -0.0351154883    -0.0149743475     0.0128085162     0.0000603946
  198  C 14  S     -0.0115840123     0.0175058152     0.0042763002    -0.0150233447     0.0136726845
  199  C 14  X     -0.0000586689     0.0004537740     0.0001063349     0.0009884156    -0.0000548824
  200  C 14  Y      0.0000969463    -0.0008391935    -0.0005198496     0.0002111950     0.0000454295
  201  C 14  Z     -0.0000467744     0.0004214910     0.0003584484    -0.0007055030    -0.0000043285
  202  C 14  X      0.0060339148     0.0031270736    -0.0004306366     0.0021897459     0.0036311706
  203  C 14  Y     -0.0017282949    -0.0025936726    -0.0000259803    -0.0021226132     0.0061796688
  204  C 14  Z     -0.0019004336     0.0003841896     0.0002564361     0.0005204445    -0.0068864648
  205  C 14 XX     -0.0000434124    -0.0006060210    -0.0005644247     0.0012790070    -0.0002521980
  206  C 14 YY      0.0002258019    -0.0002190470    -0.0002197862     0.0000902843    -0.0000166335
  207  C 14 ZZ      0.0001120795     0.0003569203     0.0000435662     0.0000737474    -0.0000161305
  208  C 14 XY     -0.0000229659     0.0008092301     0.0004377172    -0.0004474796     0.0001154137
  209  C 14 XZ     -0.0000045918     0.0004268805     0.0002235902    -0.0006898317     0.0000069425
  210  C 14 YZ     -0.0002723084     0.0007904473     0.0002937830    -0.0002048931    -0.0001247474
  211  H 15  S     -0.0000565125    -0.0000431431     0.0000009572     0.0000081536    -0.0000564023
  212  H 15  S     -0.0000477166    -0.0000702854     0.0000083114    -0.0000003690     0.0000884774
  213  H 16  S      0.0000143956     0.0000786390     0.0000235363    -0.0000185909     0.0003455905
  214  H 16  S      0.0000810098     0.0001341143     0.0000203036    -0.0000337570     0.0002777027
  215  H 17  S     -0.0000407338     0.0000240121     0.0000135042    -0.0000020258    -0.0000063477
  216  H 17  S      0.0002589345    -0.0001910246    -0.0000215404    -0.0000344385     0.0000759989
  217  H 18  S     -0.0001441434     0.0000912038     0.0000534344    -0.0000086142     0.0010328184
  218  H 18  S      0.0000979775     0.0001498398     0.0001209146    -0.0000757626     0.0021754318
  219  H 19  S     -0.0000142171    -0.0000042946     0.0000003027     0.0000038607    -0.0001921044
  220  H 19  S      0.0000542215    -0.0001131824    -0.0000695442     0.0000390817    -0.0008615505
  221  H 20  S     -0.0000659863     0.0000019516     0.0000101602     0.0000044238     0.0003549938
  222  H 20  S     -0.0002250260    -0.0000265729     0.0000287003     0.0000236742     0.0010327784
  223  H 21  S     -0.0023893671    -0.0007608576     0.0001057787    -0.0001652408     0.0008909461
  224  H 21  S      0.0066741321    -0.0014863569    -0.0035651252    -0.0010780388     0.0024842143
  225  H 22  S     -0.0008039735     0.0003498875    -0.0026528944    -0.0008178531     0.0000601012
  226  H 22  S     -0.0001595266    -0.0029005776     0.0056066929     0.0027654099     0.0004741851
  227  H 23  S      0.0002582420     0.0003690451    -0.0011233763     0.0020374050     0.0001788775
  228  H 23  S      0.0006628990    -0.0008982444    -0.0001319722    -0.0036385887     0.0004243956
  229  H 24  S      0.0004895221     0.0010846208     0.0004247010     0.0019647788    -0.0000042684
  230  H 24  S      0.0009746957    -0.0008601254     0.0004788341    -0.0036313531     0.0004638821
  231  H 25  S      0.0006614734     0.0020948302     0.0010425419    -0.0007276871     0.0009875688
  232  H 25  S      0.0025148161    -0.0058202220    -0.0020785583     0.0028032754     0.0024786603
  233  C 26  S     -0.0043208207     0.0095634338     0.0016652387    -0.0050890168    -0.7348276429
  234  C 26  S     -0.0014572350     0.0017238314     0.0004212197    -0.0002411836    -0.0294561806
  235  C 26  S     -0.0136754896     0.0185387855     0.0051094978    -0.0016671798    -0.0373007386
  236  C 26  X     -0.0001911575     0.0001599207    -0.0000182435     0.0000572616     0.0013248144
  237  C 26  Y      0.0001431548     0.0001440591     0.0000335855    -0.0000532638     0.0000289638
  238  C 26  Z     -0.0000412716    -0.0001874047    -0.0000058780     0.0000105217    -0.0006536373
  239  C 26  X     -0.0153280594     0.0132918686     0.0077431208    -0.0022318741     0.0555874153
  240  C 26  Y     -0.0017321033    -0.0029902959    -0.0009057990     0.0008473175    -0.0021889498
  241  C 26  Z      0.0098432717    -0.0046699764    -0.0035060762     0.0004980645    -0.0303147429
  242  C 26 XX     -0.0003341660     0.0003609522     0.0001190241    -0.0000457932    -0.0028864481
  243  C 26 YY     -0.0001731281     0.0001731141     0.0000258698     0.0000117166     0.0006809398
  244  C 26 ZZ     -0.0002017768     0.0002455639     0.0000583806     0.0000003898    -0.0003453289
  245  C 26 XY      0.0000333485    -0.0000176726    -0.0000073409     0.0000159756     0.0001466504
  246  C 26 XZ      0.0000868296    -0.0001177225    -0.0000606053     0.0000293091     0.0023055048
  247  C 26 YZ     -0.0000083072    -0.0000116533    -0.0000099308     0.0000014794    -0.0000824034
  248  C 27  S      0.0035155449    -0.0029890831     0.0004799150    -0.0063384113    -0.6624984122
  249  C 27  S      0.0006117006    -0.0005746595     0.0002272058    -0.0005562710    -0.0278110494
  250  C 27  S      0.0053260171    -0.0059021308    -0.0032110321     0.0007791652    -0.0480791148
  251  C 27  X      0.0001802787    -0.0003251008     0.0000380674    -0.0001202898    -0.0015723652
  252  C 27  Y      0.0000512151     0.0000863727     0.0001344462     0.0001203040     0.0001353271
  253  C 27  Z     -0.0001431342     0.0001159683    -0.0001270908    -0.0000329422     0.0007450679
  254  C 27  X     -0.0221789258     0.0202483300     0.0078000106    -0.0018773358    -0.0068815232
  255  C 27  Y      0.0049326333     0.0016022833     0.0004119210    -0.0005651804     0.0001209808
  256  C 27  Z      0.0080314941    -0.0123565388    -0.0045521051     0.0014946003     0.0043751823
  257  C 27 XX      0.0003957715    -0.0005608560    -0.0002855865     0.0000448428    -0.0024378717
  258  C 27 YY      0.0001461605    -0.0001952033    -0.0000471319    -0.0000097398     0.0001666440
  259  C 27 ZZ      0.0003478296    -0.0000633486     0.0000548944    -0.0000393782    -0.0004459005
  260  C 27 XY      0.0001837280     0.0003029426     0.0002115803    -0.0000513485     0.0002147228
  261  C 27 XZ     -0.0003851173     0.0000795509     0.0001023601    -0.0000647488     0.0014539080
  262  C 27 YZ     -0.0002315848    -0.0000270189     0.0000672734    -0.0000770118    -0.0001436656
  263  C 28  S     -0.0000026085    -0.0001111160    -0.0000440075     0.0000308946    -0.0002770362
  264  C 28  S     -0.0001779493     0.0000468287     0.0000798120     0.0000026879     0.0016131950
  265  C 28  S      0.0065388811     0.0036015326    -0.0004198214    -0.0015355643    -0.0284174934
  266  C 28  X      0.0000179598     0.0001267979     0.0000456007    -0.0000332411     0.0005373273
  267  C 28  Y      0.0000587979     0.0000081503    -0.0000088718    -0.0000118117    -0.0003886950
  268  C 28  Z     -0.0000090036    -0.0000140502    -0.0000082336     0.0000037208    -0.0002215322
  269  C 28  X      0.0024787624    -0.0000422137    -0.0007801585    -0.0002682947    -0.0255777122
  270  C 28  Y     -0.0025875125     0.0016257971     0.0014292037    -0.0000674120     0.0381672761
  271  C 28  Z     -0.0001482554    -0.0018193458    -0.0007301313     0.0004422642    -0.0137781840
  272  C 28 XX      0.0000116342     0.0000415870     0.0000131317    -0.0000101862     0.0000348850
  273  C 28 YY     -0.0000266732    -0.0000037474     0.0000087106    -0.0000002512     0.0001064110
  274  C 28 ZZ      0.0000332278     0.0000241378     0.0000076135    -0.0000105025     0.0001069876
  275  C 28 XY     -0.0000061271     0.0000180978     0.0000099154    -0.0000033873     0.0001576270
  276  C 28 XZ     -0.0000647187    -0.0000438984     0.0000026061     0.0000146311     0.0002497948
  277  C 28 YZ     -0.0000238438    -0.0000319167    -0.0000082155     0.0000145322     0.0000159530

                         16               17               18               19               20
                  -10.5800106201   -10.5776787130    -1.0438937668    -0.9859550684    -0.9412555566
    1  C  1  S     -0.0000142295    -0.0003597423     0.1078097736    -0.0134466044     0.0045147369
    2  C  1  S      0.0000470520     0.0016260026    -0.2000512477     0.0263978454    -0.0076554973
    3  C  1  S     -0.0001905224    -0.0177224862    -0.0483941661    -0.0481191582    -0.0021860337
    4  C  1  X      0.0000099435     0.0001037687    -0.0441481355    -0.0021658465    -0.0005735877
    5  C  1  Y     -0.0000057382     0.0001918511    -0.0083120115     0.0101041507    -0.0001861841
    6  C  1  Z     -0.0000041016    -0.0000768763     0.0653171742    -0.0140271423     0.0020753157
    7  C  1  X     -0.0000071193    -0.0044756540    -0.0122489421    -0.0122330619     0.0003043550
    8  C  1  Y      0.0000223010    -0.0020715295    -0.0094977000    -0.0077111411    -0.0004609639
    9  C  1  Z      0.0001101564     0.0055881233     0.0163070702     0.0245417640     0.0016692314
   10  C  1 XX      0.0000117070     0.0001832865    -0.0108370099     0.0002805632    -0.0002614963
   11  C  1 YY      0.0000078436     0.0001980788    -0.0109114790     0.0022940465    -0.0004801032
   12  C  1 ZZ      0.0000030232     0.0002394078    -0.0161057358     0.0028505144    -0.0005914251
   13  C  1 XY     -0.0000001972     0.0000589442    -0.0005278960     0.0002450540     0.0000635080
   14  C  1 XZ      0.0000045800     0.0001083336     0.0072071831    -0.0007398271     0.0002446317
   15  C  1 YZ      0.0000019954     0.0000097325     0.0021396886    -0.0008730517     0.0000698345
   16  C  2  S      0.0000103387     0.0001888793     0.0982640340    -0.0176240150     0.0035605269
   17  C  2  S     -0.0000216262    -0.0007949265    -0.1796554381     0.0285032680    -0.0067471645
   18  C  2  S      0.0001232985     0.0112953204    -0.0416140915     0.0700124368    -0.0050050527
   19  C  2  X     -0.0000040422    -0.0001857812    -0.0425139248     0.0040740475    -0.0006795747
   20  C  2  Y     -0.0000025166     0.0000051136    -0.0604719072     0.0152217772    -0.0017466602
   21  C  2  Z      0.0000100255     0.0001733979    -0.0255651680    -0.0015190106    -0.0014502369
   22  C  2  X      0.0000335252     0.0023321155    -0.0090354193     0.0148579301    -0.0007339753
   23  C  2  Y     -0.0000288651     0.0039711071    -0.0131289511     0.0215378412    -0.0017342916
   24  C  2  Z      0.0001120307     0.0013011098    -0.0051553135     0.0085581449     0.0005105658
   25  C  2 XX     -0.0000016843    -0.0000996293    -0.0084069750     0.0004442464    -0.0002159904
   26  C  2 YY     -0.0000026900    -0.0000995082    -0.0147847080     0.0030361080    -0.0005449642
   27  C  2 ZZ     -0.0000005688    -0.0001343593    -0.0115047637     0.0017279439    -0.0005076525
   28  C  2 XY     -0.0000011139     0.0001641613    -0.0076064117     0.0015574621    -0.0001703688
   29  C  2 XZ      0.0000051151    -0.0000584789    -0.0026502552    -0.0001418883    -0.0000899983
   30  C  2 YZ      0.0000005890     0.0000165101    -0.0017331801     0.0000730080    -0.0000927877
   31  C  3  S      0.0000023609    -0.0002586869     0.0877208620    -0.0236952774     0.0013816860
   32  C  3  S     -0.0000402228    -0.0001781083    -0.1625464517     0.0455038975    -0.0035280543
   33  C  3  S      0.0004563343     0.0012385804    -0.0234890945    -0.0172334410     0.0132501824
   34  C  3  X      0.0000062828     0.0004510359    -0.0268218531     0.0068701515     0.0009329608
   35  C  3  Y      0.0000090300     0.0001610925    -0.0025356886     0.0034777327     0.0008583934
   36  C  3  Z     -0.0000046836    -0.0000080944    -0.0698170420     0.0164825933    -0.0018043633
   37  C  3  X      0.0001107158     0.0019209034    -0.0019865360    -0.0001410342     0.0029144701
   38  C  3  Y      0.0000244166     0.0011854725    -0.0020130463     0.0049570294     0.0012132340
   39  C  3  Z      0.0001430751    -0.0009767330    -0.0051296993    -0.0073784340     0.0038188799
   40  C  3 XX      0.0000059978     0.0003067479    -0.0058487457     0.0017890526     0.0000817488
   41  C  3 YY     -0.0000060051     0.0000071360    -0.0072576489     0.0021727628    -0.0002218444
   42  C  3 ZZ     -0.0000039182    -0.0000528311    -0.0162820417     0.0042222811    -0.0004466165
   43  C  3 XY      0.0000056637     0.0000197353    -0.0026033714     0.0009858666     0.0000221474
   44  C  3 XZ      0.0000010187     0.0000614056    -0.0029363154     0.0005899244     0.0000399097
   45  C  3 YZ      0.0000016512    -0.0000096635    -0.0004530208     0.0006581397     0.0001047534
   46  C  4  S     -0.0000177893    -0.0000915162     0.1038825996    -0.0285434830     0.0003361459
   47  C  4  S      0.0000252889     0.0005987594    -0.1916418964     0.0566049299     0.0000999958
   48  C  4  S     -0.0000436450    -0.0009742123    -0.0351791783     0.0336977095    -0.0172210050
   49  C  4  X      0.0000155104     0.0002740726     0.0023143223    -0.0020595195     0.0025801661
   50  C  4  Y     -0.0000105635    -0.0001798850     0.0735716147    -0.0180530914     0.0002969034
   51  C  4  Z     -0.0000113549    -0.0004075645    -0.0222628929     0.0041757716    -0.0014527098
   52  C  4  X      0.0002334370     0.0011077433     0.0073871567    -0.0003772766     0.0037669448
   53  C  4  Y      0.0001778283     0.0019355204     0.0127519066    -0.0086901354     0.0083876602
   54  C  4  Z     -0.0000718600     0.0001542107    -0.0071122170     0.0066616033    -0.0042114804
   55  C  4 XX      0.0000236945     0.0002107166    -0.0077383976     0.0024960095     0.0003970946
   56  C  4 YY     -0.0000006518    -0.0000458023    -0.0187011992     0.0052314143    -0.0001640181
   57  C  4 ZZ      0.0000030249     0.0001745125    -0.0099380840     0.0033446773    -0.0001503371
   58  C  4 XY     -0.0000068199     0.0000795212    -0.0007765423     0.0004381699    -0.0002657338
   59  C  4 XZ     -0.0000080068    -0.0000950963     0.0025881913    -0.0006200512    -0.0000285224
   60  C  4 YZ      0.0000042872     0.0001387129     0.0037273733    -0.0005676095     0.0001798250
   61  C  5  S      0.0000867618     0.0053992426     0.1026033219    -0.0137669364    -0.0058189398
   62  C  5  S     -0.0001020032    -0.0002438832    -0.1895557235     0.0246691424     0.0103117978
   63  C  5  S     -0.0017660439    -0.0650562897    -0.0349725353     0.0421436113    -0.0509258626
   64  C  5  X     -0.0000251121     0.0009533237     0.0643335579    -0.0172328269     0.0063085810
   65  C  5  Y      0.0000204072    -0.0001727700     0.0047689291     0.0106967485    -0.0000765398
   66  C  5  Z     -0.0000298984    -0.0010919281    -0.0120455054    -0.0071508996    -0.0036520474
   67  C  5  X     -0.0008800175    -0.0229794518     0.0453714526     0.0503479680    -0.0341270135
   68  C  5  Y     -0.0004041331     0.0022459518     0.0002375569    -0.0107848024     0.0040030245
   69  C  5  Z      0.0011158238     0.0163892258    -0.0131146359    -0.0303386246     0.0216913057
   70  C  5 XX     -0.0000037454     0.0017202381    -0.0193837178     0.0038090024     0.0003221881
   71  C  5 YY     -0.0000100129    -0.0000088892    -0.0075767599     0.0008713749     0.0003234722
   72  C  5 ZZ     -0.0000042946     0.0005992605    -0.0084343831     0.0005566976     0.0003899418
   73  C  5 XY      0.0000050677    -0.0000498938     0.0003689322    -0.0005862842    -0.0001449963
   74  C  5 XZ     -0.0000171853    -0.0011666273     0.0027221464     0.0002498066    -0.0000931181
   75  C  5 YZ     -0.0000053752     0.0000927458     0.0043483898    -0.0000052638    -0.0000799676
   76  C  6  S     -0.0000003599    -0.0000311630     0.0743405007    -0.0192489667     0.0028272741
   77  C  6  S      0.0000130532     0.0000683354    -0.1371535006     0.0387618958    -0.0052525694
   78  C  6  S      0.0001025468     0.0055866207    -0.0111853463     0.0080279993     0.0056095454
   79  C  6  X     -0.0000022825    -0.0001671514    -0.0255123806     0.0057912731    -0.0001476131
   80  C  6  Y      0.0000009009    -0.0002061353     0.0447422401    -0.0089894569     0.0017759543
   81  C  6  Z     -0.0000009595     0.0000834530     0.0294238617    -0.0090197980     0.0003353005
   82  C  6  X     -0.0000037231     0.0009950038    -0.0020947585    -0.0060440960     0.0008268368
   83  C  6  Y     -0.0000560446    -0.0027631227     0.0040799421    -0.0052359349    -0.0010531152
   84  C  6  Z     -0.0000642638    -0.0000574831     0.0028621918    -0.0029162493    -0.0026719483
   85  C  6 XX     -0.0000029554    -0.0001061691    -0.0078961624     0.0024060011    -0.0003226138
   86  C  6 YY      0.0000029449     0.0001393140    -0.0110469272     0.0028609546    -0.0004511490
   87  C  6 ZZ      0.0000038754     0.0000146366    -0.0085814435     0.0027560543    -0.0002105044
   88  C  6 XY     -0.0000026541    -0.0000499334     0.0030185110    -0.0001607658     0.0000286981
   89  C  6 XZ      0.0000049097     0.0001049927     0.0018321965    -0.0005531692     0.0000101826
   90  C  6 YZ      0.0000010662     0.0000642084    -0.0034493466     0.0010876251    -0.0000599781
   91  C  7  S      0.0000136471    -0.0004800295     0.0433350950     0.1884696065     0.0002628815
   92  C  7  S     -0.0000491604     0.0005497181    -0.0808415876    -0.3692458659    -0.0000841874
   93  C  7  S     -0.0000953643    -0.0043581255    -0.0088870250     0.0320074834    -0.0145271581
   94  C  7  X      0.0000097512     0.0000885557     0.0050835963    -0.0924404544     0.0003753604
   95  C  7  Y     -0.0000024778     0.0001346955    -0.0045946806     0.1527571404     0.0002502614
   96  C  7  Z     -0.0000038808    -0.0001834714     0.0044003537    -0.0670762505    -0.0002523604
   97  C  7  X     -0.0000908387     0.0029744340    -0.0108716275    -0.1405927923     0.0085207632
   98  C  7  Y      0.0001848663    -0.0046818718     0.0187364135     0.2339046117    -0.0142008605
   99  C  7  Z     -0.0001390035     0.0017846153    -0.0085975855    -0.1018941075     0.0057221209
  100  C  7 XX     -0.0000064032     0.0001134968    -0.0030975217    -0.0134564825    -0.0000159028
  101  C  7 YY     -0.0000114981     0.0001753004    -0.0056178701    -0.0287193761     0.0000057402
  102  C  7 ZZ     -0.0000077949     0.0002191889    -0.0019353638    -0.0087244350     0.0000656887
  103  C  7 XY     -0.0000003177     0.0000480745     0.0038611953     0.0167394256     0.0000720105
  104  C  7 XZ      0.0000003724    -0.0000107942    -0.0019353189    -0.0068977232    -0.0000632809
  105  C  7 YZ      0.0000006975    -0.0000568610     0.0031468541     0.0120733247    -0.0000104133
  106  C  8  S     -0.0017401740    -0.0102642752     0.0012069661    -0.0000758093    -0.1358747331
  107  C  8  S     -0.0000718334     0.0016279902    -0.0010708665    -0.0013696937     0.2591276359
  108  C  8  S      0.0060980655     0.0512568091     0.0146621087    -0.0125923956     0.0187225977
  109  C  8  X     -0.0002982835     0.0010948603     0.0004237619     0.0000156069     0.0343765621
  110  C  8  Y      0.0003271013    -0.0000868881     0.0000351675    -0.0000347300    -0.0031151790
  111  C  8  Z     -0.0000991676    -0.0005235301    -0.0001529008    -0.0000058998    -0.0163109550
  112  C  8  X     -0.0012091257    -0.0073497681    -0.0086879025     0.0106633476     0.0155427857
  113  C  8  Y     -0.0010258738     0.0005565680     0.0002814824     0.0007959184    -0.0013437393
  114  C  8  Z      0.0014758300     0.0035358349     0.0032082399    -0.0062601502    -0.0073604373
  115  C  8 XX     -0.0003976051    -0.0018737275     0.0002444246    -0.0003025991     0.0163735270
  116  C  8 YY     -0.0005011580     0.0002072461     0.0000436127    -0.0001377568     0.0141343616
  117  C  8 ZZ     -0.0002232748    -0.0002775411     0.0000782311    -0.0001524148     0.0113781156
  118  C  8 XY      0.0002910746     0.0001850890    -0.0000048238     0.0000455706    -0.0037994610
  119  C  8 XZ     -0.0000121232     0.0011430887    -0.0000761230     0.0000781339    -0.0046444961
  120  C  8 YZ      0.0002642470    -0.0001374069     0.0000281644    -0.0000106821    -0.0072569118
  121  N  9  S      0.0000005894    -0.0000008392    -0.0259013019    -0.2215891142    -0.0003132387
  122  N  9  S     -0.0000143437     0.0000889904    -0.0509653746    -0.4401372480    -0.0002652338
  123  N  9  S      0.0002610055    -0.0033295119     0.0056659043     0.0680393717    -0.0100314341
  124  N  9  X     -0.0000102228    -0.0000145066    -0.0121289409    -0.0957790782    -0.0002306024
  125  N  9  Y      0.0000013692     0.0000391748     0.0191193604     0.1569166241     0.0001528507
  126  N  9  Z      0.0000076436    -0.0000140410    -0.0086490633    -0.0676360265    -0.0000090917
  127  N  9  X     -0.0000741718     0.0004192823    -0.0020557509    -0.0210626129     0.0012740053
  128  N  9  Y      0.0000737110    -0.0006433743     0.0034640095     0.0352279666    -0.0019614299
  129  N  9  Z      0.0000034895     0.0003179873    -0.0011178656    -0.0150793777     0.0010030460
  130  N  9 XX      0.0000001711    -0.0000089968    -0.0014997705    -0.0114069053     0.0000182574
  131  N  9 YY      0.0000010076    -0.0000136863    -0.0027057899    -0.0224595502     0.0000162673
  132  N  9 ZZ     -0.0000046481     0.0000092128    -0.0010871382    -0.0079774960     0.0000444573
  133  N  9 XY     -0.0000054877     0.0000291455     0.0015932135     0.0124757506     0.0000469878
  134  N  9 XZ      0.0000013185    -0.0000131380    -0.0007646803    -0.0052889373    -0.0000235382
  135  N  9 YZ      0.0000004895     0.0000064425     0.0012019996     0.0088501345     0.0000187079
  136  C 10  S      0.0112496886    -0.0052300091     0.0004067092    -0.0000408862    -0.1148245615
  137  C 10  S      0.0006753118     0.0003256581    -0.0005184811    -0.0001360975     0.2110382188
  138  C 10  S     -0.0049894747    -0.0196165334    -0.0010532396    -0.0043409188     0.0668989144
  139  C 10  X      0.0004905083     0.0002962434     0.0001146224     0.0000940892     0.0282452191
  140  C 10  Y     -0.0001221755    -0.0001416533     0.0001586700     0.0000285801    -0.0475781852
  141  C 10  Z     -0.0001705981    -0.0000473551    -0.0002809892    -0.0000448691     0.0227148419
  142  C 10  X     -0.0010255544    -0.0069133003     0.0006553268    -0.0022539224     0.0090832259
  143  C 10  Y     -0.0006638351     0.0051073094    -0.0005705560     0.0023674192    -0.0125295878
  144  C 10  Z      0.0010976994    -0.0003121613     0.0003281945    -0.0006901695     0.0049821105
  145  C 10 XX      0.0005825818     0.0000866144    -0.0000219357    -0.0000236751     0.0145254673
  146  C 10 YY      0.0002056957     0.0001624435    -0.0000565305    -0.0000072979     0.0119925835
  147  C 10 ZZ      0.0002682303     0.0000199450    -0.0000401867     0.0000214153     0.0094603409
  148  C 10 XY     -0.0000550266    -0.0001394130    -0.0000463194     0.0000495245    -0.0036162199
  149  C 10 XZ     -0.0003043117    -0.0000022911     0.0000435713    -0.0000016548    -0.0046614765
  150  C 10 YZ     -0.0001327516    -0.0001649265     0.0000391604     0.0000172000    -0.0067840767
  151  C 11  S     -0.1524239511    -0.0025774022     0.0001462096    -0.0000350137    -0.1034294762
  152  C 11  S     -0.0070481316    -0.0001702870    -0.0003727887     0.0002219669     0.1903187724
  153  C 11  S      0.0190642172     0.0170108258     0.0003373014     0.0030325939     0.0287825941
  154  C 11  X     -0.0008407040    -0.0000504763     0.0001046521    -0.0001091341    -0.0207324581
  155  C 11  Y      0.0012574063     0.0000050870     0.0000496307    -0.0000255444    -0.0357298620
  156  C 11  Z     -0.0005557936     0.0000224291    -0.0001104562     0.0000826006     0.0401970451
  157  C 11  X      0.0010132368    -0.0044269476    -0.0004060004    -0.0001728622    -0.0013257214
  158  C 11  Y     -0.0018415831    -0.0033784749    -0.0001651546    -0.0003402565    -0.0026329357
  159  C 11  Z      0.0009357523     0.0051513580     0.0003010610     0.0003799672     0.0028612213
  160  C 11 XX     -0.0010904688     0.0000507436    -0.0000279176     0.0000428652     0.0128724243
  161  C 11 YY     -0.0010147614    -0.0000607845    -0.0000360210     0.0000320595     0.0106791199
  162  C 11 ZZ     -0.0001878160    -0.0000452505    -0.0000334061     0.0000359712     0.0087804470
  163  C 11 XY      0.0010335275    -0.0000181772     0.0000047900    -0.0000017175    -0.0027987274
  164  C 11 XZ     -0.0000248723    -0.0001198381    -0.0000012366     0.0000019198    -0.0043391447
  165  C 11 YZ      0.0005579909    -0.0000853352    -0.0000160623     0.0000178295    -0.0061476971
  166  C 12  S      0.6810271070    -0.0028253817     0.0001080088    -0.0000294006    -0.0994557767
  167  C 12  S      0.0289733530     0.0001476556    -0.0002418750     0.0002155284     0.1824150542
  168  C 12  S     -0.0376413387    -0.0112204100    -0.0000812320    -0.0007128967     0.0561496771
  169  C 12  X     -0.0012956430     0.0000325521     0.0001354313    -0.0000924218    -0.0505769175
  170  C 12  Y     -0.0006199513    -0.0000027908     0.0000240466    -0.0000197652     0.0050109445
  171  C 12  Z      0.0012081310    -0.0000164567    -0.0000075493     0.0000373462     0.0235602438
  172  C 12  X      0.0036375834     0.0047047496     0.0000893862     0.0004670879    -0.0157707265
  173  C 12  Y     -0.0002779287    -0.0004621783     0.0000532578    -0.0004251069     0.0016721536
  174  C 12  Z     -0.0017635620    -0.0021943786     0.0000703577     0.0000473399     0.0072259519
  175  C 12 XX      0.0006383223     0.0000491430    -0.0000304559     0.0000350948     0.0130592489
  176  C 12 YY      0.0014901998    -0.0000233235    -0.0000144849     0.0000098002     0.0101328686
  177  C 12 ZZ      0.0007924351    -0.0000153005    -0.0000220653     0.0000341269     0.0081235201
  178  C 12 XY     -0.0004252318    -0.0000172676    -0.0000030674     0.0000191801    -0.0032359650
  179  C 12 XZ     -0.0005974497    -0.0000475642     0.0000033963    -0.0000069822    -0.0042841240
  180  C 12 YZ     -0.0019516037    -0.0000148364    -0.0000110041     0.0000257522    -0.0056914510
  181  C 13  S     -0.6825298566    -0.0033567922     0.0001486452    -0.0000220207    -0.1023657535
  182  C 13  S     -0.0291417433    -0.0001907404    -0.0003871236     0.0002548108     0.1882985785
  183  C 13  S      0.0374325097     0.0172098711     0.0001652579     0.0010720385     0.0281142193
  184  C 13  X      0.0004379601    -0.0000556032     0.0001413073    -0.0000820341    -0.0377739748
  185  C 13  Y     -0.0015346309     0.0000035531    -0.0000842583     0.0000767099     0.0412741500
  186  C 13  Z      0.0010034054     0.0000277982    -0.0000243001    -0.0000142110    -0.0127695190
  187  C 13  X     -0.0023712743    -0.0063141563    -0.0003969682     0.0001800688    -0.0023492876
  188  C 13  Y      0.0030410172     0.0043863920     0.0001090665    -0.0008094179     0.0032993152
  189  C 13  Z     -0.0011679108    -0.0001065727     0.0000732443     0.0005637510    -0.0014082641
  190  C 13 XX     -0.0012398038     0.0000806304    -0.0000301097     0.0000054726     0.0130730676
  191  C 13 YY     -0.0007947301    -0.0000481661    -0.0000280754     0.0000309578     0.0107277896
  192  C 13 ZZ     -0.0009428053    -0.0000815743    -0.0000468948     0.0000500062     0.0081680790
  193  C 13 XY     -0.0001328806    -0.0000864838    -0.0000025572     0.0000275690    -0.0037020690
  194  C 13 XZ      0.0014158419    -0.0000818577     0.0000030715     0.0000131230    -0.0037374151
  195  C 13 YZ      0.0015961859    -0.0000586440    -0.0000094611     0.0000161359    -0.0057539490
  196  C 14  S      0.1637328121    -0.0077016271     0.0004212803    -0.0000156858    -0.1134841263
  197  C 14  S      0.0075717412     0.0001969810    -0.0005003246    -0.0000226945     0.2085791109
  198  C 14  S     -0.0187480767    -0.0197176223    -0.0011349121    -0.0012523274     0.0662051857
  199  C 14  X      0.0014297365     0.0002535517     0.0002125414     0.0000086584     0.0070763448
  200  C 14  Y      0.0000182794     0.0000865718    -0.0002901338    -0.0000794631     0.0444891812
  201  C 14  Z     -0.0007904283    -0.0002079919     0.0000273290     0.0000886679    -0.0395903025
  202  C 14  X     -0.0015653250    -0.0050716221     0.0005453998    -0.0015114034     0.0041078649
  203  C 14  Y      0.0001720761    -0.0040317618     0.0008584235     0.0001146202     0.0112032432
  204  C 14  Z      0.0007113186     0.0060118101    -0.0007642142     0.0007121324    -0.0112547026
  205  C 14 XX      0.0016537699     0.0000502106    -0.0000614232     0.0000735272     0.0144370340
  206  C 14 YY      0.0002745833     0.0001363260    -0.0000264233     0.0000216904     0.0118801710
  207  C 14 ZZ      0.0003188723     0.0000820633    -0.0000127472     0.0000026080     0.0092711929
  208  C 14 XY     -0.0004425177    -0.0000209630     0.0000666410    -0.0000514548    -0.0037310453
  209  C 14 XZ     -0.0008259728    -0.0000758357    -0.0000286629     0.0000221871    -0.0045196776
  210  C 14 YZ     -0.0002267648    -0.0002029060     0.0000149324     0.0000398164    -0.0067003648
  211  H 15  S      0.0000004087    -0.0002480019    -0.0290140956     0.0005741959    -0.0018976074
  212  H 15  S     -0.0000070570    -0.0004973555    -0.0072126891    -0.0023631724    -0.0006257036
  213  H 16  S     -0.0000130232     0.0000233102    -0.0253628402     0.0039570819    -0.0013728193
  214  H 16  S     -0.0000136353     0.0002223154    -0.0041206362     0.0019039026    -0.0001946995
  215  H 17  S     -0.0000065810     0.0000321279    -0.0241280077     0.0075460257    -0.0001335303
  216  H 17  S     -0.0000017829    -0.0008877522    -0.0007629176     0.0010970431    -0.0007758205
  217  H 18  S     -0.0000186158     0.0001786860    -0.0272313468     0.0090050452     0.0000243428
  218  H 18  S     -0.0000731201    -0.0003488359    -0.0057831354     0.0007830680    -0.0014325310
  219  H 19  S      0.0000011930    -0.0002912284    -0.0246653039     0.0075987161    -0.0011476196
  220  H 19  S      0.0000403704     0.0002522070    -0.0032971759     0.0052669047     0.0004411179
  221  H 20  S     -0.0000010420     0.0001197396    -0.0245286338     0.0071045978    -0.0014332641
  222  H 20  S     -0.0000001963     0.0000831575    -0.0027705961    -0.0021483241    -0.0005046120
  223  H 21  S      0.0002042852    -0.0007009465    -0.0000605636    -0.0003684120     0.0418649565
  224  H 21  S      0.0008279597    -0.0007367542     0.0004903047    -0.0001392648     0.0022299383
  225  H 22  S      0.0000858021     0.0003349299    -0.0000006262    -0.0000082497     0.0351818378
  226  H 22  S     -0.0026408081     0.0007482344     0.0002082460    -0.0003739908     0.0041266702
  227  H 23  S     -0.0017071826    -0.0003470209    -0.0000279880    -0.0000328908     0.0342595362
  228  H 23  S      0.0063011805    -0.0002417885     0.0000652223    -0.0001390728     0.0053141780
  229  H 24  S      0.0017268712     0.0003398864    -0.0000088191    -0.0001176036     0.0345826802
  230  H 24  S     -0.0062751006     0.0007506829     0.0001545347    -0.0007589427     0.0041559818
  231  H 25  S     -0.0000162868    -0.0007131195    -0.0000691516    -0.0003263608     0.0407589107
  232  H 25  S      0.0029296741    -0.0008057076     0.0008281332     0.0011141842     0.0018206932
  233  C 26  S     -0.0029824170    -0.6627930398     0.0260258746    -0.0025570497    -0.0241454298
  234  C 26  S     -0.0002409912    -0.0348098602    -0.0475534337     0.0031718984     0.0438094640
  235  C 26  S     -0.0025492721    -0.0213164046    -0.0733685653    -0.0037999262     0.0038981045
  236  C 26  X      0.0000219400    -0.0022111882     0.0217704856    -0.0032666410     0.0165599816
  237  C 26  Y     -0.0000275446     0.0002131668     0.0001339494     0.0015198154    -0.0012341049
  238  C 26  Z      0.0000063556     0.0009505534    -0.0101756267    -0.0002126798    -0.0079406070
  239  C 26  X     -0.0033655155    -0.0748106910     0.0040020673     0.0533849543    -0.0670670872
  240  C 26  Y      0.0005076635     0.0030265946    -0.0019044502    -0.0007244915     0.0031408092
  241  C 26  Z      0.0014078269     0.0383776440    -0.0063164398    -0.0278739875     0.0345389927
  242  C 26 XX     -0.0000766767    -0.0044128247    -0.0042611249     0.0004038166     0.0041364145
  243  C 26 YY      0.0000019366     0.0005961613    -0.0005295719    -0.0001321693     0.0013857491
  244  C 26 ZZ     -0.0000154931    -0.0007720194    -0.0012942202    -0.0002261740     0.0021393320
  245  C 26 XY      0.0000151529     0.0003427872     0.0000737046    -0.0002157423    -0.0001925873
  246  C 26 XZ      0.0000427777     0.0029924713     0.0018511786    -0.0000033078    -0.0016926319
  247  C 26 YZ      0.0000005748    -0.0001867804     0.0002717388     0.0001162700     0.0000135020
  248  C 27  S     -0.0019244668     0.7350498252     0.0059335310    -0.0004005821    -0.0591165657
  249  C 27  S     -0.0001413591     0.0394668043    -0.0120252229    -0.0027383869     0.1103560975
  250  C 27  S      0.0020355048     0.0437239319     0.0135645347    -0.0363074946     0.1213679455
  251  C 27  X     -0.0000688297    -0.0025480983     0.0060023977    -0.0006738414     0.0312049890
  252  C 27  Y      0.0000721604     0.0000807478    -0.0001520491     0.0003905524    -0.0030724497
  253  C 27  Z     -0.0000224141     0.0012216041    -0.0026935153    -0.0001347394    -0.0147649086
  254  C 27  X     -0.0031638127    -0.0612908175    -0.0241918709     0.0314391792    -0.0065545698
  255  C 27  Y     -0.0000665661     0.0049359520     0.0029150355    -0.0034941805     0.0002183424
  256  C 27  Z      0.0017815678     0.0293283719     0.0138876280    -0.0147490322     0.0028734079
  257  C 27 XX      0.0001198610     0.0047576216    -0.0017316907     0.0001303242     0.0120410787
  258  C 27 YY      0.0000011755    -0.0003550759    -0.0005220500    -0.0004086985     0.0022017858
  259  C 27 ZZ      0.0000134163     0.0008026423    -0.0006532788    -0.0003566736     0.0042384814
  260  C 27 XY     -0.0000255623    -0.0004043086    -0.0000062006    -0.0000738651    -0.0011255724
  261  C 27 XZ     -0.0000891292    -0.0028208093     0.0004992995    -0.0001998513    -0.0057200339
  262  C 27 YZ     -0.0000383794     0.0002354840     0.0000297351     0.0000627337    -0.0000384430
  263  C 28  S      0.0000276109     0.0000849069     0.1008081065     0.0248760224     0.0008773113
  264  C 28  S     -0.0000249050     0.0001225662    -0.1884502347    -0.0478923316    -0.0024747269
  265  C 28  S     -0.0006979184     0.0138585298    -0.0482646180    -0.2543112101     0.0162284120
  266  C 28  X     -0.0000269215     0.0001361827     0.0419866166    -0.0258059246     0.0032456316
  267  C 28  Y     -0.0000027015    -0.0000821946    -0.0239588800     0.0373703544     0.0003524598
  268  C 28  Z      0.0000016362    -0.0001193498     0.0394137758    -0.0198395252    -0.0009551279
  269  C 28  X      0.0000404212    -0.0000524770    -0.0029752507    -0.0861477112     0.0113723076
  270  C 28  Y     -0.0002223631    -0.0019512073     0.0141226230     0.1480372669    -0.0149438775
  271  C 28  Z      0.0002736204     0.0016024198    -0.0020092204    -0.0459709220     0.0045942980
  272  C 28 XX     -0.0000089331     0.0000907336    -0.0138851638    -0.0017306885    -0.0003130150
  273  C 28 YY     -0.0000036565    -0.0000757016    -0.0095899503    -0.0048102163    -0.0001456011
  274  C 28 ZZ     -0.0000049222     0.0000195302    -0.0094218746    -0.0008029586     0.0000193005
  275  C 28 XY     -0.0000035756    -0.0000292356     0.0041860084     0.0025437758     0.0000830483
  276  C 28 XZ      0.0000039290    -0.0000795667    -0.0030337216    -0.0004282437    -0.0003159620
  277  C 28 YZ      0.0000079025     0.0001950280     0.0062478245     0.0016243628    -0.0000261078

                         21               22               23               24               25
                   -0.8737368925    -0.8591837211    -0.8372112465    -0.8191167254    -0.8113631785
    1  C  1  S      0.1153652383     0.0604261976     0.0500024139     0.0004443677    -0.0380564719
    2  C  1  S     -0.2312453725    -0.1296348958    -0.0989289579    -0.0008595454     0.0726666370
    3  C  1  S      0.0263582590     0.0630994596    -0.0484211763    -0.0006988048     0.0526415150
    4  C  1  X     -0.0200386523    -0.0487669524     0.0372018271     0.0004407888     0.0094312144
    5  C  1  Y      0.0242671814     0.0573259070    -0.0387814754    -0.0007651451     0.1015764563
    6  C  1  Z      0.0310166585    -0.0008894505     0.0212871456     0.0000084468     0.0548741998
    7  C  1  X      0.0161879907     0.0035302335     0.0104002040     0.0001518815    -0.0002943119
    8  C  1  Y     -0.0000530280     0.0213408521    -0.0256747907    -0.0015607587     0.0500511576
    9  C  1  Z     -0.0110754633    -0.0288525626     0.0131485327     0.0006198236     0.0166929908
   10  C  1 XX     -0.0127043926    -0.0124355815    -0.0004827545    -0.0000029244     0.0050105324
   11  C  1 YY     -0.0141790830    -0.0048274798    -0.0100791594    -0.0001308044     0.0128857392
   12  C  1 ZZ     -0.0157132395    -0.0062500160    -0.0087384432    -0.0000353160    -0.0028185387
   13  C  1 XY      0.0016391311     0.0024623639    -0.0013888457    -0.0000161048     0.0012678240
   14  C  1 XZ      0.0035516536     0.0028789673    -0.0002166505     0.0000098737    -0.0011159713
   15  C  1 YZ     -0.0012202127    -0.0032030914     0.0019463669     0.0000249096    -0.0067878906
   16  C  2  S      0.0625206568     0.0096047233     0.0354692904    -0.0001243358     0.1368601844
   17  C  2  S     -0.1209010719    -0.0196934178    -0.0695442086     0.0002304670    -0.2704161418
   18  C  2  S     -0.0718006219    -0.0306773125    -0.0001658740    -0.0003553934    -0.0969279204
   19  C  2  X     -0.0013736853    -0.0122245597     0.0199501480     0.0002472936    -0.0281082390
   20  C  2  Y     -0.0035340289     0.0338423946    -0.0268070438    -0.0002323648    -0.0255820970
   21  C  2  Z     -0.0729665479    -0.0701935188    -0.0086128418    -0.0001193627     0.0672087559
   22  C  2  X     -0.0022641343    -0.0028680471     0.0101966477     0.0000089378    -0.0125329902
   23  C  2  Y     -0.0145052446    -0.0008558253     0.0016890299     0.0007832610    -0.0189549431
   24  C  2  Z     -0.0342869416    -0.0367485525    -0.0052837720    -0.0007612187     0.0233690807
   25  C  2 XX     -0.0030110374    -0.0038199771     0.0024265460     0.0000226550    -0.0111699908
   26  C  2 YY     -0.0071142320     0.0030431832    -0.0075393585     0.0000064953    -0.0207343334
   27  C  2 ZZ     -0.0117717036    -0.0044775307    -0.0054755058     0.0000033423    -0.0176486545
   28  C  2 XY     -0.0001858688     0.0009650957     0.0003979715     0.0000448984    -0.0067768707
   29  C  2 XZ     -0.0039089412    -0.0052152339     0.0016135248    -0.0000136884     0.0011407358
   30  C  2 YZ     -0.0047059081    -0.0037546399    -0.0015365779    -0.0000241434     0.0052527543
   31  C  3  S     -0.0428737802    -0.0840253697     0.0199713718    -0.0001486816     0.1334447941
   32  C  3  S      0.0842146062     0.1675969267    -0.0361126355     0.0003253541    -0.2694912308
   33  C  3  S      0.0664832810     0.0306364638    -0.0380399190     0.0012358197    -0.0406078071
   34  C  3  X      0.0449738969     0.0228772011     0.0245884960     0.0001860819    -0.0044381994
   35  C  3  Y      0.0400078406     0.0353503493     0.0024200060    -0.0001479446     0.0787222925
   36  C  3  Z     -0.0010426578     0.0309640740    -0.0197183630    -0.0000914662    -0.0371212816
   37  C  3  X      0.0155540059     0.0000522898     0.0016066314     0.0003866696     0.0117927597
   38  C  3  Y      0.0273871019     0.0217443734     0.0022779259     0.0007867505     0.0153481768
   39  C  3  Z      0.0155572636     0.0058329855    -0.0158937152     0.0004553065     0.0033772779
   40  C  3 XX      0.0074398379     0.0064868280     0.0021357611    -0.0000235675    -0.0103322504
   41  C  3 YY      0.0047840930     0.0103953305    -0.0027244343     0.0000371681    -0.0157301988
   42  C  3 ZZ      0.0046656506     0.0137531292    -0.0045638762     0.0000357294    -0.0231823142
   43  C  3 XY      0.0029693105     0.0040150514    -0.0006681856    -0.0000217496    -0.0019700586
   44  C  3 XZ      0.0030607750     0.0002901141     0.0031926510     0.0000200595     0.0021593881
   45  C  3 YZ      0.0044247017     0.0046082935    -0.0004652349     0.0000019021     0.0050534951
   46  C  4  S     -0.0840827363    -0.1082719541     0.0142235553     0.0003159632    -0.0489521913
   47  C  4  S      0.1728517462     0.2157696985    -0.0258838840    -0.0002211679     0.0927835069
   48  C  4  S     -0.0780444885     0.0492374950    -0.0246630724    -0.0130976876     0.1162583433
   49  C  4  X      0.0460079297    -0.0239432056     0.0616781664     0.0004263598    -0.0027376557
   50  C  4  Y     -0.0370832812    -0.0330984812    -0.0153756346    -0.0002509181     0.0564832058
   51  C  4  Z     -0.0323426203    -0.0106855406    -0.0249827301    -0.0005023148     0.0978567657
   52  C  4  X      0.0123061324    -0.0220148786     0.0162136143    -0.0016172448     0.0004212254
   53  C  4  Y      0.0348534417    -0.0097216603    -0.0062152194     0.0031917391    -0.0021743718
   54  C  4  Z     -0.0223260755     0.0122022500    -0.0136936067    -0.0014783319     0.0604150417
   55  C  4 XX      0.0105942208     0.0097872664    -0.0009310684    -0.0000854141     0.0069610696
   56  C  4 YY      0.0135478619     0.0175687215    -0.0007068912     0.0000352638    -0.0005797027
   57  C  4 ZZ      0.0072050160     0.0130968148    -0.0046691145    -0.0000392698     0.0119781421
   58  C  4 XY     -0.0034912961     0.0023690432    -0.0046701043     0.0000306712    -0.0034806339
   59  C  4 XZ      0.0004291971    -0.0024014836     0.0039501005     0.0000942600    -0.0062552760
   60  C  4 YZ      0.0019941447     0.0012537888     0.0001570951    -0.0000074243    -0.0060452202
   61  C  5  S     -0.1102034816     0.0249352975    -0.1036528716    -0.0007486758    -0.0250321663
   62  C  5  S      0.2169843019    -0.0495224004     0.2085601650     0.0018093768     0.0555492926
   63  C  5  S      0.0197751105     0.1071131329     0.1649007604    -0.0053287154    -0.1024673525
   64  C  5  X      0.0274138736    -0.0656806688     0.0346054734     0.0001334943     0.0236777994
   65  C  5  Y      0.0377835745     0.0717644593    -0.0329758187    -0.0005271843     0.0309793825
   66  C  5  Z     -0.0643590035    -0.0454769889     0.0080078127     0.0001805536     0.0316438005
   67  C  5  X     -0.0807231299     0.0477761540     0.0534914869    -0.0065024700     0.0404205225
   68  C  5  Y      0.0410895719     0.0242754067    -0.0074436393     0.0100887333     0.0069625252
   69  C  5  Z      0.0064562728    -0.0663549449    -0.0426631935    -0.0051136883     0.0141678032
   70  C  5 XX      0.0161792666     0.0014721894     0.0126847352     0.0000751529    -0.0010109632
   71  C  5 YY      0.0088728707    -0.0028972727     0.0103561911     0.0000950970     0.0039628991
   72  C  5 ZZ      0.0100725017    -0.0041009878     0.0119512791     0.0001218266     0.0029896287
   73  C  5 XY     -0.0056874147    -0.0041888171    -0.0007348534     0.0000552131    -0.0063406729
   74  C  5 XZ      0.0006985952     0.0062389588    -0.0033430818     0.0000247389    -0.0068956431
   75  C  5 YZ     -0.0019503016     0.0032731828    -0.0053032814    -0.0000283923    -0.0007502266
   76  C  6  S      0.0281735315    -0.0504773522     0.0823536012     0.0013215560    -0.1543306804
   77  C  6  S     -0.0549467618     0.0992382315    -0.1634766928    -0.0026531952     0.3092800602
   78  C  6  S      0.0063809950    -0.0211987394    -0.0079503331     0.0035105669     0.0032825724
   79  C  6  X      0.0151059223     0.0115544233     0.0079624930     0.0000855133     0.0241029676
   80  C  6  Y      0.0407418694     0.0166376363     0.0209241437     0.0001288980    -0.0041568191
   81  C  6  Z     -0.0276272396    -0.0449599545     0.0099793238     0.0000507091     0.0047680442
   82  C  6  X      0.0116955944    -0.0011883098     0.0106234336     0.0006918413    -0.0095799356
   83  C  6  Y      0.0146404871     0.0234325795    -0.0034842629    -0.0007332113     0.0192918872
   84  C  6  Z     -0.0230289270    -0.0086591944    -0.0020128331    -0.0009599296     0.0147796190
   85  C  6 XX     -0.0017827007     0.0071116425    -0.0097014815    -0.0001702020     0.0239781597
   86  C  6 YY     -0.0088848848     0.0022895186    -0.0118467538    -0.0001664710     0.0187066835
   87  C  6 ZZ     -0.0001186190     0.0100614016    -0.0109707331    -0.0001468843     0.0191030072
   88  C  6 XY      0.0004140071     0.0006496145    -0.0003686458     0.0000052606    -0.0017696207
   89  C  6 XZ     -0.0029422541    -0.0020413397    -0.0016520619    -0.0000572080     0.0018137824
   90  C  6 YZ      0.0004959980     0.0025539174    -0.0017885123     0.0000050348     0.0001418090
   91  C  7  S      0.0079755600     0.0281573214    -0.0259861409    -0.0003491321    -0.0031548693
   92  C  7  S     -0.0155504815    -0.0575317674     0.0511934934     0.0007746530     0.0013450419
   93  C  7  S     -0.0404430303     0.0258694147     0.0257330678    -0.0042335080     0.0681438352
   94  C  7  X      0.0315891742     0.0695537600    -0.0446209714    -0.0004888938    -0.0013146526
   95  C  7  Y     -0.0334508242    -0.1105652513     0.0844947539     0.0008612726     0.0124817151
   96  C  7  Z      0.0113701479     0.0495520477    -0.0411699814    -0.0004263343     0.0007220488
   97  C  7  X      0.0177859287    -0.0131464501    -0.0230042865    -0.0002617177    -0.0490945871
   98  C  7  Y     -0.0378951053     0.0149352717     0.0375144231    -0.0014131891     0.0785533332
   99  C  7  Z      0.0180842717    -0.0047453524    -0.0136394285     0.0016753542    -0.0324688634
  100  C  7 XX     -0.0017964822    -0.0035384504     0.0021778534     0.0000596271    -0.0006094779
  101  C  7 YY     -0.0009940879    -0.0052767304     0.0050999726     0.0000438075     0.0006931584
  102  C  7 ZZ     -0.0001320037    -0.0026726070     0.0026454340     0.0000376546    -0.0007704176
  103  C  7 XY      0.0012888637     0.0024810125    -0.0019157669    -0.0000218416    -0.0002442660
  104  C  7 XZ     -0.0005989584    -0.0011475436     0.0011627753    -0.0000199875    -0.0006516468
  105  C  7 YZ     -0.0000536785     0.0020218443    -0.0023909410     0.0000091896     0.0001455266
  106  C  8  S     -0.0414565374     0.0629294107     0.1160352972    -0.0003279950     0.0201892063
  107  C  8  S      0.0807835249    -0.1257850376    -0.2340882513     0.0005003549    -0.0395716598
  108  C  8  S     -0.0407620836    -0.0019671471    -0.0970480118    -0.0002264438    -0.0287298151
  109  C  8  X     -0.0366344249     0.0356574277     0.0241147574    -0.0215685496    -0.0049658636
  110  C  8  Y      0.0028424260    -0.0023994390    -0.0018528893     0.0964971749     0.0010137058
  111  C  8  Z      0.0175678261    -0.0174242258    -0.0116195974    -0.0659045507     0.0023017516
  112  C  8  X      0.0137531206     0.0140016733     0.0775423632    -0.0060824949     0.0157869560
  113  C  8  Y     -0.0045356356     0.0036904957    -0.0114437413     0.0200214583    -0.0021193382
  114  C  8  Z     -0.0036633932    -0.0115520575    -0.0320888835    -0.0127236117    -0.0098415667
  115  C  8 XX      0.0048097793    -0.0076656658    -0.0144615505    -0.0022788705    -0.0024606602
  116  C  8 YY      0.0034976209    -0.0062406424    -0.0130555717    -0.0008942553    -0.0024425436
  117  C  8 ZZ      0.0032562501    -0.0055801631    -0.0110556947     0.0032244114    -0.0019494640
  118  C  8 XY     -0.0006669653     0.0012867148     0.0026639272     0.0058931502     0.0006103807
  119  C  8 XZ     -0.0012054257     0.0018644999     0.0031760065    -0.0032967900     0.0005452071
  120  C  8 YZ     -0.0010913129     0.0021748980     0.0051702187    -0.0023749634     0.0010956271
  121  N  9  S      0.0170045395     0.0496927438    -0.0333012412    -0.0002917413    -0.0028426021
  122  N  9  S      0.0342496059     0.0986852213    -0.0681700334    -0.0007179230    -0.0080503882
  123  N  9  S     -0.0071809799     0.0559076118    -0.0021315856     0.0002235395     0.0568832945
  124  N  9  X      0.0041636173     0.0179247320    -0.0133094205    -0.0000511598    -0.0019706403
  125  N  9  Y     -0.0114842900    -0.0301577967     0.0187709762     0.0001704502     0.0003922888
  126  N  9  Z      0.0052374642     0.0123447219    -0.0073977734    -0.0001155983    -0.0018649382
  127  N  9  X      0.0040719803    -0.0021194822    -0.0019073569     0.0001421672    -0.0062441888
  128  N  9  Y     -0.0022976705     0.0057781307     0.0043418882     0.0002888298     0.0133204768
  129  N  9  Z      0.0005773473    -0.0026895158    -0.0031043049    -0.0004575100    -0.0049976337
  130  N  9 XX      0.0003768171     0.0020363731    -0.0019532873    -0.0000512477    -0.0006218108
  131  N  9 YY      0.0018960249     0.0048134976    -0.0032825645    -0.0000342948    -0.0000541083
  132  N  9 ZZ      0.0006546296     0.0013431502    -0.0010507320    -0.0000301210    -0.0005806578
  133  N  9 XY     -0.0006611943    -0.0028089833     0.0020271978     0.0000086182    -0.0000015143
  134  N  9 XZ      0.0003406850     0.0011693763    -0.0007416538     0.0000057443    -0.0001586740
  135  N  9 YZ     -0.0009216829    -0.0020095633     0.0010359514    -0.0000138390     0.0000524955
  136  C 10  S      0.0033340790     0.0067328798     0.0360363562    -0.1394712162     0.0100250122
  137  C 10  S     -0.0063556855    -0.0130924263    -0.0697072397     0.2678865816    -0.0194911389
  138  C 10  S      0.0125488860    -0.0245858265    -0.0368625535     0.0806041041    -0.0073777267
  139  C 10  X     -0.0281837145     0.0347700944     0.0516327818     0.0507648730     0.0075412091
  140  C 10  Y     -0.0027877278     0.0087199615     0.0238045107     0.0012300564     0.0055800388
  141  C 10  Z      0.0180131736    -0.0258476205    -0.0470963701    -0.0288982134    -0.0085807738
  142  C 10  X     -0.0069278590     0.0057770040     0.0037367236     0.0107957272     0.0008783801
  143  C 10  Y     -0.0027700923     0.0093569296     0.0199619842     0.0030498308     0.0047778615
  144  C 10  Z      0.0063426871    -0.0102480117    -0.0180715953    -0.0085382189    -0.0035263350
  145  C 10 XX     -0.0015111047     0.0007831150    -0.0011308675     0.0216686341    -0.0005333899
  146  C 10 YY      0.0000802704    -0.0015184824    -0.0057984716     0.0132857579    -0.0016291169
  147  C 10 ZZ      0.0007131751    -0.0017964473    -0.0050228528     0.0123122616    -0.0011633844
  148  C 10 XY      0.0014804148    -0.0014054529    -0.0011250029    -0.0040664843    -0.0000268884
  149  C 10 XZ     -0.0001882620     0.0004223496     0.0007348393    -0.0063197403     0.0001008630
  150  C 10 YZ     -0.0008254319     0.0018486681     0.0047143462    -0.0040597094     0.0010929028
  151  C 11  S      0.0401164902    -0.0463473714    -0.0658155596    -0.1357084692    -0.0105362712
  152  C 11  S     -0.0749202666     0.0874310400     0.1263354297     0.2604040199     0.0205261696
  153  C 11  S     -0.0266177223     0.0344691163     0.0479201420     0.0575919871     0.0065964302
  154  C 11  X     -0.0087835986     0.0162947342     0.0416186082    -0.0579950082     0.0106143558
  155  C 11  Y      0.0174533285    -0.0218708217    -0.0370278003     0.0137136560    -0.0070811075
  156  C 11  Z     -0.0092948356     0.0087561007     0.0071671629     0.0207595802    -0.0001061428
  157  C 11  X     -0.0018406769     0.0048519185     0.0151668984    -0.0169417797     0.0040017327
  158  C 11  Y      0.0072026865    -0.0091823746    -0.0129618038     0.0133753994    -0.0020196279
  159  C 11  Z     -0.0047768894     0.0046870785     0.0021827763    -0.0015127739    -0.0007159524
  160  C 11 XX     -0.0046186657     0.0051978897     0.0068551487     0.0201240718     0.0010114579
  161  C 11 YY     -0.0050092345     0.0061840983     0.0098174738     0.0124941414     0.0017356963
  162  C 11 ZZ     -0.0033039785     0.0038816313     0.0056201586     0.0127832653     0.0009022839
  163  C 11 XY      0.0018203035    -0.0023328622    -0.0038958447    -0.0022053207    -0.0007240555
  164  C 11 XZ      0.0006506579    -0.0003489264     0.0006965824    -0.0068928584     0.0003262452
  165  C 11 YZ      0.0025510250    -0.0029178375    -0.0041981389    -0.0044622272    -0.0006825945
  166  C 12  S      0.0518236446    -0.0649688175    -0.1085183977     0.0025545280    -0.0203263008
  167  C 12  S     -0.0974186246     0.1230774353     0.2075616503    -0.0048826192     0.0392141857
  168  C 12  S     -0.0165946502     0.0199527234     0.0343564636    -0.0002538164     0.0088674284
  169  C 12  X      0.0171933751    -0.0190749040    -0.0242969204    -0.0198616755    -0.0028068981
  170  C 12  Y     -0.0020241892     0.0021362657     0.0025509494     0.0899851088     0.0008062375
  171  C 12  Z     -0.0081416568     0.0085476694     0.0110206188    -0.0616925998     0.0008705152
  172  C 12  X     -0.0002176247     0.0016170689     0.0047309722    -0.0076127871     0.0006314057
  173  C 12  Y     -0.0002063177    -0.0004307904    -0.0000380274     0.0328670621     0.0001920189
  174  C 12  Z     -0.0001109085    -0.0006324128    -0.0028296170    -0.0223423773    -0.0003355010
  175  C 12 XX     -0.0064372550     0.0080948490     0.0135608626     0.0021889698     0.0025628666
  176  C 12 YY     -0.0057047805     0.0072889020     0.0124841375     0.0007627027     0.0024037967
  177  C 12 ZZ     -0.0045788806     0.0059081979     0.0102235252    -0.0037956477     0.0019598174
  178  C 12 XY      0.0014962174    -0.0018094604    -0.0028757905    -0.0064821919    -0.0005528769
  179  C 12 XZ      0.0016983154    -0.0020126086    -0.0031160493     0.0037693268    -0.0005282880
  180  C 12 YZ      0.0027955913    -0.0033876239    -0.0054557689     0.0027226727    -0.0009859633
  181  C 13  S      0.0392404641    -0.0449018836    -0.0649815894     0.1379897300    -0.0089183209
  182  C 13  S     -0.0734062116     0.0849693732     0.1245202595    -0.2647603950     0.0174152587
  183  C 13  S     -0.0228843653     0.0293016052     0.0517117218    -0.0598405001     0.0052478866
  184  C 13  X     -0.0014254448     0.0074418145     0.0261492894     0.0530114451     0.0083056561
  185  C 13  Y     -0.0165493563     0.0197539768     0.0306647806     0.0010511583     0.0053740348
  186  C 13  Z      0.0141715322    -0.0200268769    -0.0390203252    -0.0295965265    -0.0088884139
  187  C 13  X     -0.0001286548     0.0024716572     0.0085045043     0.0110714069     0.0036670309
  188  C 13  Y     -0.0063465314     0.0069675487     0.0121695293     0.0095023373     0.0010855779
  189  C 13  Z      0.0052137867    -0.0070213535    -0.0144039409    -0.0136592589    -0.0030193545
  190  C 13 XX     -0.0040256237     0.0042540005     0.0053498131    -0.0209759799     0.0004316028
  191  C 13 YY     -0.0047983180     0.0058044094     0.0090786311    -0.0131059249     0.0014478291
  192  C 13 ZZ     -0.0038120152     0.0047390185     0.0076007060    -0.0120542099     0.0012162019
  193  C 13 XY      0.0006993938    -0.0005221969    -0.0000985066     0.0039875198     0.0001729631
  194  C 13 XZ      0.0011825910    -0.0012100930    -0.0014607025     0.0058885698    -0.0000813505
  195  C 13 YZ      0.0029511098    -0.0035721485    -0.0056843789     0.0039820435    -0.0009683118
  196  C 14  S      0.0023076692     0.0084315917     0.0362789493     0.1382900745     0.0113805162
  197  C 14  S     -0.0046398422    -0.0161275921    -0.0704321022    -0.2656006732    -0.0220106809
  198  C 14  S      0.0051798530    -0.0130072595    -0.0475685040    -0.0782683665    -0.0072662347
  199  C 14  X     -0.0303917672     0.0397625673     0.0645324808    -0.0545901975     0.0096131758
  200  C 14  Y      0.0085662716    -0.0155581842    -0.0345974956     0.0101454215    -0.0071166885
  201  C 14  Z      0.0100396389    -0.0090031073    -0.0071129111     0.0214857735     0.0005089841
  202  C 14  X     -0.0085506518     0.0085824382     0.0138568468    -0.0130452657     0.0030140294
  203  C 14  Y      0.0025306260    -0.0068207046    -0.0243834041     0.0062583126    -0.0038790368
  204  C 14  Z      0.0029900861     0.0011970051     0.0120022743     0.0021344626     0.0022488436
  205  C 14 XX     -0.0003746840    -0.0006348517    -0.0032312245    -0.0210282681    -0.0010085392
  206  C 14 YY      0.0006114093    -0.0021954510    -0.0066367187    -0.0127607102    -0.0017646520
  207  C 14 ZZ     -0.0007584350    -0.0001255979    -0.0024101785    -0.0130346603    -0.0009746955
  208  C 14 XY     -0.0013779449     0.0020153313     0.0038269783     0.0023781770     0.0007239124
  209  C 14 XZ      0.0013982511    -0.0014896184    -0.0019041188     0.0072702205    -0.0002615344
  210  C 14 YZ      0.0002570239     0.0005676676     0.0027661591     0.0045928358     0.0008893411
  211  H 15  S     -0.0632495383    -0.0385154052    -0.0281834856    -0.0003945671     0.0251319816
  212  H 15  S     -0.0074440400    -0.0012730896    -0.0048818294    -0.0002946215     0.0006263825
  213  H 16  S     -0.0338912809    -0.0143816125    -0.0135377034     0.0002638429    -0.0862432564
  214  H 16  S     -0.0036646305    -0.0001831201    -0.0023610856     0.0003725608    -0.0121422115
  215  H 17  S      0.0300542170     0.0424375825    -0.0027710911     0.0001785522    -0.0874893292
  216  H 17  S      0.0007231037     0.0084663237    -0.0039147652     0.0002292668    -0.0115520911
  217  H 18  S      0.0496615168     0.0587397045    -0.0038777551    -0.0001484432     0.0354050410
  218  H 18  S      0.0000357484     0.0109541423    -0.0018603606     0.0009309191     0.0024109384
  219  H 19  S     -0.0143714492     0.0238800478    -0.0447858899    -0.0008523111     0.1118426417
  220  H 19  S     -0.0009443794     0.0053332588    -0.0101168575    -0.0002363233     0.0128811849
  221  H 20  S     -0.0158197357     0.0333924936    -0.0547782735    -0.0009490926     0.0943839121
  222  H 20  S     -0.0022713592     0.0021783556    -0.0030838068    -0.0004320227     0.0162567582
  223  H 21  S      0.0024873408    -0.0082882543    -0.0251578704     0.0811728264    -0.0060217779
  224  H 21  S     -0.0029039759     0.0019372085    -0.0042029050     0.0040995617    -0.0021617759
  225  H 22  S     -0.0182457102     0.0223222057     0.0345761850     0.0782864976     0.0062399368
  226  H 22  S     -0.0027760484     0.0022275555     0.0013100195     0.0050562436     0.0000262177
  227  H 23  S     -0.0231825837     0.0309181107     0.0569605811    -0.0013796218     0.0120521236
  228  H 23  S     -0.0019751179     0.0020907863     0.0031136739    -0.0001591009     0.0006882881
  229  H 24  S     -0.0176451892     0.0213103630     0.0340155111    -0.0788784050     0.0052182891
  230  H 24  S     -0.0025840775     0.0018439068     0.0013478802    -0.0050553098    -0.0001510975
  231  H 25  S      0.0029118169    -0.0090437072    -0.0251059898    -0.0786188130    -0.0066327966
  232  H 25  S     -0.0026478454     0.0013687847    -0.0032889735    -0.0025616772    -0.0017655998
  233  C 26  S     -0.1357028359     0.0825296039    -0.0459971278     0.0001251291    -0.0311495732
  234  C 26  S      0.2499841560    -0.1484198888     0.0951415903    -0.0002186672     0.0563248524
  235  C 26  S      0.1613919422    -0.0682395532     0.1380968955     0.0067988176     0.0406178598
  236  C 26  X      0.0007641693    -0.0418399404    -0.0715894986    -0.0016784148     0.0071206597
  237  C 26  Y      0.0025301262     0.0107798505    -0.0005106903     0.0029036771     0.0041334220
  238  C 26  Z     -0.0020259576     0.0102659153     0.0421271793    -0.0014505403     0.0044925019
  239  C 26  X     -0.0528460126     0.1106939340     0.1489978645     0.0000878441    -0.0265127413
  240  C 26  Y     -0.0020648569    -0.0040537835    -0.0101065965    -0.0061609967    -0.0004113597
  241  C 26  Z      0.0329606418    -0.0598217652    -0.0697561925     0.0053146087     0.0056096888
  242  C 26 XX      0.0252727692    -0.0134458963     0.0094996872    -0.0002108483     0.0043555985
  243  C 26 YY      0.0055819791    -0.0035135258     0.0018805311    -0.0000741210     0.0013554916
  244  C 26 ZZ      0.0106443495    -0.0072959737     0.0047608027     0.0002743121     0.0026440099
  245  C 26 XY     -0.0018469807    -0.0003356955     0.0000923510     0.0004831082    -0.0011185382
  246  C 26 XZ     -0.0115061917     0.0071511893    -0.0052318114    -0.0002698845    -0.0029054379
  247  C 26 YZ      0.0004502814     0.0004803298    -0.0002428125    -0.0002302360     0.0003789508
  248  C 27  S     -0.1041327294     0.0980989852     0.0596451464     0.0005696107    -0.0121011835
  249  C 27  S      0.1909913900    -0.1854625639    -0.1209075968    -0.0007743197     0.0232790944
  250  C 27  S      0.0932777975    -0.1482559003    -0.1631597573    -0.0034780135     0.0363009504
  251  C 27  X     -0.0440879288     0.0156561323    -0.0681818782    -0.0026456495    -0.0286932265
  252  C 27  Y      0.0020925043     0.0016632460     0.0043226622     0.0116585476     0.0026949623
  253  C 27  Z      0.0206757578    -0.0107014818     0.0338838289    -0.0079046101     0.0152658897
  254  C 27  X      0.0345107996     0.0314032695     0.1345066437    -0.0020493615     0.0147168305
  255  C 27  Y     -0.0001860312    -0.0039956016    -0.0078982409     0.0098879709     0.0006616767
  256  C 27  Z     -0.0206130732    -0.0122156629    -0.0685676964    -0.0070351752    -0.0020812989
  257  C 27 XX      0.0191135690    -0.0185955488    -0.0131230084    -0.0009548148     0.0020383578
  258  C 27 YY      0.0049741167    -0.0048198564    -0.0028576813    -0.0003061020     0.0009103991
  259  C 27 ZZ      0.0079995796    -0.0082031569    -0.0049128894     0.0011318377     0.0015438880
  260  C 27 XY     -0.0014566422     0.0009549761     0.0012712714     0.0021095781    -0.0003394529
  261  C 27 XZ     -0.0078954713     0.0082102899     0.0057320456    -0.0010682156    -0.0010912547
  262  C 27 YZ      0.0003649222    -0.0001315013    -0.0002407425    -0.0008438701     0.0002090759
  263  C 28  S      0.0485325617     0.1269367048    -0.0887842752    -0.0009421495    -0.0182521243
  264  C 28  S     -0.0974766933    -0.2499921709     0.1781136133     0.0015547420     0.0355174922
  265  C 28  S     -0.0100593204    -0.1328518794     0.0280914545     0.0128019512    -0.0520658598
  266  C 28  X      0.0718947759     0.0070875868     0.0574888169     0.0004357891     0.0133408710
  267  C 28  Y      0.0254148997     0.0328269895    -0.0144435131    -0.0002598170     0.0315305189
  268  C 28  Z     -0.0314764190     0.0021041126    -0.0316939118    -0.0002535874     0.0215426990
  269  C 28  X      0.0732241857     0.0035458844     0.0036979266     0.0037675020    -0.0364734615
  270  C 28  Y     -0.0297096237     0.0397865673     0.0232933767     0.0002767329     0.0794602903
  271  C 28  Z     -0.0099822194    -0.0191947558    -0.0214032344    -0.0041516041    -0.0278929551
  272  C 28 XX     -0.0124777620    -0.0187818337     0.0076018245     0.0001047828     0.0007761814
  273  C 28 YY     -0.0043708416    -0.0136637161     0.0112121755     0.0000650845     0.0048671388
  274  C 28 ZZ     -0.0011611443    -0.0108277835     0.0107065625     0.0001433310    -0.0010269891
  275  C 28 XY      0.0026268280     0.0031969184    -0.0011690118    -0.0000005347    -0.0034158458
  276  C 28 XZ     -0.0031505080     0.0005644045    -0.0014841498    -0.0000983122    -0.0053778481
  277  C 28 YZ     -0.0008548675     0.0046662698    -0.0061037557    -0.0001264078    -0.0020992024

                         26               27               28               29               30
                   -0.7846002657    -0.7062469400    -0.6807979646    -0.6651347294    -0.6551131998
    1  C  1  S      0.0588106841     0.0649959754     0.0306926748     0.0033419783    -0.0673655767
    2  C  1  S     -0.1228133238    -0.1327150564    -0.0637106918    -0.0071662334     0.1445593663
    3  C  1  S     -0.0374172428    -0.0868954565    -0.0153242590     0.0004161001    -0.0087108620
    4  C  1  X      0.0456005185     0.0169610738    -0.0504262865    -0.0005597151     0.0243018087
    5  C  1  Y      0.0035593528     0.0187594983     0.0363774324     0.0056087145    -0.1110321313
    6  C  1  Z      0.0287807348     0.0277989429     0.0245222094    -0.0027205893     0.0367332373
    7  C  1  X      0.0135557468    -0.0132472692    -0.0269486999     0.0001484460     0.0050604938
    8  C  1  Y     -0.0079752218    -0.0059591174     0.0116747206     0.0041764158    -0.0479110115
    9  C  1  Z      0.0113128933     0.0279449022     0.0102655966    -0.0017323051     0.0161788937
   10  C  1 XX     -0.0024357328    -0.0072188886    -0.0073966903    -0.0005685599     0.0121553122
   11  C  1 YY     -0.0091631141    -0.0065155607     0.0008731732    -0.0002626502     0.0040817733
   12  C  1 ZZ     -0.0119369592    -0.0117268587    -0.0052524212    -0.0006088174     0.0124252575
   13  C  1 XY     -0.0009791906    -0.0038971833    -0.0021360294     0.0000337865     0.0000921197
   14  C  1 XZ     -0.0000916232     0.0052612067     0.0054822442     0.0001254488    -0.0042900402
   15  C  1 YZ     -0.0011826322    -0.0016809745    -0.0001581112     0.0001076874    -0.0022887136
   16  C  2  S      0.0711114585     0.0233597913    -0.0242620427    -0.0017276765     0.0436950160
   17  C  2  S     -0.1440533613    -0.0526495228     0.0491967483     0.0032658437    -0.0859596349
   18  C  2  S     -0.0139126983     0.0406954686     0.0088265089     0.0024279405    -0.0150325147
   19  C  2  X      0.0194960556     0.0031782056    -0.0237681050     0.0007506591    -0.0038255983
   20  C  2  Y     -0.0124598351     0.0068698150    -0.0150664837     0.0011553040     0.0018373747
   21  C  2  Z     -0.0177332396    -0.0791075124    -0.0775445358    -0.0052691634     0.1191224704
   22  C  2  X      0.0146436450     0.0153195287    -0.0096005001     0.0008349434    -0.0030455933
   23  C  2  Y      0.0050346436     0.0165906384    -0.0092755798    -0.0004113340     0.0019072755
   24  C  2  Z     -0.0138104453    -0.0303951663    -0.0228880220    -0.0002119700     0.0318921583
   25  C  2 XX     -0.0013052923    -0.0033954768    -0.0011132674     0.0002828772    -0.0046375612
   26  C  2 YY     -0.0118434514    -0.0025925067     0.0059570530     0.0003461490    -0.0093579665
   27  C  2 ZZ     -0.0117361600    -0.0052810402     0.0027737024    -0.0000129786    -0.0013778830
   28  C  2 XY     -0.0001561472    -0.0018691624    -0.0025923403     0.0000960976    -0.0014094277
   29  C  2 XZ      0.0011838871    -0.0010901079    -0.0035474760    -0.0000667518     0.0031363841
   30  C  2 YZ     -0.0019029958    -0.0053164473    -0.0033263995    -0.0001014941     0.0025561751
   31  C  3  S      0.0125861775    -0.0717372302    -0.0514765472    -0.0007228617     0.0188020976
   32  C  3  S     -0.0208316739     0.1483298341     0.1023476885     0.0012173738    -0.0327771406
   33  C  3  S     -0.0536127639     0.0153326747     0.0615532335    -0.0019611500    -0.0270506836
   34  C  3  X      0.0328243751    -0.0019354984    -0.0288023785    -0.0019630875     0.0436259217
   35  C  3  Y      0.0428939855     0.0199811199    -0.0481894230    -0.0058282593     0.1350312249
   36  C  3  Z     -0.0108866669    -0.0194091046    -0.0345565964     0.0013459130    -0.0034825820
   37  C  3  X      0.0041319613    -0.0039444658    -0.0097236563    -0.0013181371     0.0159077433
   38  C  3  Y      0.0190230679     0.0214918167    -0.0109191504    -0.0031797147     0.0443207547
   39  C  3  Z     -0.0172593343    -0.0169240843     0.0033928175    -0.0002479210    -0.0163921152
   40  C  3 XX      0.0016904548     0.0040519270     0.0021900018     0.0000371853     0.0002817515
   41  C  3 YY     -0.0012296387     0.0115166270     0.0077000622    -0.0000759941    -0.0000348299
   42  C  3 ZZ     -0.0029047766     0.0122971389     0.0089399306     0.0002008520    -0.0049569053
   43  C  3 XY      0.0006128571     0.0014589698    -0.0006472117    -0.0001750386     0.0040802553
   44  C  3 XZ      0.0042537791    -0.0033407608    -0.0063165985    -0.0000737413     0.0032889380
   45  C  3 YZ      0.0029746585     0.0037429874    -0.0005113021    -0.0003242323     0.0063588334
   46  C  4  S     -0.0485219922    -0.0445545932     0.0302030463     0.0047926659    -0.1083051393
   47  C  4  S      0.0992453115     0.0918258787    -0.0624812567    -0.0106729297     0.2262093173
   48  C  4  S      0.0548303663     0.0846644367     0.0002594293     0.0175378693     0.0545502830
   49  C  4  X      0.0361953534    -0.0797918094    -0.0659112255    -0.0023155079     0.0395805614
   50  C  4  Y     -0.0168954474     0.0304451677     0.0436153486    -0.0022926097     0.0298396154
   51  C  4  Z     -0.0030159711    -0.0255885802    -0.0020826707     0.0050404564    -0.0967335519
   52  C  4  X      0.0068070592    -0.0225978914    -0.0198467254     0.0019541306     0.0137096514
   53  C  4  Y     -0.0238771385    -0.0095309701     0.0155414566    -0.0053072041    -0.0015063977
   54  C  4  Z      0.0096042051     0.0045305202     0.0045731334     0.0037643942    -0.0394401120
   55  C  4 XX      0.0035859030     0.0023968595    -0.0019254125    -0.0004722106     0.0102505608
   56  C  4 YY      0.0087827859     0.0073204485    -0.0080402028    -0.0010282653     0.0223764607
   57  C  4 ZZ      0.0053968654     0.0091732694    -0.0008547902    -0.0006286817     0.0122955551
   58  C  4 XY     -0.0034084602     0.0049530413     0.0029128568    -0.0001785002     0.0028569901
   59  C  4 XZ      0.0020724692    -0.0013641569    -0.0026972806    -0.0000592559     0.0008900527
   60  C  4 YZ     -0.0017280398     0.0028833751     0.0048055250     0.0001794112    -0.0042837810
   61  C  5  S     -0.0508758559     0.1007585309     0.0311779884    -0.0032146243     0.0643977753
   62  C  5  S      0.1005854408    -0.2075259118    -0.0635609728     0.0058326116    -0.1287715164
   63  C  5  S      0.1660027382    -0.1332074378     0.0021284027     0.0148197755    -0.1324089151
   64  C  5  X     -0.0649804641    -0.0670677095     0.1021072635     0.0033130628    -0.1010882483
   65  C  5  Y     -0.0018755708    -0.0105266795    -0.0343461218    -0.0064043290     0.1066146055
   66  C  5  Z      0.0479099865     0.0363515293    -0.0383420745     0.0034467926    -0.0324379996
   67  C  5  X      0.0937271684     0.0253663487     0.0675026893     0.0115009098    -0.0549773253
   68  C  5  Y     -0.0095989776    -0.0151265234    -0.0112671896    -0.0175471454     0.0409537813
   69  C  5  Z     -0.0562629553     0.0023057607    -0.0323979846     0.0075389953     0.0149736590
   70  C  5 XX      0.0055748012    -0.0175643993    -0.0066380322     0.0005994074    -0.0086369443
   71  C  5 YY      0.0072162997    -0.0074073950    -0.0038048372     0.0002053846    -0.0045889754
   72  C  5 ZZ      0.0063013249    -0.0104075807    -0.0028222562     0.0002269800    -0.0082303560
   73  C  5 XY     -0.0030486773    -0.0002365076     0.0009559560    -0.0000245476    -0.0037492903
   74  C  5 XZ      0.0004030939     0.0093883197     0.0014349911    -0.0002947003     0.0065149817
   75  C  5 YZ     -0.0047847895     0.0008646300     0.0026604276     0.0000442709    -0.0001436683
   76  C  6  S      0.0251641172    -0.0341624611    -0.0702649455    -0.0039388517     0.0934902123
   77  C  6  S     -0.0505373505     0.0693481767     0.1430914206     0.0083188331    -0.1953704152
   78  C  6  S     -0.0181010534     0.0244593562     0.0435258311    -0.0065558526    -0.0007934955
   79  C  6  X      0.0287196909    -0.0044660236    -0.0513848827    -0.0015626112     0.0470206883
   80  C  6  Y      0.0253871733     0.0537858730     0.0482512753     0.0012455816    -0.0424262575
   81  C  6  Z     -0.0162431605    -0.0336678662     0.0197656377     0.0019000840    -0.0593133212
   82  C  6  X      0.0097118928    -0.0030547294    -0.0168576181    -0.0019149387     0.0240132055
   83  C  6  Y      0.0098292916     0.0146612162     0.0157335310     0.0020669849    -0.0268607635
   84  C  6  Z     -0.0033908489    -0.0097995049     0.0080971191     0.0023679588    -0.0276462981
   85  C  6 XX     -0.0015173342     0.0057655054     0.0121833763     0.0007424340    -0.0183684282
   86  C  6 YY     -0.0066487084     0.0001726269     0.0077673602     0.0005163117    -0.0123269262
   87  C  6 ZZ     -0.0020909115     0.0087776888     0.0108272118     0.0004226669    -0.0109875032
   88  C  6 XY     -0.0011754633     0.0000894048     0.0011336635    -0.0001101577     0.0015509262
   89  C  6 XZ     -0.0026325013     0.0008198829     0.0050580764     0.0003029264    -0.0070033271
   90  C  6 YZ     -0.0006210543     0.0009613736     0.0015999954     0.0002393702    -0.0055955781
   91  C  7  S     -0.0340206954    -0.0881750400    -0.0470111509     0.0016138078    -0.0109026923
   92  C  7  S      0.0660103582     0.1849742855     0.1008944195    -0.0036945282     0.0238893728
   93  C  7  S      0.0969409056     0.0888353213     0.0122720795     0.0075522629    -0.0172903886
   94  C  7  X     -0.0448748213    -0.1081995418    -0.0492803674     0.0032892926    -0.0387891122
   95  C  7  Y      0.0839653787     0.1765968572     0.0921179866    -0.0023535466     0.0123506083
   96  C  7  Z     -0.0367746536    -0.0695162754    -0.0398840424    -0.0001154224     0.0126787287
   97  C  7  X     -0.0510947950    -0.0260109979     0.0061416172    -0.0008348516     0.0106123251
   98  C  7  Y      0.0892849158     0.0460727412    -0.0117254033     0.0045063773    -0.0201105024
   99  C  7  Z     -0.0368949546    -0.0189541723     0.0050779659    -0.0038051250     0.0123081131
  100  C  7 XX      0.0026460900     0.0100158895     0.0053174837    -0.0003327831     0.0032245566
  101  C  7 YY      0.0064440575     0.0171120055     0.0098972712    -0.0002354511     0.0006897711
  102  C  7 ZZ      0.0027100964     0.0076713360     0.0045069412    -0.0000876957    -0.0001704080
  103  C  7 XY     -0.0027744534    -0.0075220538    -0.0037864260     0.0001877955    -0.0018294126
  104  C  7 XZ      0.0014345991     0.0032519386     0.0015662534     0.0000021055     0.0000004694
  105  C  7 YZ     -0.0025638862    -0.0046724107    -0.0027406582    -0.0000692305     0.0012549816
  106  C  8  S     -0.0632553782    -0.0276181350     0.0804900362    -0.0016468832     0.0492313089
  107  C  8  S      0.1244923440     0.0596706768    -0.1691139196     0.0035896816    -0.1000589869
  108  C  8  S      0.1259358913     0.0148505100    -0.0920767313     0.0061173493    -0.0432364594
  109  C  8  X      0.0623751913    -0.0853502782     0.0991473147     0.0407567993     0.0094976255
  110  C  8  Y     -0.0057774189     0.0064499209    -0.0088346227    -0.1784050994    -0.0085927708
  111  C  8  Z     -0.0292352002     0.0411356718    -0.0468093355     0.1212589619     0.0016048178
  112  C  8  X     -0.0701089337    -0.0120932449     0.0653238081     0.0105988742     0.0244899371
  113  C  8  Y      0.0091285174     0.0010959279    -0.0086338644    -0.0438733881    -0.0066635158
  114  C  8  Z      0.0304351687     0.0040334428    -0.0303497349     0.0294300215    -0.0077085797
  115  C  8 XX      0.0066378716     0.0056053524    -0.0130352655     0.0016370764    -0.0066328201
  116  C  8 YY      0.0092623717     0.0010454107    -0.0070758657     0.0007727141    -0.0053482594
  117  C  8 ZZ      0.0066103880     0.0022450586    -0.0077169296    -0.0016988862    -0.0051050657
  118  C  8 XY     -0.0019961805    -0.0001655543     0.0014194866    -0.0035499957     0.0006483622
  119  C  8 XZ     -0.0006249572    -0.0022023350     0.0040100047     0.0018729320     0.0018293126
  120  C  8 YZ     -0.0046982658     0.0007165966     0.0012365875     0.0013191788     0.0019491368
  121  N  9  S     -0.0272585429    -0.0528886691    -0.0272759292     0.0007753849    -0.0059829543
  122  N  9  S     -0.0570034720    -0.1090538684    -0.0558985798     0.0016716212    -0.0118879728
  123  N  9  S      0.0276569828    -0.0515607556    -0.0523427089     0.0025589278    -0.0233393508
  124  N  9  X     -0.0098960566    -0.0109140728    -0.0064270400    -0.0006236524     0.0086344403
  125  N  9  Y      0.0129065378     0.0183231311     0.0073754591    -0.0002904416     0.0035504601
  126  N  9  Z     -0.0059683089    -0.0098861108    -0.0027321306     0.0006381726    -0.0077890011
  127  N  9  X     -0.0061173715    -0.0008115901     0.0040892332    -0.0001242893    -0.0035723669
  128  N  9  Y      0.0095358777     0.0003245000    -0.0035980734     0.0001397451    -0.0047110188
  129  N  9  Z     -0.0044374049     0.0005055042     0.0013179282     0.0002133163     0.0044583931
  130  N  9 XX     -0.0016311311    -0.0024856108    -0.0015450749    -0.0000031710     0.0009927948
  131  N  9 YY     -0.0026208829    -0.0049912634    -0.0024389633     0.0000910302    -0.0009055958
  132  N  9 ZZ     -0.0010254646    -0.0019851098    -0.0008681082     0.0000820890    -0.0008031379
  133  N  9 XY      0.0015395078     0.0027080672     0.0016676176     0.0000325110    -0.0007626415
  134  N  9 XZ     -0.0006285997    -0.0013409296    -0.0007515509     0.0000002746    -0.0001098585
  135  N  9 YZ      0.0009118194     0.0022068897     0.0009742696    -0.0000617796     0.0011046439
  136  C 10  S     -0.0552428497     0.0444306759    -0.0599180347     0.1042594701    -0.0151860708
  137  C 10  S      0.1078463413    -0.0879921664     0.1189444443    -0.2088537903     0.0303393664
  138  C 10  S      0.0328919983    -0.0306728622     0.0284347439    -0.0615502912     0.0028819257
  139  C 10  X     -0.0161539170    -0.0295358260     0.0679632122     0.1128666539     0.0414428247
  140  C 10  Y     -0.0231918927    -0.0067453166     0.0395279389    -0.0075106931     0.0368496435
  141  C 10  Z      0.0276490642     0.0214532624    -0.0690111411    -0.0556225004    -0.0524958314
  142  C 10  X      0.0021759232    -0.0128235709     0.0185076525     0.0336213060     0.0111054424
  143  C 10  Y     -0.0183492553     0.0025432754     0.0153980748     0.0091301379     0.0146762902
  144  C 10  Z      0.0137619905     0.0053298748    -0.0221279825    -0.0254491296    -0.0181299576
  145  C 10 XX      0.0040030761    -0.0056565510     0.0099701381    -0.0119666049     0.0044030645
  146  C 10 YY      0.0083293984    -0.0059122190     0.0067703088    -0.0154666904     0.0007690511
  147  C 10 ZZ      0.0059107099    -0.0039009676     0.0048517897    -0.0111449826     0.0008716324
  148  C 10 XY     -0.0010570948     0.0022667463    -0.0036496871     0.0035625885    -0.0013276654
  149  C 10 XZ     -0.0001814343     0.0001793910    -0.0009987529     0.0008955917    -0.0010043567
  150  C 10 YZ     -0.0049559018     0.0018953285    -0.0008085589     0.0068438781     0.0010763172
  151  C 11  S      0.0304837722     0.0075358625    -0.0321014203    -0.1088946934    -0.0297671845
  152  C 11  S     -0.0605354148    -0.0146530201     0.0644920681     0.2172942342     0.0599651921
  153  C 11  S     -0.0230719474     0.0104699587     0.0071758698     0.0537498065     0.0174780612
  154  C 11  X     -0.0582406086     0.0686880133    -0.1149821927     0.0988663620    -0.0466061622
  155  C 11  Y      0.0313316443    -0.0347309270     0.0691865427    -0.0093519351     0.0424637357
  156  C 11  Z      0.0065567172    -0.0096018194     0.0071356319    -0.0464595043    -0.0087194539
  157  C 11  X     -0.0213134779     0.0202498712    -0.0360524370     0.0320085051    -0.0161755309
  158  C 11  Y      0.0089850692    -0.0122059699     0.0227204587    -0.0125921907     0.0125623227
  159  C 11  Z      0.0044392012    -0.0013157001     0.0012958285    -0.0075482265    -0.0012962956
  160  C 11 XX     -0.0022307862    -0.0022519773     0.0059816559     0.0117329364     0.0043687329
  161  C 11 YY     -0.0061569991     0.0011191772     0.0011618058     0.0154890946     0.0028549427
  162  C 11 ZZ     -0.0025449597    -0.0012599830     0.0043541399     0.0123652902     0.0037821302
  163  C 11 XY      0.0029145981    -0.0016932787     0.0022422948    -0.0019923256     0.0006851781
  164  C 11 XZ     -0.0022567575     0.0026605959    -0.0043668202    -0.0017796765    -0.0020766374
  165  C 11 YZ      0.0022332191    -0.0003421047    -0.0005025213    -0.0074113830    -0.0012229198
  166  C 12  S      0.0846161119    -0.0626758513     0.0983683789     0.0005335154     0.0445027749
  167  C 12  S     -0.1647068090     0.1243222359    -0.1956170516    -0.0011029699    -0.0888444543
  168  C 12  S     -0.0350641260     0.0233064988    -0.0431105529    -0.0015001358    -0.0218444204
  169  C 12  X      0.0024644299     0.0203208900    -0.0419486109    -0.0371599007    -0.0221076221
  170  C 12  Y     -0.0016353781    -0.0002794243     0.0024183228     0.1627253923     0.0093857581
  171  C 12  Z     -0.0002125137    -0.0107982086     0.0209510086    -0.1109849907     0.0046496075
  172  C 12  X     -0.0055522767     0.0090501931    -0.0110710517    -0.0111718088    -0.0024985740
  173  C 12  Y     -0.0001817270    -0.0002593307     0.0010184389     0.0503454881     0.0029497252
  174  C 12  Z      0.0030217801    -0.0045810056     0.0053739147    -0.0344562694    -0.0008423280
  175  C 12 XX     -0.0107593339     0.0087494019    -0.0145690536     0.0018893099    -0.0071324033
  176  C 12 YY     -0.0101537134     0.0073090808    -0.0108331115     0.0007642598    -0.0043491779
  177  C 12 ZZ     -0.0084071753     0.0064087427    -0.0099559787    -0.0028555754    -0.0045272519
  178  C 12 XY      0.0021517987    -0.0015066065     0.0022767824    -0.0051231342     0.0007412476
  179  C 12 XZ      0.0021420924    -0.0019395681     0.0037028163     0.0029112986     0.0022781685
  180  C 12 YZ      0.0039924190    -0.0025024875     0.0034722319     0.0020434853     0.0012552056
  181  C 13  S      0.0271613358     0.0102985832    -0.0342544356     0.1092986557    -0.0205626577
  182  C 13  S     -0.0539142483    -0.0200997856     0.0686819511    -0.2181612291     0.0414796943
  183  C 13  S     -0.0244934889     0.0084202572     0.0098696676    -0.0519388817     0.0150104410
  184  C 13  X     -0.0466712029     0.0545606131    -0.0867451105    -0.0988571049    -0.0393236742
  185  C 13  Y     -0.0215988470     0.0230946145    -0.0498733827     0.0092149672    -0.0342710932
  186  C 13  Z      0.0428809549    -0.0483667275     0.0874265529     0.0465108524     0.0490174554
  187  C 13  X     -0.0170629948     0.0154196344    -0.0267441789    -0.0284985741    -0.0143140234
  188  C 13  Y     -0.0063137054     0.0085772023    -0.0156681776    -0.0058946219    -0.0093626659
  189  C 13  Z      0.0144060837    -0.0154221646     0.0271210108     0.0203261025     0.0153433567
  190  C 13 XX     -0.0002348936    -0.0039513469     0.0083736850    -0.0125194601     0.0043923970
  191  C 13 YY     -0.0051430361     0.0002379657     0.0022876645    -0.0158374286     0.0018522649
  192  C 13 ZZ     -0.0044204694     0.0003339891     0.0016031652    -0.0114164703     0.0013878157
  193  C 13 XY     -0.0012038467     0.0018116305    -0.0032230196     0.0038664979    -0.0015375696
  194  C 13 XZ     -0.0000546300     0.0007892598    -0.0013630624     0.0007419191    -0.0006366192
  195  C 13 YZ      0.0037212748    -0.0015707824     0.0015394715     0.0066851876     0.0004110640
  196  C 14  S     -0.0567724033     0.0435900301    -0.0595010671    -0.1040517888    -0.0258169425
  197  C 14  S      0.1108726398    -0.0862196659     0.1180914803     0.2085715699     0.0515678354
  198  C 14  S      0.0413626545    -0.0284331145     0.0243950183     0.0573511771     0.0051072160
  199  C 14  X     -0.0254712766    -0.0364748452     0.0902204140    -0.1151666193     0.0509347728
  200  C 14  Y      0.0271372638     0.0127997952    -0.0535027491     0.0172342700    -0.0450221791
  201  C 14  Z     -0.0077332655     0.0093998489    -0.0060628631     0.0488459625     0.0083299453
  202  C 14  X     -0.0062117118    -0.0129270359     0.0277096928    -0.0389456181     0.0157220521
  203  C 14  Y      0.0204886684     0.0005433902    -0.0207029581     0.0145121117    -0.0184583801
  204  C 14  Z     -0.0128420357     0.0069742472     0.0019318140     0.0094120986     0.0060138172
  205  C 14 XX      0.0049257407    -0.0046856115     0.0080897045     0.0115071824     0.0046264262
  206  C 14 YY      0.0086667553    -0.0053046555     0.0058985867     0.0152403643     0.0018028930
  207  C 14 ZZ      0.0052776267    -0.0050703042     0.0073412012     0.0116517136     0.0033182091
  208  C 14 XY     -0.0025126832    -0.0001263988     0.0012598356    -0.0025782718     0.0008918242
  209  C 14 XZ      0.0004416356     0.0014923609    -0.0037203053    -0.0014360190    -0.0024981371
  210  C 14 YZ     -0.0044206102     0.0027499849    -0.0026240871    -0.0072197539    -0.0005213677
  211  H 15  S     -0.0442171724    -0.0531712311    -0.0121355696    -0.0052303844     0.0990590823
  212  H 15  S     -0.0061035901    -0.0161706847    -0.0096167917    -0.0006103995     0.0217493183
  213  H 16  S     -0.0465435040    -0.0169249849     0.0381959110     0.0011578990    -0.0508470726
  214  H 16  S     -0.0072905225    -0.0047216099     0.0048773857    -0.0000646272    -0.0122173904
  215  H 17  S     -0.0060924828     0.0681465346     0.0675076451     0.0003702255    -0.0275797610
  216  H 17  S      0.0021209169     0.0136535511     0.0131408546    -0.0001414487    -0.0103522228
  217  H 18  S      0.0333478607     0.0484069837    -0.0139144993    -0.0072882397     0.1475512224
  218  H 18  S      0.0099898567     0.0086321667    -0.0084840641    -0.0030734597     0.0326925596
  219  H 19  S     -0.0113672785     0.0287337321     0.0697378163     0.0043419174    -0.1112882341
  220  H 19  S     -0.0057668188     0.0067853141     0.0139379125     0.0012431552    -0.0252960780
  221  H 20  S     -0.0250212447     0.0428256862     0.0943438892     0.0044591222    -0.1131110419
  222  H 20  S      0.0006626878     0.0043704401     0.0138212448     0.0015252945    -0.0252681172
  223  H 21  S      0.0319346008    -0.0315987718     0.0528905189    -0.1239074215     0.0225730727
  224  H 21  S      0.0122530508    -0.0090260482     0.0100643375    -0.0246128213     0.0020806264
  225  H 22  S     -0.0210225147    -0.0042491434     0.0308099146     0.1247229651     0.0376015199
  226  H 22  S      0.0008367792    -0.0021010846     0.0059485069     0.0274241432     0.0072640428
  227  H 23  S     -0.0568919706     0.0610963417    -0.1067539886    -0.0005469353    -0.0518958794
  228  H 23  S     -0.0038050265     0.0088799718    -0.0200406635    -0.0000781142    -0.0123965260
  229  H 24  S     -0.0187752769    -0.0067285454     0.0327259814    -0.1244162388     0.0261304751
  230  H 24  S      0.0010283140    -0.0024891140     0.0063823543    -0.0265008672     0.0048718229
  231  H 25  S      0.0322053592    -0.0296669456     0.0509389266     0.1200305167     0.0336391962
  232  H 25  S      0.0113272667    -0.0087552383     0.0090941489     0.0215712998     0.0027925854
  233  C 26  S      0.1337684811     0.0438452974    -0.0700855603     0.0009549724    -0.0046923344
  234  C 26  S     -0.2502285925    -0.0976510943     0.1372513749    -0.0013978040    -0.0006813763
  235  C 26  S     -0.2344695881    -0.1030588619     0.1057722854    -0.0134139922     0.0173395177
  236  C 26  X     -0.1330524889     0.1336795373     0.0227727908    -0.0025125740     0.1397093634
  237  C 26  Y      0.0068494725    -0.0113838923    -0.0088468834    -0.0121048078     0.0144629396
  238  C 26  Z      0.0690620033    -0.0702824062    -0.0065326351     0.0113174541    -0.0917878169
  239  C 26  X      0.0947379097    -0.0315850279     0.0700297083     0.0025797056    -0.0600698568
  240  C 26  Y     -0.0041528177     0.0011007440    -0.0065621038     0.0057084970     0.0054551271
  241  C 26  Z     -0.0496391618     0.0089861551    -0.0398814159    -0.0063335264     0.0268582544
  242  C 26 XX     -0.0241264416    -0.0098377769     0.0139664051     0.0004799802     0.0002911933
  243  C 26 YY     -0.0070716309    -0.0023985281     0.0035608450     0.0001195026     0.0002712522
  244  C 26 ZZ     -0.0112980583    -0.0047425824     0.0069188458    -0.0008260426    -0.0019500334
  245  C 26 XY      0.0011782265     0.0003382784    -0.0000778248    -0.0013564413    -0.0023351158
  246  C 26 XZ      0.0097834779     0.0046817925    -0.0064482738     0.0007792925     0.0015965693
  247  C 26 YZ     -0.0003799131    -0.0006207823    -0.0001019936     0.0006494200     0.0005476087
  248  C 27  S      0.1265660034    -0.0776692013     0.0291372283     0.0021281667    -0.0380601414
  249  C 27  S     -0.2379228945     0.1545657797    -0.0724306271    -0.0044123979     0.0728119387
  250  C 27  S     -0.2013915548     0.1380416455    -0.0628986104    -0.0015109521     0.1212587717
  251  C 27  X      0.1448905486     0.0283390309    -0.1536173632     0.0135245508    -0.1052185745
  252  C 27  Y     -0.0099177067    -0.0040258494     0.0090541601    -0.0363587050     0.0125799160
  253  C 27  Z     -0.0702371444    -0.0140772381     0.0756450153     0.0217776363     0.0463640747
  254  C 27  X     -0.0635238345    -0.0252036538     0.0659027813     0.0027415561    -0.0209836874
  255  C 27  Y      0.0036432429     0.0015524542    -0.0041236754    -0.0184071704     0.0043557833
  256  C 27  Z      0.0325390784     0.0151222067    -0.0288372507     0.0135081332     0.0076842513
  257  C 27 XX     -0.0221811894     0.0157865257    -0.0087533070     0.0012438541     0.0072051328
  258  C 27 YY     -0.0070337039     0.0038915914    -0.0020395692     0.0004562382     0.0024826846
  259  C 27 ZZ     -0.0104437310     0.0067108609    -0.0034753877    -0.0024722851     0.0025336506
  260  C 27 XY      0.0011814995    -0.0008558229     0.0007544425    -0.0040801827    -0.0015507159
  261  C 27 XZ      0.0083839557    -0.0066195174     0.0033666094     0.0023526534    -0.0017783012
  262  C 27 YZ     -0.0005457253     0.0005616979    -0.0007858500     0.0016441026     0.0004245103
  263  C 28  S     -0.0803520463    -0.0762151548    -0.0089699991     0.0006635259    -0.0047794968
  264  C 28  S      0.1648718597     0.1558008899     0.0143072384    -0.0009043666     0.0137360310
  265  C 28  S     -0.0435937383     0.0648594250     0.0792096110    -0.0239633459     0.0456883500
  266  C 28  X      0.0609505286     0.0996731987     0.0940298670     0.0040840973    -0.1012063259
  267  C 28  Y     -0.0173412000    -0.1655177670    -0.1111401125     0.0049418773    -0.0527956509
  268  C 28  Z     -0.0113709893     0.0943294608     0.0531413212    -0.0064546051     0.0957014702
  269  C 28  X     -0.0287244585    -0.0122645708     0.0216221971    -0.0043434250    -0.0310833591
  270  C 28  Y      0.0752038489    -0.0016764998    -0.0345022970     0.0029102324    -0.0415740196
  271  C 28  Z     -0.0339488478     0.0134481948     0.0105052165     0.0034120936     0.0460824181
  272  C 28 XX      0.0046655725     0.0040619627    -0.0023209924    -0.0003545825     0.0068439568
  273  C 28 YY      0.0127928437     0.0155909701     0.0035784205    -0.0000964173     0.0013730164
  274  C 28 ZZ      0.0089650738     0.0040868324    -0.0011086616     0.0002181966    -0.0040763110
  275  C 28 XY     -0.0033792294    -0.0077365403    -0.0022753412     0.0001150548    -0.0016219492
  276  C 28 XZ     -0.0004017750     0.0026383513    -0.0007530549     0.0000378307     0.0019130145
  277  C 28 YZ     -0.0064721853    -0.0034001562     0.0008467285     0.0000480180     0.0006280692

                         31               32               33               34               35
                   -0.6344581481    -0.6194081705    -0.5863122419    -0.5640411007    -0.5282657602
    1  C  1  S      0.0671234006    -0.0720417677     0.0036442846     0.0167278434    -0.0025075925
    2  C  1  S     -0.1395536393     0.1420482886    -0.0079034685    -0.0282979646     0.0015315286
    3  C  1  S     -0.0576043973     0.2126101028    -0.0047157094    -0.0911082536     0.0100944447
    4  C  1  X      0.1250926069     0.0173373263     0.0204165875     0.1312171549    -0.0577477643
    5  C  1  Y      0.0822410064     0.0809130288     0.0148646178    -0.0354365075     0.0032660975
    6  C  1  Z     -0.1240363660     0.1312377014    -0.0479643909     0.0998082160     0.0264498399
    7  C  1  X      0.0498638925     0.0507095115     0.0122219297     0.0137707047    -0.0201545004
    8  C  1  Y      0.0311965792     0.0559850699     0.0076652945    -0.0383514865     0.0046847540
    9  C  1  Z     -0.0213444491    -0.0194967738    -0.0148009534     0.0731264514     0.0018439415
   10  C  1 XX     -0.0053730409     0.0127705742    -0.0011212804     0.0077960033    -0.0018958111
   11  C  1 YY     -0.0123709283     0.0083851748    -0.0020673726     0.0001301750     0.0009406355
   12  C  1 ZZ     -0.0123447997     0.0074358268     0.0004530971    -0.0117828446     0.0018634478
   13  C  1 XY     -0.0008512456     0.0004843471    -0.0014218307     0.0027309122     0.0011725775
   14  C  1 XZ     -0.0001750240    -0.0060387052     0.0007175276    -0.0033837731    -0.0002580061
   15  C  1 YZ      0.0013673998    -0.0097477770    -0.0009069755     0.0059593056    -0.0016706689
   16  C  2  S      0.0111607462     0.1228128192     0.0084351191    -0.0082561913    -0.0026548338
   17  C  2  S     -0.0334014521    -0.2486602553    -0.0194612945     0.0165947125     0.0050131737
   18  C  2  S      0.0696795308    -0.1840513748     0.0175278814     0.0457661747    -0.0053015114
   19  C  2  X      0.0675816690     0.0423261107     0.0136326649     0.0186726231    -0.0154488953
   20  C  2  Y      0.0922554948     0.1438707250     0.0654500836    -0.2058156204    -0.0049860565
   21  C  2  Z     -0.0355550527    -0.0409314521     0.0143264284    -0.0603952144    -0.0086370737
   22  C  2  X      0.0497575731     0.0068647284     0.0133892104     0.0052985221    -0.0073287762
   23  C  2  Y      0.0638092221    -0.0211535255     0.0339568786    -0.0713121573    -0.0031005246
   24  C  2  Z     -0.0108394337    -0.0299809282     0.0042685664    -0.0299890136     0.0016126037
   25  C  2 XX      0.0030612497    -0.0087063175    -0.0013329275     0.0051985316    -0.0001349845
   26  C  2 YY     -0.0025847321    -0.0298627921    -0.0019819814     0.0006492890     0.0018805497
   27  C  2 ZZ     -0.0079513948    -0.0105572237    -0.0020314876     0.0030191585    -0.0006822235
   28  C  2 XY      0.0052965981    -0.0039393873     0.0001708647     0.0026639673    -0.0000018085
   29  C  2 XZ      0.0045357008    -0.0028840305     0.0012174172     0.0031821240    -0.0024448389
   30  C  2 YZ     -0.0005217463    -0.0040534389     0.0001203182    -0.0010529275    -0.0003022707
   31  C  3  S      0.0141309952    -0.1118828676     0.0005426821    -0.0135991338     0.0052277085
   32  C  3  S     -0.0278145682     0.2337644292     0.0007242304     0.0277235671    -0.0099240339
   33  C  3  S     -0.1013472417     0.1345294130    -0.0453510596     0.0475737942    -0.0066765516
   34  C  3  X     -0.0171862443     0.0623462334    -0.0120948389     0.0429343418     0.0045922891
   35  C  3  Y     -0.0253363552     0.0141692915     0.0240707229    -0.0908591640     0.0059691015
   36  C  3  Z      0.1045798233    -0.1250837057     0.0556969364    -0.2154498257     0.0288209753
   37  C  3  X     -0.0077092915    -0.0001313359    -0.0072671623     0.0171492798     0.0000204482
   38  C  3  Y     -0.0036923239     0.0221984285     0.0072828085    -0.0177628832    -0.0031328968
   39  C  3  Z     -0.0021981418     0.0026476066     0.0009594983    -0.0723857654     0.0111836182
   40  C  3 XX     -0.0035127180     0.0120638077    -0.0012473805     0.0025183133     0.0010203314
   41  C  3 YY     -0.0044747223     0.0066739768    -0.0005839280     0.0041433699    -0.0009385774
   42  C  3 ZZ      0.0000410783     0.0280952309     0.0005143236     0.0033021552    -0.0020037756
   43  C  3 XY     -0.0022461178    -0.0005797522     0.0001034631    -0.0022761636     0.0009354809
   44  C  3 XZ      0.0049045674    -0.0038344092     0.0009207633    -0.0036669009     0.0019188653
   45  C  3 YZ     -0.0030620034     0.0067617568     0.0001028062     0.0005472903    -0.0004085513
   46  C  4  S      0.0226282085     0.0731337018    -0.0051564126    -0.0029519566     0.0020934800
   47  C  4  S     -0.0530372011    -0.1471814202     0.0065647533     0.0140640117    -0.0028711713
   48  C  4  S      0.0592889423    -0.1620548461     0.0653837686    -0.0954347948     0.0120348836
   49  C  4  X     -0.0504284405    -0.0200552836    -0.0443655319     0.1127186161     0.0178421436
   50  C  4  Y     -0.0966845053    -0.1349919146    -0.0254144987     0.1053721830    -0.0354622636
   51  C  4  Z      0.1067244177    -0.0581563351     0.0079601477     0.0291374193    -0.0055142078
   52  C  4  X     -0.0163297151     0.0105150076    -0.0184609286     0.0403951677     0.0040077162
   53  C  4  Y     -0.0530493964     0.0030316668    -0.0345838331     0.0848304338    -0.0168184605
   54  C  4  Z      0.0504520046    -0.0554959319     0.0148304395    -0.0093627856     0.0021653537
   55  C  4 XX     -0.0063924305    -0.0106870726    -0.0000792423    -0.0044089653     0.0009759758
   56  C  4 YY     -0.0029169030    -0.0115836014     0.0012595114    -0.0004560526     0.0002053351
   57  C  4 ZZ     -0.0033291633    -0.0080415689    -0.0004155061     0.0096798097    -0.0023054366
   58  C  4 XY      0.0000709472    -0.0005972271     0.0028889948    -0.0072159831    -0.0014703671
   59  C  4 XZ      0.0013677063     0.0053807942    -0.0006441664     0.0030059359     0.0007088322
   60  C  4 YZ     -0.0024392183     0.0087376595    -0.0002475740    -0.0030555696     0.0010154717
   61  C  5  S      0.0217414016     0.0000310320     0.0267115200     0.0028488613    -0.0198952178
   62  C  5  S     -0.0495439043    -0.0124581518    -0.0540338243    -0.0108707821     0.0443843489
   63  C  5  S     -0.2315837905     0.1759909198    -0.0671905679    -0.0382122850     0.0849004892
   64  C  5  X     -0.1712485766    -0.0177851592    -0.0184287789    -0.0965185135    -0.0049736759
   65  C  5  Y     -0.0654575065    -0.0382090473    -0.0071457697     0.0172948053     0.0081635337
   66  C  5  Z      0.1574160118    -0.0071729081     0.0074397935     0.0975433364    -0.0115116252
   67  C  5  X     -0.1504006089    -0.0913977903     0.0030949852    -0.0919566774     0.0421421878
   68  C  5  Y     -0.0433940195    -0.0619111183    -0.0161545870     0.0354052550    -0.0018564507
   69  C  5  Z      0.1239965520     0.0550131634     0.0078795833     0.0342061021    -0.0295341009
   70  C  5 XX     -0.0024107691     0.0015681989    -0.0024461172    -0.0077463723     0.0043876838
   71  C  5 YY     -0.0018704878    -0.0073463263    -0.0036452853     0.0034535751     0.0025655276
   72  C  5 ZZ     -0.0037435050     0.0039249939    -0.0040500758     0.0022898682     0.0026441449
   73  C  5 XY      0.0044329449     0.0026559386     0.0011706175    -0.0003092186    -0.0013209037
   74  C  5 XZ      0.0007814870     0.0024836392     0.0011754588    -0.0005219682     0.0006448830
   75  C  5 YZ     -0.0015784295    -0.0001400843     0.0008266546    -0.0010027869    -0.0008564076
   76  C  6  S      0.0005506142     0.0061159828     0.0077842081    -0.0125848330     0.0001119390
   77  C  6  S      0.0058375722    -0.0136369153    -0.0149415201     0.0274397732    -0.0009978619
   78  C  6  S     -0.0879605945    -0.0143832511    -0.0396230039     0.0812334718    -0.0077691701
   79  C  6  X      0.0626013468    -0.0266730628     0.0022890228     0.1327767900    -0.0320202972
   80  C  6  Y     -0.0262922485    -0.1002052841    -0.0294802764     0.1078617542    -0.0084062738
   81  C  6  Z     -0.0471373380     0.0946421242    -0.0442344779     0.1283562858     0.0064538829
   82  C  6  X      0.0014990668    -0.0094345775    -0.0075888483     0.0658196577    -0.0130003976
   83  C  6  Y      0.0048917273    -0.0243149722    -0.0058648871     0.0273125025    -0.0030595095
   84  C  6  Z     -0.0088832887     0.0242343689    -0.0112699717     0.0407637866     0.0075123419
   85  C  6 XX     -0.0007785507    -0.0047486950    -0.0029801790     0.0047782283     0.0009642049
   86  C  6 YY     -0.0001797916     0.0048864751    -0.0005966613    -0.0005747935     0.0000958865
   87  C  6 ZZ      0.0000233225    -0.0037334462    -0.0009218969     0.0044226243    -0.0010806369
   88  C  6 XY     -0.0046986761    -0.0019097223    -0.0010200479     0.0014097403     0.0003034420
   89  C  6 XZ     -0.0025139745     0.0037471016    -0.0016816183     0.0032958358     0.0000881306
   90  C  6 YZ      0.0050833619    -0.0020682861     0.0006253471     0.0002478300    -0.0003564323
   91  C  7  S      0.0255458692     0.0131527706    -0.0069701583     0.0439850142    -0.0073451618
   92  C  7  S     -0.0572332754    -0.0313793908     0.0144247192    -0.0982150601     0.0158315708
   93  C  7  S      0.0568253086    -0.0124231507     0.0185003921     0.0354551701     0.0080501763
   94  C  7  X      0.0397161441     0.0156652819    -0.0082581691     0.0275753312     0.0022542106
   95  C  7  Y     -0.0420860618    -0.0154070693     0.0110352813    -0.0712859142     0.0128215349
   96  C  7  Z      0.0077271991     0.0248956602    -0.0034594654     0.0370163646    -0.0090049834
   97  C  7  X     -0.0430718591     0.0031563221    -0.0173564523    -0.0407937398    -0.0005439857
   98  C  7  Y      0.0734125739    -0.0031368710     0.0241043990     0.0640111654     0.0047961988
   99  C  7  Z     -0.0337243351    -0.0058621181    -0.0087803575    -0.0238566661    -0.0031085670
  100  C  7 XX     -0.0041988776    -0.0019350651     0.0009947233    -0.0052487468     0.0003906911
  101  C  7 YY     -0.0054003473    -0.0028362192     0.0008723730    -0.0081560655     0.0016819876
  102  C  7 ZZ     -0.0016963295    -0.0017391930     0.0006763052    -0.0049975082     0.0009326059
  103  C  7 XY      0.0026233404     0.0007428210    -0.0005601516     0.0028714646    -0.0002204150
  104  C  7 XZ     -0.0002308644    -0.0008735561     0.0003197737    -0.0014799980     0.0002690951
  105  C  7 YZ      0.0004620553     0.0008961181    -0.0001689594     0.0026738244    -0.0007455629
  106  C  8  S      0.0425706697     0.0011330920    -0.0087797123     0.0056771310    -0.0282451252
  107  C  8  S     -0.0843295588    -0.0019362758     0.0151218833    -0.0117626192     0.0560617408
  108  C  8  S     -0.0109667772     0.0057392422    -0.1490178912    -0.0220083849     0.2474842539
  109  C  8  X     -0.0348741005    -0.0025220096     0.2166643995     0.0235228944    -0.1550182649
  110  C  8  Y      0.0042510216    -0.0003778346    -0.0181833786    -0.0008490170     0.0152847789
  111  C  8  Z      0.0153901563     0.0003583577    -0.1034967782    -0.0119326108     0.0718524349
  112  C  8  X     -0.0087028393    -0.0065705778     0.1641324215     0.0421255272     0.0941956120
  113  C  8  Y      0.0023506221     0.0041022727    -0.0158461063    -0.0119946254    -0.0044296940
  114  C  8  Z      0.0056777174     0.0016646124    -0.0764728121    -0.0127767037    -0.0482226517
  115  C  8 XX     -0.0049188287     0.0001139710    -0.0017935908    -0.0003201196     0.0154942425
  116  C  8 YY     -0.0053986421    -0.0001732526     0.0019565201    -0.0015053319    -0.0070550085
  117  C  8 ZZ     -0.0041813749    -0.0001554254     0.0008224747    -0.0009047771     0.0004514320
  118  C  8 XY      0.0010977129     0.0001406971     0.0000466123     0.0000835753     0.0005289788
  119  C  8 XZ      0.0005480426    -0.0000021684     0.0015736410    -0.0002851462    -0.0097819771
  120  C  8 YZ      0.0021275854     0.0000082414    -0.0010775373     0.0009751143     0.0066977666
  121  N  9  S      0.0148509086     0.0073964002    -0.0032381904     0.0224009176    -0.0039609792
  122  N  9  S      0.0289845793     0.0155467639    -0.0079904413     0.0454654839    -0.0084926866
  123  N  9  S      0.0788428490     0.0129985424     0.0160988011     0.0912742782    -0.0055384910
  124  N  9  X     -0.0036733583    -0.0008764914     0.0007547224     0.0034305122    -0.0026151193
  125  N  9  Y     -0.0033352552    -0.0045275527    -0.0002509605     0.0070792920    -0.0036269968
  126  N  9  Z      0.0047737989    -0.0064784344    -0.0006135184    -0.0056026861     0.0026959949
  127  N  9  X     -0.0044358537     0.0004795604    -0.0027302251    -0.0086759777     0.0010338565
  128  N  9  Y      0.0124241258     0.0031856073     0.0055059686     0.0059950729     0.0024011859
  129  N  9  Z     -0.0070469438     0.0067213690    -0.0026005921    -0.0020826325    -0.0013194044
  130  N  9 XX     -0.0000507264     0.0003462666    -0.0003114391     0.0016158155    -0.0006503392
  131  N  9 YY      0.0014153145     0.0013852780    -0.0003679896     0.0012610681    -0.0000349296
  132  N  9 ZZ      0.0006979449    -0.0002140786    -0.0003795576     0.0005330958    -0.0000785149
  133  N  9 XY     -0.0003619976    -0.0005490970    -0.0000489186    -0.0011765060     0.0003465217
  134  N  9 XZ      0.0004682213    -0.0003445742    -0.0000032684     0.0003865751    -0.0000568313
  135  N  9 YZ     -0.0011547124     0.0003040317     0.0000269896    -0.0000594395    -0.0002167232
  136  C 10  S     -0.0122204446    -0.0003371636     0.0019188519     0.0049207091     0.0649756021
  137  C 10  S      0.0245351095     0.0006287371    -0.0035576477    -0.0096360539    -0.1311966715
  138  C 10  S      0.0012687553    -0.0017772100    -0.0053084540    -0.0162114403    -0.3389043104
  139  C 10  X      0.0264079473     0.0007534250     0.0656119914     0.0307558741     0.1393603338
  140  C 10  Y      0.0482756681     0.0022184665    -0.1495478438    -0.0283931526    -0.0788960804
  141  C 10  Z     -0.0534305888    -0.0014678133     0.0843181264     0.0054352939    -0.0128011578
  142  C 10  X      0.0078167691     0.0009777082     0.0161770045     0.0030328305    -0.0427116774
  143  C 10  Y      0.0172079690     0.0008082824    -0.0422315946    -0.0045201919     0.0682422291
  144  C 10  Z     -0.0189771250    -0.0007802548     0.0251029110     0.0013217443    -0.0309433519
  145  C 10 XX      0.0043627512     0.0001105673    -0.0041702152    -0.0004109049    -0.0056163282
  146  C 10 YY      0.0002442264     0.0000360538     0.0005698614    -0.0013877461    -0.0165056374
  147  C 10 ZZ      0.0006580576    -0.0000555285    -0.0011694875    -0.0008145272    -0.0058444558
  148  C 10 XY     -0.0010507465    -0.0000322696    -0.0003151079     0.0002947377     0.0088437165
  149  C 10 XZ     -0.0013259461    -0.0000092162     0.0025404006    -0.0002460255    -0.0063520221
  150  C 10 YZ      0.0012584098     0.0000354274    -0.0008371789     0.0007615988     0.0063893272
  151  C 11  S     -0.0255792244    -0.0007957859     0.0358780886    -0.0023200773    -0.0702608751
  152  C 11  S      0.0514059053     0.0014524770    -0.0699869049     0.0056494817     0.1429990523
  153  C 11  S      0.0223503077     0.0011263432    -0.0680811234     0.0058045198     0.3146465824
  154  C 11  X     -0.0387818292    -0.0010404579    -0.0272634653    -0.0141715248    -0.0217428995
  155  C 11  Y      0.0472746912     0.0017941929    -0.1370728148    -0.0252102956     0.0140892553
  156  C 11  Z     -0.0168529827    -0.0009243317     0.1253260535     0.0280508630     0.0004346635
  157  C 11  X     -0.0150609118    -0.0006455182    -0.0009711984    -0.0067938886    -0.0560451656
  158  C 11  Y      0.0127772783     0.0002210352    -0.0368355125    -0.0100271002    -0.0705462068
  159  C 11  Z     -0.0019575173     0.0002935062     0.0301916285     0.0117653100     0.0873609762
  160  C 11 XX      0.0037417809     0.0000888932    -0.0061309251    -0.0004995458     0.0022470004
  161  C 11 YY      0.0027050317     0.0000992659    -0.0057846476     0.0001643498     0.0113405006
  162  C 11 ZZ      0.0032962775     0.0000963991    -0.0051076841     0.0002670435     0.0120349653
  163  C 11 XY      0.0004276652    -0.0000161074     0.0008016840     0.0004060571     0.0049433024
  164  C 11 XZ     -0.0016157564    -0.0001049521     0.0015381769     0.0001105849    -0.0027455741
  165  C 11 YZ     -0.0011323594    -0.0000225387     0.0024386988    -0.0002804987    -0.0093157234
  166  C 12  S      0.0343989711     0.0009185333    -0.0147176716     0.0058738704     0.0667974584
  167  C 12  S     -0.0690036176    -0.0019136553     0.0307392060    -0.0111892536    -0.1304255810
  168  C 12  S     -0.0189376212    -0.0000320984     0.0095282351    -0.0183533273    -0.2989902665
  169  C 12  X     -0.0106289686    -0.0001822837    -0.1122063101    -0.0463708489    -0.2156484041
  170  C 12  Y     -0.0019152649    -0.0007060879     0.0114565860     0.0056293037     0.0174468880
  171  C 12  Z      0.0074920105    -0.0003292606     0.0520450090     0.0213546870     0.1033590597
  172  C 12  X      0.0034022450    -0.0002245037    -0.0546619441    -0.0115087849     0.0352997241
  173  C 12  Y     -0.0011584620    -0.0006756636     0.0049283478     0.0022582553    -0.0054628386
  174  C 12  Z     -0.0009068464    -0.0004466255     0.0258753717     0.0050553935    -0.0150374816
  175  C 12 XX     -0.0062015724    -0.0001990323     0.0038711747    -0.0014222934    -0.0204697304
  176  C 12 YY     -0.0028630886    -0.0000645695    -0.0017292628    -0.0009041755    -0.0019915261
  177  C 12 ZZ     -0.0032289662    -0.0000826949     0.0000627933    -0.0009098422    -0.0066169441
  178  C 12 XY      0.0007689126     0.0000230534     0.0000284309     0.0001700227     0.0012718392
  179  C 12 XZ      0.0020635432     0.0000626006    -0.0023334265     0.0004719438     0.0094467609
  180  C 12 YZ      0.0004388143    -0.0000151973     0.0017818637     0.0003179606    -0.0024369513
  181  C 13  S     -0.0286922821    -0.0010414275     0.0367138747    -0.0018516362    -0.0708338944
  182  C 13  S      0.0576317153     0.0020633295    -0.0719870624     0.0042768562     0.1442591519
  183  C 13  S      0.0240280971    -0.0014044782    -0.0696023287     0.0117762690     0.3123308091
  184  C 13  X     -0.0144988189     0.0002149002    -0.0901989293    -0.0277613466    -0.0087941072
  185  C 13  Y     -0.0415015237    -0.0016583987     0.1456436131     0.0281195122    -0.0112231674
  186  C 13  Z      0.0413373842     0.0011996197    -0.0682292870    -0.0075543556     0.0138928521
  187  C 13  X     -0.0083167945     0.0005700515    -0.0182535367    -0.0142443712    -0.0890071234
  188  C 13  Y     -0.0100083105    -0.0007567818     0.0376101467     0.0140434218     0.0821959839
  189  C 13  Z      0.0127110126     0.0004088803    -0.0203241356    -0.0035975264    -0.0179226377
  190  C 13 XX      0.0048171750     0.0001057258    -0.0065940561    -0.0001705124     0.0076370668
  191  C 13 YY      0.0034865617     0.0001193821    -0.0059328063     0.0001818313     0.0138453101
  192  C 13 ZZ      0.0025570641     0.0001405353    -0.0047514302    -0.0002425057     0.0044548747
  193  C 13 XY     -0.0016186369    -0.0000846838     0.0015747984    -0.0003431612    -0.0092876967
  194  C 13 XZ     -0.0005103361    -0.0000170643     0.0011342229     0.0004311120     0.0053667978
  195  C 13 YZ     -0.0005609593    -0.0000327620     0.0020594109     0.0000436498    -0.0038617722
  196  C 14  S     -0.0092029586    -0.0000225473     0.0031520756     0.0045216322     0.0673421631
  197  C 14  S      0.0186356180     0.0001942666    -0.0061629010    -0.0092787773    -0.1361264871
  198  C 14  S     -0.0017031379     0.0043525200    -0.0112396029    -0.0344234647    -0.3342262503
  199  C 14  X      0.0513082894     0.0015745348    -0.0006815616     0.0204915830     0.1055808747
  200  C 14  Y     -0.0543645026    -0.0016567339     0.1395548918     0.0214395384     0.0531039693
  201  C 14  Z      0.0156878275     0.0011943403    -0.1119953790    -0.0289493966    -0.0998702056
  202  C 14  X      0.0175379727     0.0012830093    -0.0008375236     0.0040068862    -0.0171794065
  203  C 14  Y     -0.0197257528     0.0010509241     0.0395354611    -0.0025548403    -0.0593335706
  204  C 14  Z      0.0054463844    -0.0010733721    -0.0314796395    -0.0007843249     0.0575392325
  205  C 14 XX      0.0033947143     0.0001532000    -0.0049271678    -0.0006530525    -0.0012833572
  206  C 14 YY     -0.0005621438    -0.0000684012     0.0003978364    -0.0013780391    -0.0146429142
  207  C 14 ZZ      0.0013973333     0.0000328718    -0.0006660529    -0.0007885579    -0.0126568335
  208  C 14 XY      0.0008752054     0.0000157922     0.0007494228     0.0003975775    -0.0033513388
  209  C 14 XZ     -0.0023134089    -0.0000569284     0.0021025780    -0.0001502176     0.0006125945
  210  C 14 YZ      0.0007217566     0.0000062706    -0.0013586171     0.0007145327     0.0111228717
  211  H 15  S     -0.1799052395     0.1141592300    -0.0386453028    -0.0037845991     0.0394269561
  212  H 15  S     -0.0308738139     0.0359553994    -0.0060908983    -0.0147368243     0.0128667108
  213  H 16  S     -0.0680706448    -0.2157847996    -0.0524962204     0.1440494886     0.0108584076
  214  H 16  S     -0.0045758296    -0.0601215406    -0.0077084444     0.0211627807     0.0041856970
  215  H 17  S     -0.0736260042     0.1999840140    -0.0398782237     0.1740137948    -0.0273042316
  216  H 17  S     -0.0125683640     0.0544346289    -0.0091332468     0.0302563964    -0.0072890726
  217  H 18  S     -0.1067004108    -0.1337040435    -0.0158854838     0.0718281899    -0.0208719495
  218  H 18  S     -0.0139807515    -0.0374484157    -0.0003954454     0.0073975882    -0.0060468130
  219  H 19  S     -0.0113087068    -0.0019476564    -0.0384663983     0.1564065185    -0.0102585319
  220  H 19  S      0.0083706842     0.0004213590    -0.0037987934     0.0238290478    -0.0033568436
  221  H 20  S     -0.0365115898    -0.0213456430    -0.0115956204    -0.0597372244     0.0194040952
  222  H 20  S     -0.0026227513    -0.0045111975    -0.0037543901    -0.0057776781     0.0056971121
  223  H 21  S      0.0315107053     0.0013440911    -0.1124563733    -0.0326342041    -0.1820772096
  224  H 21  S      0.0018576786     0.0004299057    -0.0233385900    -0.0096589438    -0.0666704057
  225  H 22  S      0.0417146007     0.0016916569    -0.1538408814    -0.0240338088     0.0882554768
  226  H 22  S      0.0086660823     0.0005839656    -0.0313144010    -0.0039697050     0.0433757155
  227  H 23  S     -0.0393105845    -0.0008731952    -0.0614530954    -0.0402352375    -0.2540724711
  228  H 23  S     -0.0118080317    -0.0002861920    -0.0010777666    -0.0086854432    -0.0852717509
  229  H 24  S      0.0452433973     0.0019416402    -0.1516744406    -0.0240026595     0.0913035753
  230  H 24  S      0.0091568846     0.0005197102    -0.0300551061    -0.0034070755     0.0434453642
  231  H 25  S      0.0270429644     0.0010949110    -0.1085682740    -0.0312098974    -0.1777964072
  232  H 25  S      0.0017838625     0.0001187063    -0.0189588318    -0.0081750726    -0.0615070198
  233  C 26  S      0.0266211996     0.0017724083    -0.0411364853     0.0211782492     0.0343545390
  234  C 26  S     -0.0630575535    -0.0007579676     0.0862125280    -0.0473439092    -0.0652377072
  235  C 26  S      0.0230928807     0.0060824339     0.1521154215     0.0281910376    -0.0583511307
  236  C 26  X      0.1954213152     0.0018033782     0.0925223706     0.1064080178    -0.0616447012
  237  C 26  Y     -0.0250904059    -0.0101020534    -0.0067990567     0.0029998297     0.0037889448
  238  C 26  Z     -0.0890845684    -0.0107928773    -0.0474533018    -0.0558739400     0.0303273247
  239  C 26  X     -0.1550437595    -0.0200827690     0.0419914211    -0.0337393265     0.0526857808
  240  C 26  Y      0.0113603260     0.0085774976     0.0004463911    -0.0039454299    -0.0017863506
  241  C 26  Z      0.0858971273     0.0083002289    -0.0226890596     0.0244271443    -0.0276072529
  242  C 26 XX     -0.0078104257     0.0001457453     0.0080131988    -0.0057396688    -0.0069589086
  243  C 26 YY     -0.0017447875    -0.0002417491     0.0030092510    -0.0014460759    -0.0015209070
  244  C 26 ZZ     -0.0027820591     0.0002113160     0.0041169963    -0.0016242443    -0.0031486367
  245  C 26 XY      0.0016090082     0.0003025287    -0.0002181729    -0.0000010952     0.0001968439
  246  C 26 XZ      0.0027763532     0.0005941642    -0.0027798224     0.0015585876     0.0034404530
  247  C 26 YZ     -0.0008250013    -0.0000529096    -0.0000111431     0.0000144057     0.0000248980
  248  C 27  S     -0.0606334070    -0.0020538378     0.0278690634    -0.0207084899    -0.0487222654
  249  C 27  S      0.1275196443     0.0052724387    -0.0641441509     0.0446027659     0.1168986433
  250  C 27  S      0.2009344206     0.0116560578     0.0230066049     0.0813014444     0.0477527801
  251  C 27  X     -0.0773238911    -0.0033316946    -0.1840632928    -0.0516204713     0.1729310354
  252  C 27  Y      0.0015033405    -0.0042307271     0.0130605449     0.0077320909    -0.0123455187
  253  C 27  Z      0.0407925226    -0.0033981419     0.0891735934     0.0241240183    -0.0850778187
  254  C 27  X     -0.0739613451    -0.0138737078     0.1052930690     0.0023294163     0.0714655788
  255  C 27  Y      0.0007211648    -0.0058209809    -0.0094138540     0.0075841052    -0.0060542323
  256  C 27  Z      0.0340488212     0.0039413932    -0.0500869968    -0.0070170051    -0.0345819415
  257  C 27 XX      0.0117345937     0.0006068745    -0.0064925971     0.0043161540     0.0119122831
  258  C 27 YY      0.0044292807     0.0001889358    -0.0022701754     0.0015210459     0.0038586300
  259  C 27 ZZ      0.0063288161     0.0000441159    -0.0031167702     0.0021664322     0.0063862088
  260  C 27 XY      0.0000817893     0.0004446077     0.0007523621    -0.0005039436    -0.0000411900
  261  C 27 XZ     -0.0044278704     0.0002100639     0.0026336185    -0.0014266090    -0.0040025068
  262  C 27 YZ     -0.0002313348    -0.0002222153     0.0001000590     0.0004776445     0.0016633749
  263  C 28  S     -0.0371557397    -0.0129933997    -0.0043355482    -0.0306219334     0.0091068678
  264  C 28  S      0.0816752911     0.0396259911     0.0118762391     0.0602057269    -0.0195655892
  265  C 28  S     -0.1509016191    -0.1986577330    -0.0436548460     0.0025325802    -0.0087119020
  266  C 28  X     -0.0225413596    -0.0363908679    -0.0076999217    -0.1024312133     0.0447881726
  267  C 28  Y      0.1163852380     0.0636427693    -0.0147835311     0.1239199741    -0.0141432912
  268  C 28  Z     -0.1031724642     0.0273041247     0.0091419395    -0.0284417308    -0.0067501050
  269  C 28  X     -0.0154850107     0.0211104539    -0.0060592188    -0.0944816252     0.0114734807
  270  C 28  Y      0.0913943786    -0.0367571851     0.0113812639     0.1209038869    -0.0014429605
  271  C 28  Z     -0.0410539398     0.0937421170     0.0024379210    -0.0479971055    -0.0034705122
  272  C 28 XX      0.0021997747     0.0034078541     0.0010728102     0.0061844692    -0.0035097811
  273  C 28 YY      0.0043561796     0.0007580489     0.0008971303     0.0027323793    -0.0004473985
  274  C 28 ZZ      0.0082303084     0.0030059034     0.0000024465     0.0045999555    -0.0005029753
  275  C 28 XY     -0.0023274732    -0.0034923751    -0.0017036752     0.0030013040     0.0002127842
  276  C 28 XZ      0.0042596022    -0.0061583331     0.0019430263    -0.0026844482    -0.0006711435
  277  C 28 YZ     -0.0040999172    -0.0002201051    -0.0004108883     0.0000728387    -0.0004446282

                         36               37               38               39               40
                   -0.5126520595    -0.5056998933    -0.4895415189    -0.4868417623    -0.4788691974
    1  C  1  S     -0.0061715060    -0.0016986468     0.0186952519     0.0224541254     0.0085536359
    2  C  1  S      0.0245263339     0.0001669445    -0.0327518018    -0.0514308226    -0.0223314320
    3  C  1  S     -0.0032235284     0.0042704925    -0.0217876089    -0.0543987931    -0.0325522367
    4  C  1  X      0.0674752012    -0.0369475702     0.1909928827    -0.0857426441    -0.0801161934
    5  C  1  Y     -0.0843207551     0.0213216243    -0.0645906732    -0.1171516180    -0.0395691045
    6  C  1  Z     -0.1417324291     0.0538344569    -0.1586520461     0.0572632945     0.0830243187
    7  C  1  X      0.0058657663    -0.0091369672     0.0750893321    -0.0555544205    -0.0430809204
    8  C  1  Y     -0.0288426936     0.0081072732    -0.0185226894    -0.0288764891    -0.0113365113
    9  C  1  Z     -0.0440520675     0.0167913999    -0.0537361725     0.0216837036     0.0335997699
   10  C  1 XX      0.0051948645    -0.0010281238    -0.0001696503    -0.0035735490    -0.0014058830
   11  C  1 YY     -0.0040684446     0.0012272568    -0.0018816408    -0.0022348612    -0.0008767690
   12  C  1 ZZ      0.0017261042     0.0006118975    -0.0065925718    -0.0016290254    -0.0001359733
   13  C  1 XY     -0.0075074588     0.0033086434    -0.0126875120    -0.0037852952     0.0018932304
   14  C  1 XZ     -0.0013376518    -0.0002194497     0.0025538541    -0.0059291470    -0.0038722792
   15  C  1 YZ      0.0070479226    -0.0029967673     0.0128923828     0.0036713447    -0.0021765334
   16  C  2  S      0.0214394792    -0.0044360449     0.0007279196     0.0145045009     0.0084141494
   17  C  2  S     -0.0427389398     0.0083766112     0.0031091524    -0.0389346944    -0.0244634019
   18  C  2  S      0.0022039995     0.0040846277    -0.0400568516    -0.0300117349     0.0033164452
   19  C  2  X      0.0410817451    -0.0214537445     0.1154744196     0.0459540998    -0.0067968115
   20  C  2  Y      0.0421816957    -0.0167723237     0.0502418197    -0.1209498850    -0.0868592254
   21  C  2  Z      0.1541278819    -0.0457690250     0.1118452075     0.0804134341    -0.0007011824
   22  C  2  X      0.0260234412    -0.0105573813     0.0451667654     0.0249272509     0.0025802634
   23  C  2  Y      0.0280540840    -0.0095164353     0.0134099380    -0.0423004773    -0.0272060059
   24  C  2  Z      0.0361604539    -0.0110855034     0.0419186887     0.0553414455     0.0129828037
   25  C  2 XX      0.0028286151    -0.0010087935     0.0035383508     0.0059554314     0.0017152011
   26  C  2 YY     -0.0135754241     0.0037604324    -0.0072053189    -0.0023875816     0.0013500134
   27  C  2 ZZ      0.0038809994    -0.0012294341     0.0030970636    -0.0060330833    -0.0047739441
   28  C  2 XY     -0.0024125688     0.0003292435     0.0020553107     0.0044051002     0.0020523822
   29  C  2 XZ      0.0081420089    -0.0027700091     0.0085464356    -0.0008677212    -0.0024855895
   30  C  2 YZ      0.0050837606    -0.0014260130     0.0016995238     0.0010547352    -0.0003333793
   31  C  3  S     -0.0137425368     0.0015127483     0.0068118873     0.0198072686     0.0067280638
   32  C  3  S      0.0209092111    -0.0006949299    -0.0190855539    -0.0459647362    -0.0142088411
   33  C  3  S     -0.0048751861    -0.0004451448     0.0235282599     0.0326710782     0.0041322626
   34  C  3  X     -0.0049404324    -0.0071075027     0.0895737582     0.1455554243     0.0496379382
   35  C  3  Y      0.0597153732    -0.0109221511     0.0157207753     0.1154654496     0.0570807169
   36  C  3  Z     -0.1592370581     0.0361718240     0.0078844065     0.0246055284     0.0138855623
   37  C  3  X     -0.0017380472    -0.0036107166     0.0431294253     0.0644849763     0.0206889177
   38  C  3  Y      0.0378960365    -0.0090515753     0.0090102939     0.0330593975     0.0150274591
   39  C  3  Z     -0.0593399188     0.0104994775     0.0229803956     0.0363087157     0.0087985554
   40  C  3 XX     -0.0046697741     0.0008905110     0.0023933881     0.0062737413     0.0024852125
   41  C  3 YY      0.0028871567     0.0003298995    -0.0059946429    -0.0046381571    -0.0001544619
   42  C  3 ZZ      0.0067087134    -0.0015977752     0.0006997419    -0.0077001038    -0.0039648492
   43  C  3 XY     -0.0050385464     0.0013624760    -0.0012822917     0.0016507056     0.0012452589
   44  C  3 XZ     -0.0088700758     0.0015903777     0.0049450491     0.0131483025     0.0055837386
   45  C  3 YZ      0.0042705396    -0.0007396429    -0.0006480021     0.0037358883     0.0024664721
   46  C  4  S      0.0013697726    -0.0062705361     0.0271073930     0.0081475713    -0.0062796726
   47  C  4  S     -0.0152170902     0.0158549243    -0.0578707397    -0.0067476436     0.0192204501
   48  C  4  S      0.0214690752     0.0218911009    -0.0840687753    -0.0653015168     0.0031563568
   49  C  4  X     -0.1380288651     0.0231056455     0.0430248103     0.0472736006     0.0035139629
   50  C  4  Y      0.2197460251    -0.0388117790    -0.0762459717    -0.1764222818    -0.0798616198
   51  C  4  Z     -0.1074937502     0.0238230554    -0.0253425966    -0.0943299722    -0.0282447651
   52  C  4  X     -0.0710827335     0.0153879947     0.0131186821    -0.0007500576    -0.0078566610
   53  C  4  Y      0.0608596445    -0.0140624259    -0.0153604452    -0.0269341061    -0.0166391484
   54  C  4  Z     -0.0397802760     0.0092878393    -0.0012372613    -0.0396930919    -0.0138027617
   55  C  4 XX     -0.0032476464     0.0010474966    -0.0034143035     0.0001887569     0.0009358694
   56  C  4 YY     -0.0000324164     0.0009734015    -0.0031688561     0.0044964237     0.0033005848
   57  C  4 ZZ      0.0033791826     0.0003444990    -0.0048247523    -0.0071367036    -0.0011679591
   58  C  4 XY      0.0091375832    -0.0012218209    -0.0050306565    -0.0103378927    -0.0038441613
   59  C  4 XZ     -0.0038312214     0.0012070763    -0.0029352127     0.0026797068     0.0023265628
   60  C  4 YZ     -0.0036087178    -0.0000393139     0.0092113952     0.0116910263     0.0036634740
   61  C  5  S      0.0146977366    -0.0046285566     0.0204667493    -0.0291837375    -0.0106304940
   62  C  5  S     -0.0330029701     0.0105774335    -0.0506397558     0.0672044609     0.0262692372
   63  C  5  S      0.0320929028     0.0021769960    -0.0190066061     0.0203741809    -0.0109110526
   64  C  5  X      0.1193029993    -0.0270387281     0.0212556256    -0.1952775354    -0.1203299593
   65  C  5  Y     -0.1951943162     0.0289313383     0.0819792945    -0.0405772562    -0.0376577923
   66  C  5  Z      0.0869642082     0.0067772243    -0.2358148688    -0.0178572339     0.0617733767
   67  C  5  X      0.0809431867    -0.0090873750    -0.0163192748    -0.1240412832    -0.0667299764
   68  C  5  Y     -0.0608562370    -0.0059735310     0.0605324129     0.0059293057    -0.0148981036
   69  C  5  Z      0.0003344858     0.0181589913    -0.1139000085     0.0004200264     0.0382429324
   70  C  5 XX     -0.0079224860     0.0017793256     0.0042893757     0.0053791540    -0.0000217983
   71  C  5 YY     -0.0004712572     0.0008731234    -0.0076848232     0.0054777684     0.0032441376
   72  C  5 ZZ      0.0014607427    -0.0003676209    -0.0061656082     0.0044616924     0.0023538078
   73  C  5 XY      0.0080963942    -0.0031032092     0.0029739078     0.0003341402    -0.0008273472
   74  C  5 XZ     -0.0068464221     0.0019785172    -0.0000119307     0.0105899057     0.0059857292
   75  C  5 YZ     -0.0035627117     0.0006276978     0.0064623943    -0.0047928791    -0.0035471489
   76  C  6  S      0.0021710989     0.0036907949    -0.0282461838    -0.0127542874     0.0014808544
   77  C  6  S     -0.0065530154    -0.0079435400     0.0651430196     0.0298465857    -0.0025539761
   78  C  6  S     -0.0062444822    -0.0037385428     0.0057460479    -0.0097509932    -0.0085096294
   79  C  6  X     -0.1415740438     0.0363591268     0.0142721905    -0.2133765297    -0.0906327890
   80  C  6  Y      0.0656199912    -0.0238156076     0.1101122301     0.1352695364     0.0369691273
   81  C  6  Z     -0.1108375819     0.0163487268     0.0913671656     0.0461595305    -0.0059981328
   82  C  6  X     -0.0445574451     0.0130711883    -0.0089696808    -0.0919021211    -0.0370624118
   83  C  6  Y      0.0373171286    -0.0137140190     0.0659508614     0.0684386098     0.0150150437
   84  C  6  Z     -0.0440034328     0.0076612888     0.0391334455     0.0421525712     0.0097404469
   85  C  6 XX      0.0040658115    -0.0021432008     0.0068435702     0.0150512253     0.0050993839
   86  C  6 YY     -0.0026616019    -0.0000849694     0.0037111055    -0.0033996444    -0.0030930709
   87  C  6 ZZ     -0.0016627141     0.0000403225     0.0053648412    -0.0006799011    -0.0010678742
   88  C  6 XY     -0.0038606605     0.0013785111    -0.0019350058    -0.0047020251    -0.0020028168
   89  C  6 XZ      0.0015251147    -0.0011881159     0.0076516704     0.0064298682     0.0006415138
   90  C  6 YZ     -0.0044879499    -0.0000614197     0.0098414280     0.0020860517    -0.0014373799
   91  C  7  S      0.0515234398    -0.0089637644    -0.0125850020     0.0079008134     0.0074683340
   92  C  7  S     -0.1084938918     0.0183359268     0.0304817432    -0.0132401866    -0.0158948164
   93  C  7  S     -0.0870853015     0.0222659370     0.0012585143    -0.0663158417    -0.0209510315
   94  C  7  X      0.0523546653     0.0020729891    -0.1200211539    -0.0064856166     0.0264854923
   95  C  7  Y     -0.0771840884     0.0188630642    -0.0402343756    -0.0384566560    -0.0083757170
   96  C  7  Z     -0.0127989051     0.0005431470     0.0223614048    -0.0491412768    -0.0274199446
   97  C  7  X      0.0424217517    -0.0031627426    -0.0347803755     0.0379022835     0.0177251099
   98  C  7  Y     -0.0588394398     0.0146561371    -0.0326866054    -0.0804826263    -0.0157403940
   99  C  7  Z      0.0102792175    -0.0054985400     0.0195484857     0.0090238257    -0.0064401496
  100  C  7 XX     -0.0058606703     0.0006088244     0.0052011599    -0.0007711340    -0.0017645833
  101  C  7 YY     -0.0098288752     0.0019493509     0.0003039080    -0.0014192655    -0.0008762425
  102  C  7 ZZ     -0.0040248492     0.0007411067     0.0008199061     0.0009424842     0.0000860566
  103  C  7 XY      0.0039588883    -0.0004028266    -0.0032347101     0.0010072585     0.0013078147
  104  C  7 XZ     -0.0011155217     0.0000129104     0.0014292576     0.0008973004     0.0000228954
  105  C  7 YZ      0.0012789287    -0.0004033063     0.0009627305    -0.0013710875    -0.0007650589
  106  C  8  S     -0.0064057480     0.0038414272    -0.0211935081     0.0355286317    -0.0503999843
  107  C  8  S      0.0125368472    -0.0076053599     0.0451728135    -0.0766464568     0.1117917800
  108  C  8  S      0.0260250145    -0.0120528637     0.0769097881    -0.1173181517     0.1589810688
  109  C  8  X     -0.0035094306     0.0508581436     0.0326207902    -0.0696821795     0.1972849931
  110  C  8  Y     -0.0435489290    -0.2189731265    -0.0364539697    -0.0013434250    -0.0136525670
  111  C  8  Z      0.0360039720     0.1492081744     0.0004564912     0.0255585612    -0.1008475865
  112  C  8  X      0.0152544267     0.0079691288     0.0335611711    -0.0616889466     0.1235697061
  113  C  8  Y     -0.0127898304    -0.0592013193    -0.0213953725    -0.0018766545    -0.0136725163
  114  C  8  Z      0.0002387818     0.0438703302    -0.0051455768     0.0311812654    -0.0577021662
  115  C  8 XX      0.0015596090    -0.0005229848     0.0040723945    -0.0039955679     0.0034511511
  116  C  8 YY     -0.0001546452    -0.0000538247     0.0026119279    -0.0046442011     0.0084084100
  117  C  8 ZZ      0.0007083021    -0.0006766058     0.0015917717    -0.0047658630     0.0066988312
  118  C  8 XY      0.0005050229    -0.0006830134    -0.0011041970     0.0006259023     0.0002341041
  119  C  8 XZ     -0.0011174573     0.0006289873     0.0001730036     0.0009539797     0.0014576358
  120  C  8 YZ      0.0001607486     0.0002072753    -0.0001883427     0.0008165091    -0.0028152767
  121  N  9  S      0.0290132767    -0.0055393853    -0.0070545914     0.0044903876     0.0043159097
  122  N  9  S      0.0629739824    -0.0118895498    -0.0146783026     0.0113458980     0.0095030693
  123  N  9  S      0.0230061064    -0.0054232536    -0.0275519070    -0.0411211355    -0.0002351624
  124  N  9  X     -0.0168255163    -0.0029902668     0.0679298430     0.0053973368    -0.0146503283
  125  N  9  Y      0.0251623959    -0.0083112871     0.0260924047     0.0227144452     0.0047469426
  126  N  9  Z      0.0169424283    -0.0016431575    -0.0134606503     0.0282295975     0.0160037023
  127  N  9  X      0.0110959058     0.0009064078    -0.0325527257     0.0028193770     0.0080532109
  128  N  9  Y     -0.0207993029     0.0053464752    -0.0162875880    -0.0223960807    -0.0042804833
  129  N  9  Z     -0.0062579038     0.0011535746     0.0065515174    -0.0091933831    -0.0066989831
  130  N  9 XX      0.0013168288    -0.0007861084     0.0053047410     0.0011024642    -0.0008222502
  131  N  9 YY      0.0008894772     0.0003370790    -0.0051445307    -0.0023613887     0.0001746186
  132  N  9 ZZ      0.0033670020    -0.0005373940    -0.0014103027     0.0024657480     0.0014417951
  133  N  9 XY      0.0008094156     0.0001994692    -0.0036898907     0.0006469510     0.0011781362
  134  N  9 XZ      0.0010697350    -0.0003762456     0.0014910583     0.0017036255     0.0004332147
  135  N  9 YZ     -0.0018489985     0.0001085643     0.0025777000    -0.0016888768    -0.0014120134
  136  C 10  S      0.0025932599    -0.0125131970     0.0096436530    -0.0123847128     0.0077676059
  137  C 10  S     -0.0049936142     0.0256356069    -0.0181136651     0.0225343332    -0.0092511497
  138  C 10  S     -0.0326059161     0.0160849468    -0.0473443963     0.0868733811    -0.0768918322
  139  C 10  X      0.0454021564     0.1801201999     0.0294192927    -0.0134642490     0.0283521823
  140  C 10  Y      0.0087954383     0.0917774765    -0.0263064820     0.0681700213    -0.1439597586
  141  C 10  Z     -0.0326036156    -0.1718821068     0.0005940696    -0.0510858324     0.0989863515
  142  C 10  X      0.0067738483     0.0696544112     0.0020678906     0.0092621448     0.0056328427
  143  C 10  Y      0.0141320120     0.0288373504     0.0094755405    -0.0136073125    -0.0001122971
  144  C 10  Z     -0.0151974890    -0.0610109146    -0.0109700649     0.0042907199    -0.0032114395
  145  C 10 XX      0.0003852106     0.0056191634    -0.0026855018     0.0056429527    -0.0092231741
  146  C 10 YY     -0.0014437352    -0.0005061092    -0.0016406977     0.0021414596    -0.0002977516
  147  C 10 ZZ     -0.0004614036    -0.0011057691     0.0002620422    -0.0018966275     0.0045664545
  148  C 10 XY      0.0004568764    -0.0034547859     0.0033674676    -0.0058269284     0.0100613150
  149  C 10 XZ     -0.0006237797     0.0000050968    -0.0011937922     0.0014402934    -0.0018659509
  150  C 10 YZ      0.0010876597     0.0035479436    -0.0004069067     0.0018215926    -0.0045507528
  151  C 11  S     -0.0050044171     0.0066056820    -0.0075728267     0.0108699908    -0.0065236418
  152  C 11  S      0.0100275805    -0.0135499232     0.0136419984    -0.0190461218     0.0078229187
  153  C 11  S      0.0330204675    -0.0198594456     0.0518408830    -0.0892426685     0.0881116961
  154  C 11  X     -0.0479900337    -0.2411293942    -0.0173030012    -0.0220094660     0.0199358165
  155  C 11  Y      0.0295412608     0.1100008703     0.0588093210    -0.0727210530     0.1307215492
  156  C 11  Z      0.0022884603     0.0435186390    -0.0400612751     0.0682138648    -0.1172872254
  157  C 11  X     -0.0184065145    -0.0722592080    -0.0043804477    -0.0112821232     0.0310810640
  158  C 11  Y      0.0005174429     0.0371422863     0.0005831940     0.0092829906    -0.0039706493
  159  C 11  Z      0.0095281805     0.0096357664     0.0010683539    -0.0020448630    -0.0142498831
  160  C 11 XX      0.0007485794     0.0025071211     0.0005077261    -0.0004492950     0.0011099264
  161  C 11 YY      0.0001118677    -0.0045692751     0.0007158388    -0.0010922351    -0.0011929261
  162  C 11 ZZ      0.0010811626    -0.0010551419     0.0027272690    -0.0044773374     0.0058104784
  163  C 11 XY      0.0010352169     0.0015165334     0.0029798311    -0.0045263920     0.0083153099
  164  C 11 XZ     -0.0010866280    -0.0031335398    -0.0024310156     0.0037259753    -0.0075571621
  165  C 11 YZ     -0.0004067465     0.0029862511    -0.0019862670     0.0033110479    -0.0036289809
  166  C 12  S      0.0062785087    -0.0037128774     0.0138371221    -0.0236094006     0.0369263643
  167  C 12  S     -0.0123549479     0.0075662909    -0.0297210158     0.0510871300    -0.0834951165
  168  C 12  S     -0.0321805218     0.0185412609    -0.0713033604     0.1178717401    -0.1656118087
  169  C 12  X     -0.0018935248     0.0493684391     0.0387850289    -0.0686611292     0.1856499862
  170  C 12  Y     -0.0430099341    -0.2133723967    -0.0338653276     0.0053422747    -0.0162002178
  171  C 12  Z      0.0359628314     0.1453864216     0.0046998882     0.0298192259    -0.0896444590
  172  C 12  X      0.0114691805     0.0115938408     0.0344945067    -0.0587647355     0.1044627391
  173  C 12  Y     -0.0169873207    -0.0767258849    -0.0126945400     0.0050567428    -0.0112357710
  174  C 12  Z      0.0077963984     0.0556260423    -0.0093169353     0.0253403703    -0.0490367193
  175  C 12 XX     -0.0021908666    -0.0004867219    -0.0028844593     0.0040721885    -0.0026260648
  176  C 12 YY     -0.0001718070    -0.0005394076    -0.0007140609     0.0012310469    -0.0036648561
  177  C 12 ZZ     -0.0001526362     0.0024029833    -0.0008881771     0.0020420451    -0.0036536649
  178  C 12 XY      0.0008325076     0.0037662516     0.0007462183     0.0000246587    -0.0003720231
  179  C 12 XZ      0.0004980176    -0.0026032532     0.0006233511    -0.0012695839    -0.0002379917
  180  C 12 YZ     -0.0006166036    -0.0013249164    -0.0007695294     0.0006171795     0.0003187365
  181  C 13  S     -0.0078701129    -0.0004863296    -0.0073234961     0.0109406573    -0.0054781864
  182  C 13  S      0.0159043879     0.0014685018     0.0132348028    -0.0193512484     0.0048548470
  183  C 13  S      0.0351851967    -0.0148862249     0.0570661734    -0.0838356900     0.0857740205
  184  C 13  X      0.0481369357     0.1888464308     0.0548096577    -0.0594217544     0.0959605208
  185  C 13  Y      0.0060349301     0.0838625972    -0.0307493810     0.0796484404    -0.1543266780
  186  C 13  Z     -0.0312428085    -0.1702872033    -0.0071188100    -0.0343863855     0.0714447448
  187  C 13  X      0.0061810917     0.0611436258     0.0097925076    -0.0103012714     0.0342226653
  188  C 13  Y      0.0103872832     0.0195989492     0.0116683070    -0.0057396115    -0.0072285968
  189  C 13  Z     -0.0118810697    -0.0490062637    -0.0155320955     0.0094973162    -0.0130974339
  190  C 13 XX      0.0001641599    -0.0043503978     0.0020700935    -0.0042999199     0.0075522804
  191  C 13 YY      0.0023251394     0.0028757538     0.0020604747    -0.0030522083     0.0019424297
  192  C 13 ZZ      0.0007916444     0.0018736116    -0.0003361219     0.0012433165    -0.0038021213
  193  C 13 XY     -0.0010050230     0.0016455656    -0.0029974117     0.0057958942    -0.0096556457
  194  C 13 XZ      0.0010512747     0.0014377625     0.0014018697    -0.0021195896     0.0027345873
  195  C 13 YZ     -0.0011517899    -0.0034791105    -0.0001211751    -0.0007832031     0.0029921974
  196  C 14  S      0.0103662704     0.0071901358     0.0076062725    -0.0136323048     0.0113380895
  197  C 14  S     -0.0210579294    -0.0150943395    -0.0142750797     0.0250584669    -0.0175675095
  198  C 14  S     -0.0377696205     0.0127230475    -0.0549070977     0.0763983872    -0.0899314214
  199  C 14  X     -0.0419999955    -0.2299921045    -0.0417567415     0.0185731764    -0.0408671668
  200  C 14  Y      0.0318867653     0.1191995132     0.0524855398    -0.0673298501     0.1259283981
  201  C 14  Z     -0.0034705977     0.0296162145    -0.0238563394     0.0402352375    -0.0799458834
  202  C 14  X     -0.0205390362    -0.0810608244    -0.0135078715     0.0039718716     0.0078583878
  203  C 14  Y      0.0032522929     0.0471685500    -0.0060911721     0.0088321675    -0.0078715311
  204  C 14  Z      0.0084278679     0.0062713304     0.0099678222    -0.0108560997     0.0018818545
  205  C 14 XX     -0.0008614104    -0.0026046353    -0.0011159699     0.0016742859    -0.0029396722
  206  C 14 YY     -0.0009603976     0.0024454542    -0.0001261291    -0.0000777535     0.0026508069
  207  C 14 ZZ     -0.0020379904    -0.0016219939    -0.0024761204     0.0044222758    -0.0055899696
  208  C 14 XY     -0.0014820962    -0.0031334172    -0.0029874202     0.0048718178    -0.0085845346
  209  C 14 XZ      0.0012310736     0.0034537113     0.0031031355    -0.0044234145     0.0089849163
  210  C 14 YZ      0.0009567013    -0.0015111390     0.0011745885    -0.0025106107     0.0022994720
  211  H 15  S     -0.0810046769     0.0438462835    -0.1824261242     0.0803305544     0.0894055523
  212  H 15  S     -0.0286627337     0.0150034184    -0.0611881350     0.0250231086     0.0299143201
  213  H 16  S     -0.0837102231     0.0272112060    -0.0721946924     0.0601822226     0.0601669654
  214  H 16  S     -0.0247595394     0.0072892200    -0.0183560185     0.0241841239     0.0209648140
  215  H 17  S      0.1252904267    -0.0296162938     0.0039142925    -0.0390460592    -0.0225768041
  216  H 17  S      0.0408668899    -0.0112861008     0.0044041897    -0.0148845746    -0.0109029345
  217  H 18  S      0.1604825580    -0.0240310938    -0.0701537875    -0.0942027705    -0.0391125668
  218  H 18  S      0.0502681033    -0.0104991404    -0.0199949776    -0.0377658154    -0.0179049108
  219  H 19  S     -0.0868700976     0.0078866710     0.1388675790     0.0233446983    -0.0227141625
  220  H 19  S     -0.0250703501     0.0021316408     0.0440743533     0.0039465222    -0.0091844377
  221  H 20  S      0.1311672893    -0.0391733357     0.0394026563     0.2092777832     0.0802308328
  222  H 20  S      0.0372597548    -0.0106951101     0.0079240065     0.0667653948     0.0279362727
  223  H 21  S     -0.0142439916     0.0167112583    -0.0429555582     0.0761966742    -0.1353307788
  224  H 21  S     -0.0055021374     0.0077488641    -0.0166394449     0.0309380756    -0.0565870149
  225  H 22  S      0.0094605712    -0.0294795606     0.0592680722    -0.0966273127     0.1515115342
  226  H 22  S      0.0041581904    -0.0100541389     0.0222255503    -0.0365943529     0.0572702498
  227  H 23  S     -0.0179408320     0.0053939022     0.0101372669    -0.0285981715     0.1191958260
  228  H 23  S     -0.0070622089     0.0025172681     0.0007335782    -0.0053658770     0.0374318615
  229  H 24  S      0.0222056893     0.0058220547     0.0532564049    -0.0985305005     0.1649923241
  230  H 24  S      0.0078829725     0.0014679119     0.0206475230    -0.0362918854     0.0606665295
  231  H 25  S     -0.0202732756     0.0010364283    -0.0416768368     0.0714237764    -0.1170979036
  232  H 25  S     -0.0057528284    -0.0014371635    -0.0198726609     0.0280520674    -0.0445200095
  233  C 26  S     -0.0057799045     0.0047556550    -0.0304867222     0.0380329214     0.0011932157
  234  C 26  S      0.0119416330    -0.0102107170     0.0686852001    -0.0814378163    -0.0063392778
  235  C 26  S     -0.0112021308    -0.0140355272     0.0593035961    -0.0274321700     0.0072934932
  236  C 26  X     -0.0265168315     0.0268092080    -0.1111959951     0.0654926136     0.1195729009
  237  C 26  Y     -0.0537277534    -0.0251028514     0.0294601280    -0.0275892354    -0.0252479909
  238  C 26  Z      0.0522518398     0.0119894485    -0.0241428020    -0.0846207044    -0.0655983323
  239  C 26  X      0.0422531184    -0.0060859211    -0.0056959534    -0.0244552772    -0.0084717686
  240  C 26  Y     -0.0198595138    -0.0025444370    -0.0010879327    -0.0138358196    -0.0068257133
  241  C 26  Z     -0.0158661137     0.0087654648    -0.0173001673     0.0035027781     0.0045549561
  242  C 26 XX     -0.0007469792     0.0004021503     0.0111008018    -0.0056236795    -0.0005100653
  243  C 26 YY      0.0001585218     0.0000540984     0.0023746316    -0.0028381053    -0.0005620467
  244  C 26 ZZ      0.0023868106    -0.0023903457     0.0004888170    -0.0059696017    -0.0006832556
  245  C 26 XY      0.0032987007    -0.0037028765    -0.0014880432     0.0013576030     0.0007069617
  246  C 26 XZ     -0.0014828537     0.0020454987    -0.0006422547     0.0040895164     0.0001328302
  247  C 26 YZ     -0.0019224573     0.0016884685     0.0013568760    -0.0011384815    -0.0006762726
  248  C 27  S      0.0041374734    -0.0025019524     0.0192399108    -0.0295108368     0.0184328077
  249  C 27  S     -0.0090029997     0.0050377566    -0.0388638241     0.0609661237    -0.0409888838
  250  C 27  S     -0.0345417820     0.0143329454    -0.0490763073     0.0540941528     0.0221989986
  251  C 27  X      0.0358353459     0.0094960694     0.0033330853    -0.0126767016    -0.1458945208
  252  C 27  Y     -0.0350056007    -0.0668243274     0.0016594399    -0.0135549193     0.0007359638
  253  C 27  Z      0.0064210477     0.0510021186    -0.0328069487    -0.0206033635     0.0666571290
  254  C 27  X      0.0302755710    -0.0021906961     0.0089383870    -0.0261649345    -0.0299281999
  255  C 27  Y     -0.0147547608    -0.0301513548     0.0068147395    -0.0012524103    -0.0025704081
  256  C 27  Z     -0.0022000510     0.0259172238    -0.0232833692    -0.0053826695     0.0114140089
  257  C 27 XX     -0.0010014565     0.0023470159    -0.0020786230     0.0071723478    -0.0039316097
  258  C 27 YY     -0.0005553267     0.0009537278    -0.0008590173     0.0020424948    -0.0019962445
  259  C 27 ZZ      0.0001739467    -0.0024832513    -0.0045343292     0.0015353059    -0.0023462585
  260  C 27 XY      0.0012460844    -0.0051708321    -0.0018184754     0.0002910163     0.0011917093
  261  C 27 XZ     -0.0004690981     0.0024878036     0.0045071422    -0.0009249071     0.0013049888
  262  C 27 YZ     -0.0004323312     0.0020788256     0.0008635066    -0.0004946680    -0.0003842958
  263  C 28  S     -0.0384700593     0.0089299737     0.0122447723     0.0009351806    -0.0046881398
  264  C 28  S      0.0925394725    -0.0202997258    -0.0341153325    -0.0081551697     0.0088429065
  265  C 28  S      0.1097220663    -0.0448481710     0.0582229176     0.1295662173     0.0304248452
  266  C 28  X     -0.0707843365     0.0392333155    -0.2294090090     0.0080451488     0.0568998809
  267  C 28  Y      0.1001551831    -0.0058144961    -0.1514053530    -0.0312645921     0.0274736323
  268  C 28  Z     -0.1440555731     0.0209069480     0.0958854217    -0.1209301762    -0.0771811324
  269  C 28  X     -0.0076205470     0.0072504408    -0.0874466768     0.0132017868     0.0182766604
  270  C 28  Y      0.0068768599     0.0010427831    -0.0548424415    -0.0670126705    -0.0049419783
  271  C 28  Z     -0.0438936343     0.0147936456     0.0092662200    -0.0358084584    -0.0203375805
  272  C 28 XX      0.0147035307    -0.0038350134     0.0045299494    -0.0044590881    -0.0032829156
  273  C 28 YY     -0.0017567858     0.0004890168    -0.0038363365    -0.0015452249     0.0008112550
  274  C 28 ZZ      0.0092250216    -0.0014782902    -0.0058420391     0.0052662204     0.0041914621
  275  C 28 XY      0.0056790162    -0.0010860252     0.0002779291     0.0046595984     0.0018754765
  276  C 28 XZ     -0.0004122464    -0.0012201044     0.0099281048     0.0016419104    -0.0019312034
  277  C 28 YZ      0.0006448904    -0.0004935086     0.0048196504    -0.0004974301    -0.0016008167

                         41               42               43               44               45
                   -0.4705407593    -0.4587261001    -0.4316095460    -0.4239200948    -0.4156871954
    1  C  1  S      0.0000258009    -0.0042084170    -0.0248795605     0.0008095409     0.0046864376
    2  C  1  S     -0.0001565142     0.0143482429     0.0641124228    -0.0063934000    -0.0140729714
    3  C  1  S     -0.0009514280    -0.0313766231     0.0051887896    -0.0000903633     0.0371224015
    4  C  1  X     -0.0050526817    -0.0036084891    -0.1437010058    -0.0746213581    -0.0774336148
    5  C  1  Y      0.0013555793     0.1131210505     0.1379549980    -0.1331031955    -0.1776556459
    6  C  1  Z      0.0031858308    -0.1463692310    -0.2001178198     0.0434354671    -0.0372907311
    7  C  1  X     -0.0026935408    -0.0125237811    -0.0845847596    -0.0102208823    -0.0282763690
    8  C  1  Y      0.0003265074     0.0085395998     0.0783075128    -0.0613420927    -0.0770500510
    9  C  1  Z      0.0014320898    -0.0664655553    -0.0661152305     0.0191247075    -0.0384276156
   10  C  1 XX      0.0000201330    -0.0030843974    -0.0098794378    -0.0069551684    -0.0029668738
   11  C  1 YY      0.0000096833     0.0100106441     0.0113730423     0.0001010686    -0.0070399657
   12  C  1 ZZ      0.0000088930    -0.0061766345     0.0080017285     0.0068659187     0.0082530862
   13  C  1 XY      0.0001872883     0.0006361263     0.0027723469     0.0101019731     0.0028792224
   14  C  1 XZ     -0.0000795514     0.0062428606     0.0027148231    -0.0069406438    -0.0028001350
   15  C  1 YZ     -0.0003013873     0.0002616853     0.0113859096    -0.0012095475     0.0009776013
   16  C  2  S      0.0003893518     0.0160857480    -0.0217779725     0.0160847430    -0.0022332787
   17  C  2  S     -0.0011752568    -0.0435062358     0.0494286019    -0.0382361104     0.0096692331
   18  C  2  S      0.0015136134    -0.0362115693     0.0802565900    -0.0275593632    -0.0410643893
   19  C  2  X     -0.0030086336    -0.1028518626    -0.0083248214     0.0126283740     0.0006218113
   20  C  2  Y     -0.0042782459    -0.2277527709     0.0900238149    -0.0308353726     0.1004424779
   21  C  2  Z     -0.0011491465     0.1618346789     0.1418169639     0.0882904439     0.0830202594
   22  C  2  X     -0.0008372986    -0.0396173339     0.0069637154     0.0103512030    -0.0057272022
   23  C  2  Y     -0.0012443343    -0.0885825651     0.0433859378    -0.0231296604     0.0241502946
   24  C  2  Z     -0.0002907051     0.0534007945     0.0655823130     0.0622503298     0.0374746553
   25  C  2 XX     -0.0000400243    -0.0069199570     0.0032574485    -0.0011174655     0.0001177677
   26  C  2 YY      0.0001519023     0.0081749259    -0.0009325211    -0.0031837513    -0.0097335154
   27  C  2 ZZ     -0.0001958942    -0.0055708881     0.0055334780    -0.0016721936     0.0099842127
   28  C  2 XY     -0.0000206968    -0.0019290210    -0.0013040516    -0.0006654230    -0.0019951341
   29  C  2 XZ     -0.0001530813     0.0018093752    -0.0035510514    -0.0007433717    -0.0010269362
   30  C  2 YZ      0.0000751799     0.0141053393     0.0093827882    -0.0006597883    -0.0014212139
   31  C  3  S      0.0002184716     0.0200991661     0.0192236809    -0.0147466419    -0.0089299277
   32  C  3  S     -0.0004905635    -0.0537617160    -0.0469317911     0.0309008628     0.0182840698
   33  C  3  S     -0.0018003128    -0.0072190138    -0.0269173051     0.0748190560     0.0514305128
   34  C  3  X     -0.0006319366     0.0759208566     0.0565079420     0.0305239159    -0.0146281727
   35  C  3  Y      0.0010715579     0.1154513706    -0.0156490709     0.1117036817    -0.0609507667
   36  C  3  Z     -0.0028140632    -0.2689838743    -0.0686136309    -0.0020418206    -0.0573449870
   37  C  3  X     -0.0006633706     0.0254400824     0.0349978087     0.0249918906    -0.0106480517
   38  C  3  Y      0.0002007504     0.0302049025     0.0047929660     0.0425231840    -0.0273873053
   39  C  3  Z     -0.0014569279    -0.0911278504    -0.0289338915     0.0134139339    -0.0120834523
   40  C  3 XX     -0.0000162091    -0.0010671010     0.0010661501    -0.0014403664    -0.0001214679
   41  C  3 YY      0.0000307796    -0.0096730129    -0.0077602885     0.0015243519    -0.0060261313
   42  C  3 ZZ     -0.0000597906     0.0050200123    -0.0003453272     0.0057793528     0.0098598374
   43  C  3 XY      0.0000094174    -0.0016275809     0.0012126597    -0.0036013579    -0.0026556543
   44  C  3 XZ     -0.0000757931    -0.0049743123    -0.0007862099     0.0007305155    -0.0027876930
   45  C  3 YZ      0.0001524141     0.0161178212    -0.0034908923     0.0080628492     0.0006343618
   46  C  4  S     -0.0002332980    -0.0043397626     0.0120091484    -0.0216490321     0.0016017560
   47  C  4  S      0.0005845863     0.0173559744    -0.0334983371     0.0528371144    -0.0015160173
   48  C  4  S      0.0033489849    -0.0205163520     0.0012586011     0.0334655851    -0.0178111123
   49  C  4  X     -0.0008961036    -0.0296340722     0.1775744959    -0.2298137081     0.0309428657
   50  C  4  Y     -0.0000497633    -0.1403668931     0.0756015960    -0.0559962629    -0.0128653683
   51  C  4  Z      0.0004518065     0.1349776632    -0.1319515268     0.1207253924     0.1357822230
   52  C  4  X     -0.0002314053    -0.0012988380     0.0980862883    -0.0908878621     0.0205932396
   53  C  4  Y     -0.0015188079    -0.0679834377     0.0218043555    -0.0131725964     0.0082817703
   54  C  4  Z      0.0002005554     0.0248194844    -0.0449901206     0.0596237459     0.0692946311
   55  C  4 XX      0.0001693152     0.0054466229    -0.0087591133    -0.0045415433     0.0033223988
   56  C  4 YY     -0.0000427592    -0.0121339846     0.0066914481    -0.0023702671    -0.0050007124
   57  C  4 ZZ      0.0000016479     0.0074939830    -0.0017527706     0.0148511477     0.0005176427
   58  C  4 XY     -0.0000594149    -0.0062480118     0.0009282288     0.0042482064    -0.0059994166
   59  C  4 XZ      0.0000721646    -0.0019307909     0.0023271193    -0.0021992384     0.0002411544
   60  C  4 YZ     -0.0001681351     0.0013624634    -0.0081422996     0.0113870517     0.0024090638
   61  C  5  S     -0.0007528274    -0.0071154791     0.0055442737     0.0163389143    -0.0161998696
   62  C  5  S      0.0019030658     0.0188256617    -0.0157263620    -0.0371880268     0.0361607508
   63  C  5  S      0.0005047546    -0.0756510969    -0.1005723680    -0.0320777939     0.0303520844
   64  C  5  X     -0.0037600506    -0.0097654414    -0.0730183229     0.0651689544    -0.0168390885
   65  C  5  Y     -0.0018823279     0.0919514149    -0.0097318803    -0.1502462385     0.0687870363
   66  C  5  Z      0.0074709282    -0.0132570040     0.0003412727    -0.0322428833     0.0558229617
   67  C  5  X      0.0008406989     0.0006571264    -0.0258913720     0.0039761709    -0.0384048330
   68  C  5  Y     -0.0033043644     0.0518965866     0.0005507708    -0.0972980855     0.0243544385
   69  C  5  Z      0.0041333049    -0.0033315074    -0.0172199940     0.0235173809     0.0523950690
   70  C  5 XX     -0.0002072716     0.0012614166    -0.0075473981     0.0005975515     0.0054674009
   71  C  5 YY      0.0002413811    -0.0027922286     0.0081080868    -0.0041166562     0.0043710860
   72  C  5 ZZ      0.0003117409     0.0023300915    -0.0010689121    -0.0041795940    -0.0027469976
   73  C  5 XY      0.0000565750    -0.0081890116    -0.0005366651    -0.0017899501     0.0005487396
   74  C  5 XZ      0.0000195349    -0.0034960416     0.0059870970    -0.0021997418     0.0003863895
   75  C  5 YZ     -0.0003186886     0.0026147356    -0.0057686310     0.0061570680    -0.0001170477
   76  C  6  S      0.0003778420    -0.0231529607    -0.0005469203    -0.0087779398     0.0044232720
   77  C  6  S     -0.0009078052     0.0528921025     0.0047914359     0.0223936435    -0.0111434457
   78  C  6  S     -0.0002801373     0.1047234727    -0.0187893343     0.0185310018    -0.0227281154
   79  C  6  X     -0.0056092761    -0.0030485806     0.0313745963     0.2918445731     0.0371235026
   80  C  6  Y     -0.0025960248    -0.1869158443    -0.1151255443     0.0905744115     0.1460163582
   81  C  6  Z     -0.0044745204    -0.1686647017     0.2294516753    -0.0646374775    -0.0649451187
   82  C  6  X     -0.0019410914     0.0185502731     0.0113212494     0.1319429398     0.0134215366
   83  C  6  Y     -0.0015031001    -0.1042955381    -0.0378948857     0.0394963897     0.0737719662
   84  C  6  Z     -0.0016326380    -0.0820404300     0.1052544175    -0.0260847447    -0.0292738031
   85  C  6 XX      0.0001632256     0.0032778209    -0.0066861318    -0.0110524125     0.0047314914
   86  C  6 YY     -0.0001192278     0.0060087743     0.0138524083    -0.0043018484    -0.0074854250
   87  C  6 ZZ     -0.0002777603    -0.0030490348    -0.0055668734     0.0183111024     0.0014675876
   88  C  6 XY     -0.0001788636    -0.0067369867     0.0099651200     0.0102454695     0.0026982387
   89  C  6 XZ     -0.0001854306    -0.0093526187     0.0056023464    -0.0049586086    -0.0027968749
   90  C  6 YZ     -0.0003383861    -0.0016795319     0.0048640287     0.0078393026     0.0049649154
   91  C  7  S      0.0003803984    -0.0258732241    -0.0510909074    -0.0023281433    -0.0324568836
   92  C  7  S     -0.0010974113     0.0520131906     0.1128514112     0.0059594389     0.0719519620
   93  C  7  S     -0.0003592810     0.0753161207     0.0704679622    -0.0288918548    -0.0034543483
   94  C  7  X      0.0029455473    -0.0135939645     0.0975451989     0.0038576377     0.0299781386
   95  C  7  Y      0.0004008569     0.0191898698    -0.0058746299    -0.0669990198    -0.0606545953
   96  C  7  Z     -0.0003073875    -0.0027649299    -0.1424708475    -0.1377577768     0.0013210883
   97  C  7  X     -0.0020066419    -0.0475984953     0.0129439303     0.0220104185     0.0093113742
   98  C  7  Y      0.0042526673     0.0695297646     0.0460945951    -0.0696235439    -0.0217457032
   99  C  7  Z     -0.0016222794    -0.0302329450    -0.0873952019    -0.0567306273    -0.0032192975
  100  C  7 XX     -0.0002244319     0.0021078807     0.0058242259     0.0007680645     0.0023011636
  101  C  7 YY     -0.0000629513     0.0034520861     0.0060557518     0.0025035496     0.0024676537
  102  C  7 ZZ     -0.0000232450     0.0013089511     0.0036150969    -0.0009175773     0.0019079940
  103  C  7 XY      0.0001475842    -0.0006037159    -0.0027053854    -0.0008312031     0.0003599386
  104  C  7 XZ     -0.0000030462     0.0003781591     0.0011655067    -0.0011551275    -0.0000602937
  105  C  7 YZ     -0.0000376507     0.0001357668     0.0001002857     0.0009026886    -0.0004820994
  106  C  8  S     -0.0027713854     0.0000772876     0.0016553523    -0.0018942463     0.0008336036
  107  C  8  S      0.0060395508     0.0009967943    -0.0022998748     0.0046551963    -0.0015408881
  108  C  8  S      0.0093006489     0.0066238510    -0.0055666619     0.0093229729    -0.0024829196
  109  C  8  X      0.0279568695    -0.0029523368     0.0032290113    -0.0298178171     0.0838868955
  110  C  8  Y     -0.0791593864    -0.0012081523    -0.0111051420    -0.0339174971     0.1217131613
  111  C  8  Z      0.0492081598     0.0046101773    -0.0177530877    -0.0430345024     0.1521396543
  112  C  8  X     -0.0008223400    -0.0048405485     0.0024044347    -0.0274267773     0.0486435720
  113  C  8  Y      0.0413429143    -0.0072124011    -0.0055661473    -0.0075027926     0.0669578403
  114  C  8  Z     -0.0323826160     0.0059909381    -0.0082069234    -0.0244111750     0.0781830343
  115  C  8 XX      0.0039935985     0.0001291016    -0.0000070272     0.0002715972     0.0007634111
  116  C  8 YY      0.0019644341     0.0001365602    -0.0002016794     0.0003171261    -0.0003318498
  117  C  8 ZZ     -0.0049807719    -0.0000661949    -0.0003573539     0.0007389815    -0.0008694332
  118  C  8 XY     -0.0097941609    -0.0002876168     0.0001984182     0.0013859416     0.0005448501
  119  C  8 XZ      0.0055268268     0.0001845461     0.0003523786    -0.0004237421     0.0005799924
  120  C  8 YZ      0.0037928897     0.0001156526     0.0001113976    -0.0009312830    -0.0001676940
  121  N  9  S      0.0003134477    -0.0189271356    -0.0485668239    -0.0058387503    -0.0485078214
  122  N  9  S      0.0004767072    -0.0425131449    -0.1044408129    -0.0119307853    -0.1022417114
  123  N  9  S      0.0049382765     0.0113324602    -0.0845428302    -0.0417470485    -0.1350021399
  124  N  9  X     -0.0010531912     0.0179474047    -0.0141490669     0.0088702468     0.0750263008
  125  N  9  Y     -0.0007564714    -0.0257824261    -0.0946374359     0.0382821499    -0.1130848023
  126  N  9  Z      0.0001023107     0.0091644777     0.1513308577     0.1190672188     0.0693275854
  127  N  9  X     -0.0002703667    -0.0153333574     0.0059812081    -0.0014147499    -0.0381608423
  128  N  9  Y      0.0015190522     0.0253601927     0.0566934460    -0.0265031347     0.0571220906
  129  N  9  Z     -0.0003982141    -0.0092883898    -0.0843309058    -0.0615921129    -0.0356461934
  130  N  9 XX     -0.0001304609    -0.0012878848    -0.0087223622    -0.0003662443    -0.0029227630
  131  N  9 YY      0.0001448496    -0.0002606413     0.0001031490    -0.0059577509     0.0008792587
  132  N  9 ZZ     -0.0000052117    -0.0019305063     0.0015786652     0.0052775410    -0.0035667074
  133  N  9 XY      0.0000219771    -0.0012875948     0.0013054771     0.0017903828    -0.0051248944
  134  N  9 XZ      0.0000025233     0.0004215542     0.0042475337     0.0047847909     0.0030395211
  135  N  9 YZ     -0.0000760873    -0.0005614851    -0.0104687595    -0.0064672005    -0.0047668829
  136  C 10  S      0.0243708686     0.0005639140    -0.0011216153    -0.0011157481    -0.0004769257
  137  C 10  S     -0.0604445809    -0.0009924863     0.0027522952     0.0015977194     0.0011296950
  138  C 10  S     -0.0869353083     0.0053714305     0.0047753258     0.0002778585    -0.0025673640
  139  C 10  X     -0.1824980471     0.0049702561     0.0041323854    -0.0407187016     0.0688823852
  140  C 10  Y      0.1801997633     0.0012939449    -0.0116234212    -0.0143737939     0.0897047199
  141  C 10  Z     -0.0444118617    -0.0029346856    -0.0076275091    -0.0234979384     0.1116158276
  142  C 10  X     -0.0364414517     0.0023036421     0.0031509164    -0.0146322253     0.0357736873
  143  C 10  Y      0.0816554304    -0.0012445940    -0.0060173190    -0.0080475430     0.0498443957
  144  C 10  Z     -0.0455572745     0.0009388635    -0.0046877966    -0.0154998212     0.0587538319
  145  C 10 XX     -0.0066419564     0.0002086693    -0.0000241264    -0.0004820352     0.0021278930
  146  C 10 YY      0.0039921429    -0.0003253786     0.0005372914     0.0026917787    -0.0066211423
  147  C 10 ZZ     -0.0021275941    -0.0000353986    -0.0001790927    -0.0016809600     0.0045361377
  148  C 10 XY     -0.0034128964    -0.0000337956     0.0004393342    -0.0006743041    -0.0007320019
  149  C 10 XZ      0.0050385594    -0.0001607527    -0.0003753027     0.0001252233     0.0033624358
  150  C 10 YZ     -0.0047016128     0.0001675031     0.0000952307     0.0004225462    -0.0024985359
  151  C 11  S      0.0221510777    -0.0006527560     0.0010774970     0.0001944543     0.0003001162
  152  C 11  S     -0.0567598159     0.0015433141    -0.0022371448    -0.0005888460    -0.0005824570
  153  C 11  S     -0.0511807637    -0.0014611785    -0.0072294514     0.0009084907    -0.0011409148
  154  C 11  X      0.1078798147    -0.0044684679    -0.0114773710     0.0118578446     0.0456840198
  155  C 11  Y      0.1654408022     0.0000279854     0.0012976629    -0.0345946131     0.0792091593
  156  C 11  Z     -0.1921002443     0.0028960225    -0.0057147300    -0.0234330353     0.0976546108
  157  C 11  X      0.0142887248    -0.0015502918    -0.0020953472     0.0025536994     0.0257076248
  158  C 11  Y      0.0637643785     0.0006877971     0.0009515203    -0.0170502909     0.0415065766
  159  C 11  Z     -0.0590762568     0.0003797722    -0.0050032821    -0.0106931214     0.0512427328
  160  C 11 XX     -0.0082894919     0.0000441319     0.0004344594     0.0001032597    -0.0017690397
  161  C 11 YY      0.0038272667     0.0000454935    -0.0003390941     0.0015302308    -0.0043257370
  162  C 11 ZZ      0.0010015325     0.0000617881    -0.0004817628    -0.0018222666     0.0059395014
  163  C 11 XY      0.0015026065    -0.0000159622     0.0004478696     0.0001144496    -0.0032703928
  164  C 11 XZ      0.0020264499     0.0000274774    -0.0004011038     0.0009521898    -0.0004699205
  165  C 11 YZ     -0.0072841558     0.0000254563     0.0003247177    -0.0002131821     0.0002210134
  166  C 12  S      0.0018152886    -0.0003572759     0.0007552324    -0.0004006079     0.0002017459
  167  C 12  S     -0.0038453308     0.0008128676    -0.0022273511     0.0014861643    -0.0007995706
  168  C 12  S     -0.0103136338     0.0012804635     0.0036643985    -0.0026826896     0.0003513671
  169  C 12  X      0.0207295979    -0.0026282140     0.0131363318    -0.0312362447     0.0564990487
  170  C 12  Y     -0.0783741730    -0.0030157966    -0.0070928766     0.0013998670     0.0703984243
  171  C 12  Z      0.0519597424     0.0042691167    -0.0115279872    -0.0250420161     0.0858720974
  172  C 12  X      0.0001469287    -0.0010510082     0.0016744790    -0.0109254481     0.0281553336
  173  C 12  Y      0.0174067473    -0.0009771079    -0.0033175144    -0.0035117648     0.0383635551
  174  C 12  Z     -0.0141299576     0.0017540450    -0.0038904359    -0.0133115687     0.0471985716
  175  C 12 XX     -0.0043764033    -0.0000968790     0.0010359051     0.0000829177    -0.0034763212
  176  C 12 YY     -0.0017051963     0.0000973001    -0.0006598229     0.0006201601     0.0002252637
  177  C 12 ZZ      0.0054709552     0.0000381876    -0.0003190428    -0.0009031465     0.0033159892
  178  C 12 XY      0.0103561274    -0.0000225265     0.0002622990     0.0003450045    -0.0031549746
  179  C 12 XZ     -0.0056905172     0.0000775505    -0.0004773533     0.0017325800    -0.0035437137
  180  C 12 YZ     -0.0041991608    -0.0000477594     0.0002774524    -0.0008601654     0.0022873838
  181  C 13  S     -0.0231573372     0.0002713650     0.0010753199    -0.0023585782     0.0005016504
  182  C 13  S      0.0581982249    -0.0007497851    -0.0022190259     0.0046833880    -0.0008856146
  183  C 13  S      0.0663100935     0.0001904751    -0.0055335536     0.0081950615    -0.0026536585
  184  C 13  X     -0.1794777628     0.0045432025    -0.0089311977    -0.0123477468     0.0470086777
  185  C 13  Y      0.1833209300     0.0023801862    -0.0063850367    -0.0267661839     0.0757970858
  186  C 13  Z     -0.0498827786    -0.0039110668    -0.0007756399    -0.0159615817     0.0972111397
  187  C 13  X     -0.0443040255     0.0005127777    -0.0014609233    -0.0096383695     0.0264635402
  188  C 13  Y      0.0717707983     0.0013465799    -0.0046695821    -0.0123145646     0.0405508780
  189  C 13  Z     -0.0336763810    -0.0013416018    -0.0007321629    -0.0075212971     0.0502429120
  190  C 13 XX      0.0064915444    -0.0002641813     0.0006206582     0.0009368059    -0.0031281222
  191  C 13 YY     -0.0042845797     0.0000708340    -0.0008841752    -0.0002112217     0.0044415459
  192  C 13 ZZ      0.0019063033     0.0000544551    -0.0001620833     0.0002613216    -0.0015024310
  193  C 13 XY      0.0033838025     0.0001325941     0.0001242649    -0.0005799819    -0.0008963489
  194  C 13 XZ     -0.0048805875     0.0000125439    -0.0001004887     0.0017688546    -0.0042353520
  195  C 13 YZ      0.0049927827    -0.0001741402     0.0002760795    -0.0009446898     0.0029681773
  196  C 14  S     -0.0211748143    -0.0002454803    -0.0014087157     0.0040589111    -0.0008000755
  197  C 14  S      0.0543226536     0.0002694153     0.0034133757    -0.0081415016     0.0016504808
  198  C 14  S      0.0646474145    -0.0040395118     0.0020662562    -0.0027537915     0.0048135922
  199  C 14  X      0.1026501001    -0.0051617206     0.0012873656    -0.0112497567     0.0649300954
  200  C 14  Y      0.1689602644    -0.0013758535    -0.0019543240    -0.0224134913     0.0909367181
  201  C 14  Z     -0.1913713280     0.0047323452    -0.0136161962    -0.0324021755     0.1094067207
  202  C 14  X     -0.0014895556    -0.0001847185     0.0006611972    -0.0108793528     0.0334882315
  203  C 14  Y      0.0788703882    -0.0017887824    -0.0005273489    -0.0056423555     0.0454974156
  204  C 14  Z     -0.0623670794     0.0028690887    -0.0075158312    -0.0187800242     0.0600282725
  205  C 14 XX      0.0075891653    -0.0002016113     0.0002637700     0.0003550297     0.0001866023
  206  C 14 YY     -0.0033010899     0.0001350883    -0.0003140689    -0.0024615436     0.0062464384
  207  C 14 ZZ     -0.0010162589     0.0000952574     0.0004927185     0.0007826978    -0.0062761747
  208  C 14 XY     -0.0016659217     0.0002026212    -0.0002627839    -0.0010714528     0.0024307816
  209  C 14 XZ     -0.0016524546    -0.0000990925     0.0003642890     0.0007756275    -0.0019916770
  210  C 14 YZ      0.0066394282    -0.0001471020    -0.0001066335     0.0000317094     0.0016846535
  211  H 15  S      0.0037669589    -0.1319064278    -0.0974379693     0.1190525705     0.0718658662
  212  H 15  S      0.0012435744    -0.0450961636    -0.0430646678     0.0499563895     0.0314031742
  213  H 16  S      0.0036047547     0.1705187912    -0.0638948358    -0.0077464451    -0.1047176555
  214  H 16  S      0.0010883478     0.0617289662    -0.0253970468    -0.0007539148    -0.0444302404
  215  H 17  S      0.0015632994     0.1916737952     0.0474236840     0.0142685966     0.0757397165
  216  H 17  S      0.0007582750     0.0690368935     0.0167698397     0.0067365207     0.0258793659
  217  H 18  S      0.0000221306    -0.1595821481     0.1387889706    -0.1171574428    -0.0686319581
  218  H 18  S      0.0007505618    -0.0536024703     0.0554413643    -0.0506691382    -0.0292288992
  219  H 19  S     -0.0064427358    -0.1670667872     0.1118909421     0.1285752901     0.0372201458
  220  H 19  S     -0.0021811281    -0.0635042814     0.0424669180     0.0486639996     0.0179873715
  221  H 20  S      0.0038710740    -0.0012752765    -0.0977795631    -0.2074574022     0.0182152243
  222  H 20  S      0.0015308612    -0.0012968518    -0.0401676129    -0.0881768151     0.0075080909
  223  H 21  S      0.1824864689    -0.0014595359    -0.0064136792     0.0192515954    -0.0036281301
  224  H 21  S      0.0681319058    -0.0011887689    -0.0018124936     0.0057483543    -0.0020676301
  225  H 22  S      0.1998174673    -0.0020117233    -0.0003462637    -0.0031580419    -0.0022638569
  226  H 22  S      0.0754966444    -0.0006702693    -0.0006111460    -0.0004958183    -0.0009815651
  227  H 23  S      0.0002523758    -0.0028850406     0.0149587950    -0.0161219600     0.0079856870
  228  H 23  S     -0.0002641319    -0.0010692678     0.0066558396    -0.0073713280     0.0038046266
  229  H 24  S     -0.1851196214    -0.0003410344    -0.0025019196     0.0110080997    -0.0023793565
  230  H 24  S     -0.0681483229     0.0003319078    -0.0017074583     0.0044987610    -0.0005400059
  231  H 25  S     -0.1962093214     0.0048323698    -0.0052972258    -0.0080859184    -0.0021890312
  232  H 25  S     -0.0674085284     0.0005067038     0.0005580720     0.0013872125    -0.0052893953
  233  C 26  S      0.0000715017    -0.0024372483     0.0231504291    -0.0160545065     0.0064081362
  234  C 26  S     -0.0004114961     0.0032850569    -0.0537361424     0.0374179843    -0.0126718533
  235  C 26  S     -0.0001592429    -0.0029906501    -0.0398377790     0.0252577751     0.0182489841
  236  C 26  X      0.0053852099    -0.0118960960     0.0512131046    -0.0550686035     0.0612467186
  237  C 26  Y      0.0038508081     0.0258358252    -0.0143878357    -0.1088841246     0.0717519803
  238  C 26  Z     -0.0045945416    -0.0021753658    -0.0572679460     0.0201034236     0.0692348683
  239  C 26  X      0.0005801741    -0.0456965855    -0.0163047626    -0.0440692511     0.0038495053
  240  C 26  Y      0.0048755469     0.0003598321    -0.0053781291    -0.0419621260     0.0367780533
  241  C 26  Z     -0.0038300619     0.0163572452    -0.0007996848     0.0113880868     0.0456023780
  242  C 26 XX     -0.0001802714    -0.0007378803    -0.0045242314     0.0033413455     0.0012493728
  243  C 26 YY     -0.0000561736    -0.0002458921    -0.0014776877     0.0015535572    -0.0006464232
  244  C 26 ZZ      0.0000707851     0.0001283373    -0.0030314527     0.0028022914    -0.0034287399
  245  C 26 XY      0.0001177545    -0.0015943785    -0.0000859777     0.0013297935     0.0018044972
  246  C 26 XZ     -0.0000667831     0.0006585279     0.0016148250    -0.0019709984     0.0030508671
  247  C 26 YZ     -0.0000613637     0.0012127422    -0.0008161663    -0.0004042561    -0.0008641041
  248  C 27  S      0.0007788032     0.0012699940    -0.0083944366     0.0084567541    -0.0038977107
  249  C 27  S     -0.0015420371     0.0004555277     0.0169471955    -0.0159260764     0.0104781673
  250  C 27  S      0.0005681167     0.0344746072     0.0488911957     0.0021548151     0.0156516771
  251  C 27  X     -0.0070160554     0.0043760193    -0.0313803573     0.0010123074     0.0524256335
  252  C 27  Y      0.0030922220     0.0096576361    -0.0091891384    -0.0781440167     0.0912360332
  253  C 27  Z      0.0022756198    -0.0059663265    -0.0080783619    -0.0273453191     0.1091360106
  254  C 27  X      0.0004834733    -0.0202688530    -0.0250570051    -0.0194413698     0.0264824389
  255  C 27  Y     -0.0014716532     0.0123943352    -0.0038510653    -0.0397230521     0.0389987156
  256  C 27  Z      0.0013432598     0.0089437292    -0.0008652594     0.0022050009     0.0485005956
  257  C 27 XX      0.0006074723     0.0006489271     0.0022014323    -0.0028324299     0.0027067064
  258  C 27 YY      0.0001431355     0.0002649695     0.0004452684    -0.0006625378     0.0002802363
  259  C 27 ZZ     -0.0010082142     0.0000412383     0.0001601225     0.0005670353    -0.0008263629
  260  C 27 XY     -0.0017346118    -0.0013270721     0.0000075835     0.0039283616     0.0007722239
  261  C 27 XZ      0.0009684762     0.0001191658    -0.0002300463    -0.0003431724     0.0009610606
  262  C 27 YZ      0.0007908130     0.0006278502    -0.0001786160    -0.0017728052    -0.0006133628
  263  C 28  S     -0.0010336977     0.0151418140     0.0308291279     0.0304439916     0.0200412391
  264  C 28  S      0.0023947278    -0.0339314931    -0.0683320891    -0.0712840369    -0.0447283405
  265  C 28  S     -0.0042904729    -0.0730561412    -0.0510343636    -0.0649853586    -0.0561923727
  266  C 28  X      0.0058305232     0.0251033404     0.1355517903     0.0321922405     0.0145523160
  267  C 28  Y      0.0049211766    -0.0311056938    -0.0660020602    -0.0822630805    -0.0143355886
  268  C 28  Z     -0.0042364390     0.0415310725    -0.1309377722    -0.1043286124    -0.0340400816
  269  C 28  X      0.0012128815    -0.0104293045     0.0509496586     0.0395598859     0.0282336015
  270  C 28  Y      0.0035416866     0.0435653575     0.0183414745    -0.0813691121    -0.0377357941
  271  C 28  Z     -0.0013994482    -0.0144201052    -0.0916502096    -0.0225645878     0.0089348844
  272  C 28 XX     -0.0001028449    -0.0035995629    -0.0062974603    -0.0046993367    -0.0013734622
  273  C 28 YY      0.0002392959     0.0047027889    -0.0011534095    -0.0045949197    -0.0016974927
  274  C 28 ZZ      0.0002814527    -0.0084316109    -0.0058131670    -0.0036082027    -0.0041868478
  275  C 28 XY      0.0000235062    -0.0033693464    -0.0060553630     0.0033981801     0.0051431817
  276  C 28 XZ     -0.0001605183     0.0033260150     0.0076621696    -0.0049076804     0.0023943264
  277  C 28 YZ     -0.0002095675    -0.0005549161     0.0040688838     0.0063107303    -0.0019197930

                         46               47               48               49               50
                   -0.4122096518    -0.4070431089    -0.4014741227    -0.4006911185    -0.3919381740
    1  C  1  S      0.0008421433     0.0003106517    -0.0003921423     0.0102487447     0.0005686375
    2  C  1  S     -0.0053613518    -0.0030851616     0.0010061529    -0.0223060326    -0.0010742428
    3  C  1  S      0.0457985188     0.0507868681     0.0053991896     0.0083925926    -0.0101885908
    4  C  1  X     -0.0084325459    -0.1337679709    -0.0203760200    -0.0220030355     0.0083429982
    5  C  1  Y     -0.0860938188    -0.1209609266    -0.0063616402    -0.1552979489    -0.0024229819
    6  C  1  Z      0.0370509136    -0.0872861153    -0.0047117899    -0.1095311852     0.0125287592
    7  C  1  X     -0.0035041792    -0.0667523280    -0.0134791332     0.0019030923     0.0050261205
    8  C  1  Y     -0.0372892501    -0.0512101975    -0.0007266220    -0.0733690905    -0.0012247445
    9  C  1  Z     -0.0052231779    -0.0715780269    -0.0060508952    -0.0526375572     0.0106982094
   10  C  1 XX      0.0030169635    -0.0060430944    -0.0005730249    -0.0011252363     0.0003396595
   11  C  1 YY     -0.0061807140    -0.0046122099    -0.0004015977    -0.0071110475    -0.0000695591
   12  C  1 ZZ      0.0034175915     0.0098747190     0.0011803011     0.0039510005    -0.0004084109
   13  C  1 XY     -0.0011602333     0.0020082846    -0.0001701181     0.0046779281     0.0007859525
   14  C  1 XZ     -0.0039742175     0.0000271673    -0.0006575630     0.0068068572    -0.0003912201
   15  C  1 YZ     -0.0055782221     0.0000397817    -0.0005986743     0.0102292560     0.0000129798
   16  C  2  S      0.0032576879    -0.0094385364    -0.0005446762    -0.0211045405     0.0016190283
   17  C  2  S     -0.0039176606     0.0289446929     0.0019610083     0.0515609938    -0.0045323150
   18  C  2  S     -0.0492680720    -0.0651622659    -0.0086132228     0.0203098659     0.0101392950
   19  C  2  X      0.0353050116    -0.0129234861     0.0073110292    -0.1041194296    -0.0026965204
   20  C  2  Y      0.0714145815     0.1464645843     0.0200464923     0.0351425865    -0.0142614275
   21  C  2  Z     -0.0494402439     0.0790026250    -0.0023465952     0.1682317820    -0.0009033262
   22  C  2  X      0.0136642774    -0.0190123238     0.0033952673    -0.0725444672     0.0000368470
   23  C  2  Y      0.0159683576     0.0361971595     0.0053455177     0.0055224956    -0.0034911604
   24  C  2  Z     -0.0322848377     0.0271686899    -0.0024060312     0.0769018855     0.0026939941
   25  C  2 XX      0.0013473102     0.0001015008     0.0005083670    -0.0024676878    -0.0001507373
   26  C  2 YY     -0.0092599816    -0.0109610022    -0.0020853554     0.0039953587     0.0010177945
   27  C  2 ZZ      0.0064217188     0.0136576694     0.0016797860     0.0071756817    -0.0013709347
   28  C  2 XY     -0.0007143819    -0.0038667333    -0.0002916957    -0.0002513510     0.0002086283
   29  C  2 XZ     -0.0012881017    -0.0041480772    -0.0008914364     0.0019985820     0.0006210223
   30  C  2 YZ     -0.0036741298     0.0003602874    -0.0001262511     0.0030425203    -0.0002228502
   31  C  3  S      0.0085319758     0.0083471472     0.0040161717    -0.0224051536    -0.0036685792
   32  C  3  S     -0.0195223296    -0.0221456960    -0.0095062551     0.0497384569     0.0084626897
   33  C  3  S     -0.0036924343     0.0329978037    -0.0017600510     0.0655055917     0.0008898495
   34  C  3  X     -0.0292559743    -0.0171610549     0.0022128167    -0.0225412989    -0.0041718029
   35  C  3  Y     -0.1693848415    -0.1629961754    -0.0425674891     0.1638327316     0.0309643524
   36  C  3  Z     -0.0391397250    -0.0968344034    -0.0146315209    -0.0062777958     0.0114816901
   37  C  3  X     -0.0168957821    -0.0097702124     0.0009974308    -0.0173577746    -0.0020301353
   38  C  3  Y     -0.0725004184    -0.0730338044    -0.0189825630     0.0743193696     0.0140832668
   39  C  3  Z     -0.0051816449    -0.0181111491    -0.0029145112    -0.0004875694     0.0021001206
   40  C  3 XX     -0.0017178733    -0.0002326006    -0.0001039581     0.0032104543    -0.0001504640
   41  C  3 YY     -0.0053145909    -0.0125962926    -0.0022240019     0.0000171859     0.0018704487
   42  C  3 ZZ      0.0034440885     0.0096295104     0.0007726882     0.0054682940    -0.0004241822
   43  C  3 XY     -0.0046171531    -0.0037165574    -0.0007670095     0.0053984590     0.0002684115
   44  C  3 XZ     -0.0026242672    -0.0047877883    -0.0002976844    -0.0015428493     0.0000689801
   45  C  3 YZ     -0.0043398873    -0.0025255300    -0.0011953667     0.0057935993     0.0009019625
   46  C  4  S      0.0007881425     0.0022226924    -0.0002530630     0.0085588981     0.0004512525
   47  C  4  S     -0.0004029642    -0.0042980846     0.0004623786    -0.0195068547    -0.0016083180
   48  C  4  S     -0.0610563523    -0.0317463216    -0.0114441025     0.0338721698     0.0145839978
   49  C  4  X      0.0653315577     0.1433454878     0.0407785887    -0.0321960869    -0.0407497588
   50  C  4  Y      0.0665414126     0.0262207533     0.0100437514    -0.0961327706    -0.0045985863
   51  C  4  Z      0.1481725820     0.1873497824     0.0281387530    -0.0688564194    -0.0150201414
   52  C  4  X      0.0223220970     0.0825081551     0.0211466542    -0.0041786935    -0.0187810955
   53  C  4  Y      0.0574862417     0.0261677603     0.0103778017    -0.0650350135    -0.0078763109
   54  C  4  Z      0.0640779838     0.0948890839     0.0124041914    -0.0238611714    -0.0072411341
   55  C  4 XX      0.0049443722     0.0053692205     0.0009819829    -0.0009759136    -0.0007885913
   56  C  4 YY     -0.0024728844    -0.0046301967     0.0002506039    -0.0038034633    -0.0004046939
   57  C  4 ZZ     -0.0030534143    -0.0020076076    -0.0010447140     0.0008846891     0.0009921802
   58  C  4 XY     -0.0065362693    -0.0100054583    -0.0021392846     0.0002033439     0.0016349820
   59  C  4 XZ     -0.0045247500    -0.0027289211    -0.0007135097     0.0084584996     0.0004160836
   60  C  4 YZ     -0.0052690732    -0.0038441934    -0.0018808123     0.0099247257     0.0014560226
   61  C  5  S     -0.0197595847    -0.0185963108     0.0007467922    -0.0052336469     0.0032444434
   62  C  5  S      0.0404409765     0.0397611054    -0.0022667029     0.0180902995    -0.0069872248
   63  C  5  S      0.0891842420     0.0143175855    -0.0204098477    -0.0205761563    -0.0010196111
   64  C  5  X     -0.0405948564    -0.0641237435    -0.0352972048     0.0243923818     0.0156599559
   65  C  5  Y      0.0448134102     0.1267280878     0.0239506849     0.0353505394    -0.0243299581
   66  C  5  Z      0.0243366786     0.0216832828     0.0112161146     0.0635204108     0.0033066316
   67  C  5  X     -0.0731282551    -0.0605813247    -0.0405970305     0.0568432485     0.0187143561
   68  C  5  Y      0.0243031667     0.0534790124     0.0119055316     0.0076661807    -0.0198690289
   69  C  5  Z      0.0247624565     0.0298809842     0.0172293322     0.0390818824     0.0035896763
   70  C  5 XX      0.0008636021    -0.0001330221    -0.0015727180     0.0026588243    -0.0010867134
   71  C  5 YY      0.0059312251     0.0093608074     0.0020014593    -0.0054079598    -0.0015931470
   72  C  5 ZZ      0.0010287443    -0.0014122579    -0.0011218501     0.0053033264     0.0011464765
   73  C  5 XY     -0.0002711622    -0.0032953342    -0.0002097444    -0.0020725709     0.0019789951
   74  C  5 XZ     -0.0048344814    -0.0004090058     0.0008780282     0.0033840700    -0.0009497110
   75  C  5 YZ      0.0022582646     0.0004129662    -0.0003269998    -0.0029769582    -0.0009001537
   76  C  6  S      0.0038666105     0.0008409289     0.0005392391     0.0125790831     0.0000457022
   77  C  6  S     -0.0079628772    -0.0025142624    -0.0005598679    -0.0349363565    -0.0003601097
   78  C  6  S     -0.0130106881    -0.0115968371    -0.0032062133    -0.0299126283     0.0006792315
   79  C  6  X     -0.0573755268     0.0096892543    -0.0170912483     0.0354822705     0.0177362731
   80  C  6  Y      0.0631979849     0.0816131446     0.0021315125     0.1612303789     0.0046699856
   81  C  6  Z     -0.1325967023    -0.0766884716    -0.0123246654     0.0895596121     0.0024360605
   82  C  6  X     -0.0264863960     0.0028660948    -0.0090129619     0.0177288386     0.0088982040
   83  C  6  Y      0.0350043569     0.0459976097     0.0031811653     0.0763042526     0.0009278982
   84  C  6  Z     -0.0651494336    -0.0391511520    -0.0061529094     0.0407375372     0.0014779517
   85  C  6 XX      0.0087356570     0.0073052359     0.0020608364    -0.0019901268    -0.0017134885
   86  C  6 YY     -0.0061085633    -0.0038651901    -0.0002691803    -0.0057775891    -0.0002883777
   87  C  6 ZZ     -0.0039722916    -0.0035600196    -0.0017664158     0.0025374147     0.0018284281
   88  C  6 XY     -0.0034828239     0.0033688358    -0.0002072542     0.0033778344     0.0003652243
   89  C  6 XZ     -0.0059008094    -0.0055613198    -0.0011121074     0.0073288605     0.0005723952
   90  C  6 YZ     -0.0045230667     0.0029610302    -0.0006972849     0.0120502391     0.0003681481
   91  C  7  S     -0.0566988222     0.0368381157     0.0011507421    -0.0029783758    -0.0002510725
   92  C  7  S      0.1217541409    -0.0757607625    -0.0017616146     0.0073980731     0.0001858185
   93  C  7  S      0.0276043768    -0.0580008314    -0.0069775337     0.0061142991     0.0035220403
   94  C  7  X      0.0344459505    -0.0764362054    -0.0071948455     0.1670199499     0.0225688797
   95  C  7  Y     -0.1421422231     0.1505351076     0.0086663968     0.1480668721    -0.0089577348
   96  C  7  Z      0.0807811310    -0.0926198516    -0.0249340365     0.2043392433    -0.0070652643
   97  C  7  X     -0.0301818351     0.0405811894     0.0084429466     0.0756893841     0.0056524972
   98  C  7  Y      0.0052510720    -0.0533945561    -0.0139257114     0.1012172850     0.0068430141
   99  C  7  Z      0.0064530696     0.0093293115    -0.0057217115     0.1002497985    -0.0095565915
  100  C  7 XX      0.0014466462     0.0002118062     0.0003088115     0.0041970672     0.0002084513
  101  C  7 YY      0.0019285451     0.0022730719     0.0007724392    -0.0091133376    -0.0005697399
  102  C  7 ZZ      0.0035019019    -0.0008943438    -0.0001501063     0.0036985098    -0.0005768411
  103  C  7 XY      0.0020569170    -0.0023665399    -0.0004180569    -0.0006313539    -0.0002688811
  104  C  7 XZ     -0.0006313964     0.0012556653    -0.0000540753     0.0047069320    -0.0001023970
  105  C  7 YZ     -0.0005340349    -0.0014804826     0.0001542126    -0.0029915023     0.0006524576
  106  C  8  S      0.0011276542     0.0031662313    -0.0157290213    -0.0008680880     0.0008162092
  107  C  8  S     -0.0028276659    -0.0059688192     0.0355053520     0.0017703846    -0.0019747195
  108  C  8  S      0.0027207155    -0.0004730463    -0.0182375586     0.0003765070    -0.0048736297
  109  C  8  X     -0.0579511519    -0.0350715384     0.1249361677    -0.0113493902    -0.0485421027
  110  C  8  Y     -0.0814326244    -0.0270619605    -0.0112960984    -0.0342132668     0.2014811822
  111  C  8  Z     -0.1028631379    -0.0467376069    -0.0630175475    -0.0390253780    -0.1319658608
  112  C  8  X     -0.0206759199    -0.0225978268     0.0004396118    -0.0121581093    -0.0231889107
  113  C  8  Y     -0.0459977019    -0.0130118583    -0.0038663286    -0.0170570748     0.0930065799
  114  C  8  Z     -0.0588648073    -0.0254348718     0.0011336986    -0.0233848414    -0.0604118598
  115  C  8 XX     -0.0010780371    -0.0000058710    -0.0108149481    -0.0022091978    -0.0021440496
  116  C  8 YY     -0.0002502890    -0.0014001397     0.0127080681     0.0008950643    -0.0010998250
  117  C  8 ZZ      0.0007025062     0.0001301765     0.0041690066     0.0015482439     0.0029035103
  118  C  8 XY     -0.0013151089    -0.0011148323    -0.0014204106    -0.0011357975     0.0057420231
  119  C  8 XZ     -0.0009871152    -0.0015029674     0.0090805801    -0.0006264205    -0.0031505024
  120  C  8 YZ      0.0010198560     0.0018929917    -0.0090258795     0.0001261897    -0.0022480540
  121  N  9  S     -0.0979626055     0.0888109441     0.0064397310    -0.0116230938    -0.0045931789
  122  N  9  S     -0.2072249583     0.1883907309     0.0138694942    -0.0242703188    -0.0097480431
  123  N  9  S     -0.2393517422     0.1911997441     0.0081774316    -0.0260418338    -0.0087383078
  124  N  9  X      0.1920651416    -0.1648719399    -0.0145681409    -0.1115752075    -0.0043053517
  125  N  9  Y     -0.2455632293     0.2540310027     0.0263098873    -0.1946655408    -0.0189834959
  126  N  9  Z      0.0894765985    -0.0867195296     0.0075239622    -0.1578006283     0.0189494445
  127  N  9  X     -0.1037469511     0.0919835428     0.0090308341     0.0627744822     0.0022956902
  128  N  9  Y      0.1325236867    -0.1438981506    -0.0163155036     0.1092839797     0.0109505738
  129  N  9  Z     -0.0474684019     0.0495876696    -0.0034653666     0.0884839575    -0.0107946411
  130  N  9 XX     -0.0036130817     0.0047876934     0.0003176547    -0.0098797102    -0.0012336679
  131  N  9 YY      0.0030551000    -0.0052363392    -0.0011212144     0.0183699689     0.0007328171
  132  N  9 ZZ     -0.0103489277     0.0099587383     0.0015140877    -0.0094483138     0.0000444347
  133  N  9 XY     -0.0138522920     0.0130003429     0.0013970271     0.0006449103    -0.0000208115
  134  N  9 XZ      0.0052616948    -0.0046408788     0.0001391482    -0.0097493825     0.0004047424
  135  N  9 YZ     -0.0066482152     0.0070776856    -0.0001678693     0.0054183785    -0.0013767690
  136  C 10  S     -0.0000090497    -0.0005764282     0.0130344312     0.0003031706     0.0013449862
  137  C 10  S      0.0001960810     0.0022912915    -0.0317134220    -0.0011700219     0.0045434096
  138  C 10  S     -0.0060765742    -0.0012033758    -0.0041493786    -0.0006060718    -0.0782264595
  139  C 10  X     -0.0326102120     0.0175101744    -0.2265071635    -0.0368515291     0.0489945719
  140  C 10  Y     -0.0701508281    -0.0480425742     0.0215015938    -0.0248431361    -0.1766422698
  141  C 10  Z     -0.0855116255    -0.0485369192     0.1028894839    -0.0325792548     0.1184385726
  142  C 10  X     -0.0213596324     0.0044725402    -0.0916886145    -0.0172027988    -0.0086903684
  143  C 10  Y     -0.0346853646    -0.0225750057    -0.0081345656    -0.0146230219    -0.0427162919
  144  C 10  Z     -0.0473201591    -0.0269972339     0.0542881114    -0.0182992409     0.0412289223
  145  C 10 XX     -0.0014649786    -0.0004288527    -0.0072216534    -0.0014402831    -0.0040887156
  146  C 10 YY      0.0040498471     0.0006125037     0.0066980309     0.0025139524    -0.0071319078
  147  C 10 ZZ     -0.0027938532    -0.0006317733    -0.0010462180    -0.0009651360     0.0072153589
  148  C 10 XY      0.0008909548     0.0017547206    -0.0039334669    -0.0008484067     0.0170147346
  149  C 10 XZ     -0.0031012198    -0.0029785152     0.0066200939    -0.0006329681    -0.0106704845
  150  C 10 YZ      0.0021329424     0.0015129598    -0.0054290335     0.0006483164    -0.0023332720
  151  C 11  S      0.0001482336     0.0007998328    -0.0061209323    -0.0001833583     0.0025903334
  152  C 11  S     -0.0003487410    -0.0017923154     0.0090652332     0.0002479393    -0.0133217625
  153  C 11  S      0.0011436765    -0.0104577863     0.0743007610     0.0041088526     0.0624301476
  154  C 11  X     -0.0515747375    -0.0610214337     0.2330714555    -0.0030220994    -0.0727731263
  155  C 11  Y     -0.0507150413    -0.0061688830    -0.0439299755    -0.0375193289     0.1972720080
  156  C 11  Z     -0.0692748643    -0.0322661175    -0.0958690651    -0.0403295898    -0.1157523219
  157  C 11  X     -0.0256782307    -0.0242357733     0.0722910455    -0.0053060436    -0.0460677243
  158  C 11  Y     -0.0286222535    -0.0053755579    -0.0334676391    -0.0207713305     0.0578019520
  159  C 11  Z     -0.0370294630    -0.0209541666    -0.0145957983    -0.0206546635    -0.0194874186
  160  C 11 XX      0.0018186945     0.0017620538    -0.0112469121     0.0000368422    -0.0074929777
  161  C 11 YY      0.0025315466     0.0000674972     0.0107641088     0.0022155438     0.0007720638
  162  C 11 ZZ     -0.0044239170    -0.0021502223     0.0048017870    -0.0021337514     0.0092440314
  163  C 11 XY      0.0026271958     0.0020755792     0.0018260757     0.0008741179     0.0142140577
  164  C 11 XZ     -0.0002655071    -0.0014340649     0.0057378916     0.0004283975    -0.0075303240
  165  C 11 YZ      0.0003242763     0.0008385539    -0.0108362011    -0.0002876103    -0.0097413567
  166  C 12  S      0.0001351095     0.0008691051    -0.0053904299    -0.0002829292    -0.0007997057
  167  C 12  S     -0.0008788747    -0.0035425187     0.0230813067     0.0012990980     0.0017094513
  168  C 12  S     -0.0023236606     0.0168555149    -0.0735029559    -0.0052976058     0.0073513368
  169  C 12  X     -0.0244026170     0.0218324452    -0.2501177578    -0.0359330297     0.0511084254
  170  C 12  Y     -0.0602094249    -0.0498431238     0.0169303152    -0.0219801356    -0.2199820496
  171  C 12  Z     -0.0670551279    -0.0382595336     0.1193954553    -0.0333506441     0.1531034392
  172  C 12  X     -0.0157338080    -0.0031986491    -0.0496060434    -0.0138192830     0.0185494067
  173  C 12  Y     -0.0301363820    -0.0233850338     0.0016029824    -0.0136691120    -0.0875226632
  174  C 12  Z     -0.0362721214    -0.0150411116     0.0239384154    -0.0199452496     0.0624678187
  175  C 12 XX      0.0036587039     0.0039238797    -0.0195699672     0.0004347904    -0.0034115026
  176  C 12 YY     -0.0010089664    -0.0022226001     0.0138529848     0.0006243816    -0.0014840140
  177  C 12 ZZ     -0.0025402701    -0.0012777324     0.0026746300    -0.0012526467     0.0052183265
  178  C 12 XY      0.0025371178     0.0019811485    -0.0006350296     0.0009563501     0.0092695848
  179  C 12 XZ      0.0017031006    -0.0011606016     0.0142514962     0.0021838411    -0.0054483831
  180  C 12 YZ     -0.0011369727     0.0003869861    -0.0107716390    -0.0013264152    -0.0035947150
  181  C 13  S      0.0008936894     0.0018329075    -0.0053774169    -0.0004562205    -0.0018337467
  182  C 13  S     -0.0016011633    -0.0029819046     0.0074046013     0.0005766839     0.0120331882
  183  C 13  S     -0.0013170977    -0.0264375901     0.0679380717     0.0065560172    -0.0714790879
  184  C 13  X     -0.0441647607    -0.0458569281     0.2296608467    -0.0068323926    -0.0182022985
  185  C 13  Y     -0.0528912166    -0.0153461726     0.0027808955    -0.0341497614     0.1954126251
  186  C 13  Z     -0.0697636809    -0.0322570517    -0.1311223927    -0.0398127861    -0.1441524781
  187  C 13  X     -0.0218334586    -0.0119293453     0.0646793251    -0.0084020264     0.0206554015
  188  C 13  Y     -0.0259916497    -0.0194898898     0.0204611198    -0.0167053486     0.0492062566
  189  C 13  Z     -0.0401979153    -0.0157449832    -0.0537971395    -0.0217929524    -0.0489069427
  190  C 13 XX      0.0025940251     0.0018095264    -0.0088921350     0.0007008121    -0.0046505567
  191  C 13 YY     -0.0041021890    -0.0038985780     0.0115339375    -0.0010084435    -0.0059458860
  192  C 13 ZZ      0.0011196624     0.0008087816     0.0012920805     0.0006814327     0.0076670776
  193  C 13 XY      0.0011531570     0.0021094567    -0.0047655500    -0.0005008401     0.0169697809
  194  C 13 XZ      0.0024086971    -0.0004329811     0.0095591626     0.0021901995    -0.0101022874
  195  C 13 YZ     -0.0017454674    -0.0000373509    -0.0082742340    -0.0013783855    -0.0024699781
  196  C 14  S     -0.0016522153    -0.0039202440     0.0122553758     0.0012111751    -0.0030566627
  197  C 14  S      0.0028336672     0.0091399346    -0.0305815960    -0.0026071661    -0.0012476350
  198  C 14  S      0.0045578599     0.0169092360    -0.0026964973    -0.0017517538     0.0891587855
  199  C 14  X     -0.0393499083     0.0027851986    -0.2317639973    -0.0326616429     0.0352742558
  200  C 14  Y     -0.0670515607    -0.0408329087     0.0097681277    -0.0249320486    -0.1811182542
  201  C 14  Z     -0.0817050885    -0.0447599987     0.1139937213    -0.0334651307     0.1300217855
  202  C 14  X     -0.0211114595     0.0037961171    -0.0955015198    -0.0172962422     0.0300125972
  203  C 14  Y     -0.0447024341    -0.0132842469     0.0177469111    -0.0124905989    -0.0472256386
  204  C 14  Z     -0.0368840677    -0.0326925743     0.0350736883    -0.0181878867     0.0237540460
  205  C 14 XX     -0.0001698019     0.0004516912    -0.0096752696    -0.0008908842    -0.0075929989
  206  C 14 YY     -0.0043421309    -0.0019533296     0.0060190492    -0.0013896740     0.0020769538
  207  C 14 ZZ      0.0047821131     0.0030348346     0.0025467120     0.0019993717     0.0102865354
  208  C 14 XY     -0.0016427524    -0.0002935212     0.0017908975    -0.0013577602     0.0150656806
  209  C 14 XZ      0.0009659529    -0.0004028531     0.0035789883     0.0005006623    -0.0075229653
  210  C 14 YZ     -0.0010110604    -0.0003219053    -0.0081691349    -0.0003779706    -0.0103444775
  211  H 15  S      0.0677472457     0.0458245292     0.0098061617    -0.0323558598     0.0056606568
  212  H 15  S      0.0310217943     0.0202157105     0.0040594855    -0.0158945148     0.0020279471
  213  H 16  S     -0.0765186322    -0.1367487431    -0.0203295870    -0.0074352564     0.0125140123
  214  H 16  S     -0.0323470208    -0.0580825704    -0.0084852054    -0.0159588638     0.0049314291
  215  H 17  S      0.0538476111     0.1113734159     0.0172865738     0.0002076107    -0.0124214667
  216  H 17  S      0.0257342757     0.0483672148     0.0073859113    -0.0016608270    -0.0047500738
  217  H 18  S      0.0017283986    -0.0355215977     0.0054554872    -0.0745900525    -0.0061149530
  218  H 18  S     -0.0004637925    -0.0149157956     0.0027179510    -0.0319972786    -0.0022372809
  219  H 19  S     -0.0924219262    -0.0106868995    -0.0163791438     0.1514115155     0.0123385351
  220  H 19  S     -0.0384891304    -0.0041470626    -0.0073109696     0.0742412971     0.0058675430
  221  H 20  S      0.0877990022     0.0284216975     0.0175040524    -0.0080333994    -0.0154925632
  222  H 20  S      0.0377458374     0.0115769507     0.0073516596     0.0008843451    -0.0068137584
  223  H 21  S     -0.0091334630    -0.0310076941     0.1080614466     0.0118736408    -0.1998529831
  224  H 21  S     -0.0042457717    -0.0129055238     0.0538700159     0.0053520094    -0.0969336436
  225  H 22  S     -0.0008412485    -0.0009859986     0.1162484606     0.0026154980     0.1917157202
  226  H 22  S     -0.0004336515    -0.0006998386     0.0575367586     0.0014662867     0.0967919033
  227  H 23  S      0.0110011243     0.0384340541    -0.2705339242    -0.0160949819     0.0010819490
  228  H 23  S      0.0052996954     0.0187642772    -0.1338397819    -0.0080059765     0.0005104518
  229  H 24  S     -0.0071676441    -0.0280113543     0.1119889950     0.0113572200    -0.1979057334
  230  H 24  S     -0.0016004529    -0.0145991181     0.0549516488     0.0053890041    -0.0982911655
  231  H 25  S      0.0012325101     0.0007284106     0.1195004984     0.0014185289     0.2035086405
  232  H 25  S     -0.0115253912     0.0078040457     0.0552999960     0.0015618762     0.0925652825
  233  C 26  S      0.0049963406     0.0161010138    -0.0121545411     0.0001019526    -0.0023901064
  234  C 26  S     -0.0098507247    -0.0359467917     0.0218437863    -0.0004215880     0.0051059431
  235  C 26  S      0.0294809789    -0.0203779075     0.0324530971    -0.0191102841    -0.0023738633
  236  C 26  X     -0.0067886420     0.0287047441     0.0505156634     0.0257467029    -0.0183058270
  237  C 26  Y     -0.0023709186     0.0504039112     0.0084572322     0.0151495234     0.0311124642
  238  C 26  Z     -0.0452546905    -0.0365212626    -0.0324386401     0.0347736735    -0.0181927405
  239  C 26  X     -0.0217610874    -0.0350291737    -0.0135337806     0.0233733770    -0.0018856273
  240  C 26  Y     -0.0006248590     0.0275023451     0.0059778612     0.0079124327     0.0203461505
  241  C 26  Z     -0.0083683987     0.0063467911     0.0050207707     0.0047842763    -0.0179759596
  242  C 26 XX     -0.0039350485    -0.0049998615     0.0025218200    -0.0017700308    -0.0011163554
  243  C 26 YY      0.0000428744    -0.0009525516     0.0004867092    -0.0006024329    -0.0001716377
  244  C 26 ZZ      0.0015799516    -0.0011067948     0.0007438835     0.0019336966     0.0023192528
  245  C 26 XY     -0.0022699101    -0.0024709914    -0.0006153527    -0.0018500690     0.0037466538
  246  C 26 XZ     -0.0015019561     0.0004858280    -0.0013354535    -0.0006402438    -0.0019011328
  247  C 26 YZ      0.0017584334     0.0016360176     0.0001106742     0.0007039073    -0.0017907194
  248  C 27  S     -0.0034580110    -0.0106516637     0.0398162283     0.0019463768     0.0006625651
  249  C 27  S      0.0095830671     0.0252338094    -0.0937024746    -0.0059142697    -0.0022477018
  250  C 27  S      0.0108900971     0.0497407825    -0.0709347913    -0.0111283968    -0.0021389017
  251  C 27  X     -0.0354774513    -0.0138117921    -0.1229692343    -0.0046435726    -0.0126387109
  252  C 27  Y     -0.0328542909     0.0184036017     0.0140166663    -0.0036834579     0.0680333800
  253  C 27  Z     -0.0624701004    -0.0297771477     0.0557122949     0.0131874823    -0.0480909966
  254  C 27  X     -0.0084707944    -0.0253146142    -0.0547102818     0.0020737876    -0.0027646874
  255  C 27  Y     -0.0145706676     0.0082665431     0.0062354772    -0.0013059206     0.0204146325
  256  C 27  Z     -0.0329978638    -0.0016564543     0.0241950659     0.0100862585    -0.0146675730
  257  C 27 XX     -0.0007397718     0.0015621333    -0.0083986251    -0.0029584887    -0.0014088030
  258  C 27 YY      0.0008388823     0.0013214662    -0.0032776319    -0.0001976764    -0.0006463112
  259  C 27 ZZ      0.0019950747     0.0019734666    -0.0053681671     0.0020648228     0.0016849411
  260  C 27 XY     -0.0025710009    -0.0033299046    -0.0007573608    -0.0016396551     0.0034978146
  261  C 27 XZ     -0.0014482350    -0.0012796602     0.0025314497    -0.0020944314    -0.0017739128
  262  C 27 YZ      0.0016009758     0.0019058196    -0.0012785192     0.0008999782    -0.0015337394
  263  C 28  S      0.0134253934     0.0064258106     0.0006531690    -0.0058887067    -0.0031664843
  264  C 28  S     -0.0320025585    -0.0111249758    -0.0016642882     0.0184457322     0.0075754479
  265  C 28  S     -0.0811636202     0.0580117839     0.0125327331    -0.0338402748    -0.0099150205
  266  C 28  X     -0.0495566163     0.0850078388     0.0096244129     0.0643505046     0.0008482824
  267  C 28  Y      0.0362054071    -0.1003881044    -0.0138046596     0.1035714493     0.0140582613
  268  C 28  Z     -0.0128871901    -0.0014459191    -0.0094099734     0.0784103163    -0.0099706724
  269  C 28  X     -0.0173346442     0.0622763158     0.0078417153     0.0396882847    -0.0043585622
  270  C 28  Y     -0.0012535781    -0.0912733312    -0.0179153622     0.0637868204     0.0106680853
  271  C 28  Z      0.0128949470     0.0197604248     0.0009866801     0.0436772692    -0.0025762160
  272  C 28 XX     -0.0023939574    -0.0029405957    -0.0009471327     0.0102996354     0.0012109331
  273  C 28 YY     -0.0010839298     0.0020777162     0.0009649930    -0.0083184739    -0.0003282493
  274  C 28 ZZ     -0.0000207570    -0.0046420405    -0.0006446011     0.0018941426     0.0006474193
  275  C 28 XY      0.0027079190     0.0016832704    -0.0003479812     0.0031383482    -0.0000978587
  276  C 28 XZ      0.0002243574     0.0055472842     0.0009039196     0.0066017232    -0.0008966348
  277  C 28 YZ     -0.0027873834    -0.0022691774    -0.0001261278    -0.0072395917     0.0007926787

                         51               52               53               54               55
                   -0.3658882571    -0.3570981509    -0.3243173317    -0.2988165812    -0.2769309552
    1  C  1  S      0.0112067361    -0.0065538943    -0.0066724559     0.0048727640    -0.0000251624
    2  C  1  S     -0.0282448623     0.0190438969     0.0145990672    -0.0087443200     0.0000601336
    3  C  1  S     -0.0352411015    -0.0254846483     0.0299005971    -0.0720645560     0.0006644928
    4  C  1  X     -0.0310933050     0.1630738681    -0.0373187936    -0.0565231640    -0.0002805426
    5  C  1  Y     -0.0017785981    -0.0409046142     0.0559501627     0.0168428400     0.0003972137
    6  C  1  Z     -0.0333518495     0.0636441233     0.0162763048     0.0186512760     0.0002048646
    7  C  1  X     -0.0056211264     0.0702792954    -0.0179588538    -0.0428172560    -0.0001063205
    8  C  1  Y     -0.0151208735    -0.0217330971     0.0520025679     0.0120460879     0.0003660826
    9  C  1  Z     -0.0147501343     0.0427312184     0.0097384540     0.0393606108    -0.0001114809
   10  C  1 XX     -0.0005055828     0.0086425061    -0.0063341494    -0.0033235167    -0.0000629592
   11  C  1 YY     -0.0024054189    -0.0017641559     0.0070979893     0.0003265487     0.0000529715
   12  C  1 ZZ     -0.0022994736    -0.0034608263     0.0015679930     0.0011375413     0.0000186307
   13  C  1 XY      0.0013774165    -0.0047655818    -0.0025726847     0.0034755242    -0.0000286572
   14  C  1 XZ      0.0052557432    -0.0001591960    -0.0087485233    -0.0043468822    -0.0000906719
   15  C  1 YZ      0.0040407639    -0.0009489887    -0.0017081402    -0.0013398777    -0.0000052851
   16  C  2  S     -0.0021177387     0.0055700871     0.0048824165     0.0039259353     0.0000276130
   17  C  2  S      0.0035721072    -0.0099967592    -0.0171705377    -0.0145499247    -0.0000494938
   18  C  2  S      0.0427488509    -0.0036024799    -0.0023206011     0.0582774185    -0.0013886892
   19  C  2  X     -0.1138679179     0.0215019077     0.1760550323     0.0303949144     0.0017475589
   20  C  2  Y      0.0255169538    -0.0250394083    -0.0494672996    -0.0186853775    -0.0004456075
   21  C  2  Z      0.0354363927    -0.0599171886    -0.0082860356     0.0011829642    -0.0000668650
   22  C  2  X     -0.0616679740     0.0077987764     0.1289782774     0.0345054444     0.0010269801
   23  C  2  Y      0.0307344156    -0.0099169898    -0.0257150626     0.0062047498    -0.0009691338
   24  C  2  Z      0.0191324973    -0.0324119891     0.0090672963     0.0168065597     0.0000247705
   25  C  2 XX     -0.0042647027    -0.0021566557     0.0059470180     0.0024981169     0.0000518896
   26  C  2 YY      0.0042394811     0.0005097793    -0.0039477690    -0.0003606425    -0.0000208418
   27  C  2 ZZ     -0.0008761982    -0.0005561366    -0.0033911618    -0.0033094031    -0.0000321432
   28  C  2 XY     -0.0036108885     0.0005829439     0.0046875457     0.0005368028     0.0000310753
   29  C  2 XZ      0.0024772747     0.0060368658    -0.0042066020    -0.0009113930    -0.0000237269
   30  C  2 YZ     -0.0006496588    -0.0039159006     0.0021424894     0.0005599028     0.0000148479
   31  C  3  S     -0.0302111055    -0.0148324453     0.0184357991     0.0014548753     0.0000265412
   32  C  3  S      0.0719499771     0.0373249439    -0.0459613342    -0.0071360746    -0.0001241680
   33  C  3  S      0.0202389112    -0.0074027781    -0.0076361905    -0.0148445899     0.0010459457
   34  C  3  X     -0.0916326675    -0.0335315083     0.1574973125     0.0042151201     0.0012781320
   35  C  3  Y      0.1293103214     0.0147227810    -0.0748045178     0.0283693440    -0.0002632849
   36  C  3  Z      0.0071667152     0.0338514909     0.0026585115     0.0075733322     0.0001953449
   37  C  3  X     -0.0644096180    -0.0307558856     0.1112960732     0.0128027720     0.0011034190
   38  C  3  Y      0.0656498613     0.0005490928    -0.0476739991     0.0232867956     0.0000134278
   39  C  3  Z     -0.0249308276     0.0028553442     0.0135851984     0.0051884191     0.0015544957
   40  C  3 XX      0.0021165821     0.0004298815    -0.0031593578    -0.0026516931    -0.0000556386
   41  C  3 YY      0.0056897844     0.0050554965    -0.0016861860     0.0021262850     0.0000302813
   42  C  3 ZZ      0.0045753278     0.0004070502    -0.0019090177    -0.0015382614     0.0000207105
   43  C  3 XY      0.0070570828     0.0021522903    -0.0073854603    -0.0033767652    -0.0000487428
   44  C  3 XZ     -0.0035998195     0.0000572082     0.0073033768    -0.0006878001     0.0000658870
   45  C  3 YZ      0.0034040991     0.0003417919    -0.0021606505     0.0003344916    -0.0000079613
   46  C  4  S      0.0084944965     0.0009879487    -0.0092303505     0.0144571430    -0.0000241330
   47  C  4  S     -0.0202188169    -0.0026133167     0.0225988941    -0.0371378727     0.0000648126
   48  C  4  S      0.0661497309     0.0287194554    -0.0083881039    -0.0267531510    -0.0009061143
   49  C  4  X      0.0055139520    -0.0059610105    -0.0249163975    -0.1295399044    -0.0006040932
   50  C  4  Y     -0.0628156040    -0.0507006756     0.0348568483     0.0429298739     0.0000887069
   51  C  4  Z     -0.0977810373    -0.0046184119     0.0246104281    -0.0078134483    -0.0000959194
   52  C  4  X      0.0097105007    -0.0060806357    -0.0243794042    -0.0661656237     0.0000789570
   53  C  4  Y     -0.0630856638    -0.0435198374     0.0418453132     0.0063835328     0.0008077286
   54  C  4  Z     -0.0448533145    -0.0128994078     0.0264725664    -0.0057365161    -0.0003228014
   55  C  4 XX      0.0019984050     0.0060562160    -0.0055109083    -0.0044071271    -0.0000300489
   56  C  4 YY     -0.0041308393    -0.0037046189     0.0070971035    -0.0031756636     0.0000274053
   57  C  4 ZZ     -0.0011648834    -0.0027381889     0.0025383440     0.0011095434     0.0000112316
   58  C  4 XY      0.0037473985    -0.0007349280     0.0002571509     0.0035843177     0.0000207083
   59  C  4 XZ      0.0115427250     0.0012460041    -0.0082166674    -0.0025060999    -0.0000396504
   60  C  4 YZ      0.0020230088     0.0035795228    -0.0008577643     0.0010885539     0.0000057362
   61  C  5  S     -0.0167132186     0.0193337095     0.0143630441     0.0035043992     0.0001564863
   62  C  5  S      0.0486414076    -0.0438782353    -0.0389305482    -0.0080495001    -0.0003676084
   63  C  5  S     -0.0199131540    -0.0279143028    -0.0393258312    -0.0329928898    -0.0028012412
   64  C  5  X      0.0491213523     0.0489058136    -0.0111776931     0.0117580745     0.0004431667
   65  C  5  Y      0.0753747740     0.1295104635    -0.0848342621    -0.1061079966    -0.0001878891
   66  C  5  Z      0.1514312827    -0.0350302915    -0.0708888899     0.0166185096     0.0001008712
   67  C  5  X      0.1011968101     0.0433637166    -0.0654271931     0.0311424060    -0.0012379311
   68  C  5  Y      0.0454493499     0.0623090374    -0.0401027815    -0.0594616703    -0.0001715150
   69  C  5  Z      0.0682872482    -0.0042112158    -0.0238016394    -0.0125754809     0.0008864481
   70  C  5 XX      0.0065215420     0.0029073110     0.0067554558    -0.0100461089     0.0000749650
   71  C  5 YY      0.0008279430    -0.0063189754     0.0008154460    -0.0010439094    -0.0000141786
   72  C  5 ZZ      0.0002764723    -0.0042310083    -0.0124620066     0.0086333303    -0.0001244612
   73  C  5 XY      0.0017354475     0.0031405939     0.0052676725     0.0171830447     0.0001263038
   74  C  5 XZ      0.0030987966    -0.0006154857     0.0076123121    -0.0068287523     0.0000812837
   75  C  5 YZ     -0.0066532572    -0.0012620158     0.0027976162    -0.0080556918    -0.0000224781
   76  C  6  S      0.0131967844     0.0038264724    -0.0181837026    -0.0068526094    -0.0001373064
   77  C  6  S     -0.0382297492    -0.0107257656     0.0543589559     0.0176437211     0.0004067664
   78  C  6  S     -0.0095531285     0.0067548004    -0.0206915256     0.0261165034     0.0003739070
   79  C  6  X     -0.0242382115    -0.0498503245     0.0303034781     0.0548365729     0.0001874820
   80  C  6  Y      0.0202089753     0.0392457352    -0.0679551371    -0.0086507664    -0.0004716131
   81  C  6  Z      0.1057292615    -0.0298900251    -0.0296713785    -0.0226952432    -0.0000871597
   82  C  6  X     -0.0087227653    -0.0249902081    -0.0031190291     0.0306181558     0.0000713316
   83  C  6  Y     -0.0086417507     0.0154295867    -0.0078359847    -0.0040795666    -0.0000608639
   84  C  6  Z      0.0532890196    -0.0190103730     0.0025131513    -0.0178503496    -0.0000413556
   85  C  6 XX     -0.0031470498     0.0033628298     0.0001395947    -0.0046240284    -0.0000136439
   86  C  6 YY     -0.0015277207    -0.0041332075     0.0061273472     0.0017039721     0.0000447782
   87  C  6 ZZ     -0.0025273950    -0.0011578738     0.0045450296     0.0064429490     0.0000593816
   88  C  6 XY      0.0013973743    -0.0075889406     0.0023448787     0.0037435807     0.0000178227
   89  C  6 XZ      0.0059455423     0.0017040123    -0.0039664331    -0.0004648694    -0.0000203547
   90  C  6 YZ      0.0052402710    -0.0016685782    -0.0036764407    -0.0006176479    -0.0000181375
   91  C  7  S      0.0011939764     0.0035045880    -0.0035325457     0.0017011654    -0.0000141991
   92  C  7  S     -0.0041493456    -0.0079826745     0.0106402338    -0.0024977358     0.0001202726
   93  C  7  S      0.0191702041    -0.0050863809    -0.0260263670    -0.0023493651    -0.0006272395
   94  C  7  X     -0.2042228222     0.2238987850     0.0109873186     0.0069794150    -0.0000363151
   95  C  7  Y     -0.1559575910     0.0106107110     0.0639444053     0.0003731629     0.0001352091
   96  C  7  Z     -0.0499540646    -0.2358319395     0.0839693365     0.0254663093     0.0002043584
   97  C  7  X     -0.1420538901     0.1338949120     0.0477967555    -0.0368844765     0.0010647537
   98  C  7  Y     -0.0736145238     0.0382614499    -0.0147086413     0.0448152020    -0.0011337680
   99  C  7  Z     -0.0354004994    -0.1630687242     0.0889703616     0.0123330905     0.0010781819
  100  C  7 XX     -0.0129103336     0.0150424907     0.0041606232    -0.0035727436     0.0000331375
  101  C  7 YY      0.0145921765    -0.0041623728    -0.0090289437    -0.0013470917    -0.0000449568
  102  C  7 ZZ     -0.0033664782    -0.0138845196     0.0092827176     0.0037627883     0.0000608018
  103  C  7 XY      0.0079983512    -0.0135298994     0.0002554292     0.0024474944     0.0000035158
  104  C  7 XZ     -0.0074011193    -0.0037036991     0.0078664680     0.0035370148     0.0000578789
  105  C  7 YZ     -0.0008166629     0.0184934189    -0.0082880714    -0.0051047357    -0.0000600948
  106  C  8  S      0.0004138161    -0.0008676663     0.0000411972    -0.0003632806     0.0000721614
  107  C  8  S     -0.0019915755     0.0026981051     0.0002243331     0.0005344516    -0.0001354789
  108  C  8  S     -0.0011158460    -0.0111986350    -0.0002005463    -0.0088310581    -0.0005010559
  109  C  8  X      0.0089892430     0.0066490049     0.0608385368     0.0371975024    -0.0011268111
  110  C  8  Y      0.0086036228    -0.0032298285     0.1152725675    -0.0410486497    -0.0019801637
  111  C  8  Z      0.0064783899     0.0312645707     0.1080102960     0.0852816566    -0.0020247503
  112  C  8  X      0.0122671637    -0.0076264615     0.0364239976     0.0346995431    -0.0013160431
  113  C  8  Y     -0.0031365548     0.0065759683     0.0708979900    -0.0362071710    -0.0008798598
  114  C  8  Z     -0.0010354472     0.0138780653     0.0674370861     0.0574726331     0.0007525299
  115  C  8 XX     -0.0058181585    -0.0022616185    -0.0071967282     0.0052582325     0.0025598794
  116  C  8 YY      0.0006629013     0.0005461996     0.0002698550     0.0024164378    -0.0172743437
  117  C  8 ZZ      0.0044509984     0.0021973198     0.0071982879    -0.0077146657     0.0147074162
  118  C  8 XY     -0.0042217946    -0.0044214882    -0.0018695453    -0.0154354811    -0.0046060341
  119  C  8 XZ     -0.0038395274    -0.0019345541    -0.0066954123     0.0081055458     0.0073988742
  120  C  8 YZ      0.0024053172     0.0026804265     0.0017952731     0.0062916564    -0.0055888423
  121  N  9  S     -0.0016697947    -0.0007364037     0.0001621571     0.0011379151    -0.0000065642
  122  N  9  S     -0.0040462675    -0.0018227169     0.0016125903     0.0012883966     0.0000563831
  123  N  9  S      0.0085025329     0.0151897901    -0.0437003922     0.0412039943    -0.0013937718
  124  N  9  X      0.2333334548    -0.2435372161    -0.0391161215     0.0197492570    -0.0001167502
  125  N  9  Y      0.1594488273    -0.0400094009    -0.0701277309    -0.0229078576    -0.0003294306
  126  N  9  Z      0.0640455521     0.2911328909    -0.1440314431    -0.0499111252    -0.0007173048
  127  N  9  X     -0.1382441281     0.1408816035     0.0309158537    -0.0189787695     0.0002320981
  128  N  9  Y     -0.0914685822     0.0264674209     0.0347771446     0.0232815787    -0.0001494155
  129  N  9  Z     -0.0403474788    -0.1753200961     0.0943039925     0.0288817740     0.0005732280
  130  N  9 XX      0.0139241815    -0.0150720103    -0.0014533672     0.0002248930     0.0000083904
  131  N  9 YY     -0.0162366106     0.0034933407     0.0060719578     0.0016224158     0.0000215172
  132  N  9 ZZ      0.0021796745     0.0116786432    -0.0047089248    -0.0019350893    -0.0000074556
  133  N  9 XY     -0.0078089958     0.0123145039     0.0000423939    -0.0013702074     0.0000049481
  134  N  9 XZ      0.0080043001     0.0041211237    -0.0052827869    -0.0008002494    -0.0000210081
  135  N  9 YZ      0.0003595649    -0.0172324828     0.0057820000     0.0016127869     0.0000285055
  136  C 10  S     -0.0001678108     0.0027100930    -0.0046198830     0.0221776130     0.0001045822
  137  C 10  S      0.0002897858    -0.0064559515     0.0107309615    -0.0512404285    -0.0005035030
  138  C 10  S     -0.0027563634    -0.0001664321     0.0111199458    -0.0533727491     0.0027858268
  139  C 10  X     -0.0233672328    -0.0017960669    -0.0067340831     0.0543102330    -0.1178163066
  140  C 10  Y     -0.0320146038    -0.0027756505    -0.0073393217     0.0577672799    -0.1725187389
  141  C 10  Z     -0.0357956234    -0.0341198114     0.0220335933    -0.0541641669    -0.2151470411
  142  C 10  X     -0.0162658155     0.0001849014     0.0023205563     0.0067862368    -0.0857334271
  143  C 10  Y     -0.0167997214    -0.0072765681     0.0025530022     0.0122673946    -0.1268848757
  144  C 10  Z     -0.0198139725    -0.0160114227     0.0090521965     0.0026390976    -0.1566274942
  145  C 10 XX     -0.0030735052    -0.0017724202    -0.0054927101    -0.0014394516    -0.0073331081
  146  C 10 YY      0.0009544161    -0.0002104493    -0.0021493772    -0.0047142330     0.0012182665
  147  C 10 ZZ      0.0022133487     0.0010601956     0.0092090771    -0.0016031146     0.0060266267
  148  C 10 XY     -0.0021256288    -0.0023940228    -0.0051352879    -0.0034283957    -0.0057142757
  149  C 10 XZ     -0.0024152996    -0.0012460355    -0.0033058359    -0.0009118039    -0.0057490136
  150  C 10 YZ      0.0014607499     0.0013822770     0.0014885936     0.0018078999     0.0037366149
  151  C 11  S      0.0001276958    -0.0014090873     0.0019583129    -0.0093685158    -0.0000292032
  152  C 11  S     -0.0003118272     0.0036174607    -0.0048722121     0.0228482814     0.0000256518
  153  C 11  S      0.0044818851    -0.0032642360    -0.0057016243     0.0309615462    -0.0009647906
  154  C 11  X     -0.0350870439    -0.0288891978    -0.0497192443    -0.0405039361    -0.1140446435
  155  C 11  Y     -0.0545460869    -0.0418884480    -0.0763824689    -0.0334761925    -0.1682789500
  156  C 11  Z     -0.0700292886    -0.0335526146    -0.1086707496     0.0061316277    -0.2085513573
  157  C 11  X     -0.0237188990    -0.0157017387    -0.0323773228    -0.0378297027    -0.0822586310
  158  C 11  Y     -0.0339783205    -0.0225183743    -0.0552988621    -0.0062898772    -0.1215032169
  159  C 11  Z     -0.0415824509    -0.0256198861    -0.0711248609    -0.0045231710    -0.1515039908
  160  C 11 XX     -0.0003243889     0.0005417604    -0.0039633475     0.0018562877     0.0077852926
  161  C 11 YY      0.0035137689     0.0021490021     0.0062861748     0.0024689930    -0.0013866890
  162  C 11 ZZ     -0.0031636294    -0.0023372539    -0.0029834906    -0.0010351776    -0.0063910575
  163  C 11 XY      0.0012992196    -0.0002471493     0.0004967248    -0.0031307954     0.0060200412
  164  C 11 XZ     -0.0012116152    -0.0006289202    -0.0046929121    -0.0004261669     0.0062001753
  165  C 11 YZ      0.0007907295     0.0013881256     0.0026055293     0.0028612779    -0.0039509657
  166  C 12  S     -0.0001061774     0.0001973389     0.0000118032    -0.0000812388    -0.0000732443
  167  C 12  S      0.0002781838    -0.0002901232    -0.0001657228     0.0003439644     0.0001760423
  168  C 12  S     -0.0055952442     0.0100443354     0.0001809826    -0.0010533292     0.0012415188
  169  C 12  X     -0.0441618909    -0.0266224373    -0.0779442506    -0.0240607593     0.0028750553
  170  C 12  Y     -0.0636313482    -0.0322640044    -0.1218478069    -0.0171419254     0.0044714259
  171  C 12  Z     -0.0758758375    -0.0569197045    -0.1419962277    -0.0460426764     0.0055423173
  172  C 12  X     -0.0239424559    -0.0177870946    -0.0507966102    -0.0170510862     0.0019159347
  173  C 12  Y     -0.0355987036    -0.0226828833    -0.0790605574    -0.0063244642     0.0032736902
  174  C 12  Z     -0.0464373140    -0.0294311191    -0.0918172960    -0.0362960938     0.0045271850
  175  C 12 XX      0.0025459494     0.0021502334     0.0036899204     0.0014195867     0.0024957442
  176  C 12 YY     -0.0002896858    -0.0003580107    -0.0007076425     0.0002145754    -0.0168591672
  177  C 12 ZZ     -0.0022821813    -0.0016988908    -0.0030190352    -0.0015708793     0.0143892404
  178  C 12 XY      0.0021926558     0.0009065737     0.0035000784    -0.0010840854    -0.0044722940
  179  C 12 XZ      0.0023012237     0.0014125411     0.0027935400     0.0016555075     0.0071559084
  180  C 12 YZ     -0.0014921440    -0.0005374840    -0.0021202524     0.0002409942    -0.0053736842
  181  C 13  S      0.0002252982     0.0007973328    -0.0020278198     0.0096561228    -0.0000635256
  182  C 13  S     -0.0004713344    -0.0021325943     0.0049003132    -0.0232903230     0.0002440345
  183  C 13  S      0.0044755666    -0.0059244609     0.0036204393    -0.0248303746    -0.0012504166
  184  C 13  X     -0.0338558044    -0.0209252425    -0.0633342548     0.0274911136     0.1166357405
  185  C 13  Y     -0.0534703307    -0.0423668308    -0.0735316035    -0.0394103841     0.1727058733
  186  C 13  Z     -0.0693359974    -0.0360527978    -0.0998045365    -0.0253585559     0.2140079270
  187  C 13  X     -0.0218723646    -0.0132371872    -0.0414924544     0.0189977179     0.0844936920
  188  C 13  Y     -0.0288211418    -0.0317506363    -0.0523757641    -0.0112791497     0.1245367464
  189  C 13  Z     -0.0449050880    -0.0183830537    -0.0649614541    -0.0308261266     0.1549320869
  190  C 13 XX      0.0007494653     0.0005025208    -0.0012389082    -0.0016455497    -0.0074238823
  191  C 13 YY     -0.0034658136    -0.0021037566    -0.0059428513    -0.0012214821     0.0012632952
  192  C 13 ZZ      0.0027111900     0.0013735134     0.0077944526    -0.0003604199     0.0062095471
  193  C 13 XY     -0.0006428527    -0.0013503301    -0.0026269453    -0.0042353129    -0.0058727727
  194  C 13 XZ      0.0017980056     0.0014489078     0.0002066050     0.0021335932    -0.0059632579
  195  C 13 YZ     -0.0013666660    -0.0004968117    -0.0008915960     0.0003782398     0.0037544031
  196  C 14  S     -0.0002223638    -0.0018563325     0.0046286171    -0.0224224569    -0.0000528089
  197  C 14  S     -0.0002905378     0.0058317323    -0.0109050152     0.0515659365     0.0002369085
  198  C 14  S     -0.0016278602     0.0029305232    -0.0065167505     0.0475287951     0.0003244771
  199  C 14  X     -0.0228737212    -0.0164182417     0.0214042206    -0.0687817274     0.1151355002
  200  C 14  Y     -0.0304622423    -0.0014012981    -0.0087268224     0.0692099708     0.1705735662
  201  C 14  Z     -0.0346764220    -0.0256014471     0.0107057122     0.0040659180     0.2120584920
  202  C 14  X     -0.0118740345    -0.0109421457     0.0075161074    -0.0051551388     0.0833245125
  203  C 14  Y     -0.0255500778     0.0125138734     0.0017244613     0.0115125548     0.1228850266
  204  C 14  Z     -0.0135621373    -0.0246952542     0.0080635399     0.0100358023     0.1523241843
  205  C 14 XX     -0.0030727444    -0.0011701493    -0.0069375308    -0.0002772436     0.0075032232
  206  C 14 YY      0.0000087216     0.0007658561     0.0034865476     0.0059681896    -0.0007739882
  207  C 14 ZZ      0.0029576424     0.0013541023     0.0017924973     0.0021604491    -0.0066780249
  208  C 14 XY     -0.0022398912    -0.0025650768    -0.0032087597    -0.0027131915     0.0061125775
  209  C 14 XZ     -0.0020518923    -0.0010710619    -0.0069146112     0.0009273958     0.0058456858
  210  C 14 YZ      0.0010761726     0.0015873534     0.0040846308     0.0009766297    -0.0036865460
  211  H 15  S     -0.0307994723    -0.0129487230     0.0288258508     0.0405587732     0.0003049077
  212  H 15  S     -0.0097309182    -0.0198258784     0.0185282932     0.0249575233     0.0002094639
  213  H 16  S      0.0061760476     0.0190257351     0.0016439692     0.0075529648     0.0000035581
  214  H 16  S      0.0122906472     0.0056407585     0.0000854236     0.0025429031    -0.0001272175
  215  H 17  S     -0.0177447420    -0.0263409713     0.0206556397    -0.0095922968     0.0000586424
  216  H 17  S     -0.0187196695    -0.0158124828    -0.0074318028     0.0074111300     0.0010995471
  217  H 18  S     -0.0232221072    -0.0496498447     0.0350651467     0.0017556287     0.0000979957
  218  H 18  S     -0.0094028341    -0.0212817401     0.0160338206     0.0286413630    -0.0002854292
  219  H 19  S      0.0686450747    -0.0309760466    -0.0283009212     0.0168499982    -0.0000919540
  220  H 19  S      0.0400279838    -0.0150052249    -0.0228807790     0.0100839839    -0.0001257920
  221  H 20  S     -0.0022579161     0.0675462053    -0.0343511415    -0.0555645502    -0.0002897575
  222  H 20  S      0.0073377198     0.0361080546    -0.0357885927    -0.0402517079    -0.0003875948
  223  H 21  S     -0.0000365112     0.0061840409    -0.0039857465     0.0082312288     0.0000831544
  224  H 21  S     -0.0002796236     0.0069333063    -0.0084473041     0.0358060129     0.0002032981
  225  H 22  S      0.0022231816    -0.0123974017     0.0092113791    -0.0336639914    -0.0003031553
  226  H 22  S      0.0010770060    -0.0075490709     0.0068246669    -0.0283752498    -0.0002519470
  227  H 23  S     -0.0023814193     0.0029714038     0.0002497463    -0.0008393279    -0.0000261632
  228  H 23  S     -0.0013238250     0.0014688957     0.0002199376    -0.0007165629    -0.0000354670
  229  H 24  S      0.0005334229     0.0085378868    -0.0095651557     0.0344587043    -0.0000564157
  230  H 24  S      0.0016977515     0.0016134051    -0.0062970550     0.0279049707    -0.0000286953
  231  H 25  S      0.0029750384    -0.0110772184     0.0037576603    -0.0068445677     0.0001948553
  232  H 25  S     -0.0083363087     0.0137209633     0.0046211117    -0.0341539449     0.0000749767
  233  C 26  S      0.0046238870    -0.0095976764     0.0001709578    -0.0023223604    -0.0000185247
  234  C 26  S     -0.0100442975     0.0192426442     0.0021953811     0.0035166454     0.0000250793
  235  C 26  S     -0.0218381152    -0.0003682129     0.0336079363     0.0191816317    -0.0008765822
  236  C 26  X      0.1018940593     0.0024176032     0.0808811467    -0.0994194086     0.0011154698
  237  C 26  Y      0.1169687553     0.1318043780     0.0061711231     0.3105254142     0.0019308150
  238  C 26  Z      0.1471907596     0.0695359133     0.1591631353    -0.2079542941     0.0020330112
  239  C 26  X      0.0851248622     0.0039810131     0.0189397578    -0.0403016023    -0.0014992725
  240  C 26  Y      0.0555962079     0.0647361515     0.0022472030     0.1984434933     0.0019258879
  241  C 26  Z      0.0491747614     0.0325312744     0.1099769529    -0.1487060861     0.0032494770
  242  C 26 XX     -0.0014316086     0.0030095026     0.0113574789    -0.0046046032     0.0000859204
  243  C 26 YY     -0.0008811232     0.0009859388    -0.0001850488    -0.0017504323    -0.0001166970
  244  C 26 ZZ     -0.0008119881    -0.0007621466    -0.0095911377     0.0079465210     0.0000458733
  245  C 26 XY      0.0005953690     0.0000440961     0.0059763689     0.0181869238     0.0000529269
  246  C 26 XZ      0.0009027476     0.0013226322     0.0076390457    -0.0071185199     0.0000844866
  247  C 26 YZ     -0.0003371587    -0.0005673852    -0.0034833945    -0.0086230587    -0.0000782717
  248  C 27  S     -0.0029167969     0.0043782916    -0.0005517649     0.0014124133     0.0000656044
  249  C 27  S      0.0048638916    -0.0100750882     0.0038045950    -0.0058075164    -0.0000874497
  250  C 27  S     -0.0265731735     0.0050806917     0.0095182597    -0.0097376563     0.0018944302
  251  C 27  X      0.0540666705     0.0494381678     0.1097987980    -0.0627005289     0.0006831461
  252  C 27  Y      0.0935437777     0.0982563768     0.0740311830     0.3301660737     0.0016220441
  253  C 27  Z      0.1220756953     0.0503010627     0.2170141756    -0.1907103428     0.0014748243
  254  C 27  X      0.0547811030     0.0150012421     0.0604063994    -0.0229523142    -0.0020262198
  255  C 27  Y      0.0532056548     0.0526762442     0.0450130542     0.2023671141     0.0005854123
  256  C 27  Z      0.0565612589     0.0398076103     0.1274580568    -0.1234860514     0.0009773644
  257  C 27 XX     -0.0050343944    -0.0024401111    -0.0021610950     0.0085145618     0.0001058610
  258  C 27 YY      0.0005468059     0.0002944136    -0.0001311710     0.0013590714    -0.0016499223
  259  C 27 ZZ      0.0055174492     0.0006075357     0.0025508019    -0.0108621245     0.0015355398
  260  C 27 XY     -0.0045878916    -0.0056403290     0.0041813328    -0.0156421377    -0.0005618132
  261  C 27 XZ     -0.0052594701    -0.0006905956    -0.0019903578     0.0104013555     0.0006173104
  262  C 27 YZ      0.0027007161     0.0026519910    -0.0019202362     0.0063191268    -0.0004777016
  263  C 28  S     -0.0117945892    -0.0140589148     0.0296936475    -0.0164503506     0.0002055185
  264  C 28  S      0.0316072189     0.0316744602    -0.0754750626     0.0399642656    -0.0006262853
  265  C 28  S      0.0024648586     0.0268204034     0.0047380374     0.0192095219     0.0015434849
  266  C 28  X      0.0276165575    -0.1144827856    -0.0080685090     0.0651075967    -0.0000573142
  267  C 28  Y      0.0442081489     0.0114101421    -0.1090753867     0.0202765423    -0.0008726596
  268  C 28  Z     -0.0155218667     0.0873223461    -0.0757479254    -0.1137087904    -0.0008726626
  269  C 28  X      0.0251398496    -0.0987431502     0.0163169005     0.0159248906     0.0005256147
  270  C 28  Y      0.0547615930     0.0148442758    -0.1133738793     0.0492610897    -0.0015513741
  271  C 28  Z     -0.0144897964     0.0612643264    -0.0546647991    -0.0913337020    -0.0006694620
  272  C 28 XX     -0.0057056570     0.0169344354    -0.0057192145    -0.0015037084    -0.0000386117
  273  C 28 YY      0.0146008941    -0.0000701193    -0.0106792633     0.0005633032    -0.0000619937
  274  C 28 ZZ     -0.0034697848    -0.0098395256     0.0030846989     0.0079089520    -0.0000114311
  275  C 28 XY      0.0070077379    -0.0074882184     0.0002915571     0.0011283488     0.0000311932
  276  C 28 XZ     -0.0063802727    -0.0027325973     0.0062313952     0.0011145908     0.0000495644
  277  C 28 YZ     -0.0042627632     0.0109350684     0.0020937358    -0.0003785314     0.0000299381

                         56               57               58               59               60
                   -0.2579651649    -0.1590431796    -0.1161800654    -0.0006400036     0.0147480478
    1  C  1  S     -0.0016741065    -0.0060578099     0.0022814377    -0.0035252974    -0.0000005825
    2  C  1  S      0.0038014507     0.0081464168    -0.0010929216    -0.0028928660     0.0000994408
    3  C  1  S     -0.0078900399     0.2520699906    -0.1240471295     0.1990494109    -0.0048609477
    4  C  1  X     -0.0201484916    -0.0453041866    -0.0409557352     0.0322279280    -0.0004067426
    5  C  1  Y      0.0287057124    -0.0309454803     0.0011895506     0.0115032577     0.0000589429
    6  C  1  Z      0.0160163774    -0.0676320352    -0.0075082116     0.0219948928    -0.0001551762
    7  C  1  X     -0.0098510907     0.0256015933    -0.0366202131     0.0341717964    -0.0009951999
    8  C  1  Y      0.0309197490    -0.0046049964    -0.0060478290     0.0246151596     0.0000494986
    9  C  1  Z      0.0184955723    -0.0929060145     0.0289906679    -0.0346885902     0.0018920121
   10  C  1 XX     -0.0050998172     0.0019416641    -0.0109992682     0.0059072644     0.0000125815
   11  C  1 YY      0.0046726485    -0.0056297041     0.0058251152    -0.0021522675     0.0000357644
   12  C  1 ZZ      0.0005720923     0.0066101083     0.0028675573    -0.0029674461    -0.0000438807
   13  C  1 XY     -0.0027646955     0.0091749131    -0.0055895803     0.0010422145     0.0000063020
   14  C  1 XZ     -0.0075258800     0.0104121259    -0.0127172849     0.0073196179     0.0000187955
   15  C  1 YZ     -0.0000109138     0.0002693752     0.0039123958    -0.0038674341     0.0000088486
   16  C  2  S      0.0022574065    -0.0350844747    -0.0212873502     0.0140501093     0.0000168175
   17  C  2  S     -0.0111794424     0.0859408016     0.0458429108    -0.0267906275    -0.0003599079
   18  C  2  S      0.0351384311     0.0151432548     0.1972445869    -0.3066544605     0.0083344396
   19  C  2  X      0.1431218971     0.0546630426     0.3537896692    -0.2133192373     0.0002398741
   20  C  2  Y     -0.0372827837     0.0257320908    -0.0469214679     0.0396288039    -0.0003007410
   21  C  2  Z     -0.0035003990     0.0549642823     0.0204531996    -0.0432534728     0.0001918475
   22  C  2  X      0.1223270676     0.0521525729     0.3971908555    -0.3666075940     0.0020250008
   23  C  2  Y     -0.0118466998    -0.0325270126    -0.0301561425     0.0155576162     0.0033790572
   24  C  2  Z      0.0139880487     0.0555752731     0.0530008954    -0.0653209920     0.0014591604
   25  C  2 XX      0.0033565125    -0.0002843937    -0.0012027179     0.0036903124    -0.0000304186
   26  C  2 YY     -0.0017741742     0.0063058054     0.0048829246    -0.0051092736    -0.0000197140
   27  C  2 ZZ     -0.0028258112     0.0064537648     0.0026288198    -0.0041882519     0.0000077237
   28  C  2 XY      0.0028236874     0.0114295299    -0.0009344071     0.0055004669     0.0000147188
   29  C  2 XZ     -0.0012480200    -0.0210281530    -0.0006564195    -0.0041437543    -0.0000297918
   30  C  2 YZ      0.0005253661     0.0073725931    -0.0011743956     0.0011685352    -0.0000181021
   31  C  3  S     -0.0036760205     0.0155553473    -0.0302218417     0.0086379807    -0.0003408752
   32  C  3  S      0.0078658386    -0.0395662613     0.0781806534    -0.0250968151     0.0008492273
   33  C  3  S      0.0000546133     0.0586305750     0.0270122169     0.0991320093     0.0003398633
   34  C  3  X      0.0941102151     0.3614155003     0.0508292152     0.1479677891     0.0003818668
   35  C  3  Y     -0.0084098487    -0.1076192779     0.0415351637    -0.0555216964     0.0000325329
   36  C  3  Z      0.0141942615     0.0817612606     0.0447328970     0.0141385662    -0.0005776180
   37  C  3  X      0.0702942502     0.3477199467     0.0563083775     0.2124763773     0.0003886812
   38  C  3  Y     -0.0121116619    -0.0819000758     0.0464613351    -0.1135854964    -0.0013806187
   39  C  3  Z      0.0017497311     0.1206943825     0.0103425108     0.0798420834    -0.0085757200
   40  C  3 XX     -0.0039338656    -0.0043310065    -0.0160814164     0.0061187735     0.0000780042
   41  C  3 YY      0.0038526446    -0.0022126289     0.0166993742    -0.0060107781     0.0000532295
   42  C  3 ZZ      0.0019903660     0.0002772146     0.0101970388    -0.0022774737     0.0000035541
   43  C  3 XY     -0.0042350846    -0.0049039508    -0.0072936216     0.0060272932    -0.0000473899
   44  C  3 XZ      0.0044421566     0.0013287625     0.0020964621    -0.0023163876    -0.0000256393
   45  C  3 YZ     -0.0004973295    -0.0009626470    -0.0019821184     0.0029536049     0.0000035440
   46  C  4  S     -0.0012848167     0.0049048599    -0.0036837621    -0.0006829676     0.0001313768
   47  C  4  S      0.0016890455    -0.0101647135     0.0001081137     0.0083036744    -0.0003192255
   48  C  4  S      0.0422973271    -0.1648906359     0.1807468087    -0.0455006083     0.0029224980
   49  C  4  X     -0.0466254084    -0.0825827036    -0.0373737542    -0.0293431623    -0.0001715540
   50  C  4  Y     -0.0009157221     0.0236930920    -0.0270106161    -0.0085745873     0.0000916446
   51  C  4  Z     -0.0145569268    -0.0354261070    -0.0328660008    -0.0247208730    -0.0000478633
   52  C  4  X     -0.0329068013    -0.0464584256    -0.0220333895    -0.0004631705    -0.0027798848
   53  C  4  Y     -0.0063052770     0.0660722362    -0.0632427812    -0.0109413550    -0.0029679599
   54  C  4  Z      0.0066535029    -0.0280731777     0.0009592754    -0.0220875430     0.0026105893
   55  C  4 XX     -0.0020775443    -0.0118273287     0.0078013713    -0.0075405097    -0.0000559560
   56  C  4 YY      0.0016677304     0.0084185982    -0.0080242371     0.0083173847    -0.0000033743
   57  C  4 ZZ      0.0011145833     0.0004537347     0.0024252210     0.0002459929     0.0000147982
   58  C  4 XY      0.0027748632     0.0000102398     0.0099960742    -0.0033212362     0.0000253472
   59  C  4 XZ     -0.0015781933    -0.0103852474     0.0118870158    -0.0082552612     0.0000214675
   60  C  4 YZ      0.0010389167     0.0064388590    -0.0005670372     0.0031628584     0.0000460539
   61  C  5  S      0.0117113112     0.0301367846     0.0271990627    -0.0072812309    -0.0000620294
   62  C  5  S     -0.0273399059    -0.0794764162    -0.0571000495     0.0225177289     0.0000100985
   63  C  5  S     -0.0823027329     0.0480149708    -0.2849869548    -0.0432871760     0.0090900682
   64  C  5  X      0.0494999467     0.0489471283     0.2229183588    -0.0207808248     0.0001070177
   65  C  5  Y      0.0073532517    -0.0483165672     0.2684543369    -0.0873985650    -0.0001324106
   66  C  5  Z      0.0303533876    -0.0046373459     0.2680430152    -0.0243269801     0.0000976897
   67  C  5  X      0.0189536497    -0.0504799095     0.2527401334    -0.0371605077     0.0049359833
   68  C  5  Y      0.0119922616    -0.0777197072     0.2572697796    -0.1162536313     0.0006251783
   69  C  5  Z      0.0344473909     0.0626116791     0.2885063808     0.0034727764    -0.0037318787
   70  C  5 XX      0.0086822763    -0.0026512583     0.0021530614     0.0122194354     0.0000441032
   71  C  5 YY     -0.0007078713    -0.0208297001    -0.0023285426    -0.0015873275    -0.0000119132
   72  C  5 ZZ     -0.0118730235     0.0129477018    -0.0092535119    -0.0059120861     0.0000143952
   73  C  5 XY      0.0112647497     0.0018330093     0.0056404721     0.0070319940     0.0000369927
   74  C  5 XZ      0.0073078634     0.0128659523     0.0042191607     0.0086992073     0.0000170225
   75  C  5 YZ     -0.0030510935     0.0042557946    -0.0006889344    -0.0037999215    -0.0000080581
   76  C  6  S     -0.0099139975     0.0011784404     0.0009188949    -0.0073643941    -0.0000110167
   77  C  6  S      0.0309227466     0.0005240449    -0.0019686668     0.0228354400     0.0000129658
   78  C  6  S     -0.0233127273    -0.0441574208    -0.0179462165     0.0106791615    -0.0022000621
   79  C  6  X      0.0093090416     0.0081465677    -0.0358100452     0.0167934192     0.0000311712
   80  C  6  Y     -0.0362984167     0.0493420115    -0.0405914605     0.0203924453    -0.0000822322
   81  C  6  Z      0.0007720541    -0.0580472898     0.0371264514    -0.0201021117    -0.0000282768
   82  C  6  X     -0.0150957634     0.0111357628    -0.0491480810     0.0000035517    -0.0007340957
   83  C  6  Y     -0.0040012369     0.0773211887    -0.0550129650     0.0901696199    -0.0004230689
   84  C  6  Z      0.0182241714    -0.0597963522     0.0612394112    -0.0296348739     0.0005655650
   85  C  6 XX     -0.0008565695    -0.0009066492    -0.0004471495    -0.0006429141     0.0000024658
   86  C  6 YY      0.0034355788    -0.0000013435    -0.0004845717     0.0030403025     0.0000202703
   87  C  6 ZZ      0.0038416169     0.0009128741     0.0003803175     0.0025418178    -0.0000471180
   88  C  6 XY      0.0013895734     0.0004407803     0.0002065852     0.0000742175     0.0000206312
   89  C  6 XZ     -0.0008980223     0.0005014499     0.0000303591     0.0007569097     0.0000156453
   90  C  6 YZ     -0.0013942172     0.0003887414     0.0005585234    -0.0004081968    -0.0000229268
   91  C  7  S     -0.0014397329     0.0038852606    -0.0000139327    -0.0019366706    -0.0000072734
   92  C  7  S      0.0058579091    -0.0139513485     0.0028001781     0.0064036438    -0.0002288669
   93  C  7  S     -0.0220030150     0.0070377544     0.0072372876    -0.0635971462     0.0015324210
   94  C  7  X      0.0026476870     0.0211209125     0.0025503909    -0.0469484077    -0.0000411762
   95  C  7  Y      0.0142614937     0.0150605862    -0.0008343680    -0.0330850208     0.0001512114
   96  C  7  Z      0.0142979195     0.0310101778    -0.0130395337    -0.0187377896     0.0003482406
   97  C  7  X      0.0244859082    -0.0119150989     0.0252768740    -0.0507762104    -0.0042614010
   98  C  7  Y     -0.0204752869    -0.0212751849    -0.0596601540     0.0270710481     0.0042903960
   99  C  7  Z      0.0373241016    -0.0151979129     0.0177056471    -0.0155407473    -0.0028703069
  100  C  7 XX      0.0028293345    -0.0147048035     0.0007449159     0.0067924447    -0.0000171132
  101  C  7 YY     -0.0051723739     0.0280320324    -0.0005470887    -0.0080130621    -0.0000327104
  102  C  7 ZZ      0.0048479473    -0.0161174777     0.0025734265     0.0014078166    -0.0000337514
  103  C  7 XY      0.0003114109     0.0033360188     0.0028758775    -0.0043110947    -0.0000092766
  104  C  7 XZ      0.0050437176    -0.0177697458     0.0036833801     0.0025475102    -0.0000045068
  105  C  7 YZ     -0.0047354427     0.0138884427    -0.0032977496    -0.0016010132     0.0000351101
  106  C  8  S      0.0000122997    -0.0001592623    -0.0005859268     0.0006375702     0.0000847925
  107  C  8  S     -0.0002718343     0.0003841758     0.0012155259    -0.0004970928    -0.0004053971
  108  C  8  S     -0.0029775771    -0.0070388449    -0.0130150580     0.0267223181    -0.0020674422
  109  C  8  X     -0.1027867767    -0.0012151439    -0.0049275870    -0.1126676980     0.0000036769
  110  C  8  Y     -0.1568876708    -0.0028477960    -0.0035092182    -0.1705359603     0.0004480699
  111  C  8  Z     -0.1874803012     0.0000894794    -0.0040167751    -0.2115347123     0.0003005550
  112  C  8  X     -0.0717779835     0.0078501731     0.0130926037    -0.1754784213     0.0010373036
  113  C  8  Y     -0.1125444270     0.0046634849    -0.0014178674    -0.2237904084    -0.0001587260
  114  C  8  Z     -0.1336624029    -0.0069587373    -0.0131862232    -0.2726811140    -0.0019927938
  115  C  8 XX     -0.0067091864    -0.0005384087     0.0107897754     0.0099300082    -0.0042415956
  116  C  8 YY      0.0013501645     0.0003359133    -0.0013047475    -0.0009530306     0.0271181935
  117  C  8 ZZ      0.0053487445     0.0005151361    -0.0092085676    -0.0089286015    -0.0229746259
  118  C  8 XY     -0.0068284029    -0.0016504275     0.0089287995     0.0056944448     0.0070508060
  119  C  8 XZ     -0.0050537020    -0.0003848947     0.0084556153     0.0080397464    -0.0117708036
  120  C  8 YZ      0.0041202623     0.0008281547    -0.0055052500    -0.0038179168     0.0089011666
  121  N  9  S     -0.0001811446     0.0000815874    -0.0013252232     0.0019196477     0.0000404073
  122  N  9  S      0.0004320223     0.0013887512    -0.0001671290     0.0002200492    -0.0001788736
  123  N  9  S     -0.0271833874    -0.0102264530    -0.0630091603     0.0747438441     0.0053345457
  124  N  9  X     -0.0188222756     0.1053878753     0.0016435207    -0.0499242574    -0.0004124909
  125  N  9  Y     -0.0327959037     0.1310634479    -0.0090117741    -0.0408371499    -0.0002265724
  126  N  9  Z     -0.0590501754     0.1606947151    -0.0355178457    -0.0165276800     0.0000997198
  127  N  9  X      0.0168569910    -0.0799121107     0.0083706906     0.0420720787    -0.0000927965
  128  N  9  Y      0.0170720158    -0.1063227236    -0.0051132450     0.0605472328     0.0017183404
  129  N  9  Z      0.0425277715    -0.1246112491     0.0369647669     0.0063127469    -0.0004807170
  130  N  9 XX     -0.0005977848     0.0027272665     0.0002600975    -0.0000428907    -0.0000494627
  131  N  9 YY      0.0020094695    -0.0047486263     0.0002488433    -0.0008102929     0.0000088729
  132  N  9 ZZ     -0.0014555372     0.0027406433    -0.0000119149    -0.0004591058    -0.0000518633
  133  N  9 XY      0.0002359929    -0.0005603251     0.0005837616    -0.0007891981    -0.0000250082
  134  N  9 XZ     -0.0017184051     0.0032251823    -0.0005330196     0.0004897336     0.0000008034
  135  N  9 YZ      0.0018264840    -0.0022571940     0.0008479086    -0.0005436367    -0.0000120236
  136  C 10  S      0.0017760885     0.0013028726    -0.0002432583     0.0024611882    -0.0000295578
  137  C 10  S     -0.0043163782    -0.0032129659     0.0006339351    -0.0060181494     0.0004151522
  138  C 10  S     -0.0036599653    -0.0153707257    -0.0056883615    -0.0163288703    -0.0029623289
  139  C 10  X     -0.0586871705    -0.0015108989     0.0408499682     0.0708706410     0.1197643595
  140  C 10  Y     -0.0878672984    -0.0039403305     0.0603085685     0.1009381095     0.1759025113
  141  C 10  Z     -0.1176794458    -0.0096824344     0.0754750725     0.1191715405     0.2191323292
  142  C 10  X     -0.0479660723    -0.0054799591     0.0383720283     0.0958718134     0.1850703023
  143  C 10  Y     -0.0707808319    -0.0019963344     0.0633160755     0.1324982757     0.2729995814
  144  C 10  Z     -0.0884456951    -0.0094475689     0.0702430939     0.1732080260     0.3385008264
  145  C 10 XX      0.0048542041    -0.0000910354     0.0010978184     0.0080571107    -0.0118377693
  146  C 10 YY      0.0066870486    -0.0001774772    -0.0008918225     0.0095456836     0.0014841565
  147  C 10 ZZ     -0.0122264381    -0.0003662600    -0.0001227612    -0.0187491742     0.0104469142
  148  C 10 XY      0.0068543044     0.0000597783     0.0006032448     0.0109181768    -0.0095538145
  149  C 10 XZ      0.0013518943    -0.0001712698     0.0009664014     0.0027232754    -0.0092290714
  150  C 10 YZ     -0.0003787472     0.0001956816    -0.0006016113    -0.0012618511     0.0058653668
  151  C 11  S     -0.0006394136    -0.0005110917     0.0000270831    -0.0008731145    -0.0000150337
  152  C 11  S      0.0015984464     0.0012265896     0.0001574105     0.0017436659    -0.0001486363
  153  C 11  S      0.0015377123     0.0067657451     0.0021154719     0.0062084714     0.0016215429
  154  C 11  X      0.0456322960    -0.0011214621    -0.0000716151     0.0457188847    -0.1221115245
  155  C 11  Y      0.0693837251     0.0004951390     0.0000224917     0.0706889661    -0.1797958658
  156  C 11  Z      0.0885591520     0.0015368473    -0.0000254825     0.0883290684    -0.2230419533
  157  C 11  X      0.0334915286    -0.0023862944     0.0020321590     0.0660636996    -0.1884704134
  158  C 11  Y      0.0532145905     0.0003262649     0.0012377088     0.1090214746    -0.2771027341
  159  C 11  Z      0.0654220493     0.0022021963     0.0029689012     0.1321011027    -0.3431300029
  160  C 11 XX      0.0090162380     0.0006403898    -0.0053669330    -0.0131778608    -0.0113149528
  161  C 11 YY     -0.0087131907    -0.0002986309     0.0038954234     0.0135820503     0.0014204153
  162  C 11 ZZ     -0.0000549923    -0.0000970755     0.0015293441    -0.0000987912     0.0098680980
  163  C 11 XY      0.0038934985     0.0001783713    -0.0030306399    -0.0062038511    -0.0089904864
  164  C 11 XZ      0.0093727833     0.0004983663    -0.0051777556    -0.0140693739    -0.0088116372
  165  C 11 YZ     -0.0061895936    -0.0002677428     0.0034684030     0.0096253681     0.0056052014
  166  C 12  S     -0.0000165865    -0.0000033583    -0.0000345950     0.0000704639     0.0001945624
  167  C 12  S      0.0000828566     0.0000696290     0.0001680263    -0.0005705177    -0.0005414294
  168  C 12  S      0.0000965568    -0.0011669875    -0.0018204619     0.0034640386    -0.0003518152
  169  C 12  X      0.1050516919     0.0039178693    -0.0406793161    -0.1122372218     0.0022289530
  170  C 12  Y      0.1562230256     0.0059268793    -0.0601008974    -0.1660865598     0.0029402401
  171  C 12  Z      0.1923519852     0.0071968745    -0.0743092156    -0.2057348386     0.0037793763
  172  C 12  X      0.0802943878     0.0039628792    -0.0412887217    -0.1653808059     0.0031435240
  173  C 12  Y      0.1205678862     0.0060098528    -0.0623041173    -0.2400803018     0.0049926468
  174  C 12  Z      0.1472487677     0.0065670896    -0.0766593443    -0.2993547305     0.0064850677
  175  C 12 XX     -0.0027117567     0.0000511440    -0.0003765845    -0.0047013664     0.0041359835
  176  C 12 YY      0.0007574055     0.0000193265    -0.0000464266     0.0003716596    -0.0265344838
  177  C 12 ZZ      0.0019726817    -0.0000472720     0.0004717827     0.0041980281     0.0223049618
  178  C 12 XY     -0.0021619151    -0.0000220062    -0.0003436673    -0.0039577267    -0.0068094521
  179  C 12 XZ     -0.0022236431     0.0000236111    -0.0003130177    -0.0035134414     0.0113926093
  180  C 12 YZ      0.0015049360     0.0000300888     0.0002074377     0.0022925753    -0.0085205868
  181  C 13  S      0.0006664327     0.0004580534    -0.0002155909     0.0012233397    -0.0000235176
  182  C 13  S     -0.0015471521    -0.0008297895     0.0008374403    -0.0033361763     0.0001496846
  183  C 13  S     -0.0037680068    -0.0050123235     0.0027100243    -0.0218769980    -0.0013128339
  184  C 13  X      0.0451868775     0.0014668227     0.0002954731     0.0528995865     0.1197283927
  185  C 13  Y      0.0621637654    -0.0000938478     0.0016319100     0.0738383590     0.1773287536
  186  C 13  Z      0.0778923960    -0.0002336345     0.0021473155     0.0904736970     0.2198370293
  187  C 13  X      0.0341514050     0.0032475442     0.0018030469     0.0827917777     0.1832920190
  188  C 13  Y      0.0467441241    -0.0000877099     0.0039742560     0.1114976111     0.2700767732
  189  C 13  Z      0.0558433339    -0.0016087379     0.0046733248     0.1319294559     0.3353921092
  190  C 13 XX      0.0065904206     0.0003159314    -0.0043413373    -0.0097203703     0.0115525066
  191  C 13 YY      0.0066503447     0.0002482665    -0.0024576134    -0.0104344847    -0.0012455124
  192  C 13 ZZ     -0.0134672195    -0.0007232639     0.0069651828     0.0194284830    -0.0102623695
  193  C 13 XY      0.0080888472     0.0003598925    -0.0046578009    -0.0123014488     0.0093390584
  194  C 13 XZ      0.0029977919     0.0003334428    -0.0024599494    -0.0037394045     0.0090055441
  195  C 13 YZ     -0.0014031366    -0.0000950741     0.0013975747     0.0019271901    -0.0056703475
  196  C 14  S     -0.0017618885    -0.0011996631     0.0004247906    -0.0024788571     0.0000733778
  197  C 14  S      0.0039818944     0.0030435923    -0.0009438819     0.0064538654    -0.0004387766
  198  C 14  S      0.0067402096     0.0109636783    -0.0029176526     0.0260908095     0.0017673068
  199  C 14  X     -0.0700916455    -0.0069468956     0.0418711773     0.0604761369    -0.1202383926
  200  C 14  Y     -0.0923154041    -0.0036721932     0.0596306859     0.1005889265    -0.1779637229
  201  C 14  Z     -0.1200159625    -0.0072349166     0.0753051373     0.1207491723    -0.2212642588
  202  C 14  X     -0.0494961264    -0.0037849714     0.0382089432     0.0990507459    -0.1833554631
  203  C 14  Y     -0.0737874616    -0.0059335106     0.0548560965     0.1366713021    -0.2708828329
  204  C 14  Z     -0.0914148044    -0.0067102621     0.0761247400     0.1594153471    -0.3375173491
  205  C 14 XX      0.0070058585     0.0001817426     0.0010514360     0.0118113555     0.0115551598
  206  C 14 YY     -0.0083564589     0.0000642662     0.0004433298    -0.0119906496    -0.0018968232
  207  C 14 ZZ      0.0019785848     0.0003638450    -0.0016367645     0.0014272994    -0.0097448653
  208  C 14 XY      0.0024282189    -0.0000981038     0.0009854734     0.0053909391     0.0091972066
  209  C 14 XZ      0.0080748481     0.0001090231     0.0004149067     0.0130527591     0.0092400468
  210  C 14 YZ     -0.0054683635    -0.0000127398    -0.0001071361    -0.0090287665    -0.0058769929
  211  H 15  S      0.0230155539    -0.0140353995     0.0342406845    -0.0243507590    -0.0001046444
  212  H 15  S      0.0158531322    -0.0136740495     0.0334981175    -0.0491274788    -0.0003388591
  213  H 16  S      0.0030209218     0.0109055557    -0.0038049762    -0.0005038530     0.0001190546
  214  H 16  S      0.0011896274    -0.0057895631    -0.0233426021     0.0450964862     0.0002603784
  215  H 17  S      0.0097947892     0.0338405786     0.0053619274     0.0287736263    -0.0000128997
  216  H 17  S     -0.0164879132     0.0155169121     0.0005038909    -0.0288000905    -0.0113388085
  217  H 18  S      0.0028607322     0.0263525402    -0.0310152130     0.0216276353     0.0000487279
  218  H 18  S      0.0080165602     0.0247468056    -0.0345663770     0.0417528255     0.0030664092
  219  H 19  S     -0.0032457815    -0.0027260520    -0.0029328670     0.0056045033     0.0000135291
  220  H 19  S     -0.0041172083     0.0237572184     0.0210047204    -0.0422902285     0.0005658310
  221  H 20  S     -0.0196131948     0.0060132930     0.0055226853    -0.0109465760    -0.0000678216
  222  H 20  S     -0.0294504065    -0.0236115564    -0.0213249450    -0.0503229801     0.0000448459
  223  H 21  S      0.0000380344    -0.0008155520    -0.0002740222    -0.0005213434     0.0005018268
  224  H 21  S      0.0026160607     0.0020477977    -0.0025466541     0.0109954235     0.0000676275
  225  H 22  S     -0.0018948966    -0.0008160906     0.0000836877    -0.0009314157    -0.0000303936
  226  H 22  S     -0.0019821974    -0.0015011163    -0.0001459422    -0.0034869834     0.0003957614
  227  H 23  S      0.0000147515     0.0000381417     0.0000274820    -0.0000035476     0.0002893749
  228  H 23  S      0.0000196411    -0.0000058130    -0.0000535189     0.0006692431     0.0010696445
  229  H 24  S      0.0019172900     0.0007500077    -0.0003811565     0.0015256129     0.0000283864
  230  H 24  S      0.0020162219     0.0010794902    -0.0007877497     0.0065609858     0.0000519772
  231  H 25  S     -0.0000000415     0.0003959239    -0.0005139426     0.0023765070     0.0000310640
  232  H 25  S     -0.0034530632    -0.0040019669    -0.0030186774    -0.0037401270     0.0005871784
  233  C 26  S     -0.0005780762     0.0010276436    -0.0038007474     0.0032601836     0.0000109566
  234  C 26  S      0.0026367196    -0.0006558760     0.0059893736    -0.0045763441     0.0000533129
  235  C 26  S      0.0267775143     0.0556163821     0.0725834083    -0.0661062592     0.0026801135
  236  C 26  X      0.1003776369     0.0001364048    -0.0014681691     0.0979780485     0.0000134223
  237  C 26  Y      0.1742168349     0.0031055729     0.0181256249     0.1088957639     0.0004632863
  238  C 26  Z      0.1873471047     0.0046351987     0.0223493173     0.1664206621     0.0000585993
  239  C 26  X      0.0560149403    -0.0224102555    -0.0286717145     0.0511493216     0.0085888391
  240  C 26  Y      0.1198747641     0.0201415964     0.0008597730     0.1442660953    -0.0018015338
  241  C 26  Z      0.1352006696     0.0100811841     0.0051285602     0.2161948003    -0.0063109357
  242  C 26 XX      0.0027632189     0.0017496108    -0.0205607662    -0.0020571019    -0.0000811252
  243  C 26 YY     -0.0001903051    -0.0017874389     0.0021733603    -0.0010073621     0.0004714197
  244  C 26 ZZ     -0.0013702272     0.0022336930     0.0206372495     0.0017708736    -0.0003927567
  245  C 26 XY      0.0042457900     0.0032153187    -0.0181081820     0.0023102597     0.0001129811
  246  C 26 XZ      0.0010044298     0.0011412975    -0.0151540865    -0.0023146949    -0.0002442083
  247  C 26 YZ     -0.0020109616    -0.0012837130     0.0114965102    -0.0007354903     0.0001671497
  248  C 27  S      0.0000294191     0.0016704093     0.0037324573    -0.0025986445    -0.0001777315
  249  C 27  S      0.0010737002    -0.0039070866    -0.0081357454     0.0090588572     0.0001931167
  250  C 27  S      0.0034883390     0.0108732074     0.0093274710     0.0546246800    -0.0087302854
  251  C 27  X      0.0530688587     0.0093934357    -0.0957602047    -0.0343002857     0.0002666695
  252  C 27  Y      0.1100795758     0.0301932672    -0.1569708466    -0.0136502905     0.0001152004
  253  C 27  Z      0.0922974308     0.0057204888    -0.1907717074    -0.0572508123     0.0000653879
  254  C 27  X      0.0358977933     0.0138177992    -0.0639617282    -0.0897719485     0.0075075173
  255  C 27  Y      0.0702378132     0.0152229110    -0.1371405119    -0.0125821795     0.0010807456
  256  C 27  Z      0.0553738940     0.0011621728    -0.1689748425    -0.0409932456    -0.0010060235
  257  C 27 XX     -0.0149852890    -0.0009944980    -0.0021083489    -0.0182728217    -0.0008166180
  258  C 27 YY      0.0019765801    -0.0002986212    -0.0003405753     0.0024523534     0.0049934647
  259  C 27 ZZ      0.0130222924     0.0000234826     0.0011171055     0.0176023314    -0.0041720456
  260  C 27 XY     -0.0131679096    -0.0000622361    -0.0013244030    -0.0136430842     0.0012215828
  261  C 27 XZ     -0.0112460025     0.0004451304    -0.0007638225    -0.0149128069    -0.0021820896
  262  C 27 YZ      0.0077294924     0.0000538833     0.0008525884     0.0085599841     0.0016719818
  263  C 28  S      0.0160211494    -0.0003937878     0.0278415558    -0.0128226090    -0.0000482885
  264  C 28  S     -0.0412427088     0.0164237996    -0.0703368816     0.0257702428     0.0005338571
  265  C 28  S      0.0153970445    -0.2594575129     0.0123088451     0.0341366814    -0.0056161259
  266  C 28  X     -0.0070346702     0.1903683095     0.0492776209    -0.0745136341     0.0003304664
  267  C 28  Y     -0.0723481877     0.2443071640    -0.0335978534    -0.0459555058     0.0003095678
  268  C 28  Z     -0.0734558192     0.3039280103    -0.0270254240    -0.0344740290     0.0003529333
  269  C 28  X      0.0087630908     0.2637634073     0.0691839826    -0.1297687136    -0.0017559829
  270  C 28  Y     -0.0742199350     0.1759697577    -0.0355104796    -0.0808158393     0.0040232064
  271  C 28  Z     -0.0611945819     0.3507950379    -0.0442095464    -0.0749620721     0.0003163490
  272  C 28 XX     -0.0020648749     0.0056845581     0.0025532153    -0.0033548701     0.0000072968
  273  C 28 YY     -0.0035836351    -0.0067987185     0.0043223198     0.0022938324     0.0000556674
  274  C 28 ZZ     -0.0011865060     0.0033039366    -0.0165594608     0.0029012377     0.0000599952
  275  C 28 XY      0.0028417806     0.0009237629     0.0134470599    -0.0034043532     0.0000223107
  276  C 28 XZ      0.0037681353     0.0038962807     0.0087264797    -0.0105084501     0.0000008133
  277  C 28 YZ      0.0025026872    -0.0023087901     0.0051603067    -0.0040795565    -0.0000190771

                         61               62               63               64               65
                    0.0411000573     0.0480109240     0.0621611808     0.0711312755     0.0836661525
    1  C  1  S     -0.0189868535     0.0595251482     0.0185781477    -0.0135875894     0.0056380864
    2  C  1  S      0.0488773384    -0.1310698457    -0.0363309679     0.0419841505    -0.0230139547
    3  C  1  S      0.2798065034    -0.9059858586    -0.2474661009    -0.2195720169    -0.0722651212
    4  C  1  X      0.0198353429    -0.1553895812    -0.0036414305    -0.1442405300     0.0359497767
    5  C  1  Y     -0.0125685405     0.0573357766     0.0508600464    -0.0226544283     0.0148532284
    6  C  1  Z     -0.0039103849    -0.0906486502    -0.0221549477     0.0525014327    -0.0215341664
    7  C  1  X      0.1074166336    -0.1720089476    -0.0497062561    -0.4129386788     0.0814226671
    8  C  1  Y      0.0667881861     0.1310826576     0.1811444581    -0.2737048171     0.1140858385
    9  C  1  Z      0.0644982845    -0.1567850984    -0.0869858892     0.3523383422    -0.1026392363
   10  C  1 XX     -0.0023234691    -0.0116818471     0.0016819597     0.0039783617    -0.0019140488
   11  C  1 YY      0.0043419793    -0.0065813791    -0.0116246788     0.0089003729    -0.0031794395
   12  C  1 ZZ      0.0075022134    -0.0101813110     0.0015482671    -0.0058117093     0.0000949469
   13  C  1 XY      0.0018368568    -0.0042320273     0.0066221078    -0.0064746804     0.0010389169
   14  C  1 XZ     -0.0113698612    -0.0025484227    -0.0040471668     0.0038823112    -0.0004088589
   15  C  1 YZ      0.0055170646    -0.0015089043    -0.0059320108     0.0052874777    -0.0010825123
   16  C  2  S     -0.0149419962     0.0141447681     0.0086114449    -0.0260533671     0.0074959168
   17  C  2  S      0.0195158985    -0.0609691677    -0.0189760414     0.0555534833    -0.0228398460
   18  C  2  S      0.5378915747     0.2052846847    -0.1568559023     0.6037087784    -0.0742666331
   19  C  2  X      0.2149590719     0.1425269324    -0.0299420255    -0.0189298771     0.0061361835
   20  C  2  Y     -0.0868146048    -0.0197210375     0.0554314929    -0.0994808239     0.0257053788
   21  C  2  Z      0.0733743875     0.0448666856    -0.0368246682    -0.0332242036     0.0100009212
   22  C  2  X      0.4010266481     0.2893878196    -0.0850686237    -0.0137959823     0.0139861387
   23  C  2  Y     -0.0204440098     0.1134982420     0.0956882537    -0.2036110414     0.0986257667
   24  C  2  Z      0.0477814261     0.1637350771    -0.0704643406    -0.0144565167     0.0302422591
   25  C  2 XX      0.0014844515    -0.0012749413     0.0025885516     0.0073905515    -0.0017802896
   26  C  2 YY      0.0013465905     0.0002058117     0.0023387781    -0.0044462098     0.0000164724
   27  C  2 ZZ      0.0053217506    -0.0089931175    -0.0083393013     0.0125596890    -0.0038462125
   28  C  2 XY     -0.0025086734    -0.0027603841     0.0026119990    -0.0060584754     0.0017748145
   29  C  2 XZ      0.0103146347    -0.0014772802    -0.0007426542    -0.0025520119    -0.0001064516
   30  C  2 YZ      0.0007215054     0.0004618475     0.0039879025    -0.0021853672     0.0006279989
   31  C  3  S      0.0002503402     0.0067236946     0.0304930811    -0.0253008535     0.0021787880
   32  C  3  S      0.0047054507    -0.0152798738    -0.0857636928     0.0572887604     0.0005405927
   33  C  3  S     -0.2998949058    -0.1739063103    -0.2374223851     0.3920982484    -0.1241159144
   34  C  3  X     -0.2416090617    -0.1198281897     0.0382887060     0.0064452581     0.0120171566
   35  C  3  Y      0.0568549071     0.0309381438    -0.0023077303    -0.0230188637     0.0022943287
   36  C  3  Z     -0.0904343346    -0.0287795391     0.0533762027    -0.0824230494     0.0098510023
   37  C  3  X     -0.4566496320    -0.2503005613     0.0931266340     0.0858907996    -0.0097848657
   38  C  3  Y      0.1282757022     0.0896658149     0.0961720206    -0.0744944895    -0.0194709179
   39  C  3  Z     -0.3266994222    -0.1345637051     0.1881311542    -0.1929738740    -0.0468554312
   40  C  3 XX      0.0033728668    -0.0025037206    -0.0076528145     0.0067545091    -0.0004808134
   41  C  3 YY     -0.0007997530    -0.0029000730    -0.0067766026     0.0132105321    -0.0021182677
   42  C  3 ZZ     -0.0020616116     0.0031348636    -0.0049943480    -0.0064949895     0.0025402996
   43  C  3 XY     -0.0073928881    -0.0108192715    -0.0012467037     0.0013421687    -0.0009516856
   44  C  3 XZ      0.0112055646     0.0072261530    -0.0073642979    -0.0012010680     0.0004223512
   45  C  3 YZ     -0.0048865012    -0.0013703170    -0.0010201428    -0.0014082545     0.0003833723
   46  C  4  S      0.0058086355     0.0224549341     0.0536286695    -0.0156268010    -0.0018398160
   47  C  4  S     -0.0244491335    -0.0484533946    -0.1270918695     0.0349338486    -0.0035334155
   48  C  4  S      0.0936884001    -0.3062192582    -0.8259419255     0.3039126033     0.2832478119
   49  C  4  X      0.0692139245    -0.0342667807    -0.1336549446    -0.0469566545     0.0159186988
   50  C  4  Y      0.0170058760     0.0219085553    -0.0135525918     0.1036423884    -0.0103391106
   51  C  4  Z      0.0530863013     0.0532778280    -0.0225302331    -0.0642078542     0.0127819247
   52  C  4  X     -0.0427488019    -0.1786678527    -0.1663330045     0.0636366369    -0.0701819860
   53  C  4  Y     -0.0329035614     0.0681103125    -0.0813299869     0.2488302853    -0.0645650923
   54  C  4  Z      0.0678819041     0.1159244056    -0.0455049218    -0.2689242097     0.1374767697
   55  C  4 XX      0.0046540915    -0.0038845752    -0.0034598199     0.0058507642    -0.0029130671
   56  C  4 YY     -0.0057863371    -0.0005635794    -0.0134687587    -0.0049650807     0.0027644918
   57  C  4 ZZ     -0.0038291443    -0.0070558636    -0.0095589317     0.0059379941    -0.0000216165
   58  C  4 XY     -0.0042900543     0.0021977361    -0.0006431021    -0.0068434059     0.0020964096
   59  C  4 XZ     -0.0017865410     0.0052291307    -0.0064228952    -0.0009434288     0.0014923461
   60  C  4 YZ     -0.0005132428    -0.0085805971    -0.0004049187     0.0072240510    -0.0022566813
   61  C  5  S      0.0053572993    -0.0485337760     0.0196563259    -0.0262590181     0.0090921241
   62  C  5  S     -0.0336721409     0.1004682760    -0.0517758296     0.0893329995    -0.0242959751
   63  C  5  S      0.1466407682     0.8867360186    -0.2393191447     0.3271035647     0.2750591774
   64  C  5  X     -0.1137772291    -0.0738953307    -0.0241698812     0.0081506486    -0.0008253920
   65  C  5  Y     -0.0259701865    -0.1003978650     0.0698903941     0.0005113568     0.0009229908
   66  C  5  Z     -0.2117993502     0.0079452806    -0.0045647847     0.0122628462    -0.0038525866
   67  C  5  X     -0.2240505050    -0.3048462609    -0.0587355630     0.3619467381     0.2854242229
   68  C  5  Y     -0.0069238057    -0.1717092696     0.3201424452    -0.0148027660    -0.0133983114
   69  C  5  Z     -0.4261788917     0.0908432516    -0.1345006333    -0.1790939202    -0.2078938754
   70  C  5 XX     -0.0062882060     0.0112342533    -0.0159136178    -0.0054436906     0.0031262139
   71  C  5 YY      0.0029603431     0.0041142502    -0.0105251551     0.0085488001    -0.0026082824
   72  C  5 ZZ     -0.0034274402     0.0053959099     0.0140632804     0.0166385622    -0.0041228889
   73  C  5 XY      0.0001658930     0.0057230948     0.0275066265     0.0116926182    -0.0032651842
   74  C  5 XZ     -0.0052094399    -0.0086347852    -0.0129325329    -0.0009266508    -0.0007478199
   75  C  5 YZ     -0.0056413475     0.0055408391    -0.0132781118    -0.0092258691     0.0032212120
   76  C  6  S     -0.0000414154     0.0124250555     0.0141733555    -0.0551042984     0.0226668995
   77  C  6  S      0.0171750566    -0.0164225978    -0.0217083469     0.0736425418    -0.0268946438
   78  C  6  S     -0.2487303428    -0.2884905007    -0.2668210768     1.4184774140    -0.6770010558
   79  C  6  X      0.0234810932    -0.0186074662     0.0314621196    -0.0369520342     0.0162509919
   80  C  6  Y      0.0110467348    -0.0777384322     0.0156430445     0.0487816041    -0.0220816845
   81  C  6  Z     -0.0053724405     0.0190217154    -0.0829338386     0.0221988470    -0.0074468692
   82  C  6  X      0.0103781229    -0.0584963939     0.0924038546    -0.0890682018     0.0259050296
   83  C  6  Y      0.0874348209    -0.2003754403     0.0523356491    -0.0046269453    -0.0243171879
   84  C  6  Z      0.0206628285     0.0537097288    -0.2238603350    -0.0272196074     0.0584062455
   85  C  6 XX      0.0017939247    -0.0021909463    -0.0076330560     0.0028099618    -0.0008728131
   86  C  6 YY      0.0011192234    -0.0008462893     0.0008010919     0.0065117497    -0.0024538076
   87  C  6 ZZ      0.0002707279     0.0003624013     0.0026496364     0.0092841670    -0.0039547932
   88  C  6 XY     -0.0013524893     0.0084358549    -0.0002735537     0.0090999269    -0.0017535294
   89  C  6 XZ     -0.0003762563    -0.0021463008     0.0045112900    -0.0003965228     0.0000751005
   90  C  6 YZ     -0.0028157638     0.0044102697     0.0025080401    -0.0061990200     0.0008937657
   91  C  7  S     -0.0000868642     0.0020476238    -0.0054326405     0.0082520834    -0.0031074087
   92  C  7  S     -0.0027119026    -0.0049923611     0.0305001256    -0.0315960921     0.0024541786
   93  C  7  S      0.0167458250     0.0002975404    -0.0785246642     0.0459081466     0.1050235056
   94  C  7  X      0.2189353756    -0.2026315564     0.0020966472    -0.0717260812     0.0240004137
   95  C  7  Y      0.1490351420    -0.0075548359    -0.0200059241    -0.0348754516     0.0087905280
   96  C  7  Z      0.0365643628     0.2741616545    -0.0835387297     0.0943542286    -0.0375663874
   97  C  7  X      0.2172660443    -0.0637261146     0.0187837102    -0.6039624433    -0.0758725150
   98  C  7  Y      0.1448549876    -0.2983855519    -0.0752719599     0.8553322726     0.1243856514
   99  C  7  Z      0.0481668569     0.3948191799    -0.0337720956    -0.2482961762    -0.0787496079
  100  C  7 XX     -0.0241019171     0.0195384220    -0.0008341519    -0.0003401740    -0.0003318540
  101  C  7 YY      0.0248714948    -0.0024429617    -0.0013990644    -0.0014177151    -0.0006692111
  102  C  7 ZZ     -0.0014303224    -0.0162011356     0.0060635885    -0.0119226838     0.0022090154
  103  C  7 XY      0.0122445135    -0.0161734524     0.0018964329    -0.0108561410     0.0018995021
  104  C  7 XZ     -0.0093017759    -0.0063331006     0.0063993406     0.0025892437     0.0003868472
  105  C  7 YZ     -0.0011776414     0.0267497440    -0.0046752343     0.0041149425    -0.0007213190
  106  C  8  S     -0.0005230820    -0.0001214860    -0.0037884797    -0.0065182737    -0.0204995500
  107  C  8  S      0.0012978725     0.0010847979     0.0073310530     0.0162666742     0.0473124856
  108  C  8  S      0.0088076935     0.0875873035    -0.0969829473     0.2291597457    -0.1063336303
  109  C  8  X     -0.0648686319    -0.0196710023    -0.0098113201    -0.0101514583    -0.0361038335
  110  C  8  Y     -0.0916632778    -0.0322090257    -0.0033992636     0.0030387540     0.0031133529
  111  C  8  Z     -0.1138288795    -0.0399772524     0.0116929947     0.0182175090     0.0130795101
  112  C  8  X     -0.0896204522    -0.1244742124     0.1093233603    -0.0257968780     0.2742061696
  113  C  8  Y     -0.1286176488    -0.0547125713    -0.0626320560     0.0102393738    -0.0276336867
  114  C  8  Z     -0.1621846853     0.0071416814    -0.0058501204     0.0219293491    -0.1341275716
  115  C  8 XX     -0.0029890829    -0.0004995299    -0.0110584849    -0.0050713338    -0.0088254282
  116  C  8 YY     -0.0004189786    -0.0003690660    -0.0030511208     0.0012425888     0.0121739847
  117  C  8 ZZ      0.0038054364     0.0014212618     0.0149931238     0.0073236545     0.0027288855
  118  C  8 XY      0.0037281163     0.0005042654     0.0266400547     0.0117022569    -0.0039775499
  119  C  8 XZ     -0.0037776232    -0.0018459626    -0.0140574347    -0.0046120976     0.0115566087
  120  C  8 YZ     -0.0013103631     0.0001164458    -0.0109937002    -0.0071732669    -0.0044807770
  121  N  9  S     -0.0005596155    -0.0055334183     0.0009195690     0.0203819413    -0.0004993740
  122  N  9  S     -0.0002419396     0.0012078947     0.0031302029     0.0137130175    -0.0053257928
  123  N  9  S     -0.0147979745    -0.3113645609    -0.0211238081     0.9242113473     0.1034238782
  124  N  9  X      0.2282135916    -0.2266278464    -0.0008667953    -0.0590997907     0.0040743708
  125  N  9  Y      0.1540081278    -0.0083400680    -0.0336008368    -0.0333870699     0.0027659819
  126  N  9  Z      0.0345484884     0.2770788988    -0.0654015453     0.0996516965    -0.0233493066
  127  N  9  X     -0.2699569226     0.3169850713     0.0029808587    -0.0442500725    -0.0296857528
  128  N  9  Y     -0.1902947006    -0.0598080702     0.0328147733     0.2391979577     0.0242205084
  129  N  9  Z     -0.0434817678    -0.3031838114     0.0796273996    -0.2129158162     0.0210620786
  130  N  9 XX     -0.0029151866     0.0043404578    -0.0001948482    -0.0022713186    -0.0013959246
  131  N  9 YY      0.0035793987     0.0007044856    -0.0006212685     0.0002739441     0.0000222479
  132  N  9 ZZ     -0.0002468007    -0.0007308813     0.0013793498    -0.0057070616     0.0001330050
  133  N  9 XY      0.0018895857    -0.0011566380     0.0006625945    -0.0062236186     0.0005519484
  134  N  9 XZ     -0.0014854108    -0.0017297012     0.0010752373     0.0022536181     0.0004124635
  135  N  9 YZ     -0.0001358488     0.0050031907    -0.0012130970    -0.0018450298    -0.0010115257
  136  C 10  S     -0.0077540600    -0.0011762856    -0.0381886998    -0.0306583472    -0.0348784806
  137  C 10  S      0.0192891793     0.0037436584     0.1000378882     0.0715267191     0.0738592888
  138  C 10  S      0.0642062419     0.0563344781     0.3241708159     0.2859467571     0.3368146320
  139  C 10  X      0.0083591041     0.0035990249    -0.0430289550    -0.0424320487    -0.0551181965
  140  C 10  Y      0.0208457485     0.0051202663    -0.0411575723     0.0066990416     0.0789787302
  141  C 10  Z      0.0434454748     0.0123641366     0.0559949764     0.0151316835    -0.0331364203
  142  C 10  X      0.0398945388     0.0323037268     0.0498532812    -0.0551583601    -0.3036894530
  143  C 10  Y      0.0537007357    -0.0158931019    -0.0115406715     0.1286457918     0.2824014368
  144  C 10  Z      0.0479157577     0.0280136776    -0.0196222270    -0.0745190973    -0.0589475709
  145  C 10 XX      0.0049359630     0.0014593880     0.0023224902     0.0017079038     0.0054720955
  146  C 10 YY      0.0084540046     0.0030899131     0.0101111017     0.0051186725    -0.0010113425
  147  C 10 ZZ     -0.0097587342    -0.0036663210     0.0069817434     0.0061262060     0.0091001911
  148  C 10 XY      0.0061483923     0.0019713075    -0.0014673644     0.0002762002     0.0108136026
  149  C 10 XZ      0.0022702642     0.0009537160     0.0052194723     0.0017557164    -0.0078954770
  150  C 10 YZ     -0.0006120687    -0.0004931211    -0.0003545835     0.0000008327     0.0011812949
  151  C 11  S      0.0032199804     0.0011990768     0.0186500564     0.0018597573    -0.0453963528
  152  C 11  S     -0.0082046634    -0.0041028625    -0.0430286649    -0.0093967233     0.1025775238
  153  C 11  S     -0.0360040073    -0.0476802980    -0.2627487143     0.0382124757     0.8557147129
  154  C 11  X      0.0397475836     0.0139647655     0.0326254915     0.0234459057     0.0412894626
  155  C 11  Y      0.0475230482     0.0170900129    -0.0111665801     0.0064142745     0.0896826627
  156  C 11  Z      0.0570828132     0.0214365015    -0.0111382659    -0.0287031124    -0.0917716830
  157  C 11  X      0.0736651272     0.0251021439     0.1020929135     0.0661391180     0.0668344218
  158  C 11  Y      0.0622352858     0.0327745745    -0.0560140265    -0.0374153312     0.2416583803
  159  C 11  Z      0.0935156640     0.0282560554    -0.0142541288    -0.0254281579    -0.2261171415
  160  C 11 XX     -0.0062365985    -0.0022984685    -0.0036187219     0.0015811546     0.0158462928
  161  C 11 YY      0.0064903642     0.0021521913    -0.0037998004    -0.0023063660     0.0039769997
  162  C 11 ZZ     -0.0019200475    -0.0008744973    -0.0014753112    -0.0012474842     0.0014069036
  163  C 11 XY     -0.0015753899    -0.0004317200     0.0028071051    -0.0007006746    -0.0081366119
  164  C 11 XZ     -0.0066766114    -0.0022194931    -0.0015250737     0.0000694327     0.0015151297
  165  C 11 YZ      0.0043031821     0.0014508330    -0.0007341165     0.0011576078     0.0086011992
  166  C 12  S     -0.0002222191     0.0000905972    -0.0008207056    -0.0088465164    -0.0417884010
  167  C 12  S      0.0003851329    -0.0013264178     0.0034732152     0.0171922615     0.0931773289
  168  C 12  S     -0.0071930724     0.0281191855     0.0079284296     0.0474483432     0.5868301033
  169  C 12  X     -0.0553385736    -0.0194092208     0.0019223621     0.0233843177     0.1227443758
  170  C 12  Y     -0.0822100545    -0.0288446602    -0.0003159360     0.0048068748    -0.0122209767
  171  C 12  Z     -0.1019913233    -0.0349808331     0.0028338180    -0.0004386203    -0.0616032407
  172  C 12  X     -0.0859753338    -0.0439816643     0.0074221776     0.0771149967     0.3583840314
  173  C 12  Y     -0.1401286415    -0.0459517470    -0.0044772513    -0.0025716272    -0.0452500375
  174  C 12  Z     -0.1663648394    -0.0547130744     0.0055363471    -0.0101532128    -0.1673797750
  175  C 12 XX     -0.0031957790    -0.0012369429    -0.0002508335    -0.0018124112    -0.0044423287
  176  C 12 YY      0.0002973460     0.0000863175    -0.0000766338     0.0028723591     0.0146950111
  177  C 12 ZZ      0.0029030456     0.0008974023     0.0011620067     0.0017491101     0.0084541811
  178  C 12 XY     -0.0020651687    -0.0008135547     0.0017685793     0.0012104276    -0.0004748030
  179  C 12 XZ     -0.0024133312    -0.0008794867    -0.0009727333     0.0016963806     0.0078332598
  180  C 12 YZ      0.0013116546     0.0004072207    -0.0006605367    -0.0018897013    -0.0063252890
  181  C 13  S     -0.0037695821    -0.0002545245    -0.0212099316    -0.0158464827    -0.0366272916
  182  C 13  S      0.0090479861    -0.0010365061     0.0539314164     0.0348177945     0.0820785174
  183  C 13  S      0.0680331971    -0.0453089013     0.3093658216     0.2518443216     0.6740325907
  184  C 13  X      0.0272234247     0.0113627592    -0.0337317095    -0.0005083879     0.0797832583
  185  C 13  Y      0.0494069963     0.0182642529    -0.0064582453    -0.0231020139    -0.0810418284
  186  C 13  Z      0.0659953741     0.0223243042     0.0216202325     0.0064821671     0.0255540648
  187  C 13  X      0.0273209004     0.0314323403    -0.0848743683    -0.0134636400     0.1574104741
  188  C 13  Y      0.0745388648     0.0182687252    -0.0500791920    -0.0506931024    -0.2113780602
  189  C 13  Z      0.1139411244     0.0372202895     0.0834075926     0.0269575782     0.0910166305
  190  C 13 XX     -0.0029504476    -0.0016061239     0.0022398759     0.0018616768     0.0079788964
  191  C 13 YY     -0.0053674533    -0.0021703030     0.0036651377     0.0015426669    -0.0007504467
  192  C 13 ZZ      0.0102885321     0.0031824377     0.0052859516     0.0033272247     0.0093359779
  193  C 13 XY     -0.0047763635    -0.0015858774     0.0031298187     0.0039132405     0.0088619899
  194  C 13 XZ     -0.0011899511    -0.0001419462    -0.0014466136    -0.0023045697    -0.0078827218
  195  C 13 YZ     -0.0000611919    -0.0000552106    -0.0015069462    -0.0004148199     0.0020800916
  196  C 14  S      0.0067301933     0.0020950434     0.0383582221     0.0054086602    -0.0397956392
  197  C 14  S     -0.0186221901    -0.0033553328    -0.0975633781    -0.0183930029     0.0896930267
  198  C 14  S     -0.0571134971    -0.0062504230    -0.3827449432    -0.0353814335     0.2962684769
  199  C 14  X      0.0301825628     0.0075480960     0.0653225852     0.0161026667    -0.0311606140
  200  C 14  Y      0.0160733987     0.0055425504    -0.0558933530    -0.0389046268    -0.0405372108
  201  C 14  Z      0.0332904295     0.0101902883     0.0082154973     0.0222932851     0.0489763855
  202  C 14  X      0.0016649085     0.0472131744    -0.0658365803    -0.0423257376    -0.1435171611
  203  C 14  Y      0.0416975803     0.0350496299    -0.0373789274    -0.0756559979    -0.1736467943
  204  C 14  Z      0.0734830961    -0.0217431594     0.0641242425     0.0839041930     0.2175183855
  205  C 14 XX      0.0066927451     0.0021906282     0.0010677835     0.0024827448     0.0116790641
  206  C 14 YY     -0.0099026297    -0.0029199456    -0.0104386661    -0.0027573234     0.0033294918
  207  C 14 ZZ     -0.0005619801     0.0003398310    -0.0094334919    -0.0035603220     0.0010271585
  208  C 14 XY      0.0021129798     0.0009613727    -0.0032565613    -0.0030011525    -0.0066903768
  209  C 14 XZ      0.0070576260     0.0025347776    -0.0036526758    -0.0016479301     0.0035469087
  210  C 14 YZ     -0.0046311973    -0.0020997045     0.0037254990     0.0032566222     0.0079538558
  211  H 15  S      0.0376739253     0.0061166367     0.0570151121    -0.0405797854     0.0084055218
  212  H 15  S     -0.0474343449     0.5345158926     0.3673573199    -0.7198615767     0.2663555092
  213  H 16  S      0.0117628154     0.0135995870     0.0176681049    -0.0436041683     0.0117281916
  214  H 16  S     -0.1648772212     0.1998607895     0.2269064900    -0.6911066014     0.2008120546
  215  H 17  S     -0.0582312047    -0.0066233825     0.0231596652    -0.0446048753     0.0125290601
  216  H 17  S     -0.1351181304     0.0532119323     0.4042202976    -0.6163358581     0.0240608271
  217  H 18  S     -0.0218473066     0.0432512217    -0.0111465441    -0.0502224036     0.0159299685
  218  H 18  S     -0.0003679947     0.2786375003     0.5022790799    -0.7143587019     0.0298886968
  219  H 19  S     -0.0110611161     0.0338022097     0.0313765144    -0.0031231948     0.0006131482
  220  H 19  S     -0.0418098561     0.3039189473     0.3127481833    -0.5288121534     0.2202660553
  221  H 20  S      0.0068656739    -0.0419640381    -0.0235137606    -0.0624602468     0.0202587044
  222  H 20  S      0.0947577255     0.0821534485     0.1182064022    -0.7781898870     0.3341045999
  223  H 21  S      0.0033390566     0.0026220472     0.0162373260    -0.0035243947    -0.0651252165
  224  H 21  S     -0.0350359526     0.0152327982    -0.0835568585    -0.3577813299    -0.7939496108
  225  H 22  S      0.0035775505     0.0010293227     0.0200131044    -0.0023996007    -0.0650540221
  226  H 22  S      0.0191238222     0.0108842763     0.1356846269    -0.0802321957    -0.9985940379
  227  H 23  S     -0.0006342300     0.0005099283    -0.0004131344    -0.0162954878    -0.0678270669
  228  H 23  S     -0.0029716511     0.0032495752    -0.0111003150    -0.1589970815    -0.9684007094
  229  H 24  S     -0.0041900795    -0.0011140479    -0.0238870084    -0.0216691667    -0.0564053632
  230  H 24  S     -0.0237070348    -0.0006201565    -0.1700673197    -0.2119739882    -0.8208515529
  231  H 25  S     -0.0053743371     0.0029077006    -0.0237322436    -0.0194304166    -0.0574911593
  232  H 25  S     -0.0007639673     0.0477172311     0.0598179753    -0.1834982742    -0.6243192484
  233  C 26  S     -0.0020666524    -0.0062860991    -0.0063283236    -0.0050240846    -0.0191355205
  234  C 26  S      0.0056742082     0.0329501357    -0.0009189772     0.0455947428     0.0798408599
  235  C 26  S     -0.0293153883    -0.1957601796     0.3855168499    -0.4485283935     0.1840478622
  236  C 26  X     -0.0136054769    -0.0052336735    -0.0821551663     0.0006141751     0.0285327092
  237  C 26  Y      0.0688979233    -0.0052379889     0.2730881051     0.1210270678    -0.0304893865
  238  C 26  Z     -0.0299384243     0.0039813822    -0.1589668065    -0.1010686788     0.0061195152
  239  C 26  X      0.0803411816    -0.0452612176    -0.0518194569     0.2524014038     0.4990165774
  240  C 26  Y      0.0674222809     0.0435251813     0.3497940837     0.1797442706    -0.0790938418
  241  C 26  Z      0.0002639365     0.0283937701    -0.2670747082    -0.2982312501    -0.2132729362
  242  C 26 XX      0.0131914112     0.0071480210     0.0095929566     0.0094266887     0.0023725061
  243  C 26 YY      0.0014957550    -0.0001786915     0.0039692008    -0.0002062319     0.0054381857
  244  C 26 ZZ     -0.0133476020    -0.0032064023    -0.0113693018    -0.0036258627     0.0066295541
  245  C 26 XY      0.0005593200     0.0044184695    -0.0249036812    -0.0106909088     0.0036949855
  246  C 26 XZ      0.0091652456     0.0014263558     0.0152570509     0.0015220510     0.0001509436
  247  C 26 YZ     -0.0044316511     0.0014107504     0.0109660371     0.0069057738    -0.0005709623
  248  C 27  S      0.0000471772    -0.0048746951     0.0124982933    -0.0110715698     0.0162816249
  249  C 27  S     -0.0019718838     0.0197099746    -0.0377340771     0.0458437650    -0.0373344001
  250  C 27  S     -0.0556960054     0.0018047866    -0.0952839995    -0.3152007706    -0.4164780576
  251  C 27  X      0.0480368597     0.0116438798     0.0927228433    -0.0114430327    -0.0510384429
  252  C 27  Y     -0.0035299806     0.0038578686    -0.3024110378    -0.1322416099     0.0423114962
  253  C 27  Z      0.0997280020     0.0425779869     0.1958750553     0.0882900745    -0.0007277278
  254  C 27  X      0.0726207374    -0.1128919476     0.2866751605     0.0213464842     0.3965566769
  255  C 27  Y     -0.0030248760     0.0212144249    -0.4161026607    -0.1982959275     0.0261387446
  256  C 27  Z      0.1262439168     0.1041319945     0.1776493420     0.1399200702    -0.2274295123
  257  C 27 XX     -0.0039272760    -0.0005005824     0.0066666192     0.0091238127     0.0025354186
  258  C 27 YY      0.0011826923     0.0014435930    -0.0003619174     0.0012583749    -0.0073257465
  259  C 27 ZZ      0.0017530368     0.0024841508    -0.0132821153    -0.0039740579    -0.0029028628
  260  C 27 XY     -0.0088923824    -0.0007690845    -0.0205930909    -0.0090680293     0.0019066869
  261  C 27 XZ     -0.0022425938    -0.0009501665     0.0101069900     0.0029277512    -0.0066972972
  262  C 27 YZ      0.0040712897     0.0014923477     0.0092946642     0.0053055655     0.0005368915
  263  C 28  S      0.0100111799     0.0120977051    -0.0410982646    -0.0490724733     0.0082290419
  264  C 28  S     -0.0059213982    -0.0222018896     0.0919689123     0.1474189677    -0.0261195774
  265  C 28  S     -0.1793990317    -0.0041551199     0.6529405363    -0.4501734457    -0.1165689040
  266  C 28  X      0.1137657782    -0.0314096607     0.0230485345     0.0226361515    -0.0020238150
  267  C 28  Y      0.0553066329     0.0218041284     0.0539144066    -0.0063336645    -0.0029927491
  268  C 28  Z      0.0183469686     0.0699133304    -0.0939279151    -0.0173219163     0.0053160704
  269  C 28  X      0.3674298123    -0.1088364625    -0.0117239159    -0.4684412557    -0.0532987175
  270  C 28  Y      0.1300248955    -0.2393972112     0.1019112537     0.5943736624     0.1316591580
  271  C 28  Z      0.0248414816     0.4865405514    -0.2314029918    -0.2287908613    -0.0540890204
  272  C 28 XX      0.0167351310    -0.0283604866     0.0011695683     0.0021462316    -0.0006684600
  273  C 28 YY     -0.0245976338     0.0027634130     0.0152043407     0.0108334273    -0.0013702926
  274  C 28 ZZ      0.0101040819     0.0214003773     0.0018231649     0.0179115018    -0.0039863483
  275  C 28 XY     -0.0129507121     0.0182585339    -0.0078747520     0.0138456085    -0.0035573312
  276  C 28 XZ      0.0195797036     0.0147644696     0.0049530821     0.0013835467    -0.0000114617
  277  C 28 YZ      0.0089175920    -0.0221569699     0.0021120696    -0.0059738809     0.0019483327

                         66               67               68               69               70
                    0.1006830181     0.1100173822     0.1192869923     0.1223571033     0.1281106541
    1  C  1  S     -0.0030592780    -0.0366371221     0.0281179908     0.0062568500    -0.0377481155
    2  C  1  S      0.0107874162     0.0594082939    -0.0592539319    -0.0241389023     0.0968641452
    3  C  1  S     -0.1692852684     1.3511034076    -0.3844869620     0.3226319199    -0.0436954190
    4  C  1  X     -0.0423478011    -0.0846232249     0.1147095825     0.0489643656    -0.0846724445
    5  C  1  Y      0.0497370171    -0.0585954458     0.0358060126     0.0136194296    -0.0233220968
    6  C  1  Z      0.0361234283     0.1380034636    -0.0587222165     0.0123297394     0.0090012214
    7  C  1  X     -0.3280612854    -0.2316778215     0.4079068909     0.2263503194    -0.3749835387
    8  C  1  Y      0.3902751193    -0.2127967085     0.1561251814     0.0554719173    -0.4824416315
    9  C  1  Z      0.1853101099     0.4250059556    -0.3888086780    -0.1563494483     0.3451776842
   10  C  1 XX      0.0048884461     0.0021663584    -0.0067209214    -0.0038106191     0.0074377966
   11  C  1 YY      0.0009356779     0.0096738981     0.0000528047     0.0023738504     0.0098282819
   12  C  1 ZZ     -0.0032830799     0.0052745575    -0.0067900324    -0.0028197421     0.0027889383
   13  C  1 XY      0.0039398733    -0.0029260719     0.0045083103     0.0039562647     0.0081101366
   14  C  1 XZ      0.0074700306     0.0009866943    -0.0066936471    -0.0058399820     0.0047542140
   15  C  1 YZ      0.0047758376    -0.0020705458     0.0000253335    -0.0009536451    -0.0038788829
   16  C  2  S     -0.0314118661    -0.0205652516    -0.0092877488    -0.0154339563     0.0555193428
   17  C  2  S      0.0535694797     0.0475670332     0.0306068143     0.0429358429    -0.1062467335
   18  C  2  S      0.7939255753     0.4529378768     0.0192568384     0.1583708613    -0.7851331345
   19  C  2  X     -0.0187805164    -0.0163680231    -0.0382834604    -0.0470127899     0.0731100009
   20  C  2  Y     -0.1236462783    -0.0863417076    -0.0132107182    -0.0445590956     0.0794138063
   21  C  2  Z      0.0038689839    -0.0200786847    -0.0014737913    -0.0145491750     0.0402796931
   22  C  2  X     -0.1423142291     0.0515945453    -0.2110228490    -0.1708653775     0.2810467543
   23  C  2  Y     -0.4220206892    -0.3430286264    -0.0629247814    -0.1872298296     0.4674829615
   24  C  2  Z      0.1274515914    -0.2678152991     0.0830232895    -0.0773752910     0.2310612197
   25  C  2 XX      0.0093375398     0.0030641680     0.0059373695     0.0068272968    -0.0185762063
   26  C  2 YY     -0.0003540633     0.0074945687    -0.0007055865     0.0021513908    -0.0061819898
   27  C  2 ZZ      0.0042838291     0.0021556304     0.0010538026     0.0008508208    -0.0025504983
   28  C  2 XY     -0.0050079251    -0.0014263593     0.0094177650     0.0072982847    -0.0049854336
   29  C  2 XZ     -0.0072085213    -0.0007056715     0.0042542230     0.0025003006    -0.0100251451
   30  C  2 YZ     -0.0002147803    -0.0021925112    -0.0023898268    -0.0020017651    -0.0052735729
   31  C  3  S     -0.0349058760     0.0309464770    -0.0420365309    -0.0159379434    -0.0818916355
   32  C  3  S      0.0391303524    -0.0643622429     0.0847398125     0.0287850142     0.1470651686
   33  C  3  S      1.1517804528    -0.6074462035     0.6706316108     0.2865371267     1.3431823092
   34  C  3  X      0.1013431503    -0.0297646333     0.0583275773     0.0373770191    -0.0077659007
   35  C  3  Y      0.0062731670     0.0289729419    -0.0096571343     0.0013275433     0.0069680342
   36  C  3  Z     -0.0995581080     0.0854578193    -0.0867743542    -0.0353485083    -0.0400272787
   37  C  3  X      0.2951899134    -0.1339229754     0.1910729211     0.1020484715     0.1290192827
   38  C  3  Y      0.1050587371     0.3161603979    -0.0693478133     0.0886892940     0.0246725123
   39  C  3  Z     -0.2079483508     0.3058245351    -0.3779923971    -0.1655387135    -0.2880742495
   40  C  3 XX      0.0085991524    -0.0050819748     0.0083525992     0.0037835159     0.0152901990
   41  C  3 YY      0.0061242392    -0.0063001955     0.0011685149    -0.0019893279     0.0064216053
   42  C  3 ZZ     -0.0033435396    -0.0035664075     0.0082082410     0.0038425849     0.0112019834
   43  C  3 XY     -0.0043617100    -0.0000619222     0.0034265536     0.0024108854    -0.0045039182
   44  C  3 XZ     -0.0017319989     0.0048100682     0.0005329674     0.0018935169     0.0019096185
   45  C  3 YZ     -0.0021183813     0.0011899319    -0.0052483251    -0.0035219698    -0.0037111809
   46  C  4  S      0.0140987456     0.0359811362     0.0295312840     0.0445503472     0.0634145502
   47  C  4  S     -0.0167693710    -0.0487444683    -0.0765961789    -0.0917541579    -0.1024734162
   48  C  4  S     -0.4364289233    -1.2740954896    -0.0121003380    -0.8543657636    -1.4614226170
   49  C  4  X     -0.0129944361    -0.0378262231     0.0311380554    -0.0129210356     0.0647469435
   50  C  4  Y      0.0257927479    -0.1590630868    -0.0282410573    -0.0833237362    -0.0086877302
   51  C  4  Z      0.0525202510     0.0767573746     0.0255938959     0.0417298057     0.0417300968
   52  C  4  X     -0.2170851280    -0.1198867702     0.0421260508    -0.1070118338     0.1105961609
   53  C  4  Y      0.2086318305    -0.4753256239    -0.3448151395    -0.3490383860    -0.0426901891
   54  C  4  Z      0.3900030614     0.2385363449     0.1705994958     0.1629681408     0.1054669156
   55  C  4 XX     -0.0037417368    -0.0026401125    -0.0145043412    -0.0137046373    -0.0117027613
   56  C  4 YY     -0.0057038531    -0.0019664578    -0.0040274220    -0.0052245996    -0.0080280353
   57  C  4 ZZ      0.0053081229    -0.0087401086     0.0026266338    -0.0028466319    -0.0055578285
   58  C  4 XY     -0.0027944665    -0.0013257213    -0.0010299433    -0.0019799525     0.0012615904
   59  C  4 XZ      0.0068631974     0.0026685625    -0.0036245703    -0.0024034390     0.0071668906
   60  C  4 YZ      0.0055930239    -0.0011760852     0.0008898680     0.0000136118     0.0067328259
   61  C  5  S      0.0041919587    -0.0185807986     0.0052566429    -0.0055530935     0.0018456748
   62  C  5  S     -0.0201475273     0.0098376815     0.0040093813     0.0089280557    -0.0067035638
   63  C  5  S      0.7437631234     0.1591733927    -0.4326204570    -0.2310512919     0.3259973386
   64  C  5  X      0.0128405831    -0.0455446873     0.0175833950    -0.0209509556    -0.0082913551
   65  C  5  Y     -0.0006581262    -0.0154314956    -0.0360591153    -0.0289756950    -0.0060397123
   66  C  5  Z     -0.0302714710     0.0364382411    -0.0007636939     0.0126635528     0.0045073896
   67  C  5  X      0.3976219000    -0.4079275073     0.0890920274    -0.3249358827     0.2253096405
   68  C  5  Y      0.1607242081    -0.0261720243    -0.1522327641     0.0372763333     0.1309013024
   69  C  5  Z     -0.3430841878     0.2955081848     0.0623745831     0.1491458537    -0.1884531198
   70  C  5 XX     -0.0033781416     0.0071583194     0.0093450054     0.0101225984    -0.0072462993
   71  C  5 YY      0.0004956803     0.0010544609    -0.0030603364    -0.0030023048    -0.0044371049
   72  C  5 ZZ      0.0026686070    -0.0077404903    -0.0066577022    -0.0066753026     0.0151154368
   73  C  5 XY     -0.0003510644    -0.0033195434     0.0062837837     0.0080854787    -0.0056738491
   74  C  5 XZ      0.0005255280     0.0042501640     0.0004904894     0.0009586835    -0.0003369158
   75  C  5 YZ      0.0088105438     0.0022782048    -0.0032305469    -0.0036731618     0.0084377269
   76  C  6  S      0.0788875574    -0.0000310470    -0.0381532113    -0.0302292670    -0.0216290436
   77  C  6  S     -0.1024559195     0.0081775749     0.0780770623     0.0634950942    -0.0163321327
   78  C  6  S     -2.0622699745    -0.0206026945     0.3002475869     0.2846005909     1.2498991721
   79  C  6  X      0.1111254605    -0.0200502988     0.0996819654     0.0707166687     0.0313048440
   80  C  6  Y     -0.1091073698    -0.0062663218     0.0180522953     0.0189925021     0.0429157347
   81  C  6  Z     -0.0731354633     0.0031473704     0.0524876591     0.0361426950     0.0243143142
   82  C  6  X      0.3694228153    -0.0165428803     0.1775500427     0.1579040300     0.3707924036
   83  C  6  Y     -0.2915640920     0.1662568679     0.2279634375     0.2629881561    -0.0361839994
   84  C  6  Z     -0.1878666557    -0.1575431356     0.3182404150     0.1462951370    -0.1372039865
   85  C  6 XX     -0.0035061886    -0.0013259660     0.0087621523     0.0050583070     0.0048797712
   86  C  6 YY     -0.0092098767     0.0004377701     0.0069360187     0.0064333200     0.0082168391
   87  C  6 ZZ     -0.0113975300     0.0028417966    -0.0003432950     0.0017441809    -0.0135544276
   88  C  6 XY      0.0028178714     0.0012759403    -0.0069851064    -0.0050867968    -0.0002892084
   89  C  6 XZ      0.0001545145    -0.0000888664    -0.0011883247    -0.0002133364     0.0031475620
   90  C  6 YZ     -0.0087936824     0.0014286871    -0.0000027021     0.0003383993    -0.0018279672
   91  C  7  S      0.0006612105    -0.0036416479    -0.0134918384    -0.0122697167     0.0015250412
   92  C  7  S      0.0087904158     0.0023399806     0.0304330612     0.0337043230    -0.0202444245
   93  C  7  S     -0.2095204316    -0.2745761994     0.0768716005    -0.0044996579     0.5786835966
   94  C  7  X     -0.0408451255    -0.0292756605     0.0440481203     0.0066441358    -0.0784435665
   95  C  7  Y     -0.0588467436     0.0092384564     0.0807254554     0.0668276706    -0.0864900797
   96  C  7  Z     -0.0594719891     0.0619687026     0.0377087132     0.0674443459    -0.0971416963
   97  C  7  X     -0.1309347242    -0.1825543786    -0.0342991469     0.1573423221    -0.1188861699
   98  C  7  Y      0.1738553320     0.3469135252     0.2072095225    -0.0890757128    -0.2416802744
   99  C  7  Z     -0.1635275396    -0.0897743737     0.0891741100     0.2096165183    -0.1843335679
  100  C  7 XX     -0.0005320297    -0.0002877009     0.0013744225     0.0020944113     0.0044504610
  101  C  7 YY     -0.0034163844     0.0008217919     0.0047347737     0.0051963821    -0.0057183475
  102  C  7 ZZ      0.0026463296    -0.0051883582    -0.0002546165     0.0004761769     0.0028157892
  103  C  7 XY     -0.0032986738    -0.0053640421     0.0017292842     0.0007354248     0.0039872415
  104  C  7 XZ      0.0049814168    -0.0007806804    -0.0046805696    -0.0046175845     0.0042957051
  105  C  7 YZ     -0.0027241993     0.0013929944     0.0011202514     0.0009040885     0.0011404593
  106  C  8  S     -0.0006768444     0.0002837415    -0.0034642936     0.0013999030    -0.0030311999
  107  C  8  S     -0.0081651700     0.0009861402     0.0131879416     0.0026217639    -0.0034084639
  108  C  8  S     -0.0666964705    -0.1075386122     0.0945798399    -0.0074721534    -0.2766365783
  109  C  8  X     -0.0060062102     0.0215051862     0.0200104845     0.0117106281     0.0090059194
  110  C  8  Y     -0.0017104281     0.0033148735     0.0098268534     0.0336200307    -0.0161548084
  111  C  8  Z     -0.0014993539    -0.0011885716     0.0332636155     0.0141767985    -0.0273372893
  112  C  8  X      0.0982348751    -0.0248293315    -0.1695199251    -0.0530495593     0.0313361412
  113  C  8  Y     -0.0293074421    -0.0394185327     0.1199538922    -0.0521715691    -0.0610587779
  114  C  8  Z     -0.0546409868     0.0744237202     0.0815955144     0.1529530450    -0.0494913629
  115  C  8 XX     -0.0000318042     0.0003626997     0.0061216438     0.0085811949    -0.0046798894
  116  C  8 YY     -0.0012443051    -0.0002449838    -0.0017027386    -0.0002686847    -0.0020284448
  117  C  8 ZZ     -0.0010645146    -0.0005246934    -0.0012810573    -0.0074214580     0.0036981813
  118  C  8 XY     -0.0004852167     0.0010575977     0.0106586188     0.0003094407    -0.0024379086
  119  C  8 XZ     -0.0008082572     0.0014150043     0.0009847866     0.0073335478    -0.0052804923
  120  C  8 YZ     -0.0004589765     0.0009467647    -0.0043460045    -0.0004054562     0.0035804241
  121  N  9  S      0.0100533569     0.0127763822    -0.0021748768    -0.0069699176    -0.0144426895
  122  N  9  S      0.0127715241     0.0131026902    -0.0118885643    -0.0140962878    -0.0231029065
  123  N  9  S      0.3097536266     0.4569659820     0.1072917003    -0.1858835317    -0.2924537437
  124  N  9  X     -0.0161091601     0.0043326375     0.0217205024     0.0300337180    -0.0782529080
  125  N  9  Y     -0.0435747435     0.0078293160     0.0558602660     0.0545585551    -0.0728348696
  126  N  9  Z     -0.0405813731     0.0479989307     0.0578960268     0.0559986975    -0.1102094703
  127  N  9  X     -0.0228201029    -0.0669589648    -0.0604625021    -0.0058457600     0.1649555852
  128  N  9  Y      0.1279779463     0.0982767600    -0.0475468859    -0.1151133012     0.0402028631
  129  N  9  Z      0.0297983739    -0.1063699378    -0.1000205055    -0.0780466409     0.1879860526
  130  N  9 XX      0.0000467893    -0.0007727355    -0.0025786167    -0.0003282089     0.0025219449
  131  N  9 YY     -0.0014856921     0.0012893643     0.0013711293    -0.0000340872    -0.0046245682
  132  N  9 ZZ     -0.0002651175    -0.0034682692    -0.0015921774    -0.0013300208     0.0027360933
  133  N  9 XY     -0.0026194433    -0.0041618885     0.0006459936     0.0008528579     0.0025125525
  134  N  9 XZ      0.0021911368     0.0008497466    -0.0011290361    -0.0021185693     0.0009915612
  135  N  9 YZ     -0.0021424992    -0.0006330232    -0.0001435387     0.0019486604     0.0011168926
  136  C 10  S     -0.0008410152     0.0188192872     0.0166577987    -0.0150003761     0.0060854587
  137  C 10  S      0.0036044793    -0.0398701125    -0.0368240976     0.0343972461    -0.0098568678
  138  C 10  S     -0.0297271981    -0.2770089458    -0.4249403292     0.5592342817    -0.0661826761
  139  C 10  X     -0.0039884302     0.0466136664     0.0708449321    -0.0525991443     0.0036734445
  140  C 10  Y     -0.0004418626    -0.0479623531    -0.0647088766     0.1015306263    -0.0348813220
  141  C 10  Z     -0.0010485860     0.0191703343     0.0524344801    -0.0103865096    -0.0181261036
  142  C 10  X     -0.0327398918     0.1609162470     0.2896909988    -0.1884585606     0.0539183006
  143  C 10  Y      0.0505221890    -0.2903865628    -0.2455150820     0.1554797889    -0.1355547693
  144  C 10  Z     -0.0169791437     0.1469856930     0.0994868245     0.0425122050     0.0275081135
  145  C 10 XX      0.0003863102    -0.0028366173    -0.0061336769     0.0000661907    -0.0002470669
  146  C 10 YY      0.0008858390    -0.0039476125    -0.0043622224     0.0000883668     0.0022421240
  147  C 10 ZZ     -0.0003659495    -0.0014240160     0.0007179407     0.0096919386    -0.0035930209
  148  C 10 XY     -0.0006738421     0.0005072150    -0.0052884739     0.0005176925     0.0029259736
  149  C 10 XZ      0.0003966335    -0.0009686654     0.0019175266    -0.0040904180     0.0009703460
  150  C 10 YZ     -0.0002851441     0.0003632731     0.0016711037    -0.0019183719    -0.0021130806
  151  C 11  S      0.0053265075    -0.0038253161     0.0199873409    -0.0300650372    -0.0013878203
  152  C 11  S     -0.0102010122     0.0100052386    -0.0472201430     0.0644319332     0.0055577418
  153  C 11  S     -0.0416292394    -0.0988820285    -0.5823588311     0.7064090184    -0.0156774350
  154  C 11  X     -0.0031295588    -0.0104068158    -0.0472172034     0.0052315913     0.0269622470
  155  C 11  Y     -0.0090946638    -0.0145580676    -0.1036763922     0.0542802121     0.0444221678
  156  C 11  Z      0.0141514112     0.0018615720     0.0128817329    -0.1428121492     0.0318584624
  157  C 11  X     -0.0134364988    -0.0763018332    -0.1730311040     0.1101204976     0.0268092356
  158  C 11  Y     -0.0513449159     0.0714543447    -0.2282087235     0.2354273887     0.1396244275
  159  C 11  Z      0.0540778023    -0.0418147997     0.0970424678    -0.4308204304     0.0237354114
  160  C 11 XX     -0.0014185654     0.0008655866    -0.0029054556     0.0069025371     0.0002559383
  161  C 11 YY      0.0000076749    -0.0012150294    -0.0092916720     0.0022787984     0.0034007447
  162  C 11 ZZ     -0.0005181230     0.0013719744     0.0003655992     0.0063623996    -0.0024294889
  163  C 11 XY      0.0005211611     0.0011496843     0.0024323441    -0.0040694045     0.0007680890
  164  C 11 XZ     -0.0000666330    -0.0002182672     0.0007349287     0.0039106437    -0.0019133189
  165  C 11 YZ     -0.0008915903     0.0008096302    -0.0010925886    -0.0017143341     0.0014209714
  166  C 12  S      0.0046125582    -0.0098780537    -0.0059910516     0.0019098542    -0.0090935830
  167  C 12  S     -0.0087465442     0.0215540841     0.0111189770    -0.0049913370     0.0212154679
  168  C 12  S     -0.1534882637     0.3346719545     0.2062783466     0.0361332920     0.3190022865
  169  C 12  X     -0.0226573177     0.0496909030     0.0529279168     0.0289304892     0.0088589755
  170  C 12  Y      0.0002304651    -0.0033306150     0.0370326164     0.0500840454    -0.0390691698
  171  C 12  Z      0.0077821794    -0.0069034375     0.0508322587     0.0515700929    -0.0615148467
  172  C 12  X     -0.0417751270     0.0966047971     0.0960601905     0.0585684287     0.0438604938
  173  C 12  Y      0.0019283454     0.0457208848     0.1632053915    -0.0011312665    -0.0864134067
  174  C 12  Z      0.0137996169    -0.0552147338     0.0434694821     0.1939560387    -0.1391313116
  175  C 12 XX      0.0001816119     0.0018226948     0.0038564005     0.0008670144    -0.0000451060
  176  C 12 YY     -0.0014619027     0.0031625218     0.0016592525    -0.0011484908     0.0021418155
  177  C 12 ZZ     -0.0008635411     0.0005121837    -0.0027328005    -0.0005111423     0.0034945084
  178  C 12 XY      0.0000728602    -0.0020857239    -0.0010607816     0.0054092477    -0.0015789085
  179  C 12 XZ     -0.0007739147     0.0021581685     0.0037780770    -0.0003270116    -0.0020687971
  180  C 12 YZ      0.0008683303    -0.0006364066    -0.0005814735    -0.0026340129     0.0004212757
  181  C 13  S      0.0049596816    -0.0120499523    -0.0238060396     0.0281465747    -0.0028298512
  182  C 13  S     -0.0097091938     0.0261204050     0.0507710490    -0.0630654799     0.0086384301
  183  C 13  S     -0.0245424775     0.2193311249     0.5126950641    -0.7728921266     0.0126178202
  184  C 13  X     -0.0083062088     0.0363693437     0.0338451763    -0.1048122883     0.0238445035
  185  C 13  Y      0.0125824559    -0.0557670308    -0.1264261502     0.0622438340     0.0267047702
  186  C 13  Z     -0.0027042294     0.0102959041    -0.0156886247    -0.0913151644     0.0464951755
  187  C 13  X     -0.0379606948     0.1351120478     0.1794461486    -0.3233109878     0.0282629628
  188  C 13  Y      0.0574374777    -0.1570086830    -0.3529026850     0.2213463738    -0.0039878323
  189  C 13  Z     -0.0222050589     0.0273612511     0.0021837624    -0.1859790727     0.1388846872
  190  C 13 XX     -0.0008564131     0.0025309202     0.0026103281    -0.0036409646     0.0014743776
  191  C 13 YY     -0.0001589940     0.0013537508     0.0074975953    -0.0013006513    -0.0030372195
  192  C 13 ZZ     -0.0006602225     0.0022812671     0.0018659181    -0.0106583965     0.0035808723
  193  C 13 XY     -0.0009076255     0.0024842850     0.0047127474    -0.0016269861    -0.0010429387
  194  C 13 XZ      0.0006218313    -0.0024033080    -0.0034958478     0.0008058047     0.0007964655
  195  C 13 YZ     -0.0005150452    -0.0000449408    -0.0009244337     0.0039257604    -0.0007003220
  196  C 14  S     -0.0009090922    -0.0080814481    -0.0095310131     0.0203008083     0.0121893317
[truncated: 1,210,119 more chars]
