# Supplementary material for: Simulating the Energy Capture Process in Push–Pull Norbornadiene-Quadricyclane Photoswitches
Source: J Phys Chem Lett. 2025 Apr 23;16(17):4315–25. doi: 10.1021/acs.jpclett.5c00634 (PMC12051204; doi:10.1021/acs.jpclett.5c00634)
Supplement: Supplementary file 4 — jz5c00634_si_004.zip [file jz5c00634_si_004.zip › MRSF-TDDFT_geometry_optimizations/Compound_II/S1S0-MECI-II/gradient_1.inp]

[input]
system=
 6   -8.359218506  -0.432175006  4.737367710
 6   -8.460441851  -1.047043064  3.405901463
 6   -8.156855515  -0.094766710  2.379581532
 6   -7.585611092  1.060647803  3.186724175
 6   -6.502721021  0.077101754  3.438882684
 6   -8.409326697  1.077325831  4.478800347
 6   -6.215822505  -1.931536538  5.020040222
 6   -2.928223689  -0.149959643  1.610196794
 7   -5.650774764  -2.861852578  5.422125971
 6   -2.510391342  0.776483821  0.637867280
 6   -1.259350853  0.654164592  0.051048005
 6   -0.409489717  -0.385987284  0.425825519
 6   -0.813465166  -1.308198061  1.390465732
 6   -2.063964733  -1.196870359  1.980967087
 1   -8.887238295  -0.870810608  5.577151837
 1   -8.696762091  -2.092806393  3.255050743
 1   -7.871601460  -0.338889354  1.368521268
 1   -7.340038332  1.987405312  2.678666460
 1   -7.934378797  1.644549571  5.281819457
 1   -9.422026525  1.448105678  4.302266282
 1   -3.174535769  1.583782002  0.353521620
 1   -0.943112596  1.370827552  -0.698879930
 1   0.568537197  -0.477454116  -0.034166067
 1   -0.151455763  -2.116310664  1.681130532
 1   -2.387731380  -1.909220013  2.730134717
 6   -5.292781646  0.025181756  2.753673737
 6   -4.205468978  -0.041034969  2.218336410
 6   -6.888641158  -0.808125804  4.553454172
charge=0
method=tdhf
basis=def2-sv(p)
runtype=grad
functional=dtcam-vaee
d4=False

[guess]
type=huckel
save_mol=False

[scf]
type=rohf
maxit=100
maxdiis=5
multiplicity=3
conv=1.0e-7
save_molden=False

[dftgrid]
rad_npts=96
ang_npts=302
pruned=

[properties]
grad=2

[tdhf]
type=mrsf
maxit=100
multiplicity=1
conv=1.0e-7
nstate=2
zvconv=1.0e-7
