# Supplementary material for: Simulating the Energy Capture Process in Push–Pull Norbornadiene-Quadricyclane Photoswitches
Source: J Phys Chem Lett. 2025 Apr 23;16(17):4315–25. doi: 10.1021/acs.jpclett.5c00634 (PMC12051204; doi:10.1021/acs.jpclett.5c00634)
Supplement: Supplementary file 4 — jz5c00634_si_004.zip [file jz5c00634_si_004.zip › MRSF-TDDFT_geometry_optimizations/Compound_II/S1S0-MECI-II/gradient_0.log]

   PyOQP started at 2025-02-01 21:19:29


          ***********************************************************
          *                                                         *
          *             OpenQP: Open Quantum Platform               *
          *                                                         *
          *                Version: 1.0 Aug, 2024                   *
          *                                                         *
          ***********************************************************
          *     The most efficient implementation of MRSF-TDDFT.    *
          ***********************************************************
          *                                                         *
          *   OpenQP was initiated by Prof. Cheol Ho Choi in 2012.  *
          *                                                         *
          *   It has since been developed by:                       *
          *   Dr. Vladimir Mironov                                  *
          *   Dr. Konstantin Komarov                                *
          *   Mr. Igor Gerasimov                                    *
          *   Dr. Hiroya Nakata                                     *
          *   Dr. Mohsen Mazaherifar                                *
          *                                                         *
          *   In 2024, Prof. Jingbai Li at Hoffmann Institute of    *
          *   Advanced Materials began developing PyOQP.            *
          *                                                         *
          ***********************************************************

                     Job Details:
                      Start Time: Sat Feb  1 21:19:29 2025    
                      Host: r21c03b16.bem2.kdm.wcss.pl  
                      Resources Allocated:
                        OpenMP Threads:   12

                    ++++++++++++++++++++++++++++++++++++++++
                      MODULE: apply_basis 
                      Setting up basis set information
                    ++++++++++++++++++++++++++++++++++++++++

     Basis Sets options
     ------------------
     Basis Set File: /home/mkochman/programs/openqp/openqp/share/basis_sets/def2-sv(p).basis
     Number of Shells  =     124     Number of Primitives  =     248
     Number of Basis Set functions  =     277
     Maximum Angluar Momentum =       2


                    ++++++++++++++++++++++++++++++++++++++++
                       MODULE: int1e
                       Computing H, S and T Matrices
                    ++++++++++++++++++++++++++++++++++++++++

                     ================================
                     Cartesian Coordinate in Angstrom
                     ================================
        ATOM     ZNUC           X              Y              Z
      --------------------------------------------------------------
          1      6.0    -8.359218506    -0.432175006     4.737367710
          2      6.0    -8.460441851    -1.047043064     3.405901463
          3      6.0    -8.156855515    -0.094766710     2.379581532
          4      6.0    -7.585611092     1.060647803     3.186724175
          5      6.0    -6.502721021     0.077101754     3.438882684
          6      6.0    -8.409326697     1.077325831     4.478800347
          7      6.0    -6.215822505    -1.931536538     5.020040222
          8      6.0    -2.928223689    -0.149959643     1.610196794
          9      7.0    -5.650774764    -2.861852578     5.422125971
         10      6.0    -2.510391342     0.776483821     0.637867280
         11      6.0    -1.259350853     0.654164592     0.051048005
         12      6.0    -0.409489717    -0.385987284     0.425825519
         13      6.0    -0.813465166    -1.308198061     1.390465732
         14      6.0    -2.063964733    -1.196870359     1.980967087
         15      1.0    -8.887238295    -0.870810608     5.577151837
         16      1.0    -8.696762091    -2.092806393     3.255050743
         17      1.0    -7.871601460    -0.338889354     1.368521268
         18      1.0    -7.340038332     1.987405312     2.678666460
         19      1.0    -7.934378797     1.644549571     5.281819457
         20      1.0    -9.422026525     1.448105678     4.302266282
         21      1.0    -3.174535769     1.583782002     0.353521620
         22      1.0    -0.943112596     1.370827552    -0.698879930
         23      1.0     0.568537197    -0.477454116    -0.034166067
         24      1.0    -0.151455763    -2.116310664     1.681130532
         25      1.0    -2.387731380    -1.909220013     2.730134717
         26      6.0    -5.292781646     0.025181756     2.753673737
         27      6.0    -4.205468978    -0.041034969     2.218336410
         28      6.0    -6.888641158    -0.808125804     4.553454172

 ...... End Of One Electron Integrals ......


                    ++++++++++++++++++++++++++++++++++++++++
                       MODULE: Guess_Huckel
                       Initial guess using Huckel theory
                    ++++++++++++++++++++++++++++++++++++++++

 ...... End of initial orbital guess ......

   Step  CPU time (seconds):      0.000   Wall time (seconds):      0.000
   Total CPU time (seconds):      0.000   Wall time (seconds):      0.000

   ==============================================
      PyQOP: Orbital Guess
   ==============================================

   PyOQP guess type:                   huckel
   PyOQP guess file:                   compute orbitals
   PyOQP guess alpha:                  computed
   PyOQP guess beta:                   computed


   ==============================================
   PyOQP: Entering Electronic Energy Calculation
   ==============================================

   PyOQP natom:                        28
   PyOQP charge:                       0
   PyOQP basis:                        def2-sv(p)
    

   ==============================================
   PyOQP: Normal SCF steps
   ==============================================

   PyOQP method:                       tdhf
   PyOQP hf/functional:                dtcam-vaee
   PyOQP scf type:                     rohf
   PyOQP scf maxit:                    100
   PyOQP scf multiplicity:             3
   PyOQP scf convergence:              1e-07
   PyOQP scf incremental:              True
   PyOQP diis type:                    cdiis
   PyOQP vdiis/cdiis switch:           0.3
   PyOQP vdiis/vshift switch:          0.003
   PyOQP cdiis/vshift_switch           0.3
   PyOQP vshift:                       0.0
   

                    ++++++++++++++++++++++++++++++++++++++++
                       MODULE: HF_DFT_Energy
                       Computing HF/DFT SCF Energy
                    ++++++++++++++++++++++++++++++++++++++++

     Lebedev grid-based DFT options
     ------------------------------
     XC functional: DTCAM-VAEE
     NRAD  =      96     NLEB  =     302
     THRESH=    0.00E+00
 
 The LibXC 6.2.2 version is used.
 S. Lehtola, C. Steigemann, M. J.T. Oliveira, and M. A.L. Marques.,  SoftwareX 7, 1–5 (2018)
 The libXC interfaces are described in the following article:
 Igor S. Gerasimov, Federico Zahariev, Sarom S. Leang, Anton Tesliuk, Mark S. Gordon, Michael G. Medvedev,
 Introducing LibXC into GAMESS (US),
 Mendeleev Commun., 2021, 31, 302–305
 
 The information about selected functionals:
The CAM version of B3LYP, tuned for excitations and properties exchange-correlation functional will be used with a coefficient   1.00000000E+00.
The functional has been described in the following articles:
[1] K. Okuno, Y. Shigeta, R. Kishi, H. Miyasaka, and M. Nakano.,  J. Photochem. Photobiol., A 235, 29 (2012); DOI: 10.1016/j.jphotochem.2012.03.003
[2] W. Park, A. Lashkaripour, K. Komarov, S. Lee, M. Huix-Rotllant, and C. H. Choi, J. Chem. Theory Comput., ??, ?? (2024); DOI: 10.1021/acs.jctc.4c00640
 
CAM-corrected functional is called
Yanai's notation of CAM parameters is used
The global hybrid part:                  5.00000000E-01
Additional long-range hybrid part:      -2.00000000E-01
Range-saparated factor:                  3.30000000E-01
 
     DFT Threshold         = 0.123E-08
   Step  CPU time (seconds):      0.914   Wall time (seconds):      0.089
   Total CPU time (seconds):      0.914   Wall time (seconds):      0.089

     SCF options
     ------------------
     SCF type = ROHF                 MaxIT =   100
     MaxDIIS =     5                 Conv =   0.0000001000
     DIIS Type = c-DIIS
     vDIIS_cDIIS_Switch =  0.30000   vDIIS_vshift_Switch =  0.00300
     DIIS Reset Mod =    10          DIIS Reset Conv =   0.00500000
     VShift =  0.00000               VShift_cDIIS_Switch =  0.30000
     MOM =     F                     MOM_Switch =  0.00300


   Direct SCF iterations begin.
   =============================================================================================
    Iter         Energy            Delta E         Int Skip     DIIS Error     Shift     Method
   =============================================================================================
       1    -669.0407967723   -669.0407967723     117406289     0.45110210     0.000     SD
       2    -667.6820373460      1.3587594263     117320973     0.33460844     0.000     C-DIIS
       3    -666.5726803611      1.1093569849     117519617     0.37830488     0.000     C-DIIS
       4    -670.2104595252     -3.6377791641     117633288     0.11316345     0.000     C-DIIS
       5    -669.5044917865      0.7059677387     117795847     0.20148879     0.000     C-DIIS
       6    -670.9083515868     -1.4038598003     117933122     0.02043494     0.000     C-DIIS
       7    -670.9178675733     -0.0095159865     118674843     0.01012778     0.000     C-DIIS
       8    -670.9231920150     -0.0053244417     118941537     0.00801591     0.000     C-DIIS
       9    -670.9241516560     -0.0009596410     123076872     0.00148413     0.000     C-DIIS
      10    -670.9242663453     -0.0001146893     127033739     0.00060583     0.000     C-DIIS
      11    -670.9242987650     -0.0000324197     130869474     0.00024153     0.000     C-DIIS
      12    -670.9243032370     -0.0000044720     135580078     0.00023338     0.000     C-DIIS
      13    -670.9243056883     -0.0000024513     139280007     0.00014664     0.000     C-DIIS
      14    -670.9243065886     -0.0000009003     139968663     0.00006745     0.000     C-DIIS
      15    -670.9243066024     -0.0000000138     141732039     0.00012662     0.000     C-DIIS
      16    -670.9243068405     -0.0000002381     146272812     0.00002139     0.000     C-DIIS
      17    -670.9243068771     -0.0000000367     152550921     0.00001678     0.000     C-DIIS
      18    -670.9243068990     -0.0000000218     154590210     0.00001312     0.000     C-DIIS
      19    -670.9243069073     -0.0000000083     159097763     0.00000577     0.000     C-DIIS
      20    -670.9243069147     -0.0000000074     157124375     0.00000677     0.000     C-DIIS
      21    -670.9243069176     -0.0000000029     159289400     0.00000309     0.000     C-DIIS
      22    -670.9243069161      0.0000000015     162750717     0.00000650     0.000     C-DIIS
      23    -670.9243069189     -0.0000000028     170669319     0.00000175     0.000     C-DIIS
      24    -670.9243069191     -0.0000000002     170870484     0.00000137     0.000     C-DIIS
      25    -670.9243069152      0.0000000039     184025800     0.00000111     0.000     C-DIIS
      26    -670.9243069158     -0.0000000006     178431210     0.00000056     0.000     C-DIIS
      27    -670.9243069155      0.0000000003     181817611     0.00000084     0.000     C-DIIS
      28    -670.9243069099      0.0000000056     178282186     0.00000029     0.000     C-DIIS
      29    -670.9243068984      0.0000000114     188414142     0.00000043     0.000     C-DIIS
      30    -670.9243068880      0.0000000105     187188090     0.00000020     0.000     C-DIIS
      31    -670.9243068782      0.0000000098     196183542     0.00000017     0.000     C-DIIS
      32    -670.9243068589      0.0000000192     207553339     0.00000027     0.000     C-DIIS
      33    -670.9243068446      0.0000000143     204576137     0.00000034     0.000     C-DIIS
      34    -670.9243068529     -0.0000000083     208705123     0.00000022     0.000     C-DIIS
      35    -670.9243068682     -0.0000000153     192344061     0.00000023     0.000     C-DIIS
      36    -670.9243068691     -0.0000000009     202379301     0.00000025     0.000     C-DIIS
      37    -670.9243068929     -0.0000000238     192699799     0.00000027     0.000     C-DIIS
      38    -670.9243068762      0.0000000166     192321799     0.00000022     0.000     C-DIIS
      39    -670.9243068570      0.0000000192     188238943     0.00000013     0.000     C-DIIS
      40    -670.9243068550      0.0000000020     192710170     0.00000014     0.000     C-DIIS
      41    -670.9243068413      0.0000000137     190750592     0.00000013     0.000     C-DIIS
      42    -670.9243068395      0.0000000019     216150631     0.00000022     0.000     C-DIIS
      43    -670.9243068490     -0.0000000095     189818001     0.00000026     0.000     C-DIIS
      44    -670.9243068483      0.0000000007     209320618     0.00000036     0.000     C-DIIS
      45    -670.9243068398      0.0000000085     191387386     0.00000039     0.000     C-DIIS
      46    -670.9243068276      0.0000000122     188263432     0.00000033     0.000     C-DIIS
      47    -670.9243068094      0.0000000182     189569086     0.00000029     0.000     C-DIIS
      48    -670.9243068040      0.0000000054     200097764     0.00000036     0.000     C-DIIS
      49    -670.9243067822      0.0000000218     181999909     0.00000011     0.000     C-DIIS
      50    -670.9243067701      0.0000000121     185768864     0.00000007     0.000     C-DIIS
   ----------------------------------------------------------------
          SCF convergence achieved ....

 Final ROHF energy is     -670.9243067701 after  50 iterations


 DFT: XC energy              =       -55.4222880564
 DFT: total electron density =       113.9999009924
 DFT: number of electrons    =       114


          ===============================
          Molecular Orbitals and Energies
          ===============================

   -------------- Alpha Orbitals -------------

                          1                2                3                4                5
                  -14.7930815998   -10.6431479075   -10.6267210730   -10.6253217584   -10.6236255725
    1  C  1  S     -0.0000137262     0.0084191417    -0.0100971426     0.0153141274    -0.9887530134
    2  C  1  S     -0.0004079320     0.0037775802    -0.0009085915     0.0003194726    -0.0473824935
    3  C  1  S      0.0120114574    -0.0203776103     0.0110794007    -0.0023463142     0.0941036273
    4  C  1  X      0.0001355824    -0.0006591576    -0.0003867904     0.0000882905    -0.0014923543
    5  C  1  Y     -0.0000886479     0.0004133151    -0.0001362015    -0.0000847595    -0.0003277203
    6  C  1  Z      0.0000224605    -0.0002465010     0.0003410839    -0.0001965489     0.0019908001
    7  C  1  X      0.0021659213    -0.0021305438     0.0011651097     0.0025722278     0.0137523233
    8  C  1  Y      0.0024454199    -0.0049419256     0.0014668351    -0.0022318768     0.0069896849
    9  C  1  Z     -0.0052592945     0.0112893658     0.0002138659    -0.0013978685    -0.0210569681
   10  C  1 XX     -0.0000935413    -0.0016116630    -0.0004728769     0.0000230283    -0.0011999777
   11  C  1 YY     -0.0000991756     0.0002411597    -0.0000526477    -0.0000686549    -0.0013102214
   12  C  1 ZZ     -0.0000653256     0.0002746702    -0.0004793361     0.0004426867    -0.0016407578
   13  C  1 XY      0.0001021217     0.0005137374    -0.0003093863     0.0000715221    -0.0001090347
   14  C  1 XZ     -0.0000255072     0.0002944078     0.0004144530    -0.0001934255     0.0003706964
   15  C  1 YZ      0.0000470494    -0.0002823273     0.0002289530    -0.0001414404     0.0001533451
   16  C  2  S      0.0000077794     0.0002388297    -0.0023387436     0.0370619287    -0.0376589982
   17  C  2  S      0.0007261083    -0.0014318505     0.0002173851     0.0015402080    -0.0026639139
   18  C  2  S     -0.0111768303     0.0351386627     0.0011208148     0.0147556954    -0.0294042182
   19  C  2  X      0.0001662393     0.0003856686    -0.0004243915    -0.0000683001    -0.0001852247
   20  C  2  Y      0.0000675236     0.0003025881    -0.0002780889    -0.0007825881     0.0002408866
   21  C  2  Z     -0.0000275365     0.0003289032    -0.0001851425     0.0012661824     0.0008140151
   22  C  2  X     -0.0025159041     0.0083503180    -0.0002007232     0.0014275638    -0.0008642131
   23  C  2  Y     -0.0037568581     0.0068430610    -0.0012185274     0.0010915375    -0.0080584416
   24  C  2  Z     -0.0017228884     0.0040842988    -0.0006200780    -0.0043359374    -0.0097443396
   25  C  2 XX      0.0001294366    -0.0000772592    -0.0005811944     0.0000297485     0.0000119164
   26  C  2 YY      0.0000385855     0.0001086232    -0.0002985265    -0.0007336570     0.0000014347
   27  C  2 ZZ      0.0000388944    -0.0002065132     0.0000812710    -0.0011928125     0.0015530742
   28  C  2 XY     -0.0000295177     0.0002146582    -0.0004907193    -0.0002341525     0.0000580527
   29  C  2 XZ     -0.0000259736     0.0002620375     0.0000568621     0.0002515718     0.0000966078
   30  C  2 YZ     -0.0000061390    -0.0000789993    -0.0000735140     0.0011242716     0.0007471655
   31  C  3  S     -0.0000029119     0.0008695470    -0.0081583956     0.9885084081     0.0169009221
   32  C  3  S     -0.0001489432     0.0010545519     0.0000918652     0.0433986658     0.0012061616
   33  C  3  S      0.0047132485    -0.0218357541    -0.0147874541    -0.0431145222     0.0037750253
   34  C  3  X     -0.0000816611     0.0001480778    -0.0003974510     0.0013870807     0.0000437733
   35  C  3  Y     -0.0000945965     0.0000983183    -0.0002655662    -0.0002185592    -0.0002151751
   36  C  3  Z      0.0000129968    -0.0000203434    -0.0004822540     0.0018002331    -0.0000474314
   37  C  3  X      0.0001268833    -0.0031117238    -0.0047609550    -0.0052941385    -0.0007218175
   38  C  3  Y     -0.0005478144     0.0012767735    -0.0005318022     0.0043211759     0.0011183294
   39  C  3  Z      0.0019800940    -0.0070739813    -0.0027337640    -0.0057541511     0.0015515857
   40  C  3 XX     -0.0000569875     0.0001199225    -0.0000670870    -0.0002447054     0.0001214724
   41  C  3 YY     -0.0000093451     0.0000782709     0.0002202865     0.0007793735     0.0000519070
   42  C  3 ZZ      0.0000070910     0.0001175048    -0.0002460265     0.0014076449    -0.0003601480
   43  C  3 XY     -0.0000150235    -0.0000226907     0.0000431962     0.0003861525     0.0000342546
   44  C  3 XZ     -0.0000069074     0.0001050011     0.0000030578    -0.0005398325    -0.0000459071
   45  C  3 YZ     -0.0000367255    -0.0000243885    -0.0000543286     0.0001152341    -0.0000783353
   46  C  4  S     -0.0000073624     0.0007987829    -0.0293663127     0.0292745939    -0.0021471422
   47  C  4  S     -0.0003528311    -0.0004859403    -0.0041372602     0.0046420151     0.0006161246
   48  C  4  S     -0.0029082913     0.0031706114     0.0108476811    -0.0178174185    -0.0025738557
   49  C  4  X     -0.0000445179     0.0000291186     0.0010499053     0.0003879260    -0.0000217334
   50  C  4  Y      0.0001380912    -0.0001776092    -0.0001975744     0.0001986468     0.0003161825
   51  C  4  Z     -0.0000254384     0.0000423994     0.0001371656     0.0007918298    -0.0001038656
   52  C  4  X     -0.0003270303    -0.0010668616    -0.0031045988    -0.0013775176    -0.0024000467
   53  C  4  Y      0.0007754744    -0.0055944986    -0.0063272016     0.0084322210     0.0033512070
   54  C  4  Z     -0.0004759030    -0.0016390430     0.0014429437    -0.0073914372     0.0016072890
   55  C  4 XX     -0.0000188332    -0.0002162573     0.0007787290    -0.0000163792    -0.0000141339
   56  C  4 YY     -0.0000658477     0.0003943841     0.0006620113    -0.0007923149    -0.0004063929
   57  C  4 ZZ     -0.0000882201     0.0000460120    -0.0002642953    -0.0001087155    -0.0000591058
   58  C  4 XY     -0.0000172859     0.0000019027    -0.0014161516    -0.0005026902    -0.0002147054
   59  C  4 XZ     -0.0000431056     0.0001323287     0.0004030675    -0.0004304714     0.0001063246
   60  C  4 YZ      0.0000017661    -0.0003366620    -0.0000558128    -0.0010736818     0.0003840093
   61  C  5  S     -0.0000112461     0.0124398077    -0.9891813087    -0.0092420692     0.0101479592
   62  C  5  S     -0.0000598882     0.0006150642    -0.0452951013    -0.0012103977     0.0004089085
   63  C  5  S     -0.0009097370     0.0305869544     0.0260066350     0.0286431547     0.0166101010
   64  C  5  X      0.0001038418    -0.0000835304     0.0003223908    -0.0004263580     0.0002240728
   65  C  5  Y      0.0000222582     0.0007012793     0.0004685882     0.0001069882    -0.0000227631
   66  C  5  Z      0.0000035488    -0.0006131400     0.0007530730    -0.0000145801    -0.0000376880
   67  C  5  X     -0.0070668489     0.0080854039    -0.0117578795    -0.0070031671     0.0035674356
   68  C  5  Y      0.0006603037    -0.0053082176    -0.0055875019    -0.0004751327     0.0025063710
   69  C  5  Z      0.0045250567    -0.0043345886     0.0050590320    -0.0026022427    -0.0042978846
   70  C  5 XX     -0.0000169293    -0.0000859912    -0.0029664977     0.0003221371    -0.0005683598
   71  C  5 YY     -0.0000866339    -0.0007366030    -0.0010318933    -0.0002526487    -0.0001786254
   72  C  5 ZZ     -0.0000228520    -0.0014718289    -0.0015143812     0.0000948101    -0.0001346473
   73  C  5 XY      0.0000027648    -0.0003580102     0.0004890405     0.0000420170    -0.0001002530
   74  C  5 XZ     -0.0000399501     0.0004530588     0.0016991282    -0.0002257709     0.0003124308
   75  C  5 YZ      0.0000209873     0.0011766565     0.0006535505    -0.0000462383     0.0000959715
   76  C  6  S     -0.0000065994     0.0001797912    -0.0008315027     0.0004939131    -0.0071388728
   77  C  6  S     -0.0002807430    -0.0014126665     0.0010723879    -0.0013023428    -0.0007224311
   78  C  6  S     -0.0027615520     0.0152408996    -0.0134001850     0.0152657004    -0.0297626385
   79  C  6  X     -0.0000293159    -0.0000788138    -0.0001131979     0.0001632126    -0.0000575780
   80  C  6  Y      0.0001483862    -0.0003019494     0.0001450557     0.0001417858    -0.0004895819
   81  C  6  Z     -0.0000530964     0.0001571056     0.0002383082    -0.0002016289     0.0000895055
   82  C  6  X      0.0007909872     0.0046079355    -0.0046218295     0.0014043736    -0.0015653457
   83  C  6  Y      0.0014787847    -0.0052978954     0.0044585793    -0.0050976000     0.0106808489
   84  C  6  Z      0.0004011567    -0.0010483757     0.0012651461    -0.0048795690     0.0014444462
   85  C  6 XX     -0.0000469744     0.0000762188    -0.0001649120    -0.0001450942    -0.0000034170
   86  C  6 YY     -0.0000979699     0.0001622347    -0.0000640136    -0.0000049209     0.0016803485
   87  C  6 ZZ     -0.0000259069    -0.0002831675     0.0001295510     0.0000801542     0.0001714384
   88  C  6 XY     -0.0000636857    -0.0004087356     0.0004496958    -0.0001496426     0.0001037666
   89  C  6 XZ      0.0000160214    -0.0000669728     0.0001587436    -0.0000874397    -0.0001623398
   90  C  6 YZ     -0.0000315712     0.0001778739    -0.0003458199     0.0004586685    -0.0005711803
   91  C  7  S      0.0001821260     0.0138503626    -0.0006976460     0.0003106660     0.0021998212
   92  C  7  S      0.0023512358     0.0007904760    -0.0000706739    -0.0000287726     0.0010297103
   93  C  7  S     -0.0025357078     0.0189291783     0.0076338812     0.0007859944    -0.0064827799
   94  C  7  X     -0.0010760389     0.0009747854    -0.0000010473    -0.0000704374    -0.0002013811
   95  C  7  Y      0.0018070594    -0.0017711628    -0.0000177399    -0.0000328364    -0.0001074417
   96  C  7  Z     -0.0006697589     0.0004262397    -0.0001254526    -0.0001368719     0.0001445765
   97  C  7  X      0.0220002803    -0.0002410867    -0.0029774953    -0.0004901413     0.0064074641
   98  C  7  Y     -0.0359731235    -0.0020070002     0.0042613382     0.0010622013    -0.0109114244
   99  C  7  Z      0.0154304586    -0.0019584994    -0.0018346440    -0.0004423398     0.0057141103
  100  C  7 XX      0.0002841338    -0.0007554021    -0.0000759866     0.0000363408     0.0001061178
  101  C  7 YY     -0.0007599310    -0.0026330969    -0.0001693677    -0.0000666676     0.0000352857
  102  C  7 ZZ      0.0005731064    -0.0001074228    -0.0000192494     0.0000265294     0.0001767215
  103  C  7 XY      0.0012049118     0.0018184366     0.0001806353     0.0000426595    -0.0000449045
  104  C  7 XZ     -0.0005469757    -0.0005139167     0.0001203293     0.0000468466     0.0000709972
  105  C  7 YZ      0.0008851276     0.0010908569     0.0000874161    -0.0000228105     0.0002993871
  106  C  8  S     -0.0000009138    -0.0003022352     0.0027713494    -0.0003394199    -0.0004176134
  107  C  8  S      0.0002611963    -0.0004998703     0.0023290320    -0.0002049379    -0.0004021863
  108  C  8  S      0.0028236292    -0.0013653077     0.0103362864    -0.0018299665    -0.0014076728
  109  C  8  X     -0.0000017615     0.0000184964    -0.0005568999     0.0000807135     0.0000057028
  110  C  8  Y     -0.0000116293     0.0000835909     0.0000183564    -0.0000130304     0.0000011452
  111  C  8  Z      0.0000096770    -0.0000783572     0.0002289108     0.0000115028     0.0000262698
  112  C  8  X     -0.0022893848     0.0029246503    -0.0081552937     0.0009019870     0.0016306078
  113  C  8  Y      0.0002683028    -0.0021011131     0.0014281152     0.0002406563    -0.0001446840
  114  C  8  Z      0.0010398063     0.0001364222     0.0041314633    -0.0010550399    -0.0011205528
  115  C  8 XX      0.0000960838    -0.0000606252     0.0006684089    -0.0000883380    -0.0000054943
  116  C  8 YY      0.0000399804    -0.0000700983     0.0004465929    -0.0000403022    -0.0000597252
  117  C  8 ZZ      0.0000434439    -0.0000938694     0.0005207731    -0.0000493271    -0.0000561932
  118  C  8 XY     -0.0000172410    -0.0000403182    -0.0000699589     0.0000275017     0.0000086710
  119  C  8 XZ     -0.0000284847     0.0000132553    -0.0001790458     0.0000375291    -0.0000146535
  120  C  8 YZ     -0.0000008392     0.0000118223     0.0000174359    -0.0000053339    -0.0000031748
  121  N  9  S     -0.9881712136    -0.0000336680    -0.0000037771     0.0000009595    -0.0000103091
  122  N  9  S      0.0463237838     0.0015835691     0.0000703319    -0.0000499007     0.0005095126
  123  N  9  S     -0.0547385335    -0.0099077066     0.0017141075     0.0009050304    -0.0100075921
  124  N  9  X      0.0019997193     0.0005611566     0.0000694774    -0.0000073447     0.0000183741
  125  N  9  Y     -0.0032945521    -0.0007665110    -0.0000501762    -0.0000085591    -0.0000734169
  126  N  9  Z      0.0014243737     0.0004966149    -0.0000065971    -0.0000076579    -0.0000212441
  127  N  9  X      0.0070569575     0.0017768811     0.0000420375    -0.0002016995     0.0013053882
  128  N  9  Y     -0.0117119240    -0.0019752552     0.0003375553     0.0001435379    -0.0023795925
  129  N  9  Z      0.0051153234     0.0018590827    -0.0002861187    -0.0001622478     0.0006883511
  130  N  9 XX     -0.0032503394     0.0004729954     0.0000037949    -0.0000065798     0.0001601862
  131  N  9 YY     -0.0026328077     0.0008138807     0.0000512904    -0.0000275058     0.0000479096
  132  N  9 ZZ     -0.0034281963     0.0003849764     0.0000485706    -0.0000051268     0.0001246567
  133  N  9 XY     -0.0006850908    -0.0003313682    -0.0000074855    -0.0000156456     0.0000209998
  134  N  9 XZ      0.0002927755     0.0001243534     0.0000099441     0.0000202544    -0.0000083664
  135  N  9 YZ     -0.0004669000    -0.0002343305    -0.0000611604    -0.0000196862     0.0000261395
  136  C 10  S     -0.0000059814     0.0000037937     0.0002800526    -0.0000528834    -0.0000647285
  137  C 10  S      0.0000562700    -0.0000164739     0.0003327989    -0.0000589632    -0.0000602466
  138  C 10  S      0.0000957853     0.0009279356     0.0015469511    -0.0005705886    -0.0008741004
  139  C 10  X      0.0000079245    -0.0000358370    -0.0000758466     0.0000180556     0.0000179819
  140  C 10  Y     -0.0000129744    -0.0000036764    -0.0000168065     0.0000083134     0.0000179819
  141  C 10  Z      0.0000058692     0.0000248456     0.0000417353    -0.0000185383    -0.0000203932
  142  C 10  X      0.0001970590    -0.0004737792     0.0015041132    -0.0001599317    -0.0004020253
  143  C 10  Y     -0.0003089552    -0.0000245827    -0.0012581179     0.0002827974     0.0003969987
  144  C 10  Z      0.0001395677     0.0002701798    -0.0000142383    -0.0000342013    -0.0000162632
  145  C 10 XX     -0.0000028817     0.0000261124     0.0000895369    -0.0000189262    -0.0000109460
  146  C 10 YY      0.0000048595     0.0000101296    -0.0000319700    -0.0000077639    -0.0000078546
  147  C 10 ZZ     -0.0000117787     0.0000329213    -0.0000677822     0.0000101871     0.0000159456
  148  C 10 XY     -0.0000170872     0.0000254580    -0.0000496825     0.0000022628     0.0000108538
  149  C 10 XZ      0.0000065282    -0.0000280137    -0.0000313426     0.0000126506     0.0000065864
  150  C 10 YZ     -0.0000083546    -0.0000078889     0.0000763927    -0.0000085999    -0.0000042868
  151  C 11  S     -0.0000033058     0.0000037941     0.0000088802    -0.0000044020     0.0000025322
  152  C 11  S     -0.0000343918     0.0000609276    -0.0000763713     0.0000022932     0.0000150592
  153  C 11  S     -0.0001407635     0.0001381886    -0.0020461260     0.0002921096     0.0006698456
  154  C 11  X      0.0000136092    -0.0000016581     0.0000859399    -0.0000156205    -0.0000224288
  155  C 11  Y      0.0000057543    -0.0000097018     0.0000016858     0.0000003329    -0.0000024489
  156  C 11  Z     -0.0000120855     0.0000094074    -0.0000369716     0.0000043027     0.0000092582
  157  C 11  X     -0.0001786624     0.0000688675     0.0000203058    -0.0000394610    -0.0000800440
  158  C 11  Y      0.0000278989     0.0000672071     0.0003424475    -0.0000413886    -0.0000859869
  159  C 11  Z      0.0000756698    -0.0000903116    -0.0002645038     0.0000328596     0.0001039204
  160  C 11 XX     -0.0000047893    -0.0000029715    -0.0000605810     0.0000121066     0.0000126649
  161  C 11 YY     -0.0000124156     0.0000168537    -0.0000271898     0.0000002377     0.0000046705
  162  C 11 ZZ     -0.0000108300     0.0000118096    -0.0000309774     0.0000033311     0.0000077012
  163  C 11 XY      0.0000000180     0.0000006145     0.0000161670    -0.0000014775    -0.0000018768
  164  C 11 XZ     -0.0000124636     0.0000184732    -0.0000191276     0.0000008947     0.0000034809
  165  C 11 YZ     -0.0000112576     0.0000102418    -0.0000380302     0.0000050386     0.0000064712
  166  C 12  S     -0.0000026681    -0.0000049946     0.0000234504    -0.0000021675    -0.0000023615
  167  C 12  S     -0.0000278548     0.0000164285    -0.0000763426     0.0000095148     0.0000180480
  168  C 12  S      0.0001085484    -0.0009325803     0.0018809924     0.0000016930    -0.0004650133
  169  C 12  X      0.0000166179    -0.0000104410     0.0000398932    -0.0000063915    -0.0000091697
  170  C 12  Y     -0.0000033343     0.0000161022     0.0000014203    -0.0000048847    -0.0000021583
  171  C 12  Z     -0.0000062962    -0.0000090056    -0.0000065977     0.0000046256     0.0000019117
  172  C 12  X     -0.0000999733     0.0002722217    -0.0007185974     0.0000239277     0.0001652899
  173  C 12  Y      0.0001219182     0.0001506673     0.0000355857    -0.0000213176     0.0000084545
  174  C 12  Z     -0.0000453517    -0.0002743775     0.0003319318     0.0000292493    -0.0000821307
  175  C 12 XX     -0.0000078960     0.0000067867    -0.0000180588     0.0000016115     0.0000042640
  176  C 12 YY     -0.0000049019     0.0000000254    -0.0000058408     0.0000021639     0.0000009702
  177  C 12 ZZ     -0.0000119022     0.0000020398    -0.0000294518     0.0000059491     0.0000062846
  178  C 12 XY     -0.0000066867    -0.0000009502    -0.0000187519     0.0000032158     0.0000034943
  179  C 12 XZ     -0.0000025622     0.0000064286    -0.0000124717     0.0000004892     0.0000017654
  180  C 12 YZ     -0.0000108932     0.0000147476    -0.0000467548     0.0000050146     0.0000099239
  181  C 13  S     -0.0000030424     0.0000050985     0.0000027407    -0.0000015975     0.0000050674
  182  C 13  S     -0.0000276854    -0.0000162839    -0.0000758373     0.0000286202     0.0000261629
  183  C 13  S     -0.0005700828     0.0018842584    -0.0023188569    -0.0001950424     0.0005105683
  184  C 13  X      0.0000249069    -0.0000461520     0.0000952385    -0.0000056964    -0.0000210428
  185  C 13  Y     -0.0000102057    -0.0000053299    -0.0000066140     0.0000033033     0.0000027530
  186  C 13  Z     -0.0000055833     0.0000303291    -0.0000348474    -0.0000041351     0.0000041566
  187  C 13  X      0.0001521564    -0.0004681401     0.0002774153     0.0001243460    -0.0000380244
  188  C 13  Y      0.0001343533     0.0006654218    -0.0004372640    -0.0001343870     0.0001053737
  189  C 13  Z     -0.0001878579    -0.0002824153     0.0002254302     0.0000221092    -0.0000735564
  190  C 13 XX     -0.0000107215     0.0000288118    -0.0000440852    -0.0000005138     0.0000062417
  191  C 13 YY     -0.0000049545     0.0000006117    -0.0000256573     0.0000074809     0.0000097591
  192  C 13 ZZ     -0.0000158337     0.0000110336    -0.0000552337     0.0000076674     0.0000109026
  193  C 13 XY     -0.0000112112     0.0000013779    -0.0000395243     0.0000081486     0.0000070982
  194  C 13 XZ      0.0000025891    -0.0000155961     0.0000176628     0.0000045165     0.0000012421
  195  C 13 YZ     -0.0000081163     0.0000034374    -0.0000188319     0.0000040102     0.0000040604
  196  C 14  S     -0.0000060570    -0.0001175798     0.0002927550    -0.0000139120    -0.0000587512
  197  C 14  S      0.0000587415    -0.0001511876     0.0003796338    -0.0000357444    -0.0000582746
  198  C 14  S      0.0007923553    -0.0029825176     0.0020262359     0.0005998213    -0.0003819615
  199  C 14  X     -0.0000268299     0.0000937553    -0.0001068539    -0.0000117550     0.0000129158
  200  C 14  Y      0.0000444671    -0.0000116391     0.0000201611     0.0000016730    -0.0000014329
  201  C 14  Z     -0.0000198279    -0.0000405166     0.0000297252     0.0000049179    -0.0000021609
  202  C 14  X      0.0005183923    -0.0002298647     0.0010885365    -0.0001231626    -0.0002428223
  203  C 14  Y      0.0000246092    -0.0013499614     0.0010645121     0.0001471974    -0.0002641981
  204  C 14  Z     -0.0003078532     0.0012059572    -0.0016519854     0.0000471269     0.0004269517
  205  C 14 XX     -0.0000005411    -0.0000614084     0.0000646140     0.0000096906     0.0000025945
  206  C 14 YY     -0.0000161301    -0.0000180672    -0.0000805192     0.0000195195     0.0000127269
  207  C 14 ZZ     -0.0000003298    -0.0000187250     0.0000468967    -0.0000103700    -0.0000116974
  208  C 14 XY      0.0000136547     0.0000129035     0.0000562486    -0.0000122905    -0.0000068707
  209  C 14 XZ     -0.0000184506     0.0000259981    -0.0000770959    -0.0000000418     0.0000064170
  210  C 14 YZ     -0.0000043839     0.0000047414     0.0000176394     0.0000047411     0.0000128731
  211  H 15  S      0.0004206164    -0.0008231226    -0.0001703058     0.0002618897     0.0028631516
  212  H 15  S      0.0002208323    -0.0015771678    -0.0015233056     0.0011262948    -0.0067250744
  213  H 16  S     -0.0000070345    -0.0006669968    -0.0000821633    -0.0007835630    -0.0001007996
  214  H 16  S     -0.0006431607    -0.0015475908    -0.0005828123    -0.0015846048     0.0001212069
  215  H 17  S      0.0000349920     0.0003653760     0.0008260122    -0.0018223253     0.0001844440
  216  H 17  S      0.0000845602     0.0006416054     0.0018312370     0.0088278454     0.0001095905
  217  H 18  S      0.0000553645     0.0003595566     0.0005352842    -0.0008671521     0.0000383491
  218  H 18  S      0.0000910004     0.0014498246     0.0013072768    -0.0013347986    -0.0006820941
  219  H 19  S     -0.0000831133    -0.0009467031     0.0008332024     0.0000025830     0.0004442703
  220  H 19  S     -0.0004901112    -0.0008357640     0.0010859236     0.0006290142     0.0004621741
  221  H 20  S      0.0001590719     0.0000082752    -0.0000752363    -0.0008921239     0.0007298221
  222  H 20  S      0.0004373990     0.0007339347    -0.0007838074    -0.0003327595     0.0009907637
  223  H 21  S      0.0000593343    -0.0000497593     0.0003098832    -0.0000480226    -0.0000827287
  224  H 21  S      0.0000788781    -0.0001055421    -0.0000419172     0.0000243705     0.0000659633
  225  H 22  S      0.0000138681    -0.0000175747    -0.0000152673     0.0000013541     0.0000030310
  226  H 22  S      0.0000846492    -0.0000924681     0.0002366687    -0.0000338182    -0.0000636002
  227  H 23  S      0.0000095116    -0.0000132867     0.0000430278    -0.0000019763    -0.0000086818
  228  H 23  S      0.0000311684    -0.0000265255     0.0001097637    -0.0000132750    -0.0000195534
  229  H 24  S      0.0000227041     0.0000588838    -0.0000240074    -0.0000166682     0.0000034652
  230  H 24  S      0.0001494565     0.0000627595     0.0002112856    -0.0000575687    -0.0000438144
  231  H 25  S      0.0001105085    -0.0001553441     0.0003176201    -0.0000169511    -0.0000706700
  232  H 25  S     -0.0002553130    -0.0003245859     0.0000744755    -0.0000301802    -0.0000824608
  233  C 26  S     -0.0000110425    -0.0000512886    -0.0068585912    -0.0004383816     0.0002303210
  234  C 26  S      0.0004022238    -0.0006411373     0.0001024654    -0.0001100476     0.0002328263
  235  C 26  S     -0.0025616822    -0.0020519043    -0.0551838650     0.0014129197     0.0000952185
  236  C 26  X      0.0000156568     0.0000476463    -0.0009355964     0.0003047621    -0.0000991648
  237  C 26  Y     -0.0001228129     0.0002362691     0.0000311985     0.0000390921    -0.0000045810
  238  C 26  Z      0.0000887520    -0.0001090195     0.0006347766     0.0001589531     0.0002355120
  239  C 26  X     -0.0071765214     0.0146170979    -0.0352291008     0.0041072140     0.0115366623
  240  C 26  Y      0.0010606081    -0.0017432482     0.0036638236    -0.0000348745    -0.0010139106
  241  C 26  Z      0.0030560881    -0.0063294195     0.0189901413    -0.0021609861    -0.0066107212
  242  C 26 XX      0.0000348634     0.0000224027     0.0024968494    -0.0003968519     0.0003371066
  243  C 26 YY      0.0000866637    -0.0000975459    -0.0000594530    -0.0002140852     0.0000446038
  244  C 26 ZZ      0.0000579521    -0.0000756176     0.0009155618    -0.0000202992     0.0001587281
  245  C 26 XY     -0.0000001877    -0.0001489977    -0.0002679858    -0.0000244155    -0.0000089854
  246  C 26 XZ      0.0000425573    -0.0001450154    -0.0017932640     0.0001560431    -0.0001901502
  247  C 26 YZ      0.0000210563    -0.0001312754     0.0000407581    -0.0000116992     0.0000209086
  248  C 27  S     -0.0000126775    -0.0002238133     0.0007105438     0.0000448453    -0.0003905706
  249  C 27  S      0.0004656375    -0.0008917394     0.0008680853    -0.0000222637    -0.0009287123
  250  C 27  S      0.0050257614    -0.0104976804     0.0491429663    -0.0035592811    -0.0090716080
  251  C 27  X      0.0000375811     0.0000499470     0.0011880919    -0.0002550529     0.0001649284
  252  C 27  Y     -0.0000070901    -0.0000891254    -0.0000244385     0.0000048846    -0.0000186834
  253  C 27  Z     -0.0000127267     0.0000507298    -0.0004681648     0.0000313711    -0.0001069379
  254  C 27  X     -0.0055758345     0.0071929031    -0.0360921510     0.0038985156     0.0062737173
  255  C 27  Y      0.0000587725     0.0006912567     0.0015052497    -0.0003568356    -0.0002781465
  256  C 27  Z      0.0029712976    -0.0045665220     0.0167367142    -0.0012996699    -0.0024893150
  257  C 27 XX     -0.0000313005    -0.0000771057    -0.0007513714     0.0001321407    -0.0002451653
  258  C 27 YY      0.0000761975    -0.0001345372     0.0003612374    -0.0000004659    -0.0001401745
  259  C 27 ZZ      0.0000636338    -0.0001258575     0.0001038081     0.0000322946    -0.0001310209
  260  C 27 XY      0.0000276411    -0.0000218060     0.0001155284    -0.0000214425    -0.0000032151
  261  C 27 XZ      0.0000390439    -0.0000092976     0.0005895699    -0.0001007448     0.0000227208
  262  C 27 YZ     -0.0000228545     0.0000387843    -0.0000906953     0.0000127363     0.0000099695
  263  C 28  S      0.0000061859     0.9896595285     0.0128530549    -0.0009328895     0.0085209554
  264  C 28  S      0.0007032359     0.0448263635     0.0000719736     0.0004721651    -0.0015194579
  265  C 28  S      0.0303168513    -0.0492677945    -0.0247502462    -0.0121348846    -0.0090006495
  266  C 28  X      0.0002014807    -0.0004863148     0.0005730599    -0.0001055693    -0.0006030442
  267  C 28  Y     -0.0001502696    -0.0012724949     0.0003926680    -0.0000621822     0.0001326857
  268  C 28  Z      0.0003425345    -0.0012984072    -0.0009615487    -0.0000175208     0.0004844403
  269  C 28  X      0.0112309833     0.0009237661    -0.0015332456     0.0012098521     0.0142200670
  270  C 28  Y     -0.0202761732     0.0040988332     0.0019227933    -0.0011610196    -0.0112861106
  271  C 28  Z      0.0065388045     0.0106431491     0.0025109141     0.0030770795    -0.0007243616
  272  C 28 XX      0.0002211378     0.0015485332     0.0002846657     0.0000855892     0.0016484644
  273  C 28 YY      0.0004664319     0.0025538578     0.0008651728     0.0000190932    -0.0000169928
  274  C 28 ZZ      0.0001628283     0.0008776150     0.0012314722     0.0001255414     0.0000090772
  275  C 28 XY     -0.0002402002    -0.0014496426     0.0005556387    -0.0000244267    -0.0004287731
  276  C 28 XZ      0.0001426127     0.0000901345    -0.0005297110     0.0001589599    -0.0002001613
  277  C 28 YZ     -0.0001303713    -0.0014389258    -0.0012999023    -0.0000489614    -0.0000422664

                          6                7                8                9               10
                  -10.6192633592   -10.6192280574   -10.6173043076   -10.6034673889   -10.6030819261
    1  C  1  S     -0.0041294107     0.0005312289    -0.0384688125     0.0004783692    -0.0073810473
    2  C  1  S     -0.0000720328     0.0010122212     0.0005320672    -0.0007364680     0.0012709126
    3  C  1  S     -0.0047694386    -0.0027633778     0.0011365353     0.0001201120    -0.0018364011
    4  C  1  X      0.0000400929     0.0001350818     0.0005465623    -0.0001679104    -0.0000149563
    5  C  1  Y     -0.0002868774    -0.0004368795     0.0005135163     0.0000413673    -0.0007897585
    6  C  1  Z     -0.0002109241     0.0002189544     0.0008952309     0.0001027729    -0.0001313092
    7  C  1  X      0.0000903164    -0.0013373291    -0.0055004291    -0.0004008797    -0.0054958912
    8  C  1  Y     -0.0020857587     0.0013649459    -0.0014227282    -0.0003901510     0.0010896662
    9  C  1  Z      0.0025233970     0.0034056807    -0.0006800325    -0.0003170523     0.0065061793
   10  C  1 XX     -0.0001172559    -0.0000887299     0.0001975707    -0.0001568439    -0.0000664113
   11  C  1 YY      0.0002576376     0.0002350782    -0.0001992148    -0.0000462239    -0.0018413156
   12  C  1 ZZ      0.0003095722    -0.0001516796    -0.0013602966    -0.0000856633     0.0000300639
   13  C  1 XY      0.0000128922    -0.0001902372     0.0001589661    -0.0000873683     0.0000463057
   14  C  1 XZ     -0.0000060268     0.0003058603    -0.0001801155    -0.0000527929     0.0000320426
   15  C  1 YZ     -0.0003152372     0.0002170272    -0.0010993701    -0.0000432822     0.0002649474
   16  C  2  S      0.0148310424     0.0013987929     0.9882148631    -0.0005098679    -0.0005615617
   17  C  2  S      0.0003769802    -0.0001019931     0.0438716678    -0.0000010755    -0.0005713669
   18  C  2  S      0.0021477713     0.0102835654    -0.0515241388     0.0037431973     0.0018588956
   19  C  2  X      0.0003778367     0.0002928145     0.0014215751     0.0001278891    -0.0002197860
   20  C  2  Y      0.0001408014    -0.0004142145     0.0016137067     0.0000079934     0.0000396211
   21  C  2  Z      0.0003687757     0.0001718826     0.0007341725    -0.0001794734     0.0002542330
   22  C  2  X      0.0014433289     0.0015683545    -0.0069510176     0.0007308501     0.0003404091
   23  C  2  Y      0.0007488392     0.0015016626    -0.0084722711     0.0016994497     0.0029489838
   24  C  2  Z      0.0013864822     0.0019994934    -0.0010233564    -0.0008850974     0.0020735912
   25  C  2 XX      0.0002403248     0.0001277229    -0.0003449354     0.0000606514    -0.0003157933
   26  C  2 YY      0.0004963385    -0.0004017101     0.0016255733     0.0000017226     0.0003897404
   27  C  2 ZZ      0.0001423121     0.0000898533     0.0012958604     0.0000102831     0.0000324085
   28  C  2 XY      0.0002423249    -0.0002327626     0.0004334773     0.0000187969    -0.0000562838
   29  C  2 XZ      0.0001072785     0.0001671255    -0.0002344144    -0.0000211446    -0.0000189386
   30  C  2 YZ     -0.0000427195    -0.0001111713    -0.0000113201    -0.0000275132     0.0001965973
   31  C  3  S     -0.0217842567     0.0208436417    -0.0363672695    -0.0003649468    -0.0000917760
   32  C  3  S      0.0000912160    -0.0000855804    -0.0013821536     0.0008329220    -0.0011183463
   33  C  3  S      0.0196080216    -0.0171321629     0.0206448688    -0.0116274485     0.0071320485
   34  C  3  X     -0.0001827309     0.0001007119     0.0003091069     0.0001518388     0.0000265665
   35  C  3  Y     -0.0001843881     0.0005959528     0.0012051584    -0.0001791671     0.0002260522
   36  C  3  Z     -0.0002057704     0.0001182112    -0.0010393783     0.0001163205    -0.0000445058
   37  C  3  X      0.0022725048    -0.0019696793    -0.0006941310    -0.0021940077     0.0009629411
   38  C  3  Y      0.0054029032    -0.0041344064    -0.0026505723    -0.0007585894     0.0007269942
   39  C  3  Z      0.0058021923    -0.0043059334     0.0060783206    -0.0044283654     0.0045702117
   40  C  3 XX     -0.0002933851     0.0000384559    -0.0001481227     0.0001291556    -0.0002171375
   41  C  3 YY     -0.0008738445     0.0007549738    -0.0008990239     0.0000828643    -0.0001328596
   42  C  3 ZZ     -0.0002502094     0.0003099418    -0.0008913090     0.0000405134     0.0002595708
   43  C  3 XY     -0.0004871439     0.0005090614    -0.0005279393    -0.0000450410     0.0000404259
   44  C  3 XZ     -0.0002762332     0.0003224073     0.0003625846     0.0000283487    -0.0000433919
   45  C  3 YZ     -0.0004593138     0.0005407136     0.0011157684    -0.0000601190     0.0002462232
   46  C  4  S      0.7130474982    -0.6849920291    -0.0109326500     0.0005022159    -0.0094036476
   47  C  4  S      0.0348335212    -0.0312862655     0.0000074620    -0.0004634548     0.0012459164
   48  C  4  S     -0.0687680355     0.0485702617    -0.0129833923     0.0141249306     0.0056124111
   49  C  4  X     -0.0000605747    -0.0000647350    -0.0001847128     0.0001917797     0.0005214739
   50  C  4  Y     -0.0018894182     0.0016201907    -0.0003777523    -0.0000081485    -0.0003061634
   51  C  4  Z      0.0005800023    -0.0003500167     0.0001064095     0.0000525870    -0.0006248113
   52  C  4  X      0.0020966371    -0.0029182302     0.0015254473    -0.0030861821    -0.0003133026
   53  C  4  Y      0.0173256361    -0.0103757058     0.0016770161    -0.0062865575     0.0050387929
   54  C  4  Z     -0.0077177040     0.0035640307    -0.0014822946     0.0032934628     0.0021071960
   55  C  4 XX      0.0009734469    -0.0006819796     0.0001378533    -0.0002605279    -0.0005796498
   56  C  4 YY      0.0014406762    -0.0011414684     0.0006316181    -0.0000793479     0.0000700529
   57  C  4 ZZ      0.0009777359    -0.0006804797     0.0001370846     0.0000164031    -0.0013049147
   58  C  4 XY      0.0001282912     0.0000901659     0.0002805255     0.0000758223     0.0000443985
   59  C  4 XZ     -0.0001023263     0.0001005877     0.0000773958     0.0000531245     0.0010222085
   60  C  4 YZ     -0.0001692055     0.0001925798    -0.0002137739     0.0000071963    -0.0000938656
   61  C  5  S     -0.0205645694     0.0209804676    -0.0012059850    -0.0028113901    -0.0004913564
   62  C  5  S     -0.0000787637    -0.0002708331    -0.0007643874     0.0022439388    -0.0000582808
   63  C  5  S      0.0279133724     0.0056855873     0.0126847761     0.0320749546    -0.0093734098
   64  C  5  X      0.0001894430    -0.0001233248    -0.0002453315     0.0006736323    -0.0000871365
   65  C  5  Y     -0.0008201270     0.0003612320     0.0000751176     0.0000732080     0.0000812959
   66  C  5  Z     -0.0000443665    -0.0000094445     0.0000783661    -0.0001126207    -0.0001519174
   67  C  5  X     -0.0013606171     0.0076920079     0.0007555043     0.0237457063     0.0013803988
   68  C  5  Y      0.0038420294    -0.0053194581    -0.0008380100    -0.0017869919     0.0029278589
   69  C  5  Z      0.0004865714    -0.0033782496    -0.0024954865    -0.0173169176    -0.0006931033
   70  C  5 XX     -0.0006771175     0.0006601611     0.0006951532     0.0007556318     0.0002177011
   71  C  5 YY     -0.0004479194     0.0006424880     0.0001117267     0.0004236814     0.0000571791
   72  C  5 ZZ     -0.0002500292    -0.0001781808    -0.0000219291     0.0005571448     0.0001079830
   73  C  5 XY      0.0007050936    -0.0008160981     0.0002942480    -0.0000116073    -0.0003420975
   74  C  5 XZ     -0.0000241156     0.0003691958    -0.0002143188    -0.0001153733    -0.0002159131
   75  C  5 YZ      0.0003098615    -0.0001945683     0.0000250181     0.0000450422     0.0000977030
   76  C  6  S      0.0065600082    -0.0062951248     0.0001898157    -0.0095370789     0.9895393358
   77  C  6  S      0.0008417362    -0.0005958257    -0.0011882292    -0.0005248901     0.0442356558
   78  C  6  S      0.0221043698    -0.0146708614     0.0104253788    -0.0049242512    -0.0449024536
   79  C  6  X     -0.0002619127     0.0001828720     0.0001100075    -0.0000888377     0.0006769023
   80  C  6  Y     -0.0000120419     0.0001514039    -0.0002143748    -0.0000089276    -0.0011986040
   81  C  6  Z      0.0002146469    -0.0005194435    -0.0000649614     0.0001385737    -0.0007145029
   82  C  6  X      0.0041938496    -0.0018381257     0.0018224286    -0.0005250585    -0.0021910692
   83  C  6  Y     -0.0030156648     0.0011523692    -0.0030691797     0.0009506942     0.0018405056
   84  C  6  Z     -0.0069134950     0.0043691285    -0.0042332639     0.0022624818     0.0012517215
   85  C  6 XX     -0.0003459561     0.0003150522    -0.0001277366     0.0000436731     0.0005743934
   86  C  6 YY     -0.0000744715     0.0000399412     0.0003250036    -0.0000450071     0.0006933882
   87  C  6 ZZ     -0.0008559739     0.0009356864     0.0000664536    -0.0001523421     0.0005854389
   88  C  6 XY      0.0000239701     0.0000773613    -0.0002393328     0.0000560064    -0.0001197005
   89  C  6 XZ      0.0006942963    -0.0007498850    -0.0000808710    -0.0000337147    -0.0000413737
   90  C  6 YZ      0.0003235673    -0.0000554435     0.0004223972    -0.0000177356     0.0002127178
   91  C  7  S     -0.6853732480    -0.7135437484     0.0113452202     0.0000009391     0.0000015982
   92  C  7  S     -0.0342481914    -0.0342567717     0.0003063542    -0.0003782913    -0.0003256001
   93  C  7  S      0.0361177070     0.0219625178    -0.0038801447     0.0086892055     0.0107683466
   94  C  7  X     -0.0000587515     0.0000305992     0.0002956058    -0.0000219418    -0.0000503851
   95  C  7  Y     -0.0001051906    -0.0000515234    -0.0001082029     0.0001642630     0.0001419970
   96  C  7  Z     -0.0000163212    -0.0000234089     0.0002653457    -0.0001762159     0.0000183627
   97  C  7  X     -0.0341244210    -0.0255505072     0.0024445597    -0.0082188031    -0.0066529611
   98  C  7  Y      0.0572228349     0.0410127087    -0.0033210353     0.0120323622     0.0113277191
   99  C  7  Z     -0.0250064014    -0.0188946211     0.0013483133    -0.0042593909    -0.0047397621
  100  C  7 XX     -0.0007018598    -0.0004215645    -0.0002277335    -0.0000135198    -0.0000422605
  101  C  7 YY     -0.0027466795    -0.0025755249    -0.0001513662    -0.0000145764    -0.0000364946
  102  C  7 ZZ     -0.0000740263     0.0001581543    -0.0002597083    -0.0000439236    -0.0000830282
  103  C  7 XY      0.0021832293     0.0022565460     0.0001563766    -0.0000109353     0.0000099826
  104  C  7 XZ     -0.0008977854    -0.0009077680     0.0000200713     0.0000515833    -0.0000541583
  105  C  7 YZ      0.0015043544     0.0015377790     0.0001351022     0.0000347164     0.0000212927
  106  C  8  S      0.0003618401    -0.0003641407    -0.0005022252    -0.9894342946    -0.0095460710
  107  C  8  S      0.0002082910    -0.0002844133    -0.0002921201    -0.0434064660    -0.0002880557
  108  C  8  S      0.0012958302    -0.0004524037    -0.0006800507     0.0005815941     0.0011760379
  109  C  8  X     -0.0000262682    -0.0000135624     0.0000224901     0.0007174471     0.0000089329
  110  C  8  Y     -0.0000662341     0.0000005318    -0.0000245671    -0.0000312376     0.0000596344
  111  C  8  Z      0.0000821684    -0.0000101321    -0.0000264934    -0.0003678844    -0.0000182598
  112  C  8  X     -0.0017089587     0.0011712973     0.0012505583     0.0238967153    -0.0007133555
  113  C  8  Y      0.0016468229    -0.0000710705     0.0002156517    -0.0028773649    -0.0010461906
  114  C  8  Z     -0.0006192732    -0.0003589292    -0.0004253554    -0.0107249837     0.0008363836
  115  C  8 XX      0.0000657431    -0.0000405989    -0.0000786162    -0.0024450292     0.0000071038
  116  C  8 YY      0.0000282738    -0.0000405800    -0.0000453527    -0.0013592555     0.0000019685
  117  C  8 ZZ      0.0000489193    -0.0000336645    -0.0000357283    -0.0009980589    -0.0000160094
  118  C  8 XY      0.0000348568    -0.0000098441    -0.0000095107     0.0007645412     0.0000042235
  119  C  8 XZ     -0.0000262399    -0.0000115489    -0.0000054076     0.0012454275     0.0000323597
  120  C  8 YZ     -0.0000145012     0.0000046163     0.0000065676     0.0013176775     0.0000096324
  121  N  9  S     -0.0003414875    -0.0003641245     0.0000015363     0.0000120437     0.0000053473
  122  N  9  S     -0.0007356882    -0.0002608062     0.0001606422    -0.0005307401    -0.0003080409
  123  N  9  S      0.0550218966     0.0436937509    -0.0026462628     0.0105402013     0.0082383696
  124  N  9  X      0.0006270412     0.0006879357     0.0000767342    -0.0000020955    -0.0000169690
  125  N  9  Y     -0.0010755231    -0.0010460454    -0.0000840672     0.0000583796     0.0000152639
  126  N  9  Z      0.0004982864     0.0005325227     0.0000716330    -0.0000659041     0.0000025250
  127  N  9  X     -0.0090572460    -0.0073187432     0.0003736147    -0.0011468180    -0.0011235509
  128  N  9  Y      0.0145052284     0.0125261598    -0.0005593124     0.0024180870     0.0017378520
  129  N  9  Z     -0.0061321203    -0.0049324784     0.0004212050    -0.0013937900    -0.0007309489
  130  N  9 XX     -0.0005763517    -0.0005384647     0.0000644614    -0.0001594814    -0.0000591056
  131  N  9 YY     -0.0001356269    -0.0000759662     0.0001175200    -0.0000811203    -0.0000284282
  132  N  9 ZZ     -0.0007402252    -0.0006681037     0.0000511985    -0.0001229153    -0.0000799754
  133  N  9 XY     -0.0005532637    -0.0004818695    -0.0000345424    -0.0000292171    -0.0000413260
  134  N  9 XZ      0.0002443446     0.0001951290    -0.0000118476     0.0000334501     0.0000108318
  135  N  9 YZ     -0.0003778637    -0.0003268598    -0.0000072685    -0.0000667723    -0.0000150847
  136  C 10  S     -0.0000361579    -0.0000285219    -0.0000562953    -0.0161347985    -0.0000125064
  137  C 10  S     -0.0000144416    -0.0000261273    -0.0000456077    -0.0001141868     0.0000652168
  138  C 10  S     -0.0015553803    -0.0005937444    -0.0007337546    -0.0140758190     0.0010499601
  139  C 10  X      0.0000502791     0.0000074129     0.0000159626    -0.0005076145    -0.0000344441
  140  C 10  Y      0.0000109533     0.0000097757     0.0000027667    -0.0011781606    -0.0000203847
  141  C 10  Z     -0.0000331619    -0.0000148099    -0.0000192933     0.0012243267     0.0000385973
  142  C 10  X     -0.0000023074    -0.0003597991    -0.0003857629    -0.0033735194     0.0002386480
  143  C 10  Y      0.0003251167     0.0002049292     0.0002698419     0.0025379701    -0.0004200561
  144  C 10  Z     -0.0002099428    -0.0000177718    -0.0001094451    -0.0002003443     0.0003040858
  145  C 10 XX     -0.0000286909    -0.0000028284    -0.0000145335     0.0003281042     0.0000271473
  146  C 10 YY     -0.0000108363     0.0000097091     0.0000155899     0.0009838598     0.0000066814
  147  C 10 ZZ     -0.0000193719     0.0000037428    -0.0000058091     0.0011384277     0.0000297096
  148  C 10 XY     -0.0000167891     0.0000101059     0.0000094456     0.0005338611    -0.0000007023
  149  C 10 XZ      0.0000284286    -0.0000039378    -0.0000010001    -0.0006197371    -0.0000130279
  150  C 10 YZ      0.0000030540     0.0000002467    -0.0000010946    -0.0011812927    -0.0000206192
  151  C 11  S      0.0000064709     0.0000076361     0.0000041828    -0.0008452618     0.0000003922
  152  C 11  S     -0.0000417964     0.0000185604     0.0000099382     0.0006674824     0.0000157414
  153  C 11  S      0.0005696851     0.0005460171     0.0005967521     0.0042596482    -0.0005260932
  154  C 11  X     -0.0000148141    -0.0000136339    -0.0000146319     0.0000930839     0.0000182132
  155  C 11  Y      0.0000074301    -0.0000011468     0.0000034807    -0.0001118119    -0.0000081861
  156  C 11  Z     -0.0000015146     0.0000118979     0.0000115961     0.0000381712    -0.0000087847
  157  C 11  X     -0.0001949503    -0.0000618626    -0.0000762992    -0.0018285439     0.0000483664
  158  C 11  Y     -0.0001612756    -0.0000529691    -0.0000954864     0.0023643181     0.0001667763
  159  C 11  Z      0.0002331417     0.0000808212     0.0001292576    -0.0008945671    -0.0001739679
  160  C 11 XX      0.0000116980     0.0000067110     0.0000092613    -0.0001744568    -0.0000122476
  161  C 11 YY     -0.0000115983     0.0000075033     0.0000060216    -0.0000271216    -0.0000017671
  162  C 11 ZZ     -0.0000051283     0.0000052045     0.0000033889    -0.0000193045    -0.0000018281
  163  C 11 XY     -0.0000020711    -0.0000013925    -0.0000021610     0.0000486722     0.0000021074
  164  C 11 XZ     -0.0000163724     0.0000026423    -0.0000009600     0.0002093967     0.0000074895
  165  C 11 YZ     -0.0000067866     0.0000052542     0.0000056250     0.0002028120    -0.0000029643
  166  C 12  S      0.0000085490     0.0000037605    -0.0000011287     0.0004476895     0.0000124628
  167  C 12  S     -0.0000003565     0.0000224742     0.0000142547     0.0006085061     0.0000013520
  168  C 12  S      0.0003055025    -0.0003730751    -0.0003998600     0.0017669172     0.0001480938
  169  C 12  X      0.0000047465    -0.0000073590    -0.0000023209    -0.0002602761    -0.0000014104
  170  C 12  Y     -0.0000160221     0.0000022066     0.0000030264     0.0000292999     0.0000051388
  171  C 12  Z      0.0000073581     0.0000049642     0.0000080417     0.0001182428    -0.0000086950
  172  C 12  X     -0.0000653797     0.0001481765     0.0001423142     0.0008234922    -0.0000409050
  173  C 12  Y     -0.0001081825    -0.0000173479    -0.0000181337    -0.0000633445     0.0000676471
  174  C 12  Z      0.0001322335    -0.0000757406    -0.0000775179    -0.0003994469    -0.0000140177
  175  C 12 XX     -0.0000027742     0.0000060128     0.0000043641     0.0001032712    -0.0000003481
  176  C 12 YY     -0.0000009165     0.0000009358     0.0000000244     0.0001987535     0.0000013943
  177  C 12 ZZ      0.0000009103     0.0000051226     0.0000034226     0.0002016227    -0.0000018451
  178  C 12 XY      0.0000024872     0.0000035906     0.0000037813     0.0000348361    -0.0000047013
  179  C 12 XZ     -0.0000050531     0.0000014375     0.0000016502     0.0000778116    -0.0000000618
  180  C 12 YZ     -0.0000063186     0.0000080122     0.0000064901     0.0000474500    -0.0000024649
  181  C 13  S      0.0000021393     0.0000030801     0.0000044057    -0.0007822628    -0.0000033228
  182  C 13  S      0.0000239498     0.0000098083     0.0000173524     0.0006407758    -0.0000253081
  183  C 13  S     -0.0010544447     0.0005928400     0.0004318791     0.0049619356     0.0003577424
  184  C 13  X      0.0000253882    -0.0000160255    -0.0000118415     0.0000334957    -0.0000029423
  185  C 13  Y      0.0000052993     0.0000059205     0.0000058286     0.0000940140    -0.0000069511
  186  C 13  Z     -0.0000214634     0.0000073040     0.0000079649    -0.0000940438     0.0000017713
  187  C 13  X      0.0003185060    -0.0000957598    -0.0000507104    -0.0010994829    -0.0001868286
  188  C 13  Y     -0.0004170420     0.0000604366     0.0000887915    -0.0019535236     0.0001000468
  189  C 13  Z      0.0001579011     0.0000078648    -0.0000338056     0.0021694715     0.0000087617
  190  C 13 XX     -0.0000207821     0.0000041621     0.0000040227    -0.0002099852     0.0000053099
  191  C 13 YY      0.0000045438     0.0000023461     0.0000031373    -0.0000530442    -0.0000066347
  192  C 13 ZZ     -0.0000039232     0.0000098214     0.0000109632     0.0000432634    -0.0000098100
  193  C 13 XY      0.0000022610     0.0000055767     0.0000039721     0.0001690352    -0.0000030954
  194  C 13 XZ      0.0000124576    -0.0000021190     0.0000000245     0.0001298471    -0.0000078568
  195  C 13 YZ     -0.0000026895     0.0000012683     0.0000018045     0.0001538469    -0.0000017385
  196  C 14  S      0.0001380018    -0.0000226725    -0.0000412213    -0.0148200334    -0.0001570089
  197  C 14  S      0.0001093025    -0.0000154214    -0.0000369767    -0.0001178891    -0.0000013291
  198  C 14  S      0.0019339383    -0.0008478158    -0.0003606234    -0.0156809957    -0.0010559219
  199  C 14  X     -0.0000670065     0.0000160682     0.0000077069    -0.0010091188     0.0000219172
  200  C 14  Y      0.0000058377    -0.0000258665    -0.0000068815     0.0012845709     0.0000036897
  201  C 14  Z      0.0000338175     0.0000097249    -0.0000065751    -0.0004828499    -0.0000113355
  202  C 14  X      0.0000629422    -0.0002171358    -0.0002364897    -0.0023917897     0.0001229779
  203  C 14  Y      0.0009201975    -0.0001552220    -0.0002306540    -0.0023421138    -0.0001149045
  204  C 14  Z     -0.0007221952     0.0001923918     0.0002111364     0.0031856364     0.0001206092
  205  C 14 XX      0.0000528993     0.0000023201     0.0000020577     0.0009669947    -0.0000200758
  206  C 14 YY      0.0000233505     0.0000056195    -0.0000052662     0.0012443547     0.0000187702
  207  C 14 ZZ      0.0000125808     0.0000109283     0.0000092039     0.0001690310    -0.0000097300
  208  C 14 XY     -0.0000112753    -0.0000055252    -0.0000105110    -0.0012150947     0.0000031759
  209  C 14 XZ     -0.0000188775     0.0000124967     0.0000125690     0.0003755125     0.0000009987
  210  C 14 YZ      0.0000024183     0.0000013465    -0.0000018384    -0.0004825999    -0.0000128517
  211  H 15  S      0.0000362222     0.0001572436    -0.0002960327     0.0000065073    -0.0010674251
  212  H 15  S     -0.0000828855    -0.0009027708    -0.0011691893    -0.0000294558    -0.0026639943
  213  H 16  S      0.0001155944     0.0001165031    -0.0027233822     0.0001504072     0.0004568269
  214  H 16  S      0.0002776077    -0.0010083632     0.0074252338     0.0001487846     0.0011466501
  215  H 17  S      0.0000168665    -0.0000879078    -0.0000229602     0.0001190718     0.0001796959
  216  H 17  S     -0.0003837638     0.0008210530    -0.0006217481    -0.0006078311     0.0009412710
  217  H 18  S     -0.0020594141     0.0017716404     0.0001736240     0.0005176647    -0.0008423458
  218  H 18  S      0.0048519236    -0.0050210729     0.0009284435     0.0001467914    -0.0020452643
  219  H 19  S     -0.0005619229     0.0000360469    -0.0000490891     0.0000052803    -0.0008833601
  220  H 19  S      0.0005107837     0.0006301247     0.0003731425    -0.0005024587     0.0090454878
  221  H 20  S     -0.0002792114     0.0005177962    -0.0005932833     0.0001539679    -0.0011383891
  222  H 20  S     -0.0008317893     0.0007751527    -0.0003326138     0.0003418162     0.0082377820
  223  H 21  S     -0.0000242322    -0.0000632521    -0.0000636003    -0.0002285969     0.0000542341
  224  H 21  S      0.0001151128     0.0000766170     0.0000164148     0.0012408805     0.0000493012
  225  H 22  S      0.0000241899    -0.0000000731     0.0000071508    -0.0004622278    -0.0000185481
  226  H 22  S      0.0000560771    -0.0000560776    -0.0000310676    -0.0013999698    -0.0000111437
  227  H 23  S      0.0000022331    -0.0000114815    -0.0000084864    -0.0002610216    -0.0000014456
  228  H 23  S      0.0000118737    -0.0000181944    -0.0000151309    -0.0006383725     0.0000033389
  229  H 24  S     -0.0000402006    -0.0000005188     0.0000031522    -0.0004460521     0.0000117814
  230  H 24  S     -0.0000714281    -0.0000764209    -0.0000333089    -0.0013947515     0.0000301248
  231  H 25  S      0.0000796426    -0.0000692837    -0.0000514219    -0.0002778807    -0.0000012197
  232  H 25  S      0.0002886774     0.0002340534    -0.0000164487     0.0013898135     0.0001149901
  233  C 26  S      0.0001884046     0.0002887329    -0.0000598554     0.0019132184     0.0000610183
  234  C 26  S     -0.0000081479     0.0002956592     0.0003933317     0.0022082581    -0.0000498719
  235  C 26  S     -0.0109986980    -0.0024286806     0.0004794026     0.0663625014    -0.0007493590
  236  C 26  X      0.0000359577    -0.0001779603    -0.0001470701    -0.0011896068    -0.0000057603
  237  C 26  Y     -0.0003747997    -0.0000713000    -0.0000338148     0.0001262446     0.0000893985
  238  C 26  Z      0.0002451524     0.0001351275     0.0000064541     0.0006175395     0.0000046852
  239  C 26  X     -0.0005320725     0.0107514352     0.0090623947     0.0696801632    -0.0023547319
  240  C 26  Y      0.0008714231     0.0002180319     0.0004357467    -0.0038318951    -0.0013770265
  241  C 26  Z     -0.0014765763    -0.0051354223    -0.0036898125    -0.0348533632     0.0011837586
  242  C 26 XX      0.0002001811     0.0000590298    -0.0001548185    -0.0004635599    -0.0001436852
  243  C 26 YY      0.0001100815     0.0000823120     0.0000917328     0.0005413769     0.0000019324
  244  C 26 ZZ      0.0000633406     0.0001674375     0.0000399745     0.0003100288    -0.0000417659
  245  C 26 XY      0.0000153981     0.0000710660    -0.0000273006     0.0000024961     0.0000187548
  246  C 26 XZ     -0.0000831865     0.0000357749     0.0001293492     0.0006367643     0.0001060553
  247  C 26 YZ     -0.0002046782     0.0001609953     0.0000069791    -0.0000143410    -0.0000293251
  248  C 27  S     -0.0000429424    -0.0004811972    -0.0003463905    -0.0119054927    -0.0000151710
  249  C 27  S     -0.0002074654    -0.0008810577    -0.0005734156    -0.0022906312     0.0001770221
  250  C 27  S      0.0033584096    -0.0073643132    -0.0069762370    -0.0766983242     0.0014275529
  251  C 27  X      0.0001126989     0.0001372617    -0.0000007865     0.0005950921    -0.0000261080
  252  C 27  Y      0.0000404656    -0.0000200234     0.0000254583    -0.0000864010    -0.0000648694
  253  C 27  Z     -0.0001212670    -0.0000366685     0.0000273648    -0.0002398873     0.0000064283
  254  C 27  X     -0.0032810580     0.0038712573     0.0040102653     0.0681489734    -0.0019045119
  255  C 27  Y     -0.0007434432    -0.0005326982    -0.0008078892    -0.0044804683     0.0012137865
  256  C 27  Z      0.0028776455    -0.0021401057    -0.0024098822    -0.0333684978     0.0008199395
  257  C 27 XX     -0.0000994848    -0.0000943603     0.0000329954     0.0023901854     0.0000845735
  258  C 27 YY     -0.0000372240    -0.0001763749    -0.0001258769    -0.0002946235     0.0000203581
  259  C 27 ZZ     -0.0000169156    -0.0001606564    -0.0001133462     0.0002479126     0.0000409899
  260  C 27 XY      0.0000396215     0.0000133542     0.0000161869    -0.0003290502    -0.0000360582
  261  C 27 XZ      0.0000053903    -0.0000381863    -0.0000519581    -0.0015022469    -0.0000503608
  262  C 27 YZ     -0.0000116071    -0.0000080720    -0.0000024830     0.0000697331     0.0000164822
  263  C 28  S      0.0096468495     0.0105665025     0.0000237399    -0.0003025135    -0.0001014427
  264  C 28  S      0.0006826063     0.0013556019    -0.0006006442     0.0005866658    -0.0009515414
  265  C 28  S     -0.0746569911    -0.0522904804     0.0162038004    -0.0108686706    -0.0020287513
  266  C 28  X      0.0006524355     0.0005704276    -0.0005702942     0.0002361261     0.0001363099
  267  C 28  Y     -0.0017013345    -0.0017022587     0.0002600201    -0.0001141436    -0.0002353251
  268  C 28  Z      0.0003030542     0.0002807510    -0.0001313267    -0.0000468864     0.0001519556
  269  C 28  X     -0.0170092889    -0.0090965421    -0.0037704021    -0.0069082567    -0.0090780772
  270  C 28  Y      0.0280475824     0.0170759243    -0.0043031752     0.0126218307     0.0138853972
  271  C 28  Z     -0.0089651764    -0.0023012849    -0.0011343695    -0.0052026564    -0.0070734444
  272  C 28 XX      0.0007503743     0.0006765380     0.0001051106     0.0000796740     0.0000806746
  273  C 28 YY      0.0017151447     0.0017224258     0.0002647518     0.0000199695     0.0000612848
  274  C 28 ZZ      0.0006338844     0.0003203060    -0.0001622576    -0.0000110601    -0.0001531738
  275  C 28 XY     -0.0011232179    -0.0009041388    -0.0001840788     0.0000811640    -0.0002207708
  276  C 28 XZ      0.0005109125     0.0004414904     0.0001861958     0.0000238850    -0.0000943656
  277  C 28 YZ     -0.0008084864    -0.0005195086    -0.0001045880     0.0000240650    -0.0000716686

                         11               12               13               14               15
                  -10.5833479555   -10.5815919080   -10.5815248563   -10.5806103806   -10.5803332382
    1  C  1  S     -0.0000601148     0.0000446910     0.0000299534    -0.0000107331     0.0001604116
    2  C  1  S      0.0001774617    -0.0001149979    -0.0001049186     0.0000417994    -0.0010498934
    3  C  1  S     -0.0004632140    -0.0001919680     0.0000678488    -0.0002184825    -0.0148765622
    4  C  1  X      0.0000327925    -0.0000417712    -0.0000260592     0.0000080769    -0.0004583260
    5  C  1  Y      0.0000180262     0.0000343136     0.0000078379    -0.0000077559     0.0001816161
    6  C  1  Z     -0.0000314580     0.0000169492     0.0000125223    -0.0000027092     0.0001808671
    7  C  1  X      0.0000177472    -0.0001963454    -0.0000596629    -0.0000278786    -0.0046567072
    8  C  1  Y     -0.0003191994    -0.0003380217    -0.0000460815     0.0000750171    -0.0021401322
    9  C  1  Z      0.0003043410     0.0000610799    -0.0000997778     0.0000943936     0.0030538789
   10  C  1 XX      0.0000300949    -0.0000440991    -0.0000245126     0.0000107729    -0.0002443033
   11  C  1 YY      0.0000118743    -0.0000187312    -0.0000121355     0.0000081835    -0.0000520294
   12  C  1 ZZ      0.0000420077    -0.0000021590    -0.0000103689    -0.0000008266    -0.0000640828
   13  C  1 XY      0.0000310863    -0.0000049534    -0.0000076193    -0.0000027209    -0.0001845763
   14  C  1 XZ      0.0000106302    -0.0000026592    -0.0000088354     0.0000037362    -0.0001583216
   15  C  1 YZ     -0.0000060050    -0.0000117238    -0.0000053322     0.0000039249    -0.0001248174
   16  C  2  S      0.0000521700    -0.0000288531    -0.0000248800     0.0000057234    -0.0002948786
   17  C  2  S     -0.0000233841     0.0000312154     0.0000135027    -0.0000171899    -0.0008215032
   18  C  2  S     -0.0009401270     0.0003147365     0.0002416881     0.0002356085     0.0164025302
   19  C  2  X     -0.0000575634    -0.0000053338     0.0000141605     0.0000030515     0.0002257992
   20  C  2  Y     -0.0000059139     0.0000014935     0.0000023330    -0.0000006808    -0.0000023210
   21  C  2  Z      0.0000487247    -0.0000342060    -0.0000237485     0.0000064952    -0.0002846577
   22  C  2  X     -0.0001730947     0.0000293575     0.0000401516     0.0000495892     0.0033742169
   23  C  2  Y     -0.0000797413     0.0005320684     0.0001708733    -0.0000452129     0.0063135685
   24  C  2  Z      0.0000155668    -0.0003727951    -0.0001550103     0.0001404236    -0.0006989624
   25  C  2 XX     -0.0000331033    -0.0000096482     0.0000066528     0.0000030501     0.0001277283
   26  C  2 YY      0.0000031511     0.0000055092     0.0000013309    -0.0000029655    -0.0000885157
   27  C  2 ZZ     -0.0000112239    -0.0000040417     0.0000007610     0.0000011005    -0.0000898032
   28  C  2 XY      0.0000136259     0.0000098021     0.0000029806    -0.0000038390     0.0002234208
   29  C  2 XZ     -0.0000135265    -0.0000285794    -0.0000062322     0.0000080231    -0.0000561097
   30  C  2 YZ      0.0000065674    -0.0000036664    -0.0000026596     0.0000002974    -0.0000577562
   31  C  3  S      0.0000492096    -0.0000135104    -0.0000085980    -0.0000012598    -0.0002015834
   32  C  3  S     -0.0002025855     0.0001470294     0.0000957995    -0.0000266095     0.0012993531
   33  C  3  S      0.0031664280    -0.0018185975    -0.0013535749     0.0001590453    -0.0237556565
   34  C  3  X     -0.0000751798    -0.0000090238     0.0000008868     0.0000155526     0.0004028260
   35  C  3  Y      0.0000649353    -0.0000208136    -0.0000233493     0.0000018569    -0.0002999094
   36  C  3  Z     -0.0000253700     0.0000244223     0.0000117563    -0.0000031836     0.0002317568
   37  C  3  X      0.0006399996    -0.0003429261    -0.0002673374     0.0000490250    -0.0024453467
   38  C  3  Y      0.0004455568    -0.0000276465    -0.0000888618    -0.0000423656    -0.0009046304
   39  C  3  Z      0.0012700597    -0.0007775835    -0.0004678076     0.0000173483    -0.0087360362
   40  C  3 XX     -0.0000717514    -0.0000185431    -0.0000000984     0.0000158022     0.0003088402
   41  C  3 YY     -0.0000116294     0.0000227601     0.0000109448    -0.0000064938     0.0001087951
   42  C  3 ZZ      0.0000074590     0.0000064119     0.0000068803    -0.0000068347     0.0001698134
   43  C  3 XY     -0.0000057586    -0.0000281029    -0.0000093212     0.0000071068    -0.0000642772
   44  C  3 XZ     -0.0000049328    -0.0000042482     0.0000023657     0.0000010192     0.0002529763
   45  C  3 YZ      0.0000298638    -0.0000024140    -0.0000061845    -0.0000023380    -0.0001310566
   46  C  4  S      0.0000277396     0.0000902002     0.0000298174    -0.0000251699     0.0002926895
   47  C  4  S      0.0002238691    -0.0000960178    -0.0000690994    -0.0000074572    -0.0003243780
   48  C  4  S     -0.0074688770    -0.0004085766     0.0012640240     0.0009470788     0.0367636748
   49  C  4  X     -0.0001731802    -0.0000701077    -0.0000025596     0.0000401058     0.0005100161
   50  C  4  Y      0.0000127219     0.0000291906     0.0000087601    -0.0000099301    -0.0002831451
   51  C  4  Z      0.0000347164     0.0000300434     0.0000208778    -0.0000189845     0.0002046212
   52  C  4  X      0.0002209554    -0.0010819391    -0.0004284398     0.0002834000    -0.0041055453
   53  C  4  Y      0.0026739491    -0.0003538740    -0.0007355464    -0.0001703772    -0.0161098699
   54  C  4  Z     -0.0012934848     0.0002437109     0.0003421434     0.0000692125     0.0091138088
   55  C  4 XX      0.0000261136    -0.0000944154    -0.0000468608     0.0000253808    -0.0006274054
   56  C  4 YY      0.0000296613    -0.0000067419     0.0000014528    -0.0000038467     0.0001084225
   57  C  4 ZZ      0.0000074192    -0.0000087747    -0.0000044260     0.0000003981     0.0001694005
   58  C  4 XY      0.0000180023     0.0000354969     0.0000066437    -0.0000113943     0.0000582663
   59  C  4 XZ      0.0000017056     0.0000288404     0.0000176325    -0.0000100725     0.0003224384
   60  C  4 YZ     -0.0000121302    -0.0000105138    -0.0000086497     0.0000065446    -0.0001352516
   61  C  5  S      0.0003066447    -0.0003273643    -0.0001431809     0.0000808833     0.0048774260
   62  C  5  S     -0.0004137487     0.0006005485     0.0001975091    -0.0000725798     0.0004319139
   63  C  5  S     -0.0088823913     0.0028894802     0.0041907967    -0.0009653587     0.0410145518
   64  C  5  X      0.0000210452     0.0001095177     0.0000315879    -0.0000272824     0.0010275604
   65  C  5  Y     -0.0001803441    -0.0001172731    -0.0000106466     0.0000497607     0.0000861422
   66  C  5  Z      0.0000596675     0.0001204068     0.0000410692    -0.0000477348    -0.0005651151
   67  C  5  X     -0.0073663519     0.0017836114     0.0029535291    -0.0001434029     0.0598347573
   68  C  5  Y      0.0039466152     0.0027801575     0.0002409161    -0.0010555700    -0.0067281056
   69  C  5  Z      0.0020703408    -0.0043632686    -0.0025135188     0.0011624155    -0.0344498175
   70  C  5 XX     -0.0000137458     0.0000045652     0.0000221101    -0.0000042660     0.0028212389
   71  C  5 YY     -0.0000786563     0.0000849700     0.0000206111    -0.0000025907    -0.0000069395
   72  C  5 ZZ     -0.0000720472     0.0000563518     0.0000225321     0.0000051034     0.0008376107
   73  C  5 XY     -0.0000201038    -0.0000052488     0.0000029330     0.0000107144    -0.0001404515
   74  C  5 XZ     -0.0000441128     0.0001050756     0.0000145328    -0.0000171971    -0.0016904513
   75  C  5 YZ      0.0000199353     0.0000308792     0.0000030567    -0.0000115565     0.0001419230
   76  C  6  S     -0.0001447617    -0.0000124168     0.0000114723     0.0000167148     0.0001111619
   77  C  6  S      0.0000295741    -0.0000158058    -0.0000188391     0.0000084607    -0.0002539564
   78  C  6  S      0.0026325276    -0.0000993302    -0.0005126554    -0.0001831807    -0.0082183305
   79  C  6  X      0.0000530433     0.0000037827    -0.0000027325    -0.0000089634    -0.0001900871
   80  C  6  Y     -0.0000190364    -0.0000214003    -0.0000021274     0.0000032732    -0.0001441830
   81  C  6  Z     -0.0000666275     0.0000065165     0.0000111050     0.0000082004     0.0003081049
   82  C  6  X      0.0003039011    -0.0000030630    -0.0000481455    -0.0000451974    -0.0006152228
   83  C  6  Y     -0.0004560821     0.0000629768     0.0001335383    -0.0000095513     0.0002959741
   84  C  6  Z     -0.0008500952     0.0002171445     0.0002336170     0.0000222524     0.0050698153
   85  C  6 XX      0.0000027314     0.0000106550     0.0000075123    -0.0000046955     0.0001288761
   86  C  6 YY      0.0000192317    -0.0000013246    -0.0000059714     0.0000010837     0.0000021550
   87  C  6 ZZ      0.0000566032    -0.0000088139    -0.0000136630    -0.0000023912    -0.0002962012
   88  C  6 XY     -0.0000117814     0.0000168367     0.0000074331    -0.0000023146     0.0000467638
   89  C  6 XZ     -0.0000105264    -0.0000149984    -0.0000089879     0.0000076004    -0.0001260083
   90  C  6 YZ      0.0000214368     0.0000028871    -0.0000038927    -0.0000025889    -0.0000285017
   91  C  7  S     -0.0000439581    -0.0000743755    -0.0000086747     0.0000198829     0.0000082402
   92  C  7  S      0.0001409612     0.0001376668     0.0000084378    -0.0000546449    -0.0010874601
   93  C  7  S     -0.0028981784     0.0000175513     0.0010485430     0.0002693309     0.0324393240
   94  C  7  X      0.0000113053    -0.0000132613    -0.0000127860     0.0000062741    -0.0001681634
   95  C  7  Y     -0.0000300451     0.0000309937     0.0000149998    -0.0000030652     0.0003907667
   96  C  7  Z      0.0000346599    -0.0000194605    -0.0000097468    -0.0000029864    -0.0003582114
   97  C  7  X      0.0019957725    -0.0003887202    -0.0006613830    -0.0001892933    -0.0207267991
   98  C  7  Y     -0.0033125106     0.0000783640     0.0009928660     0.0004257477     0.0347246317
   99  C  7  Z      0.0014937122     0.0003869424    -0.0003111902    -0.0002895513    -0.0140459625
  100  C  7 XX      0.0000229804     0.0000272137     0.0000029100    -0.0000077126    -0.0000914826
  101  C  7 YY      0.0000123974     0.0000336473     0.0000091150    -0.0000100353     0.0000218155
  102  C  7 ZZ      0.0000216742     0.0000283028     0.0000027732    -0.0000091855    -0.0000834019
  103  C  7 XY     -0.0000040714     0.0000015414    -0.0000005394    -0.0000009633    -0.0000361103
  104  C  7 XZ     -0.0000297192    -0.0000041206     0.0000043784     0.0000049207     0.0000841735
  105  C  7 YZ      0.0000026726     0.0000113877     0.0000007064    -0.0000014348    -0.0000861181
  106  C  8  S     -0.0162454258     0.0125679016     0.0077536550    -0.0036131782     0.0068633402
  107  C  8  S     -0.0012210798     0.0011051640     0.0001288627     0.0001372397     0.0000586718
  108  C  8  S      0.0272540145    -0.0231208711    -0.0156442229     0.0065788362     0.0085876510
  109  C  8  X     -0.0004168992     0.0007687118     0.0002605087    -0.0001814670    -0.0009966385
  110  C  8  Y     -0.0008034008    -0.0009153286     0.0000905617     0.0005890316     0.0000241474
  111  C  8  Z      0.0008723932     0.0003146766    -0.0002127642    -0.0003726400     0.0005330795
  112  C  8  X     -0.0086376060     0.0113431097     0.0059740530    -0.0015918206    -0.0256875743
  113  C  8  Y     -0.0083093915    -0.0092141910    -0.0062463338    -0.0013028111     0.0032615414
  114  C  8  Z      0.0114068087     0.0012524315     0.0017483003     0.0018997792     0.0110974704
  115  C  8 XX     -0.0001980699     0.0005631752     0.0005576949    -0.0003189258     0.0024190367
  116  C  8 YY     -0.0010364957     0.0009974731     0.0007795343    -0.0003065677     0.0000201485
  117  C  8 ZZ     -0.0010338100     0.0000438950     0.0003801715     0.0000395304     0.0004918216
  118  C  8 XY     -0.0004079075    -0.0010126764    -0.0003760892     0.0004313872    -0.0002722893
  119  C  8 XZ      0.0004792960     0.0004410985    -0.0001033762    -0.0000811939    -0.0013420180
  120  C  8 YZ      0.0012258833    -0.0003976403    -0.0005990629     0.0001458620     0.0000228220
  121  N  9  S     -0.0000026561     0.0000000600     0.0000003357     0.0000004831     0.0000220216
  122  N  9  S      0.0001246013    -0.0000221993    -0.0000286392    -0.0000131560    -0.0010775009
  123  N  9  S     -0.0026578300     0.0001643331     0.0006949033     0.0003621598     0.0258024851
  124  N  9  X      0.0000013672     0.0000279075     0.0000075761    -0.0000119148    -0.0000648453
  125  N  9  Y     -0.0000132544     0.0000037919     0.0000026517     0.0000013165     0.0001223435
  126  N  9  Z      0.0000062718    -0.0000313069    -0.0000111891     0.0000097278    -0.0001230937
  127  N  9  X      0.0003402081     0.0001415076    -0.0000442424    -0.0000975348    -0.0033257687
  128  N  9  Y     -0.0005902447     0.0000365009     0.0001366968     0.0000855270     0.0054258539
  129  N  9  Z      0.0002482598    -0.0001951475    -0.0001146776     0.0000145639    -0.0027983297
  130  N  9 XX      0.0000325015    -0.0000245408    -0.0000110268     0.0000027120    -0.0002590133
  131  N  9 YY      0.0000204296    -0.0000101989    -0.0000072571     0.0000007095    -0.0001957733
  132  N  9 ZZ      0.0000333896    -0.0000006275    -0.0000046001    -0.0000039136    -0.0002395179
  133  N  9 XY      0.0000115386     0.0000136404     0.0000025252    -0.0000054110    -0.0000681198
  134  N  9 XZ     -0.0000050571     0.0000023475     0.0000013850     0.0000005013     0.0000521132
  135  N  9 YZ      0.0000104051    -0.0000133917    -0.0000050648     0.0000025165    -0.0000990358
  136  C 10  S      0.9701381571     0.0632299980    -0.1800759344    -0.0392866131    -0.0004711525
  137  C 10  S      0.0398341923     0.0034746813    -0.0087234105    -0.0015715401     0.0003145938
  138  C 10  S     -0.0204876439     0.0059301507     0.0219573830     0.0094610406     0.0109194194
  139  C 10  X      0.0001718467     0.0005467733    -0.0015973070    -0.0006413412     0.0000633843
  140  C 10  Y     -0.0009611372    -0.0000782987     0.0004033662    -0.0000596416    -0.0000376990
  141  C 10  Z      0.0006707590    -0.0002374941     0.0005519494     0.0004003886     0.0000008422
  142  C 10  X     -0.0015045004    -0.0046246464    -0.0026285968     0.0026482131     0.0062674847
  143  C 10  Y     -0.0018146067     0.0000091116    -0.0021989800     0.0005712777    -0.0062908845
  144  C 10  Z      0.0022792202     0.0025071569     0.0032082468    -0.0019083562     0.0016828665
  145  C 10 XX      0.0006878631     0.0005375606    -0.0016011510    -0.0005786550    -0.0001889751
  146  C 10 YY      0.0001863455    -0.0001669695    -0.0002260845    -0.0000078677     0.0000061564
  147  C 10 ZZ      0.0001106168     0.0001306614    -0.0004529933    -0.0000840933    -0.0001611391
  148  C 10 XY     -0.0001931452     0.0001044547     0.0002092559     0.0001148963    -0.0001502385
  149  C 10 XZ     -0.0010477024    -0.0004265615     0.0010187683     0.0003523294     0.0001760412
  150  C 10 YZ     -0.0011919923     0.0000987643     0.0003503419     0.0000614746    -0.0000320803
  151  C 11  S      0.1934015095    -0.2932191849     0.8705959829     0.2739486554    -0.0020072603
  152  C 11  S      0.0064461999    -0.0109306151     0.0358827647     0.0123142190    -0.0004344093
  153  C 11  S      0.0059814166     0.0095667588    -0.0271045300    -0.0192223295    -0.0083065293
  154  C 11  X      0.0017835897     0.0003167233    -0.0009720029     0.0004499059     0.0000971216
  155  C 11  Y     -0.0002469561    -0.0001820982    -0.0002919840    -0.0010045478     0.0000664365
  156  C 11  Z     -0.0007775020    -0.0000267621     0.0007698008     0.0005661460    -0.0001114402
  157  C 11  X      0.0000509487     0.0014094667     0.0003838222     0.0032427154     0.0011984810
  158  C 11  Y      0.0001892066     0.0005088947     0.0028529610     0.0004440566     0.0009685889
  159  C 11  Z     -0.0001805057    -0.0011742133    -0.0025160431    -0.0021393520    -0.0014414752
  160  C 11 XX     -0.0015799409    -0.0002196298     0.0011962535     0.0008892990    -0.0000180340
  161  C 11 YY     -0.0001807736     0.0002305669     0.0000435658     0.0006714630    -0.0000714249
  162  C 11 ZZ     -0.0004676615     0.0002251196    -0.0001750397    -0.0000220904    -0.0000826964
  163  C 11 XY      0.0001786061     0.0001442764    -0.0006728894    -0.0009225548    -0.0000289208
  164  C 11 XZ      0.0007056345     0.0004043831    -0.0008043781    -0.0000643601    -0.0000862298
  165  C 11 YZ     -0.0001508438     0.0002700569    -0.0005414565    -0.0004860946    -0.0000985738
  166  C 12  S      0.0252789550    -0.1859330162     0.2538502709    -0.6450571518     0.0022152209
  167  C 12  S      0.0002722773    -0.0063233615     0.0094566494    -0.0260048817    -0.0001762613
  168  C 12  S     -0.0014906413    -0.0000242244     0.0062161116     0.0162390867     0.0056047188
  169  C 12  X      0.0001625571    -0.0004526067     0.0007964243     0.0006081179     0.0001464312
  170  C 12  Y     -0.0000093648     0.0002505167    -0.0012143341    -0.0013527478    -0.0000131243
  171  C 12  Z     -0.0000815288     0.0000451605     0.0005446174     0.0007592837    -0.0000729526
  172  C 12  X     -0.0004626440     0.0010637721     0.0004632349    -0.0023715114    -0.0023859050
  173  C 12  Y     -0.0018854917    -0.0018565823    -0.0007249379     0.0004595192     0.0001498616
  174  C 12  Z      0.0017758094     0.0009180321     0.0003346578     0.0009268934     0.0011913400
  175  C 12 XX      0.0000475258     0.0001777801    -0.0007076057    -0.0002369462    -0.0000855500
  176  C 12 YY     -0.0000387088     0.0004580227    -0.0009900062    -0.0001224259    -0.0000565921
  177  C 12 ZZ     -0.0000154622     0.0002918234    -0.0002716490     0.0005741345    -0.0001013894
  178  C 12 XY      0.0000011723    -0.0000969793     0.0007796989     0.0009005772    -0.0000405725
  179  C 12 XZ     -0.0001012157     0.0001358153    -0.0003214712    -0.0001188488    -0.0000211789
  180  C 12 YZ     -0.0000673210    -0.0001226982     0.0002914419     0.0002987874    -0.0000827393
  181  C 13  S     -0.0019302699    -0.3264684227    -0.0283410338    -0.6374930912     0.0058480120
  182  C 13  S     -0.0010361872    -0.0117314916    -0.0013075813    -0.0257022003    -0.0000514838
  183  C 13  S     -0.0013544360    -0.0021388813    -0.0017986577     0.0132221641    -0.0098022884
  184  C 13  X      0.0001646289    -0.0014046421    -0.0006935315     0.0013672984     0.0001384290
  185  C 13  Y     -0.0002101372     0.0001120114    -0.0001466957     0.0003049186    -0.0000762071
  186  C 13  Z      0.0000798969     0.0006749177     0.0004960432    -0.0009886820    -0.0000180992
  187  C 13  X     -0.0016372494     0.0008005242    -0.0029668934    -0.0007727433     0.0021827623
  188  C 13  Y      0.0016560087     0.0005962725    -0.0002005535     0.0010994864    -0.0016615035
  189  C 13  Z     -0.0004396938    -0.0009182677     0.0017775680    -0.0004687874     0.0001503067
  190  C 13 XX     -0.0000920708     0.0012529650     0.0006575812    -0.0007454058    -0.0000073945
  191  C 13 YY     -0.0001591669     0.0002131613    -0.0000002062     0.0005185375    -0.0000507203
  192  C 13 ZZ     -0.0002295378     0.0005555910     0.0000870515     0.0004663387    -0.0001019596
  193  C 13 XY     -0.0001109337     0.0000331486    -0.0001435403     0.0004058918    -0.0000698253
  194  C 13 XZ     -0.0000275237    -0.0005689462    -0.0002661388     0.0006068518    -0.0000575380
  195  C 13 YZ     -0.0000493169     0.0001449756     0.0001239235    -0.0000137475    -0.0000872359
  196  C 14  S      0.0003625191    -0.8649286282    -0.3520213203     0.2835326724    -0.0078652085
  197  C 14  S     -0.0003306369    -0.0351266848    -0.0149491471     0.0128079236     0.0000604025
  198  C 14  S     -0.0115838208     0.0175092404     0.0042638914    -0.0150242034     0.0136724246
  199  C 14  X     -0.0000586700     0.0004538194     0.0001059837     0.0009885384    -0.0000548839
  200  C 14  Y      0.0000969472    -0.0008395746    -0.0005192435     0.0002111668     0.0000454308
  201  C 14  Z     -0.0000467745     0.0004217713     0.0003581567    -0.0007055471    -0.0000043288
  202  C 14  X      0.0060339214     0.0031266412    -0.0004328591     0.0021896882     0.0036311268
  203  C 14  Y     -0.0017282522    -0.0025936859    -0.0000240928    -0.0021226558     0.0061795560
  204  C 14  Z     -0.0019004715     0.0003844364     0.0002561276     0.0005205101    -0.0068863509
  205  C 14 XX     -0.0000434100    -0.0006064720    -0.0005640121     0.0012791096    -0.0002521991
  206  C 14 YY      0.0002258033    -0.0002192106    -0.0002196296     0.0000902987    -0.0000166350
  207  C 14 ZZ      0.0001120792     0.0003569473     0.0000433050     0.0000737835    -0.0000161301
  208  C 14 XY     -0.0000229685     0.0008095605     0.0004371390    -0.0004474859     0.0001154157
  209  C 14 XZ     -0.0000045917     0.0004270649     0.0002232940    -0.0006898788     0.0000069430
  210  C 14 YZ     -0.0002723090     0.0007906669     0.0002932123    -0.0002048849    -0.0001247452
  211  H 15  S     -0.0000565127    -0.0000431424     0.0000009883     0.0000081524    -0.0000563954
  212  H 15  S     -0.0000477173    -0.0000702789     0.0000083628    -0.0000003714     0.0000884909
  213  H 16  S      0.0000143955     0.0000786567     0.0000234796    -0.0000185892     0.0003455853
  214  H 16  S      0.0000810106     0.0001341295     0.0000202068    -0.0000337538     0.0002776987
  215  H 17  S     -0.0000407340     0.0000240223     0.0000134867    -0.0000020256    -0.0000063405
  216  H 17  S      0.0002589319    -0.0001910401    -0.0000213983    -0.0000344442     0.0000759969
  217  H 18  S     -0.0001441439     0.0000912440     0.0000533678    -0.0000086119     0.0010328143
  218  H 18  S      0.0000979743     0.0001499301     0.0001208092    -0.0000757614     0.0021754105
  219  H 19  S     -0.0000142172    -0.0000042944     0.0000003056     0.0000038606    -0.0001921097
  220  H 19  S      0.0000542221    -0.0001132345    -0.0000694628     0.0000390805    -0.0008615550
  221  H 20  S     -0.0000659865     0.0000019593     0.0000101585     0.0000044241     0.0003549939
  222  H 20  S     -0.0002250267    -0.0000265511     0.0000287183     0.0000236745     0.0010327786
  223  H 21  S     -0.0023893647    -0.0007607751     0.0001063114    -0.0001652467     0.0008909341
  224  H 21  S      0.0066741637    -0.0014889304    -0.0035639824    -0.0010780467     0.0024841814
  225  H 22  S     -0.0008039542     0.0003479997    -0.0026531388    -0.0008178657     0.0000601097
  226  H 22  S     -0.0001595769    -0.0028965885     0.0056087878     0.0027651865     0.0004741945
  227  H 23  S      0.0002582509     0.0003681734    -0.0011236511     0.0020372732     0.0001788728
  228  H 23  S      0.0006629020    -0.0008982678    -0.0001313209    -0.0036381400     0.0004243851
  229  H 24  S      0.0004895163     0.0010848702     0.0004238864     0.0019649428    -0.0000042656
  230  H 24  S      0.0009746869    -0.0008596567     0.0004795499    -0.0036318563     0.0004639007
  231  H 25  S      0.0006614752     0.0020955936     0.0010410399    -0.0007276158     0.0009875564
  232  H 25  S      0.0025148107    -0.0058218364    -0.0020743822     0.0028033066     0.0024786179
  233  C 26  S     -0.0043207140     0.0095644464     0.0016579342    -0.0050894140    -0.7348295031
  234  C 26  S     -0.0014572248     0.0017241324     0.0004199411    -0.0002411661    -0.0294562451
  235  C 26  S     -0.0136754186     0.0185425927     0.0050959142    -0.0016668506    -0.0373004838
  236  C 26  X     -0.0001911553     0.0001599052    -0.0000183614     0.0000572692     0.0013248114
  237  C 26  Y      0.0001431547     0.0001440846     0.0000334826    -0.0000532616     0.0000289643
  238  C 26  Z     -0.0000412729    -0.0001874083    -0.0000057424     0.0000105161    -0.0006536352
  239  C 26  X     -0.0153281545     0.0132976660     0.0077334317    -0.0022316674     0.0555869060
  240  C 26  Y     -0.0017320994    -0.0029909716    -0.0009036500     0.0008472645    -0.0021889222
  241  C 26  Z      0.0098433221    -0.0046726028    -0.0035026467     0.0004979962    -0.0303144661
  242  C 26 XX     -0.0003341654     0.0003610393     0.0001187596    -0.0000457901    -0.0028864594
  243  C 26 YY     -0.0001731268     0.0001731332     0.0000257422     0.0000117224     0.0006809435
  244  C 26 ZZ     -0.0002017756     0.0002456064     0.0000582002     0.0000003959    -0.0003453279
  245  C 26 XY      0.0000333488    -0.0000176786    -0.0000073281     0.0000159764     0.0001466511
  246  C 26 XZ      0.0000868298    -0.0001177665    -0.0000605195     0.0000293103     0.0023055123
  247  C 26 YZ     -0.0000083072    -0.0000116606    -0.0000099224     0.0000014789    -0.0000824046
  248  C 27  S      0.0035156072    -0.0029887213     0.0004819867    -0.0063391951    -0.6624963419
  249  C 27  S      0.0006117025    -0.0005744831     0.0002276254    -0.0005563161    -0.0278109019
  250  C 27  S      0.0053261099    -0.0059045749    -0.0032067853     0.0007791448    -0.0480786898
  251  C 27  X      0.0001802755    -0.0003250694     0.0000383063    -0.0001203043    -0.0015723739
  252  C 27  Y      0.0000512140     0.0000864657     0.0001343822     0.0001203134     0.0001353274
  253  C 27  Z     -0.0001431316     0.0001158778    -0.0001271755    -0.0000329417     0.0007450724
  254  C 27  X     -0.0221789040     0.0202541322     0.0077851404    -0.0018769409    -0.0068816294
  255  C 27  Y      0.0049326270     0.0016025752     0.0004107981    -0.0005651387     0.0001209844
  256  C 27  Z      0.0080314866    -0.0123599138    -0.0045430745     0.0014943518     0.0043752282
  257  C 27 XX      0.0003957736    -0.0005610653    -0.0002851809     0.0000448323    -0.0024378562
  258  C 27 YY      0.0001461607    -0.0001952365    -0.0000469893    -0.0000097451     0.0001666490
  259  C 27 ZZ      0.0003478294    -0.0000633084     0.0000549422    -0.0000393780    -0.0004458939
  260  C 27 XY      0.0001837268     0.0003030963     0.0002113625    -0.0000513395     0.0002147213
  261  C 27 XZ     -0.0003851178     0.0000796289     0.0001023022    -0.0000647512     0.0014539024
  262  C 27 YZ     -0.0002315847    -0.0000269673     0.0000672919    -0.0000770144    -0.0001436656
  263  C 28  S     -0.0000026079    -0.0001111494    -0.0000439282     0.0000308931    -0.0002770355
  264  C 28  S     -0.0001779526     0.0000468891     0.0000797789     0.0000026889     0.0016132044
  265  C 28  S      0.0065389532     0.0036012192    -0.0004223986    -0.0015355374    -0.0284172489
  266  C 28  X      0.0000179593     0.0001268322     0.0000455096    -0.0000332388     0.0005373214
  267  C 28  Y      0.0000587984     0.0000081437    -0.0000088774    -0.0000118120    -0.0003886885
  268  C 28  Z     -0.0000090031    -0.0000140564    -0.0000082238     0.0000037204    -0.0002215331
  269  C 28  X      0.0024787981    -0.0000427988    -0.0007801248    -0.0002683179    -0.0255774015
  270  C 28  Y     -0.0025875588     0.0016268675     0.0014280247    -0.0000673444     0.0381667778
  271  C 28  Z     -0.0001482461    -0.0018198915    -0.0007288186     0.0004422177    -0.0137779276
  272  C 28 XX      0.0000116340     0.0000415968     0.0000131019    -0.0000101856     0.0000348863
  273  C 28 YY     -0.0000266735    -0.0000037409     0.0000087134    -0.0000002514     0.0001064146
  274  C 28 ZZ      0.0000332276     0.0000241434     0.0000075964    -0.0000105020     0.0001069850
  275  C 28 XY     -0.0000061274     0.0000181052     0.0000099024    -0.0000033869     0.0001576240
  276  C 28 XZ     -0.0000647191    -0.0000438966     0.0000026376     0.0000146304     0.0002497947
  277  C 28 YZ     -0.0000238440    -0.0000319228    -0.0000081925     0.0000145318     0.0000159567

                         16               17               18               19               20
                  -10.5800105590   -10.5776787232    -1.0438938342    -0.9859551060    -0.9412555754
    1  C  1  S     -0.0000142285    -0.0003597323     0.1078097821    -0.0134465940     0.0045147448
    2  C  1  S      0.0000470469     0.0016259868    -0.2000515288     0.0263979038    -0.0076555678
    3  C  1  S     -0.0001905209    -0.0177222352    -0.0483913065    -0.0481206263    -0.0021859094
    4  C  1  X      0.0000099421     0.0001037717    -0.0441481495    -0.0021658604    -0.0005735994
    5  C  1  Y     -0.0000057372     0.0001918478    -0.0083120276     0.0101041677    -0.0001861843
    6  C  1  Z     -0.0000041011    -0.0000768727     0.0653172100    -0.0140271506     0.0020753258
    7  C  1  X     -0.0000071230    -0.0044755716    -0.0122484007    -0.0122335489     0.0003043791
    8  C  1  Y      0.0000222914    -0.0020714974    -0.0094972072    -0.0077113540    -0.0004610062
    9  C  1  Z      0.0001101516     0.0055880167     0.0163059195     0.0245422982     0.0016691888
   10  C  1 XX      0.0000117057     0.0001832860    -0.0108370262     0.0002805591    -0.0002615031
   11  C  1 YY      0.0000078428     0.0001980758    -0.0109115075     0.0022940593    -0.0004801083
   12  C  1 ZZ      0.0000030231     0.0002394054    -0.0161057581     0.0028505246    -0.0005914306
   13  C  1 XY     -0.0000001972     0.0000589452    -0.0005278861     0.0002450490     0.0000635042
   14  C  1 XZ      0.0000045794     0.0001083313     0.0072071711    -0.0007398196     0.0002446303
   15  C  1 YZ      0.0000019950     0.0000097339     0.0021397007    -0.0008730577     0.0000698338
   16  C  2  S      0.0000103378     0.0001888758     0.0982640373    -0.0176240057     0.0035605324
   17  C  2  S     -0.0000216251    -0.0007949236    -0.1796553953     0.0285032520    -0.0067471867
   18  C  2  S      0.0001232966     0.0112952800    -0.0416155800     0.0700130542    -0.0050049436
   19  C  2  X     -0.0000040421    -0.0001857781    -0.0425139163     0.0040740411    -0.0006795741
   20  C  2  Y     -0.0000025165     0.0000051143    -0.0604719009     0.0152217718    -0.0017466644
   21  C  2  Z      0.0000100244     0.0001733953    -0.0255652109    -0.0015190049    -0.0014502470
   22  C  2  X      0.0000335242     0.0023321181    -0.0090357470     0.0148580058    -0.0007339368
   23  C  2  Y     -0.0000288524     0.0039710813    -0.0131294692     0.0215381203    -0.0017342336
   24  C  2  Z      0.0001120168     0.0013010707    -0.0051557700     0.0085582611     0.0005104940
   25  C  2 XX     -0.0000016843    -0.0000996277    -0.0084069630     0.0004442435    -0.0002159896
   26  C  2 YY     -0.0000026897    -0.0000995083    -0.0147847063     0.0030361128    -0.0005449661
   27  C  2 ZZ     -0.0000005689    -0.0001343593    -0.0115047588     0.0017279449    -0.0005076553
   28  C  2 XY     -0.0000011133     0.0001641616    -0.0076064120     0.0015574614    -0.0001703671
   29  C  2 XZ      0.0000051142    -0.0000584778    -0.0026502649    -0.0001418908    -0.0000900001
   30  C  2 YZ      0.0000005889     0.0000165096    -0.0017331854     0.0000730094    -0.0000927901
   31  C  3  S      0.0000023603    -0.0002586944     0.0877208607    -0.0236952681     0.0013816877
   32  C  3  S     -0.0000402184    -0.0001780830    -0.1625464475     0.0455038847    -0.0035280316
   33  C  3  S      0.0004562838     0.0012384430    -0.0234895146    -0.0172338106     0.0132498273
   34  C  3  X      0.0000062821     0.0004510356    -0.0268218754     0.0068701594     0.0009329678
   35  C  3  Y      0.0000090293     0.0001610918    -0.0025357225     0.0034777323     0.0008583899
   36  C  3  Z     -0.0000046829    -0.0000080923    -0.0698170387     0.0164825886    -0.0018043616
   37  C  3  X      0.0001107067     0.0019208559    -0.0019867220    -0.0001410136     0.0029144123
   38  C  3  Y      0.0000244173     0.0011854835    -0.0020132647     0.0049569974     0.0012132412
   39  C  3  Z      0.0001430584    -0.0009767676    -0.0051299403    -0.0073785631     0.0038187425
   40  C  3 XX      0.0000059969     0.0003067496    -0.0058487477     0.0017890568     0.0000817524
   41  C  3 YY     -0.0000060044     0.0000071401    -0.0072576401     0.0021727603    -0.0002218429
   42  C  3 ZZ     -0.0000039175    -0.0000528299    -0.0162820401     0.0042222830    -0.0004466151
   43  C  3 XY      0.0000056629     0.0000197345    -0.0026033778     0.0009858649     0.0000221465
   44  C  3 XZ      0.0000010189     0.0000614027    -0.0029363225     0.0005899308     0.0000399127
   45  C  3 YZ      0.0000016512    -0.0000096631    -0.0004530322     0.0006581378     0.0001047527
   46  C  4  S     -0.0000177864    -0.0000915214     0.1038826055    -0.0285434752     0.0003361455
   47  C  4  S      0.0000252880     0.0005987651    -0.1916421595     0.0566049196     0.0001000000
   48  C  4  S     -0.0000436691    -0.0009743691    -0.0351778283     0.0336985717    -0.0172205825
   49  C  4  X      0.0000155077     0.0002740691     0.0023143138    -0.0020595007     0.0025801774
   50  C  4  Y     -0.0000105628    -0.0001798840     0.0735716668    -0.0180530961     0.0002969012
   51  C  4  Z     -0.0000113532    -0.0004075642    -0.0222629128     0.0041757749    -0.0014527096
   52  C  4  X      0.0002334048     0.0011077030     0.0073867320    -0.0003773205     0.0037668590
   53  C  4  Y      0.0001778175     0.0019355607     0.0127513052    -0.0086905179     0.0083874426
   54  C  4  Z     -0.0000718525     0.0001541531    -0.0071119238     0.0066618802    -0.0042113370
   55  C  4 XX      0.0000236913     0.0002107165    -0.0077384298     0.0024960062     0.0003970896
   56  C  4 YY     -0.0000006515    -0.0000458021    -0.0187012201     0.0052314225    -0.0001640160
   57  C  4 ZZ      0.0000030249     0.0001745118    -0.0099381057     0.0033446842    -0.0001503349
   58  C  4 XY     -0.0000068188     0.0000795230    -0.0007765443     0.0004381685    -0.0002657342
   59  C  4 XZ     -0.0000080055    -0.0000950960     0.0025881946    -0.0006200474    -0.0000285178
   60  C  4 YZ      0.0000042865     0.0001387141     0.0037273778    -0.0005676156     0.0001798229
   61  C  5  S      0.0000867560     0.0053992169     0.1026033388    -0.0137669284    -0.0058189496
   62  C  5  S     -0.0001019921    -0.0002438993    -0.1895557529     0.0246691524     0.0103119188
   63  C  5  S     -0.0017658997    -0.0650557325    -0.0349697132     0.0421433303    -0.0509246037
   64  C  5  X     -0.0000251081     0.0009533220     0.0643336175    -0.0172328435     0.0063085984
   65  C  5  Y      0.0000204032    -0.0001727696     0.0047689318     0.0106967520    -0.0000765377
   66  C  5  Z     -0.0000298948    -0.0010919202    -0.0120454940    -0.0071508983    -0.0036520504
   67  C  5  X     -0.0008799231    -0.0229795363     0.0453723500     0.0503492435    -0.0341258898
   68  C  5  Y     -0.0004040486     0.0022459374     0.0002376239    -0.0107848352     0.0040030030
   69  C  5  Z      0.0011156705     0.0163892207    -0.0131154661    -0.0303393880     0.0216904967
   70  C  5 XX     -0.0000037420     0.0017202345    -0.0193837043     0.0038090080     0.0003222034
   71  C  5 YY     -0.0000100120    -0.0000088902    -0.0075767750     0.0008713796     0.0003234810
   72  C  5 ZZ     -0.0000042935     0.0005992594    -0.0084343726     0.0005566961     0.0003899516
   73  C  5 XY      0.0000050668    -0.0000498938     0.0003689378    -0.0005862867    -0.0001449970
   74  C  5 XZ     -0.0000171851    -0.0011666235     0.0027221270     0.0002498123    -0.0000931183
   75  C  5 YZ     -0.0000053739     0.0000927435     0.0043483956    -0.0000052580    -0.0000799633
   76  C  6  S     -0.0000003613    -0.0000311550     0.0743405089    -0.0192489629     0.0028272785
   77  C  6  S      0.0000130517     0.0000683227    -0.1371536525     0.0387619503    -0.0052525901
   78  C  6  S      0.0001025493     0.0055866395    -0.0111864771     0.0080278989     0.0056093883
   79  C  6  X     -0.0000022821    -0.0001671519    -0.0255124082     0.0057912731    -0.0001476170
   80  C  6  Y      0.0000009004    -0.0002061307     0.0447422799    -0.0089894748     0.0017759589
   81  C  6  Z     -0.0000009597     0.0000834513     0.0294238739    -0.0090197881     0.0003353052
   82  C  6  X     -0.0000037204     0.0009950320    -0.0020947693    -0.0060441652     0.0008268250
   83  C  6  Y     -0.0000560428    -0.0027631075     0.0040804774    -0.0052360574    -0.0010530766
   84  C  6  Z     -0.0000642577    -0.0000574913     0.0028625939    -0.0029161674    -0.0026718824
   85  C  6 XX     -0.0000029549    -0.0001061705    -0.0078961663     0.0024060069    -0.0003226129
   86  C  6 YY      0.0000029447     0.0001393110    -0.0110469499     0.0028609683    -0.0004511524
   87  C  6 ZZ      0.0000038750     0.0000146355    -0.0085814576     0.0027560554    -0.0002105083
   88  C  6 XY     -0.0000026538    -0.0000499338     0.0030185138    -0.0001607652     0.0000286996
   89  C  6 XZ      0.0000049089     0.0001049915     0.0018322014    -0.0005531673     0.0000101803
   90  C  6 YZ      0.0000010664     0.0000642085    -0.0034493594     0.0010876267    -0.0000599788
   91  C  7  S      0.0000136453    -0.0004800278     0.0433350739     0.1884696024     0.0002628812
   92  C  7  S     -0.0000491561     0.0005497290    -0.0808412002    -0.3692459540    -0.0000842076
   93  C  7  S     -0.0000953549    -0.0043583216    -0.0088898448     0.0320090643    -0.0145266786
   94  C  7  X      0.0000097505     0.0000885565     0.0050836115    -0.0924404620     0.0003753597
   95  C  7  Y     -0.0000024769     0.0001346938    -0.0045946998     0.1527571506     0.0002502687
   96  C  7  Z     -0.0000038811    -0.0001834712     0.0044003696    -0.0670762572    -0.0002523677
   97  C  7  X     -0.0000908461     0.0029745612    -0.0108693076    -0.1405939181     0.0085203372
   98  C  7  Y      0.0001848666    -0.0046820918     0.0187324802     0.2339065389    -0.0142002468
   99  C  7  Z     -0.0001389916     0.0017846970    -0.0085958325    -0.1018948828     0.0057219106
  100  C  7 XX     -0.0000064024     0.0001134975    -0.0030974870    -0.0134564934    -0.0000159030
  101  C  7 YY     -0.0000114971     0.0001752994    -0.0056178420    -0.0287193781     0.0000057400
  102  C  7 ZZ     -0.0000077941     0.0002191904    -0.0019353301    -0.0087244477     0.0000656875
  103  C  7 XY     -0.0000003176     0.0000480765     0.0038612052     0.0167394187     0.0000720092
  104  C  7 XZ      0.0000003720    -0.0000107939    -0.0019353248    -0.0068977208    -0.0000632799
  105  C  7 YZ      0.0000006977    -0.0000568600     0.0031468684     0.0120733183    -0.0000104126
  106  C  8  S     -0.0017398084    -0.0102642501     0.0012069726    -0.0000758085    -0.1358747793
  107  C  8  S     -0.0000718376     0.0016279910    -0.0010710171    -0.0013697196     0.2591276319
  108  C  8  S      0.0060972831     0.0512561654     0.0146612203    -0.0125926856     0.0187211888
  109  C  8  X     -0.0002982662     0.0010948630     0.0004237760     0.0000156045     0.0343765808
  110  C  8  Y      0.0003270543    -0.0000868878     0.0000351649    -0.0000347286    -0.0031151928
  111  C  8  Z     -0.0000991394    -0.0005235318    -0.0001529057    -0.0000059000    -0.0163109536
  112  C  8  X     -0.0012089496    -0.0073496586    -0.0086872755     0.0106636703     0.0155438969
  113  C  8  Y     -0.0010258409     0.0005565438     0.0002814452     0.0007958498    -0.0013438620
  114  C  8  Z      0.0014757084     0.0035357966     0.0032079169    -0.0062602696    -0.0073609481
  115  C  8 XX     -0.0003975737    -0.0018737402     0.0002444110    -0.0003026036     0.0163735104
  116  C  8 YY     -0.0005011257     0.0002072419     0.0000435972    -0.0001377585     0.0141343578
  117  C  8 ZZ     -0.0002232740    -0.0002775455     0.0000782164    -0.0001524171     0.0113781086
  118  C  8 XY      0.0002910363     0.0001850915    -0.0000048231     0.0000455708    -0.0037994601
  119  C  8 XZ     -0.0000121171     0.0011430953    -0.0000761236     0.0000781361    -0.0046444882
  120  C  8 YZ      0.0002642306    -0.0001374032     0.0000281650    -0.0000106814    -0.0072569118
  121  N  9  S      0.0000005894    -0.0000008394    -0.0259012851    -0.2215891230    -0.0003132390
  122  N  9  S     -0.0000143439     0.0000889972    -0.0509651821    -0.4401373400    -0.0002652603
  123  N  9  S      0.0002610032    -0.0033296729     0.0056626336     0.0680408576    -0.0100309216
  124  N  9  X     -0.0000102217    -0.0000145059    -0.0121289245    -0.0957790846    -0.0002306026
  125  N  9  Y      0.0000013692     0.0000391740     0.0191193367     0.1569166342     0.0001528535
  126  N  9  Z      0.0000076425    -0.0000140400    -0.0086490561    -0.0676360332    -0.0000090947
  127  N  9  X     -0.0000741666     0.0004193037    -0.0020552945    -0.0210628153     0.0012739546
  128  N  9  Y      0.0000737099    -0.0006434064     0.0034632962     0.0352282735    -0.0019613148
  129  N  9  Z      0.0000034844     0.0003180059    -0.0011175766    -0.0150795309     0.0010029762
  130  N  9 XX      0.0000001704    -0.0000089954    -0.0014997452    -0.0114069180     0.0000182524
  131  N  9 YY      0.0000010073    -0.0000136848    -0.0027057728    -0.0224595619     0.0000162645
  132  N  9 ZZ     -0.0000046481     0.0000092142    -0.0010871089    -0.0079775091     0.0000444535
  133  N  9 XY     -0.0000054872     0.0000291458     0.0015932252     0.0124757481     0.0000469871
  134  N  9 XZ      0.0000013185    -0.0000131382    -0.0007646855    -0.0052889356    -0.0000235374
  135  N  9 YZ      0.0000004891     0.0000064429     0.0012020072     0.0088501322     0.0000187059
  136  C 10  S      0.0112514920    -0.0052299847     0.0004067123    -0.0000408862    -0.1148245595
  137  C 10  S      0.0006753717     0.0003256416    -0.0005185063    -0.0001361013     0.2110382310
  138  C 10  S     -0.0049899309    -0.0196162166    -0.0010532764    -0.0043410304     0.0668986050
  139  C 10  X      0.0004905465     0.0002962427     0.0001146285     0.0000940900     0.0282451887
  140  C 10  Y     -0.0001221683    -0.0001416508     0.0001586734     0.0000285813    -0.0475781954
  141  C 10  Z     -0.0001706248    -0.0000473568    -0.0002809952    -0.0000448706     0.0227148668
  142  C 10  X     -0.0010257645    -0.0069132595     0.0006552507    -0.0022540285     0.0090830680
  143  C 10  Y     -0.0006639148     0.0051072180    -0.0005704823     0.0023674658    -0.0125294466
  144  C 10  Z      0.0010978785    -0.0003121107     0.0003281795    -0.0006901496     0.0049820844
  145  C 10 XX      0.0005826155     0.0000866139    -0.0000219380    -0.0000236753     0.0145254627
  146  C 10 YY      0.0002056938     0.0001624419    -0.0000565316    -0.0000072979     0.0119925829
  147  C 10 ZZ      0.0002682333     0.0000199449    -0.0000401856     0.0000214169     0.0094603453
  148  C 10 XY     -0.0000550337    -0.0001394113    -0.0000463166     0.0000495265    -0.0036162122
  149  C 10 XZ     -0.0003043324    -0.0000022942     0.0000435707    -0.0000016554    -0.0046614769
  150  C 10 YZ     -0.0001327533    -0.0001649289     0.0000391599     0.0000172001    -0.0067840763
  151  C 11  S     -0.1524391234    -0.0025774582     0.0001462101    -0.0000350140    -0.1034294290
  152  C 11  S     -0.0070488243    -0.0001702781    -0.0003727751     0.0002219690     0.1903187173
  153  C 11  S      0.0190654026     0.0170105549     0.0003372900     0.0030327445     0.0287827339
  154  C 11  X     -0.0008407441    -0.0000504776     0.0001046459    -0.0001091349    -0.0207324744
  155  C 11  Y      0.0012574797     0.0000050854     0.0000496300    -0.0000255456    -0.0357298459
  156  C 11  Z     -0.0005558310     0.0000224312    -0.0001104523     0.0000826019     0.0401970410
  157  C 11  X      0.0010130058    -0.0044269054    -0.0004059706    -0.0001729066    -0.0013257454
  158  C 11  Y     -0.0018415736    -0.0033783741    -0.0001651268    -0.0003402633    -0.0026330144
  159  C 11  Z      0.0009358715     0.0051512537     0.0003010220     0.0003799973     0.0028612977
  160  C 11 XX     -0.0010905291     0.0000507433    -0.0000279158     0.0000428664     0.0128724219
  161  C 11 YY     -0.0010148119    -0.0000607827    -0.0000360190     0.0000320600     0.0106791179
  162  C 11 ZZ     -0.0001878155    -0.0000452483    -0.0000334038     0.0000359718     0.0087804474
  163  C 11 XY      0.0010335932    -0.0000181760     0.0000047902    -0.0000017176    -0.0027987245
  164  C 11 XZ     -0.0000248716    -0.0001198360    -0.0000012352     0.0000019195    -0.0043391427
  165  C 11 YZ      0.0005580251    -0.0000853332    -0.0000160604     0.0000178297    -0.0061476926
  166  C 12  S      0.6810774611    -0.0028254655     0.0001080091    -0.0000294010    -0.0994557267
  167  C 12  S      0.0289753734     0.0001476505    -0.0002418742     0.0002155348     0.1824150007
  168  C 12  S     -0.0376424514    -0.0112201441    -0.0000811970    -0.0007129828     0.0561493064
  169  C 12  X     -0.0012956840     0.0000325507     0.0001354300    -0.0000924244    -0.0505769086
  170  C 12  Y     -0.0006198570    -0.0000027906     0.0000240468    -0.0000197648     0.0050109320
  171  C 12  Z      0.0012080774    -0.0000164561    -0.0000075489     0.0000373474     0.0235602490
  172  C 12  X      0.0036377388     0.0047046372     0.0000893503     0.0004671345    -0.0157706385
  173  C 12  Y     -0.0002779601    -0.0004621609     0.0000532618    -0.0004251010     0.0016721461
  174  C 12  Z     -0.0017636217    -0.0021943314     0.0000703746     0.0000473095     0.0072259100
  175  C 12 XX      0.0006383369     0.0000491436    -0.0000304546     0.0000350957     0.0130592453
  176  C 12 YY      0.0014902040    -0.0000233227    -0.0000144852     0.0000098005     0.0101328636
  177  C 12 ZZ      0.0007923910    -0.0000152999    -0.0000220647     0.0000341276     0.0081235195
  178  C 12 XY     -0.0004252951    -0.0000172678    -0.0000030670     0.0000191804    -0.0032359604
  179  C 12 XZ     -0.0005974424    -0.0000475641     0.0000033961    -0.0000069821    -0.0042841223
  180  C 12 YZ     -0.0019516240    -0.0000148364    -0.0000110027     0.0000257530    -0.0056914441
  181  C 13  S     -0.6824826034    -0.0033568451     0.0001486456    -0.0000220208    -0.1023657424
  182  C 13  S     -0.0291398265    -0.0001907329    -0.0003871079     0.0002548133     0.1882985919
  183  C 13  S      0.0374313978     0.0172096056     0.0001652333     0.0010721885     0.0281144216
  184  C 13  X      0.0004378470    -0.0000556049     0.0001413008    -0.0000820362    -0.0377740025
  185  C 13  Y     -0.0015346542     0.0000035546    -0.0000842567     0.0000767112     0.0412741398
  186  C 13  Z      0.0010034857     0.0000277979    -0.0000242979    -0.0000142109    -0.0127694957
  187  C 13  X     -0.0023711996    -0.0063140583    -0.0003969242     0.0001800366    -0.0023493535
  188  C 13  Y      0.0030409133     0.0043862912     0.0001090384    -0.0008093876     0.0032993947
  189  C 13  Z     -0.0011678674    -0.0001065447     0.0000732425     0.0005637443    -0.0014082925
  190  C 13 XX     -0.0012397412     0.0000806296    -0.0000301084     0.0000054738     0.0130730699
  191  C 13 YY     -0.0007947700    -0.0000481643    -0.0000280732     0.0000309585     0.0107277896
  192  C 13 ZZ     -0.0009428396    -0.0000815720    -0.0000468918     0.0000500071     0.0081680806
  193  C 13 XY     -0.0001329118    -0.0000864824    -0.0000025559     0.0000275691    -0.0037020680
  194  C 13 XZ      0.0014157923    -0.0000818555     0.0000030724     0.0000131227    -0.0037374144
  195  C 13 YZ      0.0015961876    -0.0000586423    -0.0000094597     0.0000161360    -0.0057539451
  196  C 14  S      0.1637060860    -0.0077014166     0.0004212836    -0.0000156853    -0.1134841633
  197  C 14  S      0.0075705444     0.0001969726    -0.0005003515    -0.0000227033     0.2085791999
  198  C 14  S     -0.0187467433    -0.0197173324    -0.0011348766    -0.0012524715     0.0662048534
  199  C 14  X      0.0014296628     0.0002535518     0.0002125481     0.0000086616     0.0070763266
  200  C 14  Y      0.0000182571     0.0000865697    -0.0002901356    -0.0000794643     0.0444891985
  201  C 14  Z     -0.0007903704    -0.0002079903     0.0000273269     0.0000886671    -0.0395903064
  202  C 14  X     -0.0015654650    -0.0050715995     0.0005453407    -0.0015114576     0.0041077579
  203  C 14  Y      0.0001722500    -0.0040316933     0.0008583579     0.0001145538     0.0112031258
  204  C 14  Z      0.0007112547     0.0060117424    -0.0007641264     0.0007122146    -0.0112545489
  205  C 14 XX      0.0016536686     0.0000502122    -0.0000614229     0.0000735268     0.0144370394
  206  C 14 YY      0.0002745752     0.0001363247    -0.0000264232     0.0000216896     0.0118801758
  207  C 14 ZZ      0.0003188691     0.0000820605    -0.0000127492     0.0000026071     0.0092711943
  208  C 14 XY     -0.0004424784    -0.0000209662     0.0000666386    -0.0000514552    -0.0037310500
  209  C 14 XZ     -0.0008259180    -0.0000758362    -0.0000286611     0.0000221880    -0.0045196738
  210  C 14 YZ     -0.0002267449    -0.0002029060     0.0000149341     0.0000398177    -0.0067003614
  211  H 15  S      0.0000004079    -0.0002479937    -0.0290140264     0.0005741595    -0.0018976124
  212  H 15  S     -0.0000070572    -0.0004973356    -0.0072126543    -0.0023632603    -0.0006257023
  213  H 16  S     -0.0000130209     0.0000233061    -0.0253628442     0.0039571007    -0.0013728174
  214  H 16  S     -0.0000136314     0.0002223104    -0.0041207856     0.0019039478    -0.0001946941
  215  H 17  S     -0.0000065807     0.0000321348    -0.0241279996     0.0075460086    -0.0001335255
  216  H 17  S     -0.0000017822    -0.0008877412    -0.0007630583     0.0010970659    -0.0007758478
  217  H 18  S     -0.0000186132     0.0001786861    -0.0272312891     0.0090050577     0.0000243632
  218  H 18  S     -0.0000731114    -0.0003488410    -0.0057831508     0.0007831771    -0.0014325110
  219  H 19  S      0.0000011925    -0.0002912328    -0.0246653174     0.0075987261    -0.0011476227
  220  H 19  S      0.0000403654     0.0002521968    -0.0032974382     0.0052669608     0.0004410973
  221  H 20  S     -0.0000010419     0.0001197406    -0.0245285910     0.0071045923    -0.0014332629
  222  H 20  S     -0.0000001969     0.0000831618    -0.0027706021    -0.0021482827    -0.0005045986
  223  H 21  S      0.0002042977    -0.0007009437    -0.0000605842    -0.0003684208     0.0418649342
  224  H 21  S      0.0008280102    -0.0007367514     0.0004903141    -0.0001392801     0.0022299799
  225  H 22  S      0.0000858446     0.0003349180    -0.0000006312    -0.0000082497     0.0351818165
  226  H 22  S     -0.0026409807     0.0007482085     0.0002082126    -0.0003739987     0.0041267436
  227  H 23  S     -0.0017073420    -0.0003470126    -0.0000279835    -0.0000328951     0.0342595032
  228  H 23  S      0.0063014526    -0.0002417789     0.0000652298    -0.0001390854     0.0053142343
  229  H 24  S      0.0017267254     0.0003398758    -0.0000088230    -0.0001176028     0.0345826746
  230  H 24  S     -0.0062748239     0.0007506599     0.0001545095    -0.0007589486     0.0041560391
  231  H 25  S     -0.0000162153    -0.0007131172    -0.0000691717    -0.0003263704     0.0407589062
  232  H 25  S      0.0029294271    -0.0008057050     0.0008281068     0.0011141554     0.0018207412
  233  C 26  S     -0.0029826989    -0.6627909813     0.0260258816    -0.0025570464    -0.0241454532
  234  C 26  S     -0.0002409896    -0.0348097408    -0.0475533094     0.0031718674     0.0438096271
  235  C 26  S     -0.0025490407    -0.0213160280    -0.0733667046    -0.0038000601     0.0039004416
  236  C 26  X      0.0000219375    -0.0022111923     0.0217704439    -0.0032666372     0.0165599846
  237  C 26  Y     -0.0000275399     0.0002131670     0.0001339535     0.0015198155    -0.0012341038
  238  C 26  Z      0.0000063535     0.0009505574    -0.0101755981    -0.0002126852    -0.0079406067
  239  C 26  X     -0.0033651790    -0.0748103409     0.0040055960     0.0533859440    -0.0670643021
  240  C 26  Y      0.0005075814     0.0030265836    -0.0019046221    -0.0007245694     0.0031406456
  241  C 26  Z      0.0014077113     0.0383774739    -0.0063182641    -0.0278744783     0.0345375928
  242  C 26 XX     -0.0000766738    -0.0044128133    -0.0042610974     0.0004038125     0.0041364378
  243  C 26 YY      0.0000019377     0.0005961594    -0.0005295547    -0.0001321722     0.0013857602
  244  C 26 ZZ     -0.0000154916    -0.0007720164    -0.0012941989    -0.0002261773     0.0021393460
  245  C 26 XY      0.0000151518     0.0003427854     0.0000737027    -0.0002157414    -0.0001925889
  246  C 26 XZ      0.0000427771     0.0029924624     0.0018511731    -0.0000033062    -0.0016926381
  247  C 26 YZ      0.0000005745    -0.0001867805     0.0002717429     0.0001162692     0.0000135027
  248  C 27  S     -0.0019246471     0.7350516874     0.0059335405    -0.0004005790    -0.0591165982
  249  C 27  S     -0.0001413464     0.0394668335    -0.0120254521    -0.0027384512     0.1103560237
  250  C 27  S      0.0020353594     0.0437236921     0.0135611446    -0.0363080418     0.1213656164
  251  C 27  X     -0.0000688239    -0.0025480952     0.0060024074    -0.0006738429     0.0312049815
  252  C 27  Y      0.0000721528     0.0000807483    -0.0001520480     0.0003905516    -0.0030724515
  253  C 27  Z     -0.0000224110     0.0012216023    -0.0026935212    -0.0001347372    -0.0147649026
  254  C 27  X     -0.0031635088    -0.0612903484    -0.0241893696     0.0314398160    -0.0065517012
  255  C 27  Y     -0.0000665209     0.0049359151     0.0029148454    -0.0034942047     0.0002181525
  256  C 27  Z      0.0017813653     0.0293281421     0.0138864465    -0.0147493577     0.0028720116
  257  C 27 XX      0.0001198516     0.0047576240    -0.0017317244     0.0001303230     0.0120410673
  258  C 27 YY      0.0000011750    -0.0003550797    -0.0005220711    -0.0004087053     0.0022017730
  259  C 27 ZZ      0.0000134187     0.0008026407    -0.0006533017    -0.0003566791     0.0042384682
  260  C 27 XY     -0.0000255559    -0.0004043085    -0.0000061999    -0.0000738655    -0.0011255739
  261  C 27 XZ     -0.0000891221    -0.0028208124     0.0004993060    -0.0001998540    -0.0057200340
  262  C 27 YZ     -0.0000383732     0.0002354856     0.0000297359     0.0000627347    -0.0000384421
  263  C 28  S      0.0000276077     0.0000848969     0.1008081167     0.0248760277     0.0008773127
  264  C 28  S     -0.0000249036     0.0001225796    -0.1884503408    -0.0478923625    -0.0024747131
  265  C 28  S     -0.0006978044     0.0138584999    -0.0482601224    -0.2543122919     0.0162278775
  266  C 28  X     -0.0000269178     0.0001361802     0.0419866359    -0.0258059051     0.0032456475
  267  C 28  Y     -0.0000027009    -0.0000821898    -0.0239588621     0.0373703343     0.0003524535
  268  C 28  Z      0.0000016358    -0.0001193517     0.0394138099    -0.0198395240    -0.0009551300
  269  C 28  X      0.0000404153    -0.0000523100    -0.0029734789    -0.0861489957     0.0113720176
  270  C 28  Y     -0.0002223111    -0.0019514678     0.0141197960     0.1480391539    -0.0149432124
  271  C 28  Z      0.0002735623     0.0016025766    -0.0020083770    -0.0459717540     0.0045939624
  272  C 28 XX     -0.0000089321     0.0000907352    -0.0138851806    -0.0017306827    -0.0003130156
  273  C 28 YY     -0.0000036563    -0.0000756958    -0.0095899287    -0.0048102273    -0.0001455987
  274  C 28 ZZ     -0.0000049213     0.0000195307    -0.0094218906    -0.0008029544     0.0000193054
  275  C 28 XY     -0.0000035752    -0.0000292364     0.0041859895     0.0025437836     0.0000830525
  276  C 28 XZ      0.0000039280    -0.0000795657    -0.0030337085    -0.0004282475    -0.0003159625
  277  C 28 YZ      0.0000079012     0.0001950293     0.0062478084     0.0016243593    -0.0000261104

                         21               22               23               24               25
                   -0.8737369179    -0.8591837388    -0.8372112563    -0.8191167186    -0.8113631924
    1  C  1  S      0.1153652547     0.0604261487     0.0500024266     0.0004443653    -0.0380564646
    2  C  1  S     -0.2312454592    -0.1296347394    -0.0989288889    -0.0008595488     0.0726666442
    3  C  1  S      0.0263581491     0.0630989306    -0.0484215999    -0.0006987828     0.0526412516
    4  C  1  X     -0.0200386659    -0.0487669648     0.0372018342     0.0004407863     0.0094312273
    5  C  1  Y      0.0242671848     0.0573259348    -0.0387814617    -0.0007651451     0.1015764681
    6  C  1  Z      0.0310166732    -0.0008894788     0.0212871375     0.0000084470     0.0548742101
    7  C  1  X      0.0161880781     0.0035301247     0.0104001788     0.0001518814    -0.0002943506
    8  C  1  Y     -0.0000531623     0.0213408806    -0.0256747698    -0.0015607510     0.0500511023
    9  C  1  Z     -0.0110753659    -0.0288523084     0.0131485854     0.0006198025     0.0166931619
   10  C  1 XX     -0.0127043990    -0.0124355813    -0.0004827430    -0.0000029254     0.0050105400
   11  C  1 YY     -0.0141790902    -0.0048274602    -0.0100791601    -0.0001308049     0.0128857492
   12  C  1 ZZ     -0.0157132505    -0.0062500063    -0.0087384400    -0.0000353164    -0.0028185400
   13  C  1 XY      0.0016391234     0.0024623626    -0.0013888400    -0.0000161051     0.0012678224
   14  C  1 XZ      0.0035516497     0.0028789700    -0.0002166521     0.0000098730    -0.0011159677
   15  C  1 YZ     -0.0012202147    -0.0032030964     0.0019463687     0.0000249096    -0.0067878953
   16  C  2  S      0.0625206710     0.0096046900     0.0354692854    -0.0001243383     0.1368601901
   17  C  2  S     -0.1209011779    -0.0196933909    -0.0695441895     0.0002304732    -0.2704161528
   18  C  2  S     -0.0717998979    -0.0306763756    -0.0001657811    -0.0003553731    -0.0969278532
   19  C  2  X     -0.0013736878    -0.0122245689     0.0199501515     0.0002472946    -0.0281082485
   20  C  2  Y     -0.0035340399     0.0338424187    -0.0268070299    -0.0002323637    -0.0255820960
   21  C  2  Z     -0.0729665656    -0.0701935051    -0.0086128615    -0.0001193639     0.0672087575
   22  C  2  X     -0.0022639317    -0.0028678730     0.0101966448     0.0000089422    -0.0125329612
   23  C  2  Y     -0.0145050508    -0.0008556040     0.0016890561     0.0007832687    -0.0189549416
   24  C  2  Z     -0.0342869933    -0.0367484253    -0.0052836822    -0.0007612305     0.0233691798
   25  C  2 XX     -0.0030110432    -0.0038199872     0.0024265487     0.0000226558    -0.0111699978
   26  C  2 YY     -0.0071142412     0.0030431891    -0.0075393562     0.0000064957    -0.0207343373
   27  C  2 ZZ     -0.0117717156    -0.0044775289    -0.0054755023     0.0000033427    -0.0176486568
   28  C  2 XY     -0.0001858637     0.0009650944     0.0003979735     0.0000448989    -0.0067768741
   29  C  2 XZ     -0.0039089416    -0.0052152310     0.0016135270    -0.0000136886     0.0011407392
   30  C  2 YZ     -0.0047059171    -0.0037546416    -0.0015365775    -0.0000241436     0.0052527589
   31  C  3  S     -0.0428737696    -0.0840253708     0.0199713389    -0.0001486824     0.1334447914
   32  C  3  S      0.0842146068     0.1675969689    -0.0361125704     0.0003253645    -0.2694912352
   33  C  3  S      0.0664828401     0.0306357737    -0.0380398349     0.0012357035    -0.0406075065
   34  C  3  X      0.0449739117     0.0228771860     0.0245884985     0.0001860816    -0.0044382042
   35  C  3  Y      0.0400078512     0.0353503516     0.0024200168    -0.0001479474     0.0787222954
   36  C  3  Z     -0.0010426650     0.0309640890    -0.0197183551    -0.0000914648    -0.0371212880
   37  C  3  X      0.0155540080     0.0000521821     0.0016066408     0.0003866455     0.0117928082
   38  C  3  Y      0.0273872579     0.0217443806     0.0022779067     0.0007867416     0.0153482066
   39  C  3  Z      0.0155571386     0.0058327024    -0.0158936598     0.0004552670     0.0033774137
   40  C  3 XX      0.0074398499     0.0064868349     0.0021357637    -0.0000235667    -0.0103322552
   41  C  3 YY      0.0047840977     0.0103953386    -0.0027244282     0.0000371691    -0.0157302031
   42  C  3 ZZ      0.0046656515     0.0137531319    -0.0045638724     0.0000357303    -0.0231823167
   43  C  3 XY      0.0029693119     0.0040150517    -0.0006681844    -0.0000217499    -0.0019700558
   44  C  3 XZ      0.0030607822     0.0002901053     0.0031926488     0.0000200596     0.0021593880
   45  C  3 YZ      0.0044247098     0.0046082988    -0.0004652341     0.0000019014     0.0050534996
   46  C  4  S     -0.0840827408    -0.1082719518     0.0142235215     0.0003159640    -0.0489521829
   47  C  4  S      0.1728518267     0.2157696554    -0.0258838196    -0.0002211747     0.0927835107
   48  C  4  S     -0.0780445168     0.0492379945    -0.0246635715    -0.0130975397     0.1162581426
   49  C  4  X      0.0460079579    -0.0239432422     0.0616781493     0.0004263597    -0.0027376470
   50  C  4  Y     -0.0370832977    -0.0330984797    -0.0153756405    -0.0002509171     0.0564832087
   51  C  4  Z     -0.0323426195    -0.0106855252    -0.0249827388    -0.0005023142     0.0978567796
   52  C  4  X      0.0123062282    -0.0220149589     0.0162136739    -0.0016172752     0.0004213763
   53  C  4  Y      0.0348533947    -0.0097216926    -0.0062150406     0.0031916643    -0.0021742234
   54  C  4  Z     -0.0223260757     0.0122022265    -0.0136938604    -0.0014782954     0.0604149882
   55  C  4 XX      0.0105942306     0.0097872688    -0.0009310617    -0.0000854160     0.0069610799
   56  C  4 YY      0.0135478760     0.0175687209    -0.0007068855     0.0000352641    -0.0005797061
   57  C  4 ZZ      0.0072050233     0.0130968201    -0.0046691186    -0.0000392698     0.0119781492
   58  C  4 XY     -0.0034913035     0.0023690535    -0.0046701060     0.0000306713    -0.0034806384
   59  C  4 XZ      0.0004292073    -0.0024014903     0.0039500994     0.0000942609    -0.0062552796
   60  C  4 YZ      0.0019941437     0.0012537950     0.0001570983    -0.0000074248    -0.0060452227
   61  C  5  S     -0.1102035102     0.0249353647    -0.1036528357    -0.0007486723    -0.0250321657
   62  C  5  S      0.2169842530    -0.0495226803     0.2085599275     0.0018093769     0.0555493070
   63  C  5  S      0.0197762467     0.1071136092     0.1649000516    -0.0053283208    -0.1024683068
   64  C  5  X      0.0274138525    -0.0656807133     0.0346054150     0.0001334944     0.0236778013
   65  C  5  Y      0.0377835859     0.0717644916    -0.0329758048    -0.0005271824     0.0309793953
   66  C  5  Z     -0.0643590069    -0.0454769936     0.0080078233     0.0001805544     0.0316438174
   67  C  5  X     -0.0807220203     0.0477759358     0.0534903117    -0.0065021968     0.0404201165
   68  C  5  Y      0.0410893867     0.0242750545    -0.0074437273     0.0100886910     0.0069624605
   69  C  5  Z      0.0064557246    -0.0663546463    -0.0426622851    -0.0051138550     0.0141681806
   70  C  5 XX      0.0161792794     0.0014721720     0.0126847146     0.0000751551    -0.0010109723
   71  C  5 YY      0.0088728605    -0.0028972840     0.0103561746     0.0000950964     0.0039629065
   72  C  5 ZZ      0.0100724910    -0.0041010076     0.0119512647     0.0001218271     0.0029896313
   73  C  5 XY     -0.0056874221    -0.0041888235    -0.0007348511     0.0000552134    -0.0063406772
   74  C  5 XZ      0.0006985877     0.0062389692    -0.0033430823     0.0000247376    -0.0068956426
   75  C  5 YZ     -0.0019502970     0.0032731767    -0.0053032890    -0.0000283921    -0.0007502278
   76  C  6  S      0.0281735400    -0.0504773984     0.0823535773     0.0013215542    -0.1543306672
   77  C  6  S     -0.0549467922     0.0992383806    -0.1634766712    -0.0026531942     0.3092800349
   78  C  6  S      0.0063812133    -0.0211989616    -0.0079498456     0.0035105042     0.0032827591
   79  C  6  X      0.0151059285     0.0115544250     0.0079624991     0.0000855114     0.0241029844
   80  C  6  Y      0.0407418815     0.0166376091     0.0209241505     0.0001288976    -0.0041568218
   81  C  6  Z     -0.0276272425    -0.0449599641     0.0099793042     0.0000507103     0.0047680530
   82  C  6  X      0.0116956084    -0.0011884244     0.0106235508     0.0006918410    -0.0095799534
   83  C  6  Y      0.0146404492     0.0234325758    -0.0034843887    -0.0007331976     0.0192918328
   84  C  6  Z     -0.0230290136    -0.0086591548    -0.0020129250    -0.0009599043     0.0147795538
   85  C  6 XX     -0.0017826974     0.0071116532    -0.0097014841    -0.0001702016     0.0239781661
   86  C  6 YY     -0.0088848937     0.0022895302    -0.0118467524    -0.0001664712     0.0187066877
   87  C  6 ZZ     -0.0001186166     0.0100614151    -0.0109707313    -0.0001468852     0.0191030109
   88  C  6 XY      0.0004140090     0.0006496185    -0.0003686506     0.0000052608    -0.0017696222
   89  C  6 XZ     -0.0029422635    -0.0020413357    -0.0016520636    -0.0000572081     0.0018137831
   90  C  6 YZ      0.0004959994     0.0025539211    -0.0017885117     0.0000050345     0.0001418075
   91  C  7  S      0.0079755641     0.0281573391    -0.0259861334    -0.0003491314    -0.0031548736
   92  C  7  S     -0.0155506110    -0.0575319036     0.0511935052     0.0007746518     0.0013449969
   93  C  7  S     -0.0404414840     0.0258704100     0.0257322524    -0.0042334439     0.0681442745
   94  C  7  X      0.0315891690     0.0695537838    -0.0446209456    -0.0004888927    -0.0013146538
   95  C  7  Y     -0.0334508181    -0.1105653013     0.0844947098     0.0008612705     0.0124817242
   96  C  7  Z      0.0113701435     0.0495520717    -0.0411699596    -0.0004263337     0.0007220449
   97  C  7  X      0.0177849767    -0.0131470699    -0.0230036667    -0.0002617638    -0.0490949359
   98  C  7  Y     -0.0378935153     0.0149363625     0.0375135487    -0.0014131162     0.0785539037
   99  C  7  Z      0.0180835500    -0.0047459318    -0.0136391451     0.0016753266    -0.0324691029
  100  C  7 XX     -0.0017964908    -0.0035384603     0.0021778489     0.0000596269    -0.0006094825
  101  C  7 YY     -0.0009940910    -0.0052767378     0.0050999671     0.0000438072     0.0006931581
  102  C  7 ZZ     -0.0001320104    -0.0026726149     0.0026454358     0.0000376545    -0.0007704222
  103  C  7 XY      0.0012888585     0.0024810108    -0.0019157585    -0.0000218413    -0.0002442691
  104  C  7 XZ     -0.0005989546    -0.0011475392     0.0011627728    -0.0000199873    -0.0006516460
  105  C  7 YZ     -0.0000536854     0.0020218393    -0.0023909406     0.0000091899     0.0001455237
  106  C  8  S     -0.0414564709     0.0629293285     0.1160353031    -0.0003280043     0.0201892089
  107  C  8  S      0.0807834670    -0.1257848359    -0.2340880978     0.0005003518    -0.0395716337
  108  C  8  S     -0.0407610336    -0.0019668046    -0.0970466646    -0.0002265858    -0.0287300931
  109  C  8  X     -0.0366344353     0.0356574272     0.0241148157    -0.0215685566    -0.0049658483
  110  C  8  Y      0.0028424287    -0.0023994415    -0.0018528949     0.0964972124     0.0010137040
  111  C  8  Z      0.0175678303    -0.0174242249    -0.0116196253    -0.0659045770     0.0023017450
  112  C  8  X      0.0137519441     0.0140019181     0.0775410901    -0.0060822121     0.0157867681
  113  C  8  Y     -0.0045355467     0.0036905270    -0.0114435415     0.0200215414    -0.0021192861
  114  C  8  Z     -0.0036628311    -0.0115522029    -0.0320883467    -0.0127238336    -0.0098415054
  115  C  8 XX      0.0048097884    -0.0076656542    -0.0144615277    -0.0022788757    -0.0024606604
  116  C  8 YY      0.0034976107    -0.0062406232    -0.0130555599    -0.0008942568    -0.0024425420
  117  C  8 ZZ      0.0032562477    -0.0055801495    -0.0110556803     0.0032244153    -0.0019494617
  118  C  8 XY     -0.0006669631     0.0012867107     0.0026639261     0.0058931588     0.0006103819
  119  C  8 XZ     -0.0012054319     0.0018644997     0.0031759997    -0.0032967942     0.0005452085
  120  C  8 YZ     -0.0010913032     0.0021748889     0.0051702187    -0.0023749675     0.0010956286
  121  N  9  S      0.0170045366     0.0496927603    -0.0333012206    -0.0002917400    -0.0028426042
  122  N  9  S      0.0342495605     0.0986852282    -0.0681699682    -0.0007179232    -0.0080504112
  123  N  9  S     -0.0071798513     0.0559084290    -0.0021322089     0.0002235985     0.0568837438
  124  N  9  X      0.0041636123     0.0179247356    -0.0133094128    -0.0000511592    -0.0019706428
  125  N  9  Y     -0.0114842854    -0.0301578019     0.0187709586     0.0001704497     0.0003922905
  126  N  9  Z      0.0052374638     0.0123447274    -0.0073977624    -0.0001155983    -0.0018649411
  127  N  9  X      0.0040718399    -0.0021195930    -0.0019073104     0.0001421602    -0.0062442428
  128  N  9  Y     -0.0022974419     0.0057782902     0.0043417623     0.0002888425     0.0133205719
  129  N  9  Z      0.0005772592    -0.0026895451    -0.0031042183    -0.0004575171    -0.0049976766
  130  N  9 XX      0.0003768117     0.0020363710    -0.0019532819    -0.0000512482    -0.0006218148
  131  N  9 YY      0.0018960209     0.0048134953    -0.0032825572    -0.0000342949    -0.0000541112
  132  N  9 ZZ      0.0006546241     0.0013431462    -0.0010507287    -0.0000301214    -0.0005806617
  133  N  9 XY     -0.0006611954    -0.0028089847     0.0020271942     0.0000086180    -0.0000015145
  134  N  9 XZ      0.0003406855     0.0011693761    -0.0007416529     0.0000057444    -0.0001586740
  135  N  9 YZ     -0.0009216840    -0.0020095624     0.0010359503    -0.0000138393     0.0000524951
  136  C 10  S      0.0033341107     0.0067328376     0.0360363155    -0.1394712308     0.0100250056
  137  C 10  S     -0.0063557406    -0.0130923381    -0.0697071484     0.2678865896    -0.0194911336
  138  C 10  S      0.0125488906    -0.0245860321    -0.0368624587     0.0806039175    -0.0073774600
  139  C 10  X     -0.0281837006     0.0347700805     0.0516328191     0.0507648601     0.0075412122
  140  C 10  Y     -0.0027877080     0.0087199381     0.0238045019     0.0012300531     0.0055800392
  141  C 10  Z      0.0180131501    -0.0258475945    -0.0470963835    -0.0288982037    -0.0085807759
  142  C 10  X     -0.0069278738     0.0057769799     0.0037368772     0.0107957021     0.0008784870
  143  C 10  Y     -0.0027703334     0.0093570705     0.0199617788     0.0030499254     0.0047777597
  144  C 10  Z      0.0063428908    -0.0102481155    -0.0180715151    -0.0085382806    -0.0035263113
  145  C 10 XX     -0.0015111147     0.0007831237    -0.0011308596     0.0216686391    -0.0005333880
  146  C 10 YY      0.0000802735    -0.0015184803    -0.0057984641     0.0132857567    -0.0016291165
  147  C 10 ZZ      0.0007131730    -0.0017964454    -0.0050228533     0.0123122624    -0.0011633847
  148  C 10 XY      0.0014804134    -0.0014054552    -0.0011250128    -0.0040664846    -0.0000268898
  149  C 10 XZ     -0.0001882572     0.0004223480     0.0007348414    -0.0063197404     0.0001008620
  150  C 10 YZ     -0.0008254380     0.0018486705     0.0047143435    -0.0040597041     0.0010929018
  151  C 11  S      0.0401164731    -0.0463473478    -0.0658156002    -0.1357084674    -0.0105362765
  152  C 11  S     -0.0749202597     0.0874309960     0.1263354738     0.2604040055     0.0205261803
  153  C 11  S     -0.0266174937     0.0344691610     0.0479201577     0.0575920013     0.0065961960
  154  C 11  X     -0.0087835668     0.0162946985     0.0416185980    -0.0579950064     0.0106143523
  155  C 11  Y      0.0174533181    -0.0218708042    -0.0370278065     0.0137136435    -0.0070811076
  156  C 11  Z     -0.0092948447     0.0087561062     0.0071671736     0.0207595893    -0.0001061407
  157  C 11  X     -0.0018408537     0.0048519459     0.0151668268    -0.0169418201     0.0040017716
  158  C 11  Y      0.0072026998    -0.0091824249    -0.0129618320     0.0133754091    -0.0020195769
  159  C 11  Z     -0.0047768035     0.0046871048     0.0021828383    -0.0015127597    -0.0007160152
  160  C 11 XX     -0.0046186615     0.0051978860     0.0068551515     0.0201240740     0.0010114576
  161  C 11 YY     -0.0050092375     0.0061840971     0.0098174773     0.0124941413     0.0017356973
  162  C 11 ZZ     -0.0033039817     0.0038816308     0.0056201590     0.0127832689     0.0009022844
  163  C 11 XY      0.0018203008    -0.0023328604    -0.0038958480    -0.0022053173    -0.0007240556
  164  C 11 XZ      0.0006506521    -0.0003489247     0.0006965803    -0.0068928590     0.0003262461
  165  C 11 YZ      0.0025510213    -0.0029178362    -0.0041981447    -0.0044622239    -0.0006825945
  166  C 12  S      0.0518236112    -0.0649687689    -0.1085184308     0.0025544846    -0.0203263033
  167  C 12  S     -0.0974185535     0.1230773354     0.2075616981    -0.0048825314     0.0392141843
  168  C 12  S     -0.0165946370     0.0199525731     0.0343564724    -0.0002539292     0.0088676162
  169  C 12  X      0.0171933732    -0.0190748992    -0.0242969417    -0.0198616810    -0.0028069018
  170  C 12  Y     -0.0020241830     0.0021362571     0.0025509383     0.0899850879     0.0008062348
  171  C 12  Z     -0.0081416607     0.0085476741     0.0110206394    -0.0616925800     0.0008705194
  172  C 12  X     -0.0002175369     0.0016170772     0.0047310131    -0.0076127457     0.0006313396
  173  C 12  Y     -0.0002062984    -0.0004307996    -0.0000380208     0.0328671401     0.0001920249
  174  C 12  Z     -0.0001109716    -0.0006324104    -0.0028296447    -0.0223424628    -0.0003354695
  175  C 12 XX     -0.0064372527     0.0080948435     0.0135608648     0.0021889778     0.0025628666
  176  C 12 YY     -0.0057047753     0.0072888955     0.0124841414     0.0007627076     0.0024037970
  177  C 12 ZZ     -0.0045788785     0.0059081940     0.0102235283    -0.0037956476     0.0019598175
  178  C 12 XY      0.0014962149    -0.0018094578    -0.0028757908    -0.0064821993    -0.0005528771
  179  C 12 XZ      0.0016983155    -0.0020126078    -0.0031160499     0.0037693293    -0.0005282881
  180  C 12 YZ      0.0027955870    -0.0033876201    -0.0054557715     0.0027226745    -0.0009859639
  181  C 13  S      0.0392404643    -0.0449018801    -0.0649816551     0.1379896905    -0.0089183316
  182  C 13  S     -0.0734062374     0.0849693691     0.1245203561    -0.2647603130     0.0174152800
  183  C 13  S     -0.0228842045     0.0293016299     0.0517116770    -0.0598401603     0.0052476658
  184  C 13  X     -0.0014254121     0.0074417824     0.0261492752     0.0530114663     0.0083056529
  185  C 13  Y     -0.0165493522     0.0197539673     0.0306647939     0.0010511855     0.0053740367
  186  C 13  Z      0.0141715112    -0.0200268516    -0.0390203282    -0.0295965601    -0.0088884136
  187  C 13  X     -0.0001287560     0.0024716674     0.0085044931     0.0110713687     0.0036670955
  188  C 13  Y     -0.0063465079     0.0069675842     0.0121695439     0.0095024359     0.0010855106
  189  C 13  Z      0.0052138226    -0.0070213869    -0.0144039463    -0.0136593178    -0.0030193355
  190  C 13 XX     -0.0040256237     0.0042539999     0.0053498181    -0.0209759792     0.0004316032
  191  C 13 YY     -0.0047983220     0.0058044109     0.0090786395    -0.0131059185     0.0014478310
  192  C 13 ZZ     -0.0038120197     0.0047390194     0.0076007109    -0.0120542061     0.0012162034
  193  C 13 XY      0.0006993921    -0.0005221971    -0.0000985092     0.0039875193     0.0001729633
  194  C 13 XZ      0.0011825868    -0.0012100908    -0.0014607046     0.0058885675    -0.0000813500
  195  C 13 YZ      0.0029511063    -0.0035721473    -0.0056843867     0.0039820345    -0.0009683124
  196  C 14  S      0.0023077111     0.0084315395     0.0362789017     0.1382900892     0.0113805084
  197  C 14  S     -0.0046399129    -0.0161274824    -0.0704319947    -0.2656006960    -0.0220106706
  198  C 14  S      0.0051798986    -0.0130073610    -0.0475681685    -0.0782685179    -0.0072659131
  199  C 14  X     -0.0303917581     0.0397625540     0.0645325312    -0.0545901836     0.0096131825
  200  C 14  Y      0.0085662494    -0.0155581583    -0.0345974960     0.0101454350    -0.0071166895
  201  C 14  Z      0.0100396518    -0.0090031212    -0.0071129384     0.0214857550     0.0005089813
  202  C 14  X     -0.0085506898     0.0085824679     0.0138569336    -0.0130453822     0.0030140678
  203  C 14  Y      0.0025308721    -0.0068208309    -0.0243831774     0.0062582580    -0.0038789320
  204  C 14  Z      0.0029899106     0.0011970867     0.0120020437     0.0021345699     0.0022487386
  205  C 14 XX     -0.0003746949    -0.0006348413    -0.0032312175    -0.0210282705    -0.0010085372
  206  C 14 YY      0.0006114104    -0.0021954488    -0.0066367138    -0.0127607093    -0.0017646516
  207  C 14 ZZ     -0.0007584383    -0.0001255916    -0.0024101706    -0.0130346629    -0.0009746952
  208  C 14 XY     -0.0013779454     0.0020153330     0.0038269819     0.0023781739     0.0007239116
  209  C 14 XZ      0.0013982552    -0.0014896236    -0.0019041274     0.0072702234    -0.0002615361
  210  C 14 YZ      0.0002570187     0.0005676680     0.0027661506     0.0045928349     0.0008893396
  211  H 15  S     -0.0632495718    -0.0385153964    -0.0281834926    -0.0003945642     0.0251319712
  212  H 15  S     -0.0074440088    -0.0012730892    -0.0048817829    -0.0002946147     0.0006263479
  213  H 16  S     -0.0338912998    -0.0143816122    -0.0135377063     0.0002638444    -0.0862432792
  214  H 16  S     -0.0036646445    -0.0001831390    -0.0023610739     0.0003725611    -0.0121421813
  215  H 17  S      0.0300542253     0.0424375906    -0.0027710737     0.0001785541    -0.0874893389
  216  H 17  S      0.0007231648     0.0084663070    -0.0039147094     0.0002292658    -0.0115520524
  217  H 18  S      0.0496615291     0.0587396997    -0.0038777574    -0.0001484388     0.0354050270
  218  H 18  S      0.0000357782     0.0109540529    -0.0018603605     0.0009309310     0.0024108922
  219  H 19  S     -0.0143714548     0.0238800850    -0.0447858942    -0.0008523110     0.1118426583
  220  H 19  S     -0.0009443684     0.0053333337    -0.0101168780    -0.0002363296     0.0128811915
  221  H 20  S     -0.0158197536     0.0333925264    -0.0547782713    -0.0009490891     0.0943838921
  222  H 20  S     -0.0022713683     0.0021783434    -0.0030837912    -0.0004320142     0.0162567315
  223  H 21  S      0.0024873487    -0.0082882452    -0.0251578304     0.0811728438    -0.0060217644
  224  H 21  S     -0.0029038718     0.0019371624    -0.0042028198     0.0040995274    -0.0021617571
  225  H 22  S     -0.0182456950     0.0223221950     0.0345762111     0.0782865002     0.0062399354
  226  H 22  S     -0.0027760242     0.0022275648     0.0013100727     0.0050562250     0.0000262157
  227  H 23  S     -0.0231825788     0.0309180867     0.0569605858    -0.0013796022     0.0120521266
  228  H 23  S     -0.0019751539     0.0020907981     0.0031136508    -0.0001591123     0.0006882875
  229  H 24  S     -0.0176451862     0.0213103640     0.0340155493    -0.0788783926     0.0052182903
  230  H 24  S     -0.0025840610     0.0018439129     0.0013479109    -0.0050552927    -0.0001511033
  231  H 25  S      0.0029118254    -0.0090436944    -0.0251059481    -0.0786188612    -0.0066327840
  232  H 25  S     -0.0026477181     0.0013687208    -0.0032889000    -0.0025617047    -0.0017655893
  233  C 26  S     -0.1357028398     0.0825296454    -0.0459970165     0.0001251286    -0.0311495553
  234  C 26  S      0.2499840314    -0.1484199684     0.0951412828    -0.0002186430     0.0563248059
  235  C 26  S      0.1613885083    -0.0682405384     0.1380935353     0.0067990963     0.0406180241
  236  C 26  X      0.0007641103    -0.0418398947    -0.0715895605    -0.0016784151     0.0071206655
  237  C 26  Y      0.0025301308     0.0107798538    -0.0005106887     0.0029036791     0.0041334211
  238  C 26  Z     -0.0020259249     0.0102658840     0.0421272105    -0.0014505413     0.0044925036
  239  C 26  X     -0.0528461247     0.1106931710     0.1489947356     0.0000884095    -0.0265136199
  240  C 26  Y     -0.0020648173    -0.0040536493    -0.0101063650    -0.0061610095    -0.0004112843
  241  C 26  Z      0.0329606222    -0.0598214160    -0.0697546626     0.0053143066     0.0056101279
  242  C 26 XX      0.0252727383    -0.0134459084     0.0094996367    -0.0002108465     0.0043555939
  243  C 26 YY      0.0055819634    -0.0035135267     0.0018805173    -0.0000741184     0.0013554918
  244  C 26 ZZ      0.0106443275    -0.0072959797     0.0047607808     0.0002743151     0.0026440095
  245  C 26 XY     -0.0018469825    -0.0003357003     0.0000923541     0.0004831088    -0.0011185389
  246  C 26 XZ     -0.0115061808     0.0071511974    -0.0052317921    -0.0002698845    -0.0029054368
  247  C 26 YZ      0.0004502813     0.0004803308    -0.0002428143    -0.0002302363     0.0003789508
  248  C 27  S     -0.1041326875     0.0980989657     0.0596452609     0.0005696067    -0.0121011663
  249  C 27  S      0.1909912487    -0.1854625025    -0.1209076864    -0.0007743407     0.0232791255
  250  C 27  S      0.0932780846    -0.1482545339    -0.1631567603    -0.0034783735     0.0363016063
  251  C 27  X     -0.0440879067     0.0156561789    -0.0681818123    -0.0026456488    -0.0286932358
  252  C 27  Y      0.0020925039     0.0016632450     0.0043226617     0.0116585557     0.0026949638
  253  C 27  Z      0.0206757475    -0.0107015059     0.0338837936    -0.0079046170     0.0152658946
  254  C 27  X      0.0345087425     0.0314027951     0.1345033175    -0.0020488338     0.0147165364
  255  C 27  Y     -0.0001858952    -0.0039956212    -0.0078980631     0.0098879163     0.0006616772
  256  C 27  Z     -0.0206120454    -0.0122154168    -0.0685660408    -0.0070354158    -0.0020811439
  257  C 27 XX      0.0191135674    -0.0185955347    -0.0131230043    -0.0009548157     0.0020383591
  258  C 27 YY      0.0049741023    -0.0048198551    -0.0028576789    -0.0003061045     0.0009104043
  259  C 27 ZZ      0.0079995705    -0.0082031536    -0.0049128852     0.0011318374     0.0015438925
  260  C 27 XY     -0.0014566411     0.0009549746     0.0012712730     0.0021095801    -0.0003394528
  261  C 27 XZ     -0.0078954798     0.0082102828     0.0057320434    -0.0010682181    -0.0010912526
  262  C 27 YZ      0.0003649231    -0.0001315016    -0.0002407431    -0.0008438707     0.0002090760
  263  C 28  S      0.0485325546     0.1269367361    -0.0887842311    -0.0009421468    -0.0182521366
  264  C 28  S     -0.0974765822    -0.2499921304     0.1781135332     0.0015547429     0.0355175275
  265  C 28  S     -0.0100617916    -0.1328541317     0.0280920111     0.0128018610    -0.0520666523
  266  C 28  X      0.0718948075     0.0070875358     0.0574888063     0.0004357878     0.0133408774
  267  C 28  Y      0.0254148922     0.0328269865    -0.0144434851    -0.0002598172     0.0315305225
  268  C 28  Z     -0.0314764448     0.0021041168    -0.0316939194    -0.0002535868     0.0215427104
  269  C 28  X      0.0732235315     0.0035453177     0.0036983103     0.0037674381    -0.0364736577
  270  C 28  Y     -0.0297083041     0.0397871983     0.0232923585     0.0002768149     0.0794606535
  271  C 28  Z     -0.0099826045    -0.0191945687    -0.0214026107    -0.0041516248    -0.0278930717
  272  C 28 XX     -0.0124777697    -0.0187818334     0.0076018181     0.0001047825     0.0007761840
  273  C 28 YY     -0.0043708349    -0.0136637225     0.0112121759     0.0000650853     0.0048671408
  274  C 28 ZZ     -0.0011611249    -0.0108277916     0.0107065548     0.0001433307    -0.0010269881
  275  C 28 XY      0.0026268421     0.0031969226    -0.0011690168    -0.0000005346    -0.0034158446
  276  C 28 XZ     -0.0031505124     0.0005644058    -0.0014841467    -0.0000983110    -0.0053778552
  277  C 28 YZ     -0.0008548716     0.0046662819    -0.0061037516    -0.0001264079    -0.0020991985

                         26               27               28               29               30
                   -0.7846002758    -0.7062469523    -0.6807979677    -0.6651347250    -0.6551132145
    1  C  1  S      0.0588106766     0.0649959796     0.0306926586     0.0033419881    -0.0673655784
    2  C  1  S     -0.1228132085    -0.1327146977    -0.0637104941    -0.0071662545     0.1445593524
    3  C  1  S     -0.0374181419    -0.0868996566    -0.0153259611     0.0004160300    -0.0087107950
    4  C  1  X      0.0456005236     0.0169610599    -0.0504263198    -0.0005597171     0.0243017887
    5  C  1  Y      0.0035593617     0.0187595277     0.0363774386     0.0056087320    -0.1110321406
    6  C  1  Z      0.0287807207     0.0277989080     0.0245222024    -0.0027205983     0.0367332539
    7  C  1  X      0.0135554121    -0.0132484355    -0.0269489491     0.0001484310     0.0050602899
    8  C  1  Y     -0.0079751505    -0.0059594252     0.0116744641     0.0041763953    -0.0479108847
    9  C  1  Z      0.0113129227     0.0279461157     0.0102662320    -0.0017322753     0.0161789605
   10  C  1 XX     -0.0024357289    -0.0072188769    -0.0073966775    -0.0005685619     0.0121553061
   11  C  1 YY     -0.0091631098    -0.0065155307     0.0008731903    -0.0002626505     0.0040817771
   12  C  1 ZZ     -0.0119369501    -0.0117268304    -0.0052524093    -0.0006088188     0.0124252557
   13  C  1 XY     -0.0009791847    -0.0038971833    -0.0021360323     0.0000337859     0.0000921195
   14  C  1 XZ     -0.0000916250     0.0052612248     0.0054822528     0.0001254497    -0.0042900360
   15  C  1 YZ     -0.0011826332    -0.0016809825    -0.0001581127     0.0001076874    -0.0022887138
   16  C  2  S      0.0711114393     0.0233597844    -0.0242620636    -0.0017276817     0.0436950081
   17  C  2  S     -0.1440532222    -0.0526494475     0.0491967351     0.0032658503    -0.0859596025
   18  C  2  S     -0.0139129507     0.0406957059     0.0088273619     0.0024280002    -0.0150328320
   19  C  2  X      0.0194960732     0.0031781888    -0.0237681343     0.0007506608    -0.0038256142
   20  C  2  Y     -0.0124598179     0.0068698105    -0.0150665048     0.0011553067     0.0018373401
   21  C  2  Z     -0.0177332508    -0.0791075024    -0.0775445185    -0.0052691780     0.1191224665
   22  C  2  X      0.0146435226     0.0153193686    -0.0096003824     0.0008349561    -0.0030456879
   23  C  2  Y      0.0050346323     0.0165908784    -0.0092753566    -0.0004113086     0.0019072516
   24  C  2  Z     -0.0138103423    -0.0303944634    -0.0228876572    -0.0002119703     0.0318921897
   25  C  2 XX     -0.0013052802    -0.0033954794    -0.0011132763     0.0002828775    -0.0046375624
   26  C  2 YY     -0.0118434401    -0.0025924950     0.0059570551     0.0003461504    -0.0093579668
   27  C  2 ZZ     -0.0117361510    -0.0052810301     0.0027737070    -0.0000129789    -0.0013778792
   28  C  2 XY     -0.0001561465    -0.0018691650    -0.0025923423     0.0000960978    -0.0014094298
   29  C  2 XZ      0.0011838861    -0.0010901138    -0.0035474729    -0.0000667521     0.0031363794
   30  C  2 YZ     -0.0019029921    -0.0053164367    -0.0033263944    -0.0001014943     0.0025561735
   31  C  3  S      0.0125861656    -0.0717372346    -0.0514765319    -0.0007228631     0.0188021000
   32  C  3  S     -0.0208316305     0.1483295594     0.1023475752     0.0012173784    -0.0327772382
   33  C  3  S     -0.0536132811     0.0153339007     0.0615536969    -0.0019611703    -0.0270505121
   34  C  3  X      0.0328243679    -0.0019355109    -0.0288023918    -0.0019630927     0.0436259210
   35  C  3  Y      0.0428939604     0.0199811240    -0.0481894264    -0.0058282752     0.1350312013
   36  C  3  Z     -0.0108866619    -0.0194091282    -0.0345566060     0.0013459191    -0.0034826177
   37  C  3  X      0.0041318154    -0.0039440726    -0.0097235178    -0.0013181375     0.0159078523
   38  C  3  Y      0.0190227793     0.0214913353    -0.0109191574    -0.0031797138     0.0443205349
   39  C  3  Z     -0.0172594616    -0.0169237796     0.0033929060    -0.0002479332    -0.0163921389
   40  C  3 XX      0.0016904543     0.0040519158     0.0021899979     0.0000371852     0.0002817526
   41  C  3 YY     -0.0012296361     0.0115166008     0.0077000557    -0.0000759944    -0.0000348417
   42  C  3 ZZ     -0.0029047726     0.0122971237     0.0089399218     0.0002008528    -0.0049569168
   43  C  3 XY      0.0006128535     0.0014589710    -0.0006472094    -0.0001750392     0.0040802547
   44  C  3 XZ      0.0042537801    -0.0033407424    -0.0063165992    -0.0000737413     0.0032889425
   45  C  3 YZ      0.0029746482     0.0037429757    -0.0005112999    -0.0003242329     0.0063588270
   46  C  4  S     -0.0485219829    -0.0445546007     0.0302030648     0.0047926794    -0.1083051280
   47  C  4  S      0.0992451395     0.0918256520    -0.0624812683    -0.0106729514     0.2262091054
   48  C  4  S      0.0548318782     0.0846674497     0.0002589961     0.0175378695     0.0545523594
   49  C  4  X      0.0361953590    -0.0797917772    -0.0659112121    -0.0023155147     0.0395806076
   50  C  4  Y     -0.0168954351     0.0304451886     0.0436153566    -0.0022926190     0.0298396351
   51  C  4  Z     -0.0030159698    -0.0255885997    -0.0020826749     0.0050404726    -0.0967335690
   52  C  4  X      0.0068069002    -0.0225973232    -0.0198463913     0.0019541247     0.0137097176
   53  C  4  Y     -0.0238777949    -0.0095320166     0.0155416565    -0.0053071969    -0.0015069507
   54  C  4  Z      0.0096044049     0.0045310879     0.0045729143     0.0037644053    -0.0394396744
   55  C  4 XX      0.0035858826     0.0023968495    -0.0019254022    -0.0004722122     0.0102505501
   56  C  4 YY      0.0087827841     0.0073204476    -0.0080402096    -0.0010282678     0.0223764483
   57  C  4 ZZ      0.0053968545     0.0091732553    -0.0008547954    -0.0006286826     0.0122955420
   58  C  4 XY     -0.0034084632     0.0049530185     0.0029128543    -0.0001785000     0.0028569786
   59  C  4 XZ      0.0020724736    -0.0013641557    -0.0026972850    -0.0000592558     0.0008900506
   60  C  4 YZ     -0.0017280434     0.0028833652     0.0048055299     0.0001794113    -0.0042837822
   61  C  5  S     -0.0508758270     0.1007585350     0.0311779353    -0.0032146320     0.0643977559
   62  C  5  S      0.1005852637    -0.2075258145    -0.0635607946     0.0058326307    -0.1287714166
   63  C  5  S      0.1660040239    -0.1332130844     0.0021265530     0.0148197999    -0.1324109954
   64  C  5  X     -0.0649804992    -0.0670677726     0.1021073487     0.0033130695    -0.1010882143
   65  C  5  Y     -0.0018755634    -0.0105266676    -0.0343461352    -0.0064043463     0.1066146395
   66  C  5  Z      0.0479100189     0.0363515088    -0.0383421304     0.0034468033    -0.0324380600
   67  C  5  X      0.0937283058     0.0253677326     0.0675019408     0.0115009675    -0.0549766736
   68  C  5  Y     -0.0095993640    -0.0151268957    -0.0112672993    -0.0175471485     0.0409536934
   69  C  5  Z     -0.0562633995     0.0023059207    -0.0323972554     0.0075389500     0.0149735434
   70  C  5 XX      0.0055747983    -0.0175644178    -0.0066380378     0.0005994099    -0.0086369469
   71  C  5 YY      0.0072162866    -0.0074073860    -0.0038048195     0.0002053862    -0.0045889719
   72  C  5 ZZ      0.0063013198    -0.0104075796    -0.0028222487     0.0002269811    -0.0082303494
   73  C  5 XY     -0.0030486734    -0.0002364987     0.0009559545    -0.0000245478    -0.0037492854
   74  C  5 XZ      0.0004030853     0.0093883257     0.0014349982    -0.0002947005     0.0065149827
   75  C  5 YZ     -0.0047847946     0.0008646433     0.0026604239     0.0000442712    -0.0001436588
   76  C  6  S      0.0251641152    -0.0341624638    -0.0702649552    -0.0039388622     0.0934902017
   77  C  6  S     -0.0505373683     0.0693481811     0.1430913819     0.0083188571    -0.1953703045
   78  C  6  S     -0.0181012946     0.0244598520     0.0435270364    -0.0065558285    -0.0007946755
   79  C  6  X      0.0287196850    -0.0044660347    -0.0513849032    -0.0015626137     0.0470206640
   80  C  6  Y      0.0253871669     0.0537858505     0.0482512664     0.0012455831    -0.0424262388
   81  C  6  Z     -0.0162431523    -0.0336678507     0.0197656592     0.0019000892    -0.0593132896
   82  C  6  X      0.0097119061    -0.0030548995    -0.0168575966    -0.0019149511     0.0240130145
   83  C  6  Y      0.0098292681     0.0146608332     0.0157332147     0.0020669744    -0.0268605806
   84  C  6  Z     -0.0033906091    -0.0097993204     0.0080969290     0.0023679609    -0.0276460298
   85  C  6 XX     -0.0015173359     0.0057655006     0.0121833698     0.0007424361    -0.0183684170
   86  C  6 YY     -0.0066487043     0.0001726500     0.0077673674     0.0005163137    -0.0123269160
   87  C  6 ZZ     -0.0020909202     0.0087776851     0.0108272120     0.0004226680    -0.0109874974
   88  C  6 XY     -0.0011754670     0.0000894010     0.0011336642    -0.0001101578     0.0015509286
   89  C  6 XZ     -0.0026324982     0.0008198927     0.0050580785     0.0003029272    -0.0070033199
   90  C  6 YZ     -0.0006210582     0.0009613703     0.0015999989     0.0002393714    -0.0055955849
   91  C  7  S     -0.0340206914    -0.0881750526    -0.0470111321     0.0016138121    -0.0109027018
   92  C  7  S      0.0660104215     0.1849743289     0.1008942903    -0.0036945485     0.0238894562
   93  C  7  S      0.0969406487     0.0888365743     0.0122727683     0.0075524222    -0.0172904921
   94  C  7  X     -0.0448748066    -0.1081995479    -0.0492803329     0.0032893008    -0.0387891295
   95  C  7  Y      0.0839653554     0.1765968753     0.0921179444    -0.0023535517     0.0123506255
   96  C  7  Z     -0.0367746410    -0.0695162803    -0.0398840330    -0.0001154237     0.0126787295
   97  C  7  X     -0.0510943478    -0.0260113822     0.0061410824    -0.0008349569     0.0106125290
   98  C  7  Y      0.0892844285     0.0460737334    -0.0117244994     0.0045065513    -0.0201108356
   99  C  7  Z     -0.0368947782    -0.0189545114     0.0050775466    -0.0038051979     0.0123083136
  100  C  7 XX      0.0026460889     0.0100158919     0.0053174744    -0.0003327845     0.0032245661
  101  C  7 YY      0.0064440604     0.0171120206     0.0098972623    -0.0002354514     0.0006897807
  102  C  7 ZZ      0.0027101014     0.0076713404     0.0045069349    -0.0000876967    -0.0001704032
  103  C  7 XY     -0.0027744442    -0.0075220529    -0.0037864247     0.0001877950    -0.0018294148
  104  C  7 XZ      0.0014345968     0.0032519340     0.0015662537     0.0000021059     0.0000004673
  105  C  7 YZ     -0.0025638846    -0.0046724140    -0.0027406610    -0.0000692314     0.0012549843
  106  C  8  S     -0.0632554132    -0.0276180934     0.0804900043    -0.0016468873     0.0492313154
  107  C  8  S      0.1244923525     0.0596707464    -0.1691137636     0.0035896784    -0.1000589219
  108  C  8  S      0.1259377828     0.0148516240    -0.0920777393     0.0061174511    -0.0432373117
  109  C  8  X      0.0623751730    -0.0853502937     0.0991473763     0.0407567953     0.0094976707
  110  C  8  Y     -0.0057774252     0.0064499182    -0.0088346293    -0.1784051310    -0.0085927972
  111  C  8  Z     -0.0292351855     0.0411356828    -0.0468093646     0.1212589895     0.0016048155
  112  C  8  X     -0.0701089791    -0.0120938098     0.0653231756     0.0105990721     0.0244902005
  113  C  8  Y      0.0091287288     0.0010960585    -0.0086337971    -0.0438733720    -0.0066635772
  114  C  8  Z      0.0304350268     0.0040336354    -0.0303494357     0.0294299017    -0.0077086917
  115  C  8 XX      0.0066378814     0.0056053624    -0.0130352612     0.0016370753    -0.0066328251
  116  C  8 YY      0.0092623786     0.0010454221    -0.0070758576     0.0007727155    -0.0053482507
  117  C  8 ZZ      0.0066103917     0.0022450697    -0.0077169205    -0.0016988856    -0.0051050609
  118  C  8 XY     -0.0019961847    -0.0001655536     0.0014194888    -0.0035499960     0.0006483630
  119  C  8 XZ     -0.0006249659    -0.0022023336     0.0040100083     0.0018729325     0.0018293221
  120  C  8 YZ     -0.0046982787     0.0007165970     0.0012365909     0.0013191769     0.0019491375
  121  N  9  S     -0.0272585315    -0.0528886722    -0.0272759173     0.0007753869    -0.0059829597
  122  N  9  S     -0.0570034211    -0.1090538740    -0.0558985858     0.0016716202    -0.0118879636
  123  N  9  S      0.0276564934    -0.0515603301    -0.0523419725     0.0025590580    -0.0233397161
  124  N  9  X     -0.0098960534    -0.0109140750    -0.0064270385    -0.0006236544     0.0086344445
  125  N  9  Y      0.0129065247     0.0183231208     0.0073754508    -0.0002904418     0.0035504603
  126  N  9  Z     -0.0059683031    -0.0098861111    -0.0027321248     0.0006381739    -0.0077890053
  127  N  9  X     -0.0061173472    -0.0008116823     0.0040891375    -0.0001243033    -0.0035723166
  128  N  9  Y      0.0095357533     0.0003245373    -0.0035979170     0.0001397711    -0.0047111054
  129  N  9  Z     -0.0044373388     0.0005054584     0.0013178689     0.0002133032     0.0044584146
  130  N  9 XX     -0.0016311249    -0.0024856085    -0.0015450784    -0.0000031719     0.0009927982
  131  N  9 YY     -0.0026208783    -0.0049912650    -0.0024389632     0.0000910298    -0.0009055956
  132  N  9 ZZ     -0.0010254600    -0.0019851082    -0.0008681120     0.0000820885    -0.0008031346
  133  N  9 XY      0.0015395067     0.0027080677     0.0016676144     0.0000325110    -0.0007626394
  134  N  9 XZ     -0.0006285995    -0.0013409292    -0.0007515495     0.0000002747    -0.0001098594
  135  N  9 YZ      0.0009118202     0.0022068908     0.0009742669    -0.0000617800     0.0011046460
  136  C 10  S     -0.0552428462     0.0444306604    -0.0599180479     0.1042594562    -0.0151860798
  137  C 10  S      0.1078463763    -0.0879921155     0.1189444252    -0.2088537406     0.0303393552
  138  C 10  S      0.0328910285    -0.0306730742     0.0284357618    -0.0615506926     0.0028823187
  139  C 10  X     -0.0161539356    -0.0295357909     0.0679631923     0.1128666806     0.0414428522
  140  C 10  Y     -0.0231919076    -0.0067452932     0.0395279200    -0.0075106850     0.0368496431
  141  C 10  Z      0.0276490865     0.0214532246    -0.0690111150    -0.0556225217    -0.0524958461
  142  C 10  X      0.0021759040    -0.0128235460     0.0185078560     0.0336212155     0.0111054359
  143  C 10  Y     -0.0183488795     0.0025432786     0.0153976812     0.0091302343     0.0146762134
  144  C 10  Z      0.0137616981     0.0053298610    -0.0221277797    -0.0254491584    -0.0181298875
  145  C 10 XX      0.0040030741    -0.0056565463     0.0099701361    -0.0119666009     0.0044030668
  146  C 10 YY      0.0083293993    -0.0059122208     0.0067703151    -0.0154666869     0.0007690488
  147  C 10 ZZ      0.0059107089    -0.0039009704     0.0048517909    -0.0111449797     0.0008716316
  148  C 10 XY     -0.0010570964     0.0022667421    -0.0036496895     0.0035625876    -0.0013276659
  149  C 10 XZ     -0.0001814279     0.0001793911    -0.0009987523     0.0008955923    -0.0010043589
  150  C 10 YZ     -0.0049558961     0.0018953318    -0.0008085671     0.0068438790     0.0010763177
  151  C 11  S      0.0304837926     0.0075358438    -0.0321014094    -0.1088946998    -0.0297672022
  152  C 11  S     -0.0605354674    -0.0146529927     0.0644920487     0.2172942093     0.0599652394
  153  C 11  S     -0.0230714531     0.0104699805     0.0071752619     0.0537502686     0.0174778185
  154  C 11  X     -0.0582406065     0.0686879746    -0.1149821798     0.0988663407    -0.0466061765
  155  C 11  Y      0.0313316527    -0.0347309009     0.0691865259    -0.0093519417     0.0424637342
  156  C 11  Z      0.0065567093    -0.0096018195     0.0071356385    -0.0464594873    -0.0087194450
  157  C 11  X     -0.0213134253     0.0202497615    -0.0360523271     0.0320084691    -0.0161754960
  158  C 11  Y      0.0089848242    -0.0122059389     0.0227206317    -0.0125922632     0.0125624386
  159  C 11  Z      0.0044393704    -0.0013156653     0.0012956293    -0.0075481478    -0.0012964091
  160  C 11 XX     -0.0022307888    -0.0022519751     0.0059816546     0.0117329382     0.0043687359
  161  C 11 YY     -0.0061570043     0.0011191770     0.0011618031     0.0154890951     0.0028549452
  162  C 11 ZZ     -0.0025449635    -0.0012599820     0.0043541383     0.0123652899     0.0037821338
  163  C 11 XY      0.0029145988    -0.0016932779     0.0022422956    -0.0019923272     0.0006851794
  164  C 11 XZ     -0.0022567596     0.0026605929    -0.0043668199    -0.0017796768    -0.0020766374
  165  C 11 YZ      0.0022332189    -0.0003421065    -0.0005025190    -0.0074113833    -0.0012229185
  166  C 12  S      0.0846161339    -0.0626758291     0.0983683891     0.0005334750     0.0445027996
  167  C 12  S     -0.1647068419     0.1243221635    -0.1956170477    -0.0011028805    -0.0888444928
  168  C 12  S     -0.0350646922     0.0233066703    -0.0431101046    -0.0015003700    -0.0218441989
  169  C 12  X      0.0024644507     0.0203208736    -0.0419486022    -0.0371598821    -0.0221076367
  170  C 12  Y     -0.0016353648    -0.0002794401     0.0024183547     0.1627253657     0.0093857970
  171  C 12  Z     -0.0002125358    -0.0107981872     0.0209509780    -0.1109849793     0.0046495837
  172  C 12  X     -0.0055521479     0.0090501627    -0.0110712547    -0.0111716924    -0.0024986964
  173  C 12  Y     -0.0001818070    -0.0002593197     0.0010184622     0.0503454166     0.0029497615
  174  C 12  Z      0.0030217741    -0.0045809977     0.0053740061    -0.0344562754    -0.0008422896
  175  C 12 XX     -0.0107593374     0.0087493952    -0.0145690519     0.0018893163    -0.0071324041
  176  C 12 YY     -0.0101537180     0.0073090783    -0.0108331124     0.0007642631    -0.0043491807
  177  C 12 ZZ     -0.0084071787     0.0064087389    -0.0099559802    -0.0028555711    -0.0045272551
  178  C 12 XY      0.0021517998    -0.0015066065     0.0022767807    -0.0051231341     0.0007412463
  179  C 12 XZ      0.0021420920    -0.0019395667     0.0037028148     0.0029112970     0.0022781688
  180  C 12 YZ      0.0039924202    -0.0025024893     0.0034722312     0.0020434859     0.0012552070
  181  C 13  S      0.0271613865     0.0102985420    -0.0342543841     0.1092986842    -0.0205626271
  182  C 13  S     -0.0539143482    -0.0200997079     0.0686818495    -0.2181612679     0.0414796444
  183  C 13  S     -0.0244931477     0.0084201730     0.0098690712    -0.0519388515     0.0150101894
  184  C 13  X     -0.0466711980     0.0545606021    -0.0867451404    -0.0988570424    -0.0393237312
  185  C 13  Y     -0.0215988574     0.0230945988    -0.0498733760     0.0092150047    -0.0342710939
  186  C 13  Z      0.0428809607    -0.0483667089     0.0874265638     0.0465107882     0.0490174869
  187  C 13  X     -0.0170631240     0.0154196129    -0.0267440107    -0.0284986014    -0.0143139446
  188  C 13  Y     -0.0063135475     0.0085771801    -0.0156683890    -0.0058945295    -0.0093627588
  189  C 13  Z      0.0144060271    -0.0154221352     0.0271210900     0.0203260428     0.0153433878
  190  C 13 XX     -0.0002348997    -0.0039513421     0.0083736783    -0.0125194651     0.0043923944
  191  C 13 YY     -0.0051430454     0.0002379709     0.0022876547    -0.0158374294     0.0018522601
  192  C 13 ZZ     -0.0044204779     0.0003339920     0.0016031582    -0.0114164705     0.0013878128
  193  C 13 XY     -0.0012038473     0.0018116279    -0.0032230175     0.0038665004    -0.0015375681
  194  C 13 XZ     -0.0000546291     0.0007892597    -0.0013630621     0.0007419192    -0.0006366183
  195  C 13 YZ      0.0037212786    -0.0015707847     0.0015394763     0.0066851856     0.0004110682
  196  C 14  S     -0.0567723906     0.0435900149    -0.0595010875    -0.1040517489    -0.0258169811
  197  C 14  S      0.1108726583    -0.0862196137     0.1180914861     0.2085714800     0.0515678904
  198  C 14  S      0.0413620349    -0.0284330724     0.0243959944     0.0573511043     0.0051075766
  199  C 14  X     -0.0254713264    -0.0364748004     0.0902203782    -0.1151667014     0.0509347658
  200  C 14  Y      0.0271372895     0.0127997705    -0.0535027365     0.0172342991    -0.0450221854
  201  C 14  Z     -0.0077332590     0.0093998446    -0.0060628538     0.0488459838     0.0083299542
  202  C 14  X     -0.0062117407    -0.0129269679     0.0277097039    -0.0389456619     0.0157220382
  203  C 14  Y      0.0204884419     0.0005434201    -0.0207025825     0.0145120222    -0.0184583501
  204  C 14  Z     -0.0128418389     0.0069741885     0.0019315042     0.0094121946     0.0060138055
  205  C 14 XX      0.0049257385    -0.0046856054     0.0080897016     0.0115071752     0.0046264307
  206  C 14 YY      0.0086667575    -0.0053046582     0.0058985933     0.0152403593     0.0018028947
  207  C 14 ZZ      0.0052776299    -0.0050703018     0.0073412018     0.0116517088     0.0033182113
  208  C 14 XY     -0.0025126804    -0.0001263955     0.0012598321    -0.0025782710     0.0008918243
  209  C 14 XZ      0.0004416385     0.0014923543    -0.0037203034    -0.0014360163    -0.0024981397
  210  C 14 YZ     -0.0044206085     0.0027499856    -0.0026240958    -0.0072197515    -0.0005213683
  211  H 15  S     -0.0442171580    -0.0531712752    -0.0121355605    -0.0052304026     0.0990590843
  212  H 15  S     -0.0061035227    -0.0161707355    -0.0096168208    -0.0006104104     0.0217492207
  213  H 16  S     -0.0465434884    -0.0169249355     0.0381959465     0.0011579047    -0.0508470305
  214  H 16  S     -0.0072904639    -0.0047214959     0.0048773839    -0.0000646228    -0.0122173435
  215  H 17  S     -0.0060924807     0.0681464715     0.0675076218     0.0003702241    -0.0275797625
  216  H 17  S      0.0021209613     0.0136534129     0.0131407750    -0.0001414552    -0.0103522991
  217  H 18  S      0.0333478754     0.0484070120    -0.0139145269    -0.0072882612     0.1475512298
  218  H 18  S      0.0099899318     0.0086322164    -0.0084841475    -0.0030734724     0.0326924801
  219  H 19  S     -0.0113672865     0.0287337398     0.0697378184     0.0043419294    -0.1112881812
  220  H 19  S     -0.0057668904     0.0067852909     0.0139378804     0.0012431610    -0.0252959929
  221  H 20  S     -0.0250212303     0.0428256797     0.0943438795     0.0044591315    -0.1131109902
  222  H 20  S      0.0006627396     0.0043703617     0.0138210991     0.0015252895    -0.0252679958
  223  H 21  S      0.0319345778    -0.0315987443     0.0528905490    -0.1239074186     0.0225730721
  224  H 21  S      0.0122530506    -0.0090260561     0.0100643725    -0.0246127917     0.0020805693
  225  H 22  S     -0.0210225065    -0.0042491242     0.0308098804     0.1247229574     0.0376015153
  226  H 22  S      0.0008368115    -0.0021010585     0.0059484715     0.0274240885     0.0072640025
  227  H 23  S     -0.0568919752     0.0610963080    -0.1067539739    -0.0005468967    -0.0518958928
  228  H 23  S     -0.0038049736     0.0088799362    -0.0200406043    -0.0000781181    -0.0123965018
  229  H 24  S     -0.0187752934    -0.0067285083     0.0327259092    -0.1244162600     0.0261304244
  230  H 24  S      0.0010283488    -0.0024890828     0.0063823023    -0.0265008133     0.0048717907
  231  H 25  S      0.0322053392    -0.0296669194     0.0509389735     0.1200304916     0.0336392373
  232  H 25  S      0.0113272327    -0.0087552651     0.0090942005     0.0215712189     0.0027925062
  233  C 26  S      0.1337684984     0.0438452724    -0.0700855633     0.0009549761    -0.0046923651
  234  C 26  S     -0.2502286684    -0.0976512125     0.1372513395    -0.0013978015    -0.0006813056
  235  C 26  S     -0.2344713331    -0.1030623532     0.1057726606    -0.0134138527     0.0173389713
  236  C 26  X     -0.1330525010     0.1336796037     0.0227726838    -0.0025125849     0.1397093234
  237  C 26  Y      0.0068494692    -0.0113839004    -0.0088468823    -0.0121048171     0.0144629553
  238  C 26  Z      0.0690620092    -0.0702824538    -0.0065325797     0.0113174679    -0.0917878060
  239  C 26  X      0.0947387795    -0.0315880668     0.0700280966     0.0025798243    -0.0600704511
  240  C 26  Y     -0.0041527371     0.0011009980    -0.0065619971     0.0057084854     0.0054551693
  241  C 26  Z     -0.0496397150     0.0089875014    -0.0398805965    -0.0063335787     0.0268584776
  242  C 26 XX     -0.0241264505    -0.0098377963     0.0139664046     0.0004799788     0.0002911978
  243  C 26 YY     -0.0070716370    -0.0023985387     0.0035608430     0.0001195031     0.0002712565
  244  C 26 ZZ     -0.0112980660    -0.0047426050     0.0069188426    -0.0008260433    -0.0019500345
  245  C 26 XY      0.0011782238     0.0003382801    -0.0000778240    -0.0013564423    -0.0023351188
  246  C 26 XZ      0.0097834805     0.0046818075    -0.0064482737     0.0007792944     0.0015965749
  247  C 26 YZ     -0.0003799119    -0.0006207799    -0.0001019940     0.0006494204     0.0005476125
  248  C 27  S      0.1265659807    -0.0776692028     0.0291372831     0.0021281690    -0.0380601071
  249  C 27  S     -0.2379229281     0.1545658831    -0.0724306230    -0.0044123980     0.0728118723
  250  C 27  S     -0.2013921177     0.1380453698    -0.0628976032    -0.0015109902     0.1212600706
  251  C 27  X      0.1448906217     0.0283389908    -0.1536173463     0.0135245674    -0.1052186063
  252  C 27  Y     -0.0099177103    -0.0040258448     0.0090541574    -0.0363587247     0.0125799167
  253  C 27  Z     -0.0702371817    -0.0140772209     0.0756450094     0.0217776432     0.0463640900
  254  C 27  X     -0.0635243732    -0.0252064372     0.0659020773     0.0027417518    -0.0209837614
  255  C 27  Y      0.0036431862     0.0015525778    -0.0041236377    -0.0184071934     0.0043557863
  256  C 27  Z      0.0325394147     0.0151236482    -0.0288369170     0.0135080435     0.0076843238
  257  C 27 XX     -0.0221811873     0.0157865555    -0.0087533071     0.0012438567     0.0072051353
  258  C 27 YY     -0.0070337153     0.0038916005    -0.0020395612     0.0004562387     0.0024826819
  259  C 27 ZZ     -0.0104437401     0.0067108752    -0.0034753810    -0.0024722877     0.0025336485
  260  C 27 XY      0.0011814976    -0.0008558238     0.0007544444    -0.0040801876    -0.0015507180
  261  C 27 XZ      0.0083839465    -0.0066195298     0.0033666144     0.0023526555    -0.0017783034
  262  C 27 YZ     -0.0005457273     0.0005616973    -0.0007858496     0.0016441045     0.0004245117
  263  C 28  S     -0.0803520306    -0.0762151577    -0.0089699766     0.0006635267    -0.0047794863
  264  C 28  S      0.1648718129     0.1558007496     0.0143072400    -0.0009043662     0.0137359193
  265  C 28  S     -0.0435925889     0.0648616811     0.0792085006    -0.0239635377     0.0456898682
  266  C 28  X      0.0609505257     0.0996732386     0.0940298710     0.0040841104    -0.1012063155
  267  C 28  Y     -0.0173411764    -0.1655178167    -0.1111401001     0.0049418892    -0.0527956934
  268  C 28  Z     -0.0113709951     0.0943294854     0.0531412898    -0.0064546233     0.0957015103
  269  C 28  X     -0.0287249022    -0.0122663604     0.0216217645    -0.0043435055    -0.0310834892
  270  C 28  Y      0.0752036191    -0.0016747212    -0.0345016659     0.0029103982    -0.0415738669
  271  C 28  Z     -0.0339486126     0.0134471413     0.0105051053     0.0034120204     0.0460820993
  272  C 28 XX      0.0046655701     0.0040619692    -0.0023209849    -0.0003545833     0.0068439527
  273  C 28 YY      0.0127928474     0.0155909548     0.0035784097    -0.0000964188     0.0013730136
  274  C 28 ZZ      0.0089650609     0.0040868306    -0.0011086593     0.0002181980    -0.0040763145
  275  C 28 XY     -0.0033792400    -0.0077365507    -0.0022753365     0.0001150564    -0.0016219512
  276  C 28 XZ     -0.0004017610     0.0026383546    -0.0007530645     0.0000378297     0.0019130156
  277  C 28 YZ     -0.0064721906    -0.0034001725     0.0008467392     0.0000480182     0.0006280609

                         31               32               33               34               35
                   -0.6344581771    -0.6194081805    -0.5863122510    -0.5640411215    -0.5282657543
    1  C  1  S      0.0671233857    -0.0720417714     0.0036442810     0.0167278462    -0.0025075912
    2  C  1  S     -0.1395535065     0.1420481212    -0.0079033731    -0.0282979217     0.0015316274
    3  C  1  S     -0.0576053825     0.2126122995    -0.0047163017    -0.0911083499     0.0100937469
    4  C  1  X      0.1250925996     0.0173373002     0.0204165867     0.1312171529    -0.0577477660
    5  C  1  Y      0.0822410243     0.0809130122     0.0148646149    -0.0354365086     0.0032661072
    6  C  1  Z     -0.1240363495     0.1312377422    -0.0479643974     0.0998082498     0.0264498506
    7  C  1  X      0.0498636076     0.0507098276     0.0122219018     0.0137707222    -0.0201547607
    8  C  1  Y      0.0311964655     0.0559852376     0.0076652448    -0.0383515681     0.0046848158
    9  C  1  Z     -0.0213441983    -0.0194975153    -0.0148006696     0.0731265754     0.0018441175
   10  C  1 XX     -0.0053730322     0.0127705575    -0.0011212695     0.0077960113    -0.0018958074
   11  C  1 YY     -0.0123709200     0.0083851572    -0.0020673640     0.0001301786     0.0009406444
   12  C  1 ZZ     -0.0123447850     0.0074358227     0.0004531025    -0.0117828412     0.0018634557
   13  C  1 XY     -0.0008512412     0.0004843473    -0.0014218307     0.0027309154     0.0011725824
   14  C  1 XZ     -0.0001750264    -0.0060387072     0.0007175296    -0.0033837694    -0.0002580030
   15  C  1 YZ      0.0013673934    -0.0097477783    -0.0009069777     0.0059593082    -0.0016706704
   16  C  2  S      0.0111607672     0.1228128134     0.0084351194    -0.0082561967    -0.0026548365
   17  C  2  S     -0.0334014383    -0.2486601160    -0.0194613428     0.0165947246     0.0050132308
   18  C  2  S      0.0696793167    -0.1840537922     0.0175285154     0.0457660099    -0.0053017507
   19  C  2  X      0.0675816723     0.0423261031     0.0136326529     0.0186726121    -0.0154488980
   20  C  2  Y      0.0922555004     0.1438707144     0.0654500808    -0.2058156297    -0.0049860763
   21  C  2  Z     -0.0355550487    -0.0409314710     0.0143264436    -0.0603952425    -0.0086370830
   22  C  2  X      0.0497574564     0.0068643585     0.0133893296     0.0052984527    -0.0073288848
   23  C  2  Y      0.0638092967    -0.0211542834     0.0339570534    -0.0713122249    -0.0031006022
   24  C  2  Z     -0.0108393713    -0.0299812063     0.0042687374    -0.0299889979     0.0016127730
   25  C  2 XX      0.0030612540    -0.0087063023    -0.0013329334     0.0051985275    -0.0001349826
   26  C  2 YY     -0.0025847243    -0.0298627846    -0.0019819819     0.0006492901     0.0018805552
   27  C  2 ZZ     -0.0079513925    -0.0105572208    -0.0020314859     0.0030191603    -0.0006822203
   28  C  2 XY      0.0052966000    -0.0039393934     0.0001708643     0.0026639649    -0.0000018104
   29  C  2 XZ      0.0045356960    -0.0028840373     0.0012174221     0.0031821228    -0.0024448408
   30  C  2 YZ     -0.0005217435    -0.0040534421     0.0001203200    -0.0010529297    -0.0003022672
   31  C  3  S      0.0141309747    -0.1118828745     0.0005426836    -0.0135991433     0.0052277116
   32  C  3  S     -0.0278145651     0.2337643366     0.0007242160     0.0277235465    -0.0099241009
   33  C  3  S     -0.1013468914     0.1345316029    -0.0453509956     0.0475746719    -0.0066762747
   34  C  3  X     -0.0171862263     0.0623462340    -0.0120948400     0.0429343369     0.0045922910
   35  C  3  Y     -0.0253363489     0.0141692981     0.0240707412    -0.0908591698     0.0059690889
   36  C  3  Z      0.1045797830    -0.1250836958     0.0556969329    -0.2154498006     0.0288209651
   37  C  3  X     -0.0077091697    -0.0001311391    -0.0072671076     0.0171494581     0.0000204754
   38  C  3  Y     -0.0036923868     0.0221985480     0.0072828654    -0.0177627576    -0.0031330948
   39  C  3  Z     -0.0021981025     0.0026484713     0.0009594625    -0.0723854921     0.0111837033
   40  C  3 XX     -0.0035127161     0.0120637916    -0.0012473787     0.0025183133     0.0010203275
   41  C  3 YY     -0.0044747270     0.0066739692    -0.0005839282     0.0041433696    -0.0009385835
   42  C  3 ZZ      0.0000410854     0.0280952372     0.0005143212     0.0033021520    -0.0020037816
   43  C  3 XY     -0.0022461209    -0.0005797450     0.0001034647    -0.0022761612     0.0009354808
   44  C  3 XZ      0.0049045747    -0.0038344039     0.0009207595    -0.0036669008     0.0019188664
   45  C  3 YZ     -0.0030620032     0.0067617598     0.0001028113     0.0005472927    -0.0004085565
   46  C  4  S      0.0226282121     0.0731336940    -0.0051564155    -0.0029519509     0.0020934797
   47  C  4  S     -0.0530372093    -0.1471812197     0.0065647899     0.0140640934    -0.0028712886
   48  C  4  S      0.0592893454    -0.1620571078     0.0653833068    -0.0954362917     0.0120357760
   49  C  4  X     -0.0504284366    -0.0200552940    -0.0443655417     0.1127186252     0.0178421699
   50  C  4  Y     -0.0966845090    -0.1349919196    -0.0254145011     0.1053721592    -0.0354622678
   51  C  4  Z      0.1067244015    -0.0581563518     0.0079601378     0.0291374148    -0.0055142007
   52  C  4  X     -0.0163296618     0.0105150934    -0.0184608012     0.0403953497     0.0040077845
   53  C  4  Y     -0.0530496021     0.0030325025    -0.0345835504     0.0848310672    -0.0168187100
   54  C  4  Z      0.0504521998    -0.0554960520     0.0148302299    -0.0093630739     0.0021654694
   55  C  4 XX     -0.0063924337    -0.0106870552    -0.0000792310    -0.0044089489     0.0009759693
   56  C  4 YY     -0.0029168936    -0.0115835907     0.0012595120    -0.0004560519     0.0002053266
   57  C  4 ZZ     -0.0033291584    -0.0080415491    -0.0004155058     0.0096798164    -0.0023054467
   58  C  4 XY      0.0000709447    -0.0005972267     0.0028889973    -0.0072159843    -0.0014703724
   59  C  4 XZ      0.0013677105     0.0053807933    -0.0006441722     0.0030059340     0.0007088294
   60  C  4 YZ     -0.0024392282     0.0087376570    -0.0002475708    -0.0030555649     0.0010154726
   61  C  5  S      0.0217414179     0.0000310378     0.0267115167     0.0028488643    -0.0198952163
   62  C  5  S     -0.0495437731    -0.0124581290    -0.0540338498    -0.0108707893     0.0443843593
   63  C  5  S     -0.2315850931     0.1759903458    -0.0671917566    -0.0382148999     0.0848992161
   64  C  5  X     -0.1712485831    -0.0177851478    -0.0184287553    -0.0965185120    -0.0049737032
   65  C  5  Y     -0.0654575113    -0.0382090480    -0.0071457669     0.0172948313     0.0081635487
   66  C  5  Z      0.1574160093    -0.0071729490     0.0074397621     0.0975433003    -0.0115116179
   67  C  5  X     -0.1504000802    -0.0913985560     0.0030938206    -0.0919586382     0.0421419737
   68  C  5  Y     -0.0433938085    -0.0619104908    -0.0161546699     0.0354056535    -0.0018565672
   69  C  5  Z      0.1239961474     0.0550133108     0.0078804540     0.0342071646    -0.0295337663
   70  C  5 XX     -0.0024107600     0.0015682045    -0.0024461302    -0.0077463878     0.0043876786
   71  C  5 YY     -0.0018704766    -0.0073463250    -0.0036452830     0.0034535830     0.0025655313
   72  C  5 ZZ     -0.0037434922     0.0039249965    -0.0040500787     0.0022898703     0.0026441485
   73  C  5 XY      0.0044329500     0.0026559346     0.0011706173    -0.0003092206    -0.0013209009
   74  C  5 XZ      0.0007814918     0.0024836400     0.0011754654    -0.0005219546     0.0006448849
   75  C  5 YZ     -0.0015784184    -0.0001400790     0.0008266482    -0.0010027851    -0.0008564084
   76  C  6  S      0.0005506228     0.0061159837     0.0077842076    -0.0125848345     0.0001119382
   77  C  6  S      0.0058376034    -0.0136368908    -0.0149414941     0.0274397926    -0.0009978353
   78  C  6  S     -0.0879606392    -0.0143834351    -0.0396226572     0.0812340211    -0.0077693778
   79  C  6  X      0.0626013589    -0.0266730702     0.0022890195     0.1327768055    -0.0320202846
   80  C  6  Y     -0.0262922810    -0.1002052742    -0.0294802844     0.1078617568    -0.0084062785
   81  C  6  Z     -0.0471373220     0.0946421183    -0.0442344907     0.1283563045     0.0064539032
   82  C  6  X      0.0014990299    -0.0094345003    -0.0075888424     0.0658197007    -0.0130004613
   83  C  6  Y      0.0048916035    -0.0243147582    -0.0058650187     0.0273123581    -0.0030595152
   84  C  6  Z     -0.0088832604     0.0242341854    -0.0112700973     0.0407635511     0.0075124566
   85  C  6 XX     -0.0007785485    -0.0047486938    -0.0029801794     0.0047782322     0.0009642047
   86  C  6 YY     -0.0001797844     0.0048864658    -0.0005966563    -0.0005747903     0.0000958922
   87  C  6 ZZ      0.0000233194    -0.0037334360    -0.0009218925     0.0044226299    -0.0010806371
   88  C  6 XY     -0.0046986821    -0.0019097228    -0.0010200490     0.0014097355     0.0003034420
   89  C  6 XZ     -0.0025139739     0.0037470983    -0.0016816176     0.0032958352     0.0000881356
   90  C  6 YZ      0.0050833630    -0.0020682841     0.0006253497     0.0002478299    -0.0003564336
   91  C  7  S      0.0255458676     0.0131527634    -0.0069701648     0.0439850082    -0.0073451631
   92  C  7  S     -0.0572332456    -0.0313793900     0.0144246730    -0.0982150497     0.0158316107
   93  C  7  S      0.0568252876    -0.0124238966     0.0185004068     0.0354545933     0.0080498093
   94  C  7  X      0.0397161443     0.0156652666    -0.0082581747     0.0275753189     0.0022542158
   95  C  7  Y     -0.0420860477    -0.0154070497     0.0110352901    -0.0712859050     0.0128215371
   96  C  7  Z      0.0077271929     0.0248956662    -0.0034594695     0.0370163694    -0.0090049828
   97  C  7  X     -0.0430719635     0.0031565958    -0.0173566069    -0.0407935076    -0.0005437143
   98  C  7  Y      0.0734127176    -0.0031373841     0.0241046616     0.0640107376     0.0047958352
   99  C  7  Z     -0.0337242826    -0.0058617979    -0.0087805385    -0.0238564655    -0.0031084059
  100  C  7 XX     -0.0041988731    -0.0019350614     0.0009947192    -0.0052487470     0.0003906919
  101  C  7 YY     -0.0054003401    -0.0028362148     0.0008723680    -0.0081560671     0.0016819906
  102  C  7 ZZ     -0.0016963253    -0.0017391948     0.0006763031    -0.0049975116     0.0009326088
  103  C  7 XY      0.0026233414     0.0007428170    -0.0005601506     0.0028714624    -0.0002204116
  104  C  7 XZ     -0.0002308678    -0.0008735595     0.0003197743    -0.0014800000     0.0002690934
  105  C  7 YZ      0.0004620565     0.0008961229    -0.0001689617     0.0026738252    -0.0007455622
  106  C  8  S      0.0425706963     0.0011330875    -0.0087797375     0.0056771251    -0.0282451121
  107  C  8  S     -0.0843296360    -0.0019362197     0.0151220837    -0.0117624830     0.0560616370
  108  C  8  S     -0.0109686049     0.0057393542    -0.1490193496    -0.0220083179     0.2474871078
  109  C  8  X     -0.0348740498    -0.0025220172     0.2166644614     0.0235229303    -0.1550182509
  110  C  8  Y      0.0042510260    -0.0003778336    -0.0181833972    -0.0008490185     0.0152847776
  111  C  8  Z      0.0153901250     0.0003583594    -0.1034967973    -0.0119326299     0.0718524285
  112  C  8  X     -0.0087015477    -0.0065704976     0.1641314055     0.0421254997     0.0941973921
  113  C  8  Y      0.0023505135     0.0041022447    -0.0158460149    -0.0119947355    -0.0044297932
  114  C  8  Z      0.0056770976     0.0016645933    -0.0764723266    -0.0127765910    -0.0482235386
  115  C  8 XX     -0.0049188541     0.0001139756    -0.0017935797    -0.0003201137     0.0154942426
  116  C  8 YY     -0.0053986422    -0.0001732456     0.0019565296    -0.0015053159    -0.0070550067
  117  C  8 ZZ     -0.0041813798    -0.0001554192     0.0008224881    -0.0009047647     0.0004514293
  118  C  8 XY      0.0010977167     0.0001406972     0.0000466157     0.0000835740     0.0005289741
  119  C  8 XZ      0.0005480562    -0.0000021678     0.0015736457    -0.0002851401    -0.0097819803
  120  C  8 YZ      0.0021275841     0.0000082401    -0.0010775266     0.0009751139     0.0066977575
  121  N  9  S      0.0148509081     0.0073963941    -0.0032381935     0.0224009152    -0.0039609798
  122  N  9  S      0.0289845643     0.0155467493    -0.0079904683     0.0454654821    -0.0084926806
  123  N  9  S      0.0788430163     0.0129982817     0.0160991164     0.0912740503    -0.0055387607
  124  N  9  X     -0.0036733616    -0.0008764921     0.0007547226     0.0034305133    -0.0026151200
  125  N  9  Y     -0.0033352514    -0.0045275527    -0.0002509604     0.0070792979    -0.0036270012
  126  N  9  Z      0.0047737933    -0.0064784431    -0.0006135165    -0.0056026927     0.0026959957
  127  N  9  X     -0.0044358658     0.0004795973    -0.0027302774    -0.0086759483     0.0010338756
  128  N  9  Y      0.0124241643     0.0031855686     0.0055060544     0.0059950324     0.0024011295
  129  N  9  Z     -0.0070470015     0.0067213608    -0.0026006058    -0.0020826171    -0.0013193801
  130  N  9 XX     -0.0000507320     0.0003462651    -0.0003114429     0.0016158146    -0.0006503380
  131  N  9 YY      0.0014153101     0.0013852784    -0.0003679911     0.0012610666    -0.0000349285
  132  N  9 ZZ      0.0006979413    -0.0002140803    -0.0003795627     0.0005330942    -0.0000785137
  133  N  9 XY     -0.0003619968    -0.0005490981    -0.0000489214    -0.0011765060     0.0003465217
  134  N  9 XZ      0.0004682218    -0.0003445739    -0.0000032676     0.0003865749    -0.0000568313
  135  N  9 YZ     -0.0011547137     0.0003040306     0.0000269883    -0.0000594388    -0.0002167231
  136  C 10  S     -0.0122204713    -0.0003371632     0.0019188605     0.0049207028     0.0649755960
  137  C 10  S      0.0245351273     0.0006287391    -0.0035577056    -0.0096360349    -0.1311965427
  138  C 10  S      0.0012689944    -0.0017772236    -0.0053069131    -0.0162112363    -0.3389079310
  139  C 10  X      0.0264079697     0.0007534237     0.0656119533     0.0307558557     0.1393603658
  140  C 10  Y      0.0482756696     0.0022184591    -0.1495478496    -0.0283931649    -0.0788961047
  141  C 10  Z     -0.0534306021    -0.0014678071     0.0843181520     0.0054353136    -0.0128011559
  142  C 10  X      0.0078167107     0.0009776871     0.0161773764     0.0030328302    -0.0427126921
  143  C 10  Y      0.0172081340     0.0008083186    -0.0422322244    -0.0045202437     0.0682434191
  144  C 10  Z     -0.0189772254    -0.0007802733     0.0251032121     0.0013217839    -0.0309437538
  145  C 10 XX      0.0043627595     0.0001105683    -0.0041702239    -0.0004109036    -0.0056163302
  146  C 10 YY      0.0002442218     0.0000360518     0.0005698651    -0.0013877463    -0.0165056385
  147  C 10 ZZ      0.0006580586    -0.0000555295    -0.0011694894    -0.0008145277    -0.0058444506
  148  C 10 XY     -0.0010507446    -0.0000322696    -0.0003151093     0.0002947369     0.0088437239
  149  C 10 XZ     -0.0013259519    -0.0000092167     0.0025404010    -0.0002460258    -0.0063520146
  150  C 10 YZ      0.0012584147     0.0000354295    -0.0008371906     0.0007615994     0.0063893419
  151  C 11  S     -0.0255792300    -0.0007957836     0.0358781045    -0.0023200658    -0.0702608791
  152  C 11  S      0.0514059437     0.0014524758    -0.0699868879     0.0056494646     0.1429989550
  153  C 11  S      0.0223501228     0.0011263293    -0.0680825177     0.0058043801     0.3146500473
  154  C 11  X     -0.0387818774    -0.0010404554    -0.0272634381    -0.0141715155    -0.0217429001
  155  C 11  Y      0.0472746894     0.0017941860    -0.1370727724    -0.0252102961     0.0140892739
  156  C 11  Z     -0.0168529549    -0.0009243274     0.1253260044     0.0280508583     0.0004346489
  157  C 11  X     -0.0150607788    -0.0006455156    -0.0009710951    -0.0067939000    -0.0560457125
  158  C 11  Y      0.0127773183     0.0002210381    -0.0368351060    -0.0100270601    -0.0705471368
  159  C 11  Z     -0.0019576221     0.0002935028     0.0301912442     0.0117652841     0.0873620264
  160  C 11 XX      0.0037417818     0.0000888925    -0.0061309275    -0.0004995479     0.0022470042
  161  C 11 YY      0.0027050354     0.0000992658    -0.0057846495     0.0001643477     0.0113404956
  162  C 11 ZZ      0.0032962820     0.0000963993    -0.0051076819     0.0002670423     0.0120349576
  163  C 11 XY      0.0004276670    -0.0000161068     0.0008016893     0.0004060583     0.0049432962
  164  C 11 XZ     -0.0016157531    -0.0001049518     0.0015381760     0.0001105849    -0.0027455836
  165  C 11 YZ     -0.0011323559    -0.0000225384     0.0024387006    -0.0002804980    -0.0093157333
  166  C 12  S      0.0343990034     0.0009185308    -0.0147176768     0.0058738649     0.0667974768
  167  C 12  S     -0.0690036692    -0.0019136521     0.0307392016    -0.0111892422    -0.1304255280
  168  C 12  S     -0.0189375739    -0.0000320680     0.0095295111    -0.0183532436    -0.2989933858
  169  C 12  X     -0.0106289959    -0.0001822845    -0.1122062347    -0.0463708155    -0.2156483707
  170  C 12  Y     -0.0019152496    -0.0007060861     0.0114565577     0.0056293034     0.0174469269
  171  C 12  Z      0.0074920129    -0.0003292614     0.0520449906     0.0213546690     0.1033590101
  172  C 12  X      0.0034021720    -0.0002245189    -0.0546623927    -0.0115087979     0.0353010764
  173  C 12  Y     -0.0011584755    -0.0006756661     0.0049284241     0.0022582811    -0.0054629539
  174  C 12  Z     -0.0009067959    -0.0004466153     0.0258755546     0.0050553795    -0.0150381272
  175  C 12 XX     -0.0062015736    -0.0001990317     0.0038711770    -0.0014222910    -0.0204697291
  176  C 12 YY     -0.0028630924    -0.0000645694    -0.0017292647    -0.0009041763    -0.0019915294
  177  C 12 ZZ     -0.0032289684    -0.0000826948     0.0000627919    -0.0009098424    -0.0066169402
  178  C 12 XY      0.0007689135     0.0000230532     0.0000284302     0.0001700223     0.0012718456
  179  C 12 XZ      0.0020635435     0.0000626002    -0.0023334318     0.0004719420     0.0094467640
  180  C 12 YZ      0.0004388179    -0.0000151976     0.0017818593     0.0003179607    -0.0024369384
  181  C 13  S     -0.0286922793    -0.0010414241     0.0367138773    -0.0018516237    -0.0708338903
  182  C 13  S      0.0576317306     0.0020633265    -0.0719870197     0.0042768315     0.1442590583
  183  C 13  S      0.0240280476    -0.0014044694    -0.0696037458     0.0117762007     0.3123341805
  184  C 13  X     -0.0144988805     0.0002148970    -0.0901989051    -0.0277613573    -0.0087942050
  185  C 13  Y     -0.0415015247    -0.0016583924     0.1456436121     0.0281195201    -0.0112231837
  186  C 13  Z      0.0413374184     0.0011996166    -0.0682292993    -0.0075543563     0.0138929188
  187  C 13  X     -0.0083167550     0.0005700373    -0.0182531357    -0.0142443673    -0.0890081217
  188  C 13  Y     -0.0100083707    -0.0007567858     0.0376097126     0.0140434324     0.0821970246
  189  C 13  Z      0.0127110398     0.0004088916    -0.0203240034    -0.0035975370    -0.0179229334
  190  C 13 XX      0.0048171766     0.0001057257    -0.0065940560    -0.0001705137     0.0076370690
  191  C 13 YY      0.0034865624     0.0001193818    -0.0059328060     0.0001818280     0.0138453015
  192  C 13 ZZ      0.0025570666     0.0001405351    -0.0047514307    -0.0002425085     0.0044548639
  193  C 13 XY     -0.0016186353    -0.0000846838     0.0015747972    -0.0003431614    -0.0092877031
  194  C 13 XZ     -0.0005103348    -0.0000170640     0.0011342270     0.0004311120     0.0053667894
  195  C 13 YZ     -0.0005609555    -0.0000327613     0.0020594160     0.0000436514    -0.0038617787
  196  C 14  S     -0.0092029824    -0.0000225478     0.0031520776     0.0045216212     0.0673421374
  197  C 14  S      0.0186356366     0.0001942655    -0.0061629405    -0.0092787488    -0.1361263228
  198  C 14  S     -0.0017030582     0.0043524566    -0.0112379513    -0.0344234897    -0.3342296604
  199  C 14  X      0.0513083270     0.0015745330    -0.0006815933     0.0204915718     0.1055809692
  200  C 14  Y     -0.0543645227    -0.0016567284     0.1395549537     0.0214395616     0.0531040032
  201  C 14  Z      0.0156878234     0.0011943365    -0.1119954115    -0.0289494097    -0.0998702842
  202  C 14  X      0.0175378722     0.0012829862    -0.0008373344     0.0040069447    -0.0171799212
  203  C 14  Y     -0.0197259051     0.0010508869     0.0395360571    -0.0025548744    -0.0593345605
  204  C 14  Z      0.0054465621    -0.0010733302    -0.0314802230    -0.0007843316     0.0575403073
  205  C 14 XX      0.0033947205     0.0001531998    -0.0049271704    -0.0006530528    -0.0012833536
  206  C 14 YY     -0.0005621472    -0.0000684033     0.0003978390    -0.0013780404    -0.0146429155
  207  C 14 ZZ      0.0013973326     0.0000328712    -0.0006660575    -0.0007885566    -0.0126568278
  208  C 14 XY      0.0008752049     0.0000157932     0.0007494164     0.0003975802    -0.0033513330
  209  C 14 XZ     -0.0023134110    -0.0000569292     0.0021025784    -0.0001502189     0.0006125995
  210  C 14 YZ      0.0007217621     0.0000062716    -0.0013586255     0.0007145333     0.0111228872
  211  H 15  S     -0.1799052276     0.1141592661    -0.0386453051    -0.0037845890     0.0394269677
  212  H 15  S     -0.0308737422     0.0359554155    -0.0060909001    -0.0147368426     0.0128667115
  213  H 16  S     -0.0680706509    -0.2157847929    -0.0524962199     0.1440494968     0.0108584310
  214  H 16  S     -0.0045757414    -0.0601214885    -0.0077084329     0.0211627586     0.0041857190
  215  H 17  S     -0.0736259769     0.1999840162    -0.0398782300     0.1740137760    -0.0273042373
  216  H 17  S     -0.0125684175     0.0544346194    -0.0091332742     0.0302563582    -0.0072891096
  217  H 18  S     -0.1067003930    -0.1337040331    -0.0158855008     0.0718281449    -0.0208719583
  218  H 18  S     -0.0139806611    -0.0374483770    -0.0003955224     0.0073975264    -0.0060468604
  219  H 19  S     -0.0113087110    -0.0019476558    -0.0384664045     0.1564065424    -0.0102585122
  220  H 19  S      0.0083707533     0.0004213949    -0.0037987344     0.0238291015    -0.0033568365
  221  H 20  S     -0.0365116225    -0.0213456292    -0.0115956293    -0.0597372452     0.0194040896
  222  H 20  S     -0.0026226962    -0.0045111858    -0.0037543995    -0.0057776837     0.0056971134
  223  H 21  S      0.0315107046     0.0013440868    -0.1124563349    -0.0326341902    -0.1820772995
  224  H 21  S      0.0018575296     0.0004298563    -0.0233384836    -0.0096590081    -0.0666705790
  225  H 22  S      0.0417145757     0.0016916499    -0.1538408747    -0.0240338199     0.0882555579
  226  H 22  S      0.0086660229     0.0005839653    -0.0313143602    -0.0039696880     0.0433758395
  227  H 23  S     -0.0393106140    -0.0008731921    -0.0614530232    -0.0402352041    -0.2540725170
  228  H 23  S     -0.0118080199    -0.0002861875    -0.0010777013    -0.0086854339    -0.0852719350
  229  H 24  S      0.0452433714     0.0019416319    -0.1516744668    -0.0240026816     0.0913036084
  230  H 24  S      0.0091568369     0.0005197100    -0.0300551100    -0.0034070566     0.0434454720
  231  H 25  S      0.0270429635     0.0010949057    -0.1085682730    -0.0312098933    -0.1777965358
  232  H 25  S      0.0017837142     0.0001186635    -0.0189587237    -0.0081751270    -0.0615072153
  233  C 26  S      0.0266211690     0.0017723982    -0.0411364985     0.0211782342     0.0343545378
  234  C 26  S     -0.0630573739    -0.0007579041     0.0862125230    -0.0473438750    -0.0652376921
  235  C 26  S      0.0230951224     0.0060820671     0.1521149662     0.0281907493    -0.0583508276
  236  C 26  X      0.1954213771     0.0018033634     0.0925223710     0.1064080477    -0.0616446618
  237  C 26  Y     -0.0250904135    -0.0101020591    -0.0067990571     0.0029998355     0.0037889474
  238  C 26  Z     -0.0890846017    -0.0107928776    -0.0474533018    -0.0558739644     0.0303272987
  239  C 26  X     -0.1550426622    -0.0200837086     0.0419893057    -0.0337425535     0.0526851203
  240  C 26  Y      0.0113602014     0.0085774369     0.0004465342    -0.0039453464    -0.0017862792
  241  C 26  Z      0.0858966113     0.0083007888    -0.0226879963     0.0244288803    -0.0276069422
  242  C 26 XX     -0.0078104040     0.0001457455     0.0080131969    -0.0057396710    -0.0069589213
  243  C 26 YY     -0.0017447744    -0.0002417470     0.0030092489    -0.0014460755    -0.0015209042
  244  C 26 ZZ     -0.0027820428     0.0002113194     0.0041169941    -0.0016242425    -0.0031486391
  245  C 26 XY      0.0016090122     0.0003025351    -0.0002181730    -0.0000010922     0.0001968443
  246  C 26 XZ      0.0027763484     0.0005941645    -0.0027798231     0.0015585868     0.0034404637
  247  C 26 YZ     -0.0008250025    -0.0000529132    -0.0000111439     0.0000144041     0.0000248990
  248  C 27  S     -0.0606334011    -0.0020538315     0.0278690781    -0.0207084765    -0.0487222719
  249  C 27  S      0.1275195845     0.0052724675    -0.0641440979     0.0446029252     0.1168987814
  250  C 27  S      0.2009340534     0.0116572250     0.0230083951     0.0813046572     0.0477539364
  251  C 27  X     -0.0773240034    -0.0033316855    -0.1840633220    -0.0516205182     0.1729309804
  252  C 27  Y      0.0015033471    -0.0042307292     0.0130605483     0.0077320954    -0.0123455113
  253  C 27  Z      0.0407925777    -0.0033981483     0.0891736064     0.0241240398    -0.0850777936
  254  C 27  X     -0.0739590805    -0.0138742643     0.1052918074     0.0023279080     0.0714657513
  255  C 27  Y      0.0007210312    -0.0058208974    -0.0094137883     0.0075842675    -0.0060542724
  256  C 27  Z      0.0340477071     0.0039416189    -0.0500863765    -0.0070163410    -0.0345820087
  257  C 27 XX      0.0117345868     0.0006068775    -0.0064925895     0.0043161722     0.0119123115
  258  C 27 YY      0.0044292790     0.0001889395    -0.0022701668     0.0015210646     0.0038586418
  259  C 27 ZZ      0.0063288124     0.0000441180    -0.0031167609     0.0021664501     0.0063862238
  260  C 27 XY      0.0000817884     0.0004446071     0.0007523633    -0.0005039437    -0.0000411917
  261  C 27 XZ     -0.0044278664     0.0002100664     0.0026336197    -0.0014266078    -0.0040025156
  262  C 27 YZ     -0.0002313343    -0.0002222149     0.0001000605     0.0004776444     0.0016633754
  263  C 28  S     -0.0371557320    -0.0129933971    -0.0043355439    -0.0306219226     0.0091068664
  264  C 28  S      0.0816751679     0.0396258454     0.0118762680     0.0602056289    -0.0195656390
  265  C 28  S     -0.1509001577    -0.1986566486    -0.0436557190     0.0025332897    -0.0087107975
  266  C 28  X     -0.0225413578    -0.0363908585    -0.0076999242    -0.1024312257     0.0447881817
  267  C 28  Y      0.1163852379     0.0636427498    -0.0147835554     0.1239199591    -0.0141432808
  268  C 28  Z     -0.1031724388     0.0273041692     0.0091419471    -0.0284416904    -0.0067501059
  269  C 28  X     -0.0154853384     0.0211110723    -0.0060591652    -0.0944811449     0.0114733611
  270  C 28  Y      0.0913948947    -0.0367578215     0.0113811303     0.1209033463    -0.0014431790
  271  C 28  Z     -0.0410544987     0.0937418486     0.0024382036    -0.0479970521    -0.0034704450
  272  C 28 XX      0.0021997750     0.0034078318     0.0010728167     0.0061844660    -0.0035097810
  273  C 28 YY      0.0043561769     0.0007580270     0.0008971319     0.0027323710    -0.0004474035
  274  C 28 ZZ      0.0082303088     0.0030058948     0.0000024469     0.0045999503    -0.0005029833
  275  C 28 XY     -0.0023274785    -0.0034923753    -0.0017036760     0.0030013032     0.0002127788
  276  C 28 XZ      0.0042596019    -0.0061583325     0.0019430227    -0.0026844564    -0.0006711418
  277  C 28 YZ     -0.0040999295    -0.0002201098    -0.0004108800     0.0000728413    -0.0004446309

                         36               37               38               39               40
                   -0.5126520791    -0.5056998885    -0.4895415442    -0.4868417765    -0.4788691971
    1  C  1  S     -0.0061715022    -0.0016986582     0.0186952806     0.0224541089     0.0085536150
    2  C  1  S      0.0245259114     0.0001670663    -0.0327518937    -0.0514306932    -0.0223312336
    3  C  1  S     -0.0032179242     0.0042690433    -0.0217874047    -0.0543998618    -0.0325531141
    4  C  1  X      0.0674751937    -0.0369475678     0.1909928623    -0.0857429823    -0.0801159856
    5  C  1  Y     -0.0843208190     0.0213215955    -0.0645907677    -0.1171515747    -0.0395690104
    6  C  1  Z     -0.1417323563     0.0538343790    -0.1586520292     0.0572635722     0.0830241362
    7  C  1  X      0.0058669056    -0.0091373151     0.0750895551    -0.0555549814    -0.0430810661
    8  C  1  Y     -0.0288421357     0.0081071068    -0.0185228924    -0.0288763348    -0.0113364205
    9  C  1  Z     -0.0440539676     0.0167919034    -0.0537361844     0.0216838335     0.0335999353
   10  C  1 XX      0.0051948451    -0.0010281179    -0.0001696471    -0.0035735536    -0.0014058708
   11  C  1 YY     -0.0040684856     0.0012272659    -0.0018816507    -0.0022348501    -0.0008767544
   12  C  1 ZZ      0.0017260824     0.0006119053    -0.0065925798    -0.0016290054    -0.0001359620
   13  C  1 XY     -0.0075074467     0.0033086367    -0.0126875195    -0.0037852744     0.0018932307
   14  C  1 XZ     -0.0013376693    -0.0002194457     0.0025538473    -0.0059291563    -0.0038722683
   15  C  1 YZ      0.0070479344    -0.0029967689     0.0128923892     0.0036713251    -0.0021765308
   16  C  2  S      0.0214394929    -0.0044360334     0.0007279395     0.0145045011     0.0084141280
   17  C  2  S     -0.0427388273     0.0083765468     0.0031090437    -0.0389345558    -0.0244632777
   18  C  2  S      0.0022004808     0.0040855993    -0.0400566660    -0.0300123119     0.0033162917
   19  C  2  X      0.0410817668    -0.0214537508     0.1154744846     0.0459540058    -0.0067967826
   20  C  2  Y      0.0421816808    -0.0167723052     0.0502417376    -0.1209499880    -0.0868590246
   21  C  2  Z      0.1541278701    -0.0457689393     0.1118452804     0.0804132812    -0.0007011927
   22  C  2  X      0.0260229058    -0.0105572249     0.0451668803     0.0249270136     0.0025801893
   23  C  2  Y      0.0280530944    -0.0095161361     0.0134100406    -0.0423005755    -0.0272060004
   24  C  2  Z      0.0361594510    -0.0110852366     0.0419186416     0.0553415679     0.0129830268
   25  C  2 XX      0.0028286295    -0.0010087973     0.0035383520     0.0059554400     0.0017151985
   26  C  2 YY     -0.0135754237     0.0037604239    -0.0072053274    -0.0023875656     0.0013500138
   27  C  2 ZZ      0.0038809998    -0.0012294329     0.0030970583    -0.0060330866    -0.0047739309
   28  C  2 XY     -0.0024125694     0.0003292404     0.0020553201     0.0044051008     0.0020523746
   29  C  2 XZ      0.0081419989    -0.0027700036     0.0085464394    -0.0008677407    -0.0024855826
   30  C  2 YZ      0.0050837525    -0.0014260086     0.0016995251     0.0010547352    -0.0003333761
   31  C  3  S     -0.0137425522     0.0015127388     0.0068119071     0.0198072766     0.0067280474
   32  C  3  S      0.0209093187    -0.0006949353    -0.0190855789    -0.0459647426    -0.0142088546
   33  C  3  S     -0.0048734451    -0.0004456882     0.0235285858     0.0326708065     0.0041325998
   34  C  3  X     -0.0049404235    -0.0071075298     0.0895738877     0.1455553852     0.0496378177
   35  C  3  Y      0.0597153908    -0.0109221145     0.0157208581     0.1154654384     0.0570805815
   36  C  3  Z     -0.1592370510     0.0361717049     0.0078844230     0.0246055871     0.0138855450
   37  C  3  X     -0.0017379362    -0.0036107538     0.0431295657     0.0644847918     0.0206888843
   38  C  3  Y      0.0378964999    -0.0090516865     0.0090105836     0.0330590998     0.0150272602
   39  C  3  Z     -0.0593391015     0.0104991706     0.0229805277     0.0363087347     0.0087986986
   40  C  3 XX     -0.0046697869     0.0008905106     0.0023933942     0.0062737347     0.0024852007
   41  C  3 YY      0.0028871674     0.0003298995    -0.0059946440    -0.0046381531    -0.0001544650
   42  C  3 ZZ      0.0067087256    -0.0015977742     0.0006997388    -0.0077001132    -0.0039648460
   43  C  3 XY     -0.0050385454     0.0013624725    -0.0012822904     0.0016507076     0.0012452573
   44  C  3 XZ     -0.0088700821     0.0015903722     0.0049450610     0.0131483097     0.0055837251
   45  C  3 YZ      0.0042705489    -0.0007396423    -0.0006479926     0.0037358803     0.0024664643
   46  C  4  S      0.0013697551    -0.0062705398     0.0271074104     0.0081475394    -0.0062796628
   47  C  4  S     -0.0152167506     0.0158548257    -0.0578705815    -0.0067477143     0.0192203228
   48  C  4  S      0.0214642198     0.0218928152    -0.0840712079    -0.0652999164     0.0031568902
   49  C  4  X     -0.1380289367     0.0231055565     0.0430248169     0.0472735953     0.0035139376
   50  C  4  Y      0.2197460626    -0.0388116137    -0.0762460976    -0.1764222558    -0.0798614320
   51  C  4  Z     -0.1074937746     0.0238229912    -0.0253426712    -0.0943299766    -0.0282446831
   52  C  4  X     -0.0710831211     0.0153880132     0.0131187074    -0.0007502944    -0.0078565086
   53  C  4  Y      0.0608613502    -0.0140629150    -0.0153597324    -0.0269346985    -0.0166391550
   54  C  4  Z     -0.0397808041     0.0092880549    -0.0012377132    -0.0396927811    -0.0138027666
   55  C  4 XX     -0.0032476281     0.0010474872    -0.0034142886     0.0001887420     0.0009358668
   56  C  4 YY     -0.0000324110     0.0009734001    -0.0031688457     0.0044964327     0.0033005746
   57  C  4 ZZ      0.0033792065     0.0003444971    -0.0048247481    -0.0071367075    -0.0011679619
   58  C  4 XY      0.0091376004    -0.0012218177    -0.0050306580    -0.0103378958    -0.0038441566
   59  C  4 XZ     -0.0038312287     0.0012070766    -0.0029352141     0.0026797155     0.0023265540
   60  C  4 YZ     -0.0036087144    -0.0000393204     0.0092114076     0.0116910165     0.0036634679
   61  C  5  S      0.0146977396    -0.0046285479     0.0204667147    -0.0291837712    -0.0106304436
   62  C  5  S     -0.0330030096     0.0105774116    -0.0506395624     0.0672044900     0.0262689861
   63  C  5  S      0.0320928126     0.0021769978    -0.0190067261     0.0203764856    -0.0109121618
   64  C  5  X      0.1193030251    -0.0270386589     0.0212555104    -0.1952777108    -0.1203297111
   65  C  5  Y     -0.1951944097     0.0289312055     0.0819792191    -0.0405773940    -0.0376577009
   66  C  5  Z      0.0869642578     0.0067773332    -0.2358149255    -0.0178569155     0.0617732334
   67  C  5  X      0.0809396001    -0.0090860576    -0.0163205880    -0.1240395034    -0.0667304294
   68  C  5  Y     -0.0608545966    -0.0059740500     0.0605329956     0.0059289470    -0.0148983574
   69  C  5  Z      0.0003353422     0.0181586203    -0.1138997632     0.0004191155     0.0382435741
   70  C  5 XX     -0.0079224849     0.0017793180     0.0042893948     0.0053791541    -0.0000218195
   71  C  5 YY     -0.0004712706     0.0008731271    -0.0076848098     0.0054777692     0.0032441178
   72  C  5 ZZ      0.0014607426    -0.0003676207    -0.0061655973     0.0044616946     0.0023537884
   73  C  5 XY      0.0080963920    -0.0031032048     0.0029739060     0.0003341371    -0.0008273432
   74  C  5 XZ     -0.0068464239     0.0019785134    -0.0000119207     0.0105899066     0.0059857168
   75  C  5 YZ     -0.0035627090     0.0006276943     0.0064623949    -0.0047928930    -0.0035471463
   76  C  6  S      0.0021710969     0.0036908052    -0.0282462050    -0.0127542612     0.0014808504
   77  C  6  S     -0.0065530185    -0.0079435351     0.0651429583     0.0298465467    -0.0025539204
   78  C  6  S     -0.0062450368    -0.0037386784     0.0057473616    -0.0097515018    -0.0085096640
   79  C  6  X     -0.1415740443     0.0363590364     0.0142719822    -0.2133766264    -0.0906325185
   80  C  6  Y      0.0656200711    -0.0238156099     0.1101123634     0.1352694602     0.0369690378
   81  C  6  Z     -0.1108376086     0.0163486374     0.0913671777     0.0461594767    -0.0059981145
   82  C  6  X     -0.0445571524     0.0130710236    -0.0089695540    -0.0919022035    -0.0370623746
   83  C  6  Y      0.0373177173    -0.0137141269     0.0659507632     0.0684386167     0.0150149453
   84  C  6  Z     -0.0440036768     0.0076613754     0.0391331779     0.0421528481     0.0097404409
   85  C  6 XX      0.0040658115    -0.0021431980     0.0068435782     0.0150512274     0.0050993727
   86  C  6 YY     -0.0026616298    -0.0000849631     0.0037110953    -0.0033996477    -0.0030930574
   87  C  6 ZZ     -0.0016626992     0.0000403174     0.0053648392    -0.0006799109    -0.0010678651
   88  C  6 XY     -0.0038606593     0.0013785101    -0.0019350142    -0.0047020223    -0.0020028121
   89  C  6 XZ      0.0015251097    -0.0011881143     0.0076516720     0.0064298643     0.0006415142
   90  C  6 YZ     -0.0044879488    -0.0000614261     0.0098414357     0.0020860390    -0.0014373762
   91  C  7  S      0.0515234579    -0.0089637279    -0.0125849916     0.0079008306     0.0074683156
   92  C  7  S     -0.1084936206     0.0183357459     0.0304817484    -0.0132401671    -0.0158947931
   93  C  7  S     -0.0870899979     0.0222674529     0.0012578257    -0.0663156926    -0.0209509816
   94  C  7  X      0.0523546850     0.0020730490    -0.1200211653    -0.0064854566     0.0264854254
   95  C  7  Y     -0.0771841200     0.0188630282    -0.0402344339    -0.0384566105    -0.0083756961
   96  C  7  Z     -0.0127988951     0.0005431297     0.0223613704    -0.0491413573    -0.0274198839
   97  C  7  X      0.0424248258    -0.0031637395    -0.0347800142     0.0379024403     0.0177251454
   98  C  7  Y     -0.0588447844     0.0146578869    -0.0326873737    -0.0804825374    -0.0157402920
   99  C  7  Z      0.0102816337    -0.0054993279     0.0195488236     0.0090237925    -0.0064402312
  100  C  7 XX     -0.0058606462     0.0006088112     0.0052011651    -0.0007711414    -0.0017645837
  101  C  7 YY     -0.0098288650     0.0019493413     0.0003039037    -0.0014192584    -0.0008762403
  102  C  7 ZZ     -0.0040248317     0.0007410969     0.0008199088     0.0009424893     0.0000860560
  103  C  7 XY      0.0039588941    -0.0004028264    -0.0032347097     0.0010072683     0.0013078143
  104  C  7 XZ     -0.0011155320     0.0000129126     0.0014292570     0.0008972979     0.0000228948
  105  C  7 YZ      0.0012789449    -0.0004033111     0.0009627347    -0.0013710903    -0.0007650603
  106  C  8  S     -0.0064057461     0.0038414174    -0.0211934367     0.0355285948    -0.0504000362
  107  C  8  S      0.0125369070    -0.0076053467     0.0451725980    -0.0766464347     0.1117919521
  108  C  8  S      0.0260263552    -0.0120532318     0.0769100165    -0.1173197779     0.1589835415
  109  C  8  X     -0.0035094876     0.0508581759     0.0326205868    -0.0696819480     0.1972850741
  110  C  8  Y     -0.0435487659    -0.2189731655    -0.0364540100    -0.0013434228    -0.0136525686
  111  C  8  Z      0.0360038704     0.1492081906     0.0004566193     0.0255584333    -0.1008476242
  112  C  8  X      0.0152537396     0.0079692831     0.0335616805    -0.0616884502     0.1235690231
  113  C  8  Y     -0.0127898662    -0.0592012382    -0.0213957105    -0.0018766674    -0.0136724281
  114  C  8  Z      0.0002391865     0.0438701790    -0.0051455845     0.0311810089    -0.0577018559
  115  C  8 XX      0.0015596254    -0.0005229887     0.0040723838    -0.0039955793     0.0034511675
  116  C  8 YY     -0.0001546419    -0.0000538240     0.0026119153    -0.0046442022     0.0084084245
  117  C  8 ZZ      0.0007083090    -0.0006766036     0.0015917561    -0.0047658641     0.0066988424
  118  C  8 XY      0.0005050224    -0.0006830099    -0.0011042004     0.0006259062     0.0002340991
  119  C  8 XZ     -0.0011174655     0.0006289874     0.0001730055     0.0009539845     0.0014576310
  120  C  8 YZ      0.0001607483     0.0002072733    -0.0001883417     0.0008165094    -0.0028152841
  121  N  9  S      0.0290132885    -0.0055393657    -0.0070545861     0.0044903985     0.0043158998
  122  N  9  S      0.0629741741    -0.0118895628    -0.0146782658     0.0113459263     0.0095030438
  123  N  9  S      0.0230021152    -0.0054219007    -0.0275524480    -0.0411211651    -0.0002351133
  124  N  9  X     -0.0168255206    -0.0029902962     0.0679298714     0.0053972424    -0.0146502986
  125  N  9  Y      0.0251624094    -0.0083112781     0.0260924314     0.0227144304     0.0047469362
  126  N  9  Z      0.0169424325    -0.0016431439    -0.0134606225     0.0282296476     0.0160036727
  127  N  9  X      0.0110964698     0.0009062403    -0.0325526454     0.0028193953     0.0080531500
  128  N  9  Y     -0.0208001451     0.0053467439    -0.0162877179    -0.0223961107    -0.0042804719
  129  N  9  Z     -0.0062575819     0.0011534563     0.0065515419    -0.0091934071    -0.0066989504
  130  N  9 XX      0.0013168522    -0.0007861167     0.0053047473     0.0011024594    -0.0008222480
  131  N  9 YY      0.0008894942     0.0003370751    -0.0051445306    -0.0023613841     0.0001746175
  132  N  9 ZZ      0.0033670300    -0.0005374004    -0.0014102961     0.0024657541     0.0014417908
  133  N  9 XY      0.0008094261     0.0001994675    -0.0036898898     0.0006469573     0.0011781322
  134  N  9 XZ      0.0010697311    -0.0003762440     0.0014910598     0.0017036252     0.0004332143
  135  N  9 YZ     -0.0018489933     0.0001085605     0.0025776995    -0.0016888817    -0.0014120101
  136  C 10  S      0.0025932672    -0.0125132112     0.0096436331    -0.0123847167     0.0077676216
  137  C 10  S     -0.0049935999     0.0256356214    -0.0181136123     0.0225343208    -0.0092511699
  138  C 10  S     -0.0326059653     0.0160850425    -0.0473447731     0.0868738625    -0.0768921764
  139  C 10  X      0.0454020341     0.1801201991     0.0294193014    -0.0134642275     0.0283521509
  140  C 10  Y      0.0087953722     0.0917774940    -0.0263062962     0.0681698790    -0.1439598348
  141  C 10  Z     -0.0326034961    -0.1718821199     0.0005939115    -0.0510857284     0.0989864303
  142  C 10  X      0.0067738824     0.0696544417     0.0020676437     0.0092621807     0.0056329425
  143  C 10  Y      0.0141319447     0.0288374166     0.0094757573    -0.0136074983    -0.0001121265
  144  C 10  Z     -0.0151974538    -0.0610109841    -0.0109701067     0.0042908494    -0.0032116338
  145  C 10 XX      0.0003852095     0.0056191637    -0.0026854880     0.0056429453    -0.0092231840
  146  C 10 YY     -0.0014437326    -0.0005061079    -0.0016406947     0.0021414603    -0.0002977506
  147  C 10 ZZ     -0.0004614029    -0.0011057703     0.0002620403    -0.0018966226     0.0045664557
  148  C 10 XY      0.0004568758    -0.0034547888     0.0033674578    -0.0058269191     0.0100613196
  149  C 10 XZ     -0.0006237783     0.0000050992    -0.0011937903     0.0014402903    -0.0018659490
  150  C 10 YZ      0.0010876579     0.0035479443    -0.0004069000     0.0018215863    -0.0045507573
  151  C 11  S     -0.0050044258     0.0066056851    -0.0075728161     0.0108699993    -0.0065236618
  152  C 11  S      0.0100275740    -0.0135499237     0.0136419721    -0.0190461165     0.0078229437
  153  C 11  S      0.0330206692    -0.0198595371     0.0518414587    -0.0892431827     0.0881120906
  154  C 11  X     -0.0479898616    -0.2411294016    -0.0173030846    -0.0220094558     0.0199358926
  155  C 11  Y      0.0295411691     0.1100008801     0.0588091738    -0.0727209464     0.1307216319
  156  C 11  Z      0.0022884396     0.0435186354    -0.0400611124     0.0682137747    -0.1172873322
  157  C 11  X     -0.0184064739    -0.0722591251    -0.0043805876    -0.0112820772     0.0310812349
  158  C 11  Y      0.0005173008     0.0371422669     0.0005830030     0.0092832500    -0.0039709503
  159  C 11  Z      0.0095282725     0.0096357368     0.0010685844    -0.0020450963    -0.0142497329
  160  C 11 XX      0.0007485753     0.0025071212     0.0005077272    -0.0004492941     0.0011099273
  161  C 11 YY      0.0001118697    -0.0045692739     0.0007158384    -0.0010922367    -0.0011929251
  162  C 11 ZZ      0.0010811603    -0.0010551412     0.0027272598    -0.0044773310     0.0058104823
  163  C 11 XY      0.0010352141     0.0015165331     0.0029798193    -0.0045263830     0.0083153138
  164  C 11 XZ     -0.0010866260    -0.0031335387    -0.0024310080     0.0037259702    -0.0075571676
  165  C 11 YZ     -0.0004067510     0.0029862514    -0.0019862620     0.0033110485    -0.0036289869
  166  C 12  S      0.0062785199    -0.0037128501     0.0138370798    -0.0236093755     0.0369263940
  167  C 12  S     -0.0123549679     0.0075662307    -0.0297208894     0.0510870423    -0.0834951423
  168  C 12  S     -0.0321808374     0.0185413177    -0.0713040406     0.1178724712    -0.1656128712
  169  C 12  X     -0.0018935958     0.0493684125     0.0387848369    -0.0686609444     0.1856500901
  170  C 12  Y     -0.0430097716    -0.2133723998    -0.0338653323     0.0053422479    -0.0162001727
  171  C 12  Z      0.0359627383     0.1453864392     0.0046999947     0.0298191477    -0.0896445489
  172  C 12  X      0.0114692993     0.0115937961     0.0344947026    -0.0587649180     0.1044630087
  173  C 12  Y     -0.0169872959    -0.0767259311    -0.0126945125     0.0050567449    -0.0112357858
  174  C 12  Z      0.0077963132     0.0556261047    -0.0093170663     0.0253404681    -0.0490368524
  175  C 12 XX     -0.0021908708    -0.0004867297    -0.0028844539     0.0040721904    -0.0026260724
  176  C 12 YY     -0.0001718070    -0.0005394080    -0.0007140564     0.0012310426    -0.0036648560
  177  C 12 ZZ     -0.0001526396     0.0024029804    -0.0008881717     0.0020420421    -0.0036536686
  178  C 12 XY      0.0008325048     0.0037662512     0.0007462190     0.0000246581    -0.0003720253
  179  C 12 XZ      0.0004980219    -0.0026032495     0.0006233534    -0.0012695888    -0.0002379845
  180  C 12 YZ     -0.0006166032    -0.0013249180    -0.0007695247     0.0006171778     0.0003187388
  181  C 13  S     -0.0078701257    -0.0004863716    -0.0073234873     0.0109406608    -0.0054781961
  182  C 13  S      0.0159043851     0.0014686005     0.0132347663    -0.0193512293     0.0048548343
  183  C 13  S      0.0351855839    -0.0148863543     0.0570669315    -0.0838362925     0.0857745458
  184  C 13  X      0.0481367976     0.1888465180     0.0548095956    -0.0594217041     0.0959606613
  185  C 13  Y      0.0060348653     0.0838625268    -0.0307492281     0.0796483467    -0.1543268863
  186  C 13  Z     -0.0312426814    -0.1702871935    -0.0071189019    -0.0343863360     0.0714448377
  187  C 13  X      0.0061808722     0.0611436939     0.0097923028    -0.0103010856     0.0342226194
  188  C 13  Y      0.0103873951     0.0195988524     0.0116686442    -0.0057399043    -0.0072283197
  189  C 13  Z     -0.0118810412    -0.0490062227    -0.0155322563     0.0094974526    -0.0130976313
  190  C 13 XX      0.0001641645    -0.0043503933     0.0020700847    -0.0042999125     0.0075522841
  191  C 13 YY      0.0023251364     0.0028757648     0.0020604719    -0.0030522064     0.0019424315
  192  C 13 ZZ      0.0007916401     0.0018736142    -0.0003361197     0.0012433168    -0.0038021291
  193  C 13 XY     -0.0010050276     0.0016455575    -0.0029974027     0.0057958896    -0.0096556581
  194  C 13 XZ      0.0010512720     0.0014377698     0.0014018652    -0.0021195865     0.0027345898
  195  C 13 YZ     -0.0011517899    -0.0034791110    -0.0001211820    -0.0007831962     0.0029921950
  196  C 14  S      0.0103662732     0.0071901701     0.0076062577    -0.0136322985     0.0113381023
  197  C 14  S     -0.0210579182    -0.0150944130    -0.0142750421     0.0250584326    -0.0175675038
  198  C 14  S     -0.0377700836     0.0127232022    -0.0549079997     0.0763989354    -0.0899319284
  199  C 14  X     -0.0419998053    -0.2299921353    -0.0417567483     0.0185731609    -0.0408672453
  200  C 14  Y      0.0318866867     0.1191995865     0.0524854130    -0.0673297391     0.1259284634
  201  C 14  Z     -0.0034706386     0.0296161732    -0.0238562390     0.0402351576    -0.0799458928
  202  C 14  X     -0.0205389856    -0.0810608608    -0.0135078945     0.0039718568     0.0078585192
  203  C 14  Y      0.0032522572     0.0471686361    -0.0060915589     0.0088323679    -0.0078717425
  204  C 14  Z      0.0084278693     0.0062712821     0.0099681423    -0.0108562533     0.0018819503
  205  C 14 XX     -0.0008614139    -0.0026046335    -0.0011159695     0.0016742859    -0.0029396777
  206  C 14 YY     -0.0009604002     0.0024454489    -0.0001261321    -0.0000777510     0.0026508124
  207  C 14 ZZ     -0.0020379897    -0.0016220026    -0.0024761131     0.0044222711    -0.0055899730
  208  C 14 XY     -0.0014820917    -0.0031334245    -0.0029874090     0.0048718095    -0.0085845416
  209  C 14 XZ      0.0012310721     0.0034537133     0.0031031295    -0.0044234084     0.0089849266
  210  C 14 YZ      0.0009567008    -0.0015111339     0.0011745890    -0.0025106099     0.0022994725
  211  H 15  S     -0.0810045753     0.0438462418    -0.1824260978     0.0803308941     0.0894053518
  212  H 15  S     -0.0286626579     0.0150033708    -0.0611881443     0.0250233519     0.0299143120
  213  H 16  S     -0.0837102443     0.0272111731    -0.0721946648     0.0601823383     0.0601668209
  214  H 16  S     -0.0247595090     0.0072892041    -0.0183559882     0.0241843067     0.0209648258
  215  H 17  S      0.1252904610    -0.0296162154     0.0039142799    -0.0390461206    -0.0225767718
  216  H 17  S      0.0408670933    -0.0112861375     0.0044041879    -0.0148845640    -0.0109028880
  217  H 18  S      0.1604825852    -0.0240309655    -0.0701538574    -0.0942026795    -0.0391124968
  218  H 18  S      0.0502682018    -0.0104991462    -0.0199949844    -0.0377657774    -0.0179049620
  219  H 19  S     -0.0868700861     0.0078865855     0.1388675619     0.0233445668    -0.0227140758
  220  H 19  S     -0.0250703975     0.0021316541     0.0440742279     0.0039464108    -0.0091843524
  221  H 20  S      0.1311673304    -0.0391732704     0.0394028482     0.2092778183     0.0802305977
  222  H 20  S      0.0372598237    -0.0106950933     0.0079239360     0.0667654364     0.0279361994
  223  H 21  S     -0.0142439875     0.0167112809    -0.0429554059     0.0761965563    -0.1353308461
  224  H 21  S     -0.0055021361     0.0077488293    -0.0166394439     0.0309380635    -0.0565870889
  225  H 22  S      0.0094605893    -0.0294795572     0.0592678769    -0.0966272202     0.1515116898
  226  H 22  S      0.0041582354    -0.0100541377     0.0222255004    -0.0365943780     0.0572703935
  227  H 23  S     -0.0179408826     0.0053938499     0.0101371353    -0.0285980280     0.1191958774
  228  H 23  S     -0.0070622389     0.0025172553     0.0007335226    -0.0053658459     0.0374319637
  229  H 24  S      0.0222057091     0.0058221843     0.0532562692    -0.0985304236     0.1649925662
  230  H 24  S      0.0078830162     0.0014679397     0.0206475100    -0.0362919165     0.0606667162
  231  H 25  S     -0.0202732961     0.0010363356    -0.0416767158     0.0714236775    -0.1170979519
  232  H 25  S     -0.0057527762    -0.0014371725    -0.0198726820     0.0280520799    -0.0445200646
  233  C 26  S     -0.0057798951     0.0047556510    -0.0304866781     0.0380329512     0.0011931493
  234  C 26  S      0.0119416521    -0.0102107292     0.0686851472    -0.0814377982    -0.0063392495
  235  C 26  S     -0.0112023092    -0.0140358387     0.0593054969    -0.0274315797     0.0072911303
  236  C 26  X     -0.0265168256     0.0268092243    -0.1111960032     0.0654928657     0.1195727466
  237  C 26  Y     -0.0537277573    -0.0251029005     0.0294600998    -0.0275893065    -0.0252479451
  238  C 26  Z      0.0522518335     0.0119894923    -0.0241428490    -0.0846207644    -0.0655982515
  239  C 26  X      0.0422504009    -0.0060850640    -0.0056961315    -0.0244520852    -0.0084740625
  240  C 26  Y     -0.0198597223    -0.0025444016    -0.0010881195    -0.0138359312    -0.0068254939
  241  C 26  Z     -0.0158644171     0.0087649469    -0.0172999109     0.0035011350     0.0045560581
  242  C 26 XX     -0.0007469891     0.0004021472     0.0111008015    -0.0056236756    -0.0005100707
  243  C 26 YY      0.0001585229     0.0000540969     0.0023746326    -0.0028381016    -0.0005620514
  244  C 26 ZZ      0.0023868243    -0.0023903495     0.0004888157    -0.0059695974    -0.0006832620
  245  C 26 XY      0.0032987185    -0.0037028796    -0.0014880389     0.0013576025     0.0007069586
  246  C 26 XZ     -0.0014828607     0.0020455014    -0.0006422514     0.0040895157     0.0001328322
  247  C 26 YZ     -0.0019224659     0.0016884694     0.0013568738    -0.0011384829    -0.0006762703
  248  C 27  S      0.0041374613    -0.0025019445     0.0192398631    -0.0295108321     0.0184328565
  249  C 27  S     -0.0090028052     0.0050376748    -0.0388636376     0.0609658960    -0.0409888894
  250  C 27  S     -0.0345399572     0.0143325017    -0.0490766349     0.0540917290     0.0222009289
  251  C 27  X      0.0358353525     0.0094960708     0.0033331628    -0.0126768951    -0.1458944921
  252  C 27  Y     -0.0350055703    -0.0668243616     0.0016593986    -0.0135549262     0.0007359842
  253  C 27  Z      0.0064210126     0.0510021525    -0.0328069967    -0.0206032433     0.0666571187
  254  C 27  X      0.0302734624    -0.0021901731     0.0089390641    -0.0261628535    -0.0299307870
  255  C 27  Y     -0.0147544024    -0.0301514563     0.0068148141    -0.0012526103    -0.0025702573
  256  C 27  Z     -0.0021992101     0.0259170337    -0.0232838274    -0.0053836419     0.0114152902
  257  C 27 XX     -0.0010014446     0.0023470130    -0.0020786093     0.0071723211    -0.0039315994
  258  C 27 YY     -0.0005553084     0.0009537203    -0.0008590033     0.0020424715    -0.0019962385
  259  C 27 ZZ      0.0001739653    -0.0024832580    -0.0045343193     0.0015352850    -0.0023462508
  260  C 27 XY      0.0012460878    -0.0051708339    -0.0018184765     0.0002910207     0.0011917089
  261  C 27 XZ     -0.0004690952     0.0024878010     0.0045071466    -0.0009249079     0.0013049844
  262  C 27 YZ     -0.0004323327     0.0020788263     0.0008635063    -0.0004946689    -0.0003842970
  263  C 28  S     -0.0384700643     0.0089299462     0.0122447613     0.0009351698    -0.0046881263
  264  C 28  S      0.0925392125    -0.0202995953    -0.0341152856    -0.0081551967     0.0088428555
  265  C 28  S      0.1097281126    -0.0448500010     0.0582235195     0.1295672426     0.0304247894
  266  C 28  X     -0.0707843445     0.0392333231    -0.2294090494     0.0080455044     0.0568997344
  267  C 28  Y      0.1001552661    -0.0058144138    -0.1514053729    -0.0312644124     0.0274735622
  268  C 28  Z     -0.1440555892     0.0209068291     0.0958853199    -0.1209303818    -0.0771809448
  269  C 28  X     -0.0076169386     0.0072492911    -0.0874458887     0.0132010641     0.0182762872
  270  C 28  Y      0.0068722018     0.0010444058    -0.0548431547    -0.0670122265    -0.0049420857
  271  C 28  Z     -0.0438926851     0.0147931845     0.0092663133    -0.0358086305    -0.0203372889
  272  C 28 XX      0.0147034981    -0.0038349968     0.0045299483    -0.0044590959    -0.0032829016
  273  C 28 YY     -0.0017567985     0.0004890169    -0.0038363380    -0.0015452231     0.0008112512
  274  C 28 ZZ      0.0092250017    -0.0014782761    -0.0058420326     0.0052662271     0.0041914512
  275  C 28 XY      0.0056790066    -0.0010860153     0.0002779283     0.0046595966     0.0018754709
  276  C 28 XZ     -0.0004122486    -0.0012201081     0.0099281027     0.0016419085    -0.0019311972
  277  C 28 YZ      0.0006448751    -0.0004935059     0.0048196521    -0.0004974456    -0.0016008104

                         41               42               43               44               45
                   -0.4705407552    -0.4587261115    -0.4316095687    -0.4239201108    -0.4156872118
    1  C  1  S      0.0000258015    -0.0042084130    -0.0248795627     0.0008095431     0.0046864491
    2  C  1  S     -0.0001565033     0.0143483130     0.0641124907    -0.0063933383    -0.0140730023
    3  C  1  S     -0.0009514605    -0.0313772411     0.0051888098    -0.0000917663     0.0371229130
    4  C  1  X     -0.0050526738    -0.0036084791    -0.1437009919    -0.0746212785    -0.0774335052
    5  C  1  Y      0.0013555768     0.1131210146     0.1379548948    -0.1331031840    -0.1776559035
    6  C  1  Z      0.0031858230    -0.1463692521    -0.2001178148     0.0434355652    -0.0372905472
    7  C  1  X     -0.0026935377    -0.0125238793    -0.0845848241    -0.0102210667    -0.0282762849
    8  C  1  Y      0.0003265283     0.0085391483     0.0783075319    -0.0613423046    -0.0770500133
    9  C  1  Z      0.0014321001    -0.0664655350    -0.0661150397     0.0191254520    -0.0384278352
   10  C  1 XX      0.0000201346    -0.0030843858    -0.0098794304    -0.0069551601    -0.0029668594
   11  C  1 YY      0.0000096844     0.0100106422     0.0113730427     0.0001010843    -0.0070399874
   12  C  1 ZZ      0.0000088931    -0.0061766213     0.0080017376     0.0068659180     0.0082530937
   13  C  1 XY      0.0001872881     0.0006361283     0.0027723578     0.0101019622     0.0028792208
   14  C  1 XZ     -0.0000795512     0.0062428577     0.0027148236    -0.0069406392    -0.0028001474
   15  C  1 YZ     -0.0003013865     0.0002616903     0.0113859111    -0.0012095614     0.0009775847
   16  C  2  S      0.0003893518     0.0160857504    -0.0217779647     0.0160847566    -0.0022332606
   17  C  2  S     -0.0011752574    -0.0435060983     0.0494285832    -0.0382362340     0.0096692950
   18  C  2  S      0.0015136516    -0.0362122193     0.0802558201    -0.0275582377    -0.0410658400
   19  C  2  X     -0.0030086305    -0.1028518459    -0.0083248094     0.0126283827     0.0006219027
   20  C  2  Y     -0.0042782451    -0.2277527705     0.0900238502    -0.0308354456     0.1004425792
   21  C  2  Z     -0.0011491403     0.1618347158     0.1418170066     0.0882903547     0.0830200814
   22  C  2  X     -0.0008372886    -0.0396173932     0.0069635161     0.0103515139    -0.0057274374
   23  C  2  Y     -0.0012443494    -0.0885826550     0.0433857317    -0.0231294238     0.0241498779
   24  C  2  Z     -0.0002906730     0.0534007247     0.0655824815     0.0622507485     0.0374746169
   25  C  2 XX     -0.0000400238    -0.0069199404     0.0032574397    -0.0011174753     0.0001177774
   26  C  2 YY      0.0001519016     0.0081749367    -0.0009325307    -0.0031837617    -0.0097335312
   27  C  2 ZZ     -0.0001958938    -0.0055708848     0.0055334839    -0.0016722028     0.0099842258
   28  C  2 XY     -0.0000206974    -0.0019290224    -0.0013040529    -0.0006654249    -0.0019951366
   29  C  2 XZ     -0.0001530798     0.0018093768    -0.0035510525    -0.0007433615    -0.0010269367
   30  C  2 YZ      0.0000751803     0.0141053439     0.0093827933    -0.0006597909    -0.0014212245
   31  C  3  S      0.0002184719     0.0200991626     0.0192236723    -0.0147466417    -0.0089299294
   32  C  3  S     -0.0004905658    -0.0537616386    -0.0469319734     0.0309007769     0.0182839535
   33  C  3  S     -0.0018003184    -0.0072190979    -0.0269153174     0.0748191713     0.0514319504
   34  C  3  X     -0.0006319335     0.0759208769     0.0565079223     0.0305239150    -0.0146282774
   35  C  3  Y      0.0010715588     0.1154513811    -0.0156490916     0.1117036685    -0.0609510654
   36  C  3  Z     -0.0028140671    -0.2689838912    -0.0686136679    -0.0020418081    -0.0573450185
   37  C  3  X     -0.0006633744     0.0254399996     0.0349982738     0.0249919366    -0.0106479797
   38  C  3  Y      0.0002007356     0.0302047893     0.0047929453     0.0425230902    -0.0273875519
   39  C  3  Z     -0.0014569221    -0.0911277472    -0.0289332743     0.0134139125    -0.0120829905
   40  C  3 XX     -0.0000162082    -0.0010670925     0.0010661393    -0.0014403698    -0.0001214854
   41  C  3 YY      0.0000307790    -0.0096730096    -0.0077603086     0.0015243453    -0.0060261432
   42  C  3 ZZ     -0.0000597913     0.0050200225    -0.0003453366     0.0057793434     0.0098598432
   43  C  3 XY      0.0000094175    -0.0016275860     0.0012126602    -0.0036013536    -0.0026556609
   44  C  3 XZ     -0.0000757939    -0.0049743140    -0.0007862045     0.0007305188    -0.0027876957
   45  C  3 YZ      0.0001524140     0.0161178225    -0.0034908940     0.0080628524     0.0006343513
   46  C  4  S     -0.0002332968    -0.0043397525     0.0120091450    -0.0216490400     0.0016017610
   47  C  4  S      0.0005845731     0.0173559454    -0.0334983298     0.0528370935    -0.0015160150
   48  C  4  S      0.0033491245    -0.0205169462     0.0012578196     0.0334668459    -0.0178117385
   49  C  4  X     -0.0008961002    -0.0296340529     0.1775744332    -0.2298137509     0.0309428814
   50  C  4  Y     -0.0000497654    -0.1403668996     0.0756016254    -0.0559962918    -0.0128652525
   51  C  4  Z      0.0004518049     0.1349776210    -0.1319514399     0.1207254506     0.1357825171
   52  C  4  X     -0.0002313454    -0.0012985791     0.0980867328    -0.0908875245     0.0205933089
   53  C  4  Y     -0.0015188345    -0.0679834049     0.0218047717    -0.0131727763     0.0082820692
   54  C  4  Z      0.0002005335     0.0248189942    -0.0449901250     0.0596238368     0.0692947797
   55  C  4 XX      0.0001693171     0.0054466273    -0.0087590968    -0.0045415403     0.0033224126
   56  C  4 YY     -0.0000427603    -0.0121339781     0.0066914425    -0.0023702721    -0.0050007236
   57  C  4 ZZ      0.0000016461     0.0074939771    -0.0017527681     0.0148511497     0.0005176355
   58  C  4 XY     -0.0000594166    -0.0062480148     0.0009282181     0.0042482012    -0.0059994310
   59  C  4 XZ      0.0000721635    -0.0019307861     0.0023271086    -0.0021992420     0.0002411466
   60  C  4 YZ     -0.0001681339     0.0013624652    -0.0081422988     0.0113870548     0.0024090572
   61  C  5  S     -0.0007528266    -0.0071154848     0.0055442738     0.0163389164    -0.0161999156
   62  C  5  S      0.0019030401     0.0188256735    -0.0157262649    -0.0371880027     0.0361609099
   63  C  5  S      0.0005046181    -0.0756516253    -0.1005788378    -0.0320783067     0.0303516184
   64  C  5  X     -0.0037600521    -0.0097654790    -0.0730183158     0.0651689623    -0.0168391100
   65  C  5  Y     -0.0018823194     0.0919514113    -0.0097319143    -0.1502462272     0.0687870991
   66  C  5  Z      0.0074709176    -0.0132569785     0.0003412564    -0.0322429330     0.0558230432
   67  C  5  X      0.0008405735     0.0006564867    -0.0258938657     0.0039770748    -0.0384052140
   68  C  5  Y     -0.0033045400     0.0518964464     0.0005512871    -0.0972988301     0.0243546702
   69  C  5  Z      0.0041335520    -0.0033310738    -0.0172181717     0.0235175243     0.0523953461
   70  C  5 XX     -0.0002072754     0.0012614212    -0.0075474223     0.0005975498     0.0054674085
   71  C  5 YY      0.0002413793    -0.0027922254     0.0081080975    -0.0041166427     0.0043710965
   72  C  5 ZZ      0.0003117394     0.0023300992    -0.0010689080    -0.0041795911    -0.0027469899
   73  C  5 XY      0.0000565762    -0.0081890071    -0.0005366574    -0.0017899534     0.0005487429
   74  C  5 XZ      0.0000195345    -0.0034960402     0.0059871062    -0.0021997407     0.0003863745
   75  C  5 YZ     -0.0003186903     0.0026147360    -0.0057686200     0.0061570682    -0.0001170388
   76  C  6  S      0.0003778410    -0.0231529538    -0.0005469172    -0.0087779373     0.0044232850
   77  C  6  S     -0.0009078002     0.0528918661     0.0047914502     0.0223936632    -0.0111434604
   78  C  6  S     -0.0002801533     0.1047253018    -0.0187891020     0.0185312431    -0.0227283195
   79  C  6  X     -0.0056092774    -0.0030486675     0.0313747066     0.2918445777     0.0371233370
   80  C  6  Y     -0.0025960218    -0.1869157913    -0.1151254606     0.0905743829     0.1460165743
   81  C  6  Z     -0.0044745186    -0.1686646823     0.2294516121    -0.0646375635    -0.0649454664
   82  C  6  X     -0.0019411006     0.0185504903     0.0113212898     0.1319427392     0.0134214722
   83  C  6  Y     -0.0015030973    -0.1042958975    -0.0378948611     0.0394962577     0.0737721323
   84  C  6  Z     -0.0016326441    -0.0820406562     0.1052542110    -0.0260848010    -0.0292740093
   85  C  6 XX      0.0001632257     0.0032778074    -0.0066861359    -0.0110524080     0.0047315148
   86  C  6 YY     -0.0001192274     0.0060087664     0.0138524104    -0.0043018453    -0.0074854474
   87  C  6 ZZ     -0.0002777598    -0.0030490507    -0.0055668621     0.0183111096     0.0014675853
   88  C  6 XY     -0.0001788638    -0.0067369954     0.0099651201     0.0102454694     0.0026982242
   89  C  6 XZ     -0.0001854298    -0.0093526227     0.0056023486    -0.0049586107    -0.0027968876
   90  C  6 YZ     -0.0003383863    -0.0016795308     0.0048640304     0.0078393006     0.0049649052
   91  C  7  S      0.0003803971    -0.0258732218    -0.0510909413    -0.0023281427    -0.0324570491
   92  C  7  S     -0.0010974132     0.0520132250     0.1128516358     0.0059591549     0.0719523639
   93  C  7  S     -0.0003592821     0.0753157594     0.0704663907    -0.0288892194    -0.0034549727
   94  C  7  X      0.0029455420    -0.0135939450     0.0975452546     0.0038575822     0.0299782909
   95  C  7  Y      0.0004008539     0.0191898325    -0.0058747446    -0.0669990650    -0.0606550706
   96  C  7  Z     -0.0003073840    -0.0027649363    -0.1424708224    -0.1377577452     0.0013214576
   97  C  7  X     -0.0020066175    -0.0475981156     0.0129452718     0.0220082363     0.0093117484
   98  C  7  Y      0.0042526570     0.0695292056     0.0460923625    -0.0696199867    -0.0217463950
   99  C  7  Z     -0.0016223032    -0.0302327147    -0.0873941881    -0.0567322266    -0.0032188640
  100  C  7 XX     -0.0002244328     0.0021078833     0.0058242426     0.0007680403     0.0023011703
  101  C  7 YY     -0.0000629517     0.0034520886     0.0060557672     0.0025035333     0.0024676600
  102  C  7 ZZ     -0.0000232451     0.0013089551     0.0036151072    -0.0009176001     0.0019080066
  103  C  7 XY      0.0001475845    -0.0006037130    -0.0027053874    -0.0008312089     0.0003599480
  104  C  7 XZ     -0.0000030456     0.0003781583     0.0011655003    -0.0011551236    -0.0000602986
  105  C  7 YZ     -0.0000376514     0.0001357679     0.0001002897     0.0009026808    -0.0004820980
  106  C  8  S     -0.0027713882     0.0000772886     0.0016553452    -0.0018942441     0.0008336035
  107  C  8  S      0.0060395723     0.0009968150    -0.0022996518     0.0046551934    -0.0015408928
  108  C  8  S      0.0093010673     0.0066239165    -0.0055643021     0.0093225218    -0.0024829265
  109  C  8  X      0.0279568883    -0.0029523363     0.0032290159    -0.0298178527     0.0838867786
  110  C  8  Y     -0.0791594670    -0.0012081573    -0.0111051424    -0.0339174815     0.1217129760
  111  C  8  Z      0.0492082146     0.0046101745    -0.0177530834    -0.0430345107     0.1521394281
  112  C  8  X     -0.0008226275    -0.0048406213     0.0024026988    -0.0274267030     0.0486436579
  113  C  8  Y      0.0413435243    -0.0072123786    -0.0055659535    -0.0075025458     0.0669577153
  114  C  8  Z     -0.0323829495     0.0059909786    -0.0082061475    -0.0244114245     0.0781828445
  115  C  8 XX      0.0039936017     0.0001291024    -0.0000069993     0.0002715939     0.0007634059
  116  C  8 YY      0.0019644356     0.0001365633    -0.0002016596     0.0003171257    -0.0003318500
  117  C  8 ZZ     -0.0049807714    -0.0000661923    -0.0003573340     0.0007389825    -0.0008694286
  118  C  8 XY     -0.0097941629    -0.0002876173     0.0001984165     0.0013859463     0.0005448455
  119  C  8 XZ      0.0055268266     0.0001845467     0.0003523725    -0.0004237418     0.0005799911
  120  C  8 YZ      0.0037928897     0.0001156520     0.0001113942    -0.0009312831    -0.0001676933
  121  N  9  S      0.0003134470    -0.0189271407    -0.0485668853    -0.0058387620    -0.0485081407
  122  N  9  S      0.0004767069    -0.0425131275    -0.1044408500    -0.0119309532    -0.1022423703
  123  N  9  S      0.0049382621     0.0113319340    -0.0845448917    -0.0417441053    -0.1350034650
  124  N  9  X     -0.0010531867     0.0179474179    -0.0141489690     0.0088703196     0.0750269374
  125  N  9  Y     -0.0007564725    -0.0257824466    -0.0946375928     0.0382821520    -0.1130856672
  126  N  9  Z      0.0001023105     0.0091645008     0.1513309691     0.1190672375     0.0693278264
  127  N  9  X     -0.0002703754    -0.0153333029     0.0059814269    -0.0014151981    -0.0381611207
  128  N  9  Y      0.0015190497     0.0253600759     0.0566930887    -0.0265024721     0.0571224356
  129  N  9  Z     -0.0003982016    -0.0092883480    -0.0843307990    -0.0615923900    -0.0356462870
  130  N  9 XX     -0.0001304603    -0.0012878810    -0.0087223525    -0.0003662621    -0.0029227720
  131  N  9 YY      0.0001448496    -0.0002606401     0.0001031563    -0.0059577652     0.0008792758
  132  N  9 ZZ     -0.0000052119    -0.0019305018     0.0015786770     0.0052775154    -0.0035667413
  133  N  9 XY      0.0000219766    -0.0012875933     0.0013054792     0.0017903678    -0.0051249408
  134  N  9 XZ      0.0000025233     0.0004215543     0.0042475345     0.0047847974     0.0030395357
  135  N  9 YZ     -0.0000760869    -0.0005614846    -0.0104687603    -0.0064672080    -0.0047669017
  136  C 10  S      0.0243708661     0.0005639122    -0.0011216172    -0.0011157482    -0.0004769252
  137  C 10  S     -0.0604445468    -0.0009924824     0.0027523335     0.0015977059     0.0011296938
  138  C 10  S     -0.0869361293     0.0053715382     0.0047755201     0.0002779037    -0.0025674460
  139  C 10  X     -0.1824980452     0.0049702589     0.0041323590    -0.0407186762     0.0688822565
  140  C 10  Y      0.1801998082     0.0012939431    -0.0116234187    -0.0143738049     0.0897045410
  141  C 10  Z     -0.0444118987    -0.0029346884    -0.0076274888    -0.0234979330     0.1116156050
  142  C 10  X     -0.0364412359     0.0023037091     0.0031512676    -0.0146320947     0.0357735867
  143  C 10  Y      0.0816555818    -0.0012446156    -0.0060175255    -0.0080474701     0.0498443491
  144  C 10  Z     -0.0455575136     0.0009388372    -0.0046878132    -0.0154999424     0.0587536824
  145  C 10 XX     -0.0066419540     0.0002086704    -0.0000241245    -0.0004820334     0.0021278863
  146  C 10 YY      0.0039921492    -0.0003253792     0.0005372950     0.0026917746    -0.0066211327
  147  C 10 ZZ     -0.0021275924    -0.0000354001    -0.0001790957    -0.0016809632     0.0045361345
  148  C 10 XY     -0.0034129011    -0.0000337965     0.0004393263    -0.0006743028    -0.0007320035
  149  C 10 XZ      0.0050385664    -0.0001607532    -0.0003752976     0.0001252218     0.0033624278
  150  C 10 YZ     -0.0047016091     0.0001675040     0.0000952305     0.0004225486    -0.0024985295
  151  C 11  S      0.0221510777    -0.0006527555     0.0010774964     0.0001944541     0.0003001160
  152  C 11  S     -0.0567597947     0.0015433154    -0.0022371736    -0.0005888374    -0.0005824565
  153  C 11  S     -0.0511810624    -0.0014613251    -0.0072297529     0.0009082929    -0.0011408464
  154  C 11  X      0.1078798100    -0.0044684738    -0.0114773357     0.0118578261     0.0456838961
  155  C 11  Y      0.1654407959     0.0000279828     0.0012976636    -0.0345945873     0.0792089676
  156  C 11  Z     -0.1921002365     0.0028960262    -0.0057147384    -0.0234330170     0.0976543735
  157  C 11  X      0.0142885945    -0.0015502510    -0.0020952982     0.0025538205     0.0257075491
  158  C 11  Y      0.0637643262     0.0006878157     0.0009514974    -0.0170502945     0.0415064445
  159  C 11  Z     -0.0590761439     0.0003797350    -0.0050032854    -0.0106931679     0.0512426262
  160  C 11 XX     -0.0082894888     0.0000441311     0.0004344547     0.0001032594    -0.0017690371
  161  C 11 YY      0.0038272649     0.0000454933    -0.0003390980     0.0015302309    -0.0043257266
  162  C 11 ZZ      0.0010015308     0.0000617879    -0.0004817670    -0.0018222648     0.0059394889
  163  C 11 XY      0.0015026045    -0.0000159620     0.0004478692     0.0001144507    -0.0032703865
  164  C 11 XZ      0.0020264503     0.0000274781    -0.0004011043     0.0009521909    -0.0004699214
  165  C 11 YZ     -0.0072841519     0.0000254569     0.0003247153    -0.0002131817     0.0002210143
  166  C 12  S      0.0018152945    -0.0003572760     0.0007552314    -0.0004006085     0.0002017449
  167  C 12  S     -0.0038453477     0.0008128625    -0.0022273690     0.0014861622    -0.0007995670
  168  C 12  S     -0.0103136555     0.0012805427     0.0036645205    -0.0026825392     0.0003512733
  169  C 12  X      0.0207296917    -0.0026282100     0.0131363237    -0.0312362159     0.0564989152
  170  C 12  Y     -0.0783741387    -0.0030157969    -0.0070928648     0.0013998653     0.0703982390
  171  C 12  Z      0.0519596636     0.0042691134    -0.0115279804    -0.0250420001     0.0858718768
  172  C 12  X      0.0001469163    -0.0010510594     0.0016744041    -0.0109254961     0.0281552916
  173  C 12  Y      0.0174069473    -0.0009771019    -0.0033175074    -0.0035118152     0.0383634549
  174  C 12  Z     -0.0141301118     0.0017540663    -0.0038903923    -0.0133114828     0.0471984278
  175  C 12 XX     -0.0043763996    -0.0000968789     0.0010358988     0.0000829194    -0.0034763127
  176  C 12 YY     -0.0017051974     0.0000972996    -0.0006598225     0.0006201589     0.0002252616
  177  C 12 ZZ      0.0054709553     0.0000381869    -0.0003190456    -0.0009031457     0.0033159828
  178  C 12 XY      0.0103561271    -0.0000225268     0.0002622975     0.0003450056    -0.0031549678
  179  C 12 XZ     -0.0056905199     0.0000775502    -0.0004773517     0.0017325771    -0.0035437053
  180  C 12 YZ     -0.0041991604    -0.0000477595     0.0002774484    -0.0008601643     0.0022873788
  181  C 13  S     -0.0231573326     0.0002713653     0.0010753189    -0.0023585782     0.0005016519
  182  C 13  S      0.0581981947    -0.0007497828    -0.0022190492     0.0046833981    -0.0008856174
  183  C 13  S      0.0663104042     0.0001903181    -0.0055338844     0.0081948666    -0.0026535794
  184  C 13  X     -0.1794777575     0.0045432011    -0.0089311646    -0.0123477805     0.0470085829
  185  C 13  Y      0.1833208329     0.0023801843    -0.0063850459    -0.0267661557     0.0757969205
  186  C 13  Z     -0.0498827031    -0.0039110659    -0.0007756422    -0.0159615706     0.0972109274
  187  C 13  X     -0.0443038911     0.0005128315    -0.0014608789    -0.0096383438     0.0264634665
  188  C 13  Y      0.0717707208     0.0013465616    -0.0046695811    -0.0123146672     0.0405508341
  189  C 13  Z     -0.0336763920    -0.0013416164    -0.0007321844    -0.0075212193     0.0502427713
  190  C 13 XX      0.0064915484    -0.0002641823     0.0006206544     0.0009368060    -0.0031281178
  191  C 13 YY     -0.0042845840     0.0000708342    -0.0008841775    -0.0002112221     0.0044415354
  192  C 13 ZZ      0.0019062975     0.0000544551    -0.0001620883     0.0002613223    -0.0015024247
  193  C 13 XY      0.0033837972     0.0001325942     0.0001242629    -0.0005799785    -0.0008963495
  194  C 13 XZ     -0.0048805880     0.0000125448    -0.0001004881     0.0017688538    -0.0042353447
  195  C 13 YZ      0.0049927865    -0.0001741399     0.0002760779    -0.0009446885     0.0029681719
  196  C 14  S     -0.0211748240    -0.0002454808    -0.0014087153     0.0040589098    -0.0008000766
  197  C 14  S      0.0543226628     0.0002694175     0.0034134035    -0.0081415007     0.0016504802
  198  C 14  S      0.0646481180    -0.0040393808     0.0020665688    -0.0027534469     0.0048135279
  199  C 14  X      0.1026501066    -0.0051617230     0.0012873400    -0.0112497224     0.0649299746
  200  C 14  Y      0.1689603177    -0.0013758524    -0.0019543106    -0.0224135205     0.0909365679
  201  C 14  Z     -0.1913713742     0.0047323432    -0.0136161891    -0.0324021760     0.1094065427
  202  C 14  X     -0.0014898003    -0.0001846524     0.0006614299    -0.0108794309     0.0334881636
  203  C 14  Y      0.0788705557    -0.0017887918    -0.0005271680    -0.0056422278     0.0454972516
  204  C 14  Z     -0.0623670807     0.0028690541    -0.0075160962    -0.0187800861     0.0600282473
  205  C 14 XX      0.0075891721    -0.0002016103     0.0002637670     0.0003550342     0.0001865987
  206  C 14 YY     -0.0033010906     0.0001350869    -0.0003140675    -0.0024615447     0.0062464295
  207  C 14 ZZ     -0.0010162646     0.0000952577     0.0004927214     0.0007826973    -0.0062761635
  208  C 14 XY     -0.0016659308     0.0002026220    -0.0002627793    -0.0010714540     0.0024307765
  209  C 14 XZ     -0.0016524536    -0.0000990937     0.0003642859     0.0007756263    -0.0019916762
  210  C 14 YZ      0.0066394307    -0.0001471018    -0.0001066391     0.0000317093     0.0016846529
  211  H 15  S      0.0037669530    -0.1319064287    -0.0974379166     0.1190525665     0.0718660489
  212  H 15  S      0.0012435753    -0.0450961643    -0.0430647964     0.0499563206     0.0314033329
  213  H 16  S      0.0036047500     0.1705187784    -0.0638948894    -0.0077464011    -0.1047177728
  214  H 16  S      0.0010883389     0.0617291060    -0.0253970882    -0.0007538574    -0.0444302764
  215  H 17  S      0.0015633016     0.1916738202     0.0474236859     0.0142685662     0.0757397757
  216  H 17  S      0.0007582874     0.0690370353     0.0167697977     0.0067364136     0.0258792651
  217  H 18  S      0.0000221225    -0.1595821488     0.1387889016    -0.1171574895    -0.0686319940
  218  H 18  S      0.0007505468    -0.0536024932     0.0554413664    -0.0506693812    -0.0292289196
  219  H 19  S     -0.0064427320    -0.1670668295     0.1118909847     0.1285752285     0.0372199234
  220  H 19  S     -0.0021811178    -0.0635044853     0.0424669681     0.0486640093     0.0179873234
  221  H 20  S      0.0038710755    -0.0012752376    -0.0977796231    -0.2074573926     0.0182154830
  222  H 20  S      0.0015308653    -0.0012969689    -0.0401676716    -0.0881769276     0.0075082178
  223  H 21  S      0.1824865203    -0.0014595324    -0.0064136269     0.0192515689    -0.0036281286
  224  H 21  S      0.0681320907    -0.0011887743    -0.0018124209     0.0057483099    -0.0020676545
  225  H 22  S      0.1998174643    -0.0020117310    -0.0003462511    -0.0031580412    -0.0022638529
  226  H 22  S      0.0754968043    -0.0006702737    -0.0006110772    -0.0004958223    -0.0009815576
  227  H 23  S      0.0002524631    -0.0028850323     0.0149587801    -0.0161219329     0.0079856755
  228  H 23  S     -0.0002640887    -0.0010692543     0.0066558606    -0.0073713081     0.0038046198
  229  H 24  S     -0.1851195657    -0.0003410349    -0.0025018978     0.0110080556    -0.0023793475
  230  H 24  S     -0.0681484392     0.0003319150    -0.0017073853     0.0044987165    -0.0005399887
  231  H 25  S     -0.1962093863     0.0048323737    -0.0052971855    -0.0080859095    -0.0021890217
  232  H 25  S     -0.0674087213     0.0005066760     0.0005581125     0.0013872278    -0.0052894668
  233  C 26  S      0.0000715001    -0.0024372391     0.0231504212    -0.0160545140     0.0064081307
  234  C 26  S     -0.0004115145     0.0032850416    -0.0537363053     0.0374179665    -0.0126718086
  235  C 26  S     -0.0001597410    -0.0029905990    -0.0398407391     0.0252578817     0.0182496004
  236  C 26  X      0.0053852086    -0.0118960710     0.0512131165    -0.0550686354     0.0612466899
  237  C 26  Y      0.0038508063     0.0258358145    -0.0143878524    -0.1088841338     0.0717519739
  238  C 26  Z     -0.0045945406    -0.0021753887    -0.0572679390     0.0201034208     0.0692348265
  239  C 26  X      0.0005796501    -0.0456974054    -0.0163113712    -0.0440691424     0.0038492720
  240  C 26  Y      0.0048756881     0.0003599320    -0.0053778833    -0.0419619604     0.0367780354
  241  C 26  Z     -0.0038298904     0.0163576927    -0.0007963412     0.0113878656     0.0456024708
  242  C 26 XX     -0.0001802745    -0.0007378824    -0.0045242543     0.0033413468     0.0012493723
  243  C 26 YY     -0.0000561755    -0.0002458914    -0.0014777014     0.0015535541    -0.0006464208
  244  C 26 ZZ      0.0000707823     0.0001283376    -0.0030314693     0.0028022843    -0.0034287330
  245  C 26 XY      0.0001177541    -0.0015943796    -0.0000859702     0.0013297890     0.0018044945
  246  C 26 XZ     -0.0000667822     0.0006585298     0.0016148312    -0.0019709970     0.0030508625
  247  C 26 YZ     -0.0000613634     0.0012127434    -0.0008161686    -0.0004042543    -0.0008641004
  248  C 27  S      0.0007788037     0.0012699900    -0.0083944300     0.0084567524    -0.0038977083
  249  C 27  S     -0.0015420132     0.0004555867     0.0169475264    -0.0159260747     0.0104781871
  250  C 27  S      0.0005685633     0.0344753209     0.0488967409     0.0021548442     0.0156517420
  251  C 27  X     -0.0070160516     0.0043760066    -0.0313803452     0.0010123216     0.0524255655
  252  C 27  Y      0.0030922185     0.0096576323    -0.0091891490    -0.0781440195     0.0912359627
  253  C 27  Z      0.0022756202    -0.0059663245    -0.0080783577    -0.0273453472     0.1091359032
  254  C 27  X      0.0004829742    -0.0202692322    -0.0250620888    -0.0194409810     0.0264825753
  255  C 27  Y     -0.0014717780     0.0123943217    -0.0038506827    -0.0397231938     0.0389986842
  256  C 27  Z      0.0013436305     0.0089438924    -0.0008627725     0.0022048976     0.0485004698
  257  C 27 XX      0.0006074776     0.0006489322     0.0022014693    -0.0028324275     0.0027067007
  258  C 27 YY      0.0001431379     0.0002649738     0.0004452996    -0.0006625383     0.0002802398
  259  C 27 ZZ     -0.0010082161     0.0000412419     0.0001601551     0.0005670354    -0.0008263570
  260  C 27 XY     -0.0017346184    -0.0013270715     0.0000075831     0.0039283622     0.0007722189
  261  C 27 XZ      0.0009684791     0.0001191664    -0.0002300504    -0.0003431739     0.0009610601
  262  C 27 YZ      0.0007908156     0.0006278495    -0.0001786177    -0.0017728054    -0.0006133596
  263  C 28  S     -0.0010336970     0.0151418078     0.0308291497     0.0304439859     0.0200412604
  264  C 28  S      0.0023947345    -0.0339314692    -0.0683323040    -0.0712838696    -0.0447284776
  265  C 28  S     -0.0042907173    -0.0730555620    -0.0510305880    -0.0649903532    -0.0561911262
  266  C 28  X      0.0058305128     0.0251033199     0.1355517491     0.0321921535     0.0145520919
  267  C 28  Y      0.0049211710    -0.0311056619    -0.0660020454    -0.0822630797    -0.0143353619
  268  C 28  Z     -0.0042364363     0.0415310337    -0.1309377646    -0.1043285753    -0.0340400556
  269  C 28  X      0.0012128643    -0.0104291378     0.0509507669     0.0395582322     0.0282337748
  270  C 28  Y      0.0035415870     0.0435648685     0.0183399416    -0.0813665545    -0.0377363224
  271  C 28  Z     -0.0013993122    -0.0144199119    -0.0916501394    -0.0225651159     0.0089349199
  272  C 28 XX     -0.0001028440    -0.0035995522    -0.0062974654    -0.0046993236    -0.0013734669
  273  C 28 YY      0.0002392969     0.0047027992    -0.0011534224    -0.0045949220    -0.0016975047
  274  C 28 ZZ      0.0002814521    -0.0084316059    -0.0058131741    -0.0036081842    -0.0041868472
  275  C 28 XY      0.0000235059    -0.0033693502    -0.0060553713     0.0033981972     0.0051431891
  276  C 28 XZ     -0.0001605165     0.0033260222     0.0076621634    -0.0049076915     0.0023943265
  277  C 28 YZ     -0.0002095652    -0.0005549138     0.0040688767     0.0063107468    -0.0019198078

                         46               47               48               49               50
                   -0.4122096795    -0.4070431387    -0.4014741019    -0.4006911394    -0.3919381606
    1  C  1  S      0.0008421380     0.0003106498    -0.0003921727     0.0102487438     0.0005686368
    2  C  1  S     -0.0053614018    -0.0030851949     0.0010061467    -0.0223059789    -0.0010742329
    3  C  1  S      0.0457997349     0.0507877287     0.0053993163     0.0083923147    -0.0101885422
    4  C  1  X     -0.0084318113    -0.1337681055    -0.0203758021    -0.0220030752     0.0083429870
    5  C  1  Y     -0.0860929608    -0.1209613478    -0.0063610685    -0.1552979427    -0.0024229877
    6  C  1  Z      0.0370513756    -0.0872860456    -0.0047113456    -0.1095311896     0.0125287449
    7  C  1  X     -0.0035035909    -0.0667523697    -0.0134790347     0.0019030415     0.0050261251
    8  C  1  Y     -0.0372886245    -0.0512102389    -0.0007263525    -0.0733690995    -0.0012247034
    9  C  1  Z     -0.0052234747    -0.0715784243    -0.0060507946    -0.0526375470     0.0106981633
   10  C  1 XX      0.0030169939    -0.0060430950    -0.0005730229    -0.0011252355     0.0003396604
   11  C  1 YY     -0.0061806958    -0.0046122385    -0.0004015778    -0.0071110442    -0.0000695591
   12  C  1 ZZ      0.0034175301     0.0098747443     0.0011802725     0.0039510096    -0.0004084090
   13  C  1 XY     -0.0011602446     0.0020082877    -0.0001701361     0.0046779296     0.0007859530
   14  C  1 XZ     -0.0039742148     0.0000271480    -0.0006575875     0.0068068533    -0.0003912207
   15  C  1 YZ     -0.0055782258     0.0000397616    -0.0005987064     0.0102292575     0.0000129796
   16  C  2  S      0.0032577278    -0.0094385271    -0.0005446013    -0.0211045359     0.0016190269
   17  C  2  S     -0.0039176698     0.0289447900     0.0019608274     0.0515609859    -0.0045323027
   18  C  2  S     -0.0492695019    -0.0651640067    -0.0086130781     0.0203098728     0.0101392168
   19  C  2  X      0.0353050489    -0.0129233446     0.0073113576    -0.1041193739    -0.0026965120
   20  C  2  Y      0.0714137936     0.1464649519     0.0200462171     0.0351425930    -0.0142613983
   21  C  2  Z     -0.0494407965     0.0790025337    -0.0023471892     0.1682317790    -0.0009033294
   22  C  2  X      0.0136640250    -0.0190125616     0.0033955511    -0.0725445055     0.0000368318
   23  C  2  Y      0.0159676338     0.0361968222     0.0053455303     0.0055224309    -0.0034911993
   24  C  2  Z     -0.0322852484     0.0271685410    -0.0024064015     0.0769018722     0.0026940082
   25  C  2 XX      0.0013473227     0.0001015113     0.0005083778    -0.0024676885    -0.0001507355
   26  C  2 YY     -0.0092599111    -0.0109610417    -0.0020853545     0.0039953563     0.0010177926
   27  C  2 ZZ      0.0064216460     0.0136577064     0.0016797481     0.0071756842    -0.0013709314
   28  C  2 XY     -0.0007143641    -0.0038667408    -0.0002916884    -0.0002513507     0.0002086277
   29  C  2 XZ     -0.0012880874    -0.0041480890    -0.0008914385     0.0019985794     0.0006210224
   30  C  2 YZ     -0.0036741296     0.0003602757    -0.0001262632     0.0030425195    -0.0002228498
   31  C  3  S      0.0085319616     0.0083471761     0.0040162236    -0.0224051386    -0.0036685736
   32  C  3  S     -0.0195223277    -0.0221458743    -0.0095062865     0.0497383997     0.0084626757
   33  C  3  S     -0.0036917051     0.0329994079    -0.0017611206     0.0655058348     0.0008898725
   34  C  3  X     -0.0292559175    -0.0171611673     0.0022129009    -0.0225412576    -0.0041718036
   35  C  3  Y     -0.1693840895    -0.1629968619    -0.0425677718     0.1638326477     0.0309642903
   36  C  3  Z     -0.0391391920    -0.0968346236    -0.0146313808    -0.0062778239     0.0114816693
   37  C  3  X     -0.0168957156    -0.0097700885     0.0009972975    -0.0173576944    -0.0020301531
   38  C  3  Y     -0.0725001559    -0.0730340858    -0.0189827035     0.0743193787     0.0140832195
   39  C  3  Z     -0.0051811235    -0.0181106118    -0.0029147498    -0.0004875513     0.0021001335
   40  C  3 XX     -0.0017178801    -0.0002326201    -0.0001039639     0.0032104500    -0.0001504649
   41  C  3 YY     -0.0053145285    -0.0125963267    -0.0022239796     0.0000171781     0.0018704455
   42  C  3 ZZ      0.0034440312     0.0096295332     0.0007726687     0.0054682919    -0.0004241815
   43  C  3 XY     -0.0046171323    -0.0037165748    -0.0007670239     0.0053984573     0.0002684107
   44  C  3 XZ     -0.0026242424    -0.0047877982    -0.0002976743    -0.0015428489     0.0000689788
   45  C  3 YZ     -0.0043398846    -0.0025255456    -0.0011953814     0.0057936000     0.0009019604
   46  C  4  S      0.0007881333     0.0022226994    -0.0002530918     0.0085588920     0.0004512527
   47  C  4  S     -0.0004029572    -0.0042980096     0.0004624432    -0.0195068126    -0.0016083279
   48  C  4  S     -0.0610567320    -0.0317479492    -0.0114435685     0.0338716258     0.0145840043
   49  C  4  X      0.0653309225     0.1433457766     0.0407784755    -0.0321960351    -0.0407496994
   50  C  4  Y      0.0665413590     0.0262210065     0.0100439967    -0.0961327629    -0.0045985731
   51  C  4  Z      0.1481715465     0.1873504439     0.0281387647    -0.0688563549    -0.0150201007
   52  C  4  X      0.0223216512     0.0825083363     0.0211463077    -0.0041786688    -0.0187810353
   53  C  4  Y      0.0574863064     0.0261684449     0.0103775816    -0.0650348649    -0.0078763219
   54  C  4  Z      0.0640774936     0.0948893204     0.0124043383    -0.0238611886    -0.0072411452
   55  C  4 XX      0.0049443444     0.0053692466     0.0009819687    -0.0009759105    -0.0007885892
   56  C  4 YY     -0.0024728616    -0.0046302094     0.0002506234    -0.0038034582    -0.0004046954
   57  C  4 ZZ     -0.0030534126    -0.0020076121    -0.0010447095     0.0008846904     0.0009921765
   58  C  4 XY     -0.0065362186    -0.0100054876    -0.0021392691     0.0002033400     0.0016349782
   59  C  4 XZ     -0.0045247404    -0.0027289380    -0.0007135248     0.0084584959     0.0004160817
   60  C  4 YZ     -0.0052690670    -0.0038442146    -0.0018808386     0.0099247258     0.0014560208
   61  C  5  S     -0.0197594809    -0.0185963890     0.0007468284    -0.0052336307     0.0032444403
   62  C  5  S      0.0404408302     0.0397612976    -0.0022667406     0.0180902302    -0.0069872172
   63  C  5  S      0.0891843708     0.0143168876    -0.0204063446    -0.0205763863    -0.0010194957
   64  C  5  X     -0.0405945419    -0.0641239383    -0.0352971649     0.0243922935     0.0156599351
   65  C  5  Y      0.0448127763     0.1267283006     0.0239504222     0.0353505382    -0.0243299081
   66  C  5  Z      0.0243364748     0.0216834105     0.0112159081     0.0635203822     0.0033066229
   67  C  5  X     -0.0731282093    -0.0605822865    -0.0405951597     0.0568427044     0.0187142311
   68  C  5  Y      0.0243032231     0.0534796321     0.0119052870     0.0076662738    -0.0198691050
   69  C  5  Z      0.0247621975     0.0298813297     0.0172277978     0.0390821161     0.0035898239
   70  C  5 XX      0.0008635950    -0.0001330187    -0.0015727055     0.0026588136    -0.0010867145
   71  C  5 YY      0.0059311789     0.0093608349     0.0020014641    -0.0054079596    -0.0015931435
   72  C  5 ZZ      0.0010287669    -0.0014122614    -0.0011218587     0.0053033220     0.0011464786
   73  C  5 XY     -0.0002711483    -0.0032953408    -0.0002097365    -0.0020725728     0.0019789966
   74  C  5 XZ     -0.0048344884    -0.0004090233     0.0008780099     0.0033840737    -0.0009497123
   75  C  5 YZ      0.0022582684     0.0004129790    -0.0003269909    -0.0029769591    -0.0009001557
   76  C  6  S      0.0038665998     0.0008409426     0.0005392001     0.0125790726     0.0000457016
   77  C  6  S     -0.0079628435    -0.0025142880    -0.0005597745    -0.0349363200    -0.0003601152
   78  C  6  S     -0.0130111331    -0.0115968133    -0.0032064194    -0.0299124454     0.0006792465
   79  C  6  X     -0.0573757172     0.0096891108    -0.0170913337     0.0354822792     0.0177362469
   80  C  6  Y      0.0631973608     0.0816134565     0.0021309649     0.1612303554     0.0046699836
   81  C  6  Z     -0.1325963011    -0.0766889855    -0.0123248595     0.0895595813     0.0024360396
   82  C  6  X     -0.0264864004     0.0028660991    -0.0090129902     0.0177288615     0.0088982088
   83  C  6  Y      0.0350042021     0.0459978585     0.0031809758     0.0763041512     0.0009279086
   84  C  6  Z     -0.0651491858    -0.0391515188    -0.0061528749     0.0407374574     0.0014779322
   85  C  6 XX      0.0087356240     0.0073052722     0.0020608352    -0.0019901257    -0.0017134867
   86  C  6 YY     -0.0061085394    -0.0038652195    -0.0002691642    -0.0057775866    -0.0002883787
   87  C  6 ZZ     -0.0039722824    -0.0035600283    -0.0017664216     0.0025374152     0.0018284254
   88  C  6 XY     -0.0034828486     0.0033688276    -0.0002072662     0.0033778340     0.0003652231
   89  C  6 XZ     -0.0059007836    -0.0055613481    -0.0011121264     0.0073288578     0.0005723940
   90  C  6 YZ     -0.0045230938     0.0029610214    -0.0006973238     0.0120502400     0.0003681469
   91  C  7  S     -0.0566988425     0.0368378850     0.0011507108    -0.0029783497    -0.0002510637
   92  C  7  S      0.1217543084    -0.0757602121    -0.0017615763     0.0073980439     0.0001858182
   93  C  7  S      0.0276029303    -0.0580015774    -0.0069767615     0.0061139005     0.0035218073
   94  C  7  X      0.0344461458    -0.0764360717    -0.0071952409     0.1670199230     0.0225688561
   95  C  7  Y     -0.1421425571     0.1505345524     0.0086657886     0.1480669482    -0.0089577002
   96  C  7  Z      0.0807815665    -0.0926196369    -0.0249345443     0.2043391481    -0.0070652978
   97  C  7  X     -0.0301808380     0.0405816711     0.0084421783     0.0756897113     0.0056526697
   98  C  7  Y      0.0052493711    -0.0533954795    -0.0139251569     0.1012168299     0.0068427440
   99  C  7  Z      0.0064540153     0.0093297669    -0.0057223289     0.1002499576    -0.0095564994
  100  C  7 XX      0.0014466493     0.0002118174     0.0003087978     0.0041970712     0.0002084524
  101  C  7 YY      0.0019285368     0.0022730878     0.0007724627    -0.0091133395    -0.0005697391
  102  C  7 ZZ      0.0035019108    -0.0008943272    -0.0001501177     0.0036985110    -0.0005768408
  103  C  7 XY      0.0020569288    -0.0023665306    -0.0004180529    -0.0006313556    -0.0002688812
  104  C  7 XZ     -0.0006314036     0.0012556582    -0.0000540890     0.0047069344    -0.0001023969
  105  C  7 YZ     -0.0005340237    -0.0014804801     0.0001542238    -0.0029915034     0.0006524585
  106  C  8  S      0.0011276410     0.0031662149    -0.0157290161    -0.0008681345     0.0008161989
  107  C  8  S     -0.0028276824    -0.0059687568     0.0355051873     0.0017705127    -0.0019747082
  108  C  8  S      0.0027201980    -0.0004723185    -0.0182395343     0.0003765564    -0.0048736528
  109  C  8  X     -0.0579512787    -0.0350715374     0.1249362038    -0.0113490628    -0.0485420746
  110  C  8  Y     -0.0814328902    -0.0270622560    -0.0112959546    -0.0342133227     0.2014811154
  111  C  8  Z     -0.1028634205    -0.0467379368    -0.0630173936    -0.0390256284    -0.1319658280
  112  C  8  X     -0.0206754222    -0.0225980285     0.0004400905    -0.0121585302    -0.0231886487
  113  C  8  Y     -0.0459979645    -0.0130121356    -0.0038663199    -0.0170570273     0.0930065607
  114  C  8  Z     -0.0588651701    -0.0254348471     0.0011335972    -0.0233847076    -0.0604119896
  115  C  8 XX     -0.0010780448    -0.0000058809    -0.0108149607    -0.0022092247    -0.0021440479
  116  C  8 YY     -0.0002502844    -0.0014001217     0.0127080492     0.0008951022    -0.0010998240
  117  C  8 ZZ      0.0007025033     0.0001301837     0.0041689842     0.0015482575     0.0029035100
  118  C  8 XY     -0.0013151066    -0.0011148416    -0.0014204056    -0.0011357994     0.0057420208
  119  C  8 XZ     -0.0009871099    -0.0015029605     0.0090805884    -0.0006263960    -0.0031505013
  120  C  8 YZ      0.0010198502     0.0018929834    -0.0090258761     0.0001261639    -0.0022480525
  121  N  9  S     -0.0979627682     0.0888105630     0.0064396635    -0.0116230396    -0.0045931562
  122  N  9  S     -0.2072252472     0.1883899586     0.0138693264    -0.0242701913    -0.0097479880
  123  N  9  S     -0.2393535276     0.1911980867     0.0081778796    -0.0260420479    -0.0087384477
  124  N  9  X      0.1920655167    -0.1648712213    -0.0145676308    -0.1115753508    -0.0043053969
  125  N  9  Y     -0.2455638345     0.2540300994     0.0263101697    -0.1946654142    -0.0189834270
  126  N  9  Z      0.0894766157    -0.0867191154     0.0075245370    -0.1578006748     0.0189494358
  127  N  9  X     -0.1037469569     0.0919832383     0.0090304817     0.0627745957     0.0022957385
  128  N  9  Y      0.1325237120    -0.1438978188    -0.0163155354     0.1092838338     0.0109504958
  129  N  9  Z     -0.0474683011     0.0495874907    -0.0034657590     0.0884840198    -0.0107946161
  130  N  9 XX     -0.0036130792     0.0047876820     0.0003176739    -0.0098797070    -0.0012336657
  131  N  9 YY      0.0030551267    -0.0052363289    -0.0011212650     0.0183699677     0.0007328159
  132  N  9 ZZ     -0.0103489443     0.0099587059     0.0015141012    -0.0094483049     0.0000444387
  133  N  9 XY     -0.0138523197     0.0130002930     0.0013970099     0.0006449204    -0.0000208078
  134  N  9 XZ      0.0052616968    -0.0046408563     0.0001391830    -0.0097493855     0.0004047415
  135  N  9 YZ     -0.0066482187     0.0070776568    -0.0001678955     0.0054183819    -0.0013767674
  136  C 10  S     -0.0000090464    -0.0005764167     0.0130344517     0.0003032092     0.0013449981
  137  C 10  S      0.0001960651     0.0022912800    -0.0317135087    -0.0011701181     0.0045433873
  138  C 10  S     -0.0060766931    -0.0012034595    -0.0041487585    -0.0006058483    -0.0782267853
  139  C 10  X     -0.0326104573     0.0175098290    -0.2265071030    -0.0368522043     0.0489945971
  140  C 10  Y     -0.0701509017    -0.0480426985     0.0215017381    -0.0248431019    -0.1766422362
  141  C 10  Z     -0.0855117622    -0.0485370602     0.1028896201    -0.0325789597     0.1184385240
  142  C 10  X     -0.0213598803     0.0044723746    -0.0916885054    -0.0172029488    -0.0086904751
  143  C 10  Y     -0.0346853262    -0.0225750743    -0.0081347411    -0.0146231720    -0.0427161917
  144  C 10  Z     -0.0473202217    -0.0269973200     0.0542883491    -0.0182990626     0.0412288954
  145  C 10 XX     -0.0014649816    -0.0004288619    -0.0072216498    -0.0014403037    -0.0040887204
  146  C 10 YY      0.0040498632     0.0006125253     0.0066980232     0.0025139744    -0.0071319092
  147  C 10 ZZ     -0.0027938655    -0.0006317840    -0.0010462139    -0.0009651421     0.0072153618
  148  C 10 XY      0.0008909549     0.0017547154    -0.0039334642    -0.0008484170     0.0170147413
  149  C 10 XZ     -0.0031012190    -0.0029785129     0.0066200944    -0.0006329494    -0.0106704860
  150  C 10 YZ      0.0021329444     0.0015129604    -0.0054290429     0.0006482991    -0.0023332725
  151  C 11  S      0.0001482303     0.0007998279    -0.0061209441    -0.0001833767     0.0025903389
  152  C 11  S     -0.0003487270    -0.0017923134     0.0090652929     0.0002479647    -0.0133217773
  153  C 11  S      0.0011438667    -0.0104576314     0.0743002332     0.0041088482     0.0624303629
  154  C 11  X     -0.0515746373    -0.0610212943     0.2330715530    -0.0030214132    -0.0727731729
  155  C 11  Y     -0.0507152118    -0.0061690891    -0.0439298688    -0.0375194414     0.1972720946
  156  C 11  Z     -0.0692749849    -0.0322663717    -0.0958689244    -0.0403298748    -0.1157523755
  157  C 11  X     -0.0256782485    -0.0242357724     0.0722911865    -0.0053057881    -0.0460678253
  158  C 11  Y     -0.0286223415    -0.0053757140    -0.0334673571    -0.0207713763     0.0578019505
  159  C 11  Z     -0.0370294805    -0.0209542234    -0.0145959471    -0.0206547614    -0.0194873673
  160  C 11 XX      0.0018186954     0.0017620482    -0.0112469176     0.0000368084    -0.0074929768
  161  C 11 YY      0.0025315575     0.0000675136     0.0107641107     0.0022155749     0.0007720640
  162  C 11 ZZ     -0.0044239241    -0.0021502317     0.0048018009    -0.0021337375     0.0092440329
  163  C 11 XY      0.0026271977     0.0020755853     0.0018260724     0.0008741250     0.0142140601
  164  C 11 XZ     -0.0002654999    -0.0014340580     0.0057378974     0.0004284151    -0.0075303280
  165  C 11 YZ      0.0003242726     0.0008385444    -0.0108362033    -0.0002876434    -0.0097413603
  166  C 12  S      0.0001351056     0.0008690997    -0.0053904236    -0.0002829449    -0.0007996931
  167  C 12  S     -0.0008788538    -0.0035424971     0.0230812862     0.0012991590     0.0017094206
  168  C 12  S     -0.0023238410     0.0168552907    -0.0735025143    -0.0052976344     0.0073512446
  169  C 12  X     -0.0244028307     0.0218321156    -0.2501177385    -0.0359337566     0.0511084771
  170  C 12  Y     -0.0602094183    -0.0498432111     0.0169304473    -0.0219800906    -0.2199821205
  171  C 12  Z     -0.0670551930    -0.0382595981     0.1193956102    -0.0333502747     0.1531034591
  172  C 12  X     -0.0157338182    -0.0031987088    -0.0496061907    -0.0138194959     0.0185494646
  173  C 12  Y     -0.0301363695    -0.0233850809     0.0016031254    -0.0136691067    -0.0875227036
  174  C 12  Z     -0.0362722142    -0.0150412053     0.0239385283    -0.0199451282     0.0624678145
  175  C 12 XX      0.0036587001     0.0039238676    -0.0195699748     0.0004347319    -0.0034115041
  176  C 12 YY     -0.0010089581    -0.0022225870     0.0138529874     0.0006244225    -0.0014840154
  177  C 12 ZZ     -0.0025402745    -0.0012777380     0.0026746361    -0.0012526396     0.0052183294
  178  C 12 XY      0.0025371193     0.0019811525    -0.0006350338     0.0009563488     0.0092695906
  179  C 12 XZ      0.0017031136    -0.0011605807     0.0142514935     0.0021838823    -0.0054483865
  180  C 12 YZ     -0.0011369785     0.0003869720    -0.0107716359    -0.0013264479    -0.0035947170
  181  C 13  S      0.0008936823     0.0018329064    -0.0053774386    -0.0004562381    -0.0018337597
  182  C 13  S     -0.0016011453    -0.0029819148     0.0074046698     0.0005767091     0.0120332260
  183  C 13  S     -0.0013168494    -0.0264374260     0.0679378446     0.0065560078    -0.0714790805
  184  C 13  X     -0.0441647214    -0.0458567700     0.2296608436    -0.0068317315    -0.0182023048
  185  C 13  Y     -0.0528913631    -0.0153463572     0.0027810525    -0.0341497425     0.1954126645
  186  C 13  Z     -0.0697638272    -0.0322573505    -0.1311222433    -0.0398131846    -0.1441525144
  187  C 13  X     -0.0218334985    -0.0119293534     0.0646794759    -0.0084017965     0.0206554454
  188  C 13  Y     -0.0259916328    -0.0194898749     0.0204610683    -0.0167053519     0.0492062858
  189  C 13  Z     -0.0401980307    -0.0157451845    -0.0537970272    -0.0217930855    -0.0489069945
  190  C 13 XX      0.0025940296     0.0018095252    -0.0088921390     0.0007007865    -0.0046505542
  191  C 13 YY     -0.0041021855    -0.0038985759     0.0115339514    -0.0010084104    -0.0059458867
  192  C 13 ZZ      0.0011196625     0.0008087816     0.0012920828     0.0006814355     0.0076670793
  193  C 13 XY      0.0011531539     0.0021094511    -0.0047655500    -0.0005008516     0.0169697821
  194  C 13 XZ      0.0024087111    -0.0004329620     0.0095591600     0.0021902279    -0.0101022873
  195  C 13 YZ     -0.0017454757    -0.0000373642    -0.0082742318    -0.0013784105    -0.0024699746
  196  C 14  S     -0.0016521997    -0.0039202365     0.0122553857     0.0012112122    -0.0030566652
  197  C 14  S      0.0028336219     0.0091399262    -0.0305816463    -0.0026072618    -0.0012476273
  198  C 14  S      0.0045576301     0.0169089375    -0.0026960634    -0.0017514844     0.0891587619
  199  C 14  X     -0.0393501125     0.0027848065    -0.2317638431    -0.0326623265     0.0352742458
  200  C 14  Y     -0.0670516851    -0.0408330347     0.0097682352    -0.0249320623    -0.1811181680
  201  C 14  Z     -0.0817052512    -0.0447601319     0.1139938291    -0.0334648203     0.1300217152
  202  C 14  X     -0.0211116048     0.0037960438    -0.0955015494    -0.0172965004     0.0300126216
  203  C 14  Y     -0.0447026705    -0.0132844478     0.0177471274    -0.0124904356    -0.0472256878
  204  C 14  Z     -0.0368839913    -0.0326926134     0.0350736795    -0.0181879163     0.0237540686
  205  C 14 XX     -0.0001698027     0.0004516806    -0.0096752645    -0.0008909125    -0.0075929955
  206  C 14 YY     -0.0043421449    -0.0019533359     0.0060190565    -0.0013896580     0.0020769536
  207  C 14 ZZ      0.0047821193     0.0030348503     0.0025467021     0.0019993811     0.0102865381
  208  C 14 XY     -0.0016427579    -0.0002935239     0.0017908981    -0.0013577545     0.0150656823
  209  C 14 XZ      0.0009659617    -0.0004028444     0.0035789870     0.0005006733    -0.0075229678
  210  C 14 YZ     -0.0010110626    -0.0003219150    -0.0081691351    -0.0003779985    -0.0103444767
  211  H 15  S      0.0677469208     0.0458248297     0.0098062233    -0.0323558265     0.0056606612
  212  H 15  S      0.0310217488     0.0202159001     0.0040595506    -0.0158944499     0.0020279587
  213  H 16  S     -0.0765178552    -0.1367491245    -0.0203294025    -0.0074352792     0.0125139827
  214  H 16  S     -0.0323466649    -0.0580826750    -0.0084850703    -0.0159589840     0.0049314049
  215  H 17  S      0.0538469864     0.1113736943     0.0172864562     0.0002076366    -0.0124214425
  216  H 17  S      0.0257340256     0.0483672925     0.0073858751    -0.0016608850    -0.0047500623
  217  H 18  S      0.0017286988    -0.0355216254     0.0054557501    -0.0745900409    -0.0061149504
  218  H 18  S     -0.0004636572    -0.0149157706     0.0027181326    -0.0319972213    -0.0022372802
  219  H 19  S     -0.0924220148    -0.0106871924    -0.0163795715     0.1514114816     0.0123385058
  220  H 19  S     -0.0384891768    -0.0041471838    -0.0073112154     0.0742413459     0.0058675227
  221  H 20  S      0.0877989257     0.0284219962     0.0175040321    -0.0080334025    -0.0154925357
  222  H 20  S      0.0377458991     0.0115770516     0.0073516762     0.0008843511    -0.0068137423
  223  H 21  S     -0.0091333555    -0.0310075490     0.1080614478     0.0118739531    -0.1998529769
  224  H 21  S     -0.0042457668    -0.0129054696     0.0538701554     0.0053521966    -0.0969336637
  225  H 22  S     -0.0008412401    -0.0009859096     0.1162484636     0.0026158508     0.1917157808
  226  H 22  S     -0.0004336551    -0.0006997716     0.0575366918     0.0014664610     0.0967919683
  227  H 23  S      0.0110009661     0.0384337924    -0.2705339641    -0.0160957740     0.0010819742
  228  H 23  S      0.0052996114     0.0187641615    -0.1338398380    -0.0080063628     0.0005104544
  229  H 24  S     -0.0071675355    -0.0280111918     0.1119889450     0.0113575267    -0.1979057483
  230  H 24  S     -0.0016003981    -0.0145990129     0.0549515907     0.0053891540    -0.0982912057
  231  H 25  S      0.0012325067     0.0007285020     0.1195004417     0.0014189004     0.2035085455
  232  H 25  S     -0.0115254959     0.0078040579     0.0553000761     0.0015620845     0.0925652304
  233  C 26  S      0.0049962589     0.0161010199    -0.0121545580     0.0001019116    -0.0023901031
  234  C 26  S     -0.0098504526    -0.0359468130     0.0218439114    -0.0004215300     0.0051059591
  235  C 26  S      0.0294825245    -0.0203783184     0.0324556730    -0.0191104676    -0.0023734930
  236  C 26  X     -0.0067889331     0.0287048149     0.0505154847     0.0257467995    -0.0183058159
  237  C 26  Y     -0.0023712904     0.0504039255     0.0084571364     0.0151494814     0.0311124819
  238  C 26  Z     -0.0452547451    -0.0365214268    -0.0324386761     0.0347735372    -0.0181927525
  239  C 26  X     -0.0217601586    -0.0350303705    -0.0135290582     0.0233727450    -0.0018855651
  240  C 26  Y     -0.0006251418     0.0275022906     0.0059775626     0.0079124405     0.0203461942
  241  C 26  Z     -0.0083689338     0.0063474234     0.0050183349     0.0047845753    -0.0179760200
  242  C 26 XX     -0.0039350220    -0.0049998771     0.0025218535    -0.0017700236    -0.0011163524
  243  C 26 YY      0.0000428868    -0.0009525512     0.0004867172    -0.0006024334    -0.0001716356
  244  C 26 ZZ      0.0015799763    -0.0011067915     0.0007438888     0.0019337002     0.0023192536
  245  C 26 XY     -0.0022699058    -0.0024709972    -0.0006153473    -0.0018500701     0.0037466517
  246  C 26 XZ     -0.0015019715     0.0004858259    -0.0013354628    -0.0006402512    -0.0019011324
  247  C 26 YZ      0.0017584311     0.0016360229     0.0001106707     0.0007039071    -0.0017907181
  248  C 27  S     -0.0034579613    -0.0106516308     0.0398162277     0.0019464953     0.0006625625
  249  C 27  S      0.0095829240     0.0252337916    -0.0937027080    -0.0059145223    -0.0022476863
  250  C 27  S      0.0108890376     0.0497417430    -0.0709396668    -0.0111282926    -0.0021389097
  251  C 27  X     -0.0354775589    -0.0138120358    -0.1229691599    -0.0046439504    -0.0126387150
  252  C 27  Y     -0.0328546149     0.0184035137     0.0140166622    -0.0036834728     0.0680333808
  253  C 27  Z     -0.0624703136    -0.0297772361     0.0557122442     0.0131875795    -0.0480909914
  254  C 27  X     -0.0084696062    -0.0253156262    -0.0547069062     0.0020730279    -0.0027643920
  255  C 27  Y     -0.0145708713     0.0082666484     0.0062352521    -0.0013058905     0.0204145886
  256  C 27  Z     -0.0329985823    -0.0016561173     0.0241933966     0.0100865807    -0.0146676980
  257  C 27 XX     -0.0007397959     0.0015621289    -0.0083986498    -0.0029585130    -0.0014088021
  258  C 27 YY      0.0008388767     0.0013214700    -0.0032776514    -0.0001976837    -0.0006463099
  259  C 27 ZZ      0.0019950683     0.0019734713    -0.0053681965     0.0020648093     0.0016849410
  260  C 27 XY     -0.0025709924    -0.0033299152    -0.0007573512    -0.0016396557     0.0034978125
  261  C 27 XZ     -0.0014482285    -0.0012796627     0.0025314636    -0.0020944228    -0.0017739114
  262  C 27 YZ      0.0016009717     0.0019058237    -0.0012785245     0.0008999737    -0.0015337382
  263  C 28  S      0.0134252954     0.0064258839     0.0006531784    -0.0058887025    -0.0031664844
  264  C 28  S     -0.0320024465    -0.0111252816    -0.0016642776     0.0184456933     0.0075754562
  265  C 28  S     -0.0811609214     0.0580134413     0.0125317439    -0.0338396124    -0.0099148724
  266  C 28  X     -0.0495569840     0.0850077119     0.0096241313     0.0643505233     0.0008482822
  267  C 28  Y      0.0362058849    -0.1003880200    -0.0138048514     0.1035713708     0.0140582353
  268  C 28  Z     -0.0128870228    -0.0014460148    -0.0094102035     0.0784102725    -0.0099706625
  269  C 28  X     -0.0173339910     0.0622766956     0.0078410059     0.0396884287    -0.0043584671
  270  C 28  Y     -0.0012546424    -0.0912741037    -0.0179146380     0.0637863637     0.0106677929
  271  C 28  Z      0.0128951545     0.0197603396     0.0009862714     0.0436773820    -0.0025760384
  272  C 28 XX     -0.0023939513    -0.0029406137    -0.0009471575     0.0102996342     0.0012109338
  273  C 28 YY     -0.0010839357     0.0020777054     0.0009650211    -0.0083184757    -0.0003282465
  274  C 28 ZZ     -0.0000207343    -0.0046420493    -0.0006445981     0.0018941396     0.0006474161
  275  C 28 XY      0.0027078934     0.0016832785    -0.0003479888     0.0031383449    -0.0000978614
  276  C 28 XZ      0.0002243374     0.0055472902     0.0009038974     0.0066017265    -0.0008966314
  277  C 28 YZ     -0.0027873831    -0.0022691960    -0.0001261040    -0.0072395899     0.0007926805

                         51               52               53               54               55
                   -0.3658882795    -0.3570981794    -0.3243173396    -0.2988166020    -0.2769309493
    1  C  1  S      0.0112067407    -0.0065538812    -0.0066724567     0.0048727630    -0.0000251623
    2  C  1  S     -0.0282447798     0.0190438858     0.0145990239    -0.0087442747     0.0000601318
    3  C  1  S     -0.0352422919    -0.0254841663     0.0299003699    -0.0720636111     0.0006645049
    4  C  1  X     -0.0310933885     0.1630738707    -0.0373187878    -0.0565231326    -0.0002805414
    5  C  1  Y     -0.0017785940    -0.0409046426     0.0559501648     0.0168428321     0.0003972122
    6  C  1  Z     -0.0333519171     0.0636440954     0.0162763160     0.0186512778     0.0002048641
    7  C  1  X     -0.0056213597     0.0702793367    -0.0179589393    -0.0428170167    -0.0001063167
    8  C  1  Y     -0.0151208960    -0.0217329554     0.0520023698     0.0120463676     0.0003660784
    9  C  1  Z     -0.0147498790     0.0427310642     0.0097386976     0.0393600993    -0.0001114838
   10  C  1 XX     -0.0005055814     0.0086425105    -0.0063341555    -0.0033235068    -0.0000629591
   11  C  1 YY     -0.0024054136    -0.0017641592     0.0070979923     0.0003265437     0.0000529712
   12  C  1 ZZ     -0.0022994671    -0.0034608248     0.0015679893     0.0011375483     0.0000186306
   13  C  1 XY      0.0013774183    -0.0047655761    -0.0025726918     0.0034755386    -0.0000286573
   14  C  1 XZ      0.0052557470    -0.0001591908    -0.0087485188    -0.0043468896    -0.0000906716
   15  C  1 YZ      0.0040407652    -0.0009489841    -0.0017081426    -0.0013398742    -0.0000052851
   16  C  2  S     -0.0021177454     0.0055700862     0.0048824146     0.0039259359     0.0000276128
   17  C  2  S      0.0035721119    -0.0099967228    -0.0171705623    -0.0145497997    -0.0000494939
   18  C  2  S      0.0427493133    -0.0036031048    -0.0023200884     0.0582759287    -0.0013886917
   19  C  2  X     -0.1138679698     0.0215018008     0.1760550232     0.0303949416     0.0017475545
   20  C  2  Y      0.0255169789    -0.0250393766    -0.0494673081    -0.0186853780    -0.0004456060
   21  C  2  Z      0.0354364561    -0.0599171637    -0.0082860398     0.0011829717    -0.0000668650
   22  C  2  X     -0.0616679819     0.0077985827     0.1289784107     0.0345051202     0.0010269775
   23  C  2  Y      0.0307345631    -0.0099173006    -0.0257148813     0.0062042587    -0.0009691354
   24  C  2  Z      0.0191327937    -0.0324119363     0.0090672718     0.0168064883     0.0000247663
   25  C  2 XX     -0.0042647046    -0.0021566539     0.0059470132     0.0024981292     0.0000518894
   26  C  2 YY      0.0042394847     0.0005097859    -0.0039477720    -0.0003606350    -0.0000208418
   27  C  2 ZZ     -0.0008761943    -0.0005561329    -0.0033911673    -0.0033093967    -0.0000321433
   28  C  2 XY     -0.0036108899     0.0005829376     0.0046875460     0.0005368047     0.0000310753
   29  C  2 XZ      0.0024772743     0.0060368718    -0.0042066022    -0.0009113931    -0.0000237268
   30  C  2 YZ     -0.0006496521    -0.0039159000     0.0021424863     0.0005599082     0.0000148478
   31  C  3  S     -0.0302111066    -0.0148324678     0.0184357926     0.0014548734     0.0000265412
   32  C  3  S      0.0719499593     0.0373249431    -0.0459613015    -0.0071361016    -0.0001241668
   33  C  3  S      0.0202387672    -0.0074019510    -0.0076365114    -0.0148435823     0.0010459441
   34  C  3  X     -0.0916326771    -0.0335316041     0.1574973171     0.0042151319     0.0012781282
   35  C  3  Y      0.1293103638     0.0147228726    -0.0748045029     0.0283693413    -0.0002632845
   36  C  3  Z      0.0071667013     0.0338514973     0.0026585123     0.0075733371     0.0001953445
   37  C  3  X     -0.0644096604    -0.0307558993     0.1112960905     0.0128028291     0.0011034151
   38  C  3  Y      0.0656497399     0.0005490967    -0.0476739756     0.0232867480     0.0000134318
   39  C  3  Z     -0.0249309648     0.0028556498     0.0135850062     0.0051888750     0.0015545016
   40  C  3 XX      0.0021165793     0.0004298786    -0.0031593531    -0.0026517026    -0.0000556383
   41  C  3 YY      0.0056897835     0.0050554987    -0.0016861878     0.0021262847     0.0000302813
   42  C  3 ZZ      0.0045753294     0.0004070522    -0.0019090183    -0.0015382613     0.0000207106
   43  C  3 XY      0.0070570850     0.0021522973    -0.0073854604    -0.0033767656    -0.0000487426
   44  C  3 XZ     -0.0035998207     0.0000572010     0.0073033795    -0.0006878020     0.0000658869
   45  C  3 YZ      0.0034040961     0.0003417932    -0.0021606476     0.0003344893    -0.0000079613
   46  C  4  S      0.0084944998     0.0009879555    -0.0092303497     0.0144571405    -0.0000241330
   47  C  4  S     -0.0202188491    -0.0026133264     0.0225988827    -0.0371378510     0.0000648147
   48  C  4  S      0.0661503209     0.0287186831    -0.0083874000    -0.0267547754    -0.0009061318
   49  C  4  X      0.0055139607    -0.0059610039    -0.0249163907    -0.1295399193    -0.0006040906
   50  C  4  Y     -0.0628156072    -0.0507007217     0.0348568262     0.0429298839     0.0000887061
   51  C  4  Z     -0.0977810747    -0.0046184795     0.0246104228    -0.0078134515    -0.0000959187
   52  C  4  X      0.0097104478    -0.0060804395    -0.0243793508    -0.0661655751     0.0000789612
   53  C  4  Y     -0.0630859944    -0.0435195931     0.0418451757     0.0063838727     0.0008077337
   54  C  4  Z     -0.0448532096    -0.0128997120     0.0264726740    -0.0057368214    -0.0003228062
   55  C  4 XX      0.0019983960     0.0060562291    -0.0055109093    -0.0044071206    -0.0000300486
   56  C  4 YY     -0.0041308341    -0.0037046269     0.0070971033    -0.0031756667     0.0000274054
   57  C  4 ZZ     -0.0011648835    -0.0027381966     0.0025383464     0.0011095383     0.0000112317
   58  C  4 XY      0.0037473986    -0.0007349291     0.0002571529     0.0035843171     0.0000207082
   59  C  4 XZ      0.0115427332     0.0012460083    -0.0082166661    -0.0025061051    -0.0000396502
   60  C  4 YZ      0.0020230069     0.0035795289    -0.0008577635     0.0010885569     0.0000057361
   61  C  5  S     -0.0167132274     0.0193336929     0.0143630419     0.0035044047     0.0001564859
   62  C  5  S      0.0486413952    -0.0438782216    -0.0389305077    -0.0080495088    -0.0003676076
   63  C  5  S     -0.0199122648    -0.0279157050    -0.0393261574    -0.0329938797    -0.0028012431
   64  C  5  X      0.0491213335     0.0489058580    -0.0111776935     0.0117581051     0.0004431658
   65  C  5  Y      0.0753747269     0.1295105287    -0.0848342188    -0.1061079984    -0.0001878865
   66  C  5  Z      0.1514313351    -0.0350301890    -0.0708888763     0.0166185056     0.0001008719
   67  C  5  X      0.1011977865     0.0433621675    -0.0654264579     0.0311403450    -0.0012379295
   68  C  5  Y      0.0454491766     0.0623090441    -0.0401028714    -0.0594613524    -0.0001715086
   69  C  5  Z      0.0682867702    -0.0042099597    -0.0238020404    -0.0125742959     0.0008864438
   70  C  5 XX      0.0065215417     0.0029072994     0.0067554653    -0.0100461148     0.0000749650
   71  C  5 YY      0.0008279408    -0.0063189752     0.0008154497    -0.0010439119    -0.0000141786
   72  C  5 ZZ      0.0002764756    -0.0042310072    -0.0124620135     0.0086333386    -0.0001244610
   73  C  5 XY      0.0017354439     0.0031405976     0.0052676726     0.0171830559     0.0001263033
   74  C  5 XZ      0.0030987909    -0.0006154824     0.0076123224    -0.0068287570     0.0000812835
   75  C  5 YZ     -0.0066532590    -0.0012620265     0.0027976186    -0.0080556955    -0.0000224779
   76  C  6  S      0.0131967841     0.0038264840    -0.0181836971    -0.0068526104    -0.0001373059
   77  C  6  S     -0.0382297296    -0.0107258052     0.0543589302     0.0176436540     0.0004067641
   78  C  6  S     -0.0095531262     0.0067549718    -0.0206914636     0.0261168848     0.0003739174
   79  C  6  X     -0.0242381853    -0.0498503660     0.0303034670     0.0548365738     0.0001874811
   80  C  6  Y      0.0202089688     0.0392457773    -0.0679551301    -0.0086507627    -0.0004716114
   81  C  6  Z      0.1057293224    -0.0298899628    -0.0296713707    -0.0226952571    -0.0000871596
   82  C  6  X     -0.0087227446    -0.0249901561    -0.0031191890     0.0306184211     0.0000713335
   83  C  6  Y     -0.0086418774     0.0154296511    -0.0078359905    -0.0040795367    -0.0000608637
   84  C  6  Z      0.0532890981    -0.0190105067     0.0025131692    -0.0178505088    -0.0000413599
   85  C  6 XX     -0.0031470526     0.0033628270     0.0001395958    -0.0046240365    -0.0000136439
   86  C  6 YY     -0.0015277146    -0.0041332146     0.0061273476     0.0017039655     0.0000447779
   87  C  6 ZZ     -0.0025273981    -0.0011578729     0.0045450292     0.0064429495     0.0000593815
   88  C  6 XY      0.0013973776    -0.0075889434     0.0023448816     0.0037435760     0.0000178227
   89  C  6 XZ      0.0059455444     0.0017040174    -0.0039664325    -0.0004648716    -0.0000203548
   90  C  6 YZ      0.0052402758    -0.0016685735    -0.0036764413    -0.0006176493    -0.0000181374
   91  C  7  S      0.0011939750     0.0035045929    -0.0035325441     0.0017011603    -0.0000141990
   92  C  7  S     -0.0041493411    -0.0079826332     0.0106400753    -0.0024974501     0.0001202718
   93  C  7  S      0.0191707503    -0.0050874217    -0.0260248726    -0.0023523609    -0.0006272277
   94  C  7  X     -0.2042229167     0.2238986534     0.0109873042     0.0069794478    -0.0000363155
   95  C  7  Y     -0.1559575710     0.0106106023     0.0639443843     0.0003731555     0.0001352080
   96  C  7  Z     -0.0499539086    -0.2358319458     0.0839692680     0.0254662928     0.0002043569
   97  C  7  X     -0.1420541954     0.1338956257     0.0477954807    -0.0368820993     0.0010647476
   98  C  7  Y     -0.0736140401     0.0382601542    -0.0147066223     0.0448113635    -0.0011337598
   99  C  7  Z     -0.0354006080    -0.1630682635     0.0889694758     0.0123347269     0.0010781780
  100  C  7 XX     -0.0129103465     0.0150424882     0.0041606153    -0.0035727263     0.0000331375
  101  C  7 YY      0.0145921803    -0.0041623631    -0.0090289463    -0.0013470822    -0.0000449566
  102  C  7 ZZ     -0.0033664719    -0.0138845203     0.0092827051     0.0037628037     0.0000608015
  103  C  7 XY      0.0079983592    -0.0135298927     0.0002554232     0.0024475010     0.0000035157
  104  C  7 XZ     -0.0074011169    -0.0037037070     0.0078664688     0.0035370103     0.0000578788
  105  C  7 YZ     -0.0008166753     0.0184934228    -0.0082880727    -0.0051047255    -0.0000600946
  106  C  8  S      0.0004138165    -0.0008676655     0.0000411965    -0.0003632777     0.0000721614
  107  C  8  S     -0.0019915926     0.0026981657     0.0002243171     0.0005344886    -0.0001354780
  108  C  8  S     -0.0011159876    -0.0111979158    -0.0002005366    -0.0088305911    -0.0005010529
  109  C  8  X      0.0089891961     0.0066489704     0.0608385059     0.0371974833    -0.0011268086
  110  C  8  Y      0.0086035513    -0.0032298725     0.1152725170    -0.0410486572    -0.0019801590
  111  C  8  Z      0.0064782802     0.0312645213     0.1080102342     0.0852816462    -0.0020247463
  112  C  8  X      0.0122670766    -0.0076269647     0.0364242474     0.0346993738    -0.0013160521
  113  C  8  Y     -0.0031365760     0.0065759567     0.0708980427    -0.0362076433    -0.0008798581
  114  C  8  Z     -0.0010354933     0.0138782891     0.0674368349     0.0574730899     0.0007525337
  115  C  8 XX     -0.0058181583    -0.0022616125    -0.0071967381     0.0052582404     0.0025598798
  116  C  8 YY      0.0006628988     0.0005462060     0.0002698560     0.0024164423    -0.0172743476
  117  C  8 ZZ      0.0044509948     0.0021973281     0.0071982916    -0.0077146643     0.0147074198
  118  C  8 XY     -0.0042217918    -0.0044214916    -0.0018695475    -0.0154354907    -0.0046060352
  119  C  8 XZ     -0.0038395273    -0.0019345587    -0.0066954159     0.0081055473     0.0073988756
  120  C  8 YZ      0.0024053173     0.0026804280     0.0017952732     0.0062916614    -0.0055888436
  121  N  9  S     -0.0016697926    -0.0007364049     0.0001621581     0.0011379146    -0.0000065642
  122  N  9  S     -0.0040462686    -0.0018226775     0.0016125103     0.0012885420     0.0000563831
  123  N  9  S      0.0085028161     0.0151888222    -0.0436986921     0.0412008730    -0.0013937675
  124  N  9  X      0.2333335925    -0.2435370939    -0.0391161179     0.0197492339    -0.0001167494
  125  N  9  Y      0.1594488423    -0.0400093087    -0.0701276904    -0.0229078749    -0.0003294288
  126  N  9  Z      0.0640453739     0.2911329611    -0.1440313839    -0.0499110948    -0.0007173017
  127  N  9  X     -0.1382442498     0.1408816374     0.0309156313    -0.0189783534     0.0002320973
  128  N  9  Y     -0.0914685440     0.0264671570     0.0347774980     0.0232809013    -0.0001494162
  129  N  9  Z     -0.0403473901    -0.1753200205     0.0943037732     0.0288820560     0.0005732252
  130  N  9 XX      0.0139241883    -0.0150719948    -0.0014533790     0.0002249130     0.0000083905
  131  N  9 YY     -0.0162366115     0.0034933349     0.0060719469     0.0016224294     0.0000215171
  132  N  9 ZZ      0.0021796667     0.0116786505    -0.0047089350    -0.0019350648    -0.0000074554
  133  N  9 XY     -0.0078090024     0.0123145005     0.0000423896    -0.0013701973     0.0000049482
  134  N  9 XZ      0.0080042966     0.0041211273    -0.0052827815    -0.0008002530    -0.0000210080
  135  N  9 YZ      0.0003595757    -0.0172324804     0.0057819924     0.0016127923     0.0000285054
  136  C 10  S     -0.0001678110     0.0027100901    -0.0046198828     0.0221776112     0.0001045818
  137  C 10  S      0.0002897799    -0.0064559290     0.0107309591    -0.0512403886    -0.0005035018
  138  C 10  S     -0.0027563246    -0.0001664794     0.0111197905    -0.0533730020     0.0027858395
  139  C 10  X     -0.0233672526    -0.0017960895    -0.0067341196     0.0543102329    -0.1178163138
  140  C 10  Y     -0.0320146315    -0.0027756877    -0.0073393650     0.0577672563    -0.1725187488
  141  C 10  Z     -0.0357956413    -0.0341198555     0.0220335383    -0.0541641840    -0.2151470523
  142  C 10  X     -0.0162658365     0.0001849091     0.0023205668     0.0067858590    -0.0857334251
  143  C 10  Y     -0.0167997844    -0.0072766594     0.0025531322     0.0122671644    -0.1268848854
  144  C 10  Z     -0.0198139394    -0.0160114061     0.0090520071     0.0026394602    -0.1566275053
  145  C 10 XX     -0.0030735044    -0.0017724210    -0.0054927094    -0.0014394545    -0.0073331081
  146  C 10 YY      0.0009544204    -0.0002104445    -0.0021493759    -0.0047142270     0.0012182671
  147  C 10 ZZ      0.0022133438     0.0010601936     0.0092090742    -0.0016031096     0.0060266262
  148  C 10 XY     -0.0021256249    -0.0023940243    -0.0051352878    -0.0034283921    -0.0057142757
  149  C 10 XZ     -0.0024152989    -0.0012460348    -0.0033058377    -0.0009118041    -0.0057490139
  150  C 10 YZ      0.0014607478     0.0013822777     0.0014885975     0.0018078958     0.0037366151
  151  C 11  S      0.0001276964    -0.0014090870     0.0019583134    -0.0093685169    -0.0000292032
  152  C 11  S     -0.0003118299     0.0036174457    -0.0048722078     0.0228482497     0.0000256523
  153  C 11  S      0.0044818879    -0.0032642079    -0.0057015475     0.0309620299    -0.0009648073
  154  C 11  X     -0.0350870173    -0.0288892094    -0.0497192498    -0.0405039422    -0.1140446499
  155  C 11  Y     -0.0545460507    -0.0418884732    -0.0763824786    -0.0334762010    -0.1682789598
  156  C 11  Z     -0.0700292574    -0.0335526343    -0.1086707656     0.0061316290    -0.2085513698
  157  C 11  X     -0.0237189022    -0.0157018118    -0.0323772242    -0.0378301523    -0.0822586274
  158  C 11  Y     -0.0339782715    -0.0225183822    -0.0552989618    -0.0062897900    -0.1215032169
  159  C 11  Z     -0.0415824327    -0.0256198617    -0.0711248412    -0.0045229979    -0.1515039988
  160  C 11 XX     -0.0003243868     0.0005417617    -0.0039633463     0.0018562923     0.0077852921
  161  C 11 YY      0.0035137666     0.0021490003     0.0062861764     0.0024689875    -0.0013866873
  162  C 11 ZZ     -0.0031636288    -0.0023372584    -0.0029834923    -0.0010351818    -0.0063910588
  163  C 11 XY      0.0012992210    -0.0002471486     0.0004967267    -0.0031307959     0.0060200416
  164  C 11 XZ     -0.0012116134    -0.0006289208    -0.0046929091    -0.0004261714     0.0062001746
  165  C 11 YZ      0.0007907273     0.0013881254     0.0026055277     0.0028612775    -0.0039509652
  166  C 12  S     -0.0001061775     0.0001973389     0.0000118031    -0.0000812389    -0.0000732444
  167  C 12  S      0.0002781843    -0.0002901270    -0.0001657180     0.0003439708     0.0001760416
  168  C 12  S     -0.0055951973     0.0100443387     0.0001808039    -0.0010535488     0.0012415308
  169  C 12  X     -0.0441618647    -0.0266224407    -0.0779442530    -0.0240607536     0.0028750234
  170  C 12  Y     -0.0636313096    -0.0322640116    -0.1218478059    -0.0171419241     0.0044713788
  171  C 12  Z     -0.0758757734    -0.0569197320    -0.1419962262    -0.0460426733     0.0055422589
  172  C 12  X     -0.0239424389    -0.0177871106    -0.0507965308    -0.0170510300     0.0019159041
  173  C 12  Y     -0.0355986724    -0.0226828524    -0.0790606202    -0.0063242211     0.0032736537
  174  C 12  Z     -0.0464372744    -0.0294311487    -0.0918172750    -0.0362963114     0.0045271434
  175  C 12 XX      0.0025459478     0.0021502343     0.0036899217     0.0014195874     0.0024957452
  176  C 12 YY     -0.0002896841    -0.0003580106    -0.0007076408     0.0002145758    -0.0168591662
  177  C 12 ZZ     -0.0022821813    -0.0016988934    -0.0030190373    -0.0015708809     0.0143892382
  178  C 12 XY      0.0021926555     0.0009065744     0.0035000809    -0.0010840865    -0.0044722927
  179  C 12 XZ      0.0023012227     0.0014125420     0.0027935404     0.0016555091     0.0071559088
  180  C 12 YZ     -0.0014921438    -0.0005374848    -0.0021202520     0.0002409957    -0.0053736845
  181  C 13  S      0.0002252979     0.0007973326    -0.0020278198     0.0096561230    -0.0000635256
  182  C 13  S     -0.0004713340    -0.0021325992     0.0049003084    -0.0232903221     0.0002440349
  183  C 13  S      0.0044755675    -0.0059245944     0.0036206818    -0.0248304224    -0.0012504338
  184  C 13  X     -0.0338557927    -0.0209252691    -0.0633342820     0.0274911048     0.1166357161
  185  C 13  Y     -0.0534703125    -0.0423668717    -0.0735316448    -0.0394103996     0.1727058377
  186  C 13  Z     -0.0693359920    -0.0360528265    -0.0998045913    -0.0253585615     0.2140078827
  187  C 13  X     -0.0218723647    -0.0132371366    -0.0414925930     0.0189979677     0.0844936788
  188  C 13  Y     -0.0288211442    -0.0317506461    -0.0523757543    -0.0112789839     0.1245367156
  189  C 13  Z     -0.0449050642    -0.0183831167    -0.0649614517    -0.0308264109     0.1549320540
  190  C 13 XX      0.0007494679     0.0005025212    -0.0012389036    -0.0016455526    -0.0074238846
  191  C 13 YY     -0.0034658119    -0.0021037586    -0.0059428531    -0.0012214800     0.0012632915
  192  C 13 ZZ      0.0027111864     0.0013735114     0.0077944498    -0.0003604200     0.0062095531
  193  C 13 XY     -0.0006428496    -0.0013503292    -0.0026269431    -0.0042353116    -0.0058727760
  194  C 13 XZ      0.0017980064     0.0014489106     0.0002066071     0.0021335961    -0.0059632584
  195  C 13 YZ     -0.0013666671    -0.0004968132    -0.0008915980     0.0003782371     0.0037544033
  196  C 14  S     -0.0002223633    -0.0018563309     0.0046286168    -0.0224224564    -0.0000528085
  197  C 14  S     -0.0002905461     0.0058317396    -0.0109050038     0.0515659183     0.0002369069
  198  C 14  S     -0.0016277674     0.0029306045    -0.0065170097     0.0475287885     0.0003244913
  199  C 14  X     -0.0228737492    -0.0164182658     0.0214041729    -0.0687817373     0.1151355131
  200  C 14  Y     -0.0304622894    -0.0014013421    -0.0087268870     0.0692099472     0.1705735838
  201  C 14  Z     -0.0346764635    -0.0256015100     0.0107056278     0.0040659005     0.2120585146
  202  C 14  X     -0.0118740927    -0.0109420057     0.0075159397    -0.0051546939     0.0833245293
  203  C 14  Y     -0.0255500631     0.0125138730     0.0017243824     0.0115122545     0.1228850468
  204  C 14  Z     -0.0135621731    -0.0246953972     0.0080635861     0.0100357706     0.1523242014
  205  C 14 XX     -0.0030727435    -0.0011701488    -0.0069375318    -0.0002772464     0.0075032216
  206  C 14 YY      0.0000087185     0.0007658529     0.0034865460     0.0059681833    -0.0007739882
  207  C 14 ZZ      0.0029576438     0.0013541064     0.0017925021     0.0021604505    -0.0066780235
  208  C 14 XY     -0.0022398912    -0.0025650766    -0.0032087629    -0.0027131860     0.0061125763
  209  C 14 XZ     -0.0020518888    -0.0010710634    -0.0069146105     0.0009273915     0.0058456846
  210  C 14 YZ      0.0010761687     0.0015873530     0.0040846322     0.0009766308    -0.0036865452
  211  H 15  S     -0.0307994824    -0.0129487368     0.0288258239     0.0405587974     0.0003049063
  212  H 15  S     -0.0097308291    -0.0198259462     0.0185281795     0.0249576417     0.0002094626
  213  H 16  S      0.0061760413     0.0190257266     0.0016439810     0.0075529558     0.0000035576
  214  H 16  S      0.0122906436     0.0056406815     0.0000854485     0.0025428962    -0.0001272189
  215  H 17  S     -0.0177447479    -0.0263409861     0.0206556465    -0.0095922963     0.0000586424
  216  H 17  S     -0.0187197494    -0.0158124963    -0.0074318794     0.0074112100     0.0010995545
  217  H 18  S     -0.0232220812    -0.0496498840     0.0350651323     0.0017556216     0.0000979952
  218  H 18  S     -0.0094027304    -0.0212817695     0.0160337147     0.0286415422    -0.0002854310
  219  H 19  S      0.0686451264    -0.0309760043    -0.0283009154     0.0168499731    -0.0000919542
  220  H 19  S      0.0400280502    -0.0150051785    -0.0228807709     0.0100839015    -0.0001257920
  221  H 20  S     -0.0022579558     0.0675462241    -0.0343511366    -0.0555645426    -0.0002897563
  222  H 20  S      0.0073377683     0.0361080525    -0.0357887291    -0.0402516533    -0.0003875950
  223  H 21  S     -0.0000365152     0.0061840513    -0.0039857478     0.0082312220     0.0000831550
  224  H 21  S     -0.0002795963     0.0069333410    -0.0084473654     0.0358061259     0.0002032979
  225  H 22  S      0.0022231907    -0.0123974090     0.0092113858    -0.0336639980    -0.0003031553
  226  H 22  S      0.0010770027    -0.0075490549     0.0068246752    -0.0283752196    -0.0002519475
  227  H 23  S     -0.0023814267     0.0029714112     0.0002497421    -0.0008393297    -0.0000261629
  228  H 23  S     -0.0013238362     0.0014689077     0.0002199305    -0.0007165788    -0.0000354661
  229  H 24  S      0.0005334174     0.0085378913    -0.0095651528     0.0344587131    -0.0000564162
  230  H 24  S      0.0016977450     0.0016134207    -0.0062970503     0.0279049891    -0.0000286953
  231  H 25  S      0.0029750496    -0.0110772155     0.0037576522    -0.0068445587     0.0001948555
  232  H 25  S     -0.0083363132     0.0137209954     0.0046211108    -0.0341540720     0.0000749776
  233  C 26  S      0.0046238911    -0.0095976679     0.0001709579    -0.0023223616    -0.0000185246
  234  C 26  S     -0.0100443102     0.0192425840     0.0021953607     0.0035166836     0.0000250789
  235  C 26  S     -0.0218386276    -0.0003686303     0.0336079574     0.0191820622    -0.0008766072
  236  C 26  X      0.1018940300     0.0024176726     0.0808811941    -0.0994193959     0.0011154672
  237  C 26  Y      0.1169686686     0.1318044146     0.0061711862     0.3105254451     0.0019308075
  238  C 26  Z      0.1471906931     0.0695359877     0.1591632111    -0.2079542611     0.0020330061
  239  C 26  X      0.0851259469     0.0039785590     0.0189402563    -0.0403036349    -0.0014992853
  240  C 26  Y      0.0555961321     0.0647363408     0.0022472170     0.1984435858     0.0019258804
  241  C 26  Z      0.0491741260     0.0325325503     0.1099767680    -0.1487049848     0.0032494778
  242  C 26 XX     -0.0014316169     0.0030094996     0.0113574771    -0.0046045982     0.0000859201
  243  C 26 YY     -0.0008811243     0.0009859375    -0.0001850510    -0.0017504299    -0.0001166971
  244  C 26 ZZ     -0.0008119858    -0.0007621466    -0.0095911419     0.0079465243     0.0000458736
  245  C 26 XY      0.0005953652     0.0000440929     0.0059763690     0.0181869281     0.0000529265
  246  C 26 XZ      0.0009027463     0.0013226310     0.0076390491    -0.0071185214     0.0000844866
  247  C 26 YZ     -0.0003371562    -0.0005673834    -0.0034833946    -0.0086230592    -0.0000782715
  248  C 27  S     -0.0029167980     0.0043782884    -0.0005517639     0.0014124109     0.0000656045
  249  C 27  S      0.0048638137    -0.0100749382     0.0038045732    -0.0058073793    -0.0000874501
  250  C 27  S     -0.0265740208     0.0050826283     0.0095180429    -0.0097362395     0.0018944446
  251  C 27  X      0.0540666093     0.0494381873     0.1097988201    -0.0627005120     0.0006831445
  252  C 27  Y      0.0935436798     0.0982563795     0.0740312167     0.3301661001     0.0016220378
  253  C 27  Z      0.1220755962     0.0503011000     0.2170142292    -0.1907103194     0.0014748219
  254  C 27  X      0.0547813729     0.0149996691     0.0604068237    -0.0229533514    -0.0020262352
  255  C 27  Y      0.0532055713     0.0526763181     0.0450130459     0.2023672475     0.0005854125
  256  C 27  Z      0.0565610702     0.0398084228     0.1274578867    -0.1234855733     0.0009773729
  257  C 27 XX     -0.0050343992    -0.0024401053    -0.0021610986     0.0085145666     0.0001058614
  258  C 27 YY      0.0005467974     0.0002944282    -0.0001311736     0.0013590857    -0.0016499232
  259  C 27 ZZ      0.0055174434     0.0006075545     0.0025508035    -0.0108621087     0.0015355401
  260  C 27 XY     -0.0045878908    -0.0056403308     0.0041813277    -0.0156421351    -0.0005618129
  261  C 27 XZ     -0.0052594739    -0.0006905986    -0.0019903631     0.0104013565     0.0006173109
  262  C 27 YZ      0.0027007166     0.0026519921    -0.0019202336     0.0063191266    -0.0004777021
  263  C 28  S     -0.0117945865    -0.0140589299     0.0296936452    -0.0164503471     0.0002055181
  264  C 28  S      0.0316072360     0.0316744787    -0.0754750257     0.0399641794    -0.0006262838
  265  C 28  S      0.0024646451     0.0268213935     0.0047357627     0.0192139120     0.0015434728
  266  C 28  X      0.0276166411    -0.1144827932    -0.0080685176     0.0651075666    -0.0000573148
  267  C 28  Y      0.0442081680     0.0114102040    -0.1090753966     0.0202765683    -0.0008726573
  268  C 28  Z     -0.0155218980     0.0873223596    -0.0757479124    -0.1137087689    -0.0008726593
  269  C 28  X      0.0251393400    -0.0987425240     0.0163160801     0.0159266678     0.0005256156
  270  C 28  Y      0.0547621974     0.0148429898    -0.1133722176     0.0492578658    -0.0015513623
  271  C 28  Z     -0.0144899858     0.0612649622    -0.0546654435    -0.0913325700    -0.0006694666
  272  C 28 XX     -0.0057056613     0.0169344388    -0.0057192117    -0.0015037087    -0.0000386116
  273  C 28 YY      0.0146008993    -0.0000701112    -0.0106792702     0.0005633109    -0.0000619935
  274  C 28 ZZ     -0.0034697783    -0.0098395366     0.0030847059     0.0079089377    -0.0000114309
  275  C 28 XY      0.0070077435    -0.0074882213     0.0002915690     0.0011283280     0.0000311933
  276  C 28 XZ     -0.0063802706    -0.0027325993     0.0062313897     0.0011146017     0.0000495642
  277  C 28 YZ     -0.0042627731     0.0109350707     0.0020937396    -0.0003785336     0.0000299379

                         56               57               58               59               60
                   -0.2579651695    -0.1590432001    -0.1161800942    -0.0006400082     0.0147480531
    1  C  1  S     -0.0016741068    -0.0060578076     0.0022814371    -0.0035253011    -0.0000005820
    2  C  1  S      0.0038014645     0.0081464780    -0.0010927757    -0.0028929667     0.0000994476
    3  C  1  S     -0.0078903136     0.2520692542    -0.1240493899     0.1990504701    -0.0048610521
    4  C  1  X     -0.0201484875    -0.0453041877    -0.0409557437     0.0322279429    -0.0004067444
    5  C  1  Y      0.0287057074    -0.0309454877     0.0011895642     0.0115032418     0.0000589440
    6  C  1  Z      0.0160163727    -0.0676320461    -0.0075082213     0.0219948970    -0.0001551765
    7  C  1  X     -0.0098511876     0.0256016380    -0.0366206632     0.0341721115    -0.0009952343
    8  C  1  Y      0.0309196809    -0.0046052275    -0.0060481695     0.0246152762     0.0000495124
    9  C  1  Z      0.0184957261    -0.0929054534     0.0289917966    -0.0346891754     0.0018920427
   10  C  1 XX     -0.0050998179     0.0019416724    -0.0109992619     0.0059072576     0.0000125820
   11  C  1 YY      0.0046726520    -0.0056296968     0.0058251374    -0.0021522816     0.0000357655
   12  C  1 ZZ      0.0005720950     0.0066101109     0.0028675669    -0.0029674539    -0.0000438805
   13  C  1 XY     -0.0027646973     0.0091749078    -0.0055895903     0.0010422162     0.0000063020
   14  C  1 XZ     -0.0075258760     0.0104121311    -0.0127172742     0.0073196173     0.0000187958
   15  C  1 YZ     -0.0000109156     0.0002693763     0.0039123884    -0.0038674323     0.0000088485
   16  C  2  S      0.0022574038    -0.0350844765    -0.0212873499     0.0140501069     0.0000168173
   17  C  2  S     -0.0111794229     0.0859406204     0.0458427429    -0.0267905860    -0.0003599061
   18  C  2  S      0.0351383716     0.0151450031     0.1972464377    -0.3066553185     0.0083344963
   19  C  2  X      0.1431218784     0.0546630442     0.3537896549    -0.2133192731     0.0002398755
   20  C  2  Y     -0.0372827798     0.0257320647    -0.0469214881     0.0396288347    -0.0003007419
   21  C  2  Z     -0.0035003934     0.0549642951     0.0204532106    -0.0432534955     0.0001918486
   22  C  2  X      0.1223270286     0.0521529275     0.3971911496    -0.3666077703     0.0020249994
   23  C  2  Y     -0.0118467861    -0.0325267520    -0.0301558447     0.0155573862     0.0033790792
   24  C  2  Z      0.0139881411     0.0555754019     0.0530014217    -0.0653212271     0.0014591874
   25  C  2 XX      0.0033565117    -0.0002844168    -0.0012027367     0.0036903185    -0.0000304186
   26  C  2 YY     -0.0017741733     0.0063057966     0.0048829164    -0.0051092741    -0.0000197138
   27  C  2 ZZ     -0.0028258118     0.0064537572     0.0026288167    -0.0041882558     0.0000077241
   28  C  2 XY      0.0028236856     0.0114295298    -0.0009344107     0.0055004709     0.0000147188
   29  C  2 XZ     -0.0012480189    -0.0210281495    -0.0006564138    -0.0041437602    -0.0000297919
   30  C  2 YZ      0.0005253672     0.0073725902    -0.0011743926     0.0011685338    -0.0000181020
   31  C  3  S     -0.0036760214     0.0155553492    -0.0302218380     0.0086379845    -0.0003408766
   32  C  3  S      0.0078658012    -0.0395662919     0.0781804986    -0.0250967751     0.0008492279
   33  C  3  S      0.0000550459     0.0586307084     0.0270129733     0.0991317584     0.0003398380
   34  C  3  X      0.0941102052     0.3614153985     0.0508292511     0.1479678677     0.0003818686
   35  C  3  Y     -0.0084098465    -0.1076192333     0.0415351620    -0.0555217224     0.0000325323
   36  C  3  Z      0.0141942572     0.0817612240     0.0447328829     0.0141386078    -0.0005776196
   37  C  3  X      0.0702943142     0.3477200767     0.0563087277     0.2124763778     0.0003886854
   38  C  3  Y     -0.0121117098    -0.0818997214     0.0464614180    -0.1135856090    -0.0013806445
   39  C  3  Z      0.0017498376     0.1206942412     0.0103425461     0.0798422657    -0.0085757705
   40  C  3 XX     -0.0039338690    -0.0043309950    -0.0160814220     0.0061187782     0.0000780041
   41  C  3 YY      0.0038526395    -0.0022126315     0.0166993627    -0.0060107739     0.0000532294
   42  C  3 ZZ      0.0019903645     0.0002772075     0.0101970286    -0.0022774680     0.0000035537
   43  C  3 XY     -0.0042350830    -0.0049039493    -0.0072936167     0.0060272935    -0.0000473903
   44  C  3 XZ      0.0044421571     0.0013287644     0.0020964618    -0.0023163851    -0.0000256395
   45  C  3 YZ     -0.0004973295    -0.0009626373    -0.0019821130     0.0029536016     0.0000035436
   46  C  4  S     -0.0012848171     0.0049048602    -0.0036837603    -0.0006829737     0.0001313767
   47  C  4  S      0.0016890551    -0.0101645799     0.0001082022     0.0083036527    -0.0003192396
   48  C  4  S      0.0422973178    -0.1648919354     0.1807467418    -0.0455000508     0.0029226817
   49  C  4  X     -0.0466253957    -0.0825826905    -0.0373737652    -0.0293431587    -0.0001715540
   50  C  4  Y     -0.0009157294     0.0236930742    -0.0270106381    -0.0085745850     0.0000916469
   51  C  4  Z     -0.0145569244    -0.0354261001    -0.0328660114    -0.0247208983    -0.0000478626
   52  C  4  X     -0.0329066560    -0.0464581285    -0.0220329540    -0.0004630942    -0.0027799047
   53  C  4  Y     -0.0063052577     0.0660727967    -0.0632426543    -0.0109415470    -0.0029680216
   54  C  4  Z      0.0066534790    -0.0280734299     0.0009592777    -0.0220876183     0.0026106340
   55  C  4 XX     -0.0020775412    -0.0118273078     0.0078013861    -0.0075405175    -0.0000559573
   56  C  4 YY      0.0016677310     0.0084186050    -0.0080242291     0.0083173888    -0.0000033752
   57  C  4 ZZ      0.0011145835     0.0004537442     0.0024252286     0.0002459901     0.0000147973
   58  C  4 XY      0.0027748623     0.0000102409     0.0099960700    -0.0033212382     0.0000253472
   59  C  4 XZ     -0.0015781931    -0.0103852536     0.0118870132    -0.0082552585     0.0000214675
   60  C  4 YZ      0.0010389175     0.0064388637    -0.0005670349     0.0031628578     0.0000460539
   61  C  5  S      0.0117113087     0.0301367800     0.0271990634    -0.0072812262    -0.0000620298
   62  C  5  S     -0.0273398911    -0.0794764225    -0.0571000940     0.0225177196     0.0000100998
   63  C  5  S     -0.0823035280     0.0480117368    -0.2849899089    -0.0432856001     0.0090901119
   64  C  5  X      0.0494999389     0.0489470641     0.2229183306    -0.0207807852     0.0001070208
   65  C  5  Y      0.0073532724    -0.0483165831     0.2684543454    -0.0873985510    -0.0001324099
   66  C  5  Z      0.0303533884    -0.0046374013     0.2680430153    -0.0243269457     0.0000976938
   67  C  5  X      0.0189536385    -0.0504819165     0.2527399505    -0.0371593708     0.0049360639
   68  C  5  Y      0.0119922130    -0.0777195397     0.2572694945    -0.1162538347     0.0006251402
   69  C  5  Z      0.0344475331     0.0626128594     0.2885071173     0.0034722944    -0.0037318952
   70  C  5 XX      0.0086822750    -0.0026512706     0.0021530481     0.0122194478     0.0000441027
   71  C  5 YY     -0.0007078688    -0.0208296902    -0.0023285336    -0.0015873400    -0.0000119132
   72  C  5 ZZ     -0.0118730258     0.0129477023    -0.0092535177    -0.0059120863     0.0000143953
   73  C  5 XY      0.0112647490     0.0018330053     0.0056404709     0.0070319955     0.0000369930
   74  C  5 XZ      0.0073078677     0.0128659741     0.0042191750     0.0086992007     0.0000170224
   75  C  5 YZ     -0.0030510929     0.0042557936    -0.0006889383    -0.0037999175    -0.0000080583
   76  C  6  S     -0.0099139940     0.0011784404     0.0009188937    -0.0073643983    -0.0000110166
   77  C  6  S      0.0309227244     0.0005240803    -0.0019685869     0.0228353836     0.0000129690
   78  C  6  S     -0.0233124885    -0.0441566856    -0.0179455387     0.0106790986    -0.0022001322
   79  C  6  X      0.0093090361     0.0081465756    -0.0358100350     0.0167934141     0.0000311705
   80  C  6  Y     -0.0362984091     0.0493420054    -0.0405914819     0.0203924719    -0.0000822335
   81  C  6  Z      0.0007720537    -0.0580472929     0.0371264431    -0.0201021150    -0.0000282742
   82  C  6  X     -0.0150958258     0.0111356492    -0.0491483622     0.0000036840    -0.0007341119
   83  C  6  Y     -0.0040012698     0.0773209634    -0.0550132635     0.0901697873    -0.0004230659
   84  C  6  Z      0.0182240721    -0.0597967108     0.0612390937    -0.0296348092     0.0005656027
   85  C  6 XX     -0.0008565702    -0.0009066486    -0.0004471450    -0.0006429188     0.0000024662
   86  C  6 YY      0.0034355779    -0.0000013377    -0.0004845587     0.0030402917     0.0000202710
   87  C  6 ZZ      0.0038416173     0.0009128787     0.0003803260     0.0025418116    -0.0000471184
   88  C  6 XY      0.0013895741     0.0004407801     0.0002065860     0.0000742176     0.0000206313
   89  C  6 XZ     -0.0008980230     0.0005014484     0.0000303586     0.0007569083     0.0000156458
   90  C  6 YZ     -0.0013942166     0.0003887443     0.0005585270    -0.0004081986    -0.0000229272
   91  C  7  S     -0.0014397321     0.0038852651    -0.0000139331    -0.0019366720    -0.0000072734
   92  C  7  S      0.0058578329    -0.0139515582     0.0027998618     0.0064037656    -0.0002288660
   93  C  7  S     -0.0220023840     0.0070382990     0.0072402580    -0.0635974565     0.0015324144
   94  C  7  X      0.0026476818     0.0211209162     0.0025503717    -0.0469484091    -0.0000411793
   95  C  7  Y      0.0142614937     0.0150606179    -0.0008343427    -0.0330850541     0.0001512110
   96  C  7  Z      0.0142979029     0.0310101943    -0.0130395420    -0.0187378127     0.0003482425
   97  C  7  X      0.0244853751    -0.0119160805     0.0252744801    -0.0507755762    -0.0042614115
   98  C  7  Y     -0.0204743853    -0.0212736431    -0.0596560955     0.0270699279     0.0042904155
   99  C  7  Z      0.0373237124    -0.0151986363     0.0177038376    -0.0155402910    -0.0028703179
  100  C  7 XX      0.0028293301    -0.0147048140     0.0007448977     0.0067924466    -0.0000171131
  101  C  7 YY     -0.0051723744     0.0280320189    -0.0005471020    -0.0080130554    -0.0000327106
  102  C  7 ZZ      0.0048479407    -0.0161174890     0.0025734051     0.0014078222    -0.0000337514
  103  C  7 XY      0.0003114079     0.0033360176     0.0028758661    -0.0043110941    -0.0000092766
  104  C  7 XZ      0.0050437179    -0.0177697453     0.0036833872     0.0025475100    -0.0000045069
  105  C  7 YZ     -0.0047354439     0.0138884420    -0.0032977605    -0.0016010161     0.0000351104
  106  C  8  S      0.0000122993    -0.0001592634    -0.0005859275     0.0006375681     0.0000847925
  107  C  8  S     -0.0002718161     0.0003843299     0.0012156362    -0.0004971279    -0.0004053984
  108  C  8  S     -0.0029771235    -0.0070375680    -0.0130130205     0.0267224636    -0.0020675503
  109  C  8  X     -0.1027867923    -0.0012151683    -0.0049275791    -0.1126676706     0.0000036783
  110  C  8  Y     -0.1568876867    -0.0028477946    -0.0035091964    -0.1705359483     0.0004480722
  111  C  8  Z     -0.1874803277     0.0000894900    -0.0040167451    -0.2115346910     0.0003005595
  112  C  8  X     -0.0717780579     0.0078496030     0.0130917413    -0.1754788146     0.0010373749
  113  C  8  Y     -0.1125444463     0.0046635997    -0.0014177386    -0.2237901097    -0.0001587214
  114  C  8  Z     -0.1336623839    -0.0069585196    -0.0131858031    -0.2726811246    -0.0019928111
  115  C  8 XX     -0.0067091822    -0.0005383947     0.0107897891     0.0099300113    -0.0042415962
  116  C  8 YY      0.0013501658     0.0003359296    -0.0013047372    -0.0009530357     0.0271181951
  117  C  8 ZZ      0.0053487450     0.0005151534    -0.0092085579    -0.0089286088    -0.0229746275
  118  C  8 XY     -0.0068284013    -0.0016504280     0.0089287978     0.0056944484     0.0070508064
  119  C  8 XZ     -0.0050537006    -0.0003848969     0.0084556123     0.0080397467    -0.0117708040
  120  C  8 YZ      0.0041202595     0.0008281530    -0.0055052523    -0.0038179197     0.0089011674
  121  N  9  S     -0.0001811429     0.0000815918    -0.0013252165     0.0019196422     0.0000404076
  122  N  9  S      0.0004319896     0.0013886631    -0.0001672655     0.0002200995    -0.0001788747
  123  N  9  S     -0.0271826306    -0.0102248310    -0.0630058220     0.0747427028     0.0053345731
  124  N  9  X     -0.0188222774     0.1053878848     0.0016435012    -0.0499242548    -0.0004124947
  125  N  9  Y     -0.0327958872     0.1310634747    -0.0090117552    -0.0408371637    -0.0002265741
  126  N  9  Z     -0.0590501569     0.1606947307    -0.0355178493    -0.0165276963     0.0000997218
  127  N  9  X      0.0168568825    -0.0799123500     0.0083702287     0.0420722606    -0.0000927981
  128  N  9  Y      0.0170721704    -0.1063223258    -0.0051125206     0.0605469663     0.0017183496
  129  N  9  Z      0.0425276786    -0.1246114134     0.0369644636     0.0063128910    -0.0004807214
  130  N  9 XX     -0.0005977898     0.0027272508     0.0002600761    -0.0000428808    -0.0000494630
  131  N  9 YY      0.0020094649    -0.0047486313     0.0002488290    -0.0008102902     0.0000088728
  132  N  9 ZZ     -0.0014555422     0.0027406247    -0.0000119396    -0.0004590942    -0.0000518637
  133  N  9 XY      0.0002359908    -0.0005603354     0.0005837515    -0.0007891912    -0.0000250085
  134  N  9 XZ     -0.0017184031     0.0032251860    -0.0005330146     0.0004897307     0.0000008035
  135  N  9 YZ      0.0018264813    -0.0022572006     0.0008479018    -0.0005436322    -0.0000120237
  136  C 10  S      0.0017760867     0.0013028713    -0.0002432587     0.0024611891    -0.0000295574
  137  C 10  S     -0.0043163631    -0.0032129436     0.0006339594    -0.0060181557     0.0004151503
  138  C 10  S     -0.0036601527    -0.0153709354    -0.0056887081    -0.0163286468    -0.0029623692
  139  C 10  X     -0.0586871700    -0.0015109080     0.0408499591     0.0708706518     0.1197643513
  140  C 10  Y     -0.0878672950    -0.0039403399     0.0603085605     0.1009381274     0.1759024982
  141  C 10  Z     -0.1176794304    -0.0096824370     0.0754750723     0.1191715495     0.2191323124
  142  C 10  X     -0.0479660870    -0.0054799044     0.0383721122     0.0958721676     0.1850702524
  143  C 10  Y     -0.0707807695    -0.0019962917     0.0633161100     0.1324982806     0.2729995677
  144  C 10  Z     -0.0884457100    -0.0094476465     0.0702430061     0.1732078848     0.3385008174
  145  C 10 XX      0.0048542071    -0.0000910335     0.0010978182     0.0080571082    -0.0118377707
  146  C 10 YY      0.0066870499    -0.0001774781    -0.0008918223     0.0095456808     0.0014841554
  147  C 10 ZZ     -0.0122264404    -0.0003662620    -0.0001227596    -0.0187491716     0.0104469165
  148  C 10 XY      0.0068543064     0.0000597759     0.0006032403     0.0109181715    -0.0095538155
  149  C 10 XZ      0.0013518964    -0.0001712681     0.0009664042     0.0027232754    -0.0092290720
  150  C 10 YZ     -0.0003787474     0.0001956855    -0.0006016090    -0.0012618506     0.0058653670
  151  C 11  S     -0.0006394130    -0.0005110913     0.0000270838    -0.0008731142    -0.0000150339
  152  C 11  S      0.0015984356     0.0012265693     0.0001573756     0.0017436764    -0.0001486364
  153  C 11  S      0.0015378808     0.0067658657     0.0021157885     0.0062078895     0.0016216067
  154  C 11  X      0.0456323107    -0.0011214569    -0.0000716133     0.0457188646    -0.1221115148
  155  C 11  Y      0.0693837432     0.0004951417     0.0000224868     0.0706889379    -0.1797958508
  156  C 11  Z      0.0885591703     0.0015368442    -0.0000254992     0.0883290356    -0.2230419344
  157  C 11  X      0.0334915088    -0.0023863215     0.0020321168     0.0660638829    -0.1884704203
  158  C 11  Y      0.0532145337     0.0003261764     0.0012375184     0.1090214569    -0.2771027137
  159  C 11  Z      0.0654221307     0.0022022828     0.0029690473     0.1321009129    -0.3431299594
  160  C 11 XX      0.0090162373     0.0006403888    -0.0053669341    -0.0131778601    -0.0113149510
  161  C 11 YY     -0.0087131930    -0.0002986334     0.0038954197     0.0135820482     0.0014204163
  162  C 11 ZZ     -0.0000549916    -0.0000970777     0.0015293398    -0.0000987893     0.0098680956
  163  C 11 XY      0.0038934974     0.0001783715    -0.0030306406    -0.0062038507    -0.0089904849
  164  C 11 XZ      0.0093727832     0.0004983658    -0.0051777556    -0.0140693699    -0.0088116367
  165  C 11 YZ     -0.0061895947    -0.0002677443     0.0034684003     0.0096253676     0.0056052009
  166  C 12  S     -0.0000165867    -0.0000033584    -0.0000345951     0.0000704632     0.0001945625
  167  C 12  S      0.0000828602     0.0000696254     0.0001680280    -0.0005705300    -0.0005414272
  168  C 12  S      0.0000963500    -0.0011671351    -0.0018209356     0.0034643889    -0.0003518405
  169  C 12  X      0.1050517099     0.0039178764    -0.0406793068    -0.1122371955     0.0022289291
  170  C 12  Y      0.1562230512     0.0059268850    -0.0601008883    -0.1660865216     0.0029402052
  171  C 12  Z      0.1923520186     0.0071968822    -0.0743092050    -0.2057347924     0.0037793333
  172  C 12  X      0.0802944755     0.0039629445    -0.0412885165    -0.1653809812     0.0031435037
  173  C 12  Y      0.1205679028     0.0060098454    -0.0623041156    -0.2400802818     0.0049925871
  174  C 12  Z      0.1472487437     0.0065670764    -0.0766594163    -0.2993545135     0.0064849841
  175  C 12 XX     -0.0027117586     0.0000511421    -0.0003765868    -0.0047013653     0.0041359827
  176  C 12 YY      0.0007574028     0.0000193262    -0.0000464256     0.0003716619    -0.0265344821
  177  C 12 ZZ      0.0019726861    -0.0000472724     0.0004717806     0.0041980226     0.0223049616
  178  C 12 XY     -0.0021619171    -0.0000220060    -0.0003436659    -0.0039577240    -0.0068094524
  179  C 12 XZ     -0.0022236429     0.0000236116    -0.0003130158    -0.0035134419     0.0113926080
  180  C 12 YZ      0.0015049365     0.0000300882     0.0002074383     0.0022925735    -0.0085205858
  181  C 13  S      0.0006664323     0.0004580532    -0.0002155904     0.0012233409    -0.0000235175
  182  C 13  S     -0.0015471594    -0.0008298016     0.0008374016    -0.0033361631     0.0001496840
  183  C 13  S     -0.0037678379    -0.0050122356     0.0027104101    -0.0218775970    -0.0013127801
  184  C 13  X      0.0451869215     0.0014668276     0.0002954663     0.0528995507     0.1197284108
  185  C 13  Y      0.0621638310    -0.0000938474     0.0016318826     0.0738383013     0.1773287803
  186  C 13  Z      0.0778924777    -0.0002336328     0.0021472860     0.0904736225     0.2198370623
  187  C 13  X      0.0341513997     0.0032474953     0.0018028880     0.0827919003     0.1832920381
  188  C 13  Y      0.0467442524    -0.0000876534     0.0039744229     0.1114973435     0.2700768310
  189  C 13  Z      0.0558433545    -0.0016087543     0.0046732082     0.1319293981     0.3353921773
  190  C 13 XX      0.0065904184     0.0003159306    -0.0043413392    -0.0097203733     0.0115525037
  191  C 13 YY      0.0066503465     0.0002482654    -0.0024576164    -0.0104344827    -0.0012455157
  192  C 13 ZZ     -0.0134672208    -0.0007232666     0.0069651781     0.0194284833    -0.0102623632
  193  C 13 XY      0.0080888465     0.0003598924    -0.0046578014    -0.0123014487     0.0093390545
  194  C 13 XZ      0.0029977895     0.0003334428    -0.0024599509    -0.0037394042     0.0090055428
  195  C 13 YZ     -0.0014031361    -0.0000950748     0.0013975722     0.0019271927    -0.0056703470
  196  C 14  S     -0.0017618877    -0.0011996631     0.0004247899    -0.0024788595     0.0000733773
  197  C 14  S      0.0039819020     0.0030436024    -0.0009438492     0.0064538672    -0.0004387746
  198  C 14  S      0.0067400286     0.0109636480    -0.0029180123     0.0260914553     0.0017672759
  199  C 14  X     -0.0700916208    -0.0069469013     0.0418711690     0.0604761518    -0.1202383898
  200  C 14  Y     -0.0923153731    -0.0036721991     0.0596306874     0.1005889583    -0.1779637168
  201  C 14  Z     -0.1200159200    -0.0072349239     0.0753051359     0.1207492087    -0.2212642519
  202  C 14  X     -0.0494960851    -0.0037849524     0.0382090111     0.0990508571    -0.1833554912
  203  C 14  Y     -0.0737875058    -0.0059335202     0.0548560413     0.1366715376    -0.2708828389
  204  C 14  Z     -0.0914147277    -0.0067102773     0.0761247427     0.1594152120    -0.3375173398
  205  C 14 XX      0.0070058634     0.0001817420     0.0010514320     0.0118113531     0.0115551643
  206  C 14 YY     -0.0083564612     0.0000642635     0.0004433323    -0.0119906459    -0.0018968240
  207  C 14 ZZ      0.0019785825     0.0003638455    -0.0016367607     0.0014273018    -0.0097448685
  208  C 14 XY      0.0024282240    -0.0000981007     0.0009854763     0.0053909347     0.0091972095
  209  C 14 XZ      0.0080748521     0.0001090209     0.0004149042     0.0130527551     0.0092400504
  210  C 14 YZ     -0.0054683659    -0.0000127396    -0.0001071353    -0.0090287670    -0.0058769951
  211  H 15  S      0.0230155369    -0.0140354191     0.0342406398    -0.0243507448    -0.0001046454
  212  H 15  S      0.0158530804    -0.0136741490     0.0334979257    -0.0491272923    -0.0003388656
  213  H 16  S      0.0030209201     0.0109055354    -0.0038049777    -0.0005038660     0.0001190550
  214  H 16  S      0.0011895840    -0.0057898222    -0.0233428294     0.0450965274     0.0002603792
  215  H 17  S      0.0097947871     0.0338405527     0.0053618938     0.0287736591    -0.0000129016
  216  H 17  S     -0.0164879831     0.0155168297     0.0005036659    -0.0287998751    -0.0113388575
  217  H 18  S      0.0028607251     0.0263525122    -0.0310152226     0.0216276311     0.0000487296
  218  H 18  S      0.0080165358     0.0247468027    -0.0345663716     0.0417526600     0.0030664173
  219  H 19  S     -0.0032457813    -0.0027260410    -0.0029328407     0.0056044855     0.0000135292
  220  H 19  S     -0.0041171696     0.0237574218     0.0210050066    -0.0422904172     0.0005658236
  221  H 20  S     -0.0196131950     0.0060132657     0.0055226451    -0.0109465595    -0.0000678211
  222  H 20  S     -0.0294505114    -0.0236117122    -0.0213251942    -0.0503229319     0.0000448532
  223  H 21  S      0.0000380348    -0.0008155404    -0.0002740114    -0.0005213340     0.0005018250
  224  H 21  S      0.0026160543     0.0020477421    -0.0025466463     0.0109954968     0.0000676263
  225  H 22  S     -0.0018948899    -0.0008160824     0.0000837017    -0.0009314201    -0.0000303933
  226  H 22  S     -0.0019821725    -0.0015010619    -0.0001458674    -0.0034869669     0.0003957597
  227  H 23  S      0.0000147480     0.0000381387     0.0000274724    -0.0000035355     0.0002893738
  228  H 23  S      0.0000196335    -0.0000058157    -0.0000535423     0.0006693206     0.0010696371
  229  H 24  S      0.0019172932     0.0007500107    -0.0003811441     0.0015256062     0.0000283866
  230  H 24  S      0.0020162366     0.0010795209    -0.0007876816     0.0065609546     0.0000519735
  231  H 25  S     -0.0000000405     0.0003959326    -0.0005139318     0.0023765164     0.0000310638
  232  H 25  S     -0.0034530823    -0.0040020435    -0.0030186851    -0.0037400576     0.0005871752
  233  C 26  S     -0.0005780750     0.0010276412    -0.0038007484     0.0032601895     0.0000109565
  234  C 26  S      0.0026366838    -0.0006559650     0.0059891996    -0.0045763553     0.0000533172
  235  C 26  S      0.0267770643     0.0556143692     0.0725802207    -0.0661068773     0.0026802260
  236  C 26  X      0.1003776325     0.0001364354    -0.0014681612     0.0979780522     0.0000134220
  237  C 26  Y      0.1742167975     0.0031055637     0.0181256069     0.1088957658     0.0004632836
  238  C 26  Z      0.1873470869     0.0046351817     0.0223492896     0.1664206865     0.0000585995
  239  C 26  X      0.0560142732    -0.0224147744    -0.0286752370     0.0511509121     0.0085889710
  240  C 26  Y      0.1198747898     0.0201417762     0.0008599770     0.1442660890    -0.0018015328
  241  C 26  Z      0.1352010007     0.0100835324     0.0051302412     0.2161939264    -0.0063110083
  242  C 26 XX      0.0027632122     0.0017495974    -0.0205607910    -0.0020571096    -0.0000811243
  243  C 26 YY     -0.0001903073    -0.0017874507     0.0021733472    -0.0010073601     0.0004714203
  244  C 26 ZZ     -0.0013702289     0.0022336800     0.0206372306     0.0017708787    -0.0003927568
  245  C 26 XY      0.0042457871     0.0032153231    -0.0181081811     0.0023102555     0.0001129812
  246  C 26 XZ      0.0010044313     0.0011413017    -0.0151540756    -0.0023146933    -0.0002442087
  247  C 26 YZ     -0.0020109595    -0.0012837164     0.0114965087    -0.0007354871     0.0001671498
  248  C 27  S      0.0000294188     0.0016704088     0.0037324560    -0.0025986507    -0.0001777315
  249  C 27  S      0.0010737383    -0.0039068549    -0.0081355820     0.0090587673     0.0001931131
  250  C 27  S      0.0034889968     0.0108776994     0.0093309546     0.0546230820    -0.0087303865
  251  C 27  X      0.0530688412     0.0093934557    -0.0957601950    -0.0343003112     0.0002666689
  252  C 27  Y      0.1100795224     0.0301932678    -0.1569708473    -0.0136503019     0.0001152031
  253  C 27  Z      0.0922974008     0.0057205097    -0.1907717031    -0.0572508726     0.0000653872
  254  C 27  X      0.0358972575     0.0138147467    -0.0639649568    -0.0897716670     0.0075076587
  255  C 27  Y      0.0702378137     0.0152231446    -0.1371403010    -0.0125822899     0.0010807286
  256  C 27  Z      0.0553741237     0.0011636614    -0.1689732567    -0.0409933745    -0.0010060967
  257  C 27 XX     -0.0149852837    -0.0009944709    -0.0021083194    -0.0182728300    -0.0008166183
  258  C 27 YY      0.0019765821    -0.0002986021    -0.0003405658     0.0024523395     0.0049934653
  259  C 27 ZZ      0.0130222964     0.0000235024     0.0011171183     0.0176023178    -0.0041720465
  260  C 27 XY     -0.0131679089    -0.0000622369    -0.0013244021    -0.0136430851     0.0012215833
  261  C 27 XZ     -0.0112460052     0.0004451283    -0.0007638321    -0.0149128083    -0.0021820897
  262  C 27 YZ      0.0077294921     0.0000538837     0.0008525877     0.0085599846     0.0016719818
  263  C 28  S      0.0160211475    -0.0003937916     0.0278415562    -0.0128226062    -0.0000482884
  264  C 28  S     -0.0412427018     0.0164238406    -0.0703367849     0.0257702484     0.0005338562
  265  C 28  S      0.0153961209    -0.2594597813     0.0123039871     0.0341375578    -0.0056161031
  266  C 28  X     -0.0070346765     0.1903683274     0.0492776117    -0.0745136167     0.0003304659
  267  C 28  Y     -0.0723481816     0.2443072072    -0.0335978724    -0.0459554929     0.0003095667
  268  C 28  Z     -0.0734558004     0.3039280650    -0.0270254280    -0.0344740272     0.0003529354
  269  C 28  X      0.0087626688     0.2637634132     0.0691821395    -0.1297683650    -0.0017560376
  270  C 28  Y     -0.0742192634     0.1759705251    -0.0355074933    -0.0808164497     0.0040232224
  271  C 28  Z     -0.0611948422     0.3507949482    -0.0442104407    -0.0749618838     0.0003163634
  272  C 28 XX     -0.0020648704     0.0056845639     0.0025532363    -0.0033548772     0.0000072968
  273  C 28 YY     -0.0035836416    -0.0067987272     0.0043223073     0.0022938423     0.0000556678
  274  C 28 ZZ     -0.0011865026     0.0033039486    -0.0165594404     0.0029012383     0.0000599946
  275  C 28 XY      0.0028417859     0.0009237716     0.0134470799    -0.0034043546     0.0000223106
  276  C 28 XZ      0.0037681342     0.0038962732     0.0087264695    -0.0105084497     0.0000008136
  277  C 28 YZ      0.0025026895    -0.0023087836     0.0051603193    -0.0040795616    -0.0000190773

                         61               62               63               64               65
                    0.0411000338     0.0480108839     0.0621611159     0.0711311644     0.0836660447
    1  C  1  S     -0.0189869490     0.0595251774     0.0185781071    -0.0135872813     0.0056380224
    2  C  1  S      0.0488773590    -0.1310697347    -0.0363306373     0.0419825359    -0.0230132168
    3  C  1  S      0.2798131651    -0.9059908805    -0.2474602805    -0.2195648750    -0.0722696945
    4  C  1  X      0.0198355164    -0.1553893946    -0.0036398176    -0.1442407519     0.0359498935
    5  C  1  Y     -0.0125686568     0.0573359603     0.0508601046    -0.0226539348     0.0148531442
    6  C  1  Z     -0.0039101574    -0.0906487903    -0.0221551589     0.0525012411    -0.0215340456
    7  C  1  X      0.1074178247    -0.1720101298    -0.0497016319    -0.4129369841     0.0814211467
    8  C  1  Y      0.0667885462     0.1310834388     0.1811467289    -0.2737009599     0.1140854254
    9  C  1  Z      0.0644972541    -0.1567844856    -0.0869883690     0.3523331173    -0.1026365114
   10  C  1 XX     -0.0023234509    -0.0116818526     0.0016819903     0.0039783048    -0.0019140035
   11  C  1 YY      0.0043419700    -0.0065813594    -0.0116247167     0.0089001189    -0.0031793514
   12  C  1 ZZ      0.0075022131    -0.0101812650     0.0015483712    -0.0058117987     0.0000949966
   13  C  1 XY      0.0018368743    -0.0042320162     0.0066221865    -0.0064745755     0.0010389062
   14  C  1 XZ     -0.0113698687    -0.0025484389    -0.0040472004     0.0038822449    -0.0004088445
   15  C  1 YZ      0.0055170805    -0.0015089305    -0.0059320565     0.0052874587    -0.0010825236
   16  C  2  S     -0.0149420279     0.0141448215     0.0086115918    -0.0260532270     0.0074958880
   17  C  2  S      0.0195161875    -0.0609691838    -0.0189761310     0.0555532148    -0.0228397578
   18  C  2  S      0.5378881593     0.2052853386    -0.1568631826     0.6037029627    -0.0742636632
   19  C  2  X      0.2149588452     0.1425271927    -0.0299421231    -0.0189300117     0.0061361172
   20  C  2  Y     -0.0868146365    -0.0197208866     0.0554322877    -0.0994802300     0.0257052866
   21  C  2  Z      0.0733743222     0.0448667870    -0.0368244149    -0.0332244629     0.0100010018
   22  C  2  X      0.4010254666     0.2893884600    -0.0850694782    -0.0137976116     0.0139863648
   23  C  2  Y     -0.0204453467     0.1134999082     0.0956884949    -0.2036111700     0.0986259257
   24  C  2  Z      0.0477805177     0.1637356659    -0.0704644088    -0.0144583287     0.0302438473
   25  C  2 XX      0.0014844627    -0.0012749372     0.0025884944     0.0073906179    -0.0017802939
   26  C  2 YY      0.0013465875     0.0002058333     0.0023388345    -0.0044462048     0.0000164873
   27  C  2 ZZ      0.0053217671    -0.0089931377    -0.0083393723     0.0125595823    -0.0038461832
   28  C  2 XY     -0.0025086729    -0.0027603720     0.0026120504    -0.0060584405     0.0017748128
   29  C  2 XZ      0.0103146375    -0.0014772717    -0.0007426137    -0.0025520470    -0.0001064292
   30  C  2 YZ      0.0007215015     0.0004618593     0.0039879285    -0.0021853335     0.0006280086
   31  C  3  S      0.0002503177     0.0067237354     0.0304932943    -0.0253005302     0.0021787663
   32  C  3  S      0.0047053937    -0.0152799222    -0.0857642897     0.0572879321     0.0005405904
   33  C  3  S     -0.2998921025    -0.1739086056    -0.2374197846     0.3920911999    -0.1241159351
   34  C  3  X     -0.2416089461    -0.1198284108     0.0382888451     0.0064455161     0.0120171617
   35  C  3  Y      0.0568548828     0.0309382865    -0.0023075015    -0.0230189540     0.0022943299
   36  C  3  Z     -0.0904343309    -0.0287794797     0.0533769848    -0.0824224989     0.0098510580
   37  C  3  X     -0.4566490438    -0.2503012485     0.0931271364     0.0858902271    -0.0097849791
   38  C  3  Y      0.1282757818     0.0896659734     0.0961740636    -0.0744953433    -0.0194712013
   39  C  3  Z     -0.3266984852    -0.1345645981     0.1881358269    -0.1929740661    -0.0468553009
   40  C  3 XX      0.0033728490    -0.0025037362    -0.0076528748     0.0067544278    -0.0004808288
   41  C  3 YY     -0.0007997542    -0.0029001160    -0.0067766991     0.0132104645    -0.0021182758
   42  C  3 ZZ     -0.0020616264     0.0031348560    -0.0049942876    -0.0064950288     0.0025402985
   43  C  3 XY     -0.0073928674    -0.0108192878    -0.0012466712     0.0013420987    -0.0009516779
   44  C  3 XZ      0.0112055459     0.0072261649    -0.0073642991    -0.0012011449     0.0004223513
   45  C  3 YZ     -0.0048864963    -0.0013703231    -0.0010201041    -0.0014083203     0.0003833731
   46  C  4  S      0.0058085971     0.0224550611     0.0536287849    -0.0156262501    -0.0018398315
   47  C  4  S     -0.0244490023    -0.0484536916    -0.1270911683     0.0349310498    -0.0035333967
   48  C  4  S      0.0936842454    -0.3062163480    -0.8259584346     0.3039145827     0.2832495476
   49  C  4  X      0.0692139389    -0.0342668142    -0.1336545005    -0.0469579685     0.0159186895
   50  C  4  Y      0.0170058721     0.0219084432    -0.0135536502     0.1036424553    -0.0103392747
   51  C  4  Z      0.0530862509     0.0532780059    -0.0225296855    -0.0642080178     0.0127821093
   52  C  4  X     -0.0427489976    -0.1786688821    -0.1663328685     0.0636327514    -0.0701821673
   53  C  4  Y     -0.0329021361     0.0681080630    -0.0813274633     0.2488254152    -0.0645660125
   54  C  4  Z      0.0678812386     0.1159267633    -0.0455046119    -0.2689230270     0.1374778213
   55  C  4 XX      0.0046541143    -0.0038846196    -0.0034597556     0.0058505792    -0.0029130749
   56  C  4 YY     -0.0057863532    -0.0005636058    -0.0134686702    -0.0049652925     0.0027644944
   57  C  4 ZZ     -0.0038291337    -0.0070558781    -0.0095588878     0.0059377606    -0.0000216100
   58  C  4 XY     -0.0042900544     0.0021977562    -0.0006430315    -0.0068434282     0.0020964189
   59  C  4 XZ     -0.0017865619     0.0052291298    -0.0064229241    -0.0009434563     0.0014923373
   60  C  4 YZ     -0.0005132173    -0.0085806243    -0.0004049550     0.0072240410    -0.0022566851
   61  C  5  S      0.0053573447    -0.0485336687     0.0196566504    -0.0262588946     0.0090921359
   62  C  5  S     -0.0336722404     0.1004688015    -0.0517766400     0.0893318923    -0.0242959050
   63  C  5  S      0.1466354265     0.8867440549    -0.2393332451     0.3271141398     0.2750593913
   64  C  5  X     -0.1137770989    -0.0738955285    -0.0241698729     0.0081504998    -0.0008253882
   65  C  5  Y     -0.0259700970    -0.1003977744     0.0698905851     0.0005117173     0.0009230198
   66  C  5  Z     -0.2117993285     0.0079448988    -0.0045649952     0.0122629661    -0.0038525844
   67  C  5  X     -0.2240567332    -0.3048371449    -0.0587507503     0.3619494836     0.2854244657
   68  C  5  Y     -0.0069217242    -0.1717091244     0.3201459485    -0.0148011902    -0.0133997816
   69  C  5  Z     -0.4261761243     0.0908359749    -0.1344933726    -0.1790967544    -0.2078929015
   70  C  5 XX     -0.0062882477     0.0112343001    -0.0159136124    -0.0054438441     0.0031262077
   71  C  5 YY      0.0029603391     0.0041142947    -0.0105251858     0.0085485709    -0.0026082563
   72  C  5 ZZ     -0.0034274580     0.0053959607     0.0140631338     0.0166386896    -0.0041229153
   73  C  5 XY      0.0001658892     0.0057231246     0.0275064866     0.0116929457    -0.0032652109
   74  C  5 XZ     -0.0052094143    -0.0086348126    -0.0129324544    -0.0009268881    -0.0007477963
   75  C  5 YZ     -0.0056413591     0.0055408401    -0.0132780564    -0.0092259572     0.0032211901
   76  C  6  S     -0.0000414653     0.0124251971     0.0141738336    -0.0551041005     0.0226669071
   77  C  6  S      0.0171750269    -0.0164225103    -0.0217086682     0.0736416116    -0.0268942855
   78  C  6  S     -0.2487293023    -0.2884963430    -0.2668313554     1.4184686766    -0.6770020459
   79  C  6  X      0.0234810642    -0.0186072970     0.0314626139    -0.0369517527     0.0162510098
   80  C  6  Y      0.0110469122    -0.0777385303     0.0156427330     0.0487816202    -0.0220817182
   81  C  6  Z     -0.0053724207     0.0190215017    -0.0829341381     0.0221981965    -0.0074467226
   82  C  6  X      0.0103783179    -0.0584963432     0.0924058269    -0.0890664507     0.0259043390
   83  C  6  Y      0.0874358358    -0.2003756160     0.0523353500    -0.0046249167    -0.0243174755
   84  C  6  Z      0.0206627526     0.0537099531    -0.2238621861    -0.0272186804     0.0584069317
   85  C  6 XX      0.0017939249    -0.0021909306    -0.0076330517     0.0028098369    -0.0008727805
   86  C  6 YY      0.0011192079    -0.0008462588     0.0008010607     0.0065116729    -0.0024537581
   87  C  6 ZZ      0.0002707357     0.0003623997     0.0026496115     0.0092841061    -0.0039547728
   88  C  6 XY     -0.0013524976     0.0084358458    -0.0002736592     0.0090999317    -0.0017535400
   89  C  6 XZ     -0.0003762538    -0.0021462893     0.0045112764    -0.0003964552     0.0000751054
   90  C  6 YZ     -0.0028157749     0.0044102753     0.0025080995    -0.0061990313     0.0008937678
   91  C  7  S     -0.0000868387     0.0020476044    -0.0054327346     0.0082520722    -0.0031074425
   92  C  7  S     -0.0027116123    -0.0049926536     0.0305004527    -0.0315939894     0.0024537092
   93  C  7  S      0.0167379002     0.0003033469    -0.0785285655     0.0458925073     0.1050284936
   94  C  7  X      0.2189356305    -0.2026311415     0.0020977863    -0.0717264763     0.0240006256
   95  C  7  Y      0.1490351102    -0.0075545732    -0.0200056097    -0.0348758962     0.0087906774
   96  C  7  Z      0.0365640722     0.2741613459    -0.0835400626     0.0943538055    -0.0375665271
   97  C  7  X      0.2172709103    -0.0637303249     0.0187914336    -0.6039475348    -0.0758770397
   98  C  7  Y      0.1448473073    -0.2983778354    -0.0752826186     0.8553059717     0.1243942984
   99  C  7  Z      0.0481699719     0.3948161042    -0.0337690933    -0.2482852919    -0.0787536851
  100  C  7 XX     -0.0241018949     0.0195383525    -0.0008342048    -0.0003400110    -0.0003319155
  101  C  7 YY      0.0248715030    -0.0024429552    -0.0013990651    -0.0014176370    -0.0006692383
  102  C  7 ZZ     -0.0014302720    -0.0162011288     0.0060637058    -0.0119225068     0.0022089789
  103  C  7 XY      0.0122445478    -0.0161734097     0.0018965687    -0.0108561286     0.0018995096
  104  C  7 XZ     -0.0093017802    -0.0063330995     0.0063993157     0.0025892961     0.0003868489
  105  C  7 YZ     -0.0011776496     0.0267497228    -0.0046753169     0.0041149671    -0.0007213397
  106  C  8  S     -0.0005230681    -0.0001215284    -0.0037884127    -0.0065182966    -0.0204995433
  107  C  8  S      0.0012980254     0.0010843760     0.0073309904     0.0162668425     0.0473117881
  108  C  8  S      0.0088077432     0.0875691562    -0.0969791111     0.2291554783    -0.1063264103
  109  C  8  X     -0.0648686359    -0.0196711610    -0.0098112186    -0.0101515690    -0.0361039347
  110  C  8  Y     -0.0916632514    -0.0322091903    -0.0033992043     0.0030386641     0.0031133536
  111  C  8  Z     -0.1138288715    -0.0399774494     0.0116928476     0.0182176108     0.0130795967
  112  C  8  X     -0.0896217564    -0.1244621466     0.1093224060    -0.0257985923     0.2742076341
  113  C  8  Y     -0.1286180339    -0.0547144744    -0.0626332104     0.0102392849    -0.0276340785
  114  C  8  Z     -0.1621835529     0.0071360425    -0.0058486619     0.0219302128    -0.1341279480
  115  C  8 XX     -0.0029890551    -0.0004996683    -0.0110584173    -0.0050714230    -0.0088254388
  116  C  8 YY     -0.0004189652    -0.0003690886    -0.0030511163     0.0012425500     0.0121739264
  117  C  8 ZZ      0.0038054414     0.0014212387     0.0149930597     0.0073238055     0.0027288197
  118  C  8 XY      0.0037281138     0.0005043084     0.0266399339     0.0117025163    -0.0039775739
  119  C  8 XZ     -0.0037776123    -0.0018459300    -0.0140573858    -0.0046122415     0.0115565925
  120  C  8 YZ     -0.0013103551     0.0001164165    -0.0109936335    -0.0071733515    -0.0044807776
  121  N  9  S     -0.0005595999    -0.0055334337     0.0009193898     0.0203818869    -0.0004993397
  122  N  9  S     -0.0002417257     0.0012075629     0.0031301806     0.0137139297    -0.0053260185
  123  N  9  S     -0.0148032017    -0.3113584768    -0.0211341787     0.9241888520     0.1034312427
  124  N  9  X      0.2282138947    -0.2266274471    -0.0008656952    -0.0591002578     0.0040745602
  125  N  9  Y      0.1540080860    -0.0083398662    -0.0336004689    -0.0333876046     0.0027660949
  126  N  9  Z      0.0345481683     0.2770786112    -0.0654029844     0.0996514924    -0.0233494216
  127  N  9  X     -0.2699566093     0.3169837747     0.0029809250    -0.0442464018    -0.0296871492
  128  N  9  Y     -0.1902956872    -0.0598069851     0.0328120721     0.2391935313     0.0242219930
  129  N  9  Z     -0.0434809637    -0.3031841993     0.0796301734    -0.2129133398     0.0210616288
  130  N  9 XX     -0.0029151672     0.0043404097    -0.0001948181    -0.0022711812    -0.0013959673
  131  N  9 YY      0.0035794228     0.0007044658    -0.0006212585     0.0002739918     0.0000222359
  132  N  9 ZZ     -0.0002467753    -0.0007309213     0.0013794196    -0.0057068976     0.0001329606
  133  N  9 XY      0.0018895885    -0.0011566496     0.0006626575    -0.0062235347     0.0005519238
  134  N  9 XZ     -0.0014854103    -0.0017296935     0.0010752171     0.0022535926     0.0004124744
  135  N  9 YZ     -0.0001358523     0.0050031701    -0.0012130843    -0.0018449752    -0.0010115471
  136  C 10  S     -0.0077540470    -0.0011763683    -0.0381884183    -0.0306587028    -0.0348783854
  137  C 10  S      0.0192890953     0.0037438256     0.1000373399     0.0715274028     0.0738590931
  138  C 10  S      0.0642080580     0.0563351454     0.3241662674     0.2859541323     0.3368057564
  139  C 10  X      0.0083591330     0.0035990102    -0.0430286187    -0.0424324313    -0.0551181384
  140  C 10  Y      0.0208457748     0.0051202800    -0.0411575844     0.0066986691     0.0789786219
  141  C 10  Z      0.0434454991     0.0123642638     0.0559948273     0.0151321730    -0.0331363570
  142  C 10  X      0.0398948211     0.0323018773     0.0498525578    -0.0551571654    -0.3036928945
  143  C 10  Y      0.0536999817    -0.0158917461    -0.0115417399     0.1286441295     0.2824027921
  144  C 10  Z      0.0479162516     0.0280138198    -0.0196209769    -0.0745184152    -0.0589467890
  145  C 10 XX      0.0049359620     0.0014594231     0.0023224749     0.0017079107     0.0054720499
  146  C 10 YY      0.0084539966     0.0030899208     0.0101110613     0.0051187606    -0.0010113306
  147  C 10 ZZ     -0.0097587359    -0.0036663182     0.0069817101     0.0061262492     0.0091001997
  148  C 10 XY      0.0061483889     0.0019713416    -0.0014673575     0.0002761807     0.0108136150
  149  C 10 XZ      0.0022702576     0.0009536871     0.0052194581     0.0017557640    -0.0078954422
  150  C 10 YZ     -0.0006120716    -0.0004931243    -0.0003545783     0.0000008144     0.0011813010
  151  C 11  S      0.0032199717     0.0011990823     0.0186499904     0.0018599198    -0.0453962987
  152  C 11  S     -0.0082046394    -0.0041025417    -0.0430286626    -0.0093970905     0.1025769297
  153  C 11  S     -0.0360049548    -0.0476805688    -0.2627446159     0.0382071553     0.8557226782
  154  C 11  X      0.0397475610     0.0139648168     0.0326253051     0.0234462506     0.0412892972
  155  C 11  Y      0.0475230263     0.0170900665    -0.0111665413     0.0064142351     0.0896825441
  156  C 11  Z      0.0570827666     0.0214366338    -0.0111381670    -0.0287032262    -0.0917715302
  157  C 11  X      0.0736651918     0.0251024801     0.1020913124     0.0661406519     0.0668311017
  158  C 11  Y      0.0622357182     0.0327754015    -0.0560138110    -0.0374141342     0.2416574566
  159  C 11  Z      0.0935151712     0.0282555306    -0.0142533634    -0.0254298941    -0.2261146298
  160  C 11 XX     -0.0062366016    -0.0022984615    -0.0036187306     0.0015811180     0.0158462832
  161  C 11 YY      0.0064903612     0.0021522319    -0.0037997934    -0.0023064022     0.0039769504
  162  C 11 ZZ     -0.0019200437    -0.0008744657    -0.0014753118    -0.0012474959     0.0014068690
  163  C 11 XY     -0.0015753888    -0.0004317122     0.0028071024    -0.0007006399    -0.0081366103
  164  C 11 XZ     -0.0066766073    -0.0022195029    -0.0015250779     0.0000694195     0.0015150957
  165  C 11 YZ      0.0043031849     0.0014508411    -0.0007341299     0.0011576136     0.0086011831
  166  C 12  S     -0.0002222151     0.0000905864    -0.0008206457    -0.0088465204    -0.0417883706
  167  C 12  S      0.0003850865    -0.0013262691     0.0034731515     0.0171920868     0.0931769734
  168  C 12  S     -0.0071921586     0.0281202652     0.0079255994     0.0474535162     0.5868289165
  169  C 12  X     -0.0553385393    -0.0194093651     0.0019222609     0.0233843748     0.1227442717
  170  C 12  Y     -0.0822100249    -0.0288448038    -0.0003159409     0.0048068370    -0.0122209813
  171  C 12  Z     -0.1019912936    -0.0349809897     0.0028338196    -0.0004386646    -0.0616031395
  172  C 12  X     -0.0859756787    -0.0439824136     0.0074231962     0.0771133942     0.3583861049
  173  C 12  Y     -0.1401284526    -0.0459519697    -0.0044770291    -0.0025718146    -0.0452505673
  174  C 12  Z     -0.1663646763    -0.0547130659     0.0055355020    -0.0101522713    -0.1673804054
  175  C 12 XX     -0.0031957795    -0.0012369135    -0.0002508240    -0.0018124211    -0.0044423523
  176  C 12 YY      0.0002973461     0.0000863239    -0.0000766518     0.0028723551     0.0146949806
  177  C 12 ZZ      0.0029030381     0.0008974201     0.0011619920     0.0017491129     0.0084541551
  178  C 12 XY     -0.0020651703    -0.0008135587     0.0017685672     0.0012104378    -0.0004747986
  179  C 12 XZ     -0.0024133291    -0.0008795084    -0.0009727302     0.0016963631     0.0078332607
  180  C 12 YZ      0.0013116518     0.0004072246    -0.0006605128    -0.0018897228    -0.0063252810
  181  C 13  S     -0.0037695785    -0.0002545710    -0.0212097849    -0.0158466870    -0.0366272534
  182  C 13  S      0.0090479713    -0.0010360703     0.0539309251     0.0348183877     0.0820780186
  183  C 13  S      0.0680321878    -0.0453085476     0.3093666473     0.2518428925     0.6740397710
  184  C 13  X      0.0272234033     0.0113626845    -0.0337317039    -0.0005086952     0.0797832317
  185  C 13  Y      0.0494069523     0.0182643720    -0.0064580640    -0.0231020446    -0.0810419229
  186  C 13  Z      0.0659953179     0.0223244433     0.0216201378     0.0064824011     0.0255541212
  187  C 13  X      0.0273211555     0.0314325850    -0.0848754735    -0.0134633132     0.1574073380
  188  C 13  Y      0.0745386662     0.0182681614    -0.0500771474    -0.0506953246    -0.2113774220
  189  C 13  Z      0.1139409907     0.0372209191     0.0834066379     0.0269592604     0.0910177686
  190  C 13 XX     -0.0029504509    -0.0016061003     0.0022398630     0.0018616975     0.0079789039
  191  C 13 YY     -0.0053674530    -0.0021702763     0.0036651126     0.0015427014    -0.0007504820
  192  C 13 ZZ      0.0102885302     0.0031824920     0.0052859083     0.0033272843     0.0093359385
  193  C 13 XY     -0.0047763637    -0.0015858859     0.0031297861     0.0039132735     0.0088619727
  194  C 13 XZ     -0.0011899521    -0.0001419425    -0.0014466103    -0.0023045723    -0.0078827418
  195  C 13 YZ     -0.0000611881    -0.0000552064    -0.0015069523    -0.0004148185     0.0020800924
  196  C 14  S      0.0067301888     0.0020950806     0.0383581637     0.0054090438    -0.0397956446
  197  C 14  S     -0.0186222357    -0.0033554646    -0.0975630925    -0.0183941665     0.0896929997
  198  C 14  S     -0.0571125395    -0.0062519434    -0.3827485667    -0.0353805067     0.2962615230
  199  C 14  X      0.0301825774     0.0075482693     0.0653224142     0.0161033005    -0.0311607239
  200  C 14  Y      0.0160734406     0.0055425126    -0.0558929735    -0.0389051342    -0.0405372764
  201  C 14  Z      0.0332904611     0.0101903642     0.0082152727     0.0222933310     0.0489765070
  202  C 14  X      0.0016653266     0.0472120644    -0.0658359580    -0.0423260723    -0.1435197253
  203  C 14  Y      0.0416978002     0.0350484737    -0.0373791996    -0.0756544869    -0.1736484539
  204  C 14  Z      0.0734827653    -0.0217413932     0.0641240927     0.0839031626     0.2175211023
  205  C 14 XX      0.0066927354     0.0021906795     0.0010677426     0.0024827576     0.0116790361
  206  C 14 YY     -0.0099026329    -0.0029199875    -0.0104386331    -0.0027574337     0.0033295267
  207  C 14 ZZ     -0.0005619807     0.0003398066    -0.0094334500    -0.0035604272     0.0010271824
  208  C 14 XY      0.0021129837     0.0009613502    -0.0032565207    -0.0030011945    -0.0066903671
  209  C 14 XZ      0.0070576215     0.0025347786    -0.0036526510    -0.0016479708     0.0035469464
  210  C 14 YZ     -0.0046311981    -0.0020996880     0.0037254818     0.0032566440     0.0079538648
  211  H 15  S      0.0376739008     0.0061168613     0.0570154048    -0.0405791954     0.0084054501
  212  H 15  S     -0.0474358832     0.5345178503     0.3673620578    -0.7198576147     0.2663539734
  213  H 16  S      0.0117627489     0.0135997676     0.0176683852    -0.0436040748     0.0117282183
  214  H 16  S     -0.1648779851     0.1998630489     0.2269113679    -0.6911045017     0.2008114296
  215  H 17  S     -0.0582312129    -0.0066234157     0.0231600891    -0.0446046756     0.0125290746
  216  H 17  S     -0.1351183895     0.0532122201     0.4042265019    -0.6163321041     0.0240610999
  217  H 18  S     -0.0218473601     0.0432513032    -0.0111462588    -0.0502223287     0.0159300235
  218  H 18  S     -0.0003682034     0.2786394895     0.5022856416    -0.7143531997     0.0298899981
  219  H 19  S     -0.0110611995     0.0338022928     0.0313764953    -0.0031230140     0.0006131510
  220  H 19  S     -0.0418110657     0.3039210993     0.3127532741    -0.5288109122     0.2202660705
  221  H 20  S      0.0068657114    -0.0419638829    -0.0235131069    -0.0624603583     0.0202587265
  222  H 20  S      0.0947569710     0.0821556977     0.1182140459    -0.7781866137     0.3341047714
  223  H 21  S      0.0033390683     0.0026219702     0.0162372860    -0.0035242195    -0.0651253174
  224  H 21  S     -0.0350358772     0.0152316654    -0.0835539991    -0.3577820213    -0.7939491159
  225  H 22  S      0.0035775231     0.0010293057     0.0200131072    -0.0023995092    -0.0650539238
  226  H 22  S      0.0191235390     0.0108836868     0.1356840624    -0.0802322756    -0.9985930631
  227  H 23  S     -0.0006342162     0.0005099674    -0.0004130915    -0.0162954354    -0.0678271578
  228  H 23  S     -0.0029716249     0.0032497251    -0.0110999034    -0.1589973975    -0.9684015605
  229  H 24  S     -0.0041900807    -0.0011141096    -0.0238867605    -0.0216694730    -0.0564053108
  230  H 24  S     -0.0237069493    -0.0006208588    -0.1700645718    -0.2119761443    -0.8208522394
  231  H 25  S     -0.0053743216     0.0029075796    -0.0237320950    -0.0194305822    -0.0574913035
  232  H 25  S     -0.0007640361     0.0477166651     0.0598196925    -0.1834969761    -0.6243210827
  233  C 26  S     -0.0020666325    -0.0062861378    -0.0063282712    -0.0050240877    -0.0191355512
  234  C 26  S      0.0056741569     0.0329511222    -0.0009196701     0.0455948149     0.0798405046
  235  C 26  S     -0.0293151097    -0.1957336775     0.3855233238    -0.4485338878     0.1840541815
  236  C 26  X     -0.0136054113    -0.0052338007    -0.0821550993     0.0006132712     0.0285326704
  237  C 26  Y      0.0688979298    -0.0052375561     0.2730870193     0.1210296721    -0.0304895798
  238  C 26  Z     -0.0299383592     0.0039811659    -0.1589658835    -0.1010701960     0.0061197226
  239  C 26  X      0.0803339574    -0.0452366755    -0.0518365160     0.2524068753     0.4990191559
  240  C 26  Y      0.0674222500     0.0435242716     0.3497923852     0.1797479304    -0.0790939432
  241  C 26  Z      0.0002681099     0.0283812348    -0.2670635983    -0.2982377134    -0.2132740265
  242  C 26 XX      0.0131914113     0.0071481735     0.0095928326     0.0094267924     0.0023724835
  243  C 26 YY      0.0014957518    -0.0001786149     0.0039691738    -0.0002061637     0.0054381496
  244  C 26 ZZ     -0.0133475760    -0.0032063746    -0.0113692739    -0.0036259476     0.0066295272
  245  C 26 XY      0.0005593300     0.0044184304    -0.0249035749    -0.0106911306     0.0036949894
  246  C 26 XZ      0.0091652157     0.0014263696     0.0152570230     0.0015222102     0.0001509225
  247  C 26 YZ     -0.0044316581     0.0014107637     0.0109659607     0.0069058896    -0.0005709666
  248  C 27  S      0.0000471946    -0.0048746530     0.0124984384    -0.0110714676     0.0162816799
  249  C 27  S     -0.0019716192     0.0197089966    -0.0377336526     0.0458426626    -0.0373341177
  250  C 27  S     -0.0556899723     0.0017843628    -0.0952708038    -0.3152042395    -0.4164858632
  251  C 27  X      0.0480368120     0.0116440148     0.0927228694    -0.0114420460    -0.0510384825
  252  C 27  Y     -0.0035299911     0.0038574790    -0.3024098471    -0.1322443782     0.0423116347
  253  C 27  Z      0.0997278728     0.0425784369     0.1958742174     0.0882918738    -0.0007278689
  254  C 27  X      0.0726165343    -0.1128629652     0.2866669056     0.0213478493     0.3965577653
  255  C 27  Y     -0.0030243623     0.0212120401    -0.4160997755    -0.1983001216     0.0261388535
  256  C 27  Z      0.1262455026     0.1041184826     0.1776513371     0.1399230140    -0.2274303825
  257  C 27 XX     -0.0039272671    -0.0005007020     0.0066665933     0.0091238448     0.0025354390
  258  C 27 YY      0.0011827315     0.0014435344    -0.0003618451     0.0012583067    -0.0073256982
  259  C 27 ZZ      0.0017530794     0.0024840572    -0.0132819940    -0.0039742405    -0.0029028086
  260  C 27 XY     -0.0088923767    -0.0007691308    -0.0205929951    -0.0090682277     0.0019067059
  261  C 27 XZ     -0.0022425862    -0.0009501287     0.0101069775     0.0029278271    -0.0066972944
  262  C 27 YZ      0.0040712878     0.0014923591     0.0092946117     0.0053056561     0.0005368830
  263  C 28  S      0.0100111484     0.0120976825    -0.0410978516    -0.0490727487     0.0082290548
  264  C 28  S     -0.0059216603    -0.0222018362     0.0919676253     0.1474192331    -0.0261192824
  265  C 28  S     -0.1793892795    -0.0041585777     0.6529470549    -0.4501409415    -0.1165798725
  266  C 28  X      0.1137657496    -0.0314095086     0.0230483183     0.0226363888    -0.0020238654
  267  C 28  Y      0.0553065633     0.0218042412     0.0539144238    -0.0063330475    -0.0029929060
  268  C 28  Z      0.0183468807     0.0699131925    -0.0939278794    -0.0173226760     0.0053161520
  269  C 28  X      0.3674351515    -0.1088412313    -0.0117155958    -0.4684315058    -0.0533031671
  270  C 28  Y      0.1300176678    -0.2393892555     0.1019017245     0.5943570879     0.1316643362
  271  C 28  Z      0.0248428545     0.4865368306    -0.2314007172    -0.2287856146    -0.0540898341
  272  C 28 XX      0.0167351372    -0.0283604519     0.0011696207     0.0021461126    -0.0006683935
  273  C 28 YY     -0.0245976413     0.0027633660     0.0152042001     0.0108337067    -0.0013703371
  274  C 28 ZZ      0.0101040128     0.0214003662     0.0018229476     0.0179115085    -0.0039863742
  275  C 28 XY     -0.0129507629     0.0182584972    -0.0078749208     0.0138454807    -0.0035573353
  276  C 28 XZ      0.0195796866     0.0147645019     0.0049530235     0.0013836697    -0.0000114702
  277  C 28 YZ      0.0089176029    -0.0221569393     0.0021121873    -0.0059739425     0.0019483798

                         66               67               68               69               70
                    0.1006830025     0.1100175075     0.1192870133     0.1223571385     0.1281107328
    1  C  1  S     -0.0030592938    -0.0366371803     0.0281182404     0.0062564332    -0.0377476229
    2  C  1  S      0.0107875067     0.0594077452    -0.0592545370    -0.0241384633     0.0968651029
    3  C  1  S     -0.1692852941     1.3511018793    -0.3844904865     0.3226445346    -0.0437273449
    4  C  1  X     -0.0423478807    -0.0846232003     0.1147105594     0.0489629472    -0.0846717565
    5  C  1  Y      0.0497373462    -0.0585950874     0.0358064630     0.0136191219    -0.0233219470
    6  C  1  Z      0.0361237855     0.1380034004    -0.0587224150     0.0123307240     0.0090010522
    7  C  1  X     -0.3280631851    -0.2316760378     0.4079098904     0.2263470590    -0.3749876270
    8  C  1  Y      0.3902787633    -0.2127977802     0.1561274890     0.0554717257    -0.4824425358
    9  C  1  Z      0.1853110741     0.4250064217    -0.3888095985    -0.1563451708     0.3451836754
   10  C  1 XX      0.0048884374     0.0021662687    -0.0067209850    -0.0038105596     0.0074378314
   11  C  1 YY      0.0009357318     0.0096738515     0.0000528456     0.0023738203     0.0098283767
   12  C  1 ZZ     -0.0032830716     0.0052744571    -0.0067900985    -0.0028196615     0.0027889697
   13  C  1 XY      0.0039398772    -0.0029261409     0.0045083211     0.0039561542     0.0081102655
   14  C  1 XZ      0.0074700608     0.0009866871    -0.0066937247    -0.0058399136     0.0047542355
   15  C  1 YZ      0.0047758386    -0.0020705980     0.0000253037    -0.0009536593    -0.0038788264
   16  C  2  S     -0.0314119369    -0.0205653216    -0.0092879514    -0.0154339974     0.0555186890
   17  C  2  S      0.0535697982     0.0475660787     0.0306068281     0.0429354554    -0.1062460205
   18  C  2  S      0.7939239653     0.4529520884     0.0192657916     0.1583740587    -0.7851064648
   19  C  2  X     -0.0187805613    -0.0163681002    -0.0382842465    -0.0470124898     0.0731098510
   20  C  2  Y     -0.1236461795    -0.0863416074    -0.0132112709    -0.0445591186     0.0794134990
   21  C  2  Z      0.0038693259    -0.0200790817    -0.0014739556    -0.0145493630     0.0402796617
   22  C  2  X     -0.1423151572     0.0515981150    -0.2110245136    -0.1708625767     0.2810477347
   23  C  2  Y     -0.4220219614    -0.3430234906    -0.0629252918    -0.1872296174     0.4674855670
   24  C  2  Z      0.1274538898    -0.2678175443     0.0830241391    -0.0773785292     0.2310639830
   25  C  2 XX      0.0093375238     0.0030640775     0.0059374258     0.0068272133    -0.0185761959
   26  C  2 YY     -0.0003540579     0.0074944983    -0.0007056076     0.0021513976    -0.0061818753
   27  C  2 ZZ      0.0042838000     0.0021555236     0.0010537796     0.0008507611    -0.0025503940
   28  C  2 XY     -0.0050079407    -0.0014263127     0.0094178861     0.0072981846    -0.0049853858
   29  C  2 XZ     -0.0072085318    -0.0007056738     0.0042542885     0.0025002684    -0.0100251394
   30  C  2 YZ     -0.0002147641    -0.0021925505    -0.0023898404    -0.0020017268    -0.0052736072
   31  C  3  S     -0.0349059527     0.0309465084    -0.0420367865    -0.0159370836    -0.0818914527
   32  C  3  S      0.0391301357    -0.0643614480     0.0847403007     0.0287833185     0.1470653773
   33  C  3  S      1.1517860833    -0.6074594109     0.6706312790     0.2865240320     1.3431651123
   34  C  3  X      0.1013431674    -0.0297643760     0.0583281880     0.0373762677    -0.0077657398
   35  C  3  Y      0.0062735481     0.0289732124    -0.0096572339     0.0013278480     0.0069682568
   36  C  3  Z     -0.0995579226     0.0854576806    -0.0867750982    -0.0353471044    -0.0400268809
   37  C  3  X      0.2951902110    -0.1339235832     0.1910746047     0.1020460750     0.1290192164
   38  C  3  Y      0.1050596505     0.3161634297    -0.0693483987     0.0886923503     0.0246730384
   39  C  3  Z     -0.2079456736     0.3058189435    -0.3779977609    -0.1655323168    -0.2880780788
   40  C  3 XX      0.0085990952    -0.0050818342     0.0083526546     0.0037833592     0.0152902436
   41  C  3 YY      0.0061241957    -0.0063001191     0.0011684600    -0.0019893851     0.0064216329
   42  C  3 ZZ     -0.0033435440    -0.0035663417     0.0082082705     0.0038424435     0.0112019209
   43  C  3 XY     -0.0043617097    -0.0000619019     0.0034265853     0.0024108731    -0.0045039128
   44  C  3 XZ     -0.0017319962     0.0048101077     0.0005329824     0.0018935333     0.0019095755
   45  C  3 YZ     -0.0021183978     0.0011899573    -0.0052483793    -0.0035218620    -0.0037112822
   46  C  4  S      0.0140988132     0.0359812848     0.0295316877     0.0445498220     0.0634145326
   47  C  4  S     -0.0167696102    -0.0487441699    -0.0765978409    -0.0917523174    -0.1024747832
   48  C  4  S     -0.4364296205    -1.2740921739    -0.0120903972    -0.8543685615    -1.4614059926
   49  C  4  X     -0.0129944837    -0.0378257256     0.0311378292    -0.0129214933     0.0647470119
   50  C  4  Y      0.0257930580    -0.1590633931    -0.0282417847    -0.0833236143    -0.0086877511
   51  C  4  Z      0.0525207520     0.0767571393     0.0255944079     0.0417294377     0.0417300715
   52  C  4  X     -0.2170873949    -0.1198857991     0.0421250533    -0.1070126988     0.1105969945
   53  C  4  Y      0.2086333803    -0.4753287090    -0.3448240618    -0.3490318700    -0.0426970627
   54  C  4  Z      0.3900072871     0.2385362934     0.1706051676     0.1629657152     0.1054653587
   55  C  4 XX     -0.0037417618    -0.0026400984    -0.0145045545    -0.0137043612    -0.0117029221
   56  C  4 YY     -0.0057038858    -0.0019663334    -0.0040274994    -0.0052244626    -0.0080281389
   57  C  4 ZZ      0.0053081633    -0.0087400038     0.0026265771    -0.0028466114    -0.0055578263
   58  C  4 XY     -0.0027944506    -0.0013257393    -0.0010299865    -0.0019799456     0.0012615618
   59  C  4 XZ      0.0068631987     0.0026686274    -0.0036246306    -0.0024034061     0.0071669109
   60  C  4 YZ      0.0055930281    -0.0011760912     0.0008898368     0.0000135751     0.0067328144
   61  C  5  S      0.0041919741    -0.0185808688     0.0052566170    -0.0055532504     0.0018458916
   62  C  5  S     -0.0201470529     0.0098374862     0.0040100120     0.0089282214    -0.0067048863
   63  C  5  S      0.7437743499     0.1591948299    -0.4326272168    -0.2310514348     0.3259763515
   64  C  5  X      0.0128405775    -0.0455447211     0.0175832058    -0.0209512587    -0.0082911212
   65  C  5  Y     -0.0006580142    -0.0154314523    -0.0360595228    -0.0289752284    -0.0060394653
   66  C  5  Z     -0.0302715177     0.0364382482    -0.0007635700     0.0126635960     0.0045080220
   67  C  5  X      0.3976263967    -0.4079091688     0.0890984144    -0.3249412669     0.2253082290
   68  C  5  Y      0.1607255238    -0.0261754041    -0.1522362778     0.0372803216     0.1308972515
   69  C  5  Z     -0.3430885234     0.2954977508     0.0623731059     0.1491460785    -0.1884472470
   70  C  5 XX     -0.0033781540     0.0071585047     0.0093451336     0.0101225578    -0.0072464672
   71  C  5 YY      0.0004957080     0.0010544594    -0.0030603328    -0.0030022258    -0.0044372248
   72  C  5 ZZ      0.0026686021    -0.0077405411    -0.0066577695    -0.0066753018     0.0151154154
   73  C  5 XY     -0.0003511130    -0.0033196122     0.0062839481     0.0080853566    -0.0056738508
   74  C  5 XZ      0.0005255274     0.0042501518     0.0004904870     0.0009587245    -0.0003369450
   75  C  5 YZ      0.0088105745     0.0022782051    -0.0032306248    -0.0036731256     0.0084377377
   76  C  6  S      0.0788876373    -0.0000311835    -0.0381535138    -0.0302286495    -0.0216293977
   77  C  6  S     -0.1024556020     0.0081777188     0.0780782773     0.0634942309    -0.0163315391
   78  C  6  S     -2.0622768232    -0.0205995524     0.3002419478     0.2845913554     1.2499103111
   79  C  6  X      0.1111254352    -0.0200500380     0.0996827613     0.0707151788     0.0313064875
   80  C  6  Y     -0.1091070572    -0.0062659925     0.0180523902     0.0189923127     0.0429161109
   81  C  6  Z     -0.0731351364     0.0031472327     0.0524881127     0.0361418441     0.0243156864
   82  C  6  X      0.3694219136    -0.0165420923     0.1775487713     0.1579001996     0.3707978144
   83  C  6  Y     -0.2915610361     0.1662583178     0.2279673770     0.2629869849    -0.0361859161
   84  C  6  Z     -0.1878636295    -0.1575441571     0.3182448706     0.1462899685    -0.1371974997
   85  C  6 XX     -0.0035060839    -0.0013259283     0.0087622418     0.0050581890     0.0048798719
   86  C  6 YY     -0.0092098244     0.0004377985     0.0069361408     0.0064332163     0.0082169091
   87  C  6 ZZ     -0.0113974776     0.0028417891    -0.0003432631     0.0017442445    -0.0135544263
   88  C  6 XY      0.0028178765     0.0012759449    -0.0069851661    -0.0050866942    -0.0002893051
   89  C  6 XZ      0.0001545318    -0.0000888898    -0.0011883185    -0.0002133460     0.0031475687
   90  C  6 YZ     -0.0087937174     0.0014287028    -0.0000027160     0.0003384098    -0.0018279900
   91  C  7  S      0.0006612105    -0.0036416737    -0.0134920399    -0.0122695706     0.0015249516
   92  C  7  S      0.0087903467     0.0023384709     0.0304329378     0.0337035286    -0.0202443604
   93  C  7  S     -0.2095187250    -0.2745570733     0.0768798482    -0.0045018967     0.5786909074
   94  C  7  X     -0.0408451068    -0.0292757873     0.0440483850     0.0066436917    -0.0784442755
   95  C  7  Y     -0.0588468404     0.0092386540     0.0807266215     0.0668269641    -0.0864903368
   96  C  7  Z     -0.0594721957     0.0619690287     0.0377095805     0.0674443253    -0.0971419151
   97  C  7  X     -0.1309352874    -0.1825706227    -0.0343056819     0.1573394166    -0.1188874669
   98  C  7  Y      0.1738564974     0.3469389707     0.2072230285    -0.0890725151    -0.2416773771
   99  C  7  Z     -0.1635281959    -0.0897849513     0.0891709532     0.2096141309    -0.1843362589
  100  C  7 XX     -0.0005320496    -0.0002877715     0.0013743904     0.0020943630     0.0044504437
  101  C  7 YY     -0.0034163893     0.0008217310     0.0047348064     0.0051963056    -0.0057183673
  102  C  7 ZZ      0.0026463468    -0.0051884577    -0.0002546624     0.0004761275     0.0028158223
  103  C  7 XY     -0.0032986570    -0.0053640992     0.0017292819     0.0007353735     0.0039872683
  104  C  7 XZ      0.0049814234    -0.0007806567    -0.0046806251    -0.0046175431     0.0042957054
  105  C  7 YZ     -0.0027241955     0.0013929760     0.0011202456     0.0009040826     0.0011404346
  106  C  8  S     -0.0006768651     0.0002837186    -0.0034642813     0.0013999809    -0.0030311402
  107  C  8  S     -0.0081654660     0.0009860177     0.0131880617     0.0026218296    -0.0034080153
  108  C  8  S     -0.0667171838    -0.1075331330     0.0945707507    -0.0074686041    -0.2766304103
  109  C  8  X     -0.0060062040     0.0215051598     0.0200103848     0.0117103551     0.0090062839
  110  C  8  Y     -0.0017104582     0.0033149702     0.0098274643     0.0336198912    -0.0161549037
  111  C  8  Z     -0.0014994606    -0.0011884527     0.0332639334     0.0141766153    -0.0273375824
  112  C  8  X      0.0982456044    -0.0248287260    -0.1695171838    -0.0530486160     0.0313265331
  113  C  8  Y     -0.0293098739    -0.0394156060     0.1199578363    -0.0521783424    -0.0610586188
  114  C  8  Z     -0.0546450829     0.0744212106     0.0815921554     0.1529573509    -0.0494864185
  115  C  8 XX     -0.0000318874     0.0003627324     0.0061216882     0.0085811843    -0.0046797956
  116  C  8 YY     -0.0012443327    -0.0002450064    -0.0017027196    -0.0002686101    -0.0020284573
  117  C  8 ZZ     -0.0010645629    -0.0005247088    -0.0012811152    -0.0074214843     0.0036982658
  118  C  8 XY     -0.0004852383     0.0010576242     0.0106586972     0.0003092148    -0.0024379300
  119  C  8 XZ     -0.0008082145     0.0014149717     0.0009848853     0.0073336173    -0.0052805741
  120  C  8 YZ     -0.0004589583     0.0009467300    -0.0043460661    -0.0004053771     0.0035805342
  121  N  9  S      0.0100533247     0.0127764618    -0.0021749012    -0.0069698052    -0.0144428013
  122  N  9  S      0.0127714097     0.0131021171    -0.0118891668    -0.0140962858    -0.0231032230
  123  N  9  S      0.3097542283     0.4569864992     0.1073020993    -0.1858782388    -0.2924531646
  124  N  9  X     -0.0161091035     0.0043323755     0.0217209636     0.0300336135    -0.0782532077
  125  N  9  Y     -0.0435747565     0.0078294047     0.0558611303     0.0545580828    -0.0728349801
  126  N  9  Z     -0.0405816366     0.0479992847     0.0578968813     0.0559984044    -0.1102097024
  127  N  9  X     -0.0228202077    -0.0669612734    -0.0604645281    -0.0058460939     0.1649557954
  128  N  9  Y      0.1279780704     0.0982811469    -0.0475456721    -0.1151113830     0.0402030480
  129  N  9  Z      0.0297985564    -0.1063722484    -0.1000229727    -0.0780467992     0.1879866210
  130  N  9 XX      0.0000467830    -0.0007728325    -0.0025787072    -0.0003282250     0.0025219543
  131  N  9 YY     -0.0014857055     0.0012893312     0.0013710978    -0.0000341006    -0.0046246226
  132  N  9 ZZ     -0.0002651171    -0.0034683835    -0.0015922850    -0.0013300632     0.0027360850
  133  N  9 XY     -0.0026194388    -0.0041619484     0.0006459634     0.0008528077     0.0025125524
  134  N  9 XZ      0.0021911371     0.0008497693    -0.0011290471    -0.0021185445     0.0009915612
  135  N  9 YZ     -0.0021425018    -0.0006330596    -0.0001435480     0.0019486402     0.0011169080
  136  C 10  S     -0.0008410098     0.0188194241     0.0166574258    -0.0150006032     0.0060857253
  137  C 10  S      0.0036044812    -0.0398703056    -0.0368232481     0.0343975031    -0.0098575732
  138  C 10  S     -0.0297278874    -0.2770182874    -0.4249326325     0.5592486055    -0.0661854993
  139  C 10  X     -0.0039884071     0.0466140151     0.0708439163    -0.0526001485     0.0036737346
  140  C 10  Y     -0.0004418887    -0.0479626360    -0.0647071995     0.1015316249    -0.0348818906
  141  C 10  Z     -0.0010486116     0.0191704709     0.0524342361    -0.0103871453    -0.0181262010
  142  C 10  X     -0.0327434069     0.1609167874     0.2896889658    -0.1884632175     0.0539188294
  143  C 10  Y      0.0505222865    -0.2903853683    -0.2455097275     0.1554813676    -0.1355599710
  144  C 10  Z     -0.0169773199     0.1469846144     0.0994844607     0.0425127959     0.0275112872
  145  C 10 XX      0.0003863249    -0.0028366493    -0.0061336135     0.0000662595    -0.0002471597
  146  C 10 YY      0.0008858414    -0.0039476291    -0.0043622075     0.0000883752     0.0022421261
  147  C 10 ZZ     -0.0003659345    -0.0014240333     0.0007180914     0.0096919253    -0.0035930764
  148  C 10 XY     -0.0006738072     0.0005071791    -0.0052884966     0.0005177589     0.0029260115
  149  C 10 XZ      0.0003965939    -0.0009686274     0.0019174758    -0.0040904843     0.0009703863
  150  C 10 YZ     -0.0002851732     0.0003633029     0.0016711113    -0.0019184110    -0.0021131201
  151  C 11  S      0.0053264669    -0.0038251830     0.0199870110    -0.0300653611    -0.0013879579
  152  C 11  S     -0.0102007365     0.0100049341    -0.0472192173     0.0644327150     0.0055576306
  153  C 11  S     -0.0416253616    -0.0988836429    -0.5823550660     0.7064180702    -0.0156712426
  154  C 11  X     -0.0031295812    -0.0104071398    -0.0472172279     0.0052321590     0.0269625728
  155  C 11  Y     -0.0090945952    -0.0145585528    -0.1036758137     0.0542813871     0.0444229880
  156  C 11  Z      0.0141514977     0.0018618689     0.0128799246    -0.1428124704     0.0318583300
  157  C 11  X     -0.0134379228    -0.0763040543    -0.1730291546     0.1101248019     0.0268076561
  158  C 11  Y     -0.0513441116     0.0714528643    -0.2282054007     0.2354295558     0.1396273909
  159  C 11  Z      0.0540781589    -0.0418129052     0.0970361705    -0.4308227453     0.0237352990
  160  C 11 XX     -0.0014185362     0.0008655670    -0.0029053748     0.0069025709     0.0002559621
  161  C 11 YY      0.0000077080    -0.0012150734    -0.0092916432     0.0022789307     0.0034007483
  162  C 11 ZZ     -0.0005180988     0.0013719725     0.0003657020     0.0063624039    -0.0024295227
  163  C 11 XY      0.0005211609     0.0011497097     0.0024323154    -0.0040694576     0.0007680902
  164  C 11 XZ     -0.0000666457    -0.0002182834     0.0007349849     0.0039106685    -0.0019133587
  165  C 11 YZ     -0.0008915974     0.0008096166    -0.0010926121    -0.0017143298     0.0014209883
  166  C 12  S      0.0046125564    -0.0098780171    -0.0059908588     0.0019099630    -0.0090937770
  167  C 12  S     -0.0087463113     0.0215539941     0.0111185847    -0.0049916129     0.0212158818
  168  C 12  S     -0.1534885796     0.3346698307     0.2062761221     0.0361299745     0.3190089559
  169  C 12  X     -0.0226573720     0.0496907383     0.0529276339     0.0289298348     0.0088597454
  170  C 12  Y      0.0002304052    -0.0033304497     0.0370335338     0.0500835421    -0.0390695815
  171  C 12  Z      0.0077821030    -0.0069031688     0.0508332041     0.0515697848    -0.0615156837
  172  C 12  X     -0.0417742225     0.0966045003     0.0960572675     0.0585669659     0.0438641078
  173  C 12  Y      0.0019282909     0.0457223758     0.1632075550    -0.0011356221    -0.0864147643
  174  C 12  Z      0.0137988664    -0.0552151258     0.0434725339     0.1939581276    -0.1391338420
  175  C 12 XX      0.0001816483     0.0018227108     0.0038564131     0.0008669439    -0.0000451012
  176  C 12 YY     -0.0014618936     0.0031625053     0.0016592018    -0.0011485204     0.0021418618
  177  C 12 ZZ     -0.0008635198     0.0005121471    -0.0027328484    -0.0005111038     0.0034945658
  178  C 12 XY      0.0000728585    -0.0020857483    -0.0010607294     0.0054092945    -0.0015789145
  179  C 12 XZ     -0.0007739301     0.0021581839     0.0037780697    -0.0003270643    -0.0020688089
  180  C 12 YZ      0.0008683421    -0.0006363911    -0.0005814977    -0.0026340264     0.0004212726
  181  C 13  S      0.0049596832    -0.0120499512    -0.0238056454     0.0281469444    -0.0028298501
  182  C 13  S     -0.0097090354     0.0261203494     0.0507703680    -0.0630662822     0.0086380551
  183  C 13  S     -0.0245397995     0.2193355046     0.5126837906    -0.7729037730     0.0126193081
  184  C 13  X     -0.0083062727     0.0363694409     0.0338435463    -0.1048127776     0.0238446702
  185  C 13  Y      0.0125826015    -0.0557673420    -0.1264250152     0.0622453171     0.0267049864
  186  C 13  Z     -0.0027041885     0.0102958281    -0.0156900264    -0.0913151034     0.0464956148
  187  C 13  X     -0.0379615751     0.1351119202     0.1794432594    -0.3233138874     0.0282613290
  188  C 13  Y      0.0574376613    -0.1570086196    -0.3528995645     0.2213506336    -0.0039877625
  189  C 13  Z     -0.0222045106     0.0273607512     0.0021802607    -0.1859790655     0.1388869148
[truncated: 1,210,742 more chars]
