# Supplementary material for: Simulating the Energy Capture Process in Push–Pull Norbornadiene-Quadricyclane Photoswitches
Source: J Phys Chem Lett. 2025 Apr 23;16(17):4315–25. doi: 10.1021/acs.jpclett.5c00634 (PMC12051204; doi:10.1021/acs.jpclett.5c00634)
Supplement: Supplementary file 4 — jz5c00634_si_004.zip [file jz5c00634_si_004.zip › MRSF-TDDFT_geometry_optimizations/Compound_II/S1S0-MECI-II/opt.log]

 Entering Gaussian System, Link 0=/home/mkochman/programs/g09/g09
 Input=opt.com
 Output=opt.log
 Initial command:
 /home/mkochman/programs/g09/l1.exe "/home/mkochman/systems/Z_MRSF_fixed/1_opt_meci/Gau-3826817.inp" -scrdir="/home/mkochman/systems/Z_MRSF_fixed/1_opt_meci/"
 Entering Link 1 = /home/mkochman/programs/g09/l1.exe PID=   3826819.
  
 Copyright (c) 1988,1990,1992,1993,1995,1998,2003,2009,2013,
            Gaussian, Inc.  All Rights Reserved.
  
 This is part of the Gaussian(R) 09 program.  It is based on
 the Gaussian(R) 03 system (copyright 2003, Gaussian, Inc.),
 the Gaussian(R) 98 system (copyright 1998, Gaussian, Inc.),
 the Gaussian(R) 94 system (copyright 1995, Gaussian, Inc.),
 the Gaussian 92(TM) system (copyright 1992, Gaussian, Inc.),
 the Gaussian 90(TM) system (copyright 1990, Gaussian, Inc.),
 the Gaussian 88(TM) system (copyright 1988, Gaussian, Inc.),
 the Gaussian 86(TM) system (copyright 1986, Carnegie Mellon
 University), and the Gaussian 82(TM) system (copyright 1983,
 Carnegie Mellon University). Gaussian is a federally registered
 trademark of Gaussian, Inc.
  
 This software contains proprietary and confidential information,
 including trade secrets, belonging to Gaussian, Inc.
  
 This software is provided under written license and may be
 used, copied, transmitted, or stored only in accord with that
 written license.
  
 The following legend is applicable only to US Government
 contracts under FAR:
  
                    RESTRICTED RIGHTS LEGEND
  
 Use, reproduction and disclosure by the US Government is
 subject to restrictions as set forth in subparagraphs (a)
 and (c) of the Commercial Computer Software - Restricted
 Rights clause in FAR 52.227-19.
  
 Gaussian, Inc.
 340 Quinnipiac St., Bldg. 40, Wallingford CT 06492
  
  
 ---------------------------------------------------------------
 Warning -- This program may not be used in any manner that
 competes with the business of Gaussian, Inc. or will provide
 assistance to any competitor of Gaussian, Inc.  The licensee
 of this program is prohibited from giving any competitor of
 Gaussian, Inc. access to this program.  By using this program,
 the user acknowledges that Gaussian, Inc. is engaged in the
 business of creating and licensing software in the field of
 computational chemistry and represents and warrants to the
 licensee that it is not a competitor of Gaussian, Inc. and that
 it will not use this program in any manner prohibited above.
 ---------------------------------------------------------------
  

 Cite this work as:
 Gaussian 09, Revision D.01,
 M. J. Frisch, G. W. Trucks, H. B. Schlegel, G. E. Scuseria, 
 M. A. Robb, J. R. Cheeseman, G. Scalmani, V. Barone, B. Mennucci, 
 G. A. Petersson, H. Nakatsuji, M. Caricato, X. Li, H. P. Hratchian, 
 A. F. Izmaylov, J. Bloino, G. Zheng, J. L. Sonnenberg, M. Hada, 
 M. Ehara, K. Toyota, R. Fukuda, J. Hasegawa, M. Ishida, T. Nakajima, 
 Y. Honda, O. Kitao, H. Nakai, T. Vreven, J. A. Montgomery, Jr., 
 J. E. Peralta, F. Ogliaro, M. Bearpark, J. J. Heyd, E. Brothers, 
 K. N. Kudin, V. N. Staroverov, T. Keith, R. Kobayashi, J. Normand, 
 K. Raghavachari, A. Rendell, J. C. Burant, S. S. Iyengar, J. Tomasi, 
 M. Cossi, N. Rega, J. M. Millam, M. Klene, J. E. Knox, J. B. Cross, 
 V. Bakken, C. Adamo, J. Jaramillo, R. Gomperts, R. E. Stratmann, 
 O. Yazyev, A. J. Austin, R. Cammi, C. Pomelli, J. W. Ochterski, 
 R. L. Martin, K. Morokuma, V. G. Zakrzewski, G. A. Voth, 
 P. Salvador, J. J. Dannenberg, S. Dapprich, A. D. Daniels, 
 O. Farkas, J. B. Foresman, J. V. Ortiz, J. Cioslowski, 
 and D. J. Fox, Gaussian, Inc., Wallingford CT, 2013.
 
 ******************************************
 Gaussian 09:  ES64L-G09RevD.01 24-Apr-2013
                31-Jan-2025 
 ******************************************
 %nproc=1
 Will use up to    1 processors via shared memory.
 %mem=1GB
 %chk=checkfile.chk
 Default route:  MAXDISK=1700GB
 -------------------------------------------------------------------
 #P External="bash run_external.bash" NoSymm Opt=(MaxStep=2,NoMicro)
 -------------------------------------------------------------------
 1/8=2,14=-1,18=20,19=15,26=1,38=1/1,3;
 2/9=110,12=2,15=1,17=6,18=5,40=1/2;
 3/11=9,16=1,25=1,30=1,41=9900000,43=2,71=1/1;
 4/20=17,22=1,24=3,113=1,114=1/2;
 6/7=2,8=2,9=2,10=2/1;
 7/30=1,44=-1/16;
 1/8=2,14=-1,18=20,19=15,26=1/3(2);
 2/9=110,15=1/2;
 99//99;
 2/9=110,15=1/2;
 3/11=9,16=1,25=1,30=1,41=9900000,43=2,71=1/1;
 4/16=2,20=17,22=1,24=3,113=1,114=1/2;
 7/30=1,44=-1/16;
 1/8=2,14=-1,18=20,19=15,26=1/3(-4);
 2/9=110,15=1/2;
 6/7=2,8=2,9=2,10=2/1;
 99//99;
 Leave Link    1 at Fri Jan 31 17:04:55 2025, MaxMem=   134217728 cpu:         0.0
 (Enter /home/mkochman/programs/g09/l101.exe)
 ----
 MECI
 ----
 Symbolic Z-matrix:
 Charge =  0 Multiplicity = 1
 C                    -8.34602  -0.52831   4.65859 
 C                    -8.50229  -1.02105   3.28106 
 C                    -8.12448  -0.03074   2.35804 
 C                    -7.56149   1.07444   3.25 
 C                    -6.5242    0.02964   3.37951 
 C                    -8.37558   0.99705   4.53514 
 C                    -6.06551  -1.77053   5.14128 
 C                    -2.94973  -0.16985   1.57445 
 N                    -5.39512  -2.53619   5.70133 
 C                    -2.5254    0.73635   0.6018 
 C                    -1.26516   0.61373   0.04918 
 C                    -0.42026  -0.40228   0.46637 
 C                    -0.83409  -1.30306   1.43765 
 C                    -2.09347  -1.19486   1.99075 
 H                    -8.87679  -1.04151   5.44508 
 H                    -8.82618  -2.0204    3.04549 
 H                    -8.10495  -0.08195   1.29001 
 H                    -7.28611   2.01612   2.80183 
 H                    -7.88298   1.48356   5.37126 
 H                    -9.37653   1.39984   4.40065 
 H                    -3.1876    1.52679   0.28912 
 H                    -0.94073   1.31314  -0.7043 
 H                     0.56412  -0.49343   0.03554 
 H                    -0.17291  -2.09039   1.76119 
 H                    -2.43115  -1.88505   2.74616 
 C                    -5.32393  -0.00097   2.67412 
 C                    -4.23367  -0.06059   2.16288 
 C                    -6.89075  -0.91697   4.44333 
 
 NAtoms=     28 NQM=       28 NQMF=       0 NMMI=      0 NMMIF=      0
                NMic=       0 NMicF=      0.
                    Isotopes and Nuclear Properties:
 (Nuclear quadrupole moments (NQMom) in fm**2, nuclear magnetic moments (NMagM)
  in nuclear magnetons)

  Atom         1           2           3           4           5           6           7           8           9          10
 IAtWgt=          12          12          12          12          12          12          12          12          14          12
 AtmWgt=  12.0000000  12.0000000  12.0000000  12.0000000  12.0000000  12.0000000  12.0000000  12.0000000  14.0030740  12.0000000
 NucSpn=           0           0           0           0           0           0           0           0           2           0
 AtZEff=   0.0000000   0.0000000   0.0000000   0.0000000   0.0000000   0.0000000   0.0000000   0.0000000   0.0000000   0.0000000
 NQMom=    0.0000000   0.0000000   0.0000000   0.0000000   0.0000000   0.0000000   0.0000000   0.0000000   2.0440000   0.0000000
 NMagM=    0.0000000   0.0000000   0.0000000   0.0000000   0.0000000   0.0000000   0.0000000   0.0000000   0.4037610   0.0000000
 AtZNuc=   6.0000000   6.0000000   6.0000000   6.0000000   6.0000000   6.0000000   6.0000000   6.0000000   7.0000000   6.0000000

  Atom        11          12          13          14          15          16          17          18          19          20
 IAtWgt=          12          12          12          12           1           1           1           1           1           1
 AtmWgt=  12.0000000  12.0000000  12.0000000  12.0000000   1.0078250   1.0078250   1.0078250   1.0078250   1.0078250   1.0078250
 NucSpn=           0           0           0           0           1           1           1           1           1           1
 AtZEff=   0.0000000   0.0000000   0.0000000   0.0000000   0.0000000   0.0000000   0.0000000   0.0000000   0.0000000   0.0000000
 NQMom=    0.0000000   0.0000000   0.0000000   0.0000000   0.0000000   0.0000000   0.0000000   0.0000000   0.0000000   0.0000000
 NMagM=    0.0000000   0.0000000   0.0000000   0.0000000   2.7928460   2.7928460   2.7928460   2.7928460   2.7928460   2.7928460
 AtZNuc=   6.0000000   6.0000000   6.0000000   6.0000000   1.0000000   1.0000000   1.0000000   1.0000000   1.0000000   1.0000000

  Atom        21          22          23          24          25          26          27          28
 IAtWgt=           1           1           1           1           1          12          12          12
 AtmWgt=   1.0078250   1.0078250   1.0078250   1.0078250   1.0078250  12.0000000  12.0000000  12.0000000
 NucSpn=           1           1           1           1           1           0           0           0
 AtZEff=   0.0000000   0.0000000   0.0000000   0.0000000   0.0000000   0.0000000   0.0000000   0.0000000
 NQMom=    0.0000000   0.0000000   0.0000000   0.0000000   0.0000000   0.0000000   0.0000000   0.0000000
 NMagM=    2.7928460   2.7928460   2.7928460   2.7928460   2.7928460   0.0000000   0.0000000   0.0000000
 AtZNuc=   1.0000000   1.0000000   1.0000000   1.0000000   1.0000000   6.0000000   6.0000000   6.0000000
 Leave Link  101 at Fri Jan 31 17:04:55 2025, MaxMem=   134217728 cpu:         0.1
 (Enter /home/mkochman/programs/g09/l103.exe)

 GradGradGradGradGradGradGradGradGradGradGradGradGradGradGradGradGradGrad
 Berny optimization.
 Initialization pass.
                           ----------------------------
                           !    Initial Parameters    !
                           ! (Angstroms and Degrees)  !
 --------------------------                            --------------------------
 ! Name  Definition              Value          Derivative Info.                !
 --------------------------------------------------------------------------------
 ! R1    R(1,2)                  1.4713         estimate D2E/DX2                !
 ! R2    R(1,6)                  1.5306         estimate D2E/DX2                !
 ! R3    R(1,15)                 1.0787         estimate D2E/DX2                !
 ! R4    R(1,28)                 1.5216         estimate D2E/DX2                !
 ! R5    R(2,3)                  1.4055         estimate D2E/DX2                !
 ! R6    R(2,16)                 1.0766         estimate D2E/DX2                !
 ! R7    R(3,4)                  1.5277         estimate D2E/DX2                !
 ! R8    R(3,17)                 1.0694         estimate D2E/DX2                !
 ! R9    R(4,5)                  1.478          estimate D2E/DX2                !
 ! R10   R(4,6)                  1.5233         estimate D2E/DX2                !
 ! R11   R(4,18)                 1.0786         estimate D2E/DX2                !
 ! R12   R(5,26)                 1.3925         estimate D2E/DX2                !
 ! R13   R(5,28)                 1.4704         estimate D2E/DX2                !
 ! R14   R(6,19)                 1.0856         estimate D2E/DX2                !
 ! R15   R(6,20)                 1.0873         estimate D2E/DX2                !
 ! R16   R(7,9)                  1.1616         estimate D2E/DX2                !
 ! R17   R(7,28)                 1.3772         estimate D2E/DX2                !
 ! R18   R(8,10)                 1.3955         estimate D2E/DX2                !
 ! R19   R(8,14)                 1.399          estimate D2E/DX2                !
 ! R20   R(8,27)                 1.4166         estimate D2E/DX2                !
 ! R21   R(10,11)                1.3815         estimate D2E/DX2                !
 ! R22   R(10,21)                1.0775         estimate D2E/DX2                !
 ! R23   R(11,12)                1.3857         estimate D2E/DX2                !
 ! R24   R(11,22)                1.078          estimate D2E/DX2                !
 ! R25   R(12,13)                1.3878         estimate D2E/DX2                !
 ! R26   R(12,23)                1.0784         estimate D2E/DX2                !
 ! R27   R(13,14)                1.3797         estimate D2E/DX2                !
 ! R28   R(13,24)                1.0778         estimate D2E/DX2                !
 ! R29   R(14,25)                1.0775         estimate D2E/DX2                !
 ! R30   R(26,27)                1.2057         estimate D2E/DX2                !
 ! A1    A(2,1,6)              104.8431         estimate D2E/DX2                !
 ! A2    A(2,1,15)             118.101          estimate D2E/DX2                !
 ! A3    A(2,1,28)              83.3149         estimate D2E/DX2                !
 ! A4    A(6,1,15)             121.5613         estimate D2E/DX2                !
 ! A5    A(6,1,28)             105.1656         estimate D2E/DX2                !
 ! A6    A(15,1,28)            116.886          estimate D2E/DX2                !
 ! A7    A(1,2,3)              110.5083         estimate D2E/DX2                !
 ! A8    A(1,2,16)             123.2075         estimate D2E/DX2                !
 ! A9    A(3,2,16)             126.2423         estimate D2E/DX2                !
 ! A10   A(2,3,4)              103.0236         estimate D2E/DX2                !
 ! A11   A(2,3,17)             128.8316         estimate D2E/DX2                !
 ! A12   A(4,3,17)             127.6606         estimate D2E/DX2                !
 ! A13   A(3,4,5)               78.3695         estimate D2E/DX2                !
 ! A14   A(3,4,6)              105.003          estimate D2E/DX2                !
 ! A15   A(3,4,18)             118.8859         estimate D2E/DX2                !
 ! A16   A(5,4,6)              105.3814         estimate D2E/DX2                !
 ! A17   A(5,4,18)             118.32           estimate D2E/DX2                !
 ! A18   A(6,4,18)             122.0961         estimate D2E/DX2                !
 ! A19   A(4,5,26)             125.176          estimate D2E/DX2                !
 ! A20   A(4,5,28)             110.0925         estimate D2E/DX2                !
 ! A21   A(26,5,28)            124.5544         estimate D2E/DX2                !
 ! A22   A(1,6,4)               96.2208         estimate D2E/DX2                !
 ! A23   A(1,6,19)             112.0695         estimate D2E/DX2                !
 ! A24   A(1,6,20)             113.3864         estimate D2E/DX2                !
 ! A25   A(4,6,19)             112.6146         estimate D2E/DX2                !
 ! A26   A(4,6,20)             111.6431         estimate D2E/DX2                !
 ! A27   A(19,6,20)            110.3026         estimate D2E/DX2                !
 ! A28   A(10,8,14)            119.8077         estimate D2E/DX2                !
 ! A29   A(10,8,27)            121.0012         estimate D2E/DX2                !
 ! A30   A(14,8,27)            119.1868         estimate D2E/DX2                !
 ! A31   A(8,10,11)            119.9048         estimate D2E/DX2                !
 ! A32   A(8,10,21)            119.4557         estimate D2E/DX2                !
 ! A33   A(11,10,21)           120.6395         estimate D2E/DX2                !
 ! A34   A(10,11,12)           120.0554         estimate D2E/DX2                !
 ! A35   A(10,11,22)           119.7698         estimate D2E/DX2                !
 ! A36   A(12,11,22)           120.1744         estimate D2E/DX2                !
 ! A37   A(11,12,13)           120.3177         estimate D2E/DX2                !
 ! A38   A(11,12,23)           119.8846         estimate D2E/DX2                !
 ! A39   A(13,12,23)           119.7976         estimate D2E/DX2                !
 ! A40   A(12,13,14)           120.1214         estimate D2E/DX2                !
 ! A41   A(12,13,24)           120.0853         estimate D2E/DX2                !
 ! A42   A(14,13,24)           119.7933         estimate D2E/DX2                !
 ! A43   A(8,14,13)            119.7912         estimate D2E/DX2                !
 ! A44   A(8,14,25)            119.0858         estimate D2E/DX2                !
 ! A45   A(13,14,25)           121.122          estimate D2E/DX2                !
 ! A46   A(1,28,5)             100.1563         estimate D2E/DX2                !
 ! A47   A(1,28,7)             131.2777         estimate D2E/DX2                !
 ! A48   A(5,28,7)             128.0439         estimate D2E/DX2                !
 ! A49   L(9,7,28,8,-1)        180.5127         estimate D2E/DX2                !
 ! A50   L(5,26,27,9,-1)       175.0988         estimate D2E/DX2                !
 ! A51   L(8,27,26,9,-1)       178.5359         estimate D2E/DX2                !
 ! A52   L(9,7,28,8,-2)        177.0434         estimate D2E/DX2                !
 ! A53   L(5,26,27,9,-2)       182.7674         estimate D2E/DX2                !
 ! A54   L(8,27,26,9,-2)       180.939          estimate D2E/DX2                !
 ! D1    D(6,1,2,3)             21.9574         estimate D2E/DX2                !
 ! D2    D(6,1,2,16)          -160.2669         estimate D2E/DX2                !
 ! D3    D(15,1,2,3)           161.0133         estimate D2E/DX2                !
 ! D4    D(15,1,2,16)          -21.211          estimate D2E/DX2                !
 ! D5    D(28,1,2,3)           -82.0135         estimate D2E/DX2                !
 ! D6    D(28,1,2,16)           95.7621         estimate D2E/DX2                !
 ! D7    D(2,1,6,4)            -39.2756         estimate D2E/DX2                !
 ! D8    D(2,1,6,19)          -156.765          estimate D2E/DX2                !
 ! D9    D(2,1,6,20)            77.555          estimate D2E/DX2                !
 ! D10   D(15,1,6,4)          -176.555          estimate D2E/DX2                !
 ! D11   D(15,1,6,19)           65.9557         estimate D2E/DX2                !
 ! D12   D(15,1,6,20)          -59.7244         estimate D2E/DX2                !
 ! D13   D(28,1,6,4)            47.6895         estimate D2E/DX2                !
 ! D14   D(28,1,6,19)          -69.7998         estimate D2E/DX2                !
 ! D15   D(28,1,6,20)          164.5201         estimate D2E/DX2                !
 ! D16   D(2,1,28,5)            64.8968         estimate D2E/DX2                !
 ! D17   D(2,1,28,7)          -123.0762         estimate D2E/DX2                !
 ! D18   D(6,1,28,5)           -38.7222         estimate D2E/DX2                !
 ! D19   D(6,1,28,7)           133.3048         estimate D2E/DX2                !
 ! D20   D(15,1,28,5)         -176.9196         estimate D2E/DX2                !
 ! D21   D(15,1,28,7)           -4.8926         estimate D2E/DX2                !
 ! D22   D(1,2,3,4)              6.3224         estimate D2E/DX2                !
 ! D23   D(1,2,3,17)           178.7216         estimate D2E/DX2                !
 ! D24   D(16,2,3,4)          -171.3701         estimate D2E/DX2                !
 ! D25   D(16,2,3,17)            1.0291         estimate D2E/DX2                !
 ! D26   D(2,3,4,5)             70.3083         estimate D2E/DX2                !
 ! D27   D(2,3,4,6)            -32.7062         estimate D2E/DX2                !
 ! D28   D(2,3,4,18)          -173.6128         estimate D2E/DX2                !
 ! D29   D(17,3,4,5)          -102.213          estimate D2E/DX2                !
 ! D30   D(17,3,4,6)           154.7724         estimate D2E/DX2                !
 ! D31   D(17,3,4,18)           13.8658         estimate D2E/DX2                !
 ! D32   D(3,4,5,26)            98.7741         estimate D2E/DX2                !
 ! D33   D(3,4,5,28)           -85.8907         estimate D2E/DX2                !
 ! D34   D(6,4,5,26)          -158.664          estimate D2E/DX2                !
 ! D35   D(6,4,5,28)            16.6712         estimate D2E/DX2                !
 ! D36   D(18,4,5,26)          -17.9266         estimate D2E/DX2                !
 ! D37   D(18,4,5,28)          157.4086         estimate D2E/DX2                !
 ! D38   D(3,4,6,1)             43.6522         estimate D2E/DX2                !
 ! D39   D(3,4,6,19)           160.707          estimate D2E/DX2                !
 ! D40   D(3,4,6,20)           -74.5651         estimate D2E/DX2                !
 ! D41   D(5,4,6,1)            -38.1414         estimate D2E/DX2                !
 ! D42   D(5,4,6,19)            78.9134         estimate D2E/DX2                !
 ! D43   D(5,4,6,20)          -156.3587         estimate D2E/DX2                !
 ! D44   D(18,4,6,1)          -177.0211         estimate D2E/DX2                !
 ! D45   D(18,4,6,19)          -59.9663         estimate D2E/DX2                !
 ! D46   D(18,4,6,20)           64.7616         estimate D2E/DX2                !
 ! D47   D(4,5,8,10)            -5.3534         estimate D2E/DX2                !
 ! D48   D(4,5,8,14)           172.958          estimate D2E/DX2                !
 ! D49   D(28,5,8,10)         -177.0801         estimate D2E/DX2                !
 ! D50   D(28,5,8,14)            1.2313         estimate D2E/DX2                !
 ! D51   D(4,5,28,1)            13.1988         estimate D2E/DX2                !
 ! D52   D(4,5,28,7)          -159.195          estimate D2E/DX2                !
 ! D53   D(26,5,28,1)         -171.4308         estimate D2E/DX2                !
 ! D54   D(26,5,28,7)           16.1754         estimate D2E/DX2                !
 ! D55   D(14,8,10,11)           0.3365         estimate D2E/DX2                !
 ! D56   D(14,8,10,21)        -179.678          estimate D2E/DX2                !
 ! D57   D(27,8,10,11)         179.5818         estimate D2E/DX2                !
 ! D58   D(27,8,10,21)          -0.4328         estimate D2E/DX2                !
 ! D59   D(10,8,14,13)           0.0429         estimate D2E/DX2                !
 ! D60   D(10,8,14,25)         179.6874         estimate D2E/DX2                !
 ! D61   D(27,8,14,13)        -179.2161         estimate D2E/DX2                !
 ! D62   D(27,8,14,25)           0.4285         estimate D2E/DX2                !
 ! D63   D(8,10,11,12)          -0.4249         estimate D2E/DX2                !
 ! D64   D(8,10,11,22)         179.8089         estimate D2E/DX2                !
 ! D65   D(21,10,11,12)        179.5898         estimate D2E/DX2                !
 ! D66   D(21,10,11,22)         -0.1764         estimate D2E/DX2                !
 ! D67   D(10,11,12,13)          0.1351         estimate D2E/DX2                !
 ! D68   D(10,11,12,23)       -179.7939         estimate D2E/DX2                !
 ! D69   D(22,11,12,13)        179.9003         estimate D2E/DX2                !
 ! D70   D(22,11,12,23)         -0.0286         estimate D2E/DX2                !
 ! D71   D(11,12,13,14)          0.2471         estimate D2E/DX2                !
 ! D72   D(11,12,13,24)       -179.8431         estimate D2E/DX2                !
 ! D73   D(23,12,13,14)       -179.824          estimate D2E/DX2                !
 ! D74   D(23,12,13,24)          0.0859         estimate D2E/DX2                !
 ! D75   D(12,13,14,8)          -0.3332         estimate D2E/DX2                !
 ! D76   D(12,13,14,25)       -179.9704         estimate D2E/DX2                !
 ! D77   D(24,13,14,8)         179.7567         estimate D2E/DX2                !
 ! D78   D(24,13,14,25)          0.1195         estimate D2E/DX2                !
 --------------------------------------------------------------------------------
 Trust Radius=2.00D-02 FncErr=1.00D-07 GrdErr=1.00D-07
 Number of steps in this run=    168 maximum allowed number of steps=    168.
 GradGradGradGradGradGradGradGradGradGradGradGradGradGradGradGradGradGrad

 Leave Link  103 at Fri Jan 31 17:04:55 2025, MaxMem=   134217728 cpu:         0.0
 (Enter /home/mkochman/programs/g09/l202.exe)
                          Input orientation:                          
 ---------------------------------------------------------------------
 Center     Atomic      Atomic             Coordinates (Angstroms)
 Number     Number       Type             X           Y           Z
 ---------------------------------------------------------------------
      1          6           0       -8.346020   -0.528311    4.658593
      2          6           0       -8.502291   -1.021049    3.281063
      3          6           0       -8.124475   -0.030743    2.358040
      4          6           0       -7.561485    1.074441    3.249995
      5          6           0       -6.524200    0.029641    3.379510
      6          6           0       -8.375581    0.997049    4.535135
      7          6           0       -6.065512   -1.770526    5.141279
      8          6           0       -2.949732   -0.169845    1.574453
      9          7           0       -5.395122   -2.536189    5.701328
     10          6           0       -2.525398    0.736346    0.601798
     11          6           0       -1.265156    0.613729    0.049177
     12          6           0       -0.420263   -0.402284    0.466371
     13          6           0       -0.834091   -1.303062    1.437645
     14          6           0       -2.093468   -1.194862    1.990748
     15          1           0       -8.876789   -1.041509    5.445080
     16          1           0       -8.826180   -2.020402    3.045489
     17          1           0       -8.104952   -0.081945    1.290012
     18          1           0       -7.286106    2.016122    2.801834
     19          1           0       -7.882978    1.483561    5.371262
     20          1           0       -9.376526    1.399839    4.400651
     21          1           0       -3.187604    1.526787    0.289120
     22          1           0       -0.940732    1.313137   -0.704297
     23          1           0        0.564118   -0.493425    0.035542
     24          1           0       -0.172913   -2.090390    1.761187
     25          1           0       -2.431147   -1.885048    2.746158
     26          6           0       -5.323930   -0.000974    2.674124
     27          6           0       -4.233667   -0.060590    2.162875
     28          6           0       -6.890749   -0.916966    4.443333
 ---------------------------------------------------------------------
                    Distance matrix (angstroms):
                    1          2          3          4          5
     1  C    0.000000
     2  C    1.471326   0.000000
     3  C    2.364149   1.405497   0.000000
     4  C    2.273424   2.297207   1.527735   0.000000
     5  C    2.294862   2.241982   1.899454   1.477952   0.000000
     6  C    1.530633   2.379385   2.420569   1.523262   2.387249
     7  C    2.641363   3.155949   3.874609   3.729441   2.560239
     8  C    6.225780   5.870943   5.235582   5.062011   4.009345
     9  N    3.718423   4.219933   4.990411   4.872249   3.639937
    10  C    7.206704   6.781604   5.917979   5.699950   4.919912
    11  C    8.525820   8.092818   7.266117   7.078224   6.252185
    12  C    8.967064   8.580474   7.941746   7.805532   6.777240
    13  C    8.209983   7.891705   7.457588   7.361723   6.158269
    14  C    6.830527   6.539735   6.153302   6.052656   4.802026
    15  H    1.078726   2.196278   3.334283   3.320492   3.308869
    16  H    2.249221   1.076618   2.218945   3.349527   3.100542
    17  H    3.406566   2.236980   1.069433   2.339683   2.622447
    18  H    3.323419   3.306535   2.255986   1.078631   2.204613
    19  H    2.184018   3.320475   3.380968   2.184150   2.815535
    20  H    2.201418   2.806860   2.790422   2.173538   3.325047
    21  H    7.065761   6.609772   5.574856   5.301154   4.787988
    22  H    9.326833   8.860513   7.924019   7.715424   7.035621
    23  H   10.038146   9.644250   9.005538   8.877856   7.854933
    24  H    8.811057   8.534170   8.235637   8.174576   6.888566
    25  H    6.362693   6.155600   6.000256   5.944140   4.562921
    26  C    3.653660   3.392773   2.818483   2.548489   1.392535
    27  C    4.833096   4.515969   3.895814   3.680285   2.595165
    28  C    1.521579   1.989666   2.579907   2.416536   1.470423
                    6          7          8          9         10
     6  C    0.000000
     7  C    3.655585   0.000000
     8  C    6.290240   4.999251   0.000000
     9  N    4.767275   1.161601   5.348889   0.000000
    10  C    7.054342   6.278830   1.395457   6.704477   0.000000
    11  C    8.415991   7.393077   2.403799   7.676289   1.381533
    12  C    9.044338   7.456252   2.771297   7.530441   2.397168
    13  C    8.471070   6.426756   2.403921   6.364165   2.778191
    14  C    7.123435   5.102388   1.398982   5.144753   2.417708
    15  H    2.287997   2.920109   7.132430   3.797596   8.182806
    16  H    3.395158   3.475063   6.334126   4.369402   7.298708
    17  H    3.430494   4.673637   5.163809   5.729415   5.681079
    18  H    2.286875   4.615361   5.008898   5.718953   5.398363
    19  H    1.085569   3.734321   6.440996   4.738857   7.211781
    20  H    1.087298   4.643550   7.194094   5.747665   7.861899
    21  H    6.724907   6.534376   2.141781   7.118490   1.077535
    22  H    9.101019   8.363200   3.380535   8.700054   2.133012
    23  H   10.118600   8.464723   3.849687   8.472695   3.373143
    24  H    9.192977   6.800740   3.381433   6.557051   3.856009
    25  H    6.844211   4.354116   2.140968   4.235819   3.388048
    26  C    3.711063   3.125398   2.621948   3.949221   3.559488
    27  C    4.888933   3.892355   1.416568   4.471937   2.447499
    28  C    2.424171   1.377211   4.931559   2.537978   6.045421
                   11         12         13         14         15
    11  C    0.000000
    12  C    1.385705   0.000000
    13  C    2.405774   1.387814   0.000000
    14  C    2.779712   2.398233   1.379732   0.000000
    15  H    9.475893   9.834073   8.989602   7.613762   0.000000
    16  H    8.549013   8.940335   8.183717   6.864649   2.592071
    17  H    6.986161   7.735338   7.374167   6.153662   4.333715
    18  H    6.767249   7.644794   7.382851   6.158877   4.343516
    19  H    8.536789   9.127238   8.539638   7.219436   2.714606
    20  H    9.238377   9.946902   9.437069   8.098336   2.701990
    21  H    2.141741   3.378004   3.855668   3.391172   8.096104
    22  H    1.078029   2.141033   3.382866   3.857736  10.312138
    23  H    2.138275   1.078391   2.139251   3.373071  10.894688
    24  H    3.381750   2.141829   1.077832   2.131478   9.509399
    25  H    3.857088   3.382258   2.145111   1.077510   7.038611
    26  C    4.872561   5.392696   4.835594   3.511162   4.624253
    27  C    3.706006   4.187712   3.691451   2.428302   5.770065
    28  C    7.300612   7.612379   6.772469   5.395026   2.227861
                   16         17         18         19         20
    16  H    0.000000
    17  H    2.712837   0.000000
    18  H    4.327207   2.712563   0.000000
    19  H    4.310059   4.376835   2.691066   0.000000
    20  H    3.719865   3.672691   2.702938   1.783194   0.000000
    21  H    7.209276   5.269736   4.832277   6.919290   7.431256
    22  H    9.346318   7.566345   7.283606   9.226930   9.860559
    23  H    9.978434   8.769024   8.693458  10.184882  11.020664
    24  H    8.748335   8.195920   8.279124   9.233140  10.190925
    25  H    6.403465   6.128915   6.228391   6.925400   7.859142
    26  C    4.059773   3.107476   2.816935   4.003389   4.622414
    27  C    5.070606   3.968525   3.746783   5.098590   5.795644
    28  C    2.630101   3.480658   3.384351   2.758279   3.398308
                   21         22         23         24         25
    21  H    0.000000
    22  H    2.465960   0.000000
    23  H    4.268604   2.464874   0.000000
    24  H    4.933489   4.272254   2.464014   0.000000
    25  H    4.271988   4.935115   4.272665   2.472237   0.000000
    26  C    3.547702   5.687973   6.470992   5.633124   3.452987
    27  C    2.669264   4.577250   5.266083   4.557539   2.630199
    28  C    6.078050   8.177662   8.670816   7.328039   4.868843
                   26         27         28
    26  C    0.000000
    27  C    1.205655   0.000000
    28  C    2.534574   3.604713   0.000000
 Symmetry turned off by external request.
 Stoichiometry    C16H11N
 Framework group  C1[X(C16H11N)]
 Deg. of freedom    78
 Full point group                 C1      NOp   1
 Rotational constants (GHZ):      1.1240802      0.2326168      0.2025634
 Leave Link  202 at Fri Jan 31 17:04:55 2025, MaxMem=   134217728 cpu:         0.0
 (Enter /home/mkochman/programs/g09/l301.exe)
 Standard basis: STO-3G (5D, 7F)
 Ernie: Thresh=  0.10000D-02 Tol=  0.10000D-05 Strict=F.
    96 basis functions,   288 primitive gaussians,    96 cartesian basis functions
    57 alpha electrons       57 beta electrons
       nuclear repulsion energy       999.4985837170 Hartrees.
 IExCor=    0 DFT=F Ex=HF Corr=None ExCW=0 ScaHFX=  1.000000
 ScaDFX=  1.000000  1.000000  1.000000  1.000000 ScalE2=  1.000000  1.000000
 IRadAn=      0 IRanWt=     -1 IRanGd=            0 ICorTp=0 IEmpDi=  4
 NAtoms=   28 NActive=   28 NUniq=   28 SFac= 1.00D+00 NAtFMM=   60 NAOKFM=F Big=F
 Integral buffers will be    131072 words long.
 Raffenetti 1 integral format.
 Two-electron integral symmetry is turned off.
 Leave Link  301 at Fri Jan 31 17:04:55 2025, MaxMem=   134217728 cpu:         0.0
 (Enter /home/mkochman/programs/g09/l402.exe)
 External calculation of energy and first derivatives.
 Running external command "bash run_external.bash R"
         input file       "/home/mkochman/systems/Z_MRSF_fixed/1_opt_meci/Gau-3826819.EIn"
         output file      "/home/mkochman/systems/Z_MRSF_fixed/1_opt_meci/Gau-3826819.EOu"
         message file     "/home/mkochman/systems/Z_MRSF_fixed/1_opt_meci/Gau-3826819.EMs"
         fchk file        "/home/mkochman/systems/Z_MRSF_fixed/1_opt_meci/Gau-3826819.EFC"
         mat. el file     "/home/mkochman/systems/Z_MRSF_fixed/1_opt_meci/Gau-3826819.EUF"
 Recovered energy= -670.928245884     dipole=      0.000000000000      0.000000000000      0.000000000000
 Energy=    -670.928246     NIter=   0.
 Dipole moment=       0.000000       0.000000       0.000000
 Leave Link  402 at Fri Jan 31 17:12:56 2025, MaxMem=   134217728 cpu:         0.0
 (Enter /home/mkochman/programs/g09/l601.exe)
 Leave Link  601 at Fri Jan 31 17:12:56 2025, MaxMem=   134217728 cpu:         0.0
 (Enter /home/mkochman/programs/g09/l716.exe)
 Dipole        = 0.00000000D+00 0.00000000D+00 0.00000000D+00
 -------------------------------------------------------------------
 Center     Atomic                   Forces (Hartrees/Bohr)
 Number     Number              X              Y              Z
 -------------------------------------------------------------------
      1        6           0.096862381   -0.053809494    0.027145881
      2        6          -0.454585000   -0.028721421   -0.334067488
      3        6          -0.139246090   -0.076469149    0.223114855
      4        6          -0.113682211   -0.079443468   -0.096796573
      5        6           0.486934981    0.000124593    0.154467473
      6        6           0.027820044   -0.013345676   -0.010440953
      7        6           0.042212341   -0.057223032    0.017076687
      8        6          -0.027218350    0.001867572    0.010168968
      9        7          -0.035219848    0.030467543   -0.022467242
     10        6           0.006536764   -0.001525722   -0.003717778
     11        6           0.001099811   -0.003957767    0.004899827
     12        6           0.015442283   -0.000823485   -0.007355115
     13        6          -0.003133822    0.002711719   -0.002270076
     14        6           0.008090933    0.002688383   -0.005991545
     15        1          -0.009129501    0.002062696    0.004945762
     16        1           0.004117861    0.003407893   -0.006747410
     17        1           0.010743410   -0.001217955   -0.016192821
     18        1           0.012960273    0.002349682    0.007810550
     19        1           0.004682628    0.012660808    0.001531733
     20        1          -0.009583045   -0.015168290    0.009733206
     21        1          -0.003570892    0.003259692   -0.001492263
     22        1           0.002651896    0.004087925   -0.004716679
     23        1           0.005341743   -0.000549613   -0.002343613
     24        1           0.004940248   -0.004947402    0.001501585
     25        1          -0.000282781   -0.003366930    0.003041618
     26        6          -0.056606033    0.009483396    0.093602411
     27        6           0.050839567   -0.007256791   -0.041930451
     28        6           0.070929171    0.272687076   -0.002490832
 -------------------------------------------------------------------
 Cartesian Forces:  Max     0.486934981 RMS     0.097867451
 Leave Link  716 at Fri Jan 31 17:12:56 2025, MaxMem=   134217728 cpu:         0.0
 (Enter /home/mkochman/programs/g09/l103.exe)

 GradGradGradGradGradGradGradGradGradGradGradGradGradGradGradGradGradGrad
 Berny optimization.
 FormGI is forming the generalized inverse of G from B-inverse, IUseBI=4.
 GSVD:  received Info=                   1 from GESDD.
 Internal  Forces:  Max     0.235095892 RMS     0.061990313
 Search for a local minimum.
 Step number   1 out of a maximum of  168
 All quantities printed in internal units (Hartrees-Bohrs-Radians)
 RMS Force = .61990D-01 SwitMx=.10000D-02 MixMth= 1
 Mixed Optimization -- RFO/linear search
 Second derivative matrix not updated -- first step.
 ITU=  0
     Eigenvalues ---    0.00230   0.00720   0.00887   0.00981   0.01131
     Eigenvalues ---    0.01423   0.01436   0.01532   0.02146   0.02223
     Eigenvalues ---    0.02242   0.02263   0.02281   0.02288   0.02307
     Eigenvalues ---    0.02313   0.02369   0.02390   0.02409   0.02647
     Eigenvalues ---    0.02934   0.03009   0.04388   0.04660   0.04660
     Eigenvalues ---    0.05714   0.05908   0.06076   0.06635   0.06811
     Eigenvalues ---    0.07399   0.09498   0.15200   0.15471   0.15955
     Eigenvalues ---    0.16000   0.16000   0.16000   0.16000   0.16000
     Eigenvalues ---    0.16069   0.17545   0.22000   0.22000   0.23475
     Eigenvalues ---    0.24270   0.24845   0.24998   0.25948   0.26523
     Eigenvalues ---    0.27667   0.28722   0.29737   0.33415   0.34343
     Eigenvalues ---    0.35127   0.35330   0.36149   0.36160   0.36189
     Eigenvalues ---    0.36234   0.36258   0.36294   0.36297   0.36406
     Eigenvalues ---    0.37302   0.40677   0.42514   0.42981   0.43358
     Eigenvalues ---    0.46740   0.46878   0.47133   0.48187   0.49002
     Eigenvalues ---    0.49616   1.02030   1.26751
 RFO step:  Lambda=-7.08350041D-01 EMin= 2.30000000D-03
 Linear search not attempted -- first point.
 Maximum step size (   0.020) exceeded in Quadratic search.
    -- Step size scaled by   0.030
 Iteration  1 RMS(Cart)=  0.00583616 RMS(Int)=  0.00001397
 Iteration  2 RMS(Cart)=  0.00001841 RMS(Int)=  0.00000389
 Iteration  3 RMS(Cart)=  0.00000000 RMS(Int)=  0.00000389
 ITry= 1 IFail=0 DXMaxC= 3.69D-02 DCOld= 1.00D+10 DXMaxT= 2.00D-02 DXLimC= 3.00D+00 Rises=F
 Variable       Old X    -DE/DX   Delta X   Delta X   Delta X     New X
                                 (Linear)    (Quad)   (Total)
    R1        2.78040   0.22491   0.00000   0.00623   0.00622   2.78662
    R2        2.89248  -0.03885   0.00000  -0.00104  -0.00104   2.89144
    R3        2.03850   0.00711   0.00000   0.00020   0.00020   2.03869
    R4        2.87537   0.13018   0.00000   0.00392   0.00393   2.87929
    R5        2.65600  -0.12244   0.00000  -0.00327  -0.00327   2.65273
    R6        2.03451  -0.00291   0.00000  -0.00008  -0.00008   2.03443
    R7        2.88700   0.08237   0.00000   0.00238   0.00239   2.88939
    R8        2.02094   0.01644   0.00000   0.00045   0.00045   2.02139
    R9        2.79292   0.21885   0.00000   0.00606   0.00605   2.79898
   R10        2.87855  -0.02853   0.00000  -0.00071  -0.00071   2.87784
   R11        2.03832   0.00212   0.00000   0.00006   0.00006   2.03838
   R12        2.63151  -0.01864   0.00000  -0.00047  -0.00047   2.63104
   R13        2.77870  -0.09126   0.00000  -0.00256  -0.00255   2.77614
   R14        2.05143   0.00895   0.00000   0.00025   0.00025   2.05168
   R15        2.05470   0.00202   0.00000   0.00006   0.00006   2.05475
   R16        2.19511  -0.05127   0.00000  -0.00077  -0.00077   2.19434
   R17        2.60255   0.01801   0.00000   0.00044   0.00044   2.60299
   R18        2.63703   0.01390   0.00000   0.00035   0.00035   2.63739
   R19        2.64369   0.01348   0.00000   0.00034   0.00034   2.64404
   R20        2.67693   0.01259   0.00000   0.00033   0.00033   2.67725
   R21        2.61072   0.01481   0.00000   0.00037   0.00037   2.61109
   R22        2.03625   0.00501   0.00000   0.00014   0.00014   2.03638
   R23        2.61860   0.00429   0.00000   0.00011   0.00011   2.61871
   R24        2.03718   0.00674   0.00000   0.00019   0.00019   2.03737
   R25        2.62259   0.00495   0.00000   0.00012   0.00012   2.62271
   R26        2.03786   0.00586   0.00000   0.00016   0.00016   2.03803
   R27        2.60732   0.01363   0.00000   0.00034   0.00034   2.60765
   R28        2.03681   0.00711   0.00000   0.00020   0.00020   2.03700
   R29        2.03620   0.00439   0.00000   0.00012   0.00012   2.03632
   R30        2.27836   0.07681   0.00000   0.00132   0.00132   2.27968
    A1        1.82986  -0.04296   0.00000  -0.00135  -0.00134   1.82851
    A2        2.06125  -0.06132   0.00000  -0.00229  -0.00229   2.05896
    A3        1.45412   0.23510   0.00000   0.00864   0.00864   1.46276
    A4        2.12164   0.03007   0.00000   0.00082   0.00081   2.12246
    A5        1.83549  -0.12022   0.00000  -0.00416  -0.00416   1.83133
    A6        2.04005   0.00999   0.00000   0.00033   0.00033   2.04038
    A7        1.92873  -0.09983   0.00000  -0.00327  -0.00328   1.92546
    A8        2.15038   0.05842   0.00000   0.00191   0.00191   2.15229
    A9        2.20334   0.03905   0.00000   0.00126   0.00127   2.20461
   A10        1.79810   0.11549   0.00000   0.00364   0.00365   1.80175
   A11        2.24854  -0.05203   0.00000  -0.00162  -0.00162   2.24691
   A12        2.22810  -0.06291   0.00000  -0.00198  -0.00199   2.22611
   A13        1.36781   0.23355   0.00000   0.00849   0.00849   1.37630
   A14        1.83265  -0.10571   0.00000  -0.00356  -0.00356   1.82909
   A15        2.07495   0.00650   0.00000   0.00021   0.00022   2.07517
   A16        1.83925  -0.02322   0.00000  -0.00073  -0.00073   1.83853
   A17        2.06507  -0.08246   0.00000  -0.00293  -0.00294   2.06213
   A18        2.13098   0.03123   0.00000   0.00084   0.00084   2.13182
   A19        2.18473   0.06548   0.00000   0.00213   0.00213   2.18687
   A20        1.92148  -0.11076   0.00000  -0.00360  -0.00360   1.91787
   A21        2.17388   0.04776   0.00000   0.00156   0.00156   2.17545
   A22        1.67937   0.03686   0.00000   0.00095   0.00095   1.68032
   A23        1.95598   0.01552   0.00000   0.00065   0.00066   1.95664
   A24        1.97897  -0.04097   0.00000  -0.00135  -0.00135   1.97761
   A25        1.96550  -0.03263   0.00000  -0.00104  -0.00104   1.96445
   A26        1.94854   0.01578   0.00000   0.00068   0.00069   1.94923
   A27        1.92514   0.00677   0.00000   0.00014   0.00014   1.92529
   A28        2.09104  -0.01958   0.00000  -0.00060  -0.00060   2.09044
   A29        2.11187   0.00549   0.00000   0.00017   0.00017   2.11204
   A30        2.08020   0.01409   0.00000   0.00044   0.00044   2.08064
   A31        2.09273   0.00841   0.00000   0.00027   0.00027   2.09300
   A32        2.08490  -0.00467   0.00000  -0.00015  -0.00015   2.08474
   A33        2.10556  -0.00375   0.00000  -0.00012  -0.00012   2.10544
   A34        2.09536   0.00687   0.00000   0.00021   0.00021   2.09558
   A35        2.09038  -0.00272   0.00000  -0.00008  -0.00008   2.09030
   A36        2.09744  -0.00414   0.00000  -0.00013  -0.00013   2.09731
   A37        2.09994  -0.01140   0.00000  -0.00037  -0.00037   2.09957
   A38        2.09238   0.00576   0.00000   0.00019   0.00019   2.09257
   A39        2.09086   0.00564   0.00000   0.00018   0.00018   2.09105
   A40        2.09651   0.00627   0.00000   0.00019   0.00019   2.09671
   A41        2.09588  -0.00403   0.00000  -0.00013  -0.00013   2.09576
   A42        2.09079  -0.00224   0.00000  -0.00007  -0.00007   2.09072
   A43        2.09075   0.00944   0.00000   0.00030   0.00030   2.09105
   A44        2.07844  -0.00347   0.00000  -0.00011  -0.00011   2.07833
   A45        2.11398  -0.00597   0.00000  -0.00019  -0.00019   2.11379
   A46        1.74806   0.11072   0.00000   0.00357   0.00357   1.75163
   A47        2.29123  -0.05952   0.00000  -0.00190  -0.00191   2.28932
   A48        2.23479  -0.04755   0.00000  -0.00155  -0.00155   2.23324
   A49        3.15054   0.01389   0.00000   0.00056   0.00056   3.15110
   A50        3.05605   0.03423   0.00000   0.00135   0.00135   3.05740
   A51        3.11604   0.01177   0.00000   0.00047   0.00046   3.11650
   A52        3.08999  -0.00566   0.00000  -0.00023  -0.00023   3.08976
   A53        3.18989  -0.00940   0.00000  -0.00040  -0.00039   3.18950
   A54        3.15798  -0.01115   0.00000  -0.00043  -0.00043   3.15755
    D1        0.38323   0.08537   0.00000   0.00346   0.00345   0.38668
    D2       -2.79718   0.02322   0.00000   0.00101   0.00101  -2.79618
    D3        2.81021   0.02057   0.00000   0.00086   0.00087   2.81108
    D4       -0.37020  -0.04158   0.00000  -0.00158  -0.00158  -0.37178
    D5       -1.43141   0.15021   0.00000   0.00558   0.00558  -1.42583
    D6        1.67136   0.08806   0.00000   0.00313   0.00313   1.67450
    D7       -0.68549  -0.13076   0.00000  -0.00489  -0.00489  -0.69038
    D8       -2.73606  -0.11803   0.00000  -0.00442  -0.00442  -2.74048
    D9        1.35359  -0.10682   0.00000  -0.00406  -0.00406   1.34953
   D10       -3.08147  -0.01449   0.00000  -0.00053  -0.00053  -3.08200
   D11        1.15114  -0.00176   0.00000  -0.00007  -0.00006   1.15108
   D12       -1.04239   0.00945   0.00000   0.00030   0.00030  -1.04209
   D13        0.83234   0.07863   0.00000   0.00294   0.00293   0.83527
   D14       -1.21824   0.09137   0.00000   0.00341   0.00340  -1.21483
   D15        2.87142   0.10257   0.00000   0.00377   0.00376   2.87518
   D16        1.13266  -0.03077   0.00000  -0.00083  -0.00085   1.13182
   D17       -2.14809  -0.00329   0.00000   0.00004   0.00003  -2.14806
   D18       -0.67583  -0.05170   0.00000  -0.00182  -0.00182  -0.67765
   D19        2.32661  -0.02421   0.00000  -0.00095  -0.00095   2.32566
   D20       -3.08783   0.02181   0.00000   0.00107   0.00106  -3.08676
   D21       -0.08539   0.04929   0.00000   0.00193   0.00194  -0.08346
   D22        0.11035  -0.02842   0.00000  -0.00130  -0.00130   0.10904
   D23        3.11928  -0.02637   0.00000  -0.00106  -0.00107   3.11821
   D24       -2.99097   0.03568   0.00000   0.00123   0.00122  -2.98975
   D25        0.01796   0.03772   0.00000   0.00146   0.00146   0.01942
   D26        1.22711   0.01569   0.00000   0.00075   0.00074   1.22785
   D27       -0.57083  -0.02893   0.00000  -0.00095  -0.00094  -0.57177
   D28       -3.03012   0.04164   0.00000   0.00177   0.00177  -3.02835
   D29       -1.78395   0.01280   0.00000   0.00049   0.00048  -1.78348
   D30        2.70129  -0.03182   0.00000  -0.00121  -0.00120   2.70008
   D31        0.24200   0.03875   0.00000   0.00150   0.00151   0.24351
   D32        1.72393   0.09203   0.00000   0.00332   0.00331   1.72724
   D33       -1.49907   0.12573   0.00000   0.00457   0.00456  -1.49451
   D34       -2.76921   0.03985   0.00000   0.00170   0.00169  -2.76752
   D35        0.29097   0.07354   0.00000   0.00295   0.00295   0.29391
   D36       -0.31288  -0.02870   0.00000  -0.00105  -0.00105  -0.31393
   D37        2.74730   0.00499   0.00000   0.00020   0.00020   2.74750
   D38        0.76188   0.07571   0.00000   0.00278   0.00277   0.76465
   D39        2.80487   0.10167   0.00000   0.00367   0.00367   2.80853
   D40       -1.30141   0.09783   0.00000   0.00359   0.00359  -1.29782
   D41       -0.66569  -0.14179   0.00000  -0.00522  -0.00522  -0.67092
   D42        1.37730  -0.11584   0.00000  -0.00433  -0.00433   1.37296
   D43       -2.72897  -0.11967   0.00000  -0.00441  -0.00441  -2.73338
   D44       -3.08960  -0.01269   0.00000  -0.00044  -0.00044  -3.09004
   D45       -1.04661   0.01327   0.00000   0.00045   0.00045  -1.04616
   D46        1.13030   0.00943   0.00000   0.00037   0.00037   1.13067
   D47       -0.09343   0.01803   0.00000   0.00073   0.00073  -0.09270
   D48        3.01869   0.01852   0.00000   0.00076   0.00076   3.01945
   D49       -3.09063  -0.01862   0.00000  -0.00076  -0.00076  -3.09140
   D50        0.02149  -0.01813   0.00000  -0.00073  -0.00073   0.02076
   D51        0.23036  -0.00896   0.00000  -0.00047  -0.00048   0.22989
   D52       -2.77848  -0.03316   0.00000  -0.00124  -0.00125  -2.77972
   D53       -2.99203   0.02555   0.00000   0.00081   0.00080  -2.99123
   D54        0.28231   0.00135   0.00000   0.00004   0.00003   0.28235
   D55        0.00587  -0.00050   0.00000  -0.00002  -0.00002   0.00586
   D56       -3.13597  -0.00031   0.00000  -0.00001  -0.00001  -3.13598
   D57        3.13429  -0.00033   0.00000  -0.00002  -0.00002   3.13428
   D58       -0.00755  -0.00015   0.00000  -0.00001  -0.00001  -0.00756
   D59        0.00075  -0.00014   0.00000  -0.00001  -0.00001   0.00074
   D60        3.13614   0.00008   0.00000   0.00000   0.00000   3.13614
   D61       -3.12791  -0.00024   0.00000  -0.00001  -0.00001  -3.12792
   D62        0.00748  -0.00002   0.00000   0.00000   0.00000   0.00748
   D63       -0.00742   0.00065   0.00000   0.00003   0.00003  -0.00739
   D64        3.13826   0.00020   0.00000   0.00001   0.00001   3.13826
   D65        3.13443   0.00046   0.00000   0.00002   0.00002   3.13445
   D66       -0.00308   0.00001   0.00000   0.00000   0.00000  -0.00308
   D67        0.00236  -0.00031   0.00000  -0.00001  -0.00001   0.00234
   D68       -3.13800  -0.00036   0.00000  -0.00001  -0.00001  -3.13801
   D69        3.13985   0.00015   0.00000   0.00001   0.00001   3.13986
   D70       -0.00050   0.00010   0.00000   0.00000   0.00000  -0.00050
   D71        0.00431  -0.00033   0.00000  -0.00001  -0.00001   0.00430
   D72       -3.13885   0.00001   0.00000   0.00000   0.00000  -3.13885
   D73       -3.13852  -0.00028   0.00000  -0.00001  -0.00001  -3.13853
   D74        0.00150   0.00006   0.00000   0.00000   0.00000   0.00150
   D75       -0.00582   0.00051   0.00000   0.00002   0.00002  -0.00579
   D76       -3.14108   0.00028   0.00000   0.00001   0.00001  -3.14106
   D77        3.13735   0.00018   0.00000   0.00001   0.00001   3.13735
   D78        0.00209  -0.00006   0.00000   0.00000   0.00000   0.00208
         Item               Value     Threshold  Converged?
 Maximum Force            0.235096     0.000450     NO 
 RMS     Force            0.061990     0.000300     NO 
 Maximum Displacement     0.036877     0.001800     NO 
 RMS     Displacement     0.005839     0.001200     NO 
 Predicted change in Energy=-2.096437D-02
 GradGradGradGradGradGradGradGradGradGradGradGradGradGradGradGradGradGrad

 Leave Link  103 at Fri Jan 31 17:12:56 2025, MaxMem=   134217728 cpu:         0.0
 (Enter /home/mkochman/programs/g09/l202.exe)
                          Input orientation:                          
 ---------------------------------------------------------------------
 Center     Atomic      Atomic             Coordinates (Angstroms)
 Number     Number       Type             X           Y           Z
 ---------------------------------------------------------------------
      1          6           0       -8.348173   -0.529293    4.658862
      2          6           0       -8.516168   -1.020464    3.278636
      3          6           0       -8.136840   -0.029913    2.359138
      4          6           0       -7.562691    1.072633    3.249411
      5          6           0       -6.520976    0.027823    3.379876
      6          6           0       -8.373866    0.995630    4.535974
      7          6           0       -6.065402   -1.768806    5.143185
      8          6           0       -2.945659   -0.171002    1.574685
      9          7           0       -5.396283   -2.533874    5.704721
     10          6           0       -2.522700    0.734955    0.600945
     11          6           0       -1.262416    0.613606    0.047654
     12          6           0       -0.415685   -0.400897    0.464980
     13          6           0       -0.827978   -1.301433    1.437223
     14          6           0       -2.087342   -1.194522    1.991049
     15          1           0       -8.877976   -1.042083    5.446409
     16          1           0       -8.845694   -2.017634    3.041827
     17          1           0       -8.122493   -0.078635    1.290673
     18          1           0       -7.286160    2.013784    2.800772
     19          1           0       -7.877791    1.481235    5.370747
     20          1           0       -9.374677    1.399883    4.404678
     21          1           0       -3.186104    1.524352    0.287918
     22          1           0       -0.939400    1.312981   -0.706596
     23          1           0        0.568653   -0.491027    0.033625
     24          1           0       -0.165522   -2.087711    1.761050
     25          1           0       -2.423476   -1.884740    2.747211
     26          6           0       -5.320324   -0.003513    2.675662
     27          6           0       -4.229599   -0.062899    2.163727
     28          6           0       -6.890206   -0.915902    4.443464
 ---------------------------------------------------------------------
                    Distance matrix (angstroms):
                    1          2          3          4          5
     1  C    0.000000
     2  C    1.474617   0.000000
     3  C    2.362789   1.403766   0.000000
     4  C    2.273698   2.300223   1.528999   0.000000
     5  C    2.298877   2.256092   1.912134   1.481155   0.000000
     6  C    1.530083   2.380291   2.417961   1.522885   2.388810
     7  C    2.642348   3.169040   3.881433   3.728543   2.558258
     8  C    6.231186   5.886901   5.252013   5.066391   4.010129
     9  N    3.718308   4.232019   4.997339   4.871218   3.637600
    10  C    7.211182   6.795085   5.932523   5.703499   4.920233
    11  C    8.530968   8.107179   7.281125   7.082049   6.252943
    12  C    8.973823   8.597579   7.958751   7.810509   6.779012
    13  C    8.217572   7.910627   7.475704   7.367263   6.160442
    14  C    6.837964   6.558809   6.171566   6.058293   4.804172
    15  H    1.078830   2.197865   3.332418   3.320964   3.312206
    16  H    2.253329   1.076575   2.218011   3.352452   3.114882
    17  H    3.405690   2.234731   1.069672   2.339967   2.634570
    18  H    3.323795   3.308766   2.257298   1.078662   2.205654
    19  H    2.184093   3.323093   3.379417   2.183188   2.813702
    20  H    2.200010   2.804120   2.785820   2.173713   3.328119
    21  H    7.068915   6.620428   5.587082   5.303678   4.787606
    22  H    9.331240   8.873244   7.937584   7.718533   7.035970
    23  H   10.045102   9.661490   9.022542   8.882853   7.856809
    24  H    8.819396   8.554261   8.254342   8.180532   6.891144
    25  H    6.371317   6.176592   6.019428   5.950612   4.565924
    26  C    3.657512   3.407519   2.834369   2.552545   1.392287
    27  C    4.837962   4.531515   3.912264   3.684786   2.595699
    28  C    1.523656   2.002875   2.585245   2.415010   1.469071
                    6          7          8          9         10
     6  C    0.000000
     7  C    3.652372   0.000000
     8  C    6.292511   5.001996   0.000000
     9  N    4.763335   1.161194   5.352188   0.000000
    10  C    7.056100   6.281043   1.395644   6.707551   0.000000
    11  C    8.418056   7.396553   2.404317   7.681008   1.381728
    12  C    9.047427   7.461641   2.772196   7.537296   2.397532
    13  C    8.474620   6.432978   2.404442   6.371802   2.778186
    14  C    7.126976   5.107907   1.399164   5.151146   2.417604
    15  H    2.288077   2.920727   7.137325   3.796623   8.186936
    16  H    3.396301   3.493944   6.353973   4.388160   7.315388
    17  H    3.427713   4.682964   5.185441   5.739707   5.700467
    18  H    2.287065   4.613582   5.011639   5.717145   5.400481
    19  H    1.085701   3.728177   6.439401   4.731862   7.210058
    20  H    1.087328   4.640828   7.197834   5.743881   7.865119
    21  H    6.725949   6.535202   2.141918   7.120101   1.077608
    22  H    9.102557   8.366197   3.381054   8.704429   2.133218
    23  H   10.121756   8.470597   3.850672   8.480273   3.373626
    24  H    9.196961   6.808019   3.381962   6.566008   3.856109
    25  H    6.848601   4.360935   2.141119   4.243327   3.388083
    26  C    3.712568   3.124111   2.622830   3.947618   3.560405
    27  C    4.891113   3.893258   1.416742   4.472751   2.447930
    28  C    2.421520   1.377446   4.933987   2.537796   6.046933
                   11         12         13         14         15
    11  C    0.000000
    12  C    1.385760   0.000000
    13  C    2.405621   1.387878   0.000000
    14  C    2.779679   2.398577   1.379910   0.000000
    15  H    9.480750   9.840535   8.996850   7.620725   0.000000
    16  H    8.567065   8.962089   8.208013   6.888902   2.595141
    17  H    7.006065   7.757610   7.397747   6.177279   4.332335
    18  H    6.769464   7.647878   7.386341   6.162514   4.344145
    19  H    8.535296   9.126445   8.539069   7.218817   2.715369
    20  H    9.241789   9.951260   9.441873   8.103196   2.700947
    21  H    2.141906   3.378337   3.855739   3.391197   8.099014
    22  H    1.078127   2.141085   3.382829   3.857802  10.316336
    23  H    2.138510   1.078477   2.139492   3.373534  10.901408
    24  H    3.381718   2.141896   1.077936   2.131685   9.517461
    25  H    3.857123   3.382543   2.145211   1.077574   7.046723
    26  C    4.873795   5.394490   4.837303   3.512744   4.627370
    27  C    3.706697   4.188786   3.692262   2.428920   5.774271
    28  C    7.303052   7.616627   6.777664   5.399951   2.230033
                   16         17         18         19         20
    16  H    0.000000
    17  H    2.710955   0.000000
    18  H    4.329271   2.712576   0.000000
    19  H    4.313095   4.374937   2.690429   0.000000
    20  H    3.717070   3.667562   2.703940   1.783416   0.000000
    21  H    7.222232   5.286115   4.833677   6.917292   7.433817
    22  H    9.362327   7.584359   7.285199   9.225165   9.863396
    23  H   10.000488   8.791260   8.696509  10.184159  11.025038
    24  H    8.774434   8.220159   8.282920   9.232896  10.196108
    25  H    6.430346   6.153236   6.232740   6.925480   7.864804
    26  C    4.076640   3.126657   2.819512   4.001074   4.625667
    27  C    5.089242   3.989623   3.749801   5.096923   5.799433
    28  C    2.646192   3.487067   3.382053   2.753442   3.396610
                   21         22         23         24         25
    21  H    0.000000
    22  H    2.466053   0.000000
    23  H    4.269031   2.465075   0.000000
    24  H    4.933664   4.272338   2.464226   0.000000
    25  H    4.272193   4.935249   4.273035   2.472260   0.000000
    26  C    3.548322   5.689053   6.472873   5.634925   3.454832
    27  C    2.669627   4.577905   5.267244   4.558369   2.630900
    28  C    6.078140   8.179434   8.675356   7.334157   4.875203
                   26         27         28
    26  C    0.000000
    27  C    1.206352   0.000000
    28  C    2.534188   3.606057   0.000000
 Symmetry turned off by external request.
 Stoichiometry    C16H11N
 Framework group  C1[X(C16H11N)]
 Deg. of freedom    78
 Full point group                 C1      NOp   1
 Rotational constants (GHZ):      1.1232849      0.2321115      0.2021925
 Leave Link  202 at Fri Jan 31 17:12:56 2025, MaxMem=   134217728 cpu:         0.0
 (Enter /home/mkochman/programs/g09/l301.exe)
 Standard basis: STO-3G (5D, 7F)
 Ernie: Thresh=  0.10000D-02 Tol=  0.10000D-05 Strict=F.
    96 basis functions,   288 primitive gaussians,    96 cartesian basis functions
    57 alpha electrons       57 beta electrons
       nuclear repulsion energy       998.7888306887 Hartrees.
 IExCor=    0 DFT=F Ex=HF Corr=None ExCW=0 ScaHFX=  1.000000
 ScaDFX=  1.000000  1.000000  1.000000  1.000000 ScalE2=  1.000000  1.000000
 IRadAn=      0 IRanWt=     -1 IRanGd=            0 ICorTp=0 IEmpDi=  4
 NAtoms=   28 NActive=   28 NUniq=   28 SFac= 1.00D+00 NAtFMM=   60 NAOKFM=F Big=F
 Integral buffers will be    131072 words long.
 Raffenetti 1 integral format.
 Two-electron integral symmetry is turned off.
 Leave Link  301 at Fri Jan 31 17:12:57 2025, MaxMem=   134217728 cpu:         0.0
 (Enter /home/mkochman/programs/g09/l402.exe)
 External calculation of energy and first derivatives.
 Running external command "bash run_external.bash R"
         input file       "/home/mkochman/systems/Z_MRSF_fixed/1_opt_meci/Gau-3826819.EIn"
         output file      "/home/mkochman/systems/Z_MRSF_fixed/1_opt_meci/Gau-3826819.EOu"
         message file     "/home/mkochman/systems/Z_MRSF_fixed/1_opt_meci/Gau-3826819.EMs"
         fchk file        "/home/mkochman/systems/Z_MRSF_fixed/1_opt_meci/Gau-3826819.EFC"
         mat. el file     "/home/mkochman/systems/Z_MRSF_fixed/1_opt_meci/Gau-3826819.EUF"
 Recovered energy= -670.851854440     dipole=      0.000000000000      0.000000000000      0.000000000000
 Energy=    -670.851854     NIter=   0.
 Dipole moment=       0.000000       0.000000       0.000000
 Leave Link  402 at Fri Jan 31 17:20:12 2025, MaxMem=   134217728 cpu:         0.0
 (Enter /home/mkochman/programs/g09/l716.exe)
 Dipole        = 0.00000000D+00 0.00000000D+00 0.00000000D+00
 -------------------------------------------------------------------
 Center     Atomic                   Forces (Hartrees/Bohr)
 Number     Number              X              Y              Z
 -------------------------------------------------------------------
      1        6          -0.311431669    0.496349264    0.273115166
      2        6           1.702667627   -1.829740265    2.670340080
      3        6           2.580367918    1.304950461   -0.444805277
      4        6          -0.049418294    0.556080570    0.455574988
      5        6          -1.258504317    1.148137000   -3.105616436
      6        6          -0.090036251    0.089326759    0.076274002
      7        6          -0.111655931   -0.087240294    0.011742075
      8        6          -0.039201405    0.004775183    0.025184299
      9        7           0.036668657    0.036363976    0.012255766
     10        6           0.005135921    0.010953041   -0.010239781
     11        6          -0.006160356    0.000534475   -0.001564564
     12        6           0.009641690   -0.000342530   -0.004805985
     13        6          -0.004657734   -0.000995153    0.005751776
     14        6           0.011137382   -0.011712057    0.001724707
     15        1           0.016454539    0.011507680    0.015309466
     16        1          -0.074353064    0.026436564    0.029531518
     17        1           0.026563836    0.003828073    0.005216916
     18        1          -0.045914127    0.026837162    0.004046054
     19        1          -0.014744865   -0.010219791    0.012743049
     20        1           0.003568430    0.035949815   -0.012158636
     21        1          -0.001992950    0.004244866   -0.000877767
     22        1           0.001431129    0.003278482   -0.003634403
     23        1           0.004441821   -0.000205747   -0.001843450
     24        1           0.002886871   -0.003806537    0.001709609
     25        1          -0.000850003   -0.004101308    0.002528470
     26        6          -0.249679809    0.036301314   -0.037777570
     27        6           0.141718473   -0.013492668    0.003536399
     28        6          -2.284156009   -1.834045552    0.016760834
 -------------------------------------------------------------------
 Cartesian Forces:  Max     3.105616436 RMS     0.724969924
 Leave Link  716 at Fri Jan 31 17:20:12 2025, MaxMem=   134217728 cpu:         0.0
 (Enter /home/mkochman/programs/g09/l103.exe)

 GradGradGradGradGradGradGradGradGradGradGradGradGradGradGradGradGradGrad
 Berny optimization.
 Using GEDIIS/GDIIS optimizer.
 FormGI is forming the generalized inverse of G from B-inverse, IUseBI=4.
 GSVD:  received Info=                   1 from GESDD.
 Internal  Forces:  Max     2.038146276 RMS     0.496352794
 Search for a local minimum.
 Step number   2 out of a maximum of  168
 All quantities printed in internal units (Hartrees-Bohrs-Radians)
 RMS Force = .49635D+00 SwitMx=.10000D-02 MixMth= 1
 Mixed Optimization -- RFO/linear search
 Update second derivatives using D2CorX and points    2    1
 DE=  7.64D-02 DEPred=-2.10D-02 R=-3.64D+00
 Trust test=-3.64D+00 RLast= 2.69D-02 DXMaxT set to 5.00D-02
 ITU= -1  0
 Use linear search instead of GDIIS.
 Energy rises -- skip Quadratic/GDIIS search.
 Quartic linear search produced a step of -0.92032.
 Iteration  1 RMS(Cart)=  0.00537312 RMS(Int)=  0.00001129
 Iteration  2 RMS(Cart)=  0.00001540 RMS(Int)=  0.00000029
 Iteration  3 RMS(Cart)=  0.00000000 RMS(Int)=  0.00000029
 ITry= 1 IFail=0 DXMaxC= 3.39D-02 DCOld= 1.00D+10 DXMaxT= 5.00D-02 DXLimC= 3.00D+00 Rises=T
 Variable       Old X    -DE/DX   Delta X   Delta X   Delta X     New X
                                 (Linear)    (Quad)   (Total)
    R1        2.78662  -1.38981  -0.00572   0.00000  -0.00572   2.78090
    R2        2.89144   0.38805   0.00096   0.00000   0.00096   2.89240
    R3        2.03869  -0.00237  -0.00018   0.00000  -0.00018   2.03851
    R4        2.87929  -1.45457  -0.00361   0.00000  -0.00361   2.87568
    R5        2.65273   2.01833   0.00301   0.00000   0.00301   2.65574
    R6        2.03443  -0.00825   0.00007   0.00000   0.00007   2.03451
    R7        2.88939  -1.23449  -0.00220   0.00000  -0.00220   2.88719
    R8        2.02139  -0.00505  -0.00042   0.00000  -0.00042   2.02097
    R9        2.79898  -1.33327  -0.00557   0.00000  -0.00557   2.79341
   R10        2.87784   0.38770   0.00066   0.00000   0.00066   2.87849
   R11        2.03838   0.00996  -0.00005   0.00000  -0.00005   2.03832
   R12        2.63104  -0.09760   0.00043   0.00000   0.00043   2.63147
   R13        2.77614   2.03815   0.00235   0.00000   0.00235   2.77849
   R14        2.05168  -0.00146  -0.00023   0.00000  -0.00023   2.05145
   R15        2.05475   0.01151  -0.00005   0.00000  -0.00005   2.05470
   R16        2.19434   0.00306   0.00071   0.00000   0.00071   2.19505
   R17        2.60299  -0.00123  -0.00041   0.00000  -0.00041   2.60259
   R18        2.63739   0.02000  -0.00033   0.00000  -0.00033   2.63706
   R19        2.64404   0.02003  -0.00032   0.00000  -0.00032   2.64372
   R20        2.67725  -0.02315  -0.00030   0.00000  -0.00030   2.67695
   R21        2.61109   0.00490  -0.00034   0.00000  -0.00034   2.61075
   R22        2.03638   0.00460  -0.00013   0.00000  -0.00013   2.03626
   R23        2.61871   0.01076  -0.00010   0.00000  -0.00010   2.61861
   R24        2.03737   0.00511  -0.00017   0.00000  -0.00017   2.03719
   R25        2.62271   0.01186  -0.00011   0.00000  -0.00011   2.62260
   R26        2.03803   0.00481  -0.00015   0.00000  -0.00015   2.03788
   R27        2.60765   0.00393  -0.00031   0.00000  -0.00031   2.60734
   R28        2.03700   0.00505  -0.00018   0.00000  -0.00018   2.03682
   R29        2.03632   0.00465  -0.00011   0.00000  -0.00011   2.03621
   R30        2.27968   0.10377  -0.00121   0.00000  -0.00121   2.27846
    A1        1.82851   0.65425   0.00124   0.00000   0.00124   1.82975
    A2        2.05896   0.24334   0.00211   0.00000   0.00211   2.06107
    A3        1.46276  -1.94890  -0.00795   0.00000  -0.00795   1.45481
    A4        2.12246  -0.28106  -0.00075   0.00000  -0.00075   2.12171
    A5        1.83133   0.69820   0.00382   0.00000   0.00382   1.83515
    A6        2.04038   0.22540  -0.00030   0.00000  -0.00030   2.04007
    A7        1.92546  -0.17935   0.00301   0.00000   0.00302   1.92847
    A8        2.15229   0.05656  -0.00176   0.00000  -0.00176   2.15053
    A9        2.20461   0.13539  -0.00117   0.00000  -0.00117   2.20344
   A10        1.80175  -0.11174  -0.00336   0.00000  -0.00336   1.79839
   A11        2.24691   0.11712   0.00149   0.00000   0.00149   2.24841
   A12        2.22611   0.03149   0.00183   0.00000   0.00183   2.22794
   A13        1.37630  -1.98945  -0.00782   0.00000  -0.00782   1.36848
   A14        1.82909   0.62176   0.00328   0.00000   0.00328   1.83236
   A15        2.07517   0.27466  -0.00020   0.00000  -0.00020   2.07497
   A16        1.83853   0.62608   0.00067   0.00000   0.00067   1.83920
   A17        2.06213   0.29465   0.00271   0.00000   0.00271   2.06484
   A18        2.13182  -0.30454  -0.00077   0.00000  -0.00077   2.13105
   A19        2.18687   0.07596  -0.00196   0.00000  -0.00196   2.18490
   A20        1.91787  -0.21780   0.00332   0.00000   0.00332   1.92119
   A21        2.17545   0.12802  -0.00144   0.00000  -0.00144   2.17401
   A22        1.68032  -0.06111  -0.00087   0.00000  -0.00087   1.67944
   A23        1.95664  -0.01749  -0.00060   0.00000  -0.00061   1.95603
   A24        1.97761   0.06174   0.00125   0.00000   0.00125   1.97886
   A25        1.96445   0.05462   0.00096   0.00000   0.00096   1.96541
   A26        1.94923  -0.02140  -0.00063   0.00000  -0.00063   1.94859
   A27        1.92529  -0.01750  -0.00013   0.00000  -0.00013   1.92516
   A28        2.09044  -0.00477   0.00056   0.00000   0.00056   2.09099
   A29        2.11204  -0.00110  -0.00016   0.00000  -0.00016   2.11188
   A30        2.08064   0.00573  -0.00040   0.00000  -0.00040   2.08024
   A31        2.09300   0.00034  -0.00025   0.00000  -0.00025   2.09275
   A32        2.08474   0.00042   0.00014   0.00000   0.00014   2.08488
   A33        2.10544  -0.00076   0.00011   0.00000   0.00011   2.10555
   A34        2.09558   0.00274  -0.00020   0.00000  -0.00020   2.09538
   A35        2.09030  -0.00145   0.00008   0.00000   0.00008   2.09037
   A36        2.09731  -0.00130   0.00012   0.00000   0.00012   2.09743
   A37        2.09957  -0.00160   0.00034   0.00000   0.00034   2.09991
   A38        2.09257   0.00068  -0.00017   0.00000  -0.00017   2.09240
   A39        2.09105   0.00093  -0.00017   0.00000  -0.00017   2.09088
   A40        2.09671   0.00297  -0.00018   0.00000  -0.00018   2.09653
   A41        2.09576  -0.00118   0.00012   0.00000   0.00012   2.09587
   A42        2.09072  -0.00179   0.00006   0.00000   0.00006   2.09078
   A43        2.09105   0.00030  -0.00028   0.00000  -0.00028   2.09078
   A44        2.07833   0.00098   0.00010   0.00000   0.00010   2.07843
   A45        2.11379  -0.00128   0.00018   0.00000   0.00018   2.11396
   A46        1.75163  -0.07508  -0.00329   0.00000  -0.00329   1.74834
   A47        2.28932  -0.02171   0.00175   0.00000   0.00175   2.29108
   A48        2.23324   0.05567   0.00143   0.00000   0.00143   2.23466
   A49        3.15110  -0.05882  -0.00052   0.00000  -0.00052   3.15059
   A50        3.05740  -0.08627  -0.00124   0.00000  -0.00124   3.05616
   A51        3.11650   0.01576  -0.00043   0.00000  -0.00043   3.11608
   A52        3.08976   0.09474   0.00021   0.00000   0.00021   3.08997
   A53        3.18950  -0.05099   0.00036   0.00000   0.00036   3.18986
   A54        3.15755   0.05332   0.00040   0.00000   0.00040   3.15795
    D1        0.38668  -0.50964  -0.00318   0.00000  -0.00318   0.38351
    D2       -2.79618  -0.19312  -0.00093   0.00000  -0.00093  -2.79710
    D3        2.81108   0.03599  -0.00080   0.00000  -0.00080   2.81028
    D4       -0.37178   0.35251   0.00146   0.00000   0.00146  -0.37033
    D5       -1.42583  -0.72490  -0.00513   0.00000  -0.00513  -1.43096
    D6        1.67450  -0.40838  -0.00288   0.00000  -0.00288   1.67161
    D7       -0.69038   0.89867   0.00450   0.00000   0.00450  -0.68588
    D8       -2.74048   0.87427   0.00407   0.00000   0.00407  -2.73642
    D9        1.34953   0.86243   0.00374   0.00000   0.00374   1.35327
   D10       -3.08200   0.03437   0.00049   0.00000   0.00049  -3.08151
   D11        1.15108   0.00997   0.00006   0.00000   0.00006   1.15114
   D12       -1.04209  -0.00188  -0.00027   0.00000  -0.00027  -1.04236
   D13        0.83527  -0.83452  -0.00270   0.00000  -0.00270   0.83257
   D14       -1.21483  -0.85893  -0.00313   0.00000  -0.00313  -1.21797
   D15        2.87518  -0.87077  -0.00346   0.00000  -0.00346   2.87172
   D16        1.13182   0.71373   0.00078   0.00000   0.00078   1.13260
   D17       -2.14806   0.40366  -0.00002   0.00000  -0.00002  -2.14808
   D18       -0.67765   0.55188   0.00167   0.00000   0.00167  -0.67597
   D19        2.32566   0.24181   0.00087   0.00000   0.00087   2.32653
   D20       -3.08676   0.01350  -0.00098   0.00000  -0.00098  -3.08774
   D21       -0.08346  -0.29657  -0.00178   0.00000  -0.00178  -0.08524
   D22        0.10904  -0.00026   0.00120   0.00000   0.00120   0.11024
   D23        3.11821   0.28658   0.00098   0.00000   0.00098   3.11919
   D24       -2.98975  -0.32586  -0.00113   0.00000  -0.00113  -2.99087
   D25        0.01942  -0.03902  -0.00134   0.00000  -0.00134   0.01808
   D26        1.22785   0.65638  -0.00068   0.00000  -0.00068   1.22717
   D27       -0.57177   0.53874   0.00087   0.00000   0.00087  -0.57091
   D28       -3.02835  -0.02353  -0.00163   0.00000  -0.00163  -3.02997
   D29       -1.78348   0.36513  -0.00044   0.00000  -0.00044  -1.78391
   D30        2.70008   0.24749   0.00111   0.00000   0.00111   2.70119
   D31        0.24351  -0.31478  -0.00139   0.00000  -0.00139   0.24212
   D32        1.72724  -0.36966  -0.00305   0.00000  -0.00304   1.72420
   D33       -1.49451  -0.54966  -0.00420   0.00000  -0.00420  -1.49871
   D34       -2.76752  -0.27958  -0.00156   0.00000  -0.00156  -2.76907
   D35        0.29391  -0.45958  -0.00271   0.00000  -0.00271   0.29120
   D36       -0.31393   0.29847   0.00097   0.00000   0.00096  -0.31296
   D37        2.74750   0.11847  -0.00019   0.00000  -0.00019   2.74732
   D38        0.76465  -0.87041  -0.00255   0.00000  -0.00255   0.76210
   D39        2.80853  -0.90383  -0.00337   0.00000  -0.00337   2.80516
   D40       -1.29782  -0.90166  -0.00330   0.00000  -0.00330  -1.30112
   D41       -0.67092   0.94903   0.00481   0.00000   0.00481  -0.66611
   D42        1.37296   0.91561   0.00399   0.00000   0.00399   1.37695
   D43       -2.73338   0.91778   0.00406   0.00000   0.00406  -2.72933
   D44       -3.09004   0.02151   0.00041   0.00000   0.00041  -3.08964
   D45       -1.04616  -0.01191  -0.00041   0.00000  -0.00041  -1.04657
   D46        1.13067  -0.00974  -0.00034   0.00000  -0.00034   1.13033
   D47       -0.09270  -0.10985  -0.00067   0.00000  -0.00067  -0.09338
   D48        3.01945  -0.07905  -0.00070   0.00000  -0.00070   3.01875
   D49       -3.09140   0.08282   0.00070   0.00000   0.00070  -3.09069
   D50        0.02076   0.11361   0.00067   0.00000   0.00067   0.02143
   D51        0.22989  -0.03546   0.00044   0.00000   0.00044   0.23033
   D52       -2.77972   0.26860   0.00115   0.00000   0.00115  -2.77858
   D53       -2.99123  -0.21678  -0.00074   0.00000  -0.00074  -2.99197
   D54        0.28235   0.08728  -0.00003   0.00000  -0.00003   0.28232
   D55        0.00586   0.00671   0.00002   0.00000   0.00002   0.00587
   D56       -3.13598   0.00561   0.00001   0.00000   0.00001  -3.13597
   D57        3.13428  -0.00558   0.00001   0.00000   0.00001   3.13429
   D58       -0.00756  -0.00668   0.00001   0.00000   0.00001  -0.00755
   D59        0.00074  -0.00573   0.00001   0.00000   0.00001   0.00075
   D60        3.13614  -0.00464   0.00000   0.00000   0.00000   3.13614
   D61       -3.12792   0.00639   0.00001   0.00000   0.00001  -3.12791
   D62        0.00748   0.00747   0.00000   0.00000   0.00000   0.00748
   D63       -0.00739  -0.00354  -0.00002   0.00000  -0.00002  -0.00741
   D64        3.13826  -0.00197  -0.00001   0.00000  -0.00001   3.13826
   D65        3.13445  -0.00243  -0.00002   0.00000  -0.00002   3.13444
   D66       -0.00308  -0.00086   0.00000   0.00000   0.00000  -0.00308
   D67        0.00234  -0.00063   0.00001   0.00000   0.00001   0.00236
   D68       -3.13801   0.00099   0.00001   0.00000   0.00001  -3.13800
   D69        3.13986  -0.00221   0.00000   0.00000   0.00000   3.13985
   D70       -0.00050  -0.00060   0.00000   0.00000   0.00000  -0.00050
   D71        0.00430   0.00164   0.00001   0.00000   0.00001   0.00431
   D72       -3.13885   0.00167   0.00000   0.00000   0.00000  -3.13885
   D73       -3.13853   0.00002   0.00001   0.00000   0.00001  -3.13852
   D74        0.00150   0.00005   0.00000   0.00000   0.00000   0.00150
   D75       -0.00579   0.00158  -0.00002   0.00000  -0.00002  -0.00581
   D76       -3.14106   0.00046  -0.00001   0.00000  -0.00001  -3.14107
   D77        3.13735   0.00154  -0.00001   0.00000  -0.00001   3.13735
   D78        0.00208   0.00042   0.00000   0.00000   0.00000   0.00209
         Item               Value     Threshold  Converged?
 Maximum Force            2.038146     0.000450     NO 
 RMS     Force            0.496353     0.000300     NO 
 Maximum Displacement     0.033943     0.001800     NO 
 RMS     Displacement     0.005374     0.001200     NO 
 Predicted change in Energy=-1.593662D-02
 GradGradGradGradGradGradGradGradGradGradGradGradGradGradGradGradGradGrad

 Leave Link  103 at Fri Jan 31 17:20:12 2025, MaxMem=   134217728 cpu:         0.0
 (Enter /home/mkochman/programs/g09/l202.exe)
                          Input orientation:                          
 ---------------------------------------------------------------------
 Center     Atomic      Atomic             Coordinates (Angstroms)
 Number     Number       Type             X           Y           Z
 ---------------------------------------------------------------------
      1          6           0       -8.346192   -0.528389    4.658615
      2          6           0       -8.503395   -1.021004    3.280867
      3          6           0       -8.125460   -0.030677    2.358125
      4          6           0       -7.561581    1.074298    3.249949
      5          6           0       -6.523943    0.029496    3.379540
      6          6           0       -8.375444    0.996937    4.535203
      7          6           0       -6.065503   -1.770388    5.141432
      8          6           0       -2.949408   -0.169937    1.574472
      9          7           0       -5.395214   -2.536004    5.701600
     10          6           0       -2.525183    0.736235    0.601730
     11          6           0       -1.264938    0.613719    0.049056
     12          6           0       -0.419899   -0.402174    0.466260
     13          6           0       -0.833604   -1.302933    1.437611
     14          6           0       -2.092980   -1.194835    1.990772
     15          1           0       -8.876884   -1.041555    5.445187
     16          1           0       -8.827733   -2.020184    3.045193
     17          1           0       -8.106350   -0.081682    1.290061
     18          1           0       -7.286110    2.015937    2.801750
     19          1           0       -7.882565    1.483376    5.371223
     20          1           0       -9.376379    1.399843    4.400973
     21          1           0       -3.187485    1.526593    0.289025
     22          1           0       -0.940626    1.313125   -0.704480
     23          1           0        0.564479   -0.493234    0.035389
     24          1           0       -0.172324   -2.090177    1.761176
     25          1           0       -2.430536   -1.885024    2.746242
     26          6           0       -5.323643   -0.001176    2.674247
     27          6           0       -4.233343   -0.060774    2.162943
     28          6           0       -6.890706   -0.916881    4.443345
 ---------------------------------------------------------------------
                    Distance matrix (angstroms):
                    1          2          3          4          5
     1  C    0.000000
     2  C    1.471589   0.000000
     3  C    2.364042   1.405359   0.000000
     4  C    2.273447   2.297447   1.527835   0.000000
     5  C    2.295182   2.243104   1.900464   1.478207   0.000000
     6  C    1.530590   2.379457   2.420361   1.523232   2.387374
     7  C    2.641442   3.156992   3.875154   3.729370   2.560082
     8  C    6.226211   5.872212   5.236891   5.062360   4.009408
     9  N    3.718414   4.220896   4.990965   4.872168   3.639750
    10  C    7.207061   6.782675   5.919137   5.700232   4.919938
    11  C    8.526230   8.093960   7.267311   7.078528   6.252246
    12  C    8.967602   8.581834   7.943101   7.805929   6.777382
    13  C    8.210588   7.893210   7.459031   7.362164   6.158442
    14  C    6.831119   6.541252   6.154757   6.053106   4.802197
    15  H    1.078734   2.196405   3.334135   3.320530   3.309135
    16  H    2.249548   1.076614   2.218871   3.349759   3.101681
    17  H    3.406497   2.236801   1.069452   2.339706   2.623412
    18  H    3.323449   3.306713   2.256090   1.078634   2.204696
    19  H    2.184024   3.320684   3.380845   2.184073   2.815390
    20  H    2.201305   2.806642   2.790056   2.173552   3.325292
    21  H    7.066012   6.610618   5.575829   5.301355   4.787958
    22  H    9.327184   8.861525   7.925099   7.715672   7.035649
    23  H   10.038700   9.645621   9.006892   8.878255   7.855083
    24  H    8.811722   8.535768   8.237127   8.175051   6.888772
    25  H    6.363380   6.157270   6.001783   5.944656   4.563161
    26  C    3.653966   3.393945   2.819749   2.548812   1.392516
    27  C    4.833484   4.517205   3.897124   3.680644   2.595208
    28  C    1.521745   1.990719   2.580332   2.416415   1.470315
                    6          7          8          9         10
     6  C    0.000000
     7  C    3.655329   0.000000
     8  C    6.290421   4.999470   0.000000
     9  N    4.766962   1.161569   5.349152   0.000000
    10  C    7.054483   6.279006   1.395472   6.704722   0.000000
    11  C    8.416155   7.393354   2.403841   7.676665   1.381549
    12  C    9.044585   7.456681   2.771369   7.530988   2.397197
    13  C    8.471353   6.427252   2.403962   6.364774   2.778191
    14  C    7.123717   5.102828   1.398996   5.145262   2.417699
    15  H    2.288003   2.920159   7.132820   3.797519   8.183135
    16  H    3.395249   3.476569   6.335704   4.370898   7.300033
    17  H    3.430273   4.674382   5.165533   5.730238   5.682624
    18  H    2.286891   4.615220   5.009116   5.718809   5.398532
    19  H    1.085580   3.733832   6.440869   4.738299   7.211644
    20  H    1.087300   4.643334   7.194392   5.747365   7.862156
    21  H    6.724990   6.534442   2.141792   7.118619   1.077541
    22  H    9.101141   8.363439   3.380577   8.700402   2.133028
    23  H   10.118852   8.465191   3.849766   8.473299   3.373181
    24  H    9.193295   6.801320   3.381475   6.557765   3.856017
    25  H    6.844561   4.354660   2.140980   4.236417   3.388051
    26  C    3.711183   3.125295   2.622018   3.949093   3.559561
    27  C    4.889107   3.892427   1.416582   4.472001   2.447533
    28  C    2.423961   1.377229   4.931753   2.537964   6.045542
                   11         12         13         14         15
    11  C    0.000000
    12  C    1.385709   0.000000
    13  C    2.405762   1.387819   0.000000
    14  C    2.779710   2.398260   1.379746   0.000000
    15  H    9.476280   9.834588   8.990179   7.614317   0.000000
    16  H    8.550447   8.942065   8.185650   6.866578   2.592316
    17  H    6.987746   7.737112   7.376046   6.155544   4.333606
    18  H    6.767426   7.645040   7.383130   6.159167   4.343567
    19  H    8.536671   9.127176   8.539594   7.219387   2.714667
    20  H    9.238650   9.947249   9.437452   8.098723   2.701907
    21  H    2.141754   3.378030   3.855674   3.391174   8.096336
    22  H    1.078036   2.141037   3.382863   3.857741  10.312473
    23  H    2.138294   1.078397   2.139270   3.373108  10.895223
    24  H    3.381747   2.141835   1.077840   2.131495   9.510042
    25  H    3.857091   3.382281   2.145119   1.077515   7.039257
    26  C    4.872660   5.392839   4.835730   3.511288   4.624501
    27  C    3.706061   4.187797   3.691516   2.428352   5.770400
    28  C    7.300806   7.612718   6.772883   5.395419   2.228034
                   16         17         18         19         20
    16  H    0.000000
    17  H    2.712687   0.000000
    18  H    4.327371   2.712564   0.000000
    19  H    4.310301   4.376684   2.691016   0.000000
    20  H    3.719643   3.672283   2.703018   1.783212   0.000000
    21  H    7.210305   5.271040   4.832388   6.919131   7.431460
    22  H    9.347590   7.567779   7.283733   9.226790   9.860786
    23  H    9.980187   8.770796   8.693701  10.184825  11.021013
    24  H    8.750411   8.197851   8.279427   9.233121  10.191339
    25  H    6.405604   6.130854   6.228738   6.925407   7.859594
    26  C    4.061113   3.109005   2.817140   4.003205   4.622673
    27  C    5.072087   3.970207   3.747024   5.098458   5.795946
    28  C    2.631384   3.481170   3.384169   2.757894   3.398173
                   21         22         23         24         25
    21  H    0.000000
    22  H    2.465967   0.000000
    23  H    4.268638   2.464890   0.000000
    24  H    4.933503   4.272261   2.464030   0.000000
    25  H    4.272004   4.935126   4.272694   2.472238   0.000000
    26  C    3.547751   5.688059   6.471142   5.633268   3.453134
    27  C    2.669293   4.577303   5.266176   4.557605   2.630254
    28  C    6.078058   8.177804   8.671178   7.328527   4.869350
                   26         27         28
    26  C    0.000000
    27  C    1.205710   0.000000
    28  C    2.534543   3.604820   0.000000
 Symmetry turned off by external request.
 Stoichiometry    C16H11N
 Framework group  C1[X(C16H11N)]
 Deg. of freedom    78
 Full point group                 C1      NOp   1
 Rotational constants (GHZ):      1.1240161      0.2325766      0.2025339
 Leave Link  202 at Fri Jan 31 17:20:12 2025, MaxMem=   134217728 cpu:         0.0
 (Enter /home/mkochman/programs/g09/l301.exe)
 Standard basis: STO-3G (5D, 7F)
 Ernie: Thresh=  0.10000D-02 Tol=  0.10000D-05 Strict=F.
    96 basis functions,   288 primitive gaussians,    96 cartesian basis functions
    57 alpha electrons       57 beta electrons
       nuclear repulsion energy       999.4418322946 Hartrees.
 IExCor=    0 DFT=F Ex=HF Corr=None ExCW=0 ScaHFX=  1.000000
 ScaDFX=  1.000000  1.000000  1.000000  1.000000 ScalE2=  1.000000  1.000000
 IRadAn=      0 IRanWt=     -1 IRanGd=            0 ICorTp=0 IEmpDi=  4
 NAtoms=   28 NActive=   28 NUniq=   28 SFac= 1.00D+00 NAtFMM=   60 NAOKFM=F Big=F
 Integral buffers will be    131072 words long.
 Raffenetti 1 integral format.
 Two-electron integral symmetry is turned off.
 Leave Link  301 at Fri Jan 31 17:20:12 2025, MaxMem=   134217728 cpu:         0.0
 (Enter /home/mkochman/programs/g09/l402.exe)
 External calculation of energy and first derivatives.
 Running external command "bash run_external.bash R"
         input file       "/home/mkochman/systems/Z_MRSF_fixed/1_opt_meci/Gau-3826819.EIn"
         output file      "/home/mkochman/systems/Z_MRSF_fixed/1_opt_meci/Gau-3826819.EOu"
         message file     "/home/mkochman/systems/Z_MRSF_fixed/1_opt_meci/Gau-3826819.EMs"
         fchk file        "/home/mkochman/systems/Z_MRSF_fixed/1_opt_meci/Gau-3826819.EFC"
         mat. el file     "/home/mkochman/systems/Z_MRSF_fixed/1_opt_meci/Gau-3826819.EUF"
 Recovered energy= -670.929185660     dipole=      0.000000000000      0.000000000000      0.000000000000
 Energy=    -670.929186     NIter=   0.
 Dipole moment=       0.000000       0.000000       0.000000
 Leave Link  402 at Fri Jan 31 17:28:17 2025, MaxMem=   134217728 cpu:         0.0
 (Enter /home/mkochman/programs/g09/l716.exe)
 Dipole        = 0.00000000D+00 0.00000000D+00 0.00000000D+00
 -------------------------------------------------------------------
 Center     Atomic                   Forces (Hartrees/Bohr)
 Number     Number              X              Y              Z
 -------------------------------------------------------------------
      1        6           0.051123491    0.010329216    0.058544294
      2        6          -0.208593680   -0.245514806    0.014460978
      3        6           0.182646127    0.084397879    0.156397297
      4        6          -0.110709192   -0.006934442   -0.034738625
      5        6           0.291883079    0.136290740   -0.229006095
      6        6           0.015047772   -0.001570332   -0.000643962
      7        6           0.028524654   -0.067038849    0.019505717
      8        6          -0.027755131    0.002141242    0.011311988
      9        7          -0.029996124    0.034616799   -0.020765255
     10        6           0.006269747   -0.000683351   -0.004046235
     11        6           0.000680077   -0.003895443    0.004423236
     12        6           0.015090424   -0.000707795   -0.007277700
     13        6          -0.003289468    0.002591097   -0.001676246
     14        6           0.008296936    0.001704203   -0.005514006
     15        1          -0.006349266    0.003424117    0.006415227
     16        1          -0.006228128    0.006745779   -0.002602758
     17        1           0.012514636   -0.000461273   -0.014099208
     18        1           0.006381428    0.005296036    0.007885684
     19        1           0.002475423    0.010497478    0.002764302
     20        1          -0.008238886   -0.009927480    0.007685845
     21        1          -0.003439410    0.003370985   -0.001421530
     22        1           0.002563134    0.004038131   -0.004648157
     23        1           0.005291401   -0.000520907   -0.002308005
     24        1           0.004795547   -0.004881876    0.001524125
     25        1          -0.000324432   -0.003472260    0.002987046
     26        6          -0.075459256    0.013027350    0.079183572
     27        6           0.059395353   -0.008000199   -0.036053752
     28        6          -0.212647535    0.035164204   -0.008266623
 -------------------------------------------------------------------
 Cartesian Forces:  Max     0.291883079 RMS     0.070660368
 Leave Link  716 at Fri Jan 31 17:28:17 2025, MaxMem=   134217728 cpu:         0.0
 (Enter /home/mkochman/programs/g09/l103.exe)

 GradGradGradGradGradGradGradGradGradGradGradGradGradGradGradGradGradGrad
 Berny optimization.
 Using GEDIIS/GDIIS optimizer.
 FormGI is forming the generalized inverse of G from B-inverse, IUseBI=4.
 Internal  Forces:  Max     0.157328618 RMS     0.034163391
 Search for a local minimum.
 Step number   3 out of a maximum of  168
 All quantities printed in internal units (Hartrees-Bohrs-Radians)
 RMS Force = .34163D-01 SwitMx=.10000D-02 MixMth= 1
 Mixed Optimization -- RFO/linear search
 Update second derivatives using D2CorX and points    2    1    3
 ITU=  0 -1  0
 Use linear search instead of GDIIS.
     Eigenvalues ---    0.00230   0.00720   0.00887   0.00981   0.01134
     Eigenvalues ---    0.01424   0.01437   0.01532   0.02146   0.02223
     Eigenvalues ---    0.02242   0.02263   0.02281   0.02288   0.02307
     Eigenvalues ---    0.02313   0.02368   0.02391   0.02409   0.02646
     Eigenvalues ---    0.02935   0.03011   0.04389   0.04659   0.04661
     Eigenvalues ---    0.05719   0.05931   0.06077   0.06671   0.07118
     Eigenvalues ---    0.07469   0.11735   0.15117   0.15598   0.15971
     Eigenvalues ---    0.16000   0.16000   0.16000   0.16000   0.16000
     Eigenvalues ---    0.16243   0.21980   0.22000   0.23116   0.23684
     Eigenvalues ---    0.24291   0.24857   0.24996   0.26133   0.26304
     Eigenvalues ---    0.27021   0.28356   0.29716   0.33782   0.35127
     Eigenvalues ---    0.35328   0.36147   0.36160   0.36188   0.36232
     Eigenvalues ---    0.36256   0.36293   0.36296   0.36406   0.37291
     Eigenvalues ---    0.38139   0.42500   0.42971   0.43358   0.46739
     Eigenvalues ---    0.46830   0.47112   0.48186   0.48964   0.49585
     Eigenvalues ---    1.00502   1.26021 449.81879
 RFO step:  Lambda=-3.36362902D-01 EMin= 2.29999997D-03
 Quartic linear search produced a step of  0.13156.
 Maximum step size (   0.050) exceeded in Quadratic search.
    -- Step size scaled by   0.073
 Iteration  1 RMS(Cart)=  0.01141688 RMS(Int)=  0.00003859
 Iteration  2 RMS(Cart)=  0.00005905 RMS(Int)=  0.00001289
 Iteration  3 RMS(Cart)=  0.00000000 RMS(Int)=  0.00001289
 ITry= 1 IFail=0 DXMaxC= 5.02D-02 DCOld= 1.00D+10 DXMaxT= 5.00D-02 DXLimC= 3.00D+00 Rises=F
 Variable       Old X    -DE/DX   Delta X   Delta X   Delta X     New X
                                 (Linear)    (Quad)   (Total)
    R1        2.78090   0.03904   0.00007   0.00894   0.00902   2.78992
    R2        2.89240   0.00976  -0.00001  -0.00049  -0.00052   2.89188
    R3        2.03851   0.00617   0.00000   0.00077   0.00077   2.03928
    R4        2.87568  -0.05671   0.00004  -0.00176  -0.00175   2.87393
    R5        2.65574   0.12744  -0.00003   0.00817   0.00815   2.66389
    R6        2.03451  -0.00381   0.00000  -0.00044  -0.00044   2.03407
    R7        2.88719  -0.07275   0.00002  -0.00507  -0.00505   2.88214
    R8        2.02097   0.01433   0.00000   0.00176   0.00177   2.02274
    R9        2.79341   0.04019   0.00006   0.00871   0.00880   2.80221
   R10        2.87849   0.01966  -0.00001   0.00073   0.00072   2.87921
   R11        2.03832   0.00298   0.00000   0.00034   0.00034   2.03866
   R12        2.63147  -0.02537   0.00000  -0.00257  -0.00257   2.62890
   R13        2.77849   0.15733  -0.00003   0.01348   0.01346   2.79195
   R14        2.05145   0.00793   0.00000   0.00100   0.00100   2.05245
   R15        2.05470   0.00297   0.00000   0.00034   0.00034   2.05504
   R16        2.19505  -0.05017  -0.00001  -0.00299  -0.00300   2.19204
   R17        2.60259   0.01854   0.00000   0.00193   0.00193   2.60452
   R18        2.63706   0.01422   0.00000   0.00154   0.00154   2.63860
   R19        2.64372   0.01391   0.00000   0.00151   0.00152   2.64524
   R20        2.67695   0.01025   0.00000   0.00121   0.00121   2.67816
   R21        2.61075   0.01424   0.00000   0.00152   0.00152   2.61227
   R22        2.03626   0.00499   0.00000   0.00060   0.00060   2.03686
   R23        2.61861   0.00460   0.00000   0.00047   0.00047   2.61908
   R24        2.03719   0.00663   0.00000   0.00080   0.00081   2.03800
   R25        2.62260   0.00543   0.00000   0.00056   0.00056   2.62316
   R26        2.03788   0.00580   0.00000   0.00070   0.00070   2.03858
   R27        2.60734   0.01296   0.00000   0.00138   0.00138   2.60872
   R28        2.03682   0.00697   0.00000   0.00085   0.00085   2.03767
   R29        2.03621   0.00443   0.00000   0.00053   0.00054   2.03674
   R30        2.27846   0.07969   0.00001   0.00543   0.00544   2.28390
    A1        1.82975   0.04041  -0.00001   0.00441   0.00441   1.83415
    A2        2.06107  -0.02720  -0.00002  -0.00519  -0.00522   2.05584
    A3        1.45481  -0.02064   0.00009   0.00223   0.00234   1.45715
    A4        2.12171  -0.00687   0.00001  -0.00016  -0.00013   2.12158
    A5        1.83515  -0.02625  -0.00004  -0.00657  -0.00662   1.82853
    A6        2.04007   0.03707   0.00000   0.00579   0.00579   2.04587
    A7        1.92847  -0.11438  -0.00003  -0.01625  -0.01627   1.91221
    A8        2.15053   0.06097   0.00002   0.00880   0.00880   2.15933
    A9        2.20344   0.05268   0.00001   0.00724   0.00724   2.21068
   A10        1.79839   0.09350   0.00004   0.01522   0.01526   1.81366
   A11        2.24841  -0.03419  -0.00002  -0.00586  -0.00588   2.24252
   A12        2.22794  -0.05434  -0.00002  -0.00850  -0.00854   2.21940
   A13        1.36848  -0.02615   0.00009   0.00101   0.00114   1.36963
   A14        1.83236  -0.02214  -0.00004  -0.00570  -0.00575   1.82662
   A15        2.07497   0.03977   0.00000   0.00624   0.00625   2.08122
   A16        1.83920   0.05463  -0.00001   0.00666   0.00666   1.84586
   A17        2.06484  -0.04028  -0.00003  -0.00740  -0.00745   2.05739
   A18        2.13105  -0.00874   0.00001  -0.00025  -0.00022   2.13082
   A19        2.18490   0.07023   0.00002   0.01000   0.01000   2.19490
   A20        1.92119  -0.12912  -0.00004  -0.01804  -0.01804   1.90316
   A21        2.17401   0.05949   0.00002   0.00824   0.00823   2.18224
   A22        1.67944   0.02555   0.00001   0.00381   0.00377   1.68322
   A23        1.95603   0.01278   0.00001   0.00272   0.00275   1.95879
   A24        1.97886  -0.03035  -0.00001  -0.00541  -0.00542   1.97344
   A25        1.96541  -0.02347  -0.00001  -0.00398  -0.00399   1.96142
   A26        1.94859   0.01262   0.00001   0.00263   0.00268   1.95127
   A27        1.92516   0.00391   0.00000   0.00040   0.00040   1.92555
   A28        2.09099  -0.01860  -0.00001  -0.00261  -0.00261   2.08838
   A29        2.11188   0.00492   0.00000   0.00069   0.00070   2.11258
   A30        2.08024   0.01366   0.00000   0.00191   0.00192   2.08215
   A31        2.09275   0.00787   0.00000   0.00116   0.00116   2.09391
   A32        2.08488  -0.00431   0.00000  -0.00064  -0.00064   2.08424
   A33        2.10555  -0.00356   0.00000  -0.00052  -0.00052   2.10503
   A34        2.09538   0.00664   0.00000   0.00094   0.00094   2.09632
   A35        2.09037  -0.00267   0.00000  -0.00037  -0.00037   2.09000
   A36        2.09743  -0.00397   0.00000  -0.00058  -0.00058   2.09685
   A37        2.09991  -0.01083   0.00000  -0.00164  -0.00164   2.09827
   A38        2.09240   0.00546   0.00000   0.00083   0.00083   2.09322
   A39        2.09088   0.00537   0.00000   0.00081   0.00081   2.09169
   A40        2.09653   0.00611   0.00000   0.00086   0.00086   2.09739
   A41        2.09587  -0.00385   0.00000  -0.00056  -0.00056   2.09531
   A42        2.09078  -0.00226   0.00000  -0.00030  -0.00030   2.09048
   A43        2.09078   0.00882   0.00000   0.00129   0.00129   2.09207
   A44        2.07843  -0.00314   0.00000  -0.00044  -0.00044   2.07799
   A45        2.11396  -0.00567   0.00000  -0.00085  -0.00085   2.11311
   A46        1.74834   0.09422   0.00004   0.01469   0.01473   1.76307
   A47        2.29108  -0.05827  -0.00002  -0.00892  -0.00894   2.28214
   A48        2.23466  -0.03760  -0.00002  -0.00598  -0.00600   2.22866
   A49        3.15059   0.00589   0.00001   0.00135   0.00136   3.15194
   A50        3.05616   0.02142   0.00001   0.00432   0.00433   3.06049
   A51        3.11608   0.01288   0.00000   0.00245   0.00245   3.11853
   A52        3.08997   0.00623   0.00000   0.00107   0.00107   3.09104
   A53        3.18986  -0.01481   0.00000  -0.00227  -0.00225   3.18761
   A54        3.15795  -0.00381   0.00000  -0.00103  -0.00105   3.15690
    D1        0.38351   0.01663   0.00004   0.00608   0.00609   0.38960
    D2       -2.79710  -0.00198   0.00001   0.00047   0.00048  -2.79663
    D3        2.81028   0.02367   0.00001   0.00549   0.00549   2.81577
    D4       -0.37033   0.00506  -0.00002  -0.00011  -0.00013  -0.37045
    D5       -1.43096   0.05104   0.00006   0.01258   0.01261  -1.41835
    D6        1.67161   0.03243   0.00003   0.00697   0.00699   1.67861
    D7       -0.68588  -0.01139  -0.00005  -0.00498  -0.00504  -0.69092
    D8       -2.73642  -0.00228  -0.00005  -0.00336  -0.00340  -2.73982
    D9        1.35327   0.00645  -0.00004  -0.00176  -0.00181   1.35145
   D10       -3.08151  -0.00937  -0.00001  -0.00189  -0.00190  -3.08341
   D11        1.15114  -0.00026   0.00000  -0.00026  -0.00026   1.15088
   D12       -1.04236   0.00847   0.00000   0.00133   0.00133  -1.04104
   D13        0.83257  -0.02959   0.00003  -0.00312  -0.00311   0.82946
   D14       -1.21797  -0.02048   0.00004  -0.00149  -0.00147  -1.21943
   D15        2.87172  -0.01174   0.00004   0.00010   0.00012   2.87184
   D16        1.13260   0.05776  -0.00001   0.00823   0.00822   1.14081
   D17       -2.14808   0.04551   0.00000   0.00665   0.00665  -2.14143
   D18       -0.67597   0.01959  -0.00002   0.00274   0.00272  -0.67325
   D19        2.32653   0.00733  -0.00001   0.00116   0.00116   2.32769
   D20       -3.08774   0.02162   0.00001   0.00432   0.00434  -3.08341
   D21       -0.08524   0.00937   0.00002   0.00274   0.00277  -0.08247
   D22        0.11024  -0.02600  -0.00001  -0.00653  -0.00654   0.10370
   D23        3.11919   0.01056  -0.00001  -0.00014  -0.00012   3.11908
   D24       -2.99087  -0.00674   0.00001  -0.00073  -0.00074  -2.99161
   D25        0.01808   0.02982   0.00002   0.00566   0.00569   0.02376
   D26        1.22717   0.09301   0.00001   0.01458   0.01462   1.24179
   D27       -0.57091   0.03854  -0.00001   0.00654   0.00655  -0.56436
   D28       -3.02997   0.03520   0.00002   0.00691   0.00694  -3.02303
   D29       -1.78391   0.05516   0.00001   0.00804   0.00807  -1.77585
   D30        2.70119   0.00068  -0.00001   0.00000   0.00000   2.70119
   D31        0.24212  -0.00266   0.00002   0.00037   0.00039   0.24252
   D32        1.72420   0.04054   0.00003   0.00857   0.00862   1.73282
   D33       -1.49871   0.05004   0.00005   0.01137   0.01141  -1.48730
   D34       -2.76907   0.00304   0.00002   0.00185   0.00188  -2.76720
   D35        0.29120   0.01254   0.00003   0.00465   0.00467   0.29587
   D36       -0.31296   0.01008  -0.00001   0.00128   0.00127  -0.31169
   D37        2.74732   0.01959   0.00000   0.00408   0.00406   2.75138
   D38        0.76210  -0.03628   0.00003  -0.00466  -0.00464   0.75745
   D39        2.80516  -0.01628   0.00004  -0.00092  -0.00090   2.80426
   D40       -1.30112  -0.01931   0.00004  -0.00139  -0.00136  -1.30248
   D41       -0.66611  -0.01581  -0.00005  -0.00591  -0.00597  -0.67208
   D42        1.37695   0.00419  -0.00005  -0.00217  -0.00223   1.37473
   D43       -2.72933   0.00116  -0.00005  -0.00264  -0.00269  -2.73201
   D44       -3.08964  -0.00917   0.00000  -0.00195  -0.00196  -3.09159
   D45       -1.04657   0.01083   0.00000   0.00179   0.00179  -1.04479
   D46        1.13033   0.00779   0.00000   0.00132   0.00133   1.13166
   D47       -0.09338   0.00342   0.00001   0.00151   0.00154  -0.09183
   D48        3.01875   0.00760   0.00001   0.00208   0.00210   3.02085
   D49       -3.09069  -0.00735  -0.00001  -0.00204  -0.00206  -3.09275
   D50        0.02143  -0.00317  -0.00001  -0.00147  -0.00150   0.01993
   D51        0.23033  -0.01328   0.00000  -0.00353  -0.00351   0.22682
   D52       -2.77858   0.00130  -0.00001  -0.00160  -0.00160  -2.78017
   D53       -2.99197  -0.00316   0.00001  -0.00064  -0.00063  -2.99260
   D54        0.28232   0.01142   0.00000   0.00129   0.00128   0.28360
   D55        0.00587   0.00035   0.00000   0.00001   0.00000   0.00588
   D56       -3.13597   0.00039   0.00000   0.00002   0.00002  -3.13595
   D57        3.13429  -0.00100   0.00000  -0.00013  -0.00013   3.13416
   D58       -0.00755  -0.00096   0.00000  -0.00012  -0.00011  -0.00767
   D59        0.00075  -0.00083   0.00000  -0.00010  -0.00010   0.00065
   D60        3.13614  -0.00049   0.00000  -0.00004  -0.00004   3.13609
   D61       -3.12791   0.00056   0.00000   0.00004   0.00004  -3.12787
   D62        0.00748   0.00089   0.00000   0.00010   0.00010   0.00758
   D63       -0.00741   0.00018   0.00000   0.00007   0.00007  -0.00734
   D64        3.13826  -0.00005   0.00000   0.00001   0.00001   3.13827
   D65        3.13444   0.00014   0.00000   0.00005   0.00005   3.13449
   D66       -0.00308  -0.00009   0.00000  -0.00001  -0.00001  -0.00309
   D67        0.00236  -0.00037   0.00000  -0.00006  -0.00006   0.00229
   D68       -3.13800  -0.00022   0.00000  -0.00005  -0.00005  -3.13805
   D69        3.13985  -0.00013   0.00000   0.00000   0.00000   3.13985
   D70       -0.00050   0.00002   0.00000   0.00001   0.00001  -0.00049
   D71        0.00431  -0.00011   0.00000  -0.00004  -0.00004   0.00427
   D72       -3.13885   0.00022   0.00000   0.00002   0.00002  -3.13883
   D73       -3.13852  -0.00026   0.00000  -0.00005  -0.00005  -3.13857
   D74        0.00150   0.00007   0.00000   0.00001   0.00001   0.00151
   D75       -0.00581   0.00067   0.00000   0.00011   0.00011  -0.00570
   D76       -3.14107   0.00032   0.00000   0.00005   0.00005  -3.14102
   D77        3.13735   0.00035   0.00000   0.00006   0.00005   3.13740
   D78        0.00209   0.00000   0.00000  -0.00001  -0.00001   0.00208
         Item               Value     Threshold  Converged?
 Maximum Force            0.157329     0.000450     NO 
 RMS     Force            0.034163     0.000300     NO 
 Maximum Displacement     0.050158     0.001800     NO 
 RMS     Displacement     0.011405     0.001200     NO 
 Predicted change in Energy=-2.429477D-02
 GradGradGradGradGradGradGradGradGradGradGradGradGradGradGradGradGradGrad

 Leave Link  103 at Fri Jan 31 17:28:17 2025, MaxMem=   134217728 cpu:         0.0
 (Enter /home/mkochman/programs/g09/l202.exe)
                          Input orientation:                          
 ---------------------------------------------------------------------
 Center     Atomic      Atomic             Coordinates (Angstroms)
 Number     Number       Type             X           Y           Z
 ---------------------------------------------------------------------
      1          6           0       -8.358123   -0.527538    4.662942
      2          6           0       -8.522812   -1.030385    3.284658
      3          6           0       -8.129625   -0.033765    2.368510
      4          6           0       -7.563743    1.073525    3.251577
      5          6           0       -6.517144    0.030550    3.376954
      6          6           0       -8.379841    0.997344    4.535933
      7          6           0       -6.084503   -1.769422    5.150484
      8          6           0       -2.939343   -0.171627    1.572531
      9          7           0       -5.421756   -2.534457    5.717089
     10          6           0       -2.516534    0.736424    0.599752
     11          6           0       -1.256501    0.616338    0.044055
     12          6           0       -0.408310   -0.398965    0.457109
     13          6           0       -0.819884   -1.301569    1.428075
     14          6           0       -2.078874   -1.196018    1.984418
     15          1           0       -8.891390   -1.036261    5.451216
     16          1           0       -8.852302   -2.027319    3.047683
     17          1           0       -8.108359   -0.082666    1.299451
     18          1           0       -7.286601    2.015029    2.803692
     19          1           0       -7.884920    1.486234    5.370001
     20          1           0       -9.381336    1.399614    4.402513
     21          1           0       -3.180260    1.526877    0.289212
     22          1           0       -0.934792    1.317847   -0.709252
     23          1           0        0.575624   -0.488035    0.023880
     24          1           0       -0.156809   -2.088900    1.749242
     25          1           0       -2.413169   -1.888534    2.739613
     26          6           0       -5.315351   -0.003436    2.677065
     27          6           0       -4.222892   -0.064383    2.163735
     28          6           0       -6.903399   -0.913971    4.445366
 ---------------------------------------------------------------------
                    Distance matrix (angstroms):
                    1          2          3          4          5
     1  C    0.000000
     2  C    1.476361   0.000000
     3  C    2.358058   1.409671   0.000000
     4  C    2.277365   2.312432   1.525163   0.000000
     5  C    2.313964   2.270860   1.902943   1.482864   0.000000
     6  C    1.530316   2.387009   2.413196   1.523611   2.397407
     7  C    2.636156   3.157979   3.864506   3.725097   2.563685
     8  C    6.248238   5.902877   5.252772   5.074906   4.012166
     9  N    3.709609   4.218471   4.979859   4.866661   3.640792
    10  C    7.227120   6.812173   5.935359   5.711404   4.920975
    11  C    8.548426   8.124806   7.284611   7.090735   6.255056
    12  C    8.994726   8.616198   7.962760   7.821605   6.784382
    13  C    8.239450   7.928148   7.478239   7.378744   6.166964
    14  C    6.859324   6.575895   6.173326   6.069622   4.810600
    15  H    1.079143   2.197694   3.329919   3.324493   3.328316
    16  H    2.258897   1.076383   2.226611   3.364103   3.129890
    17  H    3.401964   2.238524   1.070388   2.333276   2.619313
    18  H    3.327103   3.321760   2.257794   1.078813   2.204280
    19  H    2.186122   3.330004   3.373311   2.182018   2.821712
    20  H    2.197431   2.809191   2.785412   2.175921   3.336121
    21  H    7.082400   6.637405   5.590644   5.309996   4.786224
    22  H    9.347286   8.890644   7.941354   7.725985   7.036822
    23  H   10.066493   9.680307   9.026905   8.894144   7.862531
    24  H    8.842457   8.571345   8.256687   8.192717   6.898940
    25  H    6.394840   6.193644   6.021275   5.963582   4.575117
    26  C    3.671083   3.422221   2.831302   2.558354   1.391153
    27  C    4.853934   4.547410   3.912216   3.693172   2.597018
    28  C    1.520819   1.995818   2.567435   2.410669   1.477435
                    6          7          8          9         10
     6  C    0.000000
     7  C    3.647086   0.000000
     8  C    6.304542   5.024612   0.000000
     9  N    4.755944   1.159980   5.377983   0.000000
    10  C    7.066821   6.302287   1.396289   6.732467   0.000000
    11  C    8.429952   7.421393   2.406052   7.711042   1.382354
    12  C    9.062659   7.491668   2.775244   7.573794   2.398763
    13  C    8.490979   6.464629   2.406189   6.410374   2.778156
    14  C    7.143056   5.137882   1.399798   5.186435   2.417267
    15  H    2.288006   2.916604   7.156720   3.788619   8.204749
    16  H    3.403923   3.485541   6.370459   4.376250   7.332980
    17  H    3.422709   4.666003   5.176988   5.722293   5.694646
    18  H    2.287250   4.612433   5.019549   5.715186   5.407932
    19  H    1.086108   3.726792   6.451977   4.727959   7.220599
    20  H    1.087481   4.633719   7.209498   5.734395   7.875679
    21  H    6.734292   6.552265   2.142397   7.140069   1.077861
    22  H    9.112817   8.389711   3.382794   8.733324   2.133882
    23  H   10.137323   8.501842   3.854014   8.518746   3.375258
    24  H    9.214597   6.841643   3.383735   6.607723   3.856434
    25  H    6.867039   4.393766   2.141660   4.281843   3.388228
    26  C    3.721297   3.134980   2.625585   3.957162   3.563144
    27  C    4.902531   3.910680   1.417223   4.490530   2.449284
    28  C    2.416859   1.378252   4.951565   2.537424   6.062766
                   11         12         13         14         15
    11  C    0.000000
    12  C    1.385959   0.000000
    13  C    2.405101   1.388114   0.000000
    14  C    2.779558   2.399740   1.380476   0.000000
    15  H    9.500526   9.864578   9.022487   7.645560   0.000000
    16  H    8.585272   8.981293   8.226153   6.906586   2.600134
    17  H    7.000898   7.752441   7.390814   6.169556   4.331239
    18  H    6.777466   7.657984   7.396660   6.172719   4.346849
    19  H    8.547418   9.142766   8.557182   7.236492   2.717086
    20  H    9.253249   9.965756   9.457385   8.118524   2.696907
    21  H    2.142436   3.379463   3.855968   3.391303   8.113752
    22  H    1.078463   2.141268   3.382707   3.858018  10.334439
    23  H    2.139329   1.078770   2.140337   3.375101  10.926156
    24  H    3.381612   2.142134   1.078289   2.132341   9.544924
    25  H    3.857239   3.383504   2.145511   1.077798   7.074355
    26  C    4.877614   5.400343   4.842969   3.518067   4.642273
    27  C    3.708895   4.192321   3.694900   2.430960   5.791973
    28  C    7.321259   7.639215   6.801723   5.423270   2.231322
                   16         17         18         19         20
    16  H    0.000000
    17  H    2.718720   0.000000
    18  H    4.341835   2.708939   0.000000
    19  H    4.321347   4.368152   2.687666   0.000000
    20  H    3.722809   3.666963   2.706081   1.784040   0.000000
    21  H    7.239719   5.281796   4.839726   6.924586   7.442364
    22  H    9.380387   7.579999   7.291935   9.235255   9.873243
    23  H   10.019909   8.786521   8.706737  10.200958  11.039778
    24  H    8.792119   8.213065   8.293856   9.252847  10.212809
    25  H    6.447992   6.145763   6.244377   6.946082   7.882417
    26  C    4.091880   3.115283   2.824193   4.009202   4.634431
    27  C    5.105479   3.980474   3.757634   5.108326   5.810762
    28  C    2.644104   3.469838   3.379494   2.753056   3.390380
                   21         22         23         24         25
    21  H    0.000000
    22  H    2.466323   0.000000
    23  H    4.270472   2.465776   0.000000
    24  H    4.934246   4.272631   2.464974   0.000000
    25  H    4.272929   4.935701   4.274282   2.472275   0.000000
    26  C    3.549974   5.692295   6.479028   5.640972   3.461237
    27  C    2.670773   4.579980   5.271073   4.561086   2.633297
    28  C    6.090412   8.196058   8.698663   7.359757   4.901176
                   26         27         28
    26  C    0.000000
    27  C    1.208589   0.000000
    28  C    2.545164   3.621154   0.000000
 Symmetry turned off by external request.
 Stoichiometry    C16H11N
 Framework group  C1[X(C16H11N)]
 Deg. of freedom    78
 Full point group                 C1      NOp   1
 Rotational constants (GHZ):      1.1249645      0.2309737      0.2013966
 Leave Link  202 at Fri Jan 31 17:28:17 2025, MaxMem=   134217728 cpu:         0.0
 (Enter /home/mkochman/programs/g09/l301.exe)
 Standard basis: STO-3G (5D, 7F)
 Ernie: Thresh=  0.10000D-02 Tol=  0.10000D-05 Strict=F.
    96 basis functions,   288 primitive gaussians,    96 cartesian basis functions
    57 alpha electrons       57 beta electrons
       nuclear repulsion energy       997.8781827956 Hartrees.
 IExCor=    0 DFT=F Ex=HF Corr=None ExCW=0 ScaHFX=  1.000000
 ScaDFX=  1.000000  1.000000  1.000000  1.000000 ScalE2=  1.000000  1.000000
 IRadAn=      0 IRanWt=     -1 IRanGd=            0 ICorTp=0 IEmpDi=  4
 NAtoms=   28 NActive=   28 NUniq=   28 SFac= 1.00D+00 NAtFMM=   60 NAOKFM=F Big=F
 Integral buffers will be    131072 words long.
 Raffenetti 1 integral format.
 Two-electron integral symmetry is turned off.
 Leave Link  301 at Fri Jan 31 17:28:17 2025, MaxMem=   134217728 cpu:         0.0
 (Enter /home/mkochman/programs/g09/l402.exe)
 External calculation of energy and first derivatives.
 Running external command "bash run_external.bash R"
         input file       "/home/mkochman/systems/Z_MRSF_fixed/1_opt_meci/Gau-3826819.EIn"
         output file      "/home/mkochman/systems/Z_MRSF_fixed/1_opt_meci/Gau-3826819.EOu"
         message file     "/home/mkochman/systems/Z_MRSF_fixed/1_opt_meci/Gau-3826819.EMs"
         fchk file        "/home/mkochman/systems/Z_MRSF_fixed/1_opt_meci/Gau-3826819.EFC"
         mat. el file     "/home/mkochman/systems/Z_MRSF_fixed/1_opt_meci/Gau-3826819.EUF"
 Recovered energy= -670.898361737     dipole=      0.000000000000      0.000000000000      0.000000000000
 Energy=    -670.898362     NIter=   0.
 Dipole moment=       0.000000       0.000000       0.000000
 Leave Link  402 at Fri Jan 31 17:35:41 2025, MaxMem=   134217728 cpu:         0.0
 (Enter /home/mkochman/programs/g09/l716.exe)
 Dipole        = 0.00000000D+00 0.00000000D+00 0.00000000D+00
 -------------------------------------------------------------------
 Center     Atomic                   Forces (Hartrees/Bohr)
 Number     Number              X              Y              Z
 -------------------------------------------------------------------
      1        6          -0.131109897   -0.075671361   -0.211453679
      2        6           0.535581952    0.878130498   -0.182783218
      3        6          -0.762758683   -0.321059743   -0.479574676
      4        6           0.365730859   -0.023001294    0.067489302
      5        6          -0.827524083   -0.461449435    0.902638878
      6        6          -0.047492673    0.002469795   -0.000719324
      7        6          -0.101292568    0.201717395   -0.081658131
      8        6           0.063305755   -0.007493875   -0.016655995
      9        7           0.113446249   -0.122909727    0.085750042
     10        6          -0.019949565    0.013863656    0.002733335
     11        6          -0.005149682    0.024986613   -0.022990641
     12        6          -0.034264395   -0.002973576    0.020350229
     13        6           0.018699637   -0.018504454    0.008206698
     14        6          -0.027510510   -0.012495383    0.023523919
     15        1           0.010421672   -0.014236497   -0.003500759
     16        1           0.015823041   -0.040984700    0.001952525
     17        1          -0.022433458   -0.009682534    0.020741289
     18        1          -0.022605124    0.001573085   -0.034507021
     19        1          -0.001881489   -0.027135534    0.007919943
     20        1           0.010781879    0.040664425   -0.026953608
     21        1           0.000283528    0.002546512   -0.001165175
     22        1          -0.001525702   -0.000286559    0.000843440
     23        1           0.001126131    0.000284723   -0.000599631
     24        1          -0.002755383    0.000818537    0.001065711
     25        1          -0.002670805   -0.001263638    0.002710743
     26        6           0.211210482   -0.035803909   -0.222215351
     27        6          -0.159170940    0.023658278    0.086964653
     28        6           0.823576060   -0.015836915    0.051858062
 -------------------------------------------------------------------
 Cartesian Forces:  Max     0.902638878 RMS     0.240253524
 Leave Link  716 at Fri Jan 31 17:35:41 2025, MaxMem=   134217728 cpu:         0.0
 (Enter /home/mkochman/programs/g09/l103.exe)

 GradGradGradGradGradGradGradGradGradGradGradGradGradGradGradGradGradGrad
 Berny optimization.
 Using GEDIIS/GDIIS optimizer.
 FormGI is forming the generalized inverse of G from B-inverse, IUseBI=4.
 GSVD:  received Info=                   1 from GESDD.
 Internal  Forces:  Max     0.581170133 RMS     0.120178370
 Search for a local minimum.
 Step number   4 out of a maximum of  168
 All quantities printed in internal units (Hartrees-Bohrs-Radians)
 RMS Force = .12018D+00 SwitMx=.10000D-02 MixMth= 1
 Mixed Optimization -- RFO/linear search
 Update second derivatives using D2CorX and points    2    1    4    3
 DE=  3.08D-02 DEPred=-2.43D-02 R=-1.27D+00
 Trust test=-1.27D+00 RLast= 6.15D-02 DXMaxT set to 5.00D-02
 ITU= -1  0 -1  0
 Use linear search instead of GDIIS.
 Energy rises -- skip Quadratic/GDIIS search.
 Quartic linear search produced a step of -0.80342.
 Iteration  1 RMS(Cart)=  0.00914268 RMS(Int)=  0.00002305
 Iteration  2 RMS(Cart)=  0.00004124 RMS(Int)=  0.00000203
 Iteration  3 RMS(Cart)=  0.00000000 RMS(Int)=  0.00000203
 ITry= 1 IFail=0 DXMaxC= 4.03D-02 DCOld= 1.00D+10 DXMaxT= 5.00D-02 DXLimC= 3.00D+00 Rises=T
 Variable       Old X    -DE/DX   Delta X   Delta X   Delta X     New X
                                 (Linear)    (Quad)   (Total)
    R1        2.78992  -0.03436  -0.00725   0.00000  -0.00725   2.78267
    R2        2.89188  -0.03206   0.00042   0.00000   0.00042   2.89230
    R3        2.03928  -0.00097  -0.00062   0.00000  -0.00062   2.03866
    R4        2.87393   0.29062   0.00141   0.00000   0.00141   2.87534
    R5        2.66389  -0.49487  -0.00655   0.00000  -0.00655   2.65734
    R6        2.03407   0.03265   0.00035   0.00000   0.00035   2.03442
    R7        2.88214   0.32185   0.00406   0.00000   0.00406   2.88620
    R8        2.02274  -0.02076  -0.00142   0.00000  -0.00142   2.02132
    R9        2.80221  -0.03773  -0.00707   0.00000  -0.00707   2.79513
   R10        2.87921  -0.06300  -0.00058   0.00000  -0.00057   2.87863
   R11        2.03866   0.00988  -0.00027   0.00000  -0.00027   2.03839
   R12        2.62890   0.09524   0.00207   0.00000   0.00207   2.63097
   R13        2.79195  -0.58117  -0.01081   0.00000  -0.01081   2.78114
   R14        2.05245  -0.00689  -0.00080   0.00000  -0.00080   2.05164
   R15        2.05504   0.00833  -0.00027   0.00000  -0.00027   2.05477
   R16        2.19204   0.18788   0.00241   0.00000   0.00241   2.19446
   R17        2.60452  -0.03946  -0.00155   0.00000  -0.00155   2.60297
   R18        2.63860  -0.00515  -0.00124   0.00000  -0.00124   2.63736
   R19        2.64524  -0.00898  -0.00122   0.00000  -0.00122   2.64402
   R20        2.67816  -0.01693  -0.00097   0.00000  -0.00097   2.67719
   R21        2.61227  -0.01661  -0.00122   0.00000  -0.00122   2.61105
   R22        2.03686   0.00206  -0.00049   0.00000  -0.00049   2.03638
   R23        2.61908   0.02105  -0.00038   0.00000  -0.00038   2.61870
   R24        2.03800  -0.00120  -0.00065   0.00000  -0.00065   2.03735
   R25        2.62316   0.01308  -0.00045   0.00000  -0.00045   2.62271
   R26        2.03858   0.00124  -0.00057   0.00000  -0.00057   2.03801
   R27        2.60872  -0.00824  -0.00111   0.00000  -0.00111   2.60761
   R28        2.03767  -0.00201  -0.00068   0.00000  -0.00068   2.03699
   R29        2.03674   0.00351  -0.00043   0.00000  -0.00043   2.03631
   R30        2.28390  -0.19906  -0.00437   0.00000  -0.00437   2.27953
    A1        1.83415  -0.16984  -0.00354   0.00000  -0.00354   1.83061
    A2        2.05584   0.07032   0.00420   0.00000   0.00420   2.06004
    A3        1.45715   0.19078  -0.00188   0.00000  -0.00188   1.45527
    A4        2.12158   0.03613   0.00011   0.00000   0.00010   2.12168
    A5        1.82853   0.04365   0.00532   0.00000   0.00532   1.83385
    A6        2.04587  -0.13275  -0.00466   0.00000  -0.00466   2.04121
    A7        1.91221   0.37172   0.01307   0.00000   0.01307   1.92527
    A8        2.15933  -0.19611  -0.00707   0.00000  -0.00707   2.15226
    A9        2.21068  -0.17392  -0.00581   0.00000  -0.00581   2.20487
   A10        1.81366  -0.28933  -0.01226   0.00000  -0.01226   1.80139
   A11        2.24252   0.10130   0.00473   0.00000   0.00473   2.24725
   A12        2.21940   0.17063   0.00686   0.00000   0.00686   2.22626
   A13        1.36963   0.20944  -0.00092   0.00000  -0.00092   1.36870
   A14        1.82662   0.03018   0.00462   0.00000   0.00462   1.83124
   A15        2.08122  -0.14205  -0.00502   0.00000  -0.00502   2.07620
   A16        1.84586  -0.21289  -0.00535   0.00000  -0.00535   1.84050
   A17        2.05739   0.10955   0.00599   0.00000   0.00599   2.06338
   A18        2.13082   0.04502   0.00018   0.00000   0.00018   2.13100
   A19        2.19490  -0.23287  -0.00803   0.00000  -0.00803   2.18687
   A20        1.90316   0.42210   0.01449   0.00000   0.01448   1.91764
   A21        2.18224  -0.18996  -0.00661   0.00000  -0.00661   2.17563
   A22        1.68322  -0.07317  -0.00303   0.00000  -0.00302   1.68019
   A23        1.95879  -0.04226  -0.00221   0.00000  -0.00222   1.95657
   A24        1.97344   0.09329   0.00436   0.00000   0.00436   1.97779
   A25        1.96142   0.07211   0.00321   0.00000   0.00321   1.96463
   A26        1.95127  -0.04136  -0.00215   0.00000  -0.00216   1.94912
   A27        1.92555  -0.01177  -0.00032   0.00000  -0.00032   1.92524
   A28        2.08838   0.05295   0.00210   0.00000   0.00210   2.09048
   A29        2.11258  -0.01618  -0.00056   0.00000  -0.00056   2.11202
   A30        2.08215  -0.03670  -0.00154   0.00000  -0.00154   2.08061
   A31        2.09391  -0.02218  -0.00093   0.00000  -0.00093   2.09298
   A32        2.08424   0.01290   0.00052   0.00000   0.00052   2.08476
   A33        2.10503   0.00928   0.00042   0.00000   0.00042   2.10545
   A34        2.09632  -0.02085  -0.00076   0.00000  -0.00076   2.09556
   A35        2.09000   0.00909   0.00029   0.00000   0.00029   2.09030
   A36        2.09685   0.01176   0.00046   0.00000   0.00046   2.09731
   A37        2.09827   0.03407   0.00132   0.00000   0.00132   2.09959
   A38        2.09322  -0.01748  -0.00067   0.00000  -0.00067   2.09256
   A39        2.09169  -0.01659  -0.00065   0.00000  -0.00065   2.09104
   A40        2.09739  -0.01932  -0.00069   0.00000  -0.00069   2.09670
   A41        2.09531   0.01198   0.00045   0.00000   0.00045   2.09576
   A42        2.09048   0.00733   0.00024   0.00000   0.00024   2.09072
   A43        2.09207  -0.02469  -0.00104   0.00000  -0.00104   2.09103
   A44        2.07799   0.01044   0.00036   0.00000   0.00036   2.07834
   A45        2.11311   0.01425   0.00068   0.00000   0.00068   2.11380
   A46        1.76307  -0.29900  -0.01183   0.00000  -0.01183   1.75124
   A47        2.28214   0.18349   0.00718   0.00000   0.00718   2.28932
   A48        2.22866   0.12291   0.00482   0.00000   0.00482   2.23348
   A49        3.15194  -0.01908  -0.00109   0.00000  -0.00109   3.15085
   A50        3.06049  -0.05670  -0.00348   0.00000  -0.00348   3.05701
   A51        3.11853  -0.04155  -0.00197   0.00000  -0.00197   3.11656
   A52        3.09104  -0.00219  -0.00086   0.00000  -0.00086   3.09018
   A53        3.18761   0.04739   0.00181   0.00000   0.00180   3.18942
   A54        3.15690   0.00467   0.00084   0.00000   0.00084   3.15774
    D1        0.38960  -0.01400  -0.00489   0.00000  -0.00489   0.38471
    D2       -2.79663   0.02185  -0.00038   0.00000  -0.00038  -2.79701
    D3        2.81577  -0.07666  -0.00441   0.00000  -0.00441   2.81136
    D4       -0.37045  -0.04081   0.00010   0.00000   0.00010  -0.37035
    D5       -1.41835  -0.11580  -0.01013   0.00000  -0.01013  -1.42848
    D6        1.67861  -0.07995  -0.00562   0.00000  -0.00562   1.67299
    D7       -0.69092  -0.02453   0.00405   0.00000   0.00405  -0.68687
    D8       -2.73982  -0.05390   0.00273   0.00000   0.00273  -2.73709
    D9        1.35145  -0.07879   0.00146   0.00000   0.00146   1.35291
   D10       -3.08341   0.02869   0.00153   0.00000   0.00153  -3.08188
   D11        1.15088  -0.00067   0.00021   0.00000   0.00021   1.15109
   D12       -1.04104  -0.02557  -0.00106   0.00000  -0.00106  -1.04210
   D13        0.82946   0.14744   0.00250   0.00000   0.00250   0.83197
   D14       -1.21943   0.11807   0.00118   0.00000   0.00118  -1.21825
   D15        2.87184   0.09318  -0.00010   0.00000  -0.00009   2.87175
   D16        1.14081  -0.22200  -0.00660   0.00000  -0.00660   1.13421
   D17       -2.14143  -0.16653  -0.00534   0.00000  -0.00534  -2.14677
   D18       -0.67325  -0.09027  -0.00219   0.00000  -0.00219  -0.67544
   D19        2.32769  -0.03480  -0.00093   0.00000  -0.00093   2.32676
   D20       -3.08341  -0.06184  -0.00348   0.00000  -0.00348  -3.08689
   D21       -0.08247  -0.00636  -0.00223   0.00000  -0.00223  -0.08469
   D22        0.10370   0.07660   0.00526   0.00000   0.00526   0.10896
   D23        3.11908  -0.05980   0.00009   0.00000   0.00009   3.11917
   D24       -2.99161   0.03950   0.00059   0.00000   0.00060  -2.99102
   D25        0.02376  -0.09691  -0.00457   0.00000  -0.00457   0.01919
   D26        1.24179  -0.33274  -0.01174   0.00000  -0.01175   1.23004
   D27       -0.56436  -0.15213  -0.00526   0.00000  -0.00527  -0.56962
   D28       -3.02303  -0.10357  -0.00558   0.00000  -0.00558  -3.02861
   D29       -1.77585  -0.19271  -0.00648   0.00000  -0.00649  -1.78233
   D30        2.70119  -0.01210   0.00000   0.00000   0.00000   2.70119
   D31        0.24252   0.03645  -0.00032   0.00000  -0.00032   0.24220
   D32        1.73282  -0.10468  -0.00692   0.00000  -0.00693   1.72589
   D33       -1.48730  -0.11893  -0.00916   0.00000  -0.00916  -1.49647
   D34       -2.76720   0.00970  -0.00151   0.00000  -0.00151  -2.76871
   D35        0.29587  -0.00455  -0.00375   0.00000  -0.00375   0.29212
   D36       -0.31169  -0.05109  -0.00102   0.00000  -0.00102  -0.31271
   D37        2.75138  -0.06534  -0.00326   0.00000  -0.00326   2.74812
   D38        0.75745   0.17038   0.00373   0.00000   0.00373   0.76119
   D39        2.80426   0.10880   0.00072   0.00000   0.00072   2.80499
   D40       -1.30248   0.11664   0.00109   0.00000   0.00109  -1.30139
   D41       -0.67208  -0.01203   0.00480   0.00000   0.00480  -0.66728
   D42        1.37473  -0.07361   0.00179   0.00000   0.00179   1.37652
   D43       -2.73201  -0.06577   0.00216   0.00000   0.00216  -2.72985
   D44       -3.09159   0.02719   0.00157   0.00000   0.00157  -3.09002
   D45       -1.04479  -0.03439  -0.00144   0.00000  -0.00144  -1.04622
   D46        1.13166  -0.02655  -0.00106   0.00000  -0.00107   1.13059
   D47       -0.09183  -0.00162  -0.00124   0.00000  -0.00124  -0.09308
   D48        3.02085  -0.01678  -0.00169   0.00000  -0.00169   3.01916
   D49       -3.09275   0.01767   0.00166   0.00000   0.00166  -3.09110
   D50        0.01993   0.00251   0.00121   0.00000   0.00121   0.02114
   D51        0.22682   0.03588   0.00282   0.00000   0.00281   0.22963
   D52       -2.78017  -0.02573   0.00128   0.00000   0.00128  -2.77889
   D53       -2.99260   0.01907   0.00051   0.00000   0.00051  -2.99209
   D54        0.28360  -0.04255  -0.00103   0.00000  -0.00103   0.28257
   D55        0.00588  -0.00198   0.00000   0.00000   0.00000   0.00587
   D56       -3.13595  -0.00206  -0.00002   0.00000  -0.00002  -3.13597
   D57        3.13416   0.00457   0.00011   0.00000   0.00011   3.13427
   D58       -0.00767   0.00449   0.00009   0.00000   0.00009  -0.00758
   D59        0.00065   0.00313   0.00008   0.00000   0.00008   0.00073
   D60        3.13609   0.00244   0.00003   0.00000   0.00003   3.13613
   D61       -3.12787  -0.00345  -0.00003   0.00000  -0.00003  -3.12790
   D62        0.00758  -0.00414  -0.00008   0.00000  -0.00008   0.00750
   D63       -0.00734   0.00001  -0.00006   0.00000  -0.00006  -0.00740
   D64        3.13827   0.00046  -0.00001   0.00000  -0.00001   3.13826
   D65        3.13449   0.00009  -0.00004   0.00000  -0.00004   3.13445
   D66       -0.00309   0.00054   0.00001   0.00000   0.00001  -0.00308
   D67        0.00229   0.00122   0.00005   0.00000   0.00005   0.00234
   D68       -3.13805   0.00051   0.00004   0.00000   0.00004  -3.13801
   D69        3.13985   0.00076   0.00000   0.00000   0.00000   3.13985
   D70       -0.00049   0.00005  -0.00001   0.00000  -0.00001  -0.00050
   D71        0.00427  -0.00007   0.00003   0.00000   0.00003   0.00430
   D72       -3.13883  -0.00103  -0.00002   0.00000  -0.00002  -3.13885
   D73       -3.13857   0.00064   0.00004   0.00000   0.00004  -3.13853
   D74        0.00151  -0.00032  -0.00001   0.00000  -0.00001   0.00150
   D75       -0.00570  -0.00200  -0.00009   0.00000  -0.00009  -0.00579
   D76       -3.14102  -0.00128  -0.00004   0.00000  -0.00004  -3.14106
   D77        3.13740  -0.00105  -0.00004   0.00000  -0.00004   3.13736
   D78        0.00208  -0.00033   0.00001   0.00000   0.00001   0.00208
         Item               Value     Threshold  Converged?
 Maximum Force            0.581170     0.000450     NO 
 RMS     Force            0.120178     0.000300     NO 
 Maximum Displacement     0.040294     0.001800     NO 
 RMS     Displacement     0.009161     0.001200     NO 
 Predicted change in Energy=-1.916090D-03
 GradGradGradGradGradGradGradGradGradGradGradGradGradGradGradGradGradGrad

 Leave Link  103 at Fri Jan 31 17:35:41 2025, MaxMem=   134217728 cpu:         0.0
 (Enter /home/mkochman/programs/g09/l202.exe)
                          Input orientation:                          
 ---------------------------------------------------------------------
 Center     Atomic      Atomic             Coordinates (Angstroms)
 Number     Number       Type             X           Y           Z
 ---------------------------------------------------------------------
      1          6           0       -8.348541   -0.528227    4.659468
      2          6           0       -8.507205   -1.022857    3.281608
      3          6           0       -8.126280   -0.031275    2.360155
      4          6           0       -7.562009    1.074155    3.250267
      5          6           0       -6.522609    0.029710    3.379028
      6          6           0       -8.376311    0.997016    4.535346
      7          6           0       -6.069239   -1.770207    5.143233
      8          6           0       -2.947427   -0.170267    1.574088
      9          7           0       -5.400434   -2.535711    5.704678
     10          6           0       -2.523481    0.736274    0.601338
     11          6           0       -1.263277    0.614233    0.048068
     12          6           0       -0.417618   -0.401546    0.464457
     13          6           0       -0.830905   -1.302666    1.435733
     14          6           0       -2.090205   -1.195067    1.989522
     15          1           0       -8.879743   -1.040517    5.446376
     16          1           0       -8.832557   -2.021597    3.045676
     17          1           0       -8.106749   -0.081860    1.291895
     18          1           0       -7.286214    2.015772    2.802137
     19          1           0       -7.883033    1.483935    5.370986
     20          1           0       -9.377356    1.399796    4.401271
     21          1           0       -3.186062    1.526652    0.289058
     22          1           0       -0.939476    1.314052   -0.705424
     23          1           0        0.566672   -0.492217    0.033121
     24          1           0       -0.169273   -2.089929    1.758827
     25          1           0       -2.427120   -1.885713    2.744939
     26          6           0       -5.322010   -0.001613    2.674801
     27          6           0       -4.231286   -0.061478    2.163099
     28          6           0       -6.893201   -0.916317    4.443753
 ---------------------------------------------------------------------
                    Distance matrix (angstroms):
                    1          2          3          4          5
     1  C    0.000000
     2  C    1.472525   0.000000
     3  C    2.362880   1.406205   0.000000
     4  C    2.274227   2.300399   1.527310   0.000000
     5  C    2.298879   2.248557   1.900942   1.479121   0.000000
     6  C    1.530537   2.380940   2.418956   1.523307   2.389344
     7  C    2.640409   3.157191   3.873089   3.728549   2.560793
     8  C    6.230548   5.878236   5.240013   5.064832   4.009953
     9  N    3.716690   4.220429   4.988814   4.871105   3.639959
    10  C    7.211013   6.788472   5.922324   5.702434   4.920145
    11  C    8.530603   8.100021   7.270711   7.080934   6.252802
    12  C    8.972943   8.588585   7.946964   7.809018   6.778763
    13  C    8.216268   7.900071   7.462807   7.365431   6.160123
    14  C    6.836670   6.548055   6.158407   6.056359   4.803854
    15  H    1.078815   2.196660   3.333322   3.321318   3.312913
    16  H    2.251389   1.076569   2.220394   3.352586   3.107225
    17  H    3.405621   2.237141   1.069636   2.338447   2.622608
    18  H    3.324177   3.309680   2.256427   1.078669   2.204618
    19  H    2.184434   3.322513   3.379368   2.183672   2.816633
    20  H    2.200546   2.807144   2.789142   2.174014   3.327416
    21  H    7.069243   6.615884   5.578740   5.303058   4.787619
    22  H    9.331147   8.867248   7.928293   7.717706   7.035884
    23  H   10.044173   9.652435   9.010825   8.881386   7.856552
    24  H    8.817769   8.542752   8.240972   8.178531   6.890777
    25  H    6.369569   6.164411   6.005615   5.948383   4.565516
    26  C    3.657337   3.399503   2.822022   2.550693   1.392248
    27  C    4.837510   4.523140   3.900092   3.683112   2.595565
    28  C    1.521565   1.991718   2.577821   2.415303   1.471715
                    6          7          8          9         10
     6  C    0.000000
     7  C    3.653715   0.000000
     8  C    6.293201   5.004429   0.000000
     9  N    4.764802   1.161256   5.354843   0.000000
    10  C    7.056913   6.283602   1.395632   6.710203   0.000000
    11  C    8.418874   7.398887   2.404275   7.683453   1.381707
    12  C    9.048144   7.463578   2.772130   7.539432   2.397505
    13  C    8.475216   6.434616   2.404400   6.373765   2.778184
    14  C    7.127523   5.109735   1.399154   5.153380   2.417615
    15  H    2.288003   2.919465   7.137529   3.795776   8.187396
    16  H    3.396954   3.478343   6.342535   4.371965   7.306510
    17  H    3.428791   4.672769   5.167789   5.728715   5.684988
    18  H    2.286960   4.614694   5.011182   5.718121   5.400395
    19  H    1.085683   3.732447   6.443059   4.736264   7.213413
    20  H    1.087336   4.641451   7.197364   5.744823   7.864818
    21  H    6.726824   6.537966   2.141911   7.122863   1.077604
    22  H    9.103444   8.368626   3.381012   8.706907   2.133196
    23  H   10.122490   8.472415   3.850601   8.482263   3.373590
    24  H    9.197487   6.809260   3.381919   6.567611   3.856099
    25  H    6.848982   4.362359   2.141114   4.245367   3.388086
    26  C    3.713171   3.127208   2.622720   3.950690   3.560266
    27  C    4.891748   3.896027   1.416708   4.475658   2.447878
    28  C    2.422570   1.377430   4.935656   2.537858   6.048939
                   11         12         13         14         15
    11  C    0.000000
    12  C    1.385758   0.000000
    13  C    2.405632   1.387877   0.000000
    14  C    2.779680   2.398551   1.379890   0.000000
    15  H    9.481059   9.840496   8.996542   7.620469   0.000000
    16  H    8.557293   8.949775   8.193608   6.874440   2.593859
    17  H    6.990333   7.740128   7.378954   6.158304   4.333158
    18  H    6.769415   7.647600   7.385805   6.161846   4.344219
    19  H    8.538794   9.130251   8.543059   7.222756   2.715138
    20  H    9.241524   9.950892   9.441374   8.102618   2.700925
    21  H    2.141888   3.378312   3.855732   3.391199   8.099771
    22  H    1.078120   2.141082   3.382833   3.857796  10.316806
    23  H    2.138497   1.078471   2.139480   3.373500  10.901318
    24  H    3.381721   2.141893   1.077928   2.131661   9.516910
    25  H    3.857120   3.382522   2.145196   1.077571   7.046166
    26  C    4.873634   5.394315   4.837154   3.512621   4.628003
    27  C    3.706618   4.188687   3.692181   2.428864   5.774650
    28  C    7.304839   7.617937   6.778561   5.400901   2.228683
                   16         17         18         19         20
    16  H    0.000000
    17  H    2.713877   0.000000
    18  H    4.330224   2.711857   0.000000
    19  H    4.312472   4.375013   2.690358   0.000000
    20  H    3.720266   3.671235   2.703614   1.783375   0.000000
    21  H    7.216088   5.273154   4.833845   6.920213   7.433607
    22  H    9.354039   7.570181   7.285361   9.228466   9.863240
    23  H    9.987993   8.773889   8.696280  10.188007  11.024706
    24  H    8.758604   8.200847   8.282279   9.237007  10.195563
    25  H    6.413932   6.133792   6.231826   6.929475   7.864082
    26  C    4.067164   3.110247   2.818538   4.004385   4.624984
    27  C    5.078652   3.972231   3.749123   5.100401   5.798860
    28  C    2.633888   3.478969   3.383269   2.756943   3.396647
                   21         22         23         24         25
    21  H    0.000000
    22  H    2.466037   0.000000
    23  H    4.268998   2.465064   0.000000
    24  H    4.933649   4.272334   2.464216   0.000000
    25  H    4.272187   4.935239   4.273007   2.472246   0.000000
    26  C    3.548189   5.688893   6.472693   5.634783   3.454727
    27  C    2.669584   4.577829   5.267138   4.558290   2.630853
    28  C    6.080499   8.181407   8.676592   7.334672   4.875610
                   26         27         28
    26  C    0.000000
    27  C    1.206276   0.000000
    28  C    2.536634   3.608036   0.000000
 Symmetry turned off by external request.
 Stoichiometry    C16H11N
 Framework group  C1[X(C16H11N)]
 Deg. of freedom    78
 Full point group                 C1      NOp   1
 Rotational constants (GHZ):      1.1241900      0.2322601      0.2023092
 Leave Link  202 at Fri Jan 31 17:35:41 2025, MaxMem=   134217728 cpu:         0.0
 (Enter /home/mkochman/programs/g09/l301.exe)
 Standard basis: STO-3G (5D, 7F)
 Ernie: Thresh=  0.10000D-02 Tol=  0.10000D-05 Strict=F.
    96 basis functions,   288 primitive gaussians,    96 cartesian basis functions
    57 alpha electrons       57 beta electrons
       nuclear repulsion energy       999.1321193844 Hartrees.
 IExCor=    0 DFT=F Ex=HF Corr=None ExCW=0 ScaHFX=  1.000000
 ScaDFX=  1.000000  1.000000  1.000000  1.000000 ScalE2=  1.000000  1.000000
 IRadAn=      0 IRanWt=     -1 IRanGd=            0 ICorTp=0 IEmpDi=  4
 NAtoms=   28 NActive=   28 NUniq=   28 SFac= 1.00D+00 NAtFMM=   60 NAOKFM=F Big=F
 Integral buffers will be    131072 words long.
 Raffenetti 1 integral format.
 Two-electron integral symmetry is turned off.
 Leave Link  301 at Fri Jan 31 17:35:41 2025, MaxMem=   134217728 cpu:         0.0
 (Enter /home/mkochman/programs/g09/l402.exe)
 External calculation of energy and first derivatives.
 Running external command "bash run_external.bash R"
         input file       "/home/mkochman/systems/Z_MRSF_fixed/1_opt_meci/Gau-3826819.EIn"
         output file      "/home/mkochman/systems/Z_MRSF_fixed/1_opt_meci/Gau-3826819.EOu"
         message file     "/home/mkochman/systems/Z_MRSF_fixed/1_opt_meci/Gau-3826819.EMs"
         fchk file        "/home/mkochman/systems/Z_MRSF_fixed/1_opt_meci/Gau-3826819.EFC"
         mat. el file     "/home/mkochman/systems/Z_MRSF_fixed/1_opt_meci/Gau-3826819.EUF"
 Recovered energy= -670.931738267     dipole=      0.000000000000      0.000000000000      0.000000000000
 Energy=    -670.931738     NIter=   0.
 Dipole moment=       0.000000       0.000000       0.000000
 Leave Link  402 at Fri Jan 31 17:42:47 2025, MaxMem=   134217728 cpu:         0.0
 (Enter /home/mkochman/programs/g09/l716.exe)
 Dipole        = 0.00000000D+00 0.00000000D+00 0.00000000D+00
 -------------------------------------------------------------------
 Center     Atomic                   Forces (Hartrees/Bohr)
 Number     Number              X              Y              Z
 -------------------------------------------------------------------
      1        6           0.009932925   -0.007708879   -0.000543133
      2        6          -0.033733625    0.011238994   -0.031157399
      3        6          -0.028744487   -0.006784662    0.013429398
      4        6          -0.004158558   -0.010026373   -0.010466578
      5        6           0.031264789   -0.005784878    0.027627294
      6        6           0.000934926   -0.000636320   -0.000691998
      7        6           0.001247166   -0.010160354   -0.000955859
      8        6          -0.005932783   -0.000155888    0.004524681
      9        7           0.001246076    0.001041579    0.001813082
     10        6           0.000039980    0.002318038   -0.002168850
     11        6          -0.000387997    0.002483451   -0.001792646
     12        6           0.003823368   -0.001194324   -0.001000484
     13        6           0.001856421   -0.002063435    0.000373832
     14        6          -0.000244234   -0.001153395    0.001023277
     15        1          -0.002731852   -0.000602518    0.004066337
     16        1          -0.000373895   -0.004208479   -0.001431911
     17        1           0.004706769   -0.002352663   -0.006063235
     18        1           0.000132975    0.004209006   -0.001612785
     19        1           0.001537091    0.002050368    0.004043980
     20        1          -0.003946333    0.001333028   -0.000112923
     21        1          -0.002601801    0.003195277   -0.001364219
     22        1           0.001641179    0.003068804   -0.003412960
     23        1           0.004353420   -0.000337172   -0.001926477
     24        1           0.003093877   -0.003599595    0.001419265
     25        1          -0.000870434   -0.002979824    0.002947406
     26        6          -0.007890721    0.001228093    0.008703123
     27        6           0.007687565   -0.000498793   -0.006851121
     28        6           0.018057537    0.028087739    0.001586345
 -------------------------------------------------------------------
 Cartesian Forces:  Max     0.033733625 RMS     0.009325186
 Leave Link  716 at Fri Jan 31 17:42:47 2025, MaxMem=   134217728 cpu:         0.0
 (Enter /home/mkochman/programs/g09/l103.exe)

 GradGradGradGradGradGradGradGradGradGradGradGradGradGradGradGradGradGrad
 Berny optimization.
 Using GEDIIS/GDIIS optimizer.
 FormGI is forming the generalized inverse of G from B-inverse, IUseBI=4.
 GSVD:  received Info=                   1 from GESDD.
 Internal  Forces:  Max     0.024061232 RMS     0.006377864
 Search for a local minimum.
 Step number   5 out of a maximum of  168
 All quantities printed in internal units (Hartrees-Bohrs-Radians)
 RMS Force = .63779D-02 SwitMx=.10000D-02 MixMth= 1
 Mixed Optimization -- RFO/linear search
 Update second derivatives using D2CorX and points    2    1    4    3    5
 ITU=  0 -1  0 -1  0
 Use linear search instead of GDIIS.
     Eigenvalues ---    0.00230   0.00731   0.00888   0.00984   0.01316
     Eigenvalues ---    0.01435   0.01447   0.01533   0.02146   0.02223
     Eigenvalues ---    0.02242   0.02263   0.02281   0.02288   0.02307
     Eigenvalues ---    0.02313   0.02373   0.02392   0.02410   0.02709
     Eigenvalues ---    0.02946   0.03013   0.04394   0.04660   0.04683
     Eigenvalues ---    0.05731   0.05935   0.06076   0.06700   0.07125
     Eigenvalues ---    0.07483   0.13673   0.15560   0.15765   0.15975
     Eigenvalues ---    0.16000   0.16000   0.16000   0.16000   0.16000
     Eigenvalues ---    0.21338   0.22000   0.22040   0.23122   0.23848
     Eigenvalues ---    0.24304   0.24858   0.25003   0.26272   0.26955
     Eigenvalues ---    0.28259   0.29685   0.32862   0.35123   0.35323
     Eigenvalues ---    0.36135   0.36157   0.36183   0.36225   0.36251
     Eigenvalues ---    0.36288   0.36296   0.36395   0.36867   0.37303
     Eigenvalues ---    0.42491   0.42964   0.43356   0.46734   0.46760
     Eigenvalues ---    0.47045   0.48185   0.48916   0.49558   0.97726
     Eigenvalues ---    1.24506  31.83669 345.87693
 RFO step:  Lambda=-5.12035031D-03 EMin= 2.29999799D-03
 Quartic linear search produced a step of  0.05626.
 Maximum step size (   0.050) exceeded in Quadratic search.
    -- Step size scaled by   0.218
 Iteration  1 RMS(Cart)=  0.00840369 RMS(Int)=  0.00009849
 Iteration  2 RMS(Cart)=  0.00012461 RMS(Int)=  0.00001609
 Iteration  3 RMS(Cart)=  0.00000002 RMS(Int)=  0.00001609
 ITry= 1 IFail=0 DXMaxC= 3.51D-02 DCOld= 1.00D+10 DXMaxT= 5.00D-02 DXLimC= 3.00D+00 Rises=F
 Variable       Old X    -DE/DX   Delta X   Delta X   Delta X     New X
                                 (Linear)    (Quad)   (Total)
    R1        2.78267   0.02229   0.00010   0.00168   0.00176   2.78443
    R2        2.89230  -0.00027  -0.00001   0.00291   0.00290   2.89519
    R3        2.03866   0.00460   0.00001   0.00263   0.00264   2.04130
    R4        2.87534   0.01814  -0.00002   0.00185   0.00184   2.87718
    R5        2.65734  -0.01403   0.00009   0.00220   0.00230   2.65965
    R6        2.03442   0.00433   0.00000   0.00276   0.00275   2.03717
    R7        2.88620   0.01349  -0.00006   0.00157   0.00154   2.88774
    R8        2.02132   0.00625   0.00002   0.00323   0.00325   2.02457
    R9        2.79513   0.02233   0.00010   0.00229   0.00238   2.79751
   R10        2.87863   0.00091   0.00001   0.00322   0.00322   2.88185
   R11        2.03839   0.00438   0.00000   0.00270   0.00270   2.04109
   R12        2.63097   0.00369  -0.00003   0.00196   0.00193   2.63289
   R13        2.78114  -0.01254   0.00015   0.00249   0.00264   2.78378
   R14        2.05164   0.00474   0.00001   0.00272   0.00273   2.05437
   R15        2.05477   0.00413   0.00000   0.00263   0.00264   2.05740
   R16        2.19446   0.00091  -0.00003   0.00066   0.00063   2.19509
   R17        2.60297   0.00759   0.00002   0.00300   0.00303   2.60599
   R18        2.63736   0.00943   0.00002   0.00432   0.00433   2.64170
   R19        2.64402   0.00833   0.00002   0.00383   0.00385   2.64787
   R20        2.67719   0.00496   0.00001   0.00216   0.00218   2.67937
   R21        2.61105   0.00745   0.00002   0.00311   0.00312   2.61417
   R22        2.03638   0.00434   0.00001   0.00255   0.00256   2.03893
   R23        2.61870   0.00816   0.00001   0.00377   0.00378   2.62248
   R24        2.03735   0.00487   0.00001   0.00283   0.00284   2.04019
   R25        2.62271   0.00699   0.00001   0.00323   0.00324   2.62595
   R26        2.03801   0.00477   0.00001   0.00280   0.00281   2.04082
   R27        2.60761   0.00836   0.00002   0.00353   0.00354   2.61115
   R28        2.03699   0.00495   0.00001   0.00287   0.00288   2.03987
   R29        2.03631   0.00425   0.00001   0.00251   0.00252   2.03883
   R30        2.27953   0.01484   0.00006   0.00256   0.00262   2.28216
    A1        1.83061  -0.00658   0.00005  -0.00111  -0.00106   1.82955
    A2        2.06004  -0.00399  -0.00006   0.00133   0.00128   2.06132
    A3        1.45527   0.02359   0.00003  -0.00085  -0.00082   1.45444
    A4        2.12168   0.00256   0.00000  -0.00148  -0.00149   2.12019
    A5        1.83385  -0.00895  -0.00007   0.00264   0.00258   1.83643
    A6        2.04121  -0.00129   0.00006  -0.00016  -0.00009   2.04112
    A7        1.92527  -0.00306  -0.00018   0.00189   0.00173   1.92700
    A8        2.15226   0.00206   0.00010  -0.00121  -0.00114   2.15113
    A9        2.20487   0.00078   0.00008  -0.00095  -0.00089   2.20398
   A10        1.80139   0.00559   0.00017  -0.00194  -0.00181   1.79958
   A11        2.24725  -0.00303  -0.00007  -0.00086  -0.00105   2.24620
   A12        2.22626  -0.00294  -0.00009  -0.00026  -0.00048   2.22578
   A13        1.36870   0.02406   0.00001   0.00196   0.00197   1.37067
   A14        1.83124  -0.00828  -0.00006   0.00087   0.00083   1.83206
   A15        2.07620  -0.00191   0.00007  -0.00188  -0.00182   2.07437
   A16        1.84050  -0.00544   0.00007  -0.00077  -0.00069   1.83981
   A17        2.06338  -0.00530  -0.00008   0.00229   0.00221   2.06559
   A18        2.13100   0.00305   0.00000  -0.00129  -0.00130   2.12970
   A19        2.18687   0.00147   0.00011  -0.00157  -0.00146   2.18541
   A20        1.91764  -0.00327  -0.00020   0.00183   0.00163   1.91927
   A21        2.17563   0.00204   0.00009   0.00014   0.00022   2.17585
   A22        1.68019   0.00163   0.00004  -0.00092  -0.00088   1.67931
   A23        1.95657   0.00043   0.00003  -0.00146  -0.00143   1.95514
   A24        1.97779  -0.00166  -0.00006   0.00177   0.00171   1.97950
   A25        1.96463  -0.00112  -0.00004   0.00219   0.00215   1.96678
   A26        1.94912   0.00070   0.00003  -0.00090  -0.00087   1.94825
   A27        1.92524   0.00011   0.00000  -0.00061  -0.00060   1.92463
   A28        2.09048  -0.00236  -0.00003  -0.00119  -0.00122   2.08926
   A29        2.11202   0.00017   0.00001  -0.00011  -0.00010   2.11192
   A30        2.08061   0.00220   0.00002   0.00133   0.00135   2.08196
   A31        2.09298   0.00110   0.00001   0.00063   0.00065   2.09363
   A32        2.08476  -0.00043  -0.00001  -0.00011  -0.00011   2.08464
   A33        2.10545  -0.00067  -0.00001  -0.00053  -0.00053   2.10491
   A34        2.09556   0.00041   0.00001   0.00003   0.00004   2.09561
   A35        2.09030   0.00000   0.00000   0.00021   0.00021   2.09051
   A36        2.09731  -0.00041  -0.00001  -0.00024  -0.00025   2.09707
   A37        2.09959  -0.00075  -0.00002  -0.00017  -0.00019   2.09940
   A38        2.09256   0.00031   0.00001  -0.00001   0.00000   2.09256
   A39        2.09104   0.00044   0.00001   0.00018   0.00019   2.09123
   A40        2.09670   0.00035   0.00001  -0.00001   0.00000   2.09669
   A41        2.09576  -0.00027  -0.00001  -0.00005  -0.00006   2.09571
   A42        2.09072  -0.00009   0.00000   0.00006   0.00006   2.09078
   A43        2.09103   0.00125   0.00001   0.00071   0.00073   2.09176
   A44        2.07834  -0.00009   0.00000   0.00031   0.00030   2.07864
   A45        2.11380  -0.00116  -0.00001  -0.00101  -0.00102   2.11277
   A46        1.75124   0.00502   0.00016  -0.00139  -0.00125   1.74999
   A47        2.28932  -0.00362  -0.00010   0.00055   0.00041   2.28972
   A48        2.23348  -0.00091  -0.00007   0.00280   0.00270   2.23618
   A49        3.15085   0.00000   0.00002  -0.00870  -0.00868   3.14217
   A50        3.05701   0.00342   0.00005   0.00463   0.00468   3.06169
   A51        3.11656   0.00044   0.00003  -0.00065  -0.00062   3.11594
   A52        3.09018   0.00489   0.00001   0.04515   0.04516   3.13535
   A53        3.18942  -0.00016  -0.00003   0.00010   0.00008   3.18949
   A54        3.15774  -0.00170  -0.00001  -0.00361  -0.00362   3.15412
    D1        0.38471   0.00805   0.00007   0.00052   0.00059   0.38530
    D2       -2.79701   0.00251   0.00001  -0.00651  -0.00650  -2.80351
    D3        2.81136   0.00052   0.00006  -0.00162  -0.00157   2.80980
    D4       -0.37035  -0.00502   0.00000  -0.00866  -0.00866  -0.37901
    D5       -1.42848   0.01119   0.00014  -0.00207  -0.00194  -1.43042
    D6        1.67299   0.00565   0.00008  -0.00910  -0.00903   1.66396
    D7       -0.68687  -0.01206  -0.00006  -0.00041  -0.00046  -0.68733
    D8       -2.73709  -0.01179  -0.00004  -0.00192  -0.00195  -2.73904
    D9        1.35291  -0.01095  -0.00002  -0.00133  -0.00134   1.35157
   D10       -3.08188  -0.00062  -0.00002   0.00038   0.00036  -3.08152
   D11        1.15109  -0.00035   0.00000  -0.00113  -0.00114   1.14995
   D12       -1.04210   0.00050   0.00001  -0.00054  -0.00053  -1.04263
   D13        0.83197   0.00914  -0.00003  -0.00093  -0.00097   0.83100
   D14       -1.21825   0.00941  -0.00002  -0.00244  -0.00246  -1.22071
   D15        2.87175   0.01026   0.00000  -0.00185  -0.00185   2.86990
   D16        1.13421  -0.00589   0.00009   0.00180   0.00188   1.13610
   D17       -2.14677  -0.00202   0.00007   0.01687   0.01694  -2.12984
   D18       -0.67544  -0.00542   0.00003   0.00330   0.00333  -0.67211
   D19        2.32676  -0.00155   0.00001   0.01838   0.01838   2.34514
   D20       -3.08689   0.00156   0.00005   0.00284   0.00289  -3.08400
   D21       -0.08469   0.00542   0.00003   0.01792   0.01794  -0.06675
   D22        0.10896  -0.00186  -0.00007   0.00021   0.00013   0.10909
   D23        3.11917  -0.00496   0.00000  -0.02404  -0.02403   3.09514
   D24       -2.99102   0.00385  -0.00001   0.00751   0.00750  -2.98352
   D25        0.01919   0.00076   0.00006  -0.01674  -0.01667   0.00253
   D26        1.23004  -0.00368   0.00016  -0.00156  -0.00140   1.22864
   D27       -0.56962  -0.00466   0.00007  -0.00107  -0.00100  -0.57062
   D28       -3.02861   0.00259   0.00008   0.00199   0.00207  -3.02654
   D29       -1.78233  -0.00062   0.00009   0.02235   0.02244  -1.75989
   D30        2.70119  -0.00160   0.00000   0.02284   0.02283   2.72402
   D31        0.24220   0.00565   0.00000   0.02590   0.02590   0.26811
   D32        1.72589   0.00616   0.00010  -0.00327  -0.00319   1.72270
   D33       -1.49647   0.00944   0.00013   0.00213   0.00224  -1.49422
   D34       -2.76871   0.00401   0.00002  -0.00178  -0.00176  -2.77046
   D35        0.29212   0.00728   0.00005   0.00363   0.00368   0.29580
   D36       -0.31271  -0.00342   0.00001  -0.00221  -0.00220  -0.31491
   D37        2.74812  -0.00015   0.00005   0.00319   0.00323   2.75135
   D38        0.76119   0.00958  -0.00005   0.00167   0.00163   0.76281
   D39        2.80499   0.01055  -0.00001   0.00027   0.00026   2.80525
   D40       -1.30139   0.01038  -0.00001   0.00045   0.00044  -1.30095
   D41       -0.66728  -0.01275  -0.00007  -0.00044  -0.00051  -0.66779
   D42        1.37652  -0.01178  -0.00002  -0.00185  -0.00187   1.37464
   D43       -2.72985  -0.01194  -0.00003  -0.00166  -0.00169  -2.73155
   D44       -3.09002  -0.00064  -0.00002  -0.00176  -0.00178  -3.09180
   D45       -1.04622   0.00034   0.00002  -0.00317  -0.00315  -1.04937
   D46        1.13059   0.00017   0.00001  -0.00299  -0.00297   1.12762
   D47       -0.09308   0.00202   0.00002   0.00789   0.00790  -0.08517
   D48        3.01916   0.00174   0.00002   0.00817   0.00820   3.02735
   D49       -3.09110  -0.00143  -0.00002   0.00260   0.00257  -3.08852
   D50        0.02114  -0.00170  -0.00002   0.00288   0.00286   0.02400
   D51        0.22963  -0.00126  -0.00004  -0.00452  -0.00456   0.22507
   D52       -2.77889  -0.00462  -0.00002  -0.01868  -0.01871  -2.79761
   D53       -2.99209   0.00196  -0.00001   0.00074   0.00074  -2.99135
   D54        0.28257  -0.00140   0.00001  -0.01341  -0.01341   0.26916
   D55        0.00587  -0.00019   0.00000  -0.00082  -0.00082   0.00505
   D56       -3.13597  -0.00018   0.00000  -0.00085  -0.00085  -3.13682
   D57        3.13427   0.00029   0.00000   0.00205   0.00204   3.13631
   D58       -0.00758   0.00030   0.00000   0.00202   0.00201  -0.00556
   D59        0.00073   0.00008   0.00000   0.00026   0.00026   0.00099
   D60        3.13613   0.00018   0.00000   0.00109   0.00109   3.13721
   D61       -3.12790  -0.00037   0.00000  -0.00255  -0.00254  -3.13045
   D62        0.00750  -0.00027   0.00000  -0.00172  -0.00172   0.00578
   D63       -0.00740   0.00015   0.00000   0.00069   0.00069  -0.00671
   D64        3.13826   0.00007   0.00000   0.00032   0.00032   3.13858
   D65        3.13445   0.00014   0.00000   0.00072   0.00072   3.13516
   D66       -0.00308   0.00005   0.00000   0.00034   0.00034  -0.00274
   D67        0.00234  -0.00001   0.00000   0.00000   0.00000   0.00235
   D68       -3.13801  -0.00006   0.00000  -0.00025  -0.00025  -3.13826
   D69        3.13985   0.00007   0.00000   0.00038   0.00038   3.14023
   D70       -0.00050   0.00003   0.00000   0.00013   0.00013  -0.00037
   D71        0.00430  -0.00010   0.00000  -0.00057  -0.00057   0.00373
   D72       -3.13885  -0.00007   0.00000  -0.00044  -0.00044  -3.13929
   D73       -3.13853  -0.00005   0.00000  -0.00032  -0.00032  -3.13885
   D74        0.00150  -0.00002   0.00000  -0.00019  -0.00019   0.00132
   D75       -0.00579   0.00006   0.00000   0.00043   0.00043  -0.00536
   D76       -3.14106  -0.00004   0.00000  -0.00041  -0.00041  -3.14148
   D77        3.13736   0.00003   0.00000   0.00030   0.00030   3.13766
   D78        0.00208  -0.00008   0.00000  -0.00055  -0.00055   0.00154
         Item               Value     Threshold  Converged?
 Maximum Force            0.024061     0.000450     NO 
 RMS     Force            0.006378     0.000300     NO 
 Maximum Displacement     0.035058     0.001800     NO 
 RMS     Displacement     0.008421     0.001200     NO 
 Predicted change in Energy=-1.020489D-03
 GradGradGradGradGradGradGradGradGradGradGradGradGradGradGradGradGradGrad

 Leave Link  103 at Fri Jan 31 17:42:47 2025, MaxMem=   134217728 cpu:         0.0
 (Enter /home/mkochman/programs/g09/l202.exe)
                          Input orientation:                          
 ---------------------------------------------------------------------
 Center     Atomic      Atomic             Coordinates (Angstroms)
 Number     Number       Type             X           Y           Z
 ---------------------------------------------------------------------
      1          6           0       -8.354207   -0.523977    4.662228
      2          6           0       -8.511516   -1.021284    3.284179
      3          6           0       -8.127442   -0.032808    2.358844
      4          6           0       -7.562192    1.073725    3.248361
      5          6           0       -6.523721    0.027494    3.384376
      6          6           0       -8.380119    1.002454    4.533495
      7          6           0       -6.083332   -1.788218    5.142028
      8          6           0       -2.946006   -0.172146    1.575777
      9          7           0       -5.398776   -2.526342    5.721554
     10          6           0       -2.522315    0.739902    0.604774
     11          6           0       -1.261363    0.620632    0.048485
     12          6           0       -0.413774   -0.398601    0.459131
     13          6           0       -0.826324   -1.305668    1.427631
     14          6           0       -2.086365   -1.200270    1.984820
     15          1           0       -8.888982   -1.032674    5.450958
     16          1           0       -8.832702   -2.023469    3.050505
     17          1           0       -8.088197   -0.094901    1.290008
     18          1           0       -7.285701    2.015193    2.796913
     19          1           0       -7.888299    1.490569    5.371171
     20          1           0       -9.380950    1.408084    4.395160
     21          1           0       -3.186082    1.532574    0.296172
     22          1           0       -0.938152    1.324939   -0.703230
     23          1           0        0.571188   -0.487223    0.025189
     24          1           0       -0.163459   -2.095875    1.746058
     25          1           0       -2.421897   -1.896278    2.737831
     26          6           0       -5.321913   -0.007942    2.680389
     27          6           0       -4.231235   -0.066956    2.165225
     28          6           0       -6.899117   -0.918398    4.449472
 ---------------------------------------------------------------------
                    Distance matrix (angstroms):
                    1          2          3          4          5
     1  C    0.000000
     2  C    1.473459   0.000000
     3  C    2.366062   1.407424   0.000000
     4  C    2.275733   2.300339   1.528124   0.000000
     5  C    2.299501   2.249734   1.904540   1.480379   0.000000
     6  C    1.532069   2.381926   2.421718   1.525009   2.391074
     7  C    2.642988   3.152121   3.873754   3.736806   2.565170
     8  C    6.236874   5.883414   5.242126   5.065462   4.013842
     9  N    3.723735   4.230265   4.997114   4.874170   3.640052
    10  C    7.216044   6.793491   5.923791   5.700908   4.923918
    11  C    8.538454   8.107424   7.273774   7.081310   6.258786
    12  C    8.985111   8.598957   7.952571   7.813285   6.787493
    13  C    8.230594   7.911372   7.469515   7.372142   6.169805
    14  C    6.849214   6.557662   6.164209   6.062365   4.812098
    15  H    1.080209   2.199442   3.337791   3.323962   3.314993
    16  H    2.252794   1.078025   2.222278   3.353498   3.106334
    17  H    3.409801   2.239219   1.071357   2.340409   2.617049
    18  H    3.326934   3.310626   2.257153   1.080099   2.208320
    19  H    2.185879   3.324657   3.384078   2.187790   2.819578
    20  H    2.204175   2.809275   2.791780   2.175965   3.330386
    21  H    7.071165   6.618960   5.578716   5.298708   4.789792
    22  H    9.338335   8.874684   7.931308   7.717258   7.042049
    23  H   10.058139   9.664457   9.017683   8.886915   7.866816
    24  H    8.835342   8.556320   8.249654   8.188072   6.902588
    25  H    6.385829   6.176372   6.014100   5.958540   4.576449
    26  C    3.659069   3.400733   2.824004   2.551753   1.393268
    27  C    4.841775   4.525881   3.901164   3.683695   2.598218
    28  C    1.522537   1.992065   2.581429   2.418861   1.473113
                    6          7          8          9         10
     6  C    0.000000
     7  C    3.665159   0.000000
     8  C    6.297409   5.017236   0.000000
     9  N    4.769936   1.161591   5.361510   0.000000
    10  C    7.058162   6.297533   1.397925   6.717427   0.000000
    11  C    8.422458   7.416073   2.408141   7.694501   1.383359
    12  C    9.056823   7.483612   2.776757   7.554510   2.400697
    13  C    8.487263   6.454900   2.408292   6.390237   2.781697
    14  C    7.138562   5.127318   1.401192   5.166596   2.420506
    15  H    2.289635   2.921978   7.146782   3.806021   8.195242
    16  H    3.400043   3.462491   6.344714   4.379409   7.310185
    17  H    3.436512   4.660995   5.150704   5.725687   5.669699
    18  H    2.288910   4.627223   5.010846   5.721848   5.396452
    19  H    1.087127   3.749782   6.449488   4.738784   7.216359
    20  H    1.088732   4.652789   7.201011   5.752977   7.864755
    21  H    6.724133   6.550118   2.145016   7.127804   1.078958
    22  H    9.105501   8.386398   3.386239   8.718221   2.136050
    23  H   10.132613   8.494544   3.856715   8.499826   3.378093
    24  H    9.213194   6.831703   3.387079   6.587748   3.861135
    25  H    6.864945   4.381547   2.144223   4.261618   3.392561
    26  C    3.715848   3.131902   2.625274   3.949295   3.564436
    27  C    4.895464   3.905683   1.417860   4.478750   2.450804
    28  C    2.426952   1.379032   4.943895   2.540610   6.057067
                   11         12         13         14         15
    11  C    0.000000
    12  C    1.387758   0.000000
    13  C    2.408721   1.389590   0.000000
    14  C    2.783111   2.401658   1.381764   0.000000
    15  H    9.492140   9.856446   9.014884   7.636609   0.000000
    16  H    8.563210   8.957330   8.200673   6.879419   2.597502
    17  H    6.975603   7.725242   7.363402   6.142198   4.339837
    18  H    6.766928   7.649511   7.390981   6.166992   4.347869
    19  H    8.544242   9.141424   8.558151   7.236741   2.715601
    20  H    9.243450   9.958247   9.452635   8.113213   2.704449
    21  H    2.144185   3.382556   3.860605   3.395489   8.104036
    22  H    1.079624   2.143979   3.387206   3.862730  10.327055
    23  H    2.141524   1.079958   2.142367   3.378043  10.919308
    24  H    3.386231   2.144663   1.079451   2.134639   9.538943
    25  H    3.861899   3.386454   2.147393   1.078905   7.066120
    26  C    4.879559   5.401521   4.843946   3.517703   4.631426
    27  C    3.711268   4.194492   3.697549   2.432574   5.781285
    28  C    7.315844   7.632345   6.794138   5.414475   2.230604
                   16         17         18         19         20
    16  H    0.000000
    17  H    2.715329   0.000000
    18  H    4.332241   2.714269   0.000000
    19  H    4.315767   4.382872   2.695396   0.000000
    20  H    3.726154   3.684039   2.704264   1.785332   0.000000
    21  H    7.219149   5.259954   4.826335   6.918687   7.429240
    22  H    9.360891   7.557253   7.281403   9.232027   9.863130
    23  H    9.997286   8.760059   8.699152  10.200692  11.033308
    24  H    8.767132   8.186169   8.290447   9.256197  10.210662
    25  H    6.419686   6.119487   6.241770   6.948868   7.879973
    26  C    4.065092   3.097264   2.821899   4.009013   4.628321
    27  C    5.077909   3.955116   3.750218   5.106671   5.802406
    28  C    2.630026   3.474805   3.389152   2.762451   3.402200
                   21         22         23         24         25
    21  H    0.000000
    22  H    2.468826   0.000000
    23  H    4.274352   2.468326   0.000000
    24  H    4.940047   4.277982   2.467561   0.000000
    25  H    4.278166   4.941522   4.278133   2.474671   0.000000
    26  C    3.552387   5.695859   6.481392   5.642880   3.461100
    27  C    2.672864   4.583645   5.274434   4.564978   2.635907
    28  C    6.086362   8.192435   8.692850   7.352822   4.891980
                   26         27         28
    26  C    0.000000
    27  C    1.207665   0.000000
    28  C    2.538928   3.613908   0.000000
 Symmetry turned off by external request.
 Stoichiometry    C16H11N
 Framework group  C1[X(C16H11N)]
 Deg. of freedom    78
 Full point group                 C1      NOp   1
 Rotational constants (GHZ):      1.1213370      0.2317041      0.2018269
 Leave Link  202 at Fri Jan 31 17:42:47 2025, MaxMem=   134217728 cpu:         0.0
 (Enter /home/mkochman/programs/g09/l301.exe)
 Standard basis: STO-3G (5D, 7F)
 Ernie: Thresh=  0.10000D-02 Tol=  0.10000D-05 Strict=F.
    96 basis functions,   288 primitive gaussians,    96 cartesian basis functions
    57 alpha electrons       57 beta electrons
       nuclear repulsion energy       998.0557538645 Hartrees.
 IExCor=    0 DFT=F Ex=HF Corr=None ExCW=0 ScaHFX=  1.000000
 ScaDFX=  1.000000  1.000000  1.000000  1.000000 ScalE2=  1.000000  1.000000
 IRadAn=      0 IRanWt=     -1 IRanGd=            0 ICorTp=0 IEmpDi=  4
 NAtoms=   28 NActive=   28 NUniq=   28 SFac= 1.00D+00 NAtFMM=   60 NAOKFM=F Big=F
 Integral buffers will be    131072 words long.
 Raffenetti 1 integral format.
 Two-electron integral symmetry is turned off.
 Leave Link  301 at Fri Jan 31 17:42:47 2025, MaxMem=   134217728 cpu:         0.0
 (Enter /home/mkochman/programs/g09/l402.exe)
 External calculation of energy and first derivatives.
 Running external command "bash run_external.bash R"
         input file       "/home/mkochman/systems/Z_MRSF_fixed/1_opt_meci/Gau-3826819.EIn"
         output file      "/home/mkochman/systems/Z_MRSF_fixed/1_opt_meci/Gau-3826819.EOu"
         message file     "/home/mkochman/systems/Z_MRSF_fixed/1_opt_meci/Gau-3826819.EMs"
         fchk file        "/home/mkochman/systems/Z_MRSF_fixed/1_opt_meci/Gau-3826819.EFC"
         mat. el file     "/home/mkochman/systems/Z_MRSF_fixed/1_opt_meci/Gau-3826819.EUF"
 Recovered energy= -670.932638534     dipole=      0.000000000000      0.000000000000      0.000000000000
 Energy=    -670.932639     NIter=   0.
 Dipole moment=       0.000000       0.000000       0.000000
 Leave Link  402 at Fri Jan 31 17:52:15 2025, MaxMem=   134217728 cpu:         0.0
 (Enter /home/mkochman/programs/g09/l716.exe)
 Dipole        = 0.00000000D+00 0.00000000D+00 0.00000000D+00
 -------------------------------------------------------------------
 Center     Atomic                   Forces (Hartrees/Bohr)
 Number     Number              X              Y              Z
 -------------------------------------------------------------------
      1        6           0.003358747   -0.007063161   -0.004890920
      2        6          -0.007775304    0.024384842   -0.021637802
      3        6          -0.034980190   -0.008298696   -0.002388379
      4        6           0.005855933   -0.007440793   -0.005564722
      5        6           0.000269834   -0.014119317    0.035134389
      6        6          -0.000367806   -0.000394763   -0.000332395
      7        6           0.000008243   -0.000453133   -0.000400351
      8        6          -0.002999896   -0.000565983    0.003099094
      9        7           0.002339078   -0.003369612    0.001727074
     10        6          -0.000235586    0.001988231   -0.001555285
     11        6          -0.000578165    0.002409932   -0.001741611
     12        6           0.001983475   -0.001032350   -0.000200127
     13        6           0.001760768   -0.001839638    0.000394796
     14        6          -0.000843312   -0.000957723    0.001111848
     15        1          -0.001858182   -0.000490406    0.003085048
     16        1          -0.000172627   -0.003977624   -0.000920138
     17        1           0.003814011   -0.002249314   -0.003767253
     18        1          -0.000607116    0.003279008   -0.001869968
     19        1           0.001083461    0.000903171    0.003203320
     20        1          -0.002640968    0.001877359   -0.000731726
     21        1          -0.001918213    0.002424296   -0.001021131
     22        1           0.001175558    0.002259835   -0.002478486
     23        1           0.003224409   -0.000223662   -0.001442574
     24        1           0.002200921   -0.002639118    0.001063754
     25        1          -0.000664760   -0.002248072    0.002243710
     26        6          -0.000968853    0.000342932    0.000936777
     27        6           0.002168024    0.000290585   -0.002906852
     28        6           0.027303874    0.017207637    0.001855039
 -------------------------------------------------------------------
 Cartesian Forces:  Max     0.035134389 RMS     0.007981918
 Leave Link  716 at Fri Jan 31 17:52:15 2025, MaxMem=   134217728 cpu:         0.0
 (Enter /home/mkochman/programs/g09/l103.exe)

 GradGradGradGradGradGradGradGradGradGradGradGradGradGradGradGradGradGrad
 Berny optimization.
 Using GEDIIS/GDIIS optimizer.
 FormGI is forming the generalized inverse of G from B-inverse, IUseBI=4.
 GSVD:  received Info=                   1 from GESDD.
 Internal  Forces:  Max     0.019326288 RMS     0.005098164
 Search for a local minimum.
 Step number   6 out of a maximum of  168
 All quantities printed in internal units (Hartrees-Bohrs-Radians)
 RMS Force = .50982D-02 SwitMx=.10000D-02 MixMth= 1
 Mixed Optimization -- RFO/linear search
 Update second derivatives using D2CorX and points    2    1    4    3    5
                                                      6
 DE= -9.00D-04 DEPred=-1.02D-03 R= 8.82D-01
 TightC=F SS=  1.41D+00  RLast= 8.40D-02 DXNew= 8.4090D-02 2.5205D-01
 Trust test= 8.82D-01 RLast= 8.40D-02 DXMaxT set to 8.41D-02
 ITU=  1  0 -1  0 -1  0
 Use linear search instead of GDIIS.
     Eigenvalues ---    0.00230   0.00613   0.00845   0.00913   0.01316
     Eigenvalues ---    0.01433   0.01447   0.01531   0.02146   0.02223
     Eigenvalues ---    0.02242   0.02263   0.02280   0.02288   0.02307
     Eigenvalues ---    0.02313   0.02384   0.02390   0.02711   0.02942
     Eigenvalues ---    0.03004   0.04374   0.04639   0.04669   0.05724
     Eigenvalues ---    0.05931   0.06072   0.06660   0.07086   0.07463
     Eigenvalues ---    0.08111   0.13731   0.15451   0.15719   0.15966
     Eigenvalues ---    0.15995   0.16000   0.16000   0.16000   0.16001
     Eigenvalues ---    0.21254   0.22000   0.22032   0.23172   0.23845
     Eigenvalues ---    0.24430   0.24770   0.24980   0.26274   0.26777
     Eigenvalues ---    0.28264   0.30214   0.32543   0.34366   0.35195
     Eigenvalues ---    0.35525   0.36154   0.36175   0.36209   0.36246
     Eigenvalues ---    0.36278   0.36295   0.36379   0.36811   0.37333
     Eigenvalues ---    0.42439   0.42950   0.43360   0.45689   0.46754
     Eigenvalues ---    0.46831   0.48162   0.48724   0.49598   0.97111
     Eigenvalues ---    1.24469  28.79213 346.50353
 RFO step:  Lambda=-3.16891801D-03 EMin= 2.29542217D-03
 Quartic linear search produced a step of  0.84424.
 Maximum step size (   0.084) exceeded in Quadratic search.
    -- Step size scaled by   0.488
 Iteration  1 RMS(Cart)=  0.02922885 RMS(Int)=  0.00058375
 Iteration  2 RMS(Cart)=  0.00065127 RMS(Int)=  0.00020167
 Iteration  3 RMS(Cart)=  0.00000026 RMS(Int)=  0.00020167
 ITry= 1 IFail=0 DXMaxC= 1.68D-01 DCOld= 1.00D+10 DXMaxT= 8.41D-02 DXLimC= 3.00D+00 Rises=F
 Variable       Old X    -DE/DX   Delta X   Delta X   Delta X     New X
                                 (Linear)    (Quad)   (Total)
    R1        2.78443   0.01281   0.00149   0.00621   0.00752   2.79195
    R2        2.89519  -0.00037   0.00244   0.00778   0.01011   2.90530
    R3        2.04130   0.00340   0.00222   0.00747   0.00969   2.05099
    R4        2.87718   0.01664   0.00155   0.00316   0.00481   2.88199
    R5        2.65965  -0.01730   0.00194   0.00942   0.01152   2.67117
    R6        2.03717   0.00395   0.00232   0.00756   0.00988   2.04705
    R7        2.88774   0.01437   0.00130   0.00164   0.00322   2.89095
    R8        2.02457   0.00402   0.00275   0.00908   0.01183   2.03640
    R9        2.79751   0.01278   0.00201   0.00739   0.00928   2.80679
   R10        2.88185   0.00008   0.00272   0.00967   0.01224   2.89409
   R11        2.04109   0.00348   0.00228   0.00755   0.00984   2.05093
   R12        2.63289   0.00498   0.00163   0.00504   0.00667   2.63956
   R13        2.78378  -0.01933   0.00223   0.00881   0.01107   2.79485
   R14        2.05437   0.00337   0.00230   0.00774   0.01004   2.06441
   R15        2.05740   0.00321   0.00223   0.00721   0.00943   2.06684
   R16        2.19509   0.00439   0.00053   0.00101   0.00154   2.19663
   R17        2.60599   0.00448   0.00255   0.00803   0.01058   2.61657
   R18        2.64170   0.00680   0.00366   0.01216   0.01582   2.65752
   R19        2.64787   0.00574   0.00325   0.01052   0.01378   2.66165
   R20        2.67937   0.00309   0.00184   0.00583   0.00767   2.68703
   R21        2.61417   0.00490   0.00264   0.00850   0.01113   2.62530
   R22        2.03893   0.00325   0.00216   0.00714   0.00930   2.04824
   R23        2.62248   0.00644   0.00319   0.01042   0.01361   2.63609
   R24        2.04019   0.00356   0.00240   0.00791   0.01031   2.05050
   R25        2.62595   0.00530   0.00273   0.00876   0.01149   2.63743
   R26        2.04082   0.00354   0.00237   0.00782   0.01019   2.05101
   R27        2.61115   0.00587   0.00299   0.00982   0.01281   2.62396
   R28        2.03987   0.00360   0.00243   0.00802   0.01045   2.05031
   R29        2.03883   0.00322   0.00213   0.00702   0.00915   2.04798
   R30        2.28216   0.00627   0.00222   0.00812   0.01034   2.29249
    A1        1.82955  -0.00739  -0.00090  -0.00096  -0.00187   1.82768
    A2        2.06132  -0.00072   0.00108   0.00347   0.00460   2.06592
    A3        1.45444   0.01764  -0.00070  -0.00205  -0.00274   1.45171
    A4        2.12019   0.00212  -0.00126  -0.00405  -0.00537   2.11482
    A5        1.83643  -0.00437   0.00218   0.00271   0.00503   1.84146
    A6        2.04112  -0.00337  -0.00008   0.00171   0.00156   2.04268
    A7        1.92700   0.00600   0.00146   0.00184   0.00353   1.93053
    A8        2.15113  -0.00293  -0.00096  -0.00130  -0.00240   2.14872
    A9        2.20398  -0.00317  -0.00075  -0.00068  -0.00158   2.20240
   A10        1.79958  -0.00294  -0.00153  -0.00316  -0.00511   1.79447
   A11        2.24620   0.00032  -0.00089  -0.00334  -0.00570   2.24050
   A12        2.22578   0.00180  -0.00041  -0.00249  -0.00439   2.22139
   A13        1.37067   0.01850   0.00166   0.00434   0.00602   1.37669
   A14        1.83206  -0.00403   0.00070   0.00019   0.00106   1.83312
   A15        2.07437  -0.00426  -0.00154  -0.00286  -0.00458   2.06979
   A16        1.83981  -0.00775  -0.00058  -0.00011  -0.00068   1.83914
   A17        2.06559  -0.00062   0.00187   0.00458   0.00646   2.07205
   A18        2.12970   0.00264  -0.00110  -0.00333  -0.00448   2.12522
   A19        2.18541  -0.00434  -0.00123  -0.00298  -0.00427   2.18114
   A20        1.91927   0.00693   0.00138   0.00034   0.00184   1.92111
   A21        2.17585  -0.00249   0.00019   0.00268   0.00279   2.17865
   A22        1.67931  -0.00066  -0.00075  -0.00160  -0.00240   1.67691
   A23        1.95514  -0.00073  -0.00121  -0.00322  -0.00443   1.95071
   A24        1.97950   0.00108   0.00145   0.00311   0.00459   1.98410
   A25        1.96678   0.00101   0.00181   0.00491   0.00675   1.97352
   A26        1.94825  -0.00049  -0.00073  -0.00166  -0.00239   1.94586
   A27        1.92463  -0.00021  -0.00051  -0.00133  -0.00184   1.92279
   A28        2.08926  -0.00056  -0.00103  -0.00393  -0.00495   2.08431
   A29        2.11192  -0.00034  -0.00008  -0.00044  -0.00054   2.11138
   A30        2.08196   0.00090   0.00114   0.00441   0.00554   2.08750
   A31        2.09363   0.00033   0.00055   0.00206   0.00261   2.09624
   A32        2.08464  -0.00003  -0.00010  -0.00049  -0.00059   2.08405
   A33        2.10491  -0.00029  -0.00045  -0.00157  -0.00202   2.10289
   A34        2.09561  -0.00017   0.00003   0.00028   0.00031   2.09592
   A35        2.09051   0.00021   0.00018   0.00053   0.00071   2.09121
   A36        2.09707  -0.00004  -0.00021  -0.00081  -0.00101   2.09605
   A37        2.09940   0.00020  -0.00016  -0.00088  -0.00105   2.09835
   A38        2.09256  -0.00017   0.00000   0.00011   0.00011   2.09267
   A39        2.09123  -0.00003   0.00016   0.00077   0.00093   2.09217
   A40        2.09669  -0.00017   0.00000   0.00016   0.00016   2.09685
   A41        2.09571   0.00009  -0.00005  -0.00017  -0.00022   2.09549
   A42        2.09078   0.00008   0.00005   0.00001   0.00006   2.09084
   A43        2.09176   0.00039   0.00061   0.00231   0.00293   2.09469
   A44        2.07864   0.00019   0.00025   0.00083   0.00108   2.07973
   A45        2.11277  -0.00058  -0.00086  -0.00314  -0.00401   2.10876
   A46        1.74999  -0.00310  -0.00105  -0.00107  -0.00235   1.74764
   A47        2.28972   0.00137   0.00034  -0.00023  -0.00065   2.28908
   A48        2.23618   0.00219   0.00228   0.00667   0.00824   2.24442
   A49        3.14217   0.00002  -0.00733  -0.00083  -0.00816   3.13401
   A50        3.06169   0.00094   0.00395   0.01116   0.01514   3.07683
   A51        3.11594  -0.00062  -0.00053  -0.00100  -0.00151   3.11443
   A52        3.13535  -0.00169   0.03813  -0.06684  -0.02872   3.10663
   A53        3.18949   0.00082   0.00006  -0.00227  -0.00237   3.18712
   A54        3.15412  -0.00090  -0.00306  -0.00639  -0.00937   3.14475
    D1        0.38530   0.00422   0.00050  -0.00777  -0.00723   0.37807
    D2       -2.80351   0.00182  -0.00549  -0.01083  -0.01625  -2.81976
    D3        2.80980  -0.00152  -0.00132  -0.01147  -0.01283   2.79697
    D4       -0.37901  -0.00393  -0.00731  -0.01454  -0.02185  -0.40086
    D5       -1.43042   0.00406  -0.00163  -0.01013  -0.01188  -1.44229
    D6        1.66396   0.00165  -0.00762  -0.01319  -0.02090   1.64306
    D7       -0.68733  -0.00738  -0.00039   0.00215   0.00178  -0.68555
    D8       -2.73904  -0.00795  -0.00165  -0.00149  -0.00314  -2.74218
    D9        1.35157  -0.00793  -0.00114   0.00044  -0.00070   1.35087
   D10       -3.08152   0.00028   0.00030   0.00207   0.00238  -3.07915
   D11        1.14995  -0.00028  -0.00096  -0.00157  -0.00254   1.14741
   D12       -1.04263  -0.00027  -0.00044   0.00036  -0.00010  -1.04272
   D13        0.83100   0.00842  -0.00081   0.00040  -0.00038   0.83062
   D14       -1.22071   0.00786  -0.00207  -0.00324  -0.00529  -1.22600
   D15        2.86990   0.00787  -0.00156  -0.00131  -0.00285   2.86705
   D16        1.13610  -0.00818   0.00159  -0.00266  -0.00108   1.13502
   D17       -2.12984  -0.00418   0.01430   0.04339   0.05751  -2.07233
   D18       -0.67211  -0.00519   0.00281  -0.00100   0.00184  -0.67027
   D19        2.34514  -0.00119   0.01552   0.04504   0.06042   2.40557
   D20       -3.08400  -0.00039   0.00244   0.00046   0.00294  -3.08106
   D21       -0.06675   0.00361   0.01515   0.04650   0.06152  -0.00523
   D22        0.10909   0.00075   0.00011   0.01096   0.01099   0.12008
   D23        3.09514  -0.00458  -0.02029  -0.04892  -0.06909   3.02605
   D24       -2.98352   0.00323   0.00633   0.01416   0.02038  -2.96314
   D25        0.00253  -0.00210  -0.01407  -0.04572  -0.05971  -0.05718
   D26        1.22864  -0.00936  -0.00118  -0.00943  -0.01055   1.21810
   D27       -0.57062  -0.00605  -0.00084  -0.01028  -0.01107  -0.58169
   D28       -3.02654  -0.00074   0.00175  -0.00210  -0.00032  -3.02686
   D29       -1.75989  -0.00394   0.01894   0.04959   0.06850  -1.69140
   D30        2.72402  -0.00063   0.01928   0.04874   0.06798   2.79200
   D31        0.26811   0.00467   0.02187   0.05692   0.07873   0.34683
   D32        1.72270   0.00131  -0.00269  -0.00282  -0.00575   1.71695
   D33       -1.49422   0.00279   0.00189  -0.00209  -0.00034  -1.49456
   D34       -2.77046   0.00261  -0.00148  -0.00158  -0.00311  -2.77357
   D35        0.29580   0.00409   0.00311  -0.00085   0.00230   0.29810
   D36       -0.31491  -0.00311  -0.00186  -0.00195  -0.00391  -0.31882
   D37        2.75135  -0.00163   0.00273  -0.00123   0.00150   2.75285
   D38        0.76281   0.00930   0.00138   0.00629   0.00773   0.77055
   D39        2.80525   0.00847   0.00022   0.00345   0.00370   2.80895
   D40       -1.30095   0.00858   0.00037   0.00416   0.00458  -1.29636
   D41       -0.66779  -0.00760  -0.00043   0.00166   0.00124  -0.66655
   D42        1.37464  -0.00843  -0.00158  -0.00118  -0.00280   1.37185
   D43       -2.73155  -0.00831  -0.00143  -0.00047  -0.00192  -2.73346
   D44       -3.09180   0.00023  -0.00150  -0.00191  -0.00339  -3.09519
   D45       -1.04937  -0.00060  -0.00266  -0.00476  -0.00742  -1.05680
   D46        1.12762  -0.00048  -0.00251  -0.00404  -0.00654   1.12108
   D47       -0.08517   0.00119   0.00667   0.00448   0.01106  -0.07412
   D48        3.02735   0.00081   0.00692   0.00911   0.01593   3.04329
   D49       -3.08852  -0.00049   0.00217  -0.00103   0.00124  -3.08729
   D50        0.02400  -0.00087   0.00242   0.00360   0.00611   0.03012
   D51        0.22507   0.00014  -0.00385   0.00057  -0.00335   0.22172
   D52       -2.79761  -0.00362  -0.01580  -0.04280  -0.05892  -2.85653
   D53       -2.99135   0.00151   0.00062   0.00100   0.00167  -2.98968
   D54        0.26916  -0.00226  -0.01132  -0.04237  -0.05389   0.21526
   D55        0.00505  -0.00015  -0.00069  -0.00142  -0.00211   0.00294
   D56       -3.13682  -0.00014  -0.00072  -0.00138  -0.00210  -3.13892
   D57        3.13631   0.00027   0.00172   0.00385   0.00556  -3.14132
   D58       -0.00556   0.00028   0.00170   0.00388   0.00558   0.00001
   D59        0.00099   0.00009   0.00022   0.00005   0.00027   0.00126
   D60        3.13721   0.00015   0.00092   0.00172   0.00264   3.13985
   D61       -3.13045  -0.00031  -0.00215  -0.00510  -0.00726  -3.13771
   D62        0.00578  -0.00026  -0.00145  -0.00343  -0.00489   0.00089
   D63       -0.00671   0.00010   0.00058   0.00155   0.00213  -0.00458
   D64        3.13858   0.00005   0.00027   0.00075   0.00102   3.13960
   D65        3.13516   0.00009   0.00061   0.00152   0.00212   3.13728
   D66       -0.00274   0.00005   0.00029   0.00072   0.00101  -0.00173
   D67        0.00235   0.00001   0.00000  -0.00033  -0.00032   0.00202
   D68       -3.13826  -0.00003  -0.00021  -0.00058  -0.00078  -3.13904
   D69        3.14023   0.00005   0.00032   0.00048   0.00080   3.14103
   D70       -0.00037   0.00002   0.00011   0.00023   0.00034  -0.00003
   D71        0.00373  -0.00007  -0.00048  -0.00106  -0.00154   0.00219
   D72       -3.13929  -0.00006  -0.00037  -0.00066  -0.00103  -3.14031
   D73       -3.13885  -0.00003  -0.00027  -0.00081  -0.00108  -3.13993
   D74        0.00132  -0.00002  -0.00016  -0.00041  -0.00057   0.00075
   D75       -0.00536   0.00002   0.00037   0.00119   0.00155  -0.00381
   D76       -3.14148  -0.00004  -0.00035  -0.00053  -0.00088   3.14083
   D77        3.13766   0.00001   0.00025   0.00079   0.00104   3.13869
   D78        0.00154  -0.00005  -0.00046  -0.00093  -0.00139   0.00015
         Item               Value     Threshold  Converged?
 Maximum Force            0.019326     0.000450     NO 
 RMS     Force            0.005098     0.000300     NO 
 Maximum Displacement     0.167632     0.001800     NO 
 RMS     Displacement     0.029238     0.001200     NO 
 Predicted change in Energy=-1.801966D-03
 GradGradGradGradGradGradGradGradGradGradGradGradGradGradGradGradGradGrad

 Leave Link  103 at Fri Jan 31 17:52:15 2025, MaxMem=   134217728 cpu:         0.0
 (Enter /home/mkochman/programs/g09/l202.exe)
                          Input orientation:                          
 ---------------------------------------------------------------------
 Center     Atomic      Atomic             Coordinates (Angstroms)
 Number     Number       Type             X           Y           Z
 ---------------------------------------------------------------------
      1          6           0       -8.369782   -0.505488    4.677252
      2          6           0       -8.512922   -1.019209    3.299419
      3          6           0       -8.129242   -0.035807    2.359338
      4          6           0       -7.564630    1.077313    3.243953
      5          6           0       -6.525230    0.028561    3.404753
      6          6           0       -8.396898    1.024476    4.528473
      7          6           0       -6.120467   -1.821653    5.157583
      8          6           0       -2.937936   -0.173022    1.584019
      9          7           0       -5.462329   -2.615049    5.694767
     10          6           0       -2.521360    0.743967    0.602556
     11          6           0       -1.259070    0.630246    0.033602
     12          6           0       -0.399012   -0.390767    0.438253
     13          6           0       -0.802287   -1.303786    1.413781
     14          6           0       -2.063729   -1.201953    1.985127
     15          1           0       -8.916595   -1.002357    5.472283
     16          1           0       -8.818020   -2.034084    3.074962
     17          1           0       -8.028628   -0.134823    1.291009
     18          1           0       -7.288051    2.018994    2.780674
     19          1           0       -7.913782    1.522205    5.372446
     20          1           0       -9.399519    1.433039    4.373355
     21          1           0       -3.193341    1.537175    0.295867
     22          1           0       -0.943142    1.339234   -0.724636
     23          1           0        0.587383   -0.475363   -0.006550
     24          1           0       -0.130746   -2.096168    1.727376
     25          1           0       -2.388507   -1.905295    2.742976
     26          6           0       -5.317252   -0.015352    2.704828
     27          6           0       -4.225915   -0.074087    2.178302
     28          6           0       -6.911940   -0.908413    4.481738
 ---------------------------------------------------------------------
                    Distance matrix (angstroms):
                    1          2          3          4          5
     1  C    0.000000
     2  C    1.477437   0.000000
     3  C    2.377221   1.413520   0.000000
     4  C    2.282077   2.301682   1.529826   0.000000
     5  C    2.303657   2.249408   1.915696   1.485292   0.000000
     6  C    1.537420   2.387611   2.429195   1.531488   2.399528
     7  C    2.649987   3.133773   3.880025   3.761860   2.580608
     8  C    6.259679   5.893988   5.250677   5.071984   4.027951
     9  N    3.733480   4.194105   4.988988   4.905069   3.655489
    10  C    7.236596   6.802990   5.928126   5.702865   4.939138
    11  C    8.568291   8.124323   7.283677   7.089874   6.281650
    12  C    9.028590   8.626514   7.973269   7.834110   6.819567
    13  C    8.279765   7.942954   7.495741   7.399220   6.204128
    14  C    6.891945   6.584288   6.187922   6.086017   4.840919
    15  H    1.085338   2.210107   3.353292   3.334411   3.325071
    16  H    2.259392   1.083253   2.231511   3.358622   3.101637
    17  H    3.423509   2.247307   1.077615   2.344900   2.599002
    18  H    3.337688   3.316637   2.259941   1.085304   2.221080
    19  H    2.191523   3.333946   3.398918   2.202344   2.833878
    20  H    2.215986   2.820091   2.797744   2.183783   3.342496
    21  H    7.082694   6.622263   5.576317   5.292528   4.800268
    22  H    9.366876   8.891391   7.939878   7.724144   7.066075
    23  H   10.107904   9.697461   9.042687   8.912457   7.904441
    24  H    8.894591   8.596047   8.283744   8.223966   6.943882
    25  H    6.440228   6.213150   6.049645   5.994930   4.614133
    26  C    3.667238   3.401996   2.833209   2.556420   1.396795
    27  C    4.858240   4.530849   3.907711   3.688950   2.607982
    28  C    1.525083   1.993313   2.597661   2.429244   1.478973
                    6          7          8          9         10
     6  C    0.000000
     7  C    3.698428   0.000000
     8  C    6.316968   5.061309   0.000000
     9  N    4.818515   1.162407   5.406876   0.000000
    10  C    7.072019   6.346987   1.406298   6.772215   0.000000
    11  C    8.444399   7.476641   2.422318   7.761966   1.389251
    12  C    9.093898   7.553446   2.793980   7.629912   2.412255
    13  C    8.532306   6.524360   2.422521   6.462372   2.794028
    14  C    7.178762   5.187063   1.408483   5.225777   2.430542
    15  H    2.295412   2.930634   7.179886   3.818669   8.225748
    16  H    3.412452   3.414561   6.345223   4.296692   7.312885
    17  H    3.458435   4.629996   5.099261   5.668377   5.619274
    18  H    2.296391   4.665139   5.016016   5.770577   5.393629
    19  H    1.092440   3.800464   6.479585   4.819791   7.241251
    20  H    1.093724   4.686172   7.218856   5.799535   7.874186
    21  H    6.727171   6.594397   2.156233   7.178955   1.083880
    22  H    9.124292   8.449638   3.405291   8.790230   2.146288
    23  H   10.175130   8.571815   3.879329   8.583839   3.394416
    24  H    9.268972   6.907853   3.405783   6.665974   3.878998
    25  H    6.918983   4.445767   2.155418   4.320324   3.408466
    26  C    3.727083   3.150220   2.634808   3.964746   3.579542
    27  C    4.911950   3.939471   1.421917   4.511180   2.461238
    28  C    2.437897   1.384632   4.972956   2.546649   6.087332
                   11         12         13         14         15
    11  C    0.000000
    12  C    1.394958   0.000000
    13  C    2.419509   1.395668   0.000000
    14  C    2.795153   2.412908   1.388540   0.000000
    15  H    9.533223   9.912856   9.077682   7.691675   0.000000
    16  H    8.572412   8.973985   8.218567   6.892070   2.611766
    17  H    6.927721   7.681389   7.321309   6.099229   4.361668
    18  H    6.769316   7.665033   7.414473   6.188775   4.361821
    19  H    8.578114   9.191163   8.615720   7.288215   2.718275
    20  H    9.259851   9.991016   9.495351   8.152338   2.715145
    21  H    2.152372   3.397867   3.877877   3.410637   8.124048
    22  H    1.085080   2.154365   3.402679   3.880227  10.366330
    23  H    2.152527   1.085349   2.152860   3.394570  10.982756
    24  H    3.402252   2.154577   1.084978   2.145339   9.613111
    25  H    3.878828   3.400535   2.155150   1.083746   7.133046
    26  C    4.901130   5.428386   4.869474   3.537146   4.646317
    27  C    3.728000   4.215832   3.717241   2.446313   5.806417
    28  C    7.355837   7.683486   6.848106   5.461171   2.238000
                   16         17         18         19         20
    16  H    0.000000
    17  H    2.722649   0.000000
    18  H    4.342217   2.721485   0.000000
    19  H    4.329350   4.406479   2.712126   0.000000
    20  H    3.747653   3.719998   2.708925   1.792637   0.000000
    21  H    7.219022   5.212091   4.813841   6.932132   7.426534
    22  H    9.371761   7.512641   7.280600   9.262705   9.874645
    23  H   10.019328   8.719821   8.718537  10.256397  11.070852
    24  H    8.791392   8.149468   8.322921   9.324956  10.264826
    25  H    6.439366   6.087179   6.277499   7.013596   7.934538
    26  C    4.058036   3.060183   2.833437   4.027684   4.641845
    27  C    5.072772   3.905331   3.757728   5.133329   5.818579
    28  C    2.622841   3.467879   3.406580   2.775779   3.417921
                   21         22         23         24         25
    21  H    0.000000
    22  H    2.478709   0.000000
    23  H    4.293674   2.480104   0.000000
    24  H    4.962851   4.298178   2.479762   0.000000
    25  H    4.299617   4.963908   4.296571   2.483015   0.000000
    26  C    3.567132   5.720922   6.513669   5.673187   3.485812
    27  C    2.684387   4.604467   5.301173   4.589396   2.654854
    28  C    6.109861   8.233152   8.750550   7.414976   4.947577
                   26         27         28
    26  C    0.000000
    27  C    1.213135   0.000000
    28  C    2.549118   3.635472   0.000000
 Symmetry turned off by external request.
 Stoichiometry    C16H11N
 Framework group  C1[X(C16H11N)]
 Deg. of freedom    78
 Full point group                 C1      NOp   1
 Rotational constants (GHZ):      1.1113928      0.2297021      0.1998982
 Leave Link  202 at Fri Jan 31 17:52:15 2025, MaxMem=   134217728 cpu:         0.0
 (Enter /home/mkochman/programs/g09/l301.exe)
 Standard basis: STO-3G (5D, 7F)
 Ernie: Thresh=  0.10000D-02 Tol=  0.10000D-05 Strict=F.
    96 basis functions,   288 primitive gaussians,    96 cartesian basis functions
    57 alpha electrons       57 beta electrons
       nuclear repulsion energy       994.1672409219 Hartrees.
 IExCor=    0 DFT=F Ex=HF Corr=None ExCW=0 ScaHFX=  1.000000
 ScaDFX=  1.000000  1.000000  1.000000  1.000000 ScalE2=  1.000000  1.000000
 IRadAn=      0 IRanWt=     -1 IRanGd=            0 ICorTp=0 IEmpDi=  4
 NAtoms=   28 NActive=   28 NUniq=   28 SFac= 1.00D+00 NAtFMM=   60 NAOKFM=F Big=F
 Integral buffers will be    131072 words long.
 Raffenetti 1 integral format.
 Two-electron integral symmetry is turned off.
 Leave Link  301 at Fri Jan 31 17:52:15 2025, MaxMem=   134217728 cpu:         0.0
 (Enter /home/mkochman/programs/g09/l402.exe)
 External calculation of energy and first derivatives.
 Running external command "bash run_external.bash R"
         input file       "/home/mkochman/systems/Z_MRSF_fixed/1_opt_meci/Gau-3826819.EIn"
         output file      "/home/mkochman/systems/Z_MRSF_fixed/1_opt_meci/Gau-3826819.EOu"
         message file     "/home/mkochman/systems/Z_MRSF_fixed/1_opt_meci/Gau-3826819.EMs"
         fchk file        "/home/mkochman/systems/Z_MRSF_fixed/1_opt_meci/Gau-3826819.EFC"
         mat. el file     "/home/mkochman/systems/Z_MRSF_fixed/1_opt_meci/Gau-3826819.EUF"
 Recovered energy= -670.933980288     dipole=      0.000000000000      0.000000000000      0.000000000000
 Energy=    -670.933980     NIter=   0.
 Dipole moment=       0.000000       0.000000       0.000000
 Leave Link  402 at Fri Jan 31 18:00:17 2025, MaxMem=   134217728 cpu:         0.0
 (Enter /home/mkochman/programs/g09/l716.exe)
 Dipole        = 0.00000000D+00 0.00000000D+00 0.00000000D+00
 -------------------------------------------------------------------
 Center     Atomic                   Forces (Hartrees/Bohr)
 Number     Number              X              Y              Z
 -------------------------------------------------------------------
      1        6           0.005581614   -0.004840663    0.001036787
      2        6          -0.024514167   -0.002628536   -0.018060848
      3        6          -0.012749831   -0.002384063    0.012202116
      4        6          -0.003961414   -0.006505792   -0.007403555
      5        6           0.028048944    0.000205920    0.011541601
      6        6           0.002015978   -0.001112875   -0.000633325
      7        6           0.000987514   -0.007177970   -0.002809473
      8        6          -0.001312825   -0.000625533    0.000924466
      9        7          -0.002051672    0.003571967   -0.000158366
     10        6           0.001362495   -0.000509103   -0.000193028
     11        6          -0.000733986   -0.000559746    0.000961159
     12        6           0.000253370   -0.000264509    0.000042088
     13        6          -0.000696725    0.000890595   -0.000418042
     14        6           0.000469687    0.000974269   -0.001201605
     15        1          -0.000416215    0.001232444    0.000217040
     16        1           0.000221134    0.000807421   -0.000239281
     17        1           0.002952632   -0.001181372    0.000347028
     18        1          -0.000088451   -0.000014570    0.000965734
     19        1           0.000048804    0.000438702   -0.000437826
     20        1           0.000026443   -0.001154644    0.000555481
     21        1           0.000172658   -0.000283552    0.000106822
     22        1          -0.000086171   -0.000262718    0.000276548
     23        1          -0.000397920    0.000063284    0.000155822
     24        1          -0.000273856    0.000259473   -0.000082849
     25        1           0.000231381    0.000177582   -0.000241369
     26        6          -0.001672751    0.001080886    0.004738609
     27        6           0.001857841   -0.000234461   -0.001993576
     28        6           0.004655720    0.020038077   -0.000199033
 -------------------------------------------------------------------
 Cartesian Forces:  Max     0.028048944 RMS     0.005883243
 Leave Link  716 at Fri Jan 31 18:00:17 2025, MaxMem=   134217728 cpu:         0.0
 (Enter /home/mkochman/programs/g09/l103.exe)

 GradGradGradGradGradGradGradGradGradGradGradGradGradGradGradGradGradGrad
 Berny optimization.
 Using GEDIIS/GDIIS optimizer.
 FormGI is forming the generalized inverse of G from B-inverse, IUseBI=4.
 GSVD:  received Info=                   1 from GESDD.
 Internal  Forces:  Max     0.013613742 RMS     0.003546948
 Search for a local minimum.
 Step number   7 out of a maximum of  168
 All quantities printed in internal units (Hartrees-Bohrs-Radians)
 RMS Force = .35469D-02 SwitMx=.10000D-02 MixMth= 1
 Mixed Optimization -- RFO/linear search
 Update second derivatives using D2CorX and points    2    1    4    3    5
                                                      6    7
 DE= -1.34D-03 DEPred=-1.80D-03 R= 7.45D-01
 TightC=F SS=  1.41D+00  RLast= 2.22D-01 DXNew= 1.4142D-01 6.6559D-01
 Trust test= 7.45D-01 RLast= 2.22D-01 DXMaxT set to 1.41D-01
 ITU=  1  1  0 -1  0 -1  0
 Use linear search instead of GDIIS.
     Eigenvalues ---    0.00230   0.00621   0.00875   0.00943   0.01334
     Eigenvalues ---    0.01434   0.01441   0.01529   0.02146   0.02222
     Eigenvalues ---    0.02242   0.02263   0.02280   0.02288   0.02307
     Eigenvalues ---    0.02313   0.02368   0.02445   0.02745   0.02939
     Eigenvalues ---    0.03025   0.04403   0.04662   0.04697   0.05723
     Eigenvalues ---    0.05918   0.06094   0.06676   0.07032   0.07397
     Eigenvalues ---    0.08514   0.13671   0.14935   0.15722   0.15953
     Eigenvalues ---    0.15989   0.16000   0.16000   0.16000   0.16002
     Eigenvalues ---    0.21499   0.22000   0.22043   0.23308   0.23764
     Eigenvalues ---    0.24630   0.24814   0.24988   0.26256   0.27073
     Eigenvalues ---    0.28267   0.30242   0.33207   0.35154   0.35327
     Eigenvalues ---    0.36099   0.36153   0.36201   0.36243   0.36277
     Eigenvalues ---    0.36295   0.36297   0.36412   0.36835   0.37413
     Eigenvalues ---    0.42552   0.43309   0.43380   0.46652   0.46754
     Eigenvalues ---    0.47869   0.48175   0.49497   0.51661   0.98718
     Eigenvalues ---    1.24058  23.30617 330.61912
 RFO step:  Lambda=-1.52998518D-03 EMin= 2.29539355D-03
 Quartic linear search produced a step of  0.13012.
 Iteration  1 RMS(Cart)=  0.04186227 RMS(Int)=  0.00115778
 Iteration  2 RMS(Cart)=  0.00139328 RMS(Int)=  0.00040010
 Iteration  3 RMS(Cart)=  0.00000172 RMS(Int)=  0.00040009
 Iteration  4 RMS(Cart)=  0.00000000 RMS(Int)=  0.00040009
 ITry= 1 IFail=0 DXMaxC= 1.94D-01 DCOld= 1.00D+10 DXMaxT= 1.41D-01 DXLimC= 3.00D+00 Rises=F
 Variable       Old X    -DE/DX   Delta X   Delta X   Delta X     New X
                                 (Linear)    (Quad)   (Total)
    R1        2.79195   0.01144   0.00098  -0.00992  -0.00925   2.78270
    R2        2.90530  -0.00298   0.00132   0.00220   0.00319   2.90849
    R3        2.05099  -0.00020   0.00126   0.00150   0.00276   2.05375
    R4        2.88199   0.00621   0.00063  -0.00054   0.00037   2.88236
    R5        2.67117  -0.00737   0.00150   0.00148   0.00327   2.67444
    R6        2.04705  -0.00077   0.00129   0.00232   0.00360   2.05065
    R7        2.89095   0.00441   0.00042   0.00558   0.00649   2.89744
    R8        2.03640   0.00004   0.00154   0.00079   0.00233   2.03872
    R9        2.80679   0.01103   0.00121  -0.00911  -0.00812   2.79867
   R10        2.89409  -0.00201   0.00159   0.00182   0.00301   2.89710
   R11        2.05093  -0.00045   0.00128   0.00196   0.00324   2.05417
   R12        2.63956  -0.00226   0.00087   0.00050   0.00137   2.64093
   R13        2.79485  -0.00719   0.00144  -0.00795  -0.00632   2.78854
   R14        2.06441  -0.00011   0.00131   0.00138   0.00268   2.06710
   R15        2.06684  -0.00054   0.00123   0.00138   0.00261   2.06945
   R16        2.19663  -0.00367   0.00020   0.00198   0.00218   2.19881
   R17        2.61657   0.00033   0.00138   0.00052   0.00190   2.61847
   R18        2.65752  -0.00058   0.00206   0.00212   0.00418   2.66169
   R19        2.66165  -0.00120   0.00179  -0.00039   0.00140   2.66305
   R20        2.68703  -0.00101   0.00100  -0.00292  -0.00193   2.68511
   R21        2.62530  -0.00122   0.00145  -0.00161  -0.00016   2.62514
   R22        2.04824  -0.00034   0.00121   0.00134   0.00255   2.05079
   R23        2.63609  -0.00110   0.00177   0.00197   0.00374   2.63983
   R24        2.05050  -0.00039   0.00134   0.00115   0.00249   2.05299
   R25        2.63743  -0.00137   0.00149   0.00020   0.00169   2.63912
   R26        2.05101  -0.00043   0.00133   0.00119   0.00251   2.05353
   R27        2.62396  -0.00092   0.00167   0.00015   0.00182   2.62578
   R28        2.05031  -0.00038   0.00136   0.00112   0.00248   2.05279
   R29        2.04798  -0.00036   0.00119   0.00140   0.00259   2.05057
   R30        2.29249   0.00153   0.00134  -0.00209  -0.00075   2.29175
    A1        1.82768  -0.00225  -0.00024  -0.00178  -0.00199   1.82569
    A2        2.06592  -0.00360   0.00060   0.00799   0.00869   2.07461
    A3        1.45171   0.01308  -0.00036  -0.01169  -0.01202   1.43969
    A4        2.11482   0.00165  -0.00070  -0.00548  -0.00635   2.10847
    A5        1.84146  -0.00729   0.00065   0.00702   0.00786   1.84932
    A6        2.04268   0.00112   0.00020   0.00256   0.00270   2.04538
    A7        1.93053  -0.00560   0.00046   0.00986   0.01075   1.94128
    A8        2.14872   0.00327  -0.00031  -0.00598  -0.00656   2.14216
    A9        2.20240   0.00213  -0.00021  -0.00465  -0.00513   2.19727
   A10        1.79447   0.00656  -0.00066  -0.00884  -0.01030   1.78417
   A11        2.24050  -0.00299  -0.00074  -0.00852  -0.01193   2.22857
   A12        2.22139  -0.00374  -0.00057  -0.00487  -0.00816   2.21323
   A13        1.37669   0.01361   0.00078   0.01362   0.01434   1.39103
   A14        1.83312  -0.00642   0.00014   0.00180   0.00241   1.83553
   A15        2.06979   0.00065  -0.00060  -0.00328  -0.00424   2.06555
   A16        1.83914  -0.00165  -0.00009  -0.00916  -0.00932   1.82982
   A17        2.07205  -0.00445   0.00084   0.01011   0.01106   2.08311
   A18        2.12522   0.00167  -0.00058  -0.00654  -0.00726   2.11796
   A19        2.18114   0.00310  -0.00056  -0.01003  -0.01092   2.17022
   A20        1.92111  -0.00610   0.00024   0.01281   0.01303   1.93414
   A21        2.17865   0.00315   0.00036  -0.00032  -0.00030   2.17835
   A22        1.67691   0.00219  -0.00031  -0.00048  -0.00097   1.67594
   A23        1.95071   0.00095  -0.00058  -0.00233  -0.00294   1.94777
   A24        1.98410  -0.00248   0.00060   0.00288   0.00362   1.98771
   A25        1.97352  -0.00202   0.00088   0.00380   0.00474   1.97827
   A26        1.94586   0.00096  -0.00031  -0.00327  -0.00353   1.94232
   A27        1.92279   0.00044  -0.00024  -0.00047  -0.00074   1.92205
   A28        2.08431  -0.00100  -0.00064   0.00007  -0.00058   2.08373
   A29        2.11138   0.00001  -0.00007  -0.00218  -0.00226   2.10912
   A30        2.08750   0.00099   0.00072   0.00212   0.00284   2.09033
   A31        2.09624   0.00045   0.00034   0.00019   0.00053   2.09676
   A32        2.08405  -0.00027  -0.00008   0.00009   0.00001   2.08407
   A33        2.10289  -0.00018  -0.00026  -0.00028  -0.00054   2.10236
   A34        2.09592   0.00036   0.00004  -0.00053  -0.00049   2.09542
   A35        2.09121  -0.00015   0.00009   0.00046   0.00055   2.09176
   A36        2.09605  -0.00021  -0.00013   0.00008  -0.00005   2.09600
   A37        2.09835  -0.00068  -0.00014   0.00046   0.00032   2.09868
   A38        2.09267   0.00030   0.00001  -0.00075  -0.00074   2.09193
   A39        2.09217   0.00038   0.00012   0.00029   0.00041   2.09258
   A40        2.09685   0.00039   0.00002  -0.00027  -0.00025   2.09661
   A41        2.09549  -0.00015  -0.00003   0.00091   0.00088   2.09637
   A42        2.09084  -0.00024   0.00001  -0.00064  -0.00063   2.09021
   A43        2.09469   0.00048   0.00038   0.00009   0.00047   2.09516
   A44        2.07973  -0.00010   0.00014   0.00141   0.00155   2.08128
   A45        2.10876  -0.00038  -0.00052  -0.00150  -0.00202   2.10674
   A46        1.74764   0.00693  -0.00031  -0.00218  -0.00332   1.74432
   A47        2.28908  -0.00411  -0.00008   0.00113  -0.00079   2.28829
   A48        2.24442  -0.00271   0.00107   0.00654   0.00574   2.25016
   A49        3.13401   0.00161  -0.00106   0.04512   0.04406   3.17807
   A50        3.07683   0.00183   0.00197  -0.00010   0.00188   3.07870
   A51        3.11443   0.00065  -0.00020  -0.00195  -0.00214   3.11228
   A52        3.10663   0.00370  -0.00374   0.07480   0.07106   3.17769
   A53        3.18712  -0.00056  -0.00031  -0.00718  -0.00758   3.17954
   A54        3.14475  -0.00058  -0.00122   0.00262   0.00143   3.14617
    D1        0.37807   0.00459  -0.00094  -0.00362  -0.00443   0.37364
    D2       -2.81976   0.00106  -0.00211  -0.01771  -0.01967  -2.83943
    D3        2.79697   0.00096  -0.00167  -0.00587  -0.00754   2.78943
    D4       -0.40086  -0.00256  -0.00284  -0.01996  -0.02279  -0.42365
    D5       -1.44229   0.00887  -0.00155  -0.00818  -0.00984  -1.45213
    D6        1.64306   0.00534  -0.00272  -0.02227  -0.02508   1.61798
    D7       -0.68555  -0.00744   0.00023   0.00306   0.00329  -0.68227
    D8       -2.74218  -0.00660  -0.00041  -0.00020  -0.00059  -2.74277
    D9        1.35087  -0.00600  -0.00009   0.00005  -0.00006   1.35081
   D10       -3.07915  -0.00090   0.00031  -0.00165  -0.00136  -3.08051
   D11        1.14741  -0.00005  -0.00033  -0.00491  -0.00523   1.14218
   D12       -1.04272   0.00055  -0.00001  -0.00467  -0.00471  -1.04743
   D13        0.83062   0.00411  -0.00005  -0.00813  -0.00815   0.82248
   D14       -1.22600   0.00496  -0.00069  -0.01140  -0.01202  -1.23802
   D15        2.86705   0.00556  -0.00037  -0.01115  -0.01149   2.85556
   D16        1.13502  -0.00099  -0.00014   0.02460   0.02434   1.15936
   D17       -2.07233   0.00080   0.00748   0.11266   0.11981  -1.95252
   D18       -0.67027  -0.00243   0.00024   0.02985   0.03003  -0.64024
   D19        2.40557  -0.00063   0.00786   0.11792   0.12550   2.53107
   D20       -3.08106   0.00183   0.00038   0.02798   0.02835  -3.05271
   D21       -0.00523   0.00363   0.00800   0.11604   0.12383   0.11859
   D22        0.12008  -0.00123   0.00143   0.00289   0.00412   0.12421
   D23        3.02605  -0.00223  -0.00899  -0.09357  -0.10227   2.92377
   D24       -2.96314   0.00239   0.00265   0.01755   0.01999  -2.94315
   D25       -0.05718   0.00140  -0.00777  -0.07891  -0.08641  -0.14359
   D26        1.21810   0.00047  -0.00137  -0.00820  -0.00956   1.20853
   D27       -0.58169  -0.00183  -0.00144  -0.00152  -0.00286  -0.58455
   D28       -3.02686   0.00239  -0.00004   0.01011   0.01010  -3.01675
   D29       -1.69140   0.00133   0.00891   0.08748   0.09624  -1.59515
   D30        2.79200  -0.00097   0.00884   0.09417   0.10294   2.89495
   D31        0.34683   0.00325   0.01024   0.10580   0.11591   0.46274
   D32        1.71695   0.00564  -0.00075  -0.00934  -0.01034   1.70661
   D33       -1.49456   0.00795  -0.00004   0.02816   0.02792  -1.46664
   D34       -2.77357   0.00238  -0.00040  -0.00294  -0.00324  -2.77681
   D35        0.29810   0.00469   0.00030   0.03456   0.03502   0.33311
   D36       -0.31882  -0.00186  -0.00051  -0.01316  -0.01378  -0.33260
   D37        2.75285   0.00046   0.00019   0.02434   0.02448   2.77733
   D38        0.77055   0.00425   0.00101   0.00071   0.00185   0.77240
   D39        2.80895   0.00582   0.00048  -0.00092  -0.00043   2.80852
   D40       -1.29636   0.00561   0.00060  -0.00120  -0.00056  -1.29692
   D41       -0.66655  -0.00829   0.00016  -0.01206  -0.01175  -0.67830
   D42        1.37185  -0.00671  -0.00036  -0.01370  -0.01403   1.35781
   D43       -2.73346  -0.00693  -0.00025  -0.01398  -0.01416  -2.74762
   D44       -3.09519  -0.00082  -0.00044  -0.00958  -0.00992  -3.10511
   D45       -1.05680   0.00076  -0.00097  -0.01122  -0.01220  -1.06899
   D46        1.12108   0.00054  -0.00085  -0.01150  -0.01232   1.10876
   D47       -0.07412   0.00143   0.00144   0.07300   0.07437   0.00025
   D48        3.04329   0.00145   0.00207   0.07858   0.08061   3.12390
   D49       -3.08729  -0.00111   0.00016   0.01897   0.01918  -3.06811
   D50        0.03012  -0.00109   0.00080   0.02455   0.02542   0.05554
   D51        0.22172  -0.00103  -0.00044  -0.03888  -0.03955   0.18217
   D52       -2.85653  -0.00267  -0.00767  -0.12344  -0.13167  -2.98820
   D53       -2.98968   0.00127   0.00022  -0.00192  -0.00159  -2.99127
   D54        0.21526  -0.00036  -0.00701  -0.08648  -0.09372   0.12155
   D55        0.00294  -0.00002  -0.00027   0.00020  -0.00007   0.00287
   D56       -3.13892  -0.00001  -0.00027   0.00033   0.00006  -3.13886
   D57       -3.14132  -0.00001   0.00072   0.00162   0.00233  -3.13898
   D58        0.00001   0.00001   0.00073   0.00175   0.00246   0.00247
   D59        0.00126  -0.00002   0.00003  -0.00076  -0.00073   0.00053
   D60        3.13985   0.00000   0.00034   0.00002   0.00036   3.14021
   D61       -3.13771  -0.00003  -0.00095  -0.00215  -0.00310  -3.14081
   D62        0.00089  -0.00001  -0.00064  -0.00137  -0.00201  -0.00112
   D63       -0.00458   0.00004   0.00028   0.00059   0.00087  -0.00371
   D64        3.13960   0.00002   0.00013   0.00050   0.00063   3.14023
   D65        3.13728   0.00003   0.00028   0.00047   0.00074   3.13802
   D66       -0.00173   0.00000   0.00013   0.00037   0.00050  -0.00123
   D67        0.00202  -0.00003  -0.00004  -0.00083  -0.00088   0.00115
   D68       -3.13904  -0.00002  -0.00010  -0.00029  -0.00039  -3.13943
   D69        3.14103   0.00000   0.00010  -0.00074  -0.00064   3.14039
   D70       -0.00003   0.00000   0.00004  -0.00020  -0.00015  -0.00019
   D71        0.00219  -0.00001  -0.00020   0.00027   0.00007   0.00226
   D72       -3.14031   0.00000  -0.00013  -0.00005  -0.00018  -3.14050
   D73       -3.13993  -0.00001  -0.00014  -0.00027  -0.00041  -3.14034
   D74        0.00075  -0.00001  -0.00007  -0.00059  -0.00067   0.00009
   D75       -0.00381   0.00003   0.00020   0.00053   0.00073  -0.00308
   D76        3.14083   0.00001  -0.00011  -0.00027  -0.00038   3.14045
   D77        3.13869   0.00002   0.00014   0.00085   0.00098   3.13968
   D78        0.00015   0.00000  -0.00018   0.00005  -0.00013   0.00002
         Item               Value     Threshold  Converged?
 Maximum Force            0.013614     0.000450     NO 
 RMS     Force            0.003547     0.000300     NO 
 Maximum Displacement     0.194271     0.001800     NO 
 RMS     Displacement     0.042066     0.001200     NO 
 Predicted change in Energy=-9.399833D-04
 GradGradGradGradGradGradGradGradGradGradGradGradGradGradGradGradGradGrad

 Leave Link  103 at Fri Jan 31 18:00:17 2025, MaxMem=   134217728 cpu:         0.0
 (Enter /home/mkochman/programs/g09/l202.exe)
                          Input orientation:                          
 ---------------------------------------------------------------------
 Center     Atomic      Atomic             Coordinates (Angstroms)
 Number     Number       Type             X           Y           Z
 ---------------------------------------------------------------------
      1          6           0       -8.361427   -0.480740    4.694118
      2          6           0       -8.490926   -1.028997    3.333592
      3          6           0       -8.122151   -0.072074    2.358278
      4          6           0       -7.571250    1.071870    3.217807
      5          6           0       -6.518584    0.051663    3.428558
      6          6           0       -8.406301    1.045828    4.503245
      7          6           0       -6.141975   -1.867516    5.114298
      8          6           0       -2.937971   -0.159386    1.596690
      9          7           0       -5.521538   -2.672752    5.680448
     10          6           0       -2.512465    0.773079    0.630591
     11          6           0       -1.256152    0.652001    0.050248
     12          6           0       -0.409201   -0.393116    0.426858
     13          6           0       -0.820544   -1.321066    1.386073
     14          6           0       -2.076866   -1.210827    1.969358
     15          1           0       -8.905910   -0.956459    5.505514
     16          1           0       -8.766506   -2.060647    3.140400
     17          1           0       -7.938867   -0.237627    1.308084
     18          1           0       -7.315487    2.008195    2.728428
     19          1           0       -7.932875    1.570136    5.338409
     20          1           0       -9.412749    1.441883    4.331612
     21          1           0       -3.174340    1.584389    0.345240
     22          1           0       -0.933188    1.373111   -0.695374
     23          1           0        0.573664   -0.483574   -0.027746
     24          1           0       -0.159796   -2.132345    1.678076
     25          1           0       -2.406487   -1.927163    2.714803
     26          6           0       -5.308853    0.011036    2.730013
     27          6           0       -4.221034   -0.051701    2.197612
     28          6           0       -6.903171   -0.884668    4.502271
 ---------------------------------------------------------------------
                    Distance matrix (angstroms):
                    1          2          3          4          5
     1  C    0.000000
     2  C    1.472544   0.000000
     3  C    2.383361   1.415250   0.000000
     4  C    2.283522   2.296269   1.533261   0.000000
     5  C    2.298078   2.250994   1.931899   1.480994   0.000000
     6  C    1.539109   2.383305   2.435432   1.533081   2.388889
     7  C    2.650597   3.064572   3.839317   3.778823   2.582016
     8  C    6.253894   5.882887   5.240549   5.060759   4.027539
     9  N    3.720583   4.126370   4.956161   4.928298   3.672540
    10  C    7.231505   6.804094   5.930242   5.689839   4.939438
    11  C    8.563502   8.120841   7.279645   7.077442   6.282243
    12  C    9.025247   8.612069   7.957578   7.824994   6.821481
    13  C    8.277331   7.919147   7.471186   7.392795   6.206753
    14  C    6.888617   6.560058   6.163886   6.079275   4.842727
    15  H    1.086800   2.212401   3.361772   3.336021   3.321051
    16  H    2.252606   1.085159   2.231890   3.353699   3.098071
    17  H    3.420948   2.243595   1.078846   2.344561   2.568521
    18  H    3.339569   3.312463   2.261688   1.087019   2.225590
    19  H    2.191999   3.329595   3.407911   2.208166   2.820197
    20  H    2.221073   2.819760   2.802098   2.183710   3.335327
    21  H    7.076961   6.635218   5.592587   5.277039   4.800007
    22  H    9.362805   8.895060   7.943207   7.711523   7.067509
    23  H   10.106031   9.683123   9.026608   8.904642   7.907750
    24  H    8.893315   8.565386   8.252666   8.219940   6.947537
    25  H    6.439808   6.181424   6.019741   5.993495   4.618933
    26  C    3.663026   3.401700   2.838968   2.545929   1.397521
    27  C    4.853810   4.525211   3.904477   3.677929   2.608572
    28  C    1.525278   1.976767   2.596715   2.433972   1.475630
                    6          7          8          9         10
     6  C    0.000000
     7  C    3.740071   0.000000
     8  C    6.308979   5.055384   0.000000
     9  N    4.851340   1.163560   5.446916   0.000000
    10  C    7.057559   6.344266   1.408508   6.813907   0.000000
    11  C    8.432610   7.474211   2.424531   7.806833   1.389166
    12  C    9.090715   7.550540   2.796036   7.676779   2.413553
    13  C    8.535962   6.520421   2.424326   6.509074   2.796211
    14  C    7.181561   5.181409   1.409224   5.270216   2.432679
    15  H    2.294189   2.936394   7.178476   3.798715   8.223887
    16  H    3.411346   3.289641   6.322156   4.166093   7.310416
    17  H    3.474882   4.513605   5.009828   5.557957   5.561148
    18  H    2.294776   4.700068   5.014168   5.817554   5.384743
    19  H    1.093860   3.882653   6.476169   4.892201   7.223551
    20  H    1.095105   4.718335   7.208786   5.821607   7.858675
    21  H    6.704660   6.592907   2.159340   7.217827   1.085231
    22  H    9.109345   8.448989   3.408997   8.835896   2.147635
    23  H   10.173923   8.570631   3.882715   8.632929   3.396583
    24  H    9.278319   6.903928   3.408438   6.712622   3.882495
    25  H    6.930726   4.440158   2.158168   4.365145   3.412694
    26  C    3.716090   3.147677   2.633352   3.994123   3.578836
    27  C    4.902751   3.936275   1.420898   4.548776   2.460696
    28  C    2.446675   1.385636   4.969028   2.548383   6.084104
                   11         12         13         14         15
    11  C    0.000000
    12  C    1.396936   0.000000
    13  C    2.422225   1.396563   0.000000
    14  C    2.797620   2.414346   1.389503   0.000000
    15  H    9.532359   9.914846   9.081622   7.694475   0.000000
    16  H    8.562297   8.943631   8.170860   6.844328   2.613892
    17  H    6.858008   7.582652   7.200725   5.978918   4.366957
    18  H    6.762208   7.665528   7.420928   6.195276   4.362433
    19  H    8.566577   9.196921   8.635117   7.305963   2.712637
    20  H    9.245760   9.983897   9.494001   8.150601   2.717899
    21  H    2.153094   3.400468   3.881412   3.414006   8.120051
    22  H    1.086397   2.157203   3.406421   3.884010  10.365433
    23  H    2.154957   1.086679   2.155016   3.397445  10.986487
    24  H    3.406523   2.157004   1.086291   2.146905   9.619069
    25  H    3.882681   3.402521   2.155943   1.085116   7.139525
    26  C    4.900649   5.429038   4.870892   3.537978   4.645242
    27  C    3.727854   4.216895   3.719303   2.448087   5.805933
    28  C    7.353277   7.682595   6.848319   5.460334   2.241119
                   16         17         18         19         20
    16  H    0.000000
    17  H    2.713996   0.000000
    18  H    4.339430   2.729413   0.000000
    19  H    4.325363   4.417189   2.717547   0.000000
    20  H    3.755573   3.759628   2.699891   1.794469   0.000000
    21  H    7.236818   5.191101   4.796697   6.897507   7.404676
    22  H    9.373619   7.462430   7.270453   9.243428   9.857904
    23  H    9.988148   8.620216   8.720328  10.265211  11.065253
    24  H    8.730349   8.015036   8.333740   9.355595  10.268082
    25  H    6.375641   5.953202   6.291701   7.046656   7.940544
    26  C    4.051624   3.000115   2.831117   4.014973   4.631890
    27  C    5.058264   3.827286   3.755074   5.125693   5.808498
    28  C    2.590297   3.419672   3.418359   2.790247   3.426360
                   21         22         23         24         25
    21  H    0.000000
    22  H    2.479975   0.000000
    23  H    4.296873   2.482662   0.000000
    24  H    4.967699   4.303443   2.483191   0.000000
    25  H    4.305278   4.969077   4.299631   2.482846   0.000000
    26  C    3.566332   5.721448   6.515664   5.675689   3.490068
    27  C    2.683960   4.605365   5.303571   4.592674   2.660343
    28  C    6.105844   8.231268   8.751285   7.416595   4.949949
                   26         27         28
    26  C    0.000000
    27  C    1.212740   0.000000
    28  C    2.546573   3.633063   0.000000
 Symmetry turned off by external request.
 Stoichiometry    C16H11N
 Framework group  C1[X(C16H11N)]
 Deg. of freedom    78
 Full point group                 C1      NOp   1
 Rotational constants (GHZ):      1.1093042      0.2298988      0.1999714
 Leave Link  202 at Fri Jan 31 18:00:17 2025, MaxMem=   134217728 cpu:         0.0
 (Enter /home/mkochman/programs/g09/l301.exe)
 Standard basis: STO-3G (5D, 7F)
 Ernie: Thresh=  0.10000D-02 Tol=  0.10000D-05 Strict=F.
    96 basis functions,   288 primitive gaussians,    96 cartesian basis functions
    57 alpha electrons       57 beta electrons
       nuclear repulsion energy       994.2990802474 Hartrees.
 IExCor=    0 DFT=F Ex=HF Corr=None ExCW=0 ScaHFX=  1.000000
 ScaDFX=  1.000000  1.000000  1.000000  1.000000 ScalE2=  1.000000  1.000000
 IRadAn=      0 IRanWt=     -1 IRanGd=            0 ICorTp=0 IEmpDi=  4
 NAtoms=   28 NActive=   28 NUniq=   28 SFac= 1.00D+00 NAtFMM=   60 NAOKFM=F Big=F
 Integral buffers will be    131072 words long.
 Raffenetti 1 integral format.
 Two-electron integral symmetry is turned off.
 Leave Link  301 at Fri Jan 31 18:00:18 2025, MaxMem=   134217728 cpu:         0.0
 (Enter /home/mkochman/programs/g09/l402.exe)
 External calculation of energy and first derivatives.
 Running external command "bash run_external.bash R"
         input file       "/home/mkochman/systems/Z_MRSF_fixed/1_opt_meci/Gau-3826819.EIn"
         output file      "/home/mkochman/systems/Z_MRSF_fixed/1_opt_meci/Gau-3826819.EOu"
         message file     "/home/mkochman/systems/Z_MRSF_fixed/1_opt_meci/Gau-3826819.EMs"
         fchk file        "/home/mkochman/systems/Z_MRSF_fixed/1_opt_meci/Gau-3826819.EFC"
         mat. el file     "/home/mkochman/systems/Z_MRSF_fixed/1_opt_meci/Gau-3826819.EUF"
 Recovered energy= -670.934052975     dipole=      0.000000000000      0.000000000000      0.000000000000
 Energy=    -670.934053     NIter=   0.
 Dipole moment=       0.000000       0.000000       0.000000
 Leave Link  402 at Fri Jan 31 18:08:12 2025, MaxMem=   134217728 cpu:         0.0
 (Enter /home/mkochman/programs/g09/l716.exe)
 Dipole        = 0.00000000D+00 0.00000000D+00 0.00000000D+00
 -------------------------------------------------------------------
 Center     Atomic                   Forces (Hartrees/Bohr)
 Number     Number              X              Y              Z
 -------------------------------------------------------------------
      1        6           0.051717967   -0.046543228   -0.010054142
      2        6          -0.260133102    0.125411392   -0.331264187
      3        6          -0.242151921   -0.139588539    0.104405423
      4        6          -0.019898728   -0.064494847   -0.052048671
      5        6           0.232521563   -0.077310121    0.296594147
      6        6           0.013567836   -0.010660010   -0.008679083
      7        6           0.015879787   -0.006446143    0.007738113
      8        6          -0.002537234    0.000256302   -0.000231770
      9        7          -0.012618644    0.008282614   -0.009906998
     10        6           0.001909253   -0.001994361    0.000326099
     11        6           0.000650058   -0.002361572    0.002381331
     12        6           0.001996862    0.000104345   -0.001120761
     13        6          -0.001315419    0.002056857   -0.001449206
     14        6           0.001510068    0.002200257   -0.002307575
     15        1          -0.002656740   -0.000093881   -0.001818547
     16        1           0.009996322    0.000472867   -0.003265926
     17        1          -0.003439939    0.001789468   -0.002896759
     18        1           0.006218757   -0.002618448    0.002886361
     19        1           0.001708735    0.003098588   -0.002666480
     20        1          -0.001162937   -0.007655589    0.003867845
     21        1           0.000460266   -0.001130794    0.000365772
     22        1          -0.000165670   -0.000746643    0.000690897
     23        1          -0.001089500    0.000049619    0.000492616
     24        1          -0.000421573    0.000781002   -0.000402696
     25        1           0.000464456    0.000920196   -0.000858119
     26        6           0.000581736   -0.002519933    0.027573285
     27        6           0.002682459   -0.001294942   -0.011210772
     28        6           0.205678452    0.220033622   -0.007162958
 -------------------------------------------------------------------
 Cartesian Forces:  Max     0.331264187 RMS     0.079839843
 Leave Link  716 at Fri Jan 31 18:08:12 2025, MaxMem=   134217728 cpu:         0.0
 (Enter /home/mkochman/programs/g09/l103.exe)

 GradGradGradGradGradGradGradGradGradGradGradGradGradGradGradGradGradGrad
 Berny optimization.
 Using GEDIIS/GDIIS optimizer.
 FormGI is forming the generalized inverse of G from B-inverse, IUseBI=4.
 Internal  Forces:  Max     0.221453370 RMS     0.055086273
 Search for a local minimum.
 Step number   8 out of a maximum of  168
 All quantities printed in internal units (Hartrees-Bohrs-Radians)
 RMS Force = .55086D-01 SwitMx=.10000D-02 MixMth= 1
 Mixed Optimization -- RFO/linear search
 Update second derivatives using D2CorX and points    6    7    8
 DE= -7.27D-05 DEPred=-9.40D-04 R= 7.73D-02
 Trust test= 7.73D-02 RLast= 3.94D-01 DXMaxT set to 7.07D-02
 ITU= -1  1  1  0 -1  0 -1  0
 Use linear search instead of GDIIS.
     Eigenvalues ---    0.00223   0.00689   0.00900   0.01124   0.01334
     Eigenvalues ---    0.01428   0.01439   0.01666   0.02146   0.02222
     Eigenvalues ---    0.02242   0.02263   0.02280   0.02288   0.02307
     Eigenvalues ---    0.02313   0.02346   0.02543   0.02904   0.02980
     Eigenvalues ---    0.03381   0.04401   0.04668   0.04708   0.05715
     Eigenvalues ---    0.05917   0.06100   0.06641   0.06955   0.07281
     Eigenvalues ---    0.08305   0.13528   0.14245   0.15877   0.15968
     Eigenvalues ---    0.15999   0.16000   0.16000   0.16002   0.16041
     Eigenvalues ---    0.21608   0.22000   0.22090   0.23342   0.23990
     Eigenvalues ---    0.24405   0.25007   0.25027   0.26292   0.27058
     Eigenvalues ---    0.29116   0.30803   0.32503   0.34566   0.35225
     Eigenvalues ---    0.35570   0.36153   0.36187   0.36216   0.36246
     Eigenvalues ---    0.36277   0.36295   0.36380   0.37219   0.39240
     Eigenvalues ---    0.42498   0.43296   0.43383   0.46017   0.46823
     Eigenvalues ---    0.47767   0.48175   0.49516   0.50218   0.97671
     Eigenvalues ---    1.23857  27.58369 468.00769
 RFO step:  Lambda=-1.34349996D-03 EMin= 2.22852574D-03
 Quartic linear search produced a step of -0.44812.
 Maximum step size (   0.071) exceeded in Quadratic search.
    -- Step size scaled by   0.853
 Iteration  1 RMS(Cart)=  0.04121233 RMS(Int)=  0.00053471
 Iteration  2 RMS(Cart)=  0.00086365 RMS(Int)=  0.00017240
 Iteration  3 RMS(Cart)=  0.00000038 RMS(Int)=  0.00017240
 ITry= 1 IFail=0 DXMaxC= 1.60D-01 DCOld= 1.00D+10 DXMaxT= 7.07D-02 DXLimC= 3.00D+00 Rises=F
 Variable       Old X    -DE/DX   Delta X   Delta X   Delta X     New X
                                 (Linear)    (Quad)   (Total)
    R1        2.78270   0.17820   0.00414   0.00101   0.00527   2.78798
    R2        2.90849  -0.04555  -0.00143   0.00289   0.00156   2.91005
    R3        2.05375   0.00001  -0.00124   0.00375   0.00251   2.05627
    R4        2.88236   0.14763  -0.00017  -0.00350  -0.00381   2.87855
    R5        2.67444  -0.20891  -0.00147  -0.00303  -0.00463   2.66980
    R6        2.05065  -0.00240  -0.00161   0.00408   0.00246   2.05312
    R7        2.89744   0.12720  -0.00291   0.01607   0.01295   2.91039
    R8        2.03872   0.00196  -0.00104   0.00381   0.00277   2.04149
    R9        2.79867   0.16793   0.00364   0.00144   0.00521   2.80388
   R10        2.89710  -0.04286  -0.00135   0.00189   0.00072   2.89782
   R11        2.05417  -0.00209  -0.00145   0.00438   0.00293   2.05710
   R12        2.64093  -0.00305  -0.00062  -0.00254  -0.00316   2.63778
   R13        2.78854  -0.19027   0.00283   0.00333   0.00612   2.79466
   R14        2.06710   0.00018  -0.00120   0.00354   0.00234   2.06944
   R15        2.06945  -0.00230  -0.00117   0.00368   0.00251   2.07196
   R16        2.19881  -0.01728  -0.00098   0.00103   0.00005   2.19886
   R17        2.61847  -0.00046  -0.00085   0.00102   0.00017   2.61864
   R18        2.66169  -0.00180  -0.00187   0.00656   0.00469   2.66638
   R19        2.66305  -0.00180  -0.00063   0.00389   0.00326   2.66631
   R20        2.68511   0.00228   0.00086  -0.00110  -0.00024   2.68487
   R21        2.62514  -0.00009   0.00007   0.00175   0.00183   2.62697
   R22        2.05079  -0.00122  -0.00114   0.00335   0.00221   2.05300
   R23        2.63983  -0.00357  -0.00167   0.00523   0.00355   2.64338
   R24        2.05299  -0.00102  -0.00112   0.00351   0.00240   2.05539
   R25        2.63912  -0.00326  -0.00076   0.00312   0.00237   2.64149
   R26        2.05353  -0.00119  -0.00113   0.00350   0.00238   2.05590
   R27        2.62578  -0.00046  -0.00081   0.00368   0.00287   2.62865
   R28        2.05279  -0.00095  -0.00111   0.00354   0.00243   2.05522
   R29        2.05057  -0.00134  -0.00116   0.00336   0.00220   2.05277
   R30        2.29175   0.00971   0.00033   0.00407   0.00441   2.29615
    A1        1.82569  -0.06383   0.00089   0.00200   0.00288   1.82857
    A2        2.07461  -0.03847  -0.00389   0.00578   0.00184   2.07645
    A3        1.43969   0.22145   0.00538  -0.00848  -0.00311   1.43658
    A4        2.10847   0.03161   0.00285  -0.00886  -0.00593   2.10254
    A5        1.84932  -0.08755  -0.00352   0.00979   0.00618   1.85550
    A6        2.04538  -0.01761  -0.00121   0.00114  -0.00003   2.04535
    A7        1.94128  -0.01119  -0.00482   0.00120  -0.00383   1.93745
    A8        2.14216   0.01079   0.00294   0.00034   0.00337   2.14553
    A9        2.19727  -0.00249   0.00230  -0.00281  -0.00041   2.19686
   A10        1.78417   0.03950   0.00462  -0.00267   0.00228   1.78645
   A11        2.22857  -0.02679   0.00535  -0.01273  -0.00626   2.22230
   A12        2.21323  -0.01887   0.00365  -0.00078   0.00404   2.21727
   A13        1.39103   0.22047  -0.00643   0.00875   0.00238   1.39341
   A14        1.83553  -0.07919  -0.00108  -0.00440  -0.00571   1.82983
   A15        2.06555  -0.02186   0.00190  -0.00814  -0.00614   2.05941
   A16        1.82982  -0.05439   0.00418  -0.00050   0.00374   1.83355
   A17        2.08311  -0.04580  -0.00495   0.01483   0.00982   2.09293
   A18        2.11796   0.03150   0.00325  -0.00603  -0.00287   2.11510
   A19        2.17022   0.01476   0.00489  -0.00221   0.00260   2.17282
   A20        1.93414  -0.01570  -0.00584   0.00199  -0.00392   1.93022
   A21        2.17835   0.00166   0.00013   0.00173   0.00179   2.18014
   A22        1.67594   0.01380   0.00043  -0.00219  -0.00168   1.67426
   A23        1.94777   0.00552   0.00132  -0.00330  -0.00196   1.94581
   A24        1.98771  -0.01543  -0.00162   0.00423   0.00253   1.99025
   A25        1.97827  -0.01249  -0.00212   0.00458   0.00241   1.98068
   A26        1.94232   0.00564   0.00158  -0.00331  -0.00173   1.94059
   A27        1.92205   0.00316   0.00033  -0.00005   0.00030   1.92235
   A28        2.08373  -0.00429   0.00026  -0.00180  -0.00154   2.08218
   A29        2.10912   0.00160   0.00101  -0.00165  -0.00064   2.10848
   A30        2.09033   0.00269  -0.00127   0.00345   0.00218   2.09252
   A31        2.09676   0.00188  -0.00024   0.00096   0.00073   2.09749
   A32        2.08407  -0.00124  -0.00001  -0.00031  -0.00031   2.08375
   A33        2.10236  -0.00063   0.00024  -0.00066  -0.00042   2.10194
   A34        2.09542   0.00164   0.00022  -0.00007   0.00015   2.09558
   A35        2.09176  -0.00066  -0.00025   0.00052   0.00027   2.09203
   A36        2.09600  -0.00098   0.00002  -0.00045  -0.00042   2.09557
   A37        2.09868  -0.00284  -0.00014  -0.00019  -0.00033   2.09834
   A38        2.09193   0.00146   0.00033  -0.00044  -0.00011   2.09182
   A39        2.09258   0.00138  -0.00018   0.00063   0.00044   2.09302
   A40        2.09661   0.00150   0.00011   0.00010   0.00021   2.09681
   A41        2.09637  -0.00098  -0.00039   0.00048   0.00009   2.09645
   A42        2.09021  -0.00052   0.00028  -0.00058  -0.00030   2.08992
   A43        2.09516   0.00211  -0.00021   0.00100   0.00079   2.09596
   A44        2.08128  -0.00103  -0.00070   0.00130   0.00060   2.08188
   A45        2.10674  -0.00109   0.00091  -0.00230  -0.00139   2.10535
   A46        1.74432   0.03716   0.00149  -0.00051   0.00138   1.74570
   A47        2.28829  -0.01582   0.00035  -0.00169  -0.00057   2.28771
   A48        2.25016  -0.02219  -0.00257   0.00099  -0.00081   2.24935
   A49        3.17807   0.00532  -0.01974  -0.02231  -0.04205   3.13602
   A50        3.07870   0.01623  -0.00084   0.00661   0.00575   3.08445
   A51        3.11228   0.00285   0.00096   0.00460   0.00552   3.11780
   A52        3.17769  -0.00957  -0.03184   0.04553   0.01369   3.19138
   A53        3.17954   0.00198   0.00340   0.00358   0.00709   3.18663
   A54        3.14617  -0.00751  -0.00064  -0.00937  -0.01018   3.13600
    D1        0.37364   0.06414   0.00198  -0.00495  -0.00302   0.37062
    D2       -2.83943   0.02215   0.00882  -0.02346  -0.01473  -2.85416
    D3        2.78943   0.00166   0.00338  -0.01036  -0.00697   2.78246
    D4       -0.42365  -0.04033   0.01021  -0.02887  -0.01867  -0.44232
    D5       -1.45213   0.09843   0.00441  -0.01296  -0.00849  -1.46062
    D6        1.61798   0.05644   0.01124  -0.03147  -0.02019   1.59779
    D7       -0.68227  -0.10790  -0.00147  -0.00290  -0.00438  -0.68665
    D8       -2.74277  -0.10264   0.00026  -0.00586  -0.00561  -2.74837
    D9        1.35081  -0.09911   0.00003  -0.00645  -0.00643   1.34438
   D10       -3.08051  -0.00636   0.00061  -0.00508  -0.00447  -3.08498
   D11        1.14218  -0.00110   0.00235  -0.00804  -0.00570   1.13648
   D12       -1.04743   0.00243   0.00211  -0.00863  -0.00652  -1.05395
   D13        0.82248   0.09020   0.00365  -0.00905  -0.00542   0.81706
   D14       -1.23802   0.09546   0.00539  -0.01201  -0.00665  -1.24467
   D15        2.85556   0.09899   0.00515  -0.01260  -0.00747   2.84809
   D16        1.15936  -0.06113  -0.01091   0.01883   0.00798   1.16734
   D17       -1.95252  -0.03118  -0.05369   0.06155   0.00800  -1.94452
   D18       -0.64024  -0.05884  -0.01346   0.01965   0.00623  -0.63401
   D19        2.53107  -0.02889  -0.05624   0.06237   0.00625   2.53732
   D20       -3.05271   0.00673  -0.01271   0.02117   0.00846  -3.04425
   D21        0.11859   0.03668  -0.05549   0.06389   0.00848   0.12708
   D22        0.12421  -0.00730  -0.00185   0.00926   0.00750   0.13171
   D23        2.92377  -0.02598   0.04583  -0.03675   0.00895   2.93272
   D24       -2.94315   0.03566  -0.00896   0.02832   0.01944  -2.92372
   D25       -0.14359   0.01697   0.03872  -0.01770   0.02089  -0.12270
   D26        1.20853  -0.04688   0.00429  -0.00808  -0.00379   1.20474
   D27       -0.58455  -0.05224   0.00128  -0.01018  -0.00895  -0.59350
   D28       -3.01675   0.01258  -0.00453   0.01267   0.00809  -3.00867
   D29       -1.59515  -0.02613  -0.04313   0.04059  -0.00246  -1.59762
   D30        2.89495  -0.03148  -0.04613   0.03849  -0.00762   2.88732
   D31        0.46274   0.03333  -0.05194   0.06133   0.00942   0.47216
   D32        1.70661   0.05709   0.00463  -0.02949  -0.02476   1.68185
   D33       -1.46664   0.08123  -0.01251   0.02129   0.00886  -1.45779
   D34       -2.77681   0.03201   0.00145  -0.03200  -0.03062  -2.80743
   D35        0.33311   0.05615  -0.01569   0.01878   0.00300   0.33611
   D36       -0.33260  -0.03275   0.00617  -0.02604  -0.01981  -0.35241
   D37        2.77733  -0.00861  -0.01097   0.02474   0.01382   2.79114
   D38        0.77240   0.09017  -0.00083   0.00578   0.00487   0.77726
   D39        2.80852   0.09968   0.00019   0.00237   0.00255   2.81106
   D40       -1.29692   0.09872   0.00025   0.00322   0.00343  -1.29348
   D41       -0.67830  -0.11236   0.00527  -0.00237   0.00280  -0.67550
   D42        1.35781  -0.10285   0.00629  -0.00578   0.00048   1.35830
   D43       -2.74762  -0.10381   0.00634  -0.00493   0.00137  -2.74625
   D44       -3.10511  -0.00627   0.00444  -0.01897  -0.01458  -3.11969
   D45       -1.06899   0.00324   0.00547  -0.02238  -0.01690  -1.08589
   D46        1.10876   0.00228   0.00552  -0.02153  -0.01601   1.09275
   D47        0.00025   0.01354  -0.03333   0.11204   0.07859   0.07885
   D48        3.12390   0.01083  -0.03612   0.10699   0.07101  -3.08827
   D49       -3.06811  -0.01087  -0.00859   0.05864   0.04991  -3.01820
   D50        0.05554  -0.01358  -0.01139   0.05359   0.04233   0.09787
   D51        0.18217   0.00196   0.01772  -0.02397  -0.00614   0.17603
   D52       -2.98820  -0.02693   0.05901  -0.06541  -0.00615  -2.99435
   D53       -2.99127   0.02652   0.00071   0.02700   0.02767  -2.96360
   D54        0.12155  -0.00237   0.04200  -0.01444   0.02766   0.14920
   D55        0.00287  -0.00069   0.00003  -0.00055  -0.00046   0.00241
   D56       -3.13886  -0.00053  -0.00003  -0.00036  -0.00034  -3.13920
   D57       -3.13898   0.00035  -0.00105   0.00360   0.00249  -3.13649
   D58        0.00247   0.00051  -0.00110   0.00379   0.00262   0.00509
   D59        0.00053   0.00047   0.00033  -0.00041  -0.00014   0.00039
   D60        3.14021   0.00041  -0.00016   0.00122   0.00101   3.14122
   D61       -3.14081  -0.00056   0.00139  -0.00452  -0.00307   3.13931
   D62       -0.00112  -0.00061   0.00090  -0.00289  -0.00192  -0.00304
   D63       -0.00371   0.00045  -0.00039   0.00104   0.00063  -0.00308
   D64        3.14023   0.00022  -0.00028   0.00076   0.00046   3.14069
   D65        3.13802   0.00029  -0.00033   0.00085   0.00050   3.13852
   D66       -0.00123   0.00006  -0.00022   0.00057   0.00034  -0.00089
   D67        0.00115  -0.00001   0.00039  -0.00057  -0.00019   0.00096
   D68       -3.13943  -0.00017   0.00018  -0.00043  -0.00025  -3.13969
   D69        3.14039   0.00022   0.00029  -0.00029  -0.00002   3.14037
   D70       -0.00019   0.00007   0.00007  -0.00015  -0.00009  -0.00028
   D71        0.00226  -0.00021  -0.00003  -0.00040  -0.00042   0.00184
   D72       -3.14050  -0.00014   0.00008  -0.00056  -0.00046  -3.14096
   D73       -3.14034  -0.00005   0.00018  -0.00053  -0.00035  -3.14069
   D74        0.00009   0.00002   0.00030  -0.00070  -0.00039  -0.00031
   D75       -0.00308  -0.00003  -0.00033   0.00089   0.00058  -0.00250
   D76        3.14045   0.00003   0.00017  -0.00077  -0.00058   3.13986
   D77        3.13968  -0.00010  -0.00044   0.00105   0.00062   3.14030
   D78        0.00002  -0.00004   0.00006  -0.00061  -0.00055  -0.00053
         Item               Value     Threshold  Converged?
 Maximum Force            0.221453     0.000450     NO 
 RMS     Force            0.055086     0.000300     NO 
 Maximum Displacement     0.159577     0.001800     NO 
 RMS     Displacement     0.041422     0.001200     NO 
 Predicted change in Energy=-1.023397D-03
 GradGradGradGradGradGradGradGradGradGradGradGradGradGradGradGradGradGrad

 Leave Link  103 at Fri Jan 31 18:08:12 2025, MaxMem=   134217728 cpu:         0.0
 (Enter /home/mkochman/programs/g09/l202.exe)
                          Input orientation:                          
 ---------------------------------------------------------------------
 Center     Atomic      Atomic             Coordinates (Angstroms)
 Number     Number       Type             X           Y           Z
 ---------------------------------------------------------------------
      1          6           0       -8.367119   -0.467646    4.696773
      2          6           0       -8.475453   -1.045190    3.343511
      3          6           0       -8.111205   -0.099896    2.358755
      4          6           0       -7.573624    1.068344    3.206206
      5          6           0       -6.510910    0.060841    3.445142
      6          6           0       -8.428043    1.055666    4.479514
      7          6           0       -6.148614   -1.837786    5.160898
      8          6           0       -2.937458   -0.170014    1.599911
      9          7           0       -5.488372   -2.612737    5.724338
     10          6           0       -2.497984    0.797060    0.671194
     11          6           0       -1.242954    0.682780    0.084418
     12          6           0       -0.409389   -0.390499    0.415967
     13          6           0       -0.833795   -1.352806    1.336691
     14          6           0       -2.089188   -1.249083    1.926751
     15          1           0       -8.917441   -0.930961    5.513175
     16          1           0       -8.723464   -2.087691    3.164393
     17          1           0       -7.922443   -0.284793    1.311258
     18          1           0       -7.333628    2.000430    2.697678
     19          1           0       -7.973947    1.598514    5.315189
     20          1           0       -9.436540    1.438830    4.283847
     21          1           0       -3.149051    1.629740    0.420160
     22          1           0       -0.909654    1.430717   -0.631487
     23          1           0        0.572842   -0.475541   -0.044027
     24          1           0       -0.184030   -2.186237    1.593632
     25          1           0       -2.427670   -1.993257    2.642040
     26          6           0       -5.307250   -0.000688    2.740999
     27          6           0       -4.219964   -0.069688    2.202997
     28          6           0       -6.906599   -0.865876    4.527583
 ---------------------------------------------------------------------
                    Distance matrix (angstroms):
                    1          2          3          4          5
     1  C    0.000000
     2  C    1.475334   0.000000
     3  C    2.380559   1.412800   0.000000
     4  C    2.282694   2.301993   1.540114   0.000000
     5  C    2.300303   2.256781   1.940880   1.483750   0.000000
     6  C    1.539933   2.388796   2.435842   1.533462   2.394787
     7  C    2.648483   3.057006   3.837191   3.781146   2.584543
     8  C    6.257824   5.871580   5.229571   5.060410   4.028365
     9  N    3.734233   4.128946   4.951846   4.923375   3.659008
    10  C    7.228521   6.801859   5.929640   5.679965   4.933597
    11  C    8.564522   8.118904   7.277228   7.069060   6.279541
    12  C    9.036411   8.605842   7.948386   7.825594   6.827017
    13  C    8.296062   7.906763   7.454871   7.401511   6.218810
    14  C    6.906236   6.544705   6.145889   6.089871   4.855208
    15  H    1.088130   2.217171   3.360217   3.335442   3.324429
    16  H    2.258255   1.086463   2.230526   3.359231   3.096838
    17  H    3.419486   2.239213   1.080309   2.354460   2.581734
    18  H    3.340043   3.316122   2.265141   1.088570   2.235526
    19  H    2.192268   3.335894   3.412321   2.211142   2.828780
    20  H    2.224594   2.824584   2.798244   2.183810   3.340896
    21  H    7.065174   6.638659   5.601139   5.258714   4.786863
    22  H    9.359911   8.897867   7.946487   7.698552   7.061836
    23  H   10.119198   9.678406   9.018156   8.905757   7.914641
    24  H    8.918856   8.550541   8.232760   8.234003   6.964687
    25  H    6.467339   6.161702   5.997302   6.014360   4.640812
    26  C    3.661407   3.389914   2.831628   2.548666   1.395851
    27  C    4.855532   4.512379   3.894474   3.680840   2.609291
    28  C    1.523264   1.973698   2.596463   2.435604   1.478869
                    6          7          8          9         10
     6  C    0.000000
     7  C    3.745951   0.000000
     8  C    6.319883   5.076772   0.000000
     9  N    4.862966   1.163586   5.430005   0.000000
    10  C    7.052360   6.358219   1.410987   6.789948   0.000000
    11  C    8.430980   7.495959   2.428028   7.790552   1.390132
    12  C    9.105088   7.586021   2.800263   7.675494   2.416126
    13  C    8.564502   6.565597   2.427691   6.519506   2.798989
    14  C    7.211766   5.223526   1.410949   5.275952   2.435208
    15  H    2.292303   2.934764   7.186993   3.825112   8.224370
    16  H    3.420162   3.267773   6.293087   4.158704   7.300303
    17  H    3.477112   4.514198   4.994654   5.551514   5.568199
    18  H    2.294616   4.712072   5.024165   5.817814   5.379423
    19  H    1.095098   3.894073   6.503630   4.907150   7.224624
    20  H    1.096433   4.723969   7.213179   5.837657   7.848993
    21  H    6.683986   6.595128   2.162336   7.183686   1.086398
    22  H    9.098855   8.466495   3.413718   8.815367   2.149719
    23  H   10.189355   8.609583   3.888199   8.635969   3.400151
    24  H    9.316759   6.958668   3.412706   6.736518   3.886558
    25  H    6.976870   4.496024   2.161049   4.387734   3.416877
    26  C    3.725274   3.152575   2.635653   3.969372   3.579451
    27  C    4.914965   3.949056   1.420774   4.525019   2.462293
    28  C    2.451414   1.385727   4.980920   2.548552   6.088758
                   11         12         13         14         15
    11  C    0.000000
    12  C    1.398815   0.000000
    13  C    2.424708   1.397815   0.000000
    14  C    2.800428   2.416890   1.391021   0.000000
    15  H    9.537993   9.932803   9.108585   7.719371   0.000000
    16  H    8.551011   8.919537   8.131878   6.800636   2.625344
    17  H    6.859804   7.566948   7.168698   5.944372   4.366196
    18  H    6.757340   7.672538   7.439376   6.217542   4.362172
    19  H    8.573552   9.229360   8.690254   7.363472   2.706958
    20  H    9.238055   9.989814   9.512423   8.170946   2.719672
    21  H    2.154683   3.403987   3.885360   3.417711   8.109891
    22  H    1.087667   2.159688   3.409909   3.888086  10.366246
    23  H    2.157619   1.087936   2.157453   3.401284  11.007061
    24  H    3.410323   2.159249   1.087575   2.149151   9.654585
    25  H    3.886664   3.405538   2.157441   1.086280   7.175585
    26  C    4.903371   5.435694   4.879765   3.546465   4.645842
    27  C    3.730572   4.221004   3.723307   2.451018   5.810798
    28  C    7.363214   7.703577   6.877343   5.488044   2.240338
                   16         17         18         19         20
    16  H    0.000000
    17  H    2.706692   0.000000
    18  H    4.343064   2.736989   0.000000
    19  H    4.333106   4.425038   2.724502   0.000000
    20  H    3.768024   3.754951   2.693245   1.796758   0.000000
    21  H    7.240455   5.219652   4.778618   6.873275   7.382211
    22  H    9.372488   7.476393   7.257779   9.235548   9.842173
    23  H    9.965656   8.604827   8.726950  10.299054  11.071722
    24  H    8.683256   7.973598   8.358460   9.426407  10.295014
    25  H    6.318132   5.906129   6.326220   7.127954   7.974898
    26  C    4.025589   2.994013   2.848256   4.036728   4.637200
    27  C    5.027736   3.814423   3.771605   5.153740   5.815344
    28  C    2.579170   3.422623   3.427334   2.798709   3.430988
                   21         22         23         24         25
    21  H    0.000000
    22  H    2.482029   0.000000
    23  H    4.301181   2.485301   0.000000
    24  H    4.972933   4.308137   2.486215   0.000000
    25  H    4.310829   4.974329   4.303660   2.484013   0.000000
    26  C    3.564045   5.723761   6.523598   5.686867   3.503156
    27  C    2.685781   4.609085   5.308938   4.597811   2.665556
    28  C    6.100671   8.237335   8.774623   7.452809   4.988693
                   26         27         28
    26  C    0.000000
    27  C    1.215072   0.000000
    28  C    2.549186   3.640827   0.000000
 Symmetry turned off by external request.
 Stoichiometry    C16H11N
 Framework group  C1[X(C16H11N)]
 Deg. of freedom    78
 Full point group                 C1      NOp   1
 Rotational constants (GHZ):      1.1090227      0.2293699      0.1998581
 Leave Link  202 at Fri Jan 31 18:08:12 2025, MaxMem=   134217728 cpu:         0.0
 (Enter /home/mkochman/programs/g09/l301.exe)
 Standard basis: STO-3G (5D, 7F)
 Ernie: Thresh=  0.10000D-02 Tol=  0.10000D-05 Strict=F.
    96 basis functions,   288 primitive gaussians,    96 cartesian basis functions
    57 alpha electrons       57 beta electrons
       nuclear repulsion energy       993.5631012511 Hartrees.
 IExCor=    0 DFT=F Ex=HF Corr=None ExCW=0 ScaHFX=  1.000000
 ScaDFX=  1.000000  1.000000  1.000000  1.000000 ScalE2=  1.000000  1.000000
 IRadAn=      0 IRanWt=     -1 IRanGd=            0 ICorTp=0 IEmpDi=  4
 NAtoms=   28 NActive=   28 NUniq=   28 SFac= 1.00D+00 NAtFMM=   60 NAOKFM=F Big=F
 Integral buffers will be    131072 words long.
 Raffenetti 1 integral format.
 Two-electron integral symmetry is turned off.
 Leave Link  301 at Fri Jan 31 18:08:12 2025, MaxMem=   134217728 cpu:         0.0
 (Enter /home/mkochman/programs/g09/l402.exe)
 External calculation of energy and first derivatives.
 Running external command "bash run_external.bash R"
         input file       "/home/mkochman/systems/Z_MRSF_fixed/1_opt_meci/Gau-3826819.EIn"
         output file      "/home/mkochman/systems/Z_MRSF_fixed/1_opt_meci/Gau-3826819.EOu"
         message file     "/home/mkochman/systems/Z_MRSF_fixed/1_opt_meci/Gau-3826819.EMs"
         fchk file        "/home/mkochman/systems/Z_MRSF_fixed/1_opt_meci/Gau-3826819.EFC"
         mat. el file     "/home/mkochman/systems/Z_MRSF_fixed/1_opt_meci/Gau-3826819.EUF"
 Recovered energy= -670.933698632     dipole=      0.000000000000      0.000000000000      0.000000000000
 Energy=    -670.933699     NIter=   0.
 Dipole moment=       0.000000       0.000000       0.000000
 Leave Link  402 at Fri Jan 31 18:15:56 2025, MaxMem=   134217728 cpu:         0.0
 (Enter /home/mkochman/programs/g09/l716.exe)
 Dipole        = 0.00000000D+00 0.00000000D+00 0.00000000D+00
 -------------------------------------------------------------------
 Center     Atomic                   Forces (Hartrees/Bohr)
 Number     Number              X              Y              Z
 -------------------------------------------------------------------
      1        6          -0.034771521   -0.008162755   -0.028069435
      2        6           0.117100288    0.078390939    0.037596202
      3        6          -0.047108614    0.005761067   -0.084888536
      4        6           0.045492570    0.008974301    0.018875508
      5        6          -0.184265724   -0.074587576    0.040095601
      6        6          -0.004367124   -0.000287386    0.002103275
      7        6          -0.012610426    0.039055346   -0.005633582
      8        6           0.013320855   -0.001586066   -0.006407466
      9        7           0.011989938   -0.022666018    0.005848701
     10        6          -0.003193668   -0.000104489    0.001622111
     11        6           0.000225435    0.002318593   -0.001591582
     12        6          -0.007104033    0.000346997    0.003601800
     13        6           0.001561550   -0.001831504    0.000236309
     14        6          -0.003942150   -0.000393678    0.002363274
     15        1           0.003493808   -0.000451027   -0.001917698
     16        1          -0.002295228   -0.000966808    0.002333012
     17        1           0.006254460   -0.000961800    0.008996655
     18        1          -0.002443732   -0.002429236   -0.001647260
     19        1          -0.000888435   -0.004227894   -0.000885458
     20        1           0.004384511    0.002712538   -0.003091898
     21        1           0.001566119   -0.002026063    0.000502212
     22        1          -0.001205348   -0.002188873    0.002219260
     23        1          -0.002653104    0.000228557    0.001229950
     24        1          -0.002259356    0.002556379   -0.000570098
     25        1           0.000412039    0.002081382   -0.001271210
     26        6           0.047146296   -0.004684497   -0.041401608
     27        6          -0.030110300    0.005717978    0.021456040
     28        6           0.086243433   -0.020615561    0.028282202
 -------------------------------------------------------------------
 Cartesian Forces:  Max     0.184265724 RMS     0.033358285
 Leave Link  716 at Fri Jan 31 18:15:56 2025, MaxMem=   134217728 cpu:         0.0
 (Enter /home/mkochman/programs/g09/l103.exe)

 GradGradGradGradGradGradGradGradGradGradGradGradGradGradGradGradGradGrad
 Berny optimization.
 Using GEDIIS/GDIIS optimizer.
 FormGI is forming the generalized inverse of G from B-inverse, IUseBI=4.
 GSVD:  received Info=                   1 from GESDD.
 Internal  Forces:  Max     0.060582923 RMS     0.015484583
 Search for a local minimum.
 Step number   9 out of a maximum of  168
 All quantities printed in internal units (Hartrees-Bohrs-Radians)
 RMS Force = .15485D-01 SwitMx=.10000D-02 MixMth= 1
 Mixed Optimization -- RFO/linear search
 Update second derivatives using D2CorX and points    6    7    9    8
 DE=  3.54D-04 DEPred=-1.02D-03 R=-3.46D-01
 Trust test=-3.46D-01 RLast= 1.62D-01 DXMaxT set to 5.00D-02
 ITU= -1 -1  1  1  0 -1  0 -1  0
 Use linear search instead of GDIIS.
 Energy rises -- skip Quadratic/GDIIS search.
 Quartic linear search produced a step of -0.55613.
 Iteration  1 RMS(Cart)=  0.02311123 RMS(Int)=  0.00015952
 Iteration  2 RMS(Cart)=  0.00026381 RMS(Int)=  0.00001079
 Iteration  3 RMS(Cart)=  0.00000003 RMS(Int)=  0.00001079
 ITry= 1 IFail=0 DXMaxC= 8.94D-02 DCOld= 1.00D+10 DXMaxT= 5.00D-02 DXLimC= 3.00D+00 Rises=T
 Variable       Old X    -DE/DX   Delta X   Delta X   Delta X     New X
                                 (Linear)    (Quad)   (Total)
    R1        2.78798  -0.03703  -0.00293   0.00000  -0.00293   2.78505
    R2        2.91005   0.00112  -0.00087   0.00000  -0.00086   2.90920
    R3        2.05627  -0.00301  -0.00140   0.00000  -0.00140   2.05487
    R4        2.87855   0.01186   0.00212   0.00000   0.00212   2.88067
    R5        2.66980  -0.01132   0.00258   0.00000   0.00258   2.67238
    R6        2.05312   0.00106  -0.00137   0.00000  -0.00137   2.05175
    R7        2.91039  -0.00198  -0.00720   0.00000  -0.00720   2.90319
    R8        2.04149  -0.00748  -0.00154   0.00000  -0.00154   2.03995
    R9        2.80388  -0.03826  -0.00290   0.00000  -0.00291   2.80097
   R10        2.89782  -0.00353  -0.00040   0.00000  -0.00040   2.89742
   R11        2.05710  -0.00185  -0.00163   0.00000  -0.00163   2.05547
   R12        2.63778   0.02103   0.00176   0.00000   0.00175   2.63953
   R13        2.79466  -0.04833  -0.00340   0.00000  -0.00341   2.79124
   R14        2.06944  -0.00312  -0.00130   0.00000  -0.00130   2.06813
   R15        2.07196  -0.00255  -0.00140   0.00000  -0.00140   2.07056
   R16        2.19886   0.02473  -0.00003   0.00000  -0.00003   2.19883
   R17        2.61864  -0.01170  -0.00010   0.00000  -0.00010   2.61855
   R18        2.66638  -0.00690  -0.00261   0.00000  -0.00261   2.66377
   R19        2.66631  -0.00691  -0.00181   0.00000  -0.00181   2.66449
   R20        2.68487  -0.00380   0.00013   0.00000   0.00013   2.68500
   R21        2.62697  -0.00655  -0.00102   0.00000  -0.00102   2.62595
   R22        2.05300  -0.00260  -0.00123   0.00000  -0.00123   2.05177
   R23        2.64338  -0.00248  -0.00197   0.00000  -0.00197   2.64140
   R24        2.05539  -0.00333  -0.00133   0.00000  -0.00133   2.05406
   R25        2.64149  -0.00285  -0.00132   0.00000  -0.00132   2.64017
   R26        2.05590  -0.00293  -0.00132   0.00000  -0.00132   2.05458
   R27        2.62865  -0.00605  -0.00160   0.00000  -0.00160   2.62705
   R28        2.05522  -0.00345  -0.00135   0.00000  -0.00135   2.05387
   R29        2.05277  -0.00240  -0.00122   0.00000  -0.00122   2.05155
   R30        2.29615  -0.04056  -0.00245   0.00000  -0.00245   2.29370
    A1        1.82857  -0.01075  -0.00160   0.00000  -0.00160   1.82696
    A2        2.07645   0.01791  -0.00103   0.00000  -0.00102   2.07543
    A3        1.43658  -0.01563   0.00173   0.00000   0.00173   1.43831
    A4        2.10254  -0.00067   0.00330   0.00000   0.00330   2.10584
    A5        1.85550   0.01845  -0.00343   0.00000  -0.00343   1.85207
    A6        2.04535  -0.01296   0.00002   0.00000   0.00001   2.04536
    A7        1.93745   0.04625   0.00213   0.00000   0.00214   1.93958
    A8        2.14553  -0.02643  -0.00187   0.00000  -0.00187   2.14366
    A9        2.19686  -0.01868   0.00023   0.00000   0.00023   2.19709
   A10        1.78645  -0.04468  -0.00127   0.00000  -0.00127   1.78519
   A11        2.22230   0.01562   0.00348   0.00000   0.00349   2.22579
   A12        2.21727   0.02228  -0.00224   0.00000  -0.00225   2.21502
   A13        1.39341  -0.01776  -0.00132   0.00000  -0.00133   1.39208
   A14        1.82983   0.02333   0.00317   0.00000   0.00318   1.83301
   A15        2.05941  -0.01772   0.00341   0.00000   0.00343   2.06284
   A16        1.83355  -0.01789  -0.00208   0.00000  -0.00208   1.83147
   A17        2.09293   0.02335  -0.00546   0.00000  -0.00546   2.08747
   A18        2.11510   0.00109   0.00159   0.00000   0.00163   2.11673
   A19        2.17282  -0.03428  -0.00145   0.00000  -0.00139   2.17143
   A20        1.93022   0.06058   0.00218   0.00000   0.00220   1.93242
   A21        2.18014  -0.02628  -0.00100   0.00000  -0.00094   2.17920
   A22        1.67426  -0.01106   0.00093   0.00000   0.00093   1.67520
   A23        1.94581  -0.00784   0.00109   0.00000   0.00108   1.94690
   A24        1.99025   0.01518  -0.00141   0.00000  -0.00141   1.98884
   A25        1.98068   0.01222  -0.00134   0.00000  -0.00134   1.97934
   A26        1.94059  -0.00725   0.00096   0.00000   0.00096   1.94155
   A27        1.92235  -0.00148  -0.00017   0.00000  -0.00017   1.92218
   A28        2.08218   0.00840   0.00086   0.00000   0.00086   2.08304
   A29        2.10848  -0.00247   0.00036   0.00000   0.00036   2.10884
   A30        2.09252  -0.00593  -0.00121   0.00000  -0.00121   2.09130
   A31        2.09749  -0.00354  -0.00040   0.00000  -0.00041   2.09709
   A32        2.08375   0.00182   0.00017   0.00000   0.00017   2.08393
   A33        2.10194   0.00171   0.00023   0.00000   0.00023   2.10217
   A34        2.09558  -0.00315  -0.00009   0.00000  -0.00009   2.09549
   A35        2.09203   0.00135  -0.00015   0.00000  -0.00015   2.09188
   A36        2.09557   0.00180   0.00024   0.00000   0.00024   2.09581
   A37        2.09834   0.00512   0.00019   0.00000   0.00019   2.09853
   A38        2.09182  -0.00258   0.00006   0.00000   0.00006   2.09188
   A39        2.09302  -0.00254  -0.00025   0.00000  -0.00025   2.09277
   A40        2.09681  -0.00299  -0.00011   0.00000  -0.00011   2.09670
   A41        2.09645   0.00182  -0.00005   0.00000  -0.00005   2.09641
   A42        2.08992   0.00117   0.00016   0.00000   0.00016   2.09008
   A43        2.09596  -0.00384  -0.00044   0.00000  -0.00044   2.09552
   A44        2.08188   0.00137  -0.00034   0.00000  -0.00034   2.08155
   A45        2.10535   0.00247   0.00078   0.00000   0.00078   2.10612
   A46        1.74570  -0.04690  -0.00077   0.00000  -0.00078   1.74492
   A47        2.28771   0.02832   0.00032   0.00000   0.00032   2.28804
   A48        2.24935   0.01824   0.00045   0.00000   0.00045   2.24980
   A49        3.13602  -0.00218   0.02339   0.00000   0.02339   3.15940
   A50        3.08445  -0.00912  -0.00320   0.00000  -0.00319   3.08126
   A51        3.11780  -0.00492  -0.00307   0.00000  -0.00306   3.11474
   A52        3.19138  -0.01944  -0.00761   0.00000  -0.00762   3.18377
   A53        3.18663   0.00110  -0.00394   0.00000  -0.00396   3.18267
   A54        3.13600   0.00610   0.00566   0.00000   0.00570   3.14170
    D1        0.37062  -0.01572   0.00168   0.00000   0.00168   0.37230
    D2       -2.85416  -0.00214   0.00819   0.00000   0.00819  -2.84596
    D3        2.78246  -0.01067   0.00388   0.00000   0.00388   2.78633
    D4       -0.44232   0.00291   0.01039   0.00000   0.01039  -0.43193
    D5       -1.46062  -0.03189   0.00472   0.00000   0.00472  -1.45590
    D6        1.59779  -0.01831   0.01123   0.00000   0.01123   1.60902
    D7       -0.68665   0.01976   0.00244   0.00000   0.00244  -0.68421
    D8       -2.74837   0.01416   0.00312   0.00000   0.00312  -2.74525
    D9        1.34438   0.01050   0.00357   0.00000   0.00358   1.34796
   D10       -3.08498   0.00510   0.00249   0.00000   0.00249  -3.08249
   D11        1.13648  -0.00050   0.00317   0.00000   0.00317   1.13965
   D12       -1.05395  -0.00416   0.00362   0.00000   0.00363  -1.05032
   D13        0.81706   0.00458   0.00302   0.00000   0.00302   0.82008
   D14       -1.24467  -0.00102   0.00370   0.00000   0.00370  -1.24097
   D15        2.84809  -0.00468   0.00415   0.00000   0.00415   2.85224
   D16        1.16734  -0.02546  -0.00444   0.00000  -0.00444   1.16290
   D17       -1.94452  -0.01365  -0.00445   0.00000  -0.00445  -1.94897
   D18       -0.63401  -0.00874  -0.00346   0.00000  -0.00347  -0.63747
   D19        2.53732   0.00307  -0.00348   0.00000  -0.00348   2.53384
   D20       -3.04425  -0.01484  -0.00471   0.00000  -0.00471  -3.04895
   D21        0.12708  -0.00304  -0.00472   0.00000  -0.00472   0.12236
   D22        0.13171   0.01150  -0.00417   0.00000  -0.00417   0.12754
   D23        2.93272  -0.00573  -0.00497   0.00000  -0.00497   2.92775
   D24       -2.92372  -0.00226  -0.01081   0.00000  -0.01081  -2.93452
   D25       -0.12270  -0.01949  -0.01162   0.00000  -0.01161  -0.13431
   D26        1.20474  -0.03456   0.00211   0.00000   0.00211   1.20685
   D27       -0.59350  -0.00898   0.00498   0.00000   0.00498  -0.58852
   D28       -3.00867  -0.01858  -0.00450   0.00000  -0.00449  -3.01315
   D29       -1.59762  -0.01568   0.00137   0.00000   0.00137  -1.59625
   D30        2.88732   0.00991   0.00424   0.00000   0.00424   2.89156
   D31        0.47216   0.00030  -0.00524   0.00000  -0.00523   0.46693
   D32        1.68185  -0.02671   0.01377   0.00000   0.01378   1.69563
   D33       -1.45779  -0.04177  -0.00493   0.00000  -0.00493  -1.46271
   D34       -2.80743  -0.00435   0.01703   0.00000   0.01704  -2.79040
   D35        0.33611  -0.01941  -0.00167   0.00000  -0.00167   0.33445
   D36       -0.35241   0.00159   0.01101   0.00000   0.01101  -0.34140
   D37        2.79114  -0.01347  -0.00768   0.00000  -0.00769   2.78345
   D38        0.77726   0.00606  -0.00271   0.00000  -0.00270   0.77456
   D39        2.81106  -0.00476  -0.00142   0.00000  -0.00141   2.80965
   D40       -1.29348  -0.00308  -0.00191   0.00000  -0.00191  -1.29539
   D41       -0.67550   0.02353  -0.00156   0.00000  -0.00155  -0.67705
   D42        1.35830   0.01271  -0.00027   0.00000  -0.00027   1.35803
   D43       -2.74625   0.01439  -0.00076   0.00000  -0.00076  -2.74701
   D44       -3.11969   0.00675   0.00811   0.00000   0.00811  -3.11158
   D45       -1.08589  -0.00407   0.00940   0.00000   0.00940  -1.07650
   D46        1.09275  -0.00239   0.00890   0.00000   0.00890   1.10165
   D47        0.07885  -0.00760  -0.04371   0.00000  -0.04367   0.03518
   D48       -3.08827  -0.00634  -0.03949   0.00000  -0.03952  -3.12780
   D49       -3.01820   0.00604  -0.02776   0.00000  -0.02773  -3.04593
   D50        0.09787   0.00730  -0.02354   0.00000  -0.02358   0.07428
   D51        0.17603   0.01453   0.00341   0.00000   0.00341   0.17944
   D52       -2.99435   0.00338   0.00342   0.00000   0.00342  -2.99093
   D53       -2.96360  -0.00060  -0.01539   0.00000  -0.01539  -2.97899
   D54        0.14920  -0.01174  -0.01538   0.00000  -0.01538   0.13382
   D55        0.00241   0.00028   0.00026   0.00000   0.00024   0.00265
   D56       -3.13920   0.00027   0.00019   0.00000   0.00018  -3.13902
   D57       -3.13649  -0.00040  -0.00139   0.00000  -0.00137  -3.13786
   D58        0.00509  -0.00041  -0.00146   0.00000  -0.00144   0.00365
   D59        0.00039  -0.00035   0.00008   0.00000   0.00009   0.00048
   D60        3.14122  -0.00041  -0.00056   0.00000  -0.00055   3.14067
   D61        3.13931   0.00032   0.00171   0.00000   0.00169   3.14100
   D62       -0.00304   0.00027   0.00107   0.00000   0.00105  -0.00199
   D63       -0.00308  -0.00004  -0.00035   0.00000  -0.00034  -0.00342
   D64        3.14069  -0.00003  -0.00026   0.00000  -0.00025   3.14044
   D65        3.13852  -0.00003  -0.00028   0.00000  -0.00027   3.13825
   D66       -0.00089  -0.00003  -0.00019   0.00000  -0.00019  -0.00108
   D67        0.00096  -0.00011   0.00010   0.00000   0.00011   0.00107
   D68       -3.13969  -0.00001   0.00014   0.00000   0.00014  -3.13955
   D69        3.14037  -0.00011   0.00001   0.00000   0.00002   3.14039
   D70       -0.00028  -0.00001   0.00005   0.00000   0.00005  -0.00023
   D71        0.00184   0.00003   0.00024   0.00000   0.00023   0.00207
   D72       -3.14096   0.00016   0.00026   0.00000   0.00025  -3.14071
   D73       -3.14069  -0.00007   0.00020   0.00000   0.00020  -3.14050
   D74       -0.00031   0.00007   0.00022   0.00000   0.00022  -0.00009
   D75       -0.00250   0.00021  -0.00032   0.00000  -0.00033  -0.00283
   D76        3.13986   0.00026   0.00033   0.00000   0.00032   3.14018
   D77        3.14030   0.00007  -0.00035   0.00000  -0.00035   3.13995
   D78       -0.00053   0.00013   0.00030   0.00000   0.00030  -0.00023
         Item               Value     Threshold  Converged?
 Maximum Force            0.060583     0.000450     NO 
 RMS     Force            0.015485     0.000300     NO 
 Maximum Displacement     0.089413     0.001800     NO 
 RMS     Displacement     0.023070     0.001200     NO 
 Predicted change in Energy=-5.350192D-04
 GradGradGradGradGradGradGradGradGradGradGradGradGradGradGradGradGradGrad

 Leave Link  103 at Fri Jan 31 18:15:56 2025, MaxMem=   134217728 cpu:         0.0
 (Enter /home/mkochman/programs/g09/l202.exe)
                          Input orientation:                          
 ---------------------------------------------------------------------
 Center     Atomic      Atomic             Coordinates (Angstroms)
 Number     Number       Type             X           Y           Z
 ---------------------------------------------------------------------
      1          6           0       -8.363992   -0.474946    4.695316
      2          6           0       -8.484087   -1.036207    3.337891
      3          6           0       -8.117315   -0.084393    2.358407
      4          6           0       -7.572341    1.070347    3.212692
      5          6           0       -6.515179    0.055700    3.435969
      6          6           0       -8.416029    1.050267    4.492786
      7          6           0       -6.144897   -1.854426    5.135058
      8          6           0       -2.937719   -0.164031    1.598095
      9          7           0       -5.506651   -2.646369    5.700184
     10          6           0       -2.506066    0.783966    0.648373
     11          6           0       -1.250317    0.665856    0.065176
     12          6           0       -0.409251   -0.391993    0.422003
     13          6           0       -0.826344   -1.335379    1.364339
     14          6           0       -2.082260   -1.227978    1.950626
     15          1           0       -8.911059   -0.945190    5.508953
     16          1           0       -8.747431   -2.072779    3.150823
     17          1           0       -7.931587   -0.258505    1.309359
     18          1           0       -7.323582    2.004903    2.714865
     19          1           0       -7.951176    1.582804    5.328279
     20          1           0       -9.423442    1.440669    4.310441
     21          1           0       -3.163188    1.604933    0.378086
     22          1           0       -0.922805    1.399014   -0.667420
     23          1           0        0.573336   -0.480089   -0.034994
     24          1           0       -0.170427   -2.156675    1.640947
     25          1           0       -2.415774   -1.956816    2.682857
     26          6           0       -5.308130    0.005856    2.734870
     27          6           0       -4.220546   -0.059619    2.199964
     28          6           0       -6.904689   -0.876389    4.513561
 ---------------------------------------------------------------------
                    Distance matrix (angstroms):
                    1          2          3          4          5
     1  C    0.000000
     2  C    1.473784   0.000000
     3  C    2.382126   1.414164   0.000000
     4  C    2.283159   2.298810   1.536303   0.000000
     5  C    2.299053   2.253548   1.935874   1.482212   0.000000
     6  C    1.539481   2.385747   2.435623   1.533249   2.391496
     7  C    2.649664   3.061225   3.838390   3.779866   2.583136
     8  C    6.255708   5.877906   5.235708   5.060666   4.027938
     9  N    3.726827   4.127733   4.954469   4.926324   3.666739
    10  C    7.230346   6.803181   5.929956   5.685498   4.937009
    11  C    8.564111   8.120044   7.278560   7.073786   6.281187
    12  C    9.030282   8.609320   7.953523   7.825359   6.823986
    13  C    8.285643   7.913624   7.464006   7.396783   6.212053
    14  C    6.896415   6.553219   6.155970   6.084086   4.848180
    15  H    1.087390   2.214520   3.361092   3.335771   3.322541
    16  H    2.255118   1.085738   2.231288   3.356175   3.097528
    17  H    3.420310   2.241655   1.079495   2.348953   2.574375
    18  H    3.339803   3.314103   2.263235   1.087707   2.230000
    19  H    2.192121   3.332395   3.409882   2.209488   2.823999
    20  H    2.222644   2.821907   2.800397   2.183751   3.337789
    21  H    7.071968   6.636870   5.596327   5.268909   4.794437
    22  H    9.361727   8.896393   7.944627   7.705817   7.065193
    23  H   10.111958   9.681040   9.022879   8.905244   7.910860
    24  H    8.904599   8.558738   8.243914   8.226322   6.955040
    25  H    6.451916   6.172601   6.009892   6.002884   4.628446
    26  C    3.662351   3.396503   2.835735   2.547176   1.396780
    27  C    4.854629   4.519556   3.900067   3.679262   2.608898
    28  C    1.524387   1.975409   2.596615   2.434708   1.477062
                    6          7          8          9         10
     6  C    0.000000
     7  C    3.742699   0.000000
     8  C    6.313924   5.064932   0.000000
     9  N    4.856687   1.163572   5.439535   0.000000
    10  C    7.055359   6.350791   1.409608   6.803786   0.000000
    11  C    8.432018   7.484146   2.426083   7.800033   1.389594
    12  C    9.097246   7.566323   2.797911   7.676255   2.414695
    13  C    8.548789   6.540240   2.425819   6.513334   2.797444
    14  C    7.195110   5.199814   1.409990   5.272330   2.433802
    15  H    2.293360   2.935671   7.182327   3.810588   8.224303
    16  H    3.415277   3.279946   6.309282   4.163040   7.306017
    17  H    3.475885   4.513889   5.003100   5.555317   5.564165
    18  H    2.294727   4.705428   5.018690   5.817878   5.382337
    19  H    1.094410   3.887741   6.488487   4.898972   7.224188
    20  H    1.095694   4.720859   7.210860   5.828939   7.854432
    21  H    6.695577   6.594433   2.160670   7.203479   1.085749
    22  H    9.104820   8.457179   3.411092   8.827409   2.148560
    23  H   10.180936   8.587951   3.885148   8.634308   3.398167
    24  H    9.295558   6.927803   3.410332   6.722535   3.884299
    25  H    6.951363   4.464318   2.159446   4.374158   3.414551
    26  C    3.720228   3.149879   2.634382   3.983315   3.579174
    27  C    4.908254   3.941984   1.420843   4.538379   2.461405
    28  C    2.448792   1.385676   4.974360   2.548610   6.086407
                   11         12         13         14         15
    11  C    0.000000
    12  C    1.397770   0.000000
    13  C    2.423328   1.397119   0.000000
    14  C    2.798867   2.415475   1.390177   0.000000
    15  H    9.535048   9.922894   9.093552   7.705463   0.000000
    16  H    8.557339   8.932903   8.153459   6.824857   2.618971
    17  H    6.858703   7.575669   7.186595   5.963701   4.366633
    18  H    6.760063   7.668788   7.429368   6.205405   4.362345
    19  H    8.569863   9.211515   8.659783   7.331659   2.710124
    20  H    9.242434   9.986704   9.502424   8.159863   2.718693
    21  H    2.153800   3.402030   3.883165   3.415651   8.115846
    22  H    1.086961   2.158307   3.407970   3.885819  10.366054
    23  H    2.156138   1.087237   2.156098   3.399149  10.995700
    24  H    3.408210   2.158001   1.086861   2.147902   9.634719
    25  H    3.884449   3.403861   2.156609   1.085632   7.155343
    26  C    4.901908   5.432002   4.874799   3.541698   4.645549
    27  C    3.729061   4.218719   3.721081   2.449388   5.808146
    28  C    7.357892   7.691958   6.861090   5.472484   2.240772
                   16         17         18         19         20
    16  H    0.000000
    17  H    2.710752   0.000000
    18  H    4.341071   2.732789   0.000000
    19  H    4.328814   4.420693   2.720657   0.000000
    20  H    3.761121   3.757568   2.696967   1.795485   0.000000
    21  H    7.238606   5.203586   4.788465   6.886925   7.394673
    22  H    9.373212   7.468470   7.264772   9.240140   9.850973
    23  H    9.978115   8.613367   8.723430  10.280444  11.068319
    24  H    8.709291   7.996787   8.345038   9.387235  10.280339
    25  H    6.349985   5.932532   6.307362   7.082926   7.956089
    26  C    4.040116   2.997415   2.838774   4.024703   4.634319
    27  C    5.044763   3.821591   3.762474   5.138240   5.811635
    28  C    2.585363   3.420995   3.422371   2.794017   3.428430
                   21         22         23         24         25
    21  H    0.000000
    22  H    2.480887   0.000000
    23  H    4.298786   2.483834   0.000000
    24  H    4.970023   4.305527   2.484533   0.000000
    25  H    4.307743   4.971409   4.301420   2.483365   0.000000
    26  C    3.565425   5.722547   6.519197   5.680598   3.495784
    27  C    2.684768   4.607016   5.305953   4.594955   2.662657
    28  C    6.103929   8.234256   8.761694   7.432451   4.966806
                   26         27         28
    26  C    0.000000
    27  C    1.213775   0.000000
    28  C    2.547765   3.636547   0.000000
 Symmetry turned off by external request.
 Stoichiometry    C16H11N
 Framework group  C1[X(C16H11N)]
 Deg. of freedom    78
 Full point group                 C1      NOp   1
 Rotational constants (GHZ):      1.1091375      0.2296671      0.1999121
 Leave Link  202 at Fri Jan 31 18:15:56 2025, MaxMem=   134217728 cpu:         0.0
 (Enter /home/mkochman/programs/g09/l301.exe)
 Standard basis: STO-3G (5D, 7F)
 Ernie: Thresh=  0.10000D-02 Tol=  0.10000D-05 Strict=F.
    96 basis functions,   288 primitive gaussians,    96 cartesian basis functions
    57 alpha electrons       57 beta electrons
       nuclear repulsion energy       993.9663575807 Hartrees.
 IExCor=    0 DFT=F Ex=HF Corr=None ExCW=0 ScaHFX=  1.000000
 ScaDFX=  1.000000  1.000000  1.000000  1.000000 ScalE2=  1.000000  1.000000
 IRadAn=      0 IRanWt=     -1 IRanGd=            0 ICorTp=0 IEmpDi=  4
 NAtoms=   28 NActive=   28 NUniq=   28 SFac= 1.00D+00 NAtFMM=   60 NAOKFM=F Big=F
 Integral buffers will be    131072 words long.
 Raffenetti 1 integral format.
 Two-electron integral symmetry is turned off.
 Leave Link  301 at Fri Jan 31 18:15:56 2025, MaxMem=   134217728 cpu:         0.0
 (Enter /home/mkochman/programs/g09/l402.exe)
 External calculation of energy and first derivatives.
 Running external command "bash run_external.bash R"
         input file       "/home/mkochman/systems/Z_MRSF_fixed/1_opt_meci/Gau-3826819.EIn"
         output file      "/home/mkochman/systems/Z_MRSF_fixed/1_opt_meci/Gau-3826819.EOu"
         message file     "/home/mkochman/systems/Z_MRSF_fixed/1_opt_meci/Gau-3826819.EMs"
         fchk file        "/home/mkochman/systems/Z_MRSF_fixed/1_opt_meci/Gau-3826819.EFC"
         mat. el file     "/home/mkochman/systems/Z_MRSF_fixed/1_opt_meci/Gau-3826819.EUF"
 Recovered energy= -670.934488372     dipole=      0.000000000000      0.000000000000      0.000000000000
 Energy=    -670.934488     NIter=   0.
 Dipole moment=       0.000000       0.000000       0.000000
 Leave Link  402 at Fri Jan 31 18:23:58 2025, MaxMem=   134217728 cpu:         0.0
 (Enter /home/mkochman/programs/g09/l716.exe)
 Dipole        = 0.00000000D+00 0.00000000D+00 0.00000000D+00
 -------------------------------------------------------------------
 Center     Atomic                   Forces (Hartrees/Bohr)
 Number     Number              X              Y              Z
 -------------------------------------------------------------------
      1        6           0.015123691   -0.028254586   -0.015945185
      2        6          -0.096246952    0.099614585   -0.172662016
      3        6          -0.156191655   -0.077122809    0.024786584
      4        6           0.007940350   -0.033595331   -0.021173522
      5        6           0.057579042   -0.069193105    0.183665311
      6        6           0.005862284   -0.006115663   -0.004107716
      7        6           0.004106263    0.011064634    0.002234486
      8        6           0.004079766   -0.000523134   -0.002696977
      9        7          -0.002780474   -0.004142228   -0.003398633
     10        6          -0.000199685   -0.001175664    0.000929976
     11        6           0.000415031   -0.000593155    0.000635648
     12        6          -0.001752422    0.000226747    0.000812519
     13        6          -0.000094915    0.000592882   -0.000643757
     14        6          -0.000748524    0.001132393   -0.000393671
     15        1          -0.000052987   -0.000249253   -0.001907163
     16        1           0.004839603   -0.000042532   -0.000772789
     17        1           0.000418890    0.000514173    0.002055358
     18        1           0.002451004   -0.002434429    0.001046817
     19        1           0.000564860   -0.000014943   -0.001949702
     20        1           0.001139945   -0.003262952    0.000989936
     21        1           0.000947023   -0.001491043    0.000460927
     22        1          -0.000604013   -0.001348261    0.001346236
     23        1          -0.001756321    0.000127837    0.000804736
     24        1          -0.001203182    0.001522516   -0.000492470
     25        1           0.000420407    0.001374924   -0.001085612
     26        6           0.018517384   -0.003098992   -0.000767330
     27        6          -0.010665073    0.001331952    0.002027032
     28        6           0.147851151    0.115140160    0.006179154
 -------------------------------------------------------------------
 Cartesian Forces:  Max     0.183665311 RMS     0.043742532
 Leave Link  716 at Fri Jan 31 18:23:58 2025, MaxMem=   134217728 cpu:         0.0
 (Enter /home/mkochman/programs/g09/l103.exe)

 GradGradGradGradGradGradGradGradGradGradGradGradGradGradGradGradGradGrad
 Berny optimization.
 Using GEDIIS/GDIIS optimizer.
 FormGI is forming the generalized inverse of G from B-inverse, IUseBI=4.
 GSVD:  received Info=                   1 from GESDD.
 Internal  Forces:  Max     0.125218443 RMS     0.029773422
 Search for a local minimum.
 Step number  10 out of a maximum of  168
 All quantities printed in internal units (Hartrees-Bohrs-Radians)
 RMS Force = .29773D-01 SwitMx=.10000D-02 MixMth= 1
 Mixed Optimization -- RFO/linear search
 Update second derivatives using D2CorX and points    7    9    8   10
 ITU=  0 -1 -1  1  1  0 -1  0 -1  0
 Use linear search instead of GDIIS.
     Eigenvalues ---    0.00168   0.00435   0.00950   0.00991   0.01425
     Eigenvalues ---    0.01437   0.01616   0.01751   0.02147   0.02222
     Eigenvalues ---    0.02242   0.02263   0.02280   0.02288   0.02307
     Eigenvalues ---    0.02313   0.02456   0.02693   0.02982   0.03383
     Eigenvalues ---    0.03844   0.04398   0.04669   0.04710   0.05711
     Eigenvalues ---    0.05917   0.06105   0.06667   0.07087   0.07293
     Eigenvalues ---    0.13511   0.14197   0.14537   0.15916   0.15986
     Eigenvalues ---    0.16000   0.16000   0.16001   0.16002   0.17259
     Eigenvalues ---    0.21773   0.22000   0.22155   0.23435   0.24273
     Eigenvalues ---    0.24955   0.25040   0.25320   0.26625   0.27116
     Eigenvalues ---    0.29355   0.32187   0.33929   0.35232   0.35400
     Eigenvalues ---    0.36150   0.36168   0.36206   0.36245   0.36277
     Eigenvalues ---    0.36295   0.36373   0.36865   0.37388   0.41474
     Eigenvalues ---    0.43084   0.43276   0.43399   0.46719   0.47729
     Eigenvalues ---    0.48163   0.49539   0.50110   0.63615   1.03520
     Eigenvalues ---    1.25872  40.47078 397.03859
 RFO step:  Lambda=-2.33518018D-03 EMin= 1.67638313D-03
 Quartic linear search produced a step of  0.01346.
 Maximum step size (   0.050) exceeded in Quadratic search.
    -- Step size scaled by   0.399
 Iteration  1 RMS(Cart)=  0.02612888 RMS(Int)=  0.00025625
 Iteration  2 RMS(Cart)=  0.00041829 RMS(Int)=  0.00009391
 Iteration  3 RMS(Cart)=  0.00000006 RMS(Int)=  0.00009391
 ITry= 1 IFail=0 DXMaxC= 9.80D-02 DCOld= 1.00D+10 DXMaxT= 5.00D-02 DXLimC= 3.00D+00 Rises=F
 Variable       Old X    -DE/DX   Delta X   Delta X   Delta X     New X
                                 (Linear)    (Quad)   (Total)
    R1        2.78505   0.08502   0.00003   0.00665   0.00664   2.79169
    R2        2.90920  -0.02558   0.00001  -0.00166  -0.00170   2.90749
    R3        2.05487  -0.00129   0.00002   0.00094   0.00096   2.05583
    R4        2.88067   0.08642  -0.00002  -0.00494  -0.00483   2.87584
    R5        2.67238  -0.12312  -0.00003  -0.00082  -0.00082   2.67157
    R6        2.05175  -0.00100   0.00001   0.00048   0.00050   2.05224
    R7        2.90319   0.07164   0.00008   0.00576   0.00590   2.90909
    R8        2.03995  -0.00201   0.00002   0.00084   0.00085   2.04080
    R9        2.80097   0.07830   0.00003   0.00468   0.00463   2.80560
   R10        2.89742  -0.02539   0.00000  -0.00016  -0.00027   2.89715
   R11        2.05547  -0.00201   0.00002   0.00113   0.00115   2.05661
   R12        2.63953   0.00590  -0.00002  -0.00358  -0.00360   2.63593
   R13        2.79124  -0.12522   0.00004   0.00458   0.00468   2.79592
   R14        2.06813  -0.00125   0.00001   0.00092   0.00094   2.06907
   R15        2.07056  -0.00238   0.00001   0.00055   0.00057   2.07113
   R16        2.19883  -0.00035   0.00000  -0.00095  -0.00095   2.19789
   R17        2.61855  -0.00466   0.00000  -0.00128  -0.00128   2.61726
   R18        2.66377  -0.00398   0.00003   0.00205   0.00207   2.66585
   R19        2.66449  -0.00395   0.00002   0.00055   0.00057   2.66506
   R20        2.68500  -0.00027   0.00000  -0.00165  -0.00165   2.68335
   R21        2.62595  -0.00279   0.00001  -0.00034  -0.00033   2.62562
   R22        2.05177  -0.00181   0.00001   0.00059   0.00060   2.05237
   R23        2.64140  -0.00317   0.00002   0.00105   0.00107   2.64247
   R24        2.05406  -0.00200   0.00001   0.00061   0.00062   2.05468
   R25        2.64017  -0.00314   0.00001   0.00001   0.00002   2.64020
   R26        2.05458  -0.00194   0.00001   0.00058   0.00060   2.05518
   R27        2.62705  -0.00280   0.00002   0.00062   0.00064   2.62769
   R28        2.05387  -0.00200   0.00001   0.00062   0.00064   2.05451
   R29        2.05155  -0.00179   0.00001   0.00060   0.00061   2.05216
   R30        2.29370  -0.01079   0.00003   0.00311   0.00313   2.29684
    A1        1.82696  -0.04025   0.00002   0.00373   0.00373   1.83070
    A2        2.07543  -0.01452   0.00001   0.00168   0.00172   2.07715
    A3        1.43831   0.11759  -0.00002   0.00337   0.00339   1.44170
    A4        2.10584   0.01770  -0.00004  -0.00484  -0.00492   2.10092
    A5        1.85207  -0.04149   0.00004  -0.00272  -0.00265   1.84942
    A6        2.04536  -0.01526   0.00000   0.00148   0.00143   2.04679
    A7        1.93958   0.01275  -0.00002  -0.00667  -0.00670   1.93288
    A8        2.14366  -0.00481   0.00002   0.00456   0.00458   2.14824
    A9        2.19709  -0.00925   0.00000   0.00181   0.00180   2.19890
   A10        1.78519   0.00403   0.00001   0.00320   0.00304   1.78822
   A11        2.22579  -0.00884  -0.00004  -0.01371  -0.01400   2.21179
   A12        2.21502  -0.00147   0.00002  -0.00289  -0.00323   2.21180
   A13        1.39208   0.11662   0.00001  -0.00223  -0.00224   1.38984
   A14        1.83301  -0.03542  -0.00003  -0.00684  -0.00682   1.82618
   A15        2.06284  -0.01960  -0.00004  -0.00307  -0.00315   2.05969
   A16        1.83147  -0.03721   0.00002   0.00699   0.00694   1.83841
   A17        2.08747  -0.01619   0.00006   0.00690   0.00700   2.09448
   A18        2.11673   0.01792  -0.00002  -0.00212  -0.00226   2.11446
   A19        2.17143  -0.00489   0.00002   0.00487   0.00487   2.17630
   A20        1.93242   0.01471  -0.00002  -0.00885  -0.00884   1.92358
   A21        2.17920  -0.00969   0.00001   0.00398   0.00398   2.18318
   A22        1.67520   0.00325  -0.00001  -0.00030  -0.00037   1.67483
   A23        1.94690   0.00007  -0.00001  -0.00054  -0.00057   1.94633
   A24        1.98884  -0.00269   0.00002  -0.00057  -0.00050   1.98834
   A25        1.97934  -0.00221   0.00001   0.00054   0.00059   1.97993
   A26        1.94155   0.00041  -0.00001  -0.00027  -0.00028   1.94127
   A27        1.92218   0.00117   0.00000   0.00095   0.00094   1.92313
   A28        2.08304   0.00096  -0.00001  -0.00145  -0.00146   2.08158
   A29        2.10884  -0.00011   0.00000  -0.00075  -0.00075   2.10809
   A30        2.09130  -0.00085   0.00001   0.00220   0.00221   2.09351
   A31        2.09709  -0.00037   0.00000   0.00066   0.00067   2.09775
   A32        2.08393   0.00003   0.00000  -0.00048  -0.00049   2.08344
   A33        2.10217   0.00034   0.00000  -0.00018  -0.00018   2.10199
   A34        2.09549  -0.00032   0.00000   0.00031   0.00031   2.09580
   A35        2.09188   0.00016   0.00000   0.00012   0.00012   2.09200
   A36        2.09581   0.00016   0.00000  -0.00042  -0.00042   2.09539
   A37        2.09853   0.00042   0.00000  -0.00061  -0.00062   2.09791
   A38        2.09188  -0.00019   0.00000   0.00003   0.00003   2.09191
   A39        2.09277  -0.00023   0.00000   0.00059   0.00059   2.09336
   A40        2.09670  -0.00033   0.00000   0.00038   0.00038   2.09708
   A41        2.09641   0.00017   0.00000   0.00011   0.00011   2.09652
   A42        2.09008   0.00017   0.00000  -0.00049  -0.00049   2.08959
   A43        2.09552  -0.00036   0.00000   0.00073   0.00073   2.09625
   A44        2.08155  -0.00003   0.00000   0.00045   0.00045   2.08199
   A45        2.10612   0.00039  -0.00001  -0.00117  -0.00118   2.10494
   A46        1.74492   0.00265   0.00001   0.00317   0.00286   1.74778
   A47        2.28804   0.00187   0.00000  -0.00249  -0.00313   2.28490
   A48        2.24980  -0.00513   0.00000  -0.00233  -0.00299   2.24682
   A49        3.15940   0.00190  -0.00025  -0.02791  -0.02816   3.13124
   A50        3.08126   0.00542   0.00003   0.00785   0.00787   3.08913
   A51        3.11474  -0.00050   0.00003   0.00715   0.00717   3.12191
   A52        3.18377  -0.01270   0.00008   0.02293   0.02301   3.20678
   A53        3.18267   0.00185   0.00004   0.00115   0.00121   3.18388
   A54        3.14170  -0.00218  -0.00006  -0.00353  -0.00366   3.13804
    D1        0.37230   0.02931  -0.00002  -0.01227  -0.01223   0.36007
    D2       -2.84596   0.01149  -0.00009  -0.01635  -0.01638  -2.86235
    D3        2.78633  -0.00363  -0.00004  -0.01376  -0.01380   2.77253
    D4       -0.43193  -0.02146  -0.00011  -0.01784  -0.01795  -0.44988
    D5       -1.45590   0.04181  -0.00005  -0.00998  -0.01004  -1.46594
    D6        1.60902   0.02398  -0.00012  -0.01406  -0.01419   1.59482
    D7       -0.68421  -0.05261  -0.00003  -0.00080  -0.00084  -0.68504
    D8       -2.74525  -0.05178  -0.00003  -0.00108  -0.00112  -2.74637
    D9        1.34796  -0.05127  -0.00004  -0.00147  -0.00152   1.34644
   D10       -3.08249  -0.00160  -0.00003  -0.00275  -0.00276  -3.08525
   D11        1.13965  -0.00076  -0.00003  -0.00303  -0.00304   1.13661
   D12       -1.05032  -0.00025  -0.00004  -0.00342  -0.00345  -1.05377
   D13        0.82008   0.05204  -0.00003   0.00315   0.00314   0.82322
   D14       -1.24097   0.05287  -0.00004   0.00287   0.00286  -1.23811
   D15        2.85224   0.05339  -0.00004   0.00248   0.00246   2.85470
   D16        1.16290  -0.04385   0.00005  -0.01332  -0.01334   1.14956
   D17       -1.94897  -0.02258   0.00005   0.04485   0.04483  -1.90414
   D18       -0.63747  -0.03597   0.00004  -0.01829  -0.01830  -0.65578
   D19        2.53384  -0.01470   0.00004   0.03988   0.03986   2.57370
   D20       -3.04895  -0.00196   0.00005  -0.00950  -0.00946  -3.05841
   D21        0.12236   0.01930   0.00005   0.04867   0.04871   0.17107
   D22        0.12754   0.00098   0.00004   0.01794   0.01792   0.14545
   D23        2.92775  -0.01668   0.00005  -0.02021  -0.02004   2.90771
   D24       -2.93452   0.01919   0.00012   0.02204   0.02208  -2.91244
   D25       -0.13431   0.00153   0.00012  -0.01611  -0.01587  -0.15019
   D26        1.20685  -0.04040  -0.00002  -0.00874  -0.00886   1.19799
   D27       -0.58852  -0.03328  -0.00005  -0.01635  -0.01644  -0.60496
   D28       -3.01315  -0.00080   0.00005  -0.00228  -0.00230  -3.01546
   D29       -1.59625  -0.02090  -0.00001   0.03200   0.03198  -1.56427
   D30        2.89156  -0.01378  -0.00005   0.02438   0.02441   2.91598
   D31        0.46693   0.01870   0.00006   0.03845   0.03855   0.50548
   D32        1.69563   0.02135  -0.00015  -0.01498  -0.01518   1.68045
   D33       -1.46271   0.02946   0.00005  -0.01499  -0.01491  -1.47762
   D34       -2.79040   0.01611  -0.00018  -0.02350  -0.02370  -2.81410
   D35        0.33445   0.02422   0.00002  -0.02351  -0.02343   0.31102
   D36       -0.34140  -0.01827  -0.00012  -0.01080  -0.01089  -0.35228
   D37        2.78345  -0.01016   0.00008  -0.01081  -0.01062   2.77283
   D38        0.77456   0.05295   0.00003   0.00772   0.00774   0.78230
   D39        2.80965   0.05403   0.00002   0.00712   0.00709   2.81674
   D40       -1.29539   0.05421   0.00002   0.00860   0.00858  -1.28681
   D41       -0.67705  -0.05366   0.00002   0.01004   0.01014  -0.66692
   D42        1.35803  -0.05258   0.00000   0.00944   0.00948   1.36751
   D43       -2.74701  -0.05240   0.00001   0.01092   0.01098  -2.73603
   D44       -3.11158  -0.00109  -0.00009  -0.00749  -0.00751  -3.11909
   D45       -1.07650  -0.00001  -0.00010  -0.00809  -0.00816  -1.08466
   D46        1.10165   0.00016  -0.00010  -0.00661  -0.00667   1.09498
   D47        0.03518   0.00488   0.00047   0.03313   0.03352   0.06869
   D48       -3.12780   0.00378   0.00042   0.03254   0.03301  -3.09479
   D49       -3.04593  -0.00386   0.00030   0.03439   0.03464  -3.01128
   D50        0.07428  -0.00496   0.00025   0.03379   0.03414   0.10842
   D51        0.17944   0.00633  -0.00004   0.02516   0.02506   0.20450
   D52       -2.99093  -0.01410  -0.00004  -0.03118  -0.03129  -3.02222
   D53       -2.97899   0.01454   0.00017   0.02516   0.02534  -2.95365
   D54        0.13382  -0.00589   0.00017  -0.03118  -0.03101   0.10281
   D55        0.00265  -0.00026   0.00000  -0.00048  -0.00046   0.00219
   D56       -3.13902  -0.00020   0.00000  -0.00017  -0.00015  -3.13917
   D57       -3.13786   0.00008   0.00002   0.00121   0.00119  -3.13667
   D58        0.00365   0.00015   0.00002   0.00152   0.00150   0.00515
   D59        0.00048   0.00016   0.00000  -0.00049  -0.00051  -0.00004
   D60        3.14067   0.00010   0.00001   0.00035   0.00033   3.14101
   D61        3.14100  -0.00018  -0.00002  -0.00216  -0.00215   3.13885
   D62       -0.00199  -0.00024  -0.00001  -0.00133  -0.00130  -0.00329
   D63       -0.00342   0.00019   0.00000   0.00101   0.00100  -0.00243
   D64        3.14044   0.00009   0.00000   0.00056   0.00056   3.14099
   D65        3.13825   0.00012   0.00000   0.00069   0.00068   3.13893
   D66       -0.00108   0.00002   0.00000   0.00025   0.00024  -0.00083
   D67        0.00107  -0.00002   0.00000  -0.00056  -0.00057   0.00050
   D68       -3.13955  -0.00007   0.00000  -0.00052  -0.00052  -3.14007
   D69        3.14039   0.00008   0.00000  -0.00012  -0.00013   3.14026
   D70       -0.00023   0.00003   0.00000  -0.00008  -0.00008  -0.00031
   D71        0.00207  -0.00008   0.00000  -0.00041  -0.00041   0.00167
   D72       -3.14071  -0.00003   0.00000  -0.00017  -0.00016  -3.14087
   D73       -3.14050  -0.00003   0.00000  -0.00045  -0.00045  -3.14095
   D74       -0.00009   0.00003   0.00000  -0.00021  -0.00021  -0.00030
   D75       -0.00283   0.00001   0.00000   0.00093   0.00095  -0.00188
   D76        3.14018   0.00007   0.00000   0.00008   0.00008   3.14027
   D77        3.13995  -0.00004   0.00000   0.00069   0.00070   3.14065
   D78       -0.00023   0.00002   0.00000  -0.00016  -0.00016  -0.00039
         Item               Value     Threshold  Converged?
 Maximum Force            0.125218     0.000450     NO 
 RMS     Force            0.029773     0.000300     NO 
 Maximum Displacement     0.098042     0.001800     NO 
 RMS     Displacement     0.026106     0.001200     NO 
 Predicted change in Energy=-7.764506D-04
 GradGradGradGradGradGradGradGradGradGradGradGradGradGradGradGradGradGrad

 Leave Link  103 at Fri Jan 31 18:23:58 2025, MaxMem=   134217728 cpu:         0.0
 (Enter /home/mkochman/programs/g09/l202.exe)
                          Input orientation:                          
 ---------------------------------------------------------------------
 Center     Atomic      Atomic             Coordinates (Angstroms)
 Number     Number       Type             X           Y           Z
 ---------------------------------------------------------------------
      1          6           0       -8.372996   -0.466732    4.692549
      2          6           0       -8.462509   -1.045666    3.336368
      3          6           0       -8.101311   -0.090091    2.359099
      4          6           0       -7.568482    1.074038    3.213923
      5          6           0       -6.508543    0.061754    3.450631
      6          6           0       -8.436303    1.055447    4.477631
      7          6           0       -6.162762   -1.841110    5.162673
      8          6           0       -2.936529   -0.173444    1.604914
      9          7           0       -5.502993   -2.619879    5.720309
     10          6           0       -2.504292    0.791504    0.671030
     11          6           0       -1.252709    0.678763    0.078308
     12          6           0       -0.414948   -0.391222    0.407907
     13          6           0       -0.832087   -1.351276    1.333254
     14          6           0       -2.083855   -1.248707    1.929986
     15          1           0       -8.930961   -0.931582    5.502554
     16          1           0       -8.697004   -2.089865    3.151826
     17          1           0       -7.881141   -0.281317    1.319272
     18          1           0       -7.326224    2.008310    2.711059
     19          1           0       -7.992823    1.598527    5.318589
     20          1           0       -9.444249    1.433784    4.272424
     21          1           0       -3.158631    1.621523    0.421121
     22          1           0       -0.925200    1.425247   -0.641204
     23          1           0        0.564557   -0.475152   -0.057169
     24          1           0       -0.179407   -2.182282    1.589066
     25          1           0       -2.415981   -1.991440    2.649248
     26          6           0       -5.302674   -0.003259    2.752545
     27          6           0       -4.215460   -0.073778    2.213776
     28          6           0       -6.907431   -0.849559    4.545818
 ---------------------------------------------------------------------
                    Distance matrix (angstroms):
                    1          2          3          4          5
     1  C    0.000000
     2  C    1.477297   0.000000
     3  C    2.379214   1.413733   0.000000
     4  C    2.282005   2.303784   1.539424   0.000000
     5  C    2.301704   2.248871   1.936856   1.484662   0.000000
     6  C    1.538579   2.391202   2.431595   1.533107   2.399670
     7  C    2.644819   3.042525   3.831979   3.777799   2.582933
     8  C    6.258968   5.856207   5.220223   5.059656   4.027564
     9  N    3.732191   4.113400   4.944574   4.918662   3.654275
    10  C    7.224781   6.780823   5.912141   5.673813   4.928767
    11  C    8.561651   8.097520   7.259236   7.062388   6.275114
    12  C    9.038495   8.588796   7.935869   7.822644   6.826072
    13  C    8.302565   7.894885   7.448797   7.402573   6.221101
    14  C    6.913504   6.535011   6.142989   6.093011   4.858759
    15  H    1.087897   2.219195   3.358234   3.334171   3.326442
    16  H    2.261277   1.086000   2.232120   3.359717   3.083523
    17  H    3.413986   2.234031   1.079946   2.350414   2.558206
    18  H    3.338842   3.317970   2.264492   1.088313   2.237107
    19  H    2.191290   3.337898   3.409073   2.210153   2.837962
    20  H    2.221722   2.826250   2.790428   2.183654   3.343080
    21  H    7.056593   6.613901   5.578125   5.248454   4.778360
    22  H    9.354046   8.873416   7.924307   7.688859   7.055207
    23  H   10.121252   9.660719   9.004660   8.902042   7.913385
    24  H    8.928025   8.541354   8.229628   8.236638   6.968435
    25  H    6.479649   6.158500   6.001858   6.021984   4.648321
    26  C    3.661325   3.378168   2.827492   2.550946   1.394873
    27  C    4.856319   4.499133   3.888602   3.682462   2.608909
    28  C    1.521830   1.979771   2.604588   2.431287   1.479540
                    6          7          8          9         10
     6  C    0.000000
     7  C    3.745440   0.000000
     8  C    6.325362   5.084028   0.000000
     9  N    4.863803   1.163071   5.432151   0.000000
    10  C    7.053271   6.363168   1.410706   6.791536   0.000000
    11  C    8.432080   7.503942   2.427351   7.796033   1.389421
    12  C    9.110304   7.599167   2.799754   7.686139   2.415250
    13  C    8.573420   6.581829   2.426884   6.532455   2.797556
    14  C    7.221719   5.238195   1.410290   5.285563   2.433968
    15  H    2.289856   2.933545   7.190243   3.827365   8.222817
    16  H    3.423261   3.244653   6.264877   4.132762   7.266796
    17  H    3.474245   4.489712   4.954031   5.522100   5.521021
    18  H    2.293688   4.709787   5.025239   5.813767   5.375254
    19  H    1.094907   3.899299   6.519002   4.914833   7.237062
    20  H    1.095994   4.720766   7.214514   5.836270   7.845098
    21  H    6.680535   6.595221   2.161619   7.181011   1.086068
    22  H    9.097027   8.472669   3.412668   8.819755   2.148748
    23  H   10.194245   8.623770   3.887306   8.648368   3.398900
    24  H    9.327542   6.977650   3.411364   6.752720   3.884750
    25  H    6.990765   4.514230   2.160258   4.399545   3.415541
    26  C    3.730471   3.150581   2.635273   3.961622   3.577051
    27  C    4.920945   3.951131   1.419969   4.520635   2.461072
    28  C    2.443593   1.384997   4.987396   2.546745   6.090542
                   11         12         13         14         15
    11  C    0.000000
    12  C    1.398337   0.000000
    13  C    2.423401   1.397132   0.000000
    14  C    2.799045   2.416041   1.390515   0.000000
    15  H    9.537883   9.938304   9.118715   7.729597   0.000000
    16  H    8.516416   8.888584   8.106148   6.777476   2.631023
    17  H    6.811598   7.522413   7.129809   5.909090   4.361745
    18  H    6.751789   7.669941   7.440362   6.220986   4.360114
    19  H    8.586947   9.246518   8.709787   7.382770   2.704699
    20  H    9.233742   9.989665   9.516545   8.176685   2.715077
    21  H    2.153800   3.402809   3.883597   3.416143   8.103030
    22  H    1.087289   2.158831   3.408260   3.886326  10.363041
    23  H    2.156926   1.087552   2.156730   3.400184  11.012888
    24  H    3.408804   2.158359   1.087199   2.148187   9.667954
    25  H    3.884960   3.404179   2.156471   1.085955   7.190940
    26  C    4.900909   5.434860   4.880336   3.548033   4.646375
    27  C    3.728866   4.219695   3.722169   2.450457   5.812730
    28  C    7.366838   7.712634   6.890725   5.501708   2.239809
                   16         17         18         19         20
    16  H    0.000000
    17  H    2.700876   0.000000
    18  H    4.343772   2.736311   0.000000
    19  H    4.335317   4.420501   2.722406   0.000000
    20  H    3.772296   3.755794   2.693320   1.796730   0.000000
    21  H    7.204493   5.170066   4.770980   6.881507   7.374061
    22  H    9.335096   7.425695   7.249188   9.246646   9.834532
    23  H    9.933854   8.559321   8.723250  10.316379  11.070935
    24  H    8.660266   7.937454   8.360438   9.447398  10.301148
    25  H    6.301867   5.878889   6.333428   7.149435   7.985200
    26  C    4.004351   2.963121   2.853574   4.048112   4.639803
    27  C    5.002877   3.778945   3.776139   5.167682   5.818162
    28  C    2.585371   3.417837   3.421862   2.787180   3.424010
                   21         22         23         24         25
    21  H    0.000000
    22  H    2.480982   0.000000
    23  H    4.299643   2.484349   0.000000
    24  H    4.970795   4.306342   2.485531   0.000000
    25  H    4.309243   4.972248   4.302026   2.482472   0.000000
    26  C    3.559828   5.720178   6.522390   5.687678   3.506641
    27  C    2.684128   4.606930   5.307246   4.596279   2.665557
    28  C    6.096956   8.238145   8.783978   7.468925   5.007395
                   26         27         28
    26  C    0.000000
    27  C    1.215433   0.000000
    28  C    2.550941   3.645129   0.000000
 Symmetry turned off by external request.
 Stoichiometry    C16H11N
 Framework group  C1[X(C16H11N)]
 Deg. of freedom    78
 Full point group                 C1      NOp   1
 Rotational constants (GHZ):      1.1108484      0.2294170      0.1998928
 Leave Link  202 at Fri Jan 31 18:23:58 2025, MaxMem=   134217728 cpu:         0.0
 (Enter /home/mkochman/programs/g09/l301.exe)
 Standard basis: STO-3G (5D, 7F)
 Ernie: Thresh=  0.10000D-02 Tol=  0.10000D-05 Strict=F.
    96 basis functions,   288 primitive gaussians,    96 cartesian basis functions
    57 alpha electrons       57 beta electrons
       nuclear repulsion energy       993.9117803157 Hartrees.
 IExCor=    0 DFT=F Ex=HF Corr=None ExCW=0 ScaHFX=  1.000000
 ScaDFX=  1.000000  1.000000  1.000000  1.000000 ScalE2=  1.000000  1.000000
 IRadAn=      0 IRanWt=     -1 IRanGd=            0 ICorTp=0 IEmpDi=  4
 NAtoms=   28 NActive=   28 NUniq=   28 SFac= 1.00D+00 NAtFMM=   60 NAOKFM=F Big=F
 Integral buffers will be    131072 words long.
 Raffenetti 1 integral format.
 Two-electron integral symmetry is turned off.
 Leave Link  301 at Fri Jan 31 18:23:58 2025, MaxMem=   134217728 cpu:         0.0
 (Enter /home/mkochman/programs/g09/l402.exe)
 External calculation of energy and first derivatives.
 Running external command "bash run_external.bash R"
         input file       "/home/mkochman/systems/Z_MRSF_fixed/1_opt_meci/Gau-3826819.EIn"
         output file      "/home/mkochman/systems/Z_MRSF_fixed/1_opt_meci/Gau-3826819.EOu"
         message file     "/home/mkochman/systems/Z_MRSF_fixed/1_opt_meci/Gau-3826819.EMs"
         fchk file        "/home/mkochman/systems/Z_MRSF_fixed/1_opt_meci/Gau-3826819.EFC"
         mat. el file     "/home/mkochman/systems/Z_MRSF_fixed/1_opt_meci/Gau-3826819.EUF"
 Recovered energy= -670.934193518     dipole=      0.000000000000      0.000000000000      0.000000000000
 Energy=    -670.934194     NIter=   0.
 Dipole moment=       0.000000       0.000000       0.000000
 Leave Link  402 at Fri Jan 31 18:31:35 2025, MaxMem=   134217728 cpu:         0.0
 (Enter /home/mkochman/programs/g09/l716.exe)
 Dipole        = 0.00000000D+00 0.00000000D+00 0.00000000D+00
 -------------------------------------------------------------------
 Center     Atomic                   Forces (Hartrees/Bohr)
 Number     Number              X              Y              Z
 -------------------------------------------------------------------
      1        6          -0.005144673    0.021525113    0.039036284
      2        6          -0.010115424   -0.164454654    0.133629316
      3        6           0.166558049    0.087952706    0.039411321
      4        6          -0.043073934    0.014864997   -0.006276423
      5        6           0.094503652    0.104244287   -0.202784619
      6        6           0.003308088    0.001080476    0.001487294
      7        6           0.015705408   -0.035601461    0.015774828
      8        6          -0.008472931    0.000884845    0.002570545
      9        7          -0.015958076    0.021641603   -0.012614207
     10        6           0.003126796   -0.001842512   -0.000293800
     11        6           0.000310612   -0.004619018    0.002990808
     12        6           0.004084498    0.000621206   -0.002649299
     13        6          -0.002838694    0.003671084   -0.000682180
     14        6           0.004118474    0.001371566   -0.003380089
     15        1          -0.000229351    0.003350366   -0.000751453
     16        1          -0.005045856    0.007622751    0.000193672
     17        1          -0.000458183    0.002097139   -0.002240232
     18        1           0.002044565   -0.001430849    0.005422179
     19        1          -0.000610995    0.002243572   -0.003007429
     20        1           0.000016708   -0.004334560    0.003996194
     21        1           0.000789410   -0.001335591    0.000640311
     22        1          -0.000282498   -0.000970838    0.000853581
     23        1          -0.001484116    0.000067921    0.000730377
     24        1          -0.000556499    0.001059899   -0.000468550
     25        1           0.000510029    0.001165207   -0.001285998
     26        6          -0.040629929    0.008682762    0.031695651
     27        6           0.026349755   -0.003875682   -0.012734167
     28        6          -0.186538130   -0.065713688   -0.029275396
 -------------------------------------------------------------------
 Cartesian Forces:  Max     0.202784619 RMS     0.048022635
 Leave Link  716 at Fri Jan 31 18:31:35 2025, MaxMem=   134217728 cpu:         0.0
 (Enter /home/mkochman/programs/g09/l103.exe)

 GradGradGradGradGradGradGradGradGradGradGradGradGradGradGradGradGradGrad
 Berny optimization.
 Using GEDIIS/GDIIS optimizer.
 FormGI is forming the generalized inverse of G from B-inverse, IUseBI=4.
 GSVD:  received Info=                   1 from GESDD.
 Internal  Forces:  Max     0.141171447 RMS     0.027625540
 Search for a local minimum.
 Step number  11 out of a maximum of  168
 All quantities printed in internal units (Hartrees-Bohrs-Radians)
 RMS Force = .27626D-01 SwitMx=.10000D-02 MixMth= 1
 Mixed Optimization -- RFO/linear search
 Update second derivatives using D2CorX and points    7    9    8   11   10
 DE=  2.95D-04 DEPred=-7.76D-04 R=-3.80D-01
 Trust test=-3.80D-01 RLast= 1.59D-01 DXMaxT set to 5.00D-02
 ITU= -1  0 -1 -1  1  1  0 -1  0 -1  0
 Use linear search instead of GDIIS.
 Energy rises -- skip Quadratic/GDIIS search.
 Quartic linear search produced a step of -0.59959.
 Iteration  1 RMS(Cart)=  0.01563012 RMS(Int)=  0.00008862
 Iteration  2 RMS(Cart)=  0.00015187 RMS(Int)=  0.00002254
 Iteration  3 RMS(Cart)=  0.00000001 RMS(Int)=  0.00002254
 ITry= 1 IFail=0 DXMaxC= 5.88D-02 DCOld= 1.00D+10 DXMaxT= 5.00D-02 DXLimC= 3.00D+00 Rises=T
 Variable       Old X    -DE/DX   Delta X   Delta X   Delta X     New X
                                 (Linear)    (Quad)   (Total)
    R1        2.79169  -0.04856  -0.00398   0.00000  -0.00397   2.78771
    R2        2.90749   0.01464   0.00102   0.00000   0.00103   2.90853
    R3        2.05583  -0.00187  -0.00057   0.00000  -0.00057   2.05525
    R4        2.87584  -0.08025   0.00290   0.00000   0.00287   2.87871
    R5        2.67157   0.13142   0.00049   0.00000   0.00048   2.67205
    R6        2.05224  -0.00627  -0.00030   0.00000  -0.00030   2.05195
    R7        2.90909  -0.07516  -0.00354   0.00000  -0.00355   2.90554
    R8        2.04080   0.00169  -0.00051   0.00000  -0.00051   2.04029
    R9        2.80560  -0.03870  -0.00278   0.00000  -0.00276   2.80285
   R10        2.89715   0.02320   0.00016   0.00000   0.00019   2.89734
   R11        2.05661  -0.00328  -0.00069   0.00000  -0.00069   2.05593
   R12        2.63593  -0.02216   0.00216   0.00000   0.00216   2.63809
   R13        2.79592   0.14117  -0.00281   0.00000  -0.00282   2.79310
   R14        2.06907  -0.00144  -0.00056   0.00000  -0.00056   2.06851
   R15        2.07113  -0.00226  -0.00034   0.00000  -0.00034   2.07079
   R16        2.19789  -0.02960   0.00057   0.00000   0.00057   2.19845
   R17        2.61726   0.01125   0.00077   0.00000   0.00077   2.61803
   R18        2.66585  -0.00130  -0.00124   0.00000  -0.00124   2.66460
   R19        2.66506  -0.00056  -0.00034   0.00000  -0.00034   2.66472
   R20        2.68335  -0.00021   0.00099   0.00000   0.00099   2.68434
   R21        2.62562   0.00009   0.00020   0.00000   0.00020   2.62582
   R22        2.05237  -0.00164  -0.00036   0.00000  -0.00036   2.05201
   R23        2.64247  -0.00501  -0.00064   0.00000  -0.00064   2.64183
   R24        2.05468  -0.00132  -0.00037   0.00000  -0.00037   2.05431
   R25        2.64020  -0.00376  -0.00001   0.00000  -0.00001   2.64018
   R26        2.05518  -0.00165  -0.00036   0.00000  -0.00036   2.05482
   R27        2.62769  -0.00110  -0.00038   0.00000  -0.00038   2.62731
   R28        2.05451  -0.00125  -0.00038   0.00000  -0.00038   2.05413
   R29        2.05216  -0.00180  -0.00037   0.00000  -0.00037   2.05179
   R30        2.29684   0.02925  -0.00188   0.00000  -0.00188   2.29496
    A1        1.83070   0.04166  -0.00224   0.00000  -0.00223   1.82846
    A2        2.07715  -0.00144  -0.00103   0.00000  -0.00104   2.07611
    A3        1.44170  -0.08557  -0.00203   0.00000  -0.00204   1.43966
    A4        2.10092  -0.01220   0.00295   0.00000   0.00296   2.10388
    A5        1.84942   0.01158   0.00159   0.00000   0.00158   1.85100
    A6        2.04679   0.02798  -0.00086   0.00000  -0.00085   2.04594
    A7        1.93288  -0.05136   0.00402   0.00000   0.00402   1.93690
    A8        2.14824   0.02646  -0.00274   0.00000  -0.00274   2.14549
    A9        2.19890   0.02524  -0.00108   0.00000  -0.00108   2.19782
   A10        1.78822   0.03357  -0.00182   0.00000  -0.00178   1.78645
   A11        2.21179  -0.00155   0.00839   0.00000   0.00846   2.22025
   A12        2.21180  -0.02098   0.00194   0.00000   0.00202   2.21382
   A13        1.38984  -0.08070   0.00134   0.00000   0.00135   1.39119
   A14        1.82618   0.00971   0.00409   0.00000   0.00408   1.83026
   A15        2.05969   0.03100   0.00189   0.00000   0.00190   2.06159
   A16        1.83841   0.04439  -0.00416   0.00000  -0.00414   1.83427
   A17        2.09448  -0.00732  -0.00420   0.00000  -0.00421   2.09026
   A18        2.11446  -0.01417   0.00136   0.00000   0.00139   2.11585
   A19        2.17630   0.03321  -0.00292   0.00000  -0.00292   2.17339
   A20        1.92358  -0.06343   0.00530   0.00000   0.00530   1.92887
   A21        2.18318   0.03023  -0.00239   0.00000  -0.00238   2.18080
   A22        1.67483   0.01195   0.00022   0.00000   0.00023   1.67506
   A23        1.94633   0.00481   0.00034   0.00000   0.00035   1.94667
   A24        1.98834  -0.01240   0.00030   0.00000   0.00029   1.98863
   A25        1.97993  -0.01029  -0.00035   0.00000  -0.00036   1.97957
   A26        1.94127   0.00457   0.00017   0.00000   0.00017   1.94144
   A27        1.92313   0.00173  -0.00057   0.00000  -0.00056   1.92256
   A28        2.08158  -0.00684   0.00088   0.00000   0.00088   2.08246
   A29        2.10809   0.00225   0.00045   0.00000   0.00045   2.10854
   A30        2.09351   0.00460  -0.00133   0.00000  -0.00133   2.09219
   A31        2.09775   0.00276  -0.00040   0.00000  -0.00040   2.09735
   A32        2.08344  -0.00172   0.00029   0.00000   0.00029   2.08373
   A33        2.10199  -0.00104   0.00011   0.00000   0.00011   2.10210
   A34        2.09580   0.00292  -0.00018   0.00000  -0.00018   2.09561
   A35        2.09200  -0.00132  -0.00007   0.00000  -0.00007   2.09193
   A36        2.09539  -0.00160   0.00025   0.00000   0.00025   2.09564
   A37        2.09791  -0.00461   0.00037   0.00000   0.00037   2.09828
   A38        2.09191   0.00237  -0.00002   0.00000  -0.00002   2.09189
   A39        2.09336   0.00224  -0.00035   0.00000  -0.00035   2.09301
   A40        2.09708   0.00277  -0.00023   0.00000  -0.00023   2.09685
   A41        2.09652  -0.00167  -0.00007   0.00000  -0.00007   2.09645
   A42        2.08959  -0.00110   0.00029   0.00000   0.00029   2.08989
   A43        2.09625   0.00300  -0.00044   0.00000  -0.00044   2.09581
   A44        2.08199  -0.00149  -0.00027   0.00000  -0.00027   2.08173
   A45        2.10494  -0.00151   0.00071   0.00000   0.00071   2.10565
   A46        1.74778   0.04110  -0.00171   0.00000  -0.00164   1.74614
   A47        2.28490  -0.02818   0.00188   0.00000   0.00203   2.28694
   A48        2.24682  -0.01085   0.00179   0.00000   0.00195   2.24876
   A49        3.13124  -0.00004   0.01689   0.00000   0.01689   3.14813
   A50        3.08913   0.00221  -0.00472   0.00000  -0.00472   3.08441
   A51        3.12191   0.00424  -0.00430   0.00000  -0.00429   3.11762
   A52        3.20678   0.00548  -0.01380   0.00000  -0.01380   3.19298
   A53        3.18388  -0.00457  -0.00072   0.00000  -0.00073   3.18315
   A54        3.13804  -0.00019   0.00219   0.00000   0.00221   3.14025
    D1        0.36007  -0.01498   0.00733   0.00000   0.00732   0.36739
    D2       -2.86235  -0.00972   0.00982   0.00000   0.00981  -2.85253
    D3        2.77253   0.01194   0.00827   0.00000   0.00827   2.78080
    D4       -0.44988   0.01720   0.01076   0.00000   0.01076  -0.43912
    D5       -1.46594  -0.00366   0.00602   0.00000   0.00602  -1.45992
    D6        1.59482   0.00159   0.00851   0.00000   0.00851   1.60334
    D7       -0.68504   0.03000   0.00050   0.00000   0.00050  -0.68454
    D8       -2.74637   0.03398   0.00067   0.00000   0.00067  -2.74570
    D9        1.34644   0.03759   0.00091   0.00000   0.00092   1.34735
   D10       -3.08525  -0.00341   0.00165   0.00000   0.00165  -3.08360
   D11        1.13661   0.00056   0.00182   0.00000   0.00182   1.13843
   D12       -1.05377   0.00417   0.00207   0.00000   0.00206  -1.05170
   D13        0.82322  -0.04739  -0.00188   0.00000  -0.00189   0.82133
   D14       -1.23811  -0.04341  -0.00171   0.00000  -0.00172  -1.23983
   D15        2.85470  -0.03980  -0.00147   0.00000  -0.00148   2.85322
   D16        1.14956   0.05526   0.00800   0.00000   0.00801   1.15758
   D17       -1.90414   0.03015  -0.02688   0.00000  -0.02686  -1.93101
   D18       -0.65578   0.03512   0.01097   0.00000   0.01099  -0.64479
   D19        2.57370   0.01001  -0.02390   0.00000  -0.02389   2.54981
   D20       -3.05841   0.01319   0.00567   0.00000   0.00567  -3.05274
   D21        0.17107  -0.01192  -0.02921   0.00000  -0.02920   0.14187
   D22        0.14545  -0.00700  -0.01074   0.00000  -0.01073   0.13473
   D23        2.90771   0.01739   0.01201   0.00000   0.01199   2.91970
   D24       -2.91244  -0.01236  -0.01324   0.00000  -0.01322  -2.92566
   D25       -0.15019   0.01203   0.00952   0.00000   0.00949  -0.14070
   D26        1.19799   0.06207   0.00531   0.00000   0.00534   1.20333
   D27       -0.60496   0.03523   0.00985   0.00000   0.00986  -0.59510
   D28       -3.01546   0.01543   0.00138   0.00000   0.00140  -3.01406
   D29       -1.56427   0.03190  -0.01918   0.00000  -0.01918  -1.58344
   D30        2.91598   0.00506  -0.01464   0.00000  -0.01466   2.90132
   D31        0.50548  -0.01474  -0.02311   0.00000  -0.02312   0.48235
   D32        1.68045   0.00629   0.00910   0.00000   0.00911   1.68956
   D33       -1.47762   0.00664   0.00894   0.00000   0.00893  -1.46869
   D34       -2.81410  -0.00859   0.01421   0.00000   0.01421  -2.79988
   D35        0.31102  -0.00824   0.01405   0.00000   0.01403   0.32505
   D36       -0.35228   0.01572   0.00653   0.00000   0.00652  -0.34576
   D37        2.77283   0.01607   0.00637   0.00000   0.00634   2.77917
   D38        0.78230  -0.04767  -0.00464   0.00000  -0.00464   0.77766
   D39        2.81674  -0.03920  -0.00425   0.00000  -0.00424   2.81250
   D40       -1.28681  -0.04122  -0.00515   0.00000  -0.00514  -1.29195
   D41       -0.66692   0.02548  -0.00608   0.00000  -0.00610  -0.67301
   D42        1.36751   0.03395  -0.00569   0.00000  -0.00570   1.36182
   D43       -2.73603   0.03193  -0.00658   0.00000  -0.00659  -2.74263
   D44       -3.11909  -0.00289   0.00450   0.00000   0.00449  -3.11460
   D45       -1.08466   0.00558   0.00489   0.00000   0.00489  -1.07977
   D46        1.09498   0.00356   0.00400   0.00000   0.00399   1.09897
   D47        0.06869  -0.00046  -0.02010   0.00000  -0.02007   0.04862
   D48       -3.09479   0.00109  -0.01979   0.00000  -0.01980  -3.11459
   D49       -3.01128  -0.00115  -0.02077   0.00000  -0.02076  -3.03205
   D50        0.10842   0.00040  -0.02047   0.00000  -0.02049   0.08793
   D51        0.20450  -0.01268  -0.01503   0.00000  -0.01501   0.18949
   D52       -3.02222   0.01030   0.01876   0.00000   0.01878  -3.00344
   D53       -2.95365  -0.01229  -0.01519   0.00000  -0.01520  -2.96884
   D54        0.10281   0.01069   0.01859   0.00000   0.01860   0.12141
   D55        0.00219   0.00036   0.00027   0.00000   0.00027   0.00246
   D56       -3.13917   0.00032   0.00009   0.00000   0.00008  -3.13909
   D57       -3.13667  -0.00043  -0.00071   0.00000  -0.00070  -3.13737
   D58        0.00515  -0.00048  -0.00090   0.00000  -0.00089   0.00426
   D59       -0.00004  -0.00024   0.00031   0.00000   0.00032   0.00028
   D60        3.14101  -0.00026  -0.00020   0.00000  -0.00019   3.14081
   D61        3.13885   0.00054   0.00129   0.00000   0.00128   3.14013
   D62       -0.00329   0.00052   0.00078   0.00000   0.00077  -0.00252
   D63       -0.00243  -0.00024  -0.00060   0.00000  -0.00060  -0.00302
   D64        3.14099  -0.00012  -0.00033   0.00000  -0.00033   3.14066
   D65        3.13893  -0.00020  -0.00041   0.00000  -0.00041   3.13852
   D66       -0.00083  -0.00008  -0.00015   0.00000  -0.00015  -0.00098
   D67        0.00050  -0.00001   0.00034   0.00000   0.00034   0.00084
   D68       -3.14007   0.00007   0.00031   0.00000   0.00031  -3.13976
   D69        3.14026  -0.00013   0.00008   0.00000   0.00008   3.14034
   D70       -0.00031  -0.00005   0.00005   0.00000   0.00005  -0.00026
   D71        0.00167   0.00014   0.00024   0.00000   0.00024   0.00191
   D72       -3.14087   0.00009   0.00010   0.00000   0.00009  -3.14077
   D73       -3.14095   0.00005   0.00027   0.00000   0.00027  -3.14068
   D74       -0.00030   0.00001   0.00012   0.00000   0.00012  -0.00017
   D75       -0.00188  -0.00001  -0.00057   0.00000  -0.00057  -0.00245
   D76        3.14027   0.00001  -0.00005   0.00000  -0.00005   3.14022
   D77        3.14065   0.00003  -0.00042   0.00000  -0.00042   3.14023
   D78       -0.00039   0.00005   0.00010   0.00000   0.00010  -0.00029
         Item               Value     Threshold  Converged?
 Maximum Force            0.141171     0.000450     NO 
 RMS     Force            0.027626     0.000300     NO 
 Maximum Displacement     0.058814     0.001800     NO 
 RMS     Displacement     0.015648     0.001200     NO 
 Predicted change in Energy=-2.437827D-04
 GradGradGradGradGradGradGradGradGradGradGradGradGradGradGradGradGradGrad

 Leave Link  103 at Fri Jan 31 18:31:35 2025, MaxMem=   134217728 cpu:         0.0
 (Enter /home/mkochman/programs/g09/l202.exe)
                          Input orientation:                          
 ---------------------------------------------------------------------
 Center     Atomic      Atomic             Coordinates (Angstroms)
 Number     Number       Type             X           Y           Z
 ---------------------------------------------------------------------
      1          6           0       -8.367680   -0.471639    4.694235
      2          6           0       -8.475529   -1.040001    3.337204
      3          6           0       -8.110907   -0.086644    2.358674
      4          6           0       -7.570782    1.071843    3.213203
      5          6           0       -6.512497    0.058117    3.441863
      6          6           0       -8.424215    1.052394    4.486778
      7          6           0       -6.152068   -1.849171    5.146264
      8          6           0       -2.937199   -0.167783    1.600812
      9          7           0       -5.505226   -2.635876    5.708511
     10          6           0       -2.505356    0.787040    0.657383
     11          6           0       -1.251272    0.671075    0.070352
     12          6           0       -0.411482   -0.391687    0.416307
     13          6           0       -0.828550   -1.341794    1.351886
     14          6           0       -2.082810   -1.236317    1.942373
     15          1           0       -8.919133   -0.939713    5.506432
     16          1           0       -8.727340   -2.079706    3.151033
     17          1           0       -7.911397   -0.267674    1.313149
     18          1           0       -7.324602    2.006302    2.713386
     19          1           0       -7.967906    1.589157    5.324535
     20          1           0       -9.431899    1.438005    4.295245
     21          1           0       -3.161400    1.611669    0.395233
     22          1           0       -0.923796    1.409604   -0.657043
     23          1           0        0.569874   -0.478122   -0.043940
     24          1           0       -0.173893   -2.167020    1.620189
     25          1           0       -2.415735   -1.970753    2.669451
     26          6           0       -5.305909    0.002199    2.741950
     27          6           0       -4.218472   -0.065284    2.205491
     28          6           0       -6.905767   -0.865691    4.526546
 ---------------------------------------------------------------------
                    Distance matrix (angstroms):
                    1          2          3          4          5
     1  C    0.000000
     2  C    1.475195   0.000000
     3  C    2.380966   1.413987   0.000000
     4  C    2.282726   2.300832   1.537545   0.000000
     5  C    2.300169   2.251735   1.936277   1.483204   0.000000
     6  C    1.539127   2.387943   2.434008   1.533206   2.394807
     7  C    2.647803   3.053838   3.835910   3.779126   2.583144
     8  C    6.257133   5.869320   5.229549   5.060293   4.027810
     9  N    3.729118   4.122211   4.950714   4.923441   3.661951
    10  C    7.228228   6.794298   5.922830   5.680833   4.933745
    11  C    8.563255   8.111102   7.270842   7.069252   6.278797
    12  C    9.033723   8.601210   7.946508   7.824329   6.824859
    13  C    8.292584   7.906254   7.457999   7.399178   6.215707
    14  C    6.903410   6.546064   6.150854   6.087729   4.852439
    15  H    1.087593   2.216392   3.359961   3.335163   3.324155
    16  H    2.257589   1.085843   2.231618   3.357641   3.091989
    17  H    3.417827   2.238646   1.079676   2.349581   2.567973
    18  H    3.339456   3.315681   2.263740   1.087950   2.232851
    19  H    2.191798   3.334612   3.409558   2.209761   2.829620
    20  H    2.222272   2.823650   2.796405   2.183724   3.339949
    21  H    7.065899   6.627708   5.589005   5.260704   4.788040
    22  H    9.358774   8.887252   7.936490   7.699046   7.061241
    23  H   10.115840   9.673012   9.015640   8.904025   7.911913
    24  H    8.914158   8.551928   8.238295   8.230546   6.960433
    25  H    6.463183   6.167114   6.006782   6.010620   4.636420
    26  C    3.662019   3.389248   2.832456   2.548699   1.396016
    27  C    4.855399   4.511473   3.895507   3.680560   2.608907
    28  C    1.523347   1.977137   2.599797   2.433342   1.478045
                    6          7          8          9         10
     6  C    0.000000
     7  C    3.743882   0.000000
     8  C    6.318621   5.072738   0.000000
     9  N    4.859678   1.163371   5.436859   0.000000
    10  C    7.054613   6.355955   1.410048   6.799225   0.000000
    11  C    8.432160   7.492284   2.426590   7.798774   1.389525
    12  C    9.102637   7.579649   2.798649   7.680497   2.414917
    13  C    8.558844   6.557025   2.426245   6.521206   2.797489
    14  C    7.205943   5.215302   1.410110   5.277830   2.433869
    15  H    2.291971   2.934874   7.185630   3.817404   8.223837
    16  H    3.418501   3.265902   6.291611   4.151149   7.290378
    17  H    3.475268   4.504347   4.983510   5.542315   5.546866
    18  H    2.294342   4.707271   5.021332   5.816419   5.379487
    19  H    1.094609   3.892447   6.500842   4.905419   7.229463
    20  H    1.095814   4.720916   7.212465   5.832032   7.850783
    21  H    6.689600   6.594983   2.161050   7.194865   1.085877
    22  H    9.101800   8.463617   3.411723   8.824720   2.148635
    23  H   10.186438   8.602471   3.886012   8.640222   3.398461
    24  H    9.308586   6.947864   3.410745   6.734784   3.884480
    25  H    6.967347   4.484369   2.159771   4.384430   3.414948
    26  C    3.724402   3.150283   2.634743   3.974878   3.578336
    27  C    4.913425   3.945782   1.420493   4.531537   2.461272
    28  C    2.446695   1.385404   4.979611   2.547963   6.088149
                   11         12         13         14         15
    11  C    0.000000
    12  C    1.397997   0.000000
    13  C    2.423357   1.397124   0.000000
    14  C    2.798939   2.415702   1.390312   0.000000
    15  H    9.536335   9.929242   9.103816   7.715297   0.000000
    16  H    8.541017   8.915247   8.134638   6.806023   2.623790
    17  H    6.839814   7.554365   7.163934   5.941937   4.364722
    18  H    6.756759   7.669300   7.433850   6.211717   4.361495
    19  H    8.576856   9.225724   8.680023   7.352324   2.707971
    20  H    9.239078   9.988086   9.508326   8.166831   2.717249
    21  H    2.153800   3.402342   3.883338   3.415849   8.110820
    22  H    1.087092   2.158516   3.408086   3.886022  10.364996
    23  H    2.156454   1.087363   2.156351   3.399564  11.002771
    24  H    3.408448   2.158144   1.086996   2.148016   9.648233
    25  H    3.884654   3.403989   2.156554   1.085761   7.169776
    26  C    4.901520   5.433155   4.877021   3.544236   4.645961
    27  C    3.728983   4.219110   3.721517   2.449817   5.810083
    28  C    7.361564   7.700291   6.872969   5.484180   2.240379
                   16         17         18         19         20
    16  H    0.000000
    17  H    2.706851   0.000000
    18  H    4.342197   2.734221   0.000000
    19  H    4.331444   4.420660   2.721387   0.000000
    20  H    3.765622   3.756883   2.695541   1.795985   0.000000
    21  H    7.224982   5.190084   4.781404   6.884839   7.386434
    22  H    9.357993   7.451274   7.258524   9.242889   9.844480
    23  H    9.960478   8.591737   8.723416  10.295040  11.069578
    24  H    8.689797   7.973127   8.351308   9.411571  10.288965
    25  H    6.330888   5.911204   6.317901   7.109784   7.968023
    26  C    4.025900   2.983769   2.844709   4.034155   4.636600
    27  C    5.028105   3.804594   3.767954   5.150132   5.814360
    28  C    2.585342   3.419771   3.422180   2.791273   3.426640
                   21         22         23         24         25
    21  H    0.000000
    22  H    2.480925   0.000000
    23  H    4.299129   2.484040   0.000000
    24  H    4.970333   4.305853   2.484933   0.000000
    25  H    4.308344   4.971746   4.301663   2.483008   0.000000
    26  C    3.563199   5.721613   6.520485   5.683436   3.500128
    27  C    2.684512   4.606982   5.306471   4.595486   2.663819
    28  C    6.101257   8.235930   8.770677   7.447046   4.983006
                   26         27         28
    26  C    0.000000
    27  C    1.214439   0.000000
    28  C    2.549032   3.639987   0.000000
 Symmetry turned off by external request.
 Stoichiometry    C16H11N
 Framework group  C1[X(C16H11N)]
 Deg. of freedom    78
 Full point group                 C1      NOp   1
 Rotational constants (GHZ):      1.1097614      0.2295618      0.1998969
 Leave Link  202 at Fri Jan 31 18:31:35 2025, MaxMem=   134217728 cpu:         0.0
 (Enter /home/mkochman/programs/g09/l301.exe)
 Standard basis: STO-3G (5D, 7F)
 Ernie: Thresh=  0.10000D-02 Tol=  0.10000D-05 Strict=F.
    96 basis functions,   288 primitive gaussians,    96 cartesian basis functions
    57 alpha electrons       57 beta electrons
       nuclear repulsion energy       993.9342046643 Hartrees.
 IExCor=    0 DFT=F Ex=HF Corr=None ExCW=0 ScaHFX=  1.000000
 ScaDFX=  1.000000  1.000000  1.000000  1.000000 ScalE2=  1.000000  1.000000
 IRadAn=      0 IRanWt=     -1 IRanGd=            0 ICorTp=0 IEmpDi=  4
 NAtoms=   28 NActive=   28 NUniq=   28 SFac= 1.00D+00 NAtFMM=   60 NAOKFM=F Big=F
 Integral buffers will be    131072 words long.
 Raffenetti 1 integral format.
 Two-electron integral symmetry is turned off.
 Leave Link  301 at Fri Jan 31 18:31:35 2025, MaxMem=   134217728 cpu:         0.0
 (Enter /home/mkochman/programs/g09/l402.exe)
 External calculation of energy and first derivatives.
 Running external command "bash run_external.bash R"
         input file       "/home/mkochman/systems/Z_MRSF_fixed/1_opt_meci/Gau-3826819.EIn"
         output file      "/home/mkochman/systems/Z_MRSF_fixed/1_opt_meci/Gau-3826819.EOu"
         message file     "/home/mkochman/systems/Z_MRSF_fixed/1_opt_meci/Gau-3826819.EMs"
         fchk file        "/home/mkochman/systems/Z_MRSF_fixed/1_opt_meci/Gau-3826819.EFC"
         mat. el file     "/home/mkochman/systems/Z_MRSF_fixed/1_opt_meci/Gau-3826819.EUF"
 Recovered energy= -670.934680035     dipole=      0.000000000000      0.000000000000      0.000000000000
 Energy=    -670.934680     NIter=   0.
 Dipole moment=       0.000000       0.000000       0.000000
 Leave Link  402 at Fri Jan 31 18:39:29 2025, MaxMem=   134217728 cpu:         0.0
 (Enter /home/mkochman/programs/g09/l716.exe)
 Dipole        = 0.00000000D+00 0.00000000D+00 0.00000000D+00
 -------------------------------------------------------------------
 Center     Atomic                   Forces (Hartrees/Bohr)
 Number     Number              X              Y              Z
 -------------------------------------------------------------------
      1        6           0.007144470   -0.007980346    0.005527281
      2        6          -0.055348029   -0.003839740   -0.050261973
      3        6          -0.028811860   -0.011727185    0.026725235
      4        6          -0.011433466   -0.013872642   -0.014236932
      5        6           0.064249010   -0.002034898    0.032197891
      6        6           0.004600177   -0.003174371   -0.001768522
      7        6           0.007863913   -0.006259923    0.007181206
      8        6          -0.000421434    0.000001092   -0.000851870
      9        7          -0.007403900    0.005181670   -0.006825565
     10        6           0.000967862   -0.001427262    0.000499674
     11        6           0.000405659   -0.002033739    0.001507237
     12        6           0.000340943    0.000380137   -0.000434990
     13        6          -0.001101583    0.001676322   -0.000674337
     14        6           0.001014742    0.001203756   -0.001454600
     15        1          -0.000085951    0.001116145   -0.001458160
     16        1           0.000677179    0.002950720   -0.000331411
     17        1           0.000480901    0.001058857    0.000651358
     18        1           0.002207922   -0.002048955    0.002672095
     19        1           0.000105651    0.000755242   -0.002341104
     20        1           0.000779404   -0.003532430    0.002045995
     21        1           0.000895331   -0.001442695    0.000522858
     22        1          -0.000492603   -0.001221208    0.001175149
     23        1          -0.001668016    0.000106180    0.000785124
     24        1          -0.000976610    0.001367197   -0.000481452
     25        1           0.000459520    0.001312427   -0.001156218
     26        6          -0.003108498    0.001160529    0.010333824
     27        6           0.002794196   -0.000490303   -0.002921345
     28        6           0.015835490    0.042793569   -0.006644381
 -------------------------------------------------------------------
 Cartesian Forces:  Max     0.064249010 RMS     0.013711411
 Leave Link  716 at Fri Jan 31 18:39:29 2025, MaxMem=   134217728 cpu:         0.0
 (Enter /home/mkochman/programs/g09/l103.exe)

 GradGradGradGradGradGradGradGradGradGradGradGradGradGradGradGradGradGrad
 Berny optimization.
 Using GEDIIS/GDIIS optimizer.
 FormGI is forming the generalized inverse of G from B-inverse, IUseBI=4.
 Internal  Forces:  Max     0.036574332 RMS     0.009194184
 Search for a local minimum.
 Step number  12 out of a maximum of  168
 All quantities printed in internal units (Hartrees-Bohrs-Radians)
 RMS Force = .91942D-02 SwitMx=.10000D-02 MixMth= 1
 Mixed Optimization -- RFO/linear search
 Update second derivatives using D2CorX and points    7    9    8   11   10
                                                     12
 ITU=  0 -1  0 -1 -1  1  1  0 -1  0 -1  0
 Use linear search instead of GDIIS.
     Eigenvalues ---    0.00219   0.00564   0.00958   0.00996   0.01430
     Eigenvalues ---    0.01438   0.01607   0.01716   0.02147   0.02222
     Eigenvalues ---    0.02242   0.02263   0.02280   0.02288   0.02307
     Eigenvalues ---    0.02313   0.02614   0.02701   0.03000   0.03445
     Eigenvalues ---    0.04388   0.04655   0.04675   0.05707   0.05881
     Eigenvalues ---    0.06048   0.06568   0.06762   0.07068   0.08314
     Eigenvalues ---    0.13458   0.14206   0.15904   0.15983   0.15998
     Eigenvalues ---    0.16000   0.16000   0.16002   0.16639   0.17260
     Eigenvalues ---    0.21771   0.22000   0.22166   0.23532   0.24407
     Eigenvalues ---    0.24945   0.25049   0.25657   0.26864   0.29303
     Eigenvalues ---    0.30772   0.32685   0.34874   0.35280   0.35591
     Eigenvalues ---    0.36152   0.36170   0.36208   0.36245   0.36277
     Eigenvalues ---    0.36295   0.36380   0.37088   0.40096   0.42440
     Eigenvalues ---    0.43160   0.43364   0.44089   0.46732   0.47726
     Eigenvalues ---    0.48143   0.49594   0.54228   0.64123   1.02718
     Eigenvalues ---    1.25161  48.18952 524.09181
 RFO step:  Lambda=-8.92810371D-04 EMin= 2.18667902D-03
 Quartic linear search produced a step of  0.01488.
 Maximum step size (   0.050) exceeded in Quadratic search.
    -- Step size scaled by   0.681
 Iteration  1 RMS(Cart)=  0.01517600 RMS(Int)=  0.00017548
 Iteration  2 RMS(Cart)=  0.00020065 RMS(Int)=  0.00003328
 Iteration  3 RMS(Cart)=  0.00000003 RMS(Int)=  0.00003328
 ITry= 1 IFail=0 DXMaxC= 7.88D-02 DCOld= 1.00D+10 DXMaxT= 5.00D-02 DXLimC= 3.00D+00 Rises=F
 Variable       Old X    -DE/DX   Delta X   Delta X   Delta X     New X
                                 (Linear)    (Quad)   (Total)
    R1        2.78771   0.03035   0.00004   0.00049   0.00051   2.78823
    R2        2.90853  -0.00942  -0.00001  -0.00340  -0.00342   2.90511
    R3        2.05525  -0.00153   0.00001  -0.00172  -0.00171   2.05354
    R4        2.87871   0.01943  -0.00003  -0.00349  -0.00351   2.87520
    R5        2.67205  -0.02243   0.00000   0.00407   0.00409   2.67614
    R6        2.05195  -0.00293   0.00000  -0.00223  -0.00223   2.04972
    R7        2.90554   0.01305   0.00003   0.00024   0.00031   2.90585
    R8        2.04029  -0.00072   0.00001  -0.00157  -0.00157   2.03872
    R9        2.80285   0.02990   0.00003   0.00063   0.00065   2.80350
   R10        2.89734  -0.00613   0.00000  -0.00117  -0.00121   2.89613
   R11        2.05593  -0.00249   0.00001  -0.00207  -0.00206   2.05387
   R12        2.63809  -0.00425  -0.00002  -0.00441  -0.00443   2.63366
   R13        2.79310  -0.02088   0.00003   0.00347   0.00350   2.79660
   R14        2.06851  -0.00137   0.00001  -0.00183  -0.00182   2.06669
   R15        2.07079  -0.00232   0.00000  -0.00215  -0.00215   2.06864
   R16        2.19845  -0.01092  -0.00001  -0.00201  -0.00202   2.19643
   R17        2.61803   0.00118  -0.00001  -0.00005  -0.00005   2.61798
   R18        2.66460  -0.00304   0.00001  -0.00183  -0.00182   2.66279
   R19        2.66472  -0.00274   0.00000  -0.00243  -0.00243   2.66230
   R20        2.68434  -0.00026  -0.00001  -0.00223  -0.00224   2.68210
   R21        2.62582  -0.00175   0.00000  -0.00231  -0.00231   2.62351
   R22        2.05201  -0.00176   0.00000  -0.00179  -0.00179   2.05022
   R23        2.64183  -0.00386   0.00001  -0.00224  -0.00223   2.63960
   R24        2.05431  -0.00176   0.00000  -0.00193  -0.00193   2.05238
   R25        2.64018  -0.00336   0.00000  -0.00256  -0.00256   2.63762
   R26        2.05482  -0.00185   0.00000  -0.00194  -0.00194   2.05288
   R27        2.62731  -0.00221   0.00000  -0.00197  -0.00197   2.62534
   R28        2.05413  -0.00175   0.00000  -0.00194  -0.00194   2.05219
   R29        2.05179  -0.00180   0.00000  -0.00177  -0.00177   2.05003
   R30        2.29496   0.00357   0.00002   0.00081   0.00083   2.29579
    A1        1.82846  -0.00781   0.00002   0.00190   0.00185   1.83031
    A2        2.07611  -0.00858   0.00001   0.00336   0.00343   2.07954
    A3        1.43966   0.03510   0.00002  -0.00711  -0.00711   1.43255
    A4        2.10388   0.00564  -0.00003   0.00006   0.00001   2.10389
    A5        1.85100  -0.01891  -0.00002  -0.00508  -0.00506   1.84594
    A6        2.04594   0.00116   0.00001   0.00427   0.00428   2.05023
    A7        1.93690  -0.01107  -0.00004  -0.00300  -0.00321   1.93369
    A8        2.14549   0.00670   0.00003   0.00314   0.00315   2.14865
    A9        2.19782   0.00378   0.00001   0.00141   0.00140   2.19922
   A10        1.78645   0.01396   0.00002   0.00019   0.00000   1.78644
   A11        2.22025  -0.00580  -0.00008  -0.00442  -0.00465   2.21560
   A12        2.21382  -0.00834  -0.00002  -0.00643  -0.00658   2.20724
   A13        1.39119   0.03657  -0.00001   0.01169   0.01169   1.40289
   A14        1.83026  -0.01617  -0.00004  -0.00887  -0.00898   1.82128
   A15        2.06159  -0.00049  -0.00002   0.00146   0.00142   2.06301
   A16        1.83427  -0.00511   0.00004   0.00168   0.00176   1.83603
   A17        2.09026  -0.01140   0.00004   0.00001   0.00004   2.09030
   A18        2.11585   0.00506  -0.00001  -0.00216  -0.00219   2.11366
   A19        2.17339   0.00909   0.00003   0.00481   0.00482   2.17821
   A20        1.92887  -0.01430  -0.00005  -0.00757  -0.00762   1.92125
   A21        2.18080   0.00528   0.00002   0.00265   0.00266   2.18345
   A22        1.67506   0.00592   0.00000   0.00392   0.00388   1.67894
   A23        1.94667   0.00191   0.00000   0.00069   0.00070   1.94738
   A24        1.98863  -0.00602   0.00000  -0.00362  -0.00362   1.98501
   A25        1.97957  -0.00500   0.00000  -0.00324  -0.00321   1.97635
   A26        1.94144   0.00203   0.00000   0.00165   0.00165   1.94309
   A27        1.92256   0.00127   0.00001   0.00071   0.00071   1.92327
   A28        2.08246  -0.00183  -0.00001  -0.00039  -0.00040   2.08206
   A29        2.10854   0.00072   0.00000  -0.00023  -0.00024   2.10830
   A30        2.09219   0.00111   0.00001   0.00063   0.00064   2.09283
   A31        2.09735   0.00075   0.00000   0.00008   0.00009   2.09744
   A32        2.08373  -0.00060   0.00000  -0.00054  -0.00054   2.08319
   A33        2.10210  -0.00015   0.00000   0.00046   0.00046   2.10256
   A34        2.09561   0.00085   0.00000   0.00032   0.00032   2.09593
   A35        2.09193  -0.00038   0.00000  -0.00004  -0.00004   2.09189
   A36        2.09564  -0.00047   0.00000  -0.00027  -0.00027   2.09537
   A37        2.09828  -0.00138   0.00000  -0.00046  -0.00046   2.09782
   A38        2.09189   0.00073   0.00000   0.00014   0.00014   2.09203
   A39        2.09301   0.00066   0.00000   0.00032   0.00032   2.09333
   A40        2.09685   0.00078   0.00000   0.00036   0.00036   2.09721
   A41        2.09645  -0.00049   0.00000  -0.00005  -0.00005   2.09640
   A42        2.08989  -0.00029   0.00000  -0.00030  -0.00031   2.08958
   A43        2.09581   0.00084   0.00000   0.00009   0.00010   2.09591
   A44        2.08173  -0.00055   0.00000  -0.00024  -0.00024   2.08149
   A45        2.10565  -0.00029  -0.00001   0.00014   0.00014   2.10579
   A46        1.74614   0.01614   0.00002   0.00750   0.00748   1.75363
   A47        2.28694  -0.00906  -0.00002  -0.00598  -0.00606   2.28087
   A48        2.24876  -0.00725  -0.00002  -0.00246  -0.00255   2.24621
   A49        3.14813   0.00110  -0.00017  -0.03856  -0.03873   3.10940
   A50        3.08441   0.00386   0.00005  -0.00059  -0.00054   3.08387
   A51        3.11762   0.00128   0.00004   0.00104   0.00108   3.11870
   A52        3.19298  -0.00633   0.00014  -0.01060  -0.01047   3.18251
   A53        3.18315  -0.00066   0.00001   0.00288   0.00288   3.18603
   A54        3.14025  -0.00113  -0.00002   0.00078   0.00076   3.14101
    D1        0.36739   0.01073  -0.00007  -0.02689  -0.02692   0.34047
    D2       -2.85253   0.00303  -0.00010  -0.00650  -0.00657  -2.85911
    D3        2.78080   0.00183  -0.00008  -0.02123  -0.02129   2.75952
    D4       -0.43912  -0.00586  -0.00011  -0.00085  -0.00094  -0.44006
    D5       -1.45992   0.02145  -0.00006  -0.01980  -0.01985  -1.47977
    D6        1.60334   0.01376  -0.00008   0.00058   0.00050   1.60384
    D7       -0.68454  -0.01876   0.00000   0.00675   0.00679  -0.67775
    D8       -2.74570  -0.01675  -0.00001   0.00820   0.00822  -2.73748
    D9        1.34735  -0.01523  -0.00001   0.00957   0.00957   1.35692
   D10       -3.08360  -0.00220  -0.00002  -0.00074  -0.00073  -3.08433
   D11        1.13843  -0.00018  -0.00002   0.00071   0.00070   1.13913
   D12       -1.05170   0.00134  -0.00002   0.00207   0.00205  -1.04965
   D13        0.82133   0.01201   0.00002  -0.00158  -0.00155   0.81978
   D14       -1.23983   0.01402   0.00002  -0.00013  -0.00012  -1.23996
   D15        2.85322   0.01555   0.00001   0.00123   0.00123   2.85445
   D16        1.15758  -0.00523  -0.00008   0.00045   0.00031   1.15789
   D17       -1.93101  -0.00179   0.00027   0.01901   0.01922  -1.91178
   D18       -0.64479  -0.00766  -0.00011   0.00000  -0.00013  -0.64492
   D19        2.54981  -0.00421   0.00024   0.01857   0.01879   2.56860
   D20       -3.05274   0.00327  -0.00006   0.00116   0.00109  -3.05165
   D21        0.14187   0.00671   0.00029   0.01973   0.02000   0.16187
   D22        0.13473  -0.00174   0.00011   0.03189   0.03200   0.16673
   D23        2.91970  -0.00318  -0.00012   0.00168   0.00155   2.92124
   D24       -2.92566   0.00611   0.00013   0.01068   0.01084  -2.91483
   D25       -0.14070   0.00466  -0.00009  -0.01953  -0.01961  -0.16031
   D26        1.20333  -0.00116  -0.00005  -0.01863  -0.01871   1.18462
   D27       -0.59510  -0.00628  -0.00010  -0.02419  -0.02426  -0.61936
   D28       -3.01406   0.00447  -0.00001  -0.01254  -0.01253  -3.02659
   D29       -1.58344  -0.00041   0.00019   0.01087   0.01101  -1.57243
   D30        2.90132  -0.00552   0.00015   0.00532   0.00546   2.90678
   D31        0.48235   0.00522   0.00023   0.01697   0.01720   0.49955
   D32        1.68956   0.01364  -0.00009   0.01253   0.01245   1.70201
   D33       -1.46869   0.01806  -0.00009   0.00512   0.00507  -1.46362
   D34       -2.79988   0.00602  -0.00014   0.00582   0.00566  -2.79422
   D35        0.32505   0.01044  -0.00014  -0.00159  -0.00172   0.32333
   D36       -0.34576  -0.00492  -0.00006   0.00442   0.00435  -0.34141
   D37        2.77917  -0.00049  -0.00006  -0.00299  -0.00303   2.77614
   D38        0.77766   0.01267   0.00005   0.00951   0.00953   0.78719
   D39        2.81250   0.01636   0.00004   0.01132   0.01133   2.82383
   D40       -1.29195   0.01579   0.00005   0.01107   0.01111  -1.28084
   D41       -0.67301  -0.02110   0.00006  -0.00118  -0.00111  -0.67413
   D42        1.36182  -0.01741   0.00006   0.00063   0.00069   1.36251
   D43       -2.74263  -0.01797   0.00007   0.00038   0.00046  -2.74216
   D44       -3.11460  -0.00181  -0.00004  -0.00086  -0.00090  -3.11550
   D45       -1.07977   0.00188  -0.00005   0.00094   0.00090  -1.07887
   D46        1.09897   0.00132  -0.00004   0.00070   0.00067   1.09965
   D47        0.04862   0.00246   0.00020   0.01424   0.01443   0.06305
   D48       -3.11459   0.00246   0.00020   0.01300   0.01319  -3.10140
   D49       -3.03205  -0.00253   0.00021   0.02475   0.02496  -3.00708
   D50        0.08793  -0.00253   0.00020   0.02351   0.02373   0.11166
   D51        0.18949  -0.00103   0.00015   0.00157   0.00172   0.19121
   D52       -3.00344  -0.00447  -0.00019  -0.01657  -0.01682  -3.02026
   D53       -2.96884   0.00346   0.00015  -0.00585  -0.00566  -2.97451
   D54        0.12141   0.00002  -0.00018  -0.02399  -0.02420   0.09721
   D55        0.00246  -0.00001   0.00000   0.00038   0.00038   0.00284
   D56       -3.13909   0.00001   0.00000   0.00046   0.00046  -3.13862
   D57       -3.13737  -0.00014   0.00001   0.00000   0.00000  -3.13737
   D58        0.00426  -0.00011   0.00001   0.00008   0.00009   0.00435
   D59        0.00028  -0.00002   0.00000  -0.00009  -0.00010   0.00018
   D60        3.14081  -0.00006   0.00000  -0.00050  -0.00050   3.14031
   D61        3.14013   0.00011  -0.00001   0.00029   0.00028   3.14041
   D62       -0.00252   0.00007  -0.00001  -0.00012  -0.00013  -0.00265
   D63       -0.00302   0.00003   0.00001  -0.00037  -0.00036  -0.00338
   D64        3.14066   0.00001   0.00000   0.00004   0.00005   3.14071
   D65        3.13852   0.00000   0.00000  -0.00045  -0.00045   3.13808
   D66       -0.00098  -0.00002   0.00000  -0.00004  -0.00003  -0.00101
   D67        0.00084  -0.00003   0.00000   0.00006   0.00005   0.00090
   D68       -3.13976  -0.00002   0.00000   0.00012   0.00012  -3.13964
   D69        3.14034  -0.00001   0.00000  -0.00036  -0.00036   3.13998
   D70       -0.00026   0.00000   0.00000  -0.00029  -0.00029  -0.00055
   D71        0.00191   0.00000   0.00000   0.00024   0.00023   0.00214
   D72       -3.14077   0.00003   0.00000   0.00009   0.00009  -3.14068
   D73       -3.14068  -0.00001   0.00000   0.00017   0.00017  -3.14051
   D74       -0.00017   0.00002   0.00000   0.00003   0.00002  -0.00015
   D75       -0.00245   0.00002   0.00001  -0.00022  -0.00021  -0.00266
   D76        3.14022   0.00006   0.00000   0.00020   0.00020   3.14042
   D77        3.14023  -0.00001   0.00000  -0.00007  -0.00007   3.14016
   D78       -0.00029   0.00003   0.00000   0.00034   0.00034   0.00005
         Item               Value     Threshold  Converged?
 Maximum Force            0.036574     0.000450     NO 
 RMS     Force            0.009194     0.000300     NO 
 Maximum Displacement     0.078782     0.001800     NO 
 RMS     Displacement     0.015163     0.001200     NO 
 Predicted change in Energy=-4.058245D-04
 GradGradGradGradGradGradGradGradGradGradGradGradGradGradGradGradGradGrad

 Leave Link  103 at Fri Jan 31 18:39:29 2025, MaxMem=   134217728 cpu:         0.0
 (Enter /home/mkochman/programs/g09/l202.exe)
                          Input orientation:                          
 ---------------------------------------------------------------------
 Center     Atomic      Atomic             Coordinates (Angstroms)
 Number     Number       Type             X           Y           Z
 ---------------------------------------------------------------------
      1          6           0       -8.366146   -0.464560    4.702914
      2          6           0       -8.470080   -1.049463    3.352327
      3          6           0       -8.136347   -0.092649    2.363079
      4          6           0       -7.575895    1.067156    3.202900
      5          6           0       -6.512523    0.058442    3.432347
      6          6           0       -8.423048    1.055443    4.479990
      7          6           0       -6.155119   -1.842464    5.144616
      8          6           0       -2.935996   -0.169280    1.600845
      9          7           0       -5.481356   -2.632586    5.666822
     10          6           0       -2.497867    0.792078    0.668453
     11          6           0       -1.243686    0.676824    0.084386
     12          6           0       -0.409337   -0.391253    0.422269
     13          6           0       -0.832459   -1.347366    1.346925
     14          6           0       -2.087112   -1.243050    1.934322
     15          1           0       -8.913313   -0.923458    5.522003
     16          1           0       -8.714293   -2.091306    3.175063
     17          1           0       -7.941727   -0.280583    1.318708
     18          1           0       -7.335912    1.998601    2.696857
     19          1           0       -7.962350    1.600945    5.308389
     20          1           0       -9.432194    1.435672    4.291913
     21          1           0       -3.149625    1.620937    0.412959
     22          1           0       -0.911539    1.420315   -0.634261
     23          1           0        0.572063   -0.476897   -0.035606
     24          1           0       -0.182367   -2.176753    1.609283
     25          1           0       -2.424472   -1.982222    2.653114
     26          6           0       -5.307282    0.000499    2.734956
     27          6           0       -4.217583   -0.067154    2.202122
     28          6           0       -6.905384   -0.853333    4.529809
 ---------------------------------------------------------------------
                    Distance matrix (angstroms):
                    1          2          3          4          5
     1  C    0.000000
     2  C    1.475466   0.000000
     3  C    2.380327   1.416151   0.000000
     4  C    2.284883   2.302601   1.537711   0.000000
     5  C    2.307334   2.250753   1.950120   1.483546   0.000000
     6  C    1.537317   2.388402   2.425206   1.532568   2.396179
     7  C    2.642416   3.033183   3.837196   3.775547   2.583224
     8  C    6.260715   5.870988   5.256475   5.062017   4.024650
     9  N    3.735166   4.098247   4.941151   4.913867   3.646617
    10  C    7.231371   6.801602   5.953735   5.682030   4.928975
    11  C    8.565220   8.116667   7.300227   7.069255   6.273108
    12  C    9.035492   8.601981   7.972616   7.824220   6.819947
    13  C    8.294483   7.902129   7.480218   7.399222   6.211957
    14  C    6.906331   6.541445   6.172560   6.088766   4.849971
    15  H    1.086685   2.218068   3.357487   3.336086   3.330853
    16  H    2.258724   1.084665   2.233376   3.357470   3.087945
    17  H    3.415675   2.237397   1.078846   2.345297   2.573915
    18  H    3.339583   3.317631   2.263942   1.086859   2.232293
    19  H    2.189969   3.332961   3.401968   2.206209   2.828576
    20  H    2.217265   2.825665   2.781256   2.183483   3.340672
    21  H    7.068600   6.639139   5.621987   5.261398   4.781964
    22  H    9.359988   8.895181   7.966867   7.698193   7.054291
    23  H   10.116586   9.672966   9.040893   8.902878   7.905988
    24  H    8.914954   8.543722   8.256967   8.229631   6.956331
    25  H    6.465947   6.156973   6.023299   6.011500   4.635049
    26  C    3.666850   3.389228   2.854922   2.550164   1.393671
    27  C    4.860295   4.513495   3.922151   3.683270   2.606910
    28  C    1.521491   1.968046   2.605500   2.428693   1.479897
                    6          7          8          9         10
     6  C    0.000000
     7  C    3.739398   0.000000
     8  C    6.316421   5.071549   0.000000
     9  N    4.864533   1.162302   5.392486   0.000000
    10  C    7.050174   6.352349   1.409086   6.753756   0.000000
    11  C    8.426620   7.488318   2.424758   7.750718   1.388304
    12  C    9.098220   7.577637   2.796841   7.632450   2.413056
    13  C    8.556087   6.557308   2.424299   6.474994   2.794840
    14  C    7.204691   5.216700   1.408826   5.232901   2.431644
    15  H    2.289585   2.931659   7.188364   3.836719   8.225446
    16  H    3.419018   3.238895   6.289759   4.117490   7.296640
    17  H    3.465594   4.502113   5.014911   5.521905   5.586506
    18  H    2.291501   4.705272   5.025954   5.805856   5.383011
    19  H    1.093645   3.892296   6.491827   4.920019   7.214142
    20  H    1.094679   4.713014   7.212372   5.835256   7.850386
    21  H    6.683526   6.589136   2.159071   7.150699   1.084929
    22  H    9.094585   8.457912   3.408950   8.775699   2.146668
    23  H   10.180899   8.599677   3.883179   8.591191   3.395654
    24  H    9.305745   6.948676   3.407710   6.689597   3.880806
    25  H    6.967626   4.488300   2.157704   4.341653   3.411893
    26  C    3.723715   3.149889   2.634014   3.944524   3.576290
    27  C    4.912723   3.945129   1.419306   4.492517   2.459237
    28  C    2.439101   1.385376   4.980241   2.546840   6.086350
                   11         12         13         14         15
    11  C    0.000000
    12  C    1.396815   0.000000
    13  C    2.420838   1.395770   0.000000
    14  C    2.796345   2.413875   1.389270   0.000000
    15  H    9.536863   9.930163   9.105557   7.718200   0.000000
    16  H    8.545455   8.912932   8.125198   6.795477   2.628993
    17  H    6.877785   7.586353   7.188916   5.965051   4.361761
    18  H    6.759239   7.672197   7.437252   6.216081   4.359825
    19  H    8.560645   9.213633   8.673008   7.347860   2.706025
    20  H    9.237467   9.986178   9.506508   8.166028   2.710693
    21  H    2.152188   3.399731   3.879738   3.412609   8.111496
    22  H    1.086073   2.156442   3.404616   3.882410  10.364422
    23  H    2.154626   1.086338   2.154482   3.396884  11.002672
    24  H    3.405085   2.156044   1.085971   2.146045   9.649329
    25  H    3.881127   3.401268   2.154919   1.084827   7.173323
    26  C    4.898546   5.430641   4.875183   3.543574   4.650246
    27  C    3.725905   4.216119   3.718786   2.448132   5.814185
    28  C    7.359211   7.699613   6.874244   5.486727   2.240791
                   16         17         18         19         20
    16  H    0.000000
    17  H    2.705851   0.000000
    18  H    4.342344   2.731481   0.000000
    19  H    4.330036   4.411137   2.714895   0.000000
    20  H    3.768594   3.742589   2.693602   1.794709   0.000000
    21  H    7.237092   5.234539   4.783703   6.864980   7.385884
    22  H    9.366184   7.492042   7.259706   9.222888   9.842205
    23  H    9.957466   8.623069   8.725280  10.281630  11.066639
    24  H    8.674834   7.992970   8.354018   9.406515  10.286176
    25  H    6.312383   5.925902   6.322271   7.110391   7.967172
    26  C    4.022073   3.004175   2.847667   4.029065   4.636673
    27  C    5.026351   3.833435   3.773074   5.143416   5.815314
    28  C    2.576832   3.422458   3.417397   2.783316   3.417734
                   21         22         23         24         25
    21  H    0.000000
    22  H    2.479103   0.000000
    23  H    4.295704   2.481708   0.000000
    24  H    4.965708   4.301636   2.482808   0.000000
    25  H    4.304288   4.967199   4.298191   2.480819   0.000000
    26  C    3.559912   5.717522   6.516948   5.680873   3.499782
    27  C    2.681658   4.602995   5.302454   4.591823   2.661978
    28  C    6.097228   8.231845   8.769090   7.448482   4.987479
                   26         27         28
    26  C    0.000000
    27  C    1.214880   0.000000
    28  C    2.550384   3.641494   0.000000
 Symmetry turned off by external request.
 Stoichiometry    C16H11N
 Framework group  C1[X(C16H11N)]
 Deg. of freedom    78
 Full point group                 C1      NOp   1
 Rotational constants (GHZ):      1.1151431      0.2296005      0.2001173
 Leave Link  202 at Fri Jan 31 18:39:29 2025, MaxMem=   134217728 cpu:         0.0
 (Enter /home/mkochman/programs/g09/l301.exe)
 Standard basis: STO-3G (5D, 7F)
 Ernie: Thresh=  0.10000D-02 Tol=  0.10000D-05 Strict=F.
    96 basis functions,   288 primitive gaussians,    96 cartesian basis functions
    57 alpha electrons       57 beta electrons
       nuclear repulsion energy       994.4156938033 Hartrees.
 IExCor=    0 DFT=F Ex=HF Corr=None ExCW=0 ScaHFX=  1.000000
 ScaDFX=  1.000000  1.000000  1.000000  1.000000 ScalE2=  1.000000  1.000000
 IRadAn=      0 IRanWt=     -1 IRanGd=            0 ICorTp=0 IEmpDi=  4
 NAtoms=   28 NActive=   28 NUniq=   28 SFac= 1.00D+00 NAtFMM=   60 NAOKFM=F Big=F
 Integral buffers will be    131072 words long.
 Raffenetti 1 integral format.
 Two-electron integral symmetry is turned off.
 Leave Link  301 at Fri Jan 31 18:39:29 2025, MaxMem=   134217728 cpu:         0.0
 (Enter /home/mkochman/programs/g09/l402.exe)
 External calculation of energy and first derivatives.
 Running external command "bash run_external.bash R"
         input file       "/home/mkochman/systems/Z_MRSF_fixed/1_opt_meci/Gau-3826819.EIn"
         output file      "/home/mkochman/systems/Z_MRSF_fixed/1_opt_meci/Gau-3826819.EOu"
         message file     "/home/mkochman/systems/Z_MRSF_fixed/1_opt_meci/Gau-3826819.EMs"
         fchk file        "/home/mkochman/systems/Z_MRSF_fixed/1_opt_meci/Gau-3826819.EFC"
         mat. el file     "/home/mkochman/systems/Z_MRSF_fixed/1_opt_meci/Gau-3826819.EUF"
 Recovered energy= -670.935029773     dipole=      0.000000000000      0.000000000000      0.000000000000
 Energy=    -670.935030     NIter=   0.
 Dipole moment=       0.000000       0.000000       0.000000
 Leave Link  402 at Fri Jan 31 18:47:32 2025, MaxMem=   134217728 cpu:         0.0
 (Enter /home/mkochman/programs/g09/l716.exe)
 Dipole        = 0.00000000D+00 0.00000000D+00 0.00000000D+00
 -------------------------------------------------------------------
 Center     Atomic                   Forces (Hartrees/Bohr)
 Number     Number              X              Y              Z
 -------------------------------------------------------------------
      1        6           0.019436458   -0.019759430   -0.004619185
      2        6          -0.103538820    0.054186616   -0.138914759
      3        6          -0.101446315   -0.057647794    0.039631041
      4        6          -0.008552334   -0.030492176   -0.022737049
      5        6           0.083569211   -0.033932202    0.129140994
      6        6           0.006633405   -0.004630395   -0.003046769
      7        6           0.010510346    0.001199635    0.001540219
      8        6           0.000782258   -0.000000026   -0.001549916
      9        7          -0.006989904    0.000603023   -0.003229847
     10        6           0.000211832   -0.001202722    0.000594309
     11        6           0.000648790   -0.001207441    0.000963297
     12        6           0.000105677    0.000366128   -0.000293280
     13        6          -0.000596497    0.000844979   -0.000493000
     14        6           0.000436625    0.000950839   -0.000769701
     15        1          -0.000429191   -0.000161600   -0.001368596
     16        1           0.003135390    0.000983331   -0.000925634
     17        1          -0.000025042    0.000919304   -0.000091303
     18        1           0.003146536   -0.001713302    0.001794533
     19        1           0.000414936    0.000941392   -0.001433758
     20        1           0.000282004   -0.003411190    0.001608156
     21        1           0.000522191   -0.000964217    0.000264741
     22        1          -0.000328646   -0.000758346    0.000716605
     23        1          -0.001044120    0.000042103    0.000490432
     24        1          -0.000578484    0.000855828   -0.000297426
     25        1           0.000279434    0.000881852   -0.000680776
     26        6           0.006892845   -0.000960679    0.008007668
     27        6          -0.003844798    0.000115794   -0.001661608
     28        6           0.090341308    0.093939825   -0.002660119
 -------------------------------------------------------------------
 Cartesian Forces:  Max     0.138914759 RMS     0.033219759
 Leave Link  716 at Fri Jan 31 18:47:32 2025, MaxMem=   134217728 cpu:         0.0
 (Enter /home/mkochman/programs/g09/l103.exe)

 GradGradGradGradGradGradGradGradGradGradGradGradGradGradGradGradGradGrad
 Berny optimization.
 Using GEDIIS/GDIIS optimizer.
 FormGI is forming the generalized inverse of G from B-inverse, IUseBI=4.
 GSVD:  received Info=                   1 from GESDD.
 Internal  Forces:  Max     0.092691225 RMS     0.022987128
 Search for a local minimum.
 Step number  13 out of a maximum of  168
 All quantities printed in internal units (Hartrees-Bohrs-Radians)
 RMS Force = .22987D-01 SwitMx=.10000D-02 MixMth= 1
 Mixed Optimization -- RFO/linear search
 Update second derivatives using D2CorX and points    7    9    8   11   10
                                                     12   13
 DE= -3.50D-04 DEPred=-4.06D-04 R= 8.62D-01
 TightC=F SS=  1.41D+00  RLast= 1.07D-01 DXNew= 8.4090D-02 3.2199D-01
 Trust test= 8.62D-01 RLast= 1.07D-01 DXMaxT set to 8.41D-02
 ITU=  1  0 -1  0 -1 -1  1  1  0 -1  0 -1  0
 Use linear search instead of GDIIS.
     Eigenvalues ---    0.00221   0.00615   0.00966   0.01008   0.01430
     Eigenvalues ---    0.01434   0.01581   0.01883   0.02147   0.02222
     Eigenvalues ---    0.02242   0.02263   0.02280   0.02288   0.02307
     Eigenvalues ---    0.02313   0.02673   0.02811   0.03191   0.04378
     Eigenvalues ---    0.04622   0.04668   0.05611   0.05757   0.05902
     Eigenvalues ---    0.06001   0.06548   0.06711   0.07153   0.07653
     Eigenvalues ---    0.13253   0.13974   0.15867   0.15985   0.15997
     Eigenvalues ---    0.16000   0.16000   0.16002   0.16320   0.17114
     Eigenvalues ---    0.21766   0.22001   0.22160   0.23418   0.24425
     Eigenvalues ---    0.24885   0.25018   0.25533   0.26825   0.28808
     Eigenvalues ---    0.30398   0.32284   0.34251   0.35208   0.35513
     Eigenvalues ---    0.36154   0.36178   0.36211   0.36246   0.36277
     Eigenvalues ---    0.36295   0.36382   0.37163   0.40517   0.42643
     Eigenvalues ---    0.43130   0.43377   0.45502   0.45928   0.46749
     Eigenvalues ---    0.48109   0.48825   0.53799   0.63302   1.01834
     Eigenvalues ---    1.24222  41.64103 533.63449
 RFO step:  Lambda=-9.21106742D-04 EMin= 2.20999854D-03
 Quartic linear search produced a step of  0.06941.
 Iteration  1 RMS(Cart)=  0.02337609 RMS(Int)=  0.00040808
 Iteration  2 RMS(Cart)=  0.00052652 RMS(Int)=  0.00004253
 Iteration  3 RMS(Cart)=  0.00000019 RMS(Int)=  0.00004253
 ITry= 1 IFail=0 DXMaxC= 9.14D-02 DCOld= 1.00D+10 DXMaxT= 8.41D-02 DXLimC= 3.00D+00 Rises=F
 Variable       Old X    -DE/DX   Delta X   Delta X   Delta X     New X
                                 (Linear)    (Quad)   (Total)
    R1        2.78823   0.07155   0.00004  -0.00584  -0.00584   2.78238
    R2        2.90511  -0.02016  -0.00024  -0.00935  -0.00958   2.89553
    R3        2.05354  -0.00075  -0.00012  -0.00456  -0.00467   2.04886
    R4        2.87520   0.06353  -0.00024  -0.00582  -0.00604   2.86917
    R5        2.67614  -0.08900   0.00028   0.00009   0.00037   2.67651
    R6        2.04972  -0.00150  -0.00015  -0.00469  -0.00485   2.04487
    R7        2.90585   0.05208   0.00002   0.00463   0.00469   2.91054
    R8        2.03872  -0.00008  -0.00011  -0.00465  -0.00475   2.03397
    R9        2.80350   0.06636   0.00004  -0.00845  -0.00844   2.79506
   R10        2.89613  -0.01861  -0.00008  -0.00375  -0.00385   2.89228
   R11        2.05387  -0.00161  -0.00014  -0.00475  -0.00489   2.04898
   R12        2.63366   0.00035  -0.00031  -0.00776  -0.00807   2.62558
   R13        2.79660  -0.08443   0.00024  -0.00238  -0.00214   2.79446
   R14        2.06669  -0.00044  -0.00013  -0.00446  -0.00458   2.06211
   R15        2.06864  -0.00172  -0.00015  -0.00504  -0.00519   2.06345
   R16        2.19643  -0.00591  -0.00014  -0.00156  -0.00170   2.19473
   R17        2.61798  -0.00012   0.00000  -0.00114  -0.00114   2.61684
   R18        2.66279  -0.00228  -0.00013  -0.00532  -0.00544   2.65734
   R19        2.66230  -0.00187  -0.00017  -0.00607  -0.00623   2.65606
   R20        2.68210   0.00089  -0.00016  -0.00527  -0.00542   2.67668
   R21        2.62351  -0.00083  -0.00016  -0.00579  -0.00595   2.61757
   R22        2.05022  -0.00111  -0.00012  -0.00437  -0.00449   2.04573
   R23        2.63960  -0.00247  -0.00016  -0.00513  -0.00529   2.63431
   R24        2.05238  -0.00109  -0.00013  -0.00477  -0.00490   2.04748
   R25        2.63762  -0.00204  -0.00018  -0.00554  -0.00572   2.63191
   R26        2.05288  -0.00115  -0.00013  -0.00475  -0.00489   2.04799
   R27        2.62534  -0.00126  -0.00014  -0.00530  -0.00544   2.61990
   R28        2.05219  -0.00107  -0.00013  -0.00482  -0.00496   2.04723
   R29        2.05003  -0.00114  -0.00012  -0.00425  -0.00437   2.04565
   R30        2.29579  -0.00183   0.00006  -0.00369  -0.00363   2.29216
    A1        1.83031  -0.02810   0.00013  -0.00283  -0.00273   1.82758
    A2        2.07954  -0.01518   0.00024   0.00771   0.00795   2.08749
    A3        1.43255   0.09269  -0.00049  -0.00812  -0.00860   1.42395
    A4        2.10389   0.01377   0.00000  -0.00211  -0.00211   2.10178
    A5        1.84594  -0.03604  -0.00035  -0.00035  -0.00070   1.84524
    A6        2.05023  -0.00847   0.00030   0.00359   0.00388   2.05410
    A7        1.93369  -0.00101  -0.00022   0.00605   0.00581   1.93951
    A8        2.14865   0.00212   0.00022  -0.00293  -0.00275   2.14590
    A9        2.19922  -0.00207   0.00010  -0.00247  -0.00241   2.19681
   A10        1.78644   0.01312   0.00000  -0.00791  -0.00801   1.77843
   A11        2.21560  -0.01015  -0.00032  -0.00299  -0.00356   2.21204
   A12        2.20724  -0.00640  -0.00046  -0.00118  -0.00190   2.20533
   A13        1.40289   0.09178   0.00081   0.01172   0.01254   1.41543
   A14        1.82128  -0.03131  -0.00062  -0.00436  -0.00498   1.81630
   A15        2.06301  -0.01142   0.00010  -0.00107  -0.00108   2.06193
   A16        1.83603  -0.02372   0.00012   0.00008   0.00020   1.83623
   A17        2.09030  -0.01793   0.00000   0.00265   0.00264   2.09295
   A18        2.11366   0.01315  -0.00015  -0.00428  -0.00443   2.10923
   A19        2.17821   0.00440   0.00033   0.00488   0.00522   2.18343
   A20        1.92125  -0.00283  -0.00053  -0.00318  -0.00372   1.91754
   A21        2.18345  -0.00136   0.00018  -0.00164  -0.00146   2.18200
   A22        1.67894   0.00503   0.00027   0.00369   0.00392   1.68286
   A23        1.94738   0.00234   0.00005  -0.00010  -0.00005   1.94733
   A24        1.98501  -0.00608  -0.00025  -0.00377  -0.00400   1.98100
   A25        1.97635  -0.00484  -0.00022  -0.00142  -0.00163   1.97473
   A26        1.94309   0.00240   0.00011   0.00060   0.00073   1.94382
   A27        1.92327   0.00121   0.00005   0.00107   0.00110   1.92438
   A28        2.08206  -0.00103  -0.00003   0.00153   0.00150   2.08356
   A29        2.10830   0.00058  -0.00002  -0.00081  -0.00082   2.10748
   A30        2.09283   0.00046   0.00004  -0.00072  -0.00068   2.09215
   A31        2.09744   0.00046   0.00001  -0.00094  -0.00093   2.09650
   A32        2.08319  -0.00038  -0.00004  -0.00053  -0.00057   2.08262
   A33        2.10256  -0.00008   0.00003   0.00148   0.00151   2.10406
   A34        2.09593   0.00047   0.00002  -0.00007  -0.00005   2.09588
   A35        2.09189  -0.00023   0.00000   0.00005   0.00004   2.09193
   A36        2.09537  -0.00025  -0.00002   0.00002   0.00000   2.09537
   A37        2.09782  -0.00084  -0.00003   0.00044   0.00041   2.09823
   A38        2.09203   0.00046   0.00001  -0.00032  -0.00031   2.09172
   A39        2.09333   0.00038   0.00002  -0.00012  -0.00010   2.09324
   A40        2.09721   0.00039   0.00003  -0.00002   0.00001   2.09722
   A41        2.09640  -0.00028   0.00000   0.00034   0.00034   2.09673
   A42        2.08958  -0.00011  -0.00002  -0.00032  -0.00035   2.08923
   A43        2.09591   0.00055   0.00001  -0.00095  -0.00094   2.09496
   A44        2.08149  -0.00040  -0.00002  -0.00032  -0.00034   2.08116
   A45        2.10579  -0.00015   0.00001   0.00127   0.00128   2.10707
   A46        1.75363   0.01306   0.00052   0.00618   0.00660   1.76022
   A47        2.28087  -0.00447  -0.00042  -0.00268  -0.00330   2.27757
   A48        2.24621  -0.00951  -0.00018  -0.00558  -0.00595   2.24026
   A49        3.10940   0.00665  -0.00269   0.04786   0.04517   3.15457
   A50        3.08387   0.00607  -0.00004  -0.00263  -0.00267   3.08120
   A51        3.11870   0.00060   0.00008   0.00047   0.00054   3.11924
   A52        3.18251  -0.00842  -0.00073  -0.03406  -0.03479   3.14773
   A53        3.18603   0.00051   0.00020  -0.00073  -0.00049   3.18555
   A54        3.14101  -0.00254   0.00005   0.00537   0.00540   3.14641
    D1        0.34047   0.02676  -0.00187  -0.01089  -0.01277   0.32770
    D2       -2.85911   0.00959  -0.00046   0.00081   0.00037  -2.85874
    D3        2.75952   0.00015  -0.00148  -0.00942  -0.01092   2.74860
    D4       -0.44006  -0.01702  -0.00007   0.00228   0.00222  -0.43784
    D5       -1.47977   0.03990  -0.00138  -0.00880  -0.01024  -1.49001
    D6        1.60384   0.02273   0.00003   0.00290   0.00290   1.60674
    D7       -0.67775  -0.04489   0.00047   0.00120   0.00166  -0.67609
    D8       -2.73748  -0.04277   0.00057   0.00096   0.00152  -2.73596
    D9        1.35692  -0.04148   0.00066   0.00261   0.00326   1.36018
   D10       -3.08433  -0.00261  -0.00005  -0.00532  -0.00537  -3.08969
   D11        1.13913  -0.00049   0.00005  -0.00556  -0.00550   1.13362
   D12       -1.04965   0.00080   0.00014  -0.00391  -0.00377  -1.05342
   D13        0.81978   0.03782  -0.00011  -0.00830  -0.00840   0.81137
   D14       -1.23996   0.03994  -0.00001  -0.00854  -0.00854  -1.24850
   D15        2.85445   0.04124   0.00009  -0.00689  -0.00681   2.84764
   D16        1.15789  -0.02785   0.00002   0.00908   0.00911   1.16699
   D17       -1.91178  -0.01426   0.00133   0.03957   0.04090  -1.87088
   D18       -0.64492  -0.02516  -0.00001   0.01409   0.01410  -0.63082
   D19        2.56860  -0.01157   0.00130   0.04458   0.04589   2.61449
   D20       -3.05165   0.00176   0.00008   0.01408   0.01416  -3.03748
   D21        0.16187   0.01535   0.00139   0.04457   0.04596   0.20782
   D22        0.16673  -0.00349   0.00222   0.01377   0.01597   0.18270
   D23        2.92124  -0.01239   0.00011  -0.01671  -0.01654   2.90470
   D24       -2.91483   0.01412   0.00075   0.00166   0.00237  -2.91246
   D25       -0.16031   0.00522  -0.00136  -0.02882  -0.03015  -0.19046
   D26        1.18462  -0.02258  -0.00130  -0.00731  -0.00859   1.17603
   D27       -0.61936  -0.02194  -0.00168  -0.01050  -0.01211  -0.63146
   D28       -3.02659   0.00344  -0.00087   0.00168   0.00085  -3.02574
   D29       -1.57243  -0.01257   0.00076   0.02351   0.02424  -1.54819
   D30        2.90678  -0.01194   0.00038   0.02032   0.02073   2.92751
   D31        0.49955   0.01345   0.00119   0.03250   0.03368   0.53323
   D32        1.70201   0.02173   0.00086   0.01008   0.01093   1.71294
   D33       -1.46362   0.03077   0.00035   0.01274   0.01304  -1.45058
   D34       -2.79422   0.01390   0.00039   0.00835   0.00876  -2.78546
   D35        0.32333   0.02294  -0.00012   0.01101   0.01087   0.33420
   D36       -0.34141  -0.01423   0.00030   0.00455   0.00484  -0.33657
   D37        2.77614  -0.00520  -0.00021   0.00720   0.00695   2.78309
   D38        0.78719   0.03770   0.00066   0.00777   0.00844   0.79563
   D39        2.82383   0.04143   0.00079   0.00915   0.00993   2.83376
   D40       -1.28084   0.04120   0.00077   0.00995   0.01072  -1.27012
   D41       -0.67413  -0.04660  -0.00008  -0.00361  -0.00368  -0.67781
   D42        1.36251  -0.04287   0.00005  -0.00223  -0.00220   1.36031
   D43       -2.74216  -0.04310   0.00003  -0.00143  -0.00140  -2.74356
   D44       -3.11550  -0.00247  -0.00006  -0.00317  -0.00321  -3.11871
   D45       -1.07887   0.00126   0.00006  -0.00179  -0.00172  -1.08059
   D46        1.09965   0.00103   0.00005  -0.00099  -0.00093   1.09872
   D47        0.06305   0.00516   0.00100   0.02661   0.02764   0.09069
   D48       -3.10140   0.00435   0.00092   0.02876   0.02970  -3.07170
   D49       -3.00708  -0.00456   0.00173   0.01895   0.02066  -2.98643
   D50        0.11166  -0.00537   0.00165   0.02110   0.02272   0.13437
   D51        0.19121   0.00120   0.00012  -0.01520  -0.01510   0.17611
   D52       -3.02026  -0.01174  -0.00117  -0.04466  -0.04579  -3.06605
   D53       -2.97451   0.01037  -0.00039  -0.01242  -0.01288  -2.98739
   D54        0.09721  -0.00257  -0.00168  -0.04189  -0.04357   0.05363
   D55        0.00284  -0.00021   0.00003   0.00045   0.00047   0.00331
   D56       -3.13862  -0.00015   0.00003   0.00084   0.00087  -3.13775
   D57       -3.13737  -0.00001   0.00000  -0.00140  -0.00140  -3.13877
   D58        0.00435   0.00006   0.00001  -0.00101  -0.00100   0.00335
   D59        0.00018   0.00012  -0.00001  -0.00050  -0.00051  -0.00032
   D60        3.14031   0.00007  -0.00003  -0.00146  -0.00149   3.13882
   D61        3.14041  -0.00009   0.00002   0.00133   0.00135  -3.14143
   D62       -0.00265  -0.00013  -0.00001   0.00037   0.00036  -0.00228
   D63       -0.00338   0.00016  -0.00003  -0.00008  -0.00010  -0.00349
   D64        3.14071   0.00007   0.00000   0.00021   0.00021   3.14092
   D65        3.13808   0.00010  -0.00003  -0.00047  -0.00050   3.13758
   D66       -0.00101   0.00001   0.00000  -0.00019  -0.00019  -0.00121
   D67        0.00090  -0.00003   0.00000  -0.00024  -0.00023   0.00066
   D68       -3.13964  -0.00007   0.00001  -0.00014  -0.00014  -3.13977
   D69        3.13998   0.00007  -0.00002  -0.00052  -0.00054   3.13944
   D70       -0.00055   0.00002  -0.00002  -0.00043  -0.00045  -0.00100
   D71        0.00214  -0.00007   0.00002   0.00018   0.00020   0.00234
   D72       -3.14068  -0.00002   0.00001   0.00045   0.00046  -3.14023
   D73       -3.14051  -0.00003   0.00001   0.00009   0.00010  -3.14041
   D74       -0.00015   0.00003   0.00000   0.00036   0.00036   0.00021
   D75       -0.00266   0.00002  -0.00001   0.00019   0.00018  -0.00249
   D76        3.14042   0.00007   0.00001   0.00116   0.00118   3.14159
   D77        3.14016  -0.00003   0.00000  -0.00007  -0.00008   3.14008
   D78        0.00005   0.00002   0.00002   0.00089   0.00092   0.00097
         Item               Value     Threshold  Converged?
 Maximum Force            0.092691     0.000450     NO 
 RMS     Force            0.022987     0.000300     NO 
 Maximum Displacement     0.091381     0.001800     NO 
 RMS     Displacement     0.023378     0.001200     NO 
 Predicted change in Energy=-4.811394D-04
 GradGradGradGradGradGradGradGradGradGradGradGradGradGradGradGradGradGrad

 Leave Link  103 at Fri Jan 31 18:47:32 2025, MaxMem=   134217728 cpu:         0.0
 (Enter /home/mkochman/programs/g09/l202.exe)
                          Input orientation:                          
 ---------------------------------------------------------------------
 Center     Atomic      Atomic             Coordinates (Angstroms)
 Number     Number       Type             X           Y           Z
 ---------------------------------------------------------------------
      1          6           0       -8.349393   -0.451864    4.715871
      2          6           0       -8.455790   -1.056025    3.377382
      3          6           0       -8.150901   -0.112709    2.365827
      4          6           0       -7.580722    1.059480    3.186234
      5          6           0       -6.506940    0.070357    3.423533
      6          6           0       -8.417761    1.058590    4.467596
      7          6           0       -6.143157   -1.839495    5.116457
      8          6           0       -2.935345   -0.161188    1.602888
      9          7           0       -5.523918   -2.680942    5.623770
     10          6           0       -2.489899    0.803289    0.681597
     11          6           0       -1.238680    0.683002    0.099667
     12          6           0       -0.415376   -0.392677    0.428861
     13          6           0       -0.846269   -1.351238    1.342770
     14          6           0       -2.098194   -1.242283    1.928343
     15          1           0       -8.883699   -0.896203    5.548094
     16          1           0       -8.693777   -2.099830    3.219997
     17          1           0       -7.952011   -0.322133    1.328972
     18          1           0       -7.358022    1.985614    2.668234
     19          1           0       -7.956544    1.620287    5.281560
     20          1           0       -9.429856    1.424022    4.282025
     21          1           0       -3.133953    1.637523    0.434271
     22          1           0       -0.899988    1.428255   -0.610129
     23          1           0        0.563535   -0.482075   -0.027494
     24          1           0       -0.204796   -2.185946    1.598546
     25          1           0       -2.442306   -1.982059    2.639787
     26          6           0       -5.303486    0.016061    2.731306
     27          6           0       -4.213655   -0.053123    2.203337
     28          6           0       -6.892046   -0.834155    4.528201
 ---------------------------------------------------------------------
                    Distance matrix (angstroms):
                    1          2          3          4          5
     1  C    0.000000
     2  C    1.472373   0.000000
     3  C    2.382673   1.416349   0.000000
     4  C    2.283594   2.297311   1.540194   0.000000
     5  C    2.310300   2.251418   1.963381   1.479081   0.000000
     6  C    1.532248   2.379413   2.420865   1.530530   2.391215
     7  C    2.636943   2.997745   3.818219   3.767812   2.577957
     8  C    6.251966   5.867272   5.271286   5.057327   4.015552
     9  N    3.711655   4.035156   4.910301   4.915565   3.657462
    10  C    7.223881   6.805598   5.976842   5.679378   4.918539
    11  C    8.553333   8.115066   7.317612   7.063295   6.259232
    12  C    9.018347   8.589648   7.979259   7.813709   6.803647
    13  C    8.275479   7.882360   7.479188   7.386662   6.196266
    14  C    6.890033   6.523299   6.172730   6.077706   4.836906
    15  H    1.084212   2.218252   3.358225   3.331790   3.331213
    16  H    2.252118   1.082099   2.230016   3.349816   3.087620
    17  H    3.412598   2.233467   1.076330   2.344383   2.574775
    18  H    3.334207   3.310522   2.263420   1.084272   2.227785
    19  H    2.183608   3.322316   3.397432   2.201394   2.820620
    20  H    2.207842   2.813861   2.769310   2.180124   3.333594
    21  H    7.063884   6.651244   5.653671   5.261292   4.771660
    22  H    9.348517   8.897305   7.987906   7.692892   7.039335
    23  H   10.096569   9.657681   9.044656   8.890071   7.887102
    24  H    8.891525   8.515860   8.247886   8.213272   6.938192
    25  H    6.445565   6.128913   6.013118   5.996073   4.620382
    26  C    3.665379   3.391726   2.873662   2.545877   1.389399
    27  C    4.855528   4.514411   3.941049   3.679826   2.600632
    28  C    1.518297   1.954202   2.604047   2.420951   1.478763
                    6          7          8          9         10
     6  C    0.000000
     7  C    3.740821   0.000000
     8  C    6.304864   5.044991   0.000000
     9  N    4.867768   1.161403   5.405309   0.000000
    10  C    7.038361   6.324443   1.406206   6.765369   0.000000
    11  C    8.411841   7.455539   2.418884   7.758550   1.385156
    12  C    9.080513   7.541505   2.789653   7.636782   2.407873
    13  C    8.538109   6.521972   2.418288   6.478848   2.789383
    14  C    7.188793   5.184829   1.405527   5.240373   2.427379
    15  H    2.281620   2.930304   7.175501   3.805147   8.212901
    16  H    3.407097   3.189044   6.287521   4.020426   7.304771
    17  H    3.460387   4.463114   5.026716   5.468538   5.614297
    18  H    2.284759   4.701186   5.030288   5.820299   5.389178
    19  H    1.091220   3.909696   6.474468   4.953317   7.191062
    20  H    1.091930   4.706295   7.202037   5.823003   7.842920
    21  H    6.672444   6.562608   2.154175   7.161842   1.082553
    22  H    9.079475   8.423942   3.400949   8.782240   2.141718
    23  H   10.160864   8.560521   3.873405   8.592373   3.387982
    24  H    9.285002   6.910850   3.399347   6.688835   3.872727
    25  H    6.949281   4.455392   2.152631   4.346140   3.405134
    26  C    3.714873   3.136412   2.629228   3.960905   3.568937
    27  C    4.902784   3.924331   1.416437   4.507947   2.453664
    28  C    2.431864   1.384770   4.966471   2.546109   6.070955
                   11         12         13         14         15
    11  C    0.000000
    12  C    1.394017   0.000000
    13  C    2.416077   1.392745   0.000000
    14  C    2.790975   2.408766   1.386392   0.000000
    15  H    9.519745   9.908207   9.082515   7.698405   0.000000
    16  H    8.547461   8.901502   8.103564   6.775358   2.627704
    17  H    6.898572   7.590523   7.179889   5.955929   4.358738
    18  H    6.763185   7.672769   7.436018   6.215508   4.350420
    19  H    8.535820   9.190752   8.654481   7.332028   2.695065
    20  H    9.226949   9.970361   9.487847   8.148758   2.699011
    21  H    2.148285   3.392992   3.871893   3.405631   8.101267
    22  H    1.083478   2.151776   3.397394   3.874443  10.347292
    23  H    2.149780   1.083752   2.149561   3.389397  10.977654
    24  H    3.398002   2.151353   1.083349   2.141080   9.622147
    25  H    3.873432   3.394521   2.151167   1.082513   7.150446
    26  C    4.888045   5.418665   4.864599   3.535827   4.645906
    27  C    3.717227   4.206064   3.710116   2.442313   5.805816
    28  C    7.339906   7.677678   6.853157   5.468715   2.238462
                   16         17         18         19         20
    16  H    0.000000
    17  H    2.699333   0.000000
    18  H    4.333537   2.733522   0.000000
    19  H    4.316576   4.404086   2.705765   0.000000
    20  H    3.753298   3.735452   2.685555   1.791155   0.000000
    21  H    7.255324   5.277729   4.791087   6.837682   7.381679
    22  H    9.373388   7.520306   7.263919   9.194774   9.833201
    23  H    9.942894   8.624389   8.723961  10.256594  11.048665
    24  H    8.642877   7.972817   8.349538   9.388376  10.263267
    25  H    6.279444   5.901732   6.317239   7.096668   7.945073
    26  C    4.026151   3.015892   2.846794   4.014480   4.627527
    27  C    5.029324   3.848660   3.776192   5.126888   5.806174
    28  C    2.561165   3.408923   3.409943   2.779387   3.405942
                   21         22         23         24         25
    21  H    0.000000
    22  H    2.474907   0.000000
    23  H    4.286879   2.476030   0.000000
    24  H    4.955240   4.292317   2.477400   0.000000
    25  H    4.294654   4.956909   4.289454   2.476328   0.000000
    26  C    3.551392   5.705285   6.502388   5.668211   3.491019
    27  C    2.674628   4.592435   5.289815   4.581010   2.654988
    28  C    6.082164   8.211315   8.744370   7.424927   4.968298
                   26         27         28
    26  C    0.000000
    27  C    1.212959   0.000000
    28  C    2.544646   3.631637   0.000000
 Symmetry turned off by external request.
 Stoichiometry    C16H11N
 Framework group  C1[X(C16H11N)]
 Deg. of freedom    78
 Full point group                 C1      NOp   1
 Rotational constants (GHZ):      1.1201562      0.2302524      0.2007172
 Leave Link  202 at Fri Jan 31 18:47:32 2025, MaxMem=   134217728 cpu:         0.0
 (Enter /home/mkochman/programs/g09/l301.exe)
 Standard basis: STO-3G (5D, 7F)
 Ernie: Thresh=  0.10000D-02 Tol=  0.10000D-05 Strict=F.
    96 basis functions,   288 primitive gaussians,    96 cartesian basis functions
    57 alpha electrons       57 beta electrons
       nuclear repulsion energy       996.1218335259 Hartrees.
 IExCor=    0 DFT=F Ex=HF Corr=None ExCW=0 ScaHFX=  1.000000
 ScaDFX=  1.000000  1.000000  1.000000  1.000000 ScalE2=  1.000000  1.000000
 IRadAn=      0 IRanWt=     -1 IRanGd=            0 ICorTp=0 IEmpDi=  4
 NAtoms=   28 NActive=   28 NUniq=   28 SFac= 1.00D+00 NAtFMM=   60 NAOKFM=F Big=F
 Integral buffers will be    131072 words long.
 Raffenetti 1 integral format.
 Two-electron integral symmetry is turned off.
 Leave Link  301 at Fri Jan 31 18:47:32 2025, MaxMem=   134217728 cpu:         0.0
 (Enter /home/mkochman/programs/g09/l402.exe)
 External calculation of energy and first derivatives.
 Running external command "bash run_external.bash R"
         input file       "/home/mkochman/systems/Z_MRSF_fixed/1_opt_meci/Gau-3826819.EIn"
         output file      "/home/mkochman/systems/Z_MRSF_fixed/1_opt_meci/Gau-3826819.EOu"
         message file     "/home/mkochman/systems/Z_MRSF_fixed/1_opt_meci/Gau-3826819.EMs"
         fchk file        "/home/mkochman/systems/Z_MRSF_fixed/1_opt_meci/Gau-3826819.EFC"
         mat. el file     "/home/mkochman/systems/Z_MRSF_fixed/1_opt_meci/Gau-3826819.EUF"
 Recovered energy= -670.935315417     dipole=      0.000000000000      0.000000000000      0.000000000000
 Energy=    -670.935315     NIter=   0.
 Dipole moment=       0.000000       0.000000       0.000000
 Leave Link  402 at Fri Jan 31 18:55:04 2025, MaxMem=   134217728 cpu:         0.0
 (Enter /home/mkochman/programs/g09/l716.exe)
 Dipole        = 0.00000000D+00 0.00000000D+00 0.00000000D+00
 -------------------------------------------------------------------
 Center     Atomic                   Forces (Hartrees/Bohr)
 Number     Number              X              Y              Z
 -------------------------------------------------------------------
      1        6           0.007764339   -0.025451365   -0.023926906
      2        6          -0.064034398    0.107009479   -0.145942083
      3        6          -0.132696696   -0.067452515    0.008642469
      4        6           0.012752904   -0.026863017   -0.014081309
      5        6          -0.014875886   -0.076018918    0.170865180
      6        6           0.004900468   -0.002940869   -0.001716266
      7        6          -0.004497029    0.019856458   -0.005397214
      8        6           0.006174440    0.000027488   -0.003276632
      9        7           0.004812689   -0.011563523    0.003015876
     10        6          -0.002497683    0.000051592    0.000958583
     11        6           0.001186904    0.001674260   -0.001258033
     12        6          -0.002054535    0.000307768    0.000904970
     13        6           0.001295994   -0.001931651    0.000145152
     14        6          -0.002038177   -0.000355287    0.001753073
     15        1           0.000291634   -0.002624869   -0.000514986
     16        1           0.003590117   -0.003482061   -0.000229520
     17        1           0.003449955   -0.000148034    0.001510905
     18        1           0.002261400   -0.000069433   -0.000858121
     19        1           0.000694065    0.000093261    0.000877999
     20        1           0.000091055   -0.000329253   -0.001003128
     21        1          -0.000261610    0.000254186   -0.000292820
     22        1           0.000035647    0.000246912   -0.000221126
     23        1           0.000431108   -0.000074260   -0.000184401
     24        1           0.000179496   -0.000252588    0.000106294
     25        1          -0.000213506   -0.000158125    0.000455405
     26        6           0.032554660   -0.005336317   -0.015014448
     27        6          -0.019615918    0.002386409    0.007411392
     28        6           0.160299482    0.093136743    0.017259270
 -------------------------------------------------------------------
 Cartesian Forces:  Max     0.170865180 RMS     0.039918022
 Leave Link  716 at Fri Jan 31 18:55:04 2025, MaxMem=   134217728 cpu:         0.0
 (Enter /home/mkochman/programs/g09/l103.exe)

 GradGradGradGradGradGradGradGradGradGradGradGradGradGradGradGradGradGrad
 Berny optimization.
 Using GEDIIS/GDIIS optimizer.
 FormGI is forming the generalized inverse of G from B-inverse, IUseBI=4.
 GSVD:  received Info=                   1 from GESDD.
 Internal  Forces:  Max     0.119998064 RMS     0.025392503
 Search for a local minimum.
 Step number  14 out of a maximum of  168
 All quantities printed in internal units (Hartrees-Bohrs-Radians)
 RMS Force = .25393D-01 SwitMx=.10000D-02 MixMth= 1
 Mixed Optimization -- RFO/linear search
 Update second derivatives using D2CorX and points    9    8   11   10   12
                                                     13   14
 DE= -2.86D-04 DEPred=-4.81D-04 R= 5.94D-01
 TightC=F SS=  1.41D+00  RLast= 1.53D-01 DXNew= 1.4142D-01 4.6023D-01
 Trust test= 5.94D-01 RLast= 1.53D-01 DXMaxT set to 1.41D-01
 ITU=  1  1  0 -1  0 -1 -1  1  1  0 -1  0 -1  0
 Use linear search instead of GDIIS.
     Eigenvalues ---    0.00229   0.00670   0.00960   0.01028   0.01422
     Eigenvalues ---    0.01436   0.01577   0.02107   0.02150   0.02222
     Eigenvalues ---    0.02242   0.02263   0.02281   0.02288   0.02307
     Eigenvalues ---    0.02313   0.02752   0.02920   0.03159   0.04384
     Eigenvalues ---    0.04576   0.04668   0.05507   0.05778   0.05895
     Eigenvalues ---    0.06019   0.06690   0.06760   0.07161   0.10694
     Eigenvalues ---    0.12506   0.13176   0.15380   0.15979   0.15994
     Eigenvalues ---    0.16000   0.16000   0.16002   0.16106   0.16976
     Eigenvalues ---    0.21730   0.22000   0.22115   0.23029   0.24132
     Eigenvalues ---    0.24607   0.24998   0.25669   0.26837   0.28563
     Eigenvalues ---    0.30091   0.33328   0.33690   0.35188   0.35525
     Eigenvalues ---    0.36157   0.36187   0.36217   0.36247   0.36278
     Eigenvalues ---    0.36295   0.36387   0.37246   0.39808   0.42469
     Eigenvalues ---    0.43340   0.43401   0.44352   0.46044   0.46759
     Eigenvalues ---    0.48105   0.48756   0.53023   0.79992   1.01182
     Eigenvalues ---    1.24594  49.16033 560.14710
 RFO step:  Lambda=-1.06739806D-03 EMin= 2.28542470D-03
 Quartic linear search produced a step of -0.28870.
 Iteration  1 RMS(Cart)=  0.02843737 RMS(Int)=  0.00046474
 Iteration  2 RMS(Cart)=  0.00058301 RMS(Int)=  0.00003823
 Iteration  3 RMS(Cart)=  0.00000024 RMS(Int)=  0.00003823
 ITry= 1 IFail=0 DXMaxC= 1.83D-01 DCOld= 1.00D+10 DXMaxT= 1.41D-01 DXLimC= 3.00D+00 Rises=F
 Variable       Old X    -DE/DX   Delta X   Delta X   Delta X     New X
                                 (Linear)    (Quad)   (Total)
    R1        2.78238   0.06464   0.00169  -0.00835  -0.00667   2.77571
    R2        2.89553  -0.01696   0.00277  -0.00996  -0.00726   2.88827
    R3        2.04886   0.00054   0.00135  -0.00583  -0.00448   2.04438
    R4        2.86917   0.08155   0.00174   0.00197   0.00377   2.87294
    R5        2.67651  -0.10995  -0.00011   0.00860   0.00852   2.68503
    R6        2.04487   0.00260   0.00140  -0.00544  -0.00404   2.04083
    R7        2.91054   0.05898  -0.00135  -0.00455  -0.00589   2.90466
    R8        2.03397  -0.00079   0.00137  -0.00526  -0.00388   2.03008
    R9        2.79506   0.05501   0.00244  -0.01349  -0.01109   2.78397
   R10        2.89228  -0.02225   0.00111  -0.00202  -0.00093   2.89135
   R11        2.04898   0.00081   0.00141  -0.00600  -0.00459   2.04439
   R12        2.62558   0.01749   0.00233  -0.00569  -0.00337   2.62222
   R13        2.79446  -0.12000   0.00062  -0.00295  -0.00230   2.79216
   R14        2.06211   0.00100   0.00132  -0.00517  -0.00385   2.05826
   R15        2.06345  -0.00003   0.00150  -0.00653  -0.00503   2.05842
   R16        2.19473   0.01227   0.00049  -0.00244  -0.00195   2.19278
   R17        2.61684  -0.00685   0.00033  -0.00109  -0.00076   2.61608
   R18        2.65734  -0.00071   0.00157  -0.00647  -0.00490   2.65244
   R19        2.65606  -0.00018   0.00180  -0.00678  -0.00498   2.65108
   R20        2.67668   0.00244   0.00157  -0.00481  -0.00324   2.67344
   R21        2.61757   0.00067   0.00172  -0.00604  -0.00432   2.61325
   R22        2.04573   0.00042   0.00130  -0.00516  -0.00386   2.04187
   R23        2.63431   0.00139   0.00153  -0.00609  -0.00456   2.62975
   R24        2.04748   0.00033   0.00142  -0.00557  -0.00415   2.04332
   R25        2.63191   0.00148   0.00165  -0.00620  -0.00455   2.62736
   R26        2.04799   0.00047   0.00141  -0.00554  -0.00413   2.04386
   R27        2.61990   0.00052   0.00157  -0.00584  -0.00427   2.61564
   R28        2.04723   0.00033   0.00143  -0.00562  -0.00419   2.04304
   R29        2.04565   0.00047   0.00126  -0.00502  -0.00375   2.04190
   R30        2.29216  -0.01855   0.00105  -0.00472  -0.00367   2.28849
    A1        1.82758  -0.03729   0.00079  -0.00580  -0.00500   1.82259
    A2        2.08749  -0.00781  -0.00230   0.00939   0.00709   2.09458
    A3        1.42395   0.09672   0.00248   0.00482   0.00727   1.43122
    A4        2.10178   0.01477   0.00061  -0.00025   0.00034   2.10212
    A5        1.84524  -0.02761   0.00020  -0.01221  -0.01198   1.83326
    A6        2.05410  -0.01914  -0.00112   0.00385   0.00265   2.05675
    A7        1.93951   0.02335  -0.00168   0.00606   0.00438   1.94388
    A8        2.14590  -0.01168   0.00079  -0.00419  -0.00340   2.14250
    A9        2.19681  -0.01225   0.00070  -0.00209  -0.00140   2.19541
   A10        1.77843  -0.00824   0.00231  -0.00507  -0.00278   1.77566
   A11        2.21204  -0.00513   0.00103   0.00158   0.00249   2.21453
   A12        2.20533   0.00509   0.00055  -0.01000  -0.00941   2.19592
   A13        1.41543   0.09008  -0.00362   0.00358  -0.00007   1.41537
   A14        1.81630  -0.02084   0.00144  -0.00209  -0.00063   1.81567
   A15        2.06193  -0.02306   0.00031   0.00539   0.00574   2.06767
   A16        1.83623  -0.03582  -0.00006  -0.00091  -0.00096   1.83527
   A17        2.09295  -0.00667  -0.00076  -0.00318  -0.00391   2.08903
   A18        2.10923   0.01496   0.00128  -0.00125  -0.00003   2.10920
   A19        2.18343  -0.01505  -0.00151   0.00650   0.00493   2.18836
   A20        1.91754   0.03296   0.00107  -0.00242  -0.00136   1.91617
   A21        2.18200  -0.01786   0.00042  -0.00442  -0.00406   2.17794
   A22        1.68286  -0.00281  -0.00113   0.00766   0.00655   1.68940
   A23        1.94733  -0.00124   0.00001   0.00239   0.00241   1.94974
   A24        1.98100   0.00271   0.00116  -0.00771  -0.00657   1.97443
   A25        1.97473   0.00263   0.00047  -0.00352  -0.00307   1.97165
   A26        1.94382  -0.00131  -0.00021   0.00079   0.00060   1.94442
   A27        1.92438  -0.00011  -0.00032   0.00076   0.00045   1.92482
   A28        2.08356   0.00303  -0.00043   0.00196   0.00153   2.08509
   A29        2.10748  -0.00060   0.00024  -0.00049  -0.00025   2.10722
   A30        2.09215  -0.00244   0.00020  -0.00147  -0.00128   2.09087
   A31        2.09650  -0.00117   0.00027  -0.00122  -0.00095   2.09556
   A32        2.08262   0.00068   0.00017  -0.00070  -0.00053   2.08209
   A33        2.10406   0.00049  -0.00044   0.00191   0.00148   2.10554
   A34        2.09588  -0.00127   0.00001  -0.00005  -0.00004   2.09584
   A35        2.09193   0.00057  -0.00001   0.00004   0.00003   2.09196
   A36        2.09537   0.00071   0.00000   0.00001   0.00001   2.09538
   A37        2.09823   0.00193  -0.00012   0.00057   0.00045   2.09869
   A38        2.09172  -0.00093   0.00009  -0.00030  -0.00021   2.09150
   A39        2.09324  -0.00100   0.00003  -0.00027  -0.00024   2.09299
   A40        2.09722  -0.00131   0.00000  -0.00009  -0.00009   2.09713
   A41        2.09673   0.00068  -0.00010   0.00027   0.00017   2.09690
   A42        2.08923   0.00063   0.00010  -0.00018  -0.00008   2.08915
   A43        2.09496  -0.00120   0.00027  -0.00118  -0.00091   2.09406
   A44        2.08116   0.00045   0.00010  -0.00071  -0.00062   2.08054
   A45        2.10707   0.00076  -0.00037   0.00189   0.00152   2.10858
   A46        1.76022  -0.01523  -0.00190   0.00587   0.00390   1.76413
   A47        2.27757   0.01215   0.00095  -0.00602  -0.00528   2.27229
   A48        2.24026   0.00082   0.00172  -0.00434  -0.00285   2.23741
   A49        3.15457   0.00079  -0.01304  -0.03743  -0.05047   3.10410
   A50        3.08120   0.00238   0.00077  -0.01154  -0.01077   3.07043
   A51        3.11924  -0.00208  -0.00016  -0.00786  -0.00800   3.11124
   A52        3.14773  -0.00841   0.01004  -0.02970  -0.01966   3.12807
   A53        3.18555   0.00160   0.00014   0.00449   0.00467   3.19022
   A54        3.14641  -0.00099  -0.00156  -0.00004  -0.00159   3.14482
    D1        0.32770   0.02337   0.00369   0.00081   0.00451   0.33220
    D2       -2.85874   0.00968  -0.00011  -0.00425  -0.00438  -2.86312
    D3        2.74860  -0.00510   0.00315   0.00350   0.00664   2.75524
    D4       -0.43784  -0.01878  -0.00064  -0.00156  -0.00225  -0.44008
[truncated: 1,838,982 more chars]
