# Supplementary material for: Simulating the Energy Capture Process in Push–Pull Norbornadiene-Quadricyclane Photoswitches
Source: J Phys Chem Lett. 2025 Apr 23;16(17):4315–25. doi: 10.1021/acs.jpclett.5c00634 (PMC12051204; doi:10.1021/acs.jpclett.5c00634)
Supplement: Supplementary file 4 — jz5c00634_si_004.zip [file jz5c00634_si_004.zip › MRSF-TDDFT_geometry_optimizations/Compound_II/S0-QC-II/gradient.inp]

[input]
system=
 6   -8.356792096  -0.332726383  4.831782571
 6   -8.507062588  -1.134961334  3.573705941
 6   -8.009552845  -0.205804252  2.453628775
 6   -7.608108386  1.055478890  3.161909786
 6   -6.642404130  -0.118020181  3.114544271
 6   -8.268765682  1.145381204  4.520187467
 6   -6.403425745  -2.075275456  4.907916549
 6   -2.898011451  -0.190692131  1.553271789
 7   -5.801387664  -2.901087771  5.433048586
 6   -2.482029237  0.742091289  0.585681676
 6   -1.192058691  0.688324599  0.070709006
 6   -0.302107693  -0.285407139  0.508011340
 6   -0.700295298  -1.211899227  1.464032921
 6   -1.987469011  -1.172183237  1.987339174
 1   -8.778448871  -0.704530407  5.758692074
 1   -9.135980218  -2.008232256  3.462207427
 1   -8.229279439  -0.290234293  1.397598715
 1   -7.359149583  1.937476426  2.583356961
 1   -7.659523088  1.690278553  5.247228509
 1   -9.258469122  1.610748121  4.468318088
 1   -3.176445691  1.501637939  0.246674209
 1   -0.881975270  1.412356730  -0.675480447
 1   0.703735279  -0.321967433  0.102953276
 1   -0.006496039  -1.972409637  1.806465546
 1   -2.300965853  -1.893604507  2.732353486
 6   -5.336754611  -0.120074512  2.549682827
 6   -4.221712417  -0.147274717  2.090593548
 6   -7.151956064  -1.054851308  4.250057875
charge=0
method=tdhf
basis=def2-sv(p)
runtype=grad
functional=dtcam-vaee
d4=False

[guess]
type=huckel
save_mol=False

[scf]
type=rohf
maxit=1000
maxdiis=5
multiplicity=3
conv=1.0e-7
save_molden=False

[dftgrid]
rad_npts=96
ang_npts=302
pruned=

[properties]
grad=1

[tdhf]
type=mrsf
maxit=1000
multiplicity=1
conv=1.0e-7
nstate=1
zvconv=1.0e-7
