# Supplementary material for: Simulating the Energy Capture Process in Push–Pull Norbornadiene-Quadricyclane Photoswitches
Source: J Phys Chem Lett. 2025 Apr 23;16(17):4315–25. doi: 10.1021/acs.jpclett.5c00634 (PMC12051204; doi:10.1021/acs.jpclett.5c00634)
Supplement: Supplementary file 4 — jz5c00634_si_004.zip [file jz5c00634_si_004.zip › MRSF-TDDFT_geometry_optimizations/Compound_II/S0-QC-II/gradient.log]

   PyOQP started at 2025-02-01 08:45:43


          ***********************************************************
          *                                                         *
          *             OpenQP: Open Quantum Platform               *
          *                                                         *
          *                Version: 1.0 Aug, 2024                   *
          *                                                         *
          ***********************************************************
          *     The most efficient implementation of MRSF-TDDFT.    *
          ***********************************************************
          *                                                         *
          *   OpenQP was initiated by Prof. Cheol Ho Choi in 2012.  *
          *                                                         *
          *   It has since been developed by:                       *
          *   Dr. Vladimir Mironov                                  *
          *   Dr. Konstantin Komarov                                *
          *   Mr. Igor Gerasimov                                    *
          *   Dr. Hiroya Nakata                                     *
          *   Dr. Mohsen Mazaherifar                                *
          *                                                         *
          *   In 2024, Prof. Jingbai Li at Hoffmann Institute of    *
          *   Advanced Materials began developing PyOQP.            *
          *                                                         *
          ***********************************************************

                     Job Details:
                      Start Time: Sat Feb  1 08:45:43 2025    
                      Host: r21c02b16.bem2.kdm.wcss.pl  
                      Resources Allocated:
                        OpenMP Threads:    8

                    ++++++++++++++++++++++++++++++++++++++++
                      MODULE: apply_basis 
                      Setting up basis set information
                    ++++++++++++++++++++++++++++++++++++++++

     Basis Sets options
     ------------------
     Basis Set File: /home/mkochman/programs/openqp/openqp/share/basis_sets/def2-sv(p).basis
     Number of Shells  =     124     Number of Primitives  =     248
     Number of Basis Set functions  =     277
     Maximum Angluar Momentum =       2


                    ++++++++++++++++++++++++++++++++++++++++
                       MODULE: int1e
                       Computing H, S and T Matrices
                    ++++++++++++++++++++++++++++++++++++++++

                     ================================
                     Cartesian Coordinate in Angstrom
                     ================================
        ATOM     ZNUC           X              Y              Z
      --------------------------------------------------------------
          1      6.0    -8.356792096    -0.332726383     4.831782571
          2      6.0    -8.507062588    -1.134961334     3.573705941
          3      6.0    -8.009552845    -0.205804252     2.453628775
          4      6.0    -7.608108386     1.055478890     3.161909786
          5      6.0    -6.642404130    -0.118020181     3.114544271
          6      6.0    -8.268765682     1.145381204     4.520187467
          7      6.0    -6.403425745    -2.075275456     4.907916549
          8      6.0    -2.898011451    -0.190692131     1.553271789
          9      7.0    -5.801387664    -2.901087771     5.433048586
         10      6.0    -2.482029237     0.742091289     0.585681676
         11      6.0    -1.192058691     0.688324599     0.070709006
         12      6.0    -0.302107693    -0.285407139     0.508011340
         13      6.0    -0.700295298    -1.211899227     1.464032921
         14      6.0    -1.987469011    -1.172183237     1.987339174
         15      1.0    -8.778448871    -0.704530407     5.758692074
         16      1.0    -9.135980218    -2.008232256     3.462207427
         17      1.0    -8.229279439    -0.290234293     1.397598715
         18      1.0    -7.359149583     1.937476426     2.583356961
         19      1.0    -7.659523088     1.690278553     5.247228509
         20      1.0    -9.258469122     1.610748121     4.468318088
         21      1.0    -3.176445691     1.501637939     0.246674209
         22      1.0    -0.881975270     1.412356730    -0.675480447
         23      1.0     0.703735279    -0.321967433     0.102953276
         24      1.0    -0.006496039    -1.972409637     1.806465546
         25      1.0    -2.300965853    -1.893604507     2.732353486
         26      6.0    -5.336754611    -0.120074512     2.549682827
         27      6.0    -4.221712417    -0.147274717     2.090593548
         28      6.0    -7.151956064    -1.054851308     4.250057875

 ...... End Of One Electron Integrals ......


                    ++++++++++++++++++++++++++++++++++++++++
                       MODULE: Guess_Huckel
                       Initial guess using Huckel theory
                    ++++++++++++++++++++++++++++++++++++++++

 ...... End of initial orbital guess ......

   Step  CPU time (seconds):      0.000   Wall time (seconds):      0.000
   Total CPU time (seconds):      0.000   Wall time (seconds):      0.000

   ==============================================
      PyQOP: Orbital Guess
   ==============================================

   PyOQP guess type:                   huckel
   PyOQP guess file:                   compute orbitals
   PyOQP guess alpha:                  computed
   PyOQP guess beta:                   computed


   ==============================================
   PyOQP: Entering Electronic Energy Calculation
   ==============================================

   PyOQP natom:                        28
   PyOQP charge:                       0
   PyOQP basis:                        def2-sv(p)
    

   ==============================================
   PyOQP: Normal SCF steps
   ==============================================

   PyOQP method:                       tdhf
   PyOQP hf/functional:                dtcam-vaee
   PyOQP scf type:                     rohf
   PyOQP scf maxit:                    1000
   PyOQP scf multiplicity:             3
   PyOQP scf convergence:              1e-07
   PyOQP scf incremental:              True
   PyOQP diis type:                    cdiis
   PyOQP vdiis/cdiis switch:           0.3
   PyOQP vdiis/vshift switch:          0.003
   PyOQP cdiis/vshift_switch           0.3
   PyOQP vshift:                       0.0
   

                    ++++++++++++++++++++++++++++++++++++++++
                       MODULE: HF_DFT_Energy
                       Computing HF/DFT SCF Energy
                    ++++++++++++++++++++++++++++++++++++++++

     Lebedev grid-based DFT options
     ------------------------------
     XC functional: DTCAM-VAEE
     NRAD  =      96     NLEB  =     302
     THRESH=    0.00E+00
 
 The LibXC 6.2.2 version is used.
 S. Lehtola, C. Steigemann, M. J.T. Oliveira, and M. A.L. Marques.,  SoftwareX 7, 1–5 (2018)
 The libXC interfaces are described in the following article:
 Igor S. Gerasimov, Federico Zahariev, Sarom S. Leang, Anton Tesliuk, Mark S. Gordon, Michael G. Medvedev,
 Introducing LibXC into GAMESS (US),
 Mendeleev Commun., 2021, 31, 302–305
 
 The information about selected functionals:
The CAM version of B3LYP, tuned for excitations and properties exchange-correlation functional will be used with a coefficient   1.00000000E+00.
The functional has been described in the following articles:
[1] K. Okuno, Y. Shigeta, R. Kishi, H. Miyasaka, and M. Nakano.,  J. Photochem. Photobiol., A 235, 29 (2012); DOI: 10.1016/j.jphotochem.2012.03.003
[2] W. Park, A. Lashkaripour, K. Komarov, S. Lee, M. Huix-Rotllant, and C. H. Choi, J. Chem. Theory Comput., ??, ?? (2024); DOI: 10.1021/acs.jctc.4c00640
 
CAM-corrected functional is called
Yanai's notation of CAM parameters is used
The global hybrid part:                  5.00000000E-01
Additional long-range hybrid part:      -2.00000000E-01
Range-saparated factor:                  3.30000000E-01
 
     DFT Threshold         = 0.123E-08
   Step  CPU time (seconds):      0.882   Wall time (seconds):      0.121
   Total CPU time (seconds):      0.882   Wall time (seconds):      0.121

     SCF options
     ------------------
     SCF type = ROHF                 MaxIT =  1000
     MaxDIIS =     5                 Conv =   0.0000001000
     DIIS Type = c-DIIS
     vDIIS_cDIIS_Switch =  0.30000   vDIIS_vshift_Switch =  0.00300
     DIIS Reset Mod =    10          DIIS Reset Conv =   0.00500000
     VShift =  0.00000               VShift_cDIIS_Switch =  0.30000
     MOM =     F                     MOM_Switch =  0.00300


   Direct SCF iterations begin.
   =============================================================================================
    Iter         Energy            Delta E         Int Skip     DIIS Error     Shift     Method
   =============================================================================================
       1    -668.8056074493   -668.8056074493      82982294     0.59410829     0.000     SD
       2    -666.4758615275      2.3297459217      82844276     0.36903236     0.000     C-DIIS
       3    -662.5509048448      3.9249566827      82902401     0.36574515     0.000     C-DIIS
       4    -670.0673700561     -7.5164652113      82969635     0.13724027     0.000     C-DIIS
       5    -670.3423756003     -0.2750055442      83255878     0.16142671     0.000     C-DIIS
       6    -670.8406181338     -0.4982425335      83483835     0.01607825     0.000     C-DIIS
       7    -670.8569063000     -0.0162881661      84063447     0.00934753     0.000     C-DIIS
       8    -670.8609037931     -0.0039974932      85560268     0.00373811     0.000     C-DIIS
       9    -670.8621770763     -0.0012732831      86183666     0.00188956     0.000     C-DIIS
      10    -670.8624587867     -0.0002817105      86592269     0.00210308     0.000     C-DIIS
      11    -670.8627171951     -0.0002584083      90782578     0.00079316     0.000     C-DIIS
      12    -670.8628486675     -0.0001314724      90542518     0.00044230     0.000     C-DIIS
      13    -670.8629076668     -0.0000589994      92888147     0.00029647     0.000     C-DIIS
      14    -670.8629571606     -0.0000494938      92477405     0.00022215     0.000     C-DIIS
      15    -670.8629826925     -0.0000255319      92977024     0.00021150     0.000     C-DIIS
      16    -670.8629887628     -0.0000060703      95169818     0.00007839     0.000     C-DIIS
      17    -670.8629900058     -0.0000012430      96842210     0.00004987     0.000     C-DIIS
      18    -670.8629901571     -0.0000001513     104090135     0.00003237     0.000     C-DIIS
      19    -670.8629902633     -0.0000001062     101416640     0.00001036     0.000     C-DIIS
      20    -670.8629902870     -0.0000000237     109402234     0.00000502     0.000     C-DIIS
      21    -670.8629902928     -0.0000000058     111418676     0.00000419     0.000     C-DIIS
      22    -670.8629902923      0.0000000005     113887919     0.00000305     0.000     C-DIIS
      23    -670.8629902938     -0.0000000015     115249395     0.00000202     0.000     C-DIIS
      24    -670.8629902926      0.0000000012     115245561     0.00000160     0.000     C-DIIS
      25    -670.8629902890      0.0000000036     119379685     0.00000141     0.000     C-DIIS
      26    -670.8629902820      0.0000000070     122011170     0.00000064     0.000     C-DIIS
      27    -670.8629902800      0.0000000020     121832900     0.00000050     0.000     C-DIIS
      28    -670.8629902732      0.0000000067     123397495     0.00000029     0.000     C-DIIS
      29    -670.8629902586      0.0000000146     129555242     0.00000011     0.000     C-DIIS
      30    -670.8629902493      0.0000000093     127970694     0.00000016     0.000     C-DIIS
      31    -670.8629902370      0.0000000123     138404790     0.00000009     0.000     C-DIIS
   ----------------------------------------------------------------
          SCF convergence achieved ....

 Final ROHF energy is     -670.8629902370 after  31 iterations


 DFT: XC energy              =       -55.4597694477
 DFT: total electron density =       114.0000030634
 DFT: number of electrons    =       114


          ===============================
          Molecular Orbitals and Energies
          ===============================

   -------------- Alpha Orbitals -------------

                          1                2                3                4                5
                  -14.7900367507   -10.6413282612   -10.6399682300   -10.6210107348   -10.6201501958
    1  C  1  S     -0.0000042410     0.0075742129     0.0002469211    -0.2373440932     0.9608119262
    2  C  1  S      0.0005560913     0.0013348407    -0.0003582731    -0.0122908171     0.0435647044
    3  C  1  S      0.0037562936     0.0139922665    -0.0056316175    -0.0151555903    -0.0641959989
    4  C  1  X      0.0002088501    -0.0007046934     0.0000981911    -0.0010702911     0.0013616044
    5  C  1  Y     -0.0000050227     0.0003019111     0.0001179665     0.0000175788    -0.0006447979
    6  C  1  Z     -0.0001827413     0.0000296041    -0.0001033696     0.0000930290    -0.0023035733
    7  C  1  X      0.0003001306     0.0048944099    -0.0007950005    -0.0003017046    -0.0050921979
    8  C  1  Y      0.0012219044    -0.0013639240    -0.0005058507     0.0006607108    -0.0011069201
    9  C  1  Z     -0.0023790387    -0.0013034239    -0.0014044129     0.0091318883     0.0129035713
   10  C  1 XX      0.0000185013    -0.0012402972     0.0001479579    -0.0003069193     0.0007140287
   11  C  1 YY      0.0000378847    -0.0004096496    -0.0001054711     0.0001677861     0.0013264990
   12  C  1 ZZ      0.0000976358    -0.0001670376     0.0002896270     0.0007263084     0.0017083556
   13  C  1 XY      0.0000888025     0.0008698166     0.0000515980     0.0000510705    -0.0000170575
   14  C  1 XZ     -0.0000941861     0.0005652031    -0.0004468238     0.0006468377    -0.0005471079
   15  C  1 YZ     -0.0000053989    -0.0005889730    -0.0000436883     0.0010182262     0.0003734966
   16  C  2  S      0.0000003825     0.0078950959     0.0002410838    -0.9605512857    -0.2375619556
   17  C  2  S      0.0011135992     0.0017110964     0.0000895445    -0.0454884395    -0.0090505865
   18  C  2  S     -0.0032949007     0.0171870548    -0.0051739265     0.0667021198     0.0369384263
   19  C  2  X      0.0002423266    -0.0006379277     0.0004365342    -0.0024949489    -0.0000397198
   20  C  2  Y      0.0000802165     0.0003658968     0.0002942484    -0.0014393222    -0.0007034382
   21  C  2  Z      0.0000345026    -0.0003284017    -0.0002565018    -0.0009852146    -0.0008377781
   22  C  2  X     -0.0008157505     0.0057411843    -0.0005004849     0.0139086968     0.0032684712
   23  C  2  Y      0.0002162456    -0.0035539714     0.0026211601     0.0134668964     0.0071383666
   24  C  2  Z     -0.0006116371     0.0008091270    -0.0000473997     0.0026592518     0.0055790830
   25  C  2 XX      0.0000675597    -0.0014958502     0.0006028664    -0.0013689685    -0.0000571803
   26  C  2 YY      0.0001156441     0.0001446286     0.0002338119    -0.0012916640    -0.0005034453
   27  C  2 ZZ      0.0001096204    -0.0004930398    -0.0000022514    -0.0007306814    -0.0015813810
   28  C  2 XY      0.0000621680    -0.0001258951     0.0004110776    -0.0008843423    -0.0002650791
   29  C  2 XZ     -0.0000415372    -0.0009060139    -0.0001954592    -0.0002885631    -0.0001879003
   30  C  2 YZ      0.0000126613    -0.0000929307     0.0000611356    -0.0001223730    -0.0010106633
   31  C  3  S     -0.0000072779     0.0010330052     0.0065095511    -0.0211035787    -0.0057141918
   32  C  3  S     -0.0004655449     0.0005153087     0.0021858875     0.0004553683    -0.0014849326
   33  C  3  S     -0.0004081729    -0.0050306855     0.0132388802    -0.0270760306    -0.0103380984
   34  C  3  X     -0.0000984070     0.0000060507    -0.0007603227     0.0001187347    -0.0004294055
   35  C  3  Y     -0.0001526806    -0.0002575915     0.0000603324    -0.0002381473    -0.0000839489
   36  C  3  Z     -0.0000090802     0.0004683429    -0.0000115732     0.0005530142     0.0001160343
   37  C  3  X      0.0001516975    -0.0012145090     0.0050359277     0.0007926293     0.0000320814
   38  C  3  Y     -0.0004552559     0.0009081736    -0.0024974043     0.0029944995     0.0010100699
   39  C  3  Z      0.0001507127     0.0012047572    -0.0016984033    -0.0103964320    -0.0014215757
   40  C  3 XX     -0.0000715917    -0.0001518094    -0.0015722239     0.0006794897    -0.0001389326
   41  C  3 YY     -0.0000651336     0.0001974129    -0.0000231727     0.0009686409     0.0001193633
   42  C  3 ZZ      0.0000230160     0.0005611097    -0.0003014096     0.0010224135     0.0005474901
   43  C  3 XY     -0.0000090297    -0.0002395628    -0.0001900788     0.0005128662     0.0000255592
   44  C  3 XZ      0.0000394306     0.0001918347    -0.0010407389    -0.0004858740    -0.0001835489
   45  C  3 YZ     -0.0000582619    -0.0001643250    -0.0000346031    -0.0008916974    -0.0001834071
   46  C  4  S     -0.0000138944     0.0010717000     0.0063278176    -0.0008003823    -0.0006423736
   47  C  4  S     -0.0007831344     0.0000396494     0.0015377607     0.0015387658    -0.0011805864
   48  C  4  S      0.0020737803    -0.0053917826     0.0150611301     0.0131458394    -0.0054584293
   49  C  4  X     -0.0000423793    -0.0001218758    -0.0006424192     0.0001449351    -0.0002229018
   50  C  4  Y      0.0001850955    -0.0000919035     0.0003875580    -0.0004289425     0.0001316098
   51  C  4  Z      0.0000146929     0.0001379506    -0.0000654708    -0.0002073987     0.0000826380
   52  C  4  X     -0.0003312041    -0.0007517193     0.0027801927    -0.0007366943     0.0005702697
   53  C  4  Y     -0.0006150509    -0.0010393311    -0.0035817708    -0.0024132064     0.0002001298
   54  C  4  Z      0.0004483486    -0.0007877263     0.0016289249     0.0008879508    -0.0023259169
   55  C  4 XX     -0.0001114335    -0.0002327658    -0.0008090640     0.0002154687    -0.0000518856
   56  C  4 YY     -0.0000681422     0.0003529468    -0.0011603472    -0.0001376038     0.0000005269
   57  C  4 ZZ     -0.0001047683     0.0000616006     0.0001006138     0.0002113870    -0.0000434980
   58  C  4 XY      0.0000054887     0.0000750888     0.0012261077    -0.0001884251     0.0001549130
   59  C  4 XZ     -0.0000644553     0.0000506486    -0.0000664101     0.0001125024    -0.0000502580
   60  C  4 YZ     -0.0000282516    -0.0003479963    -0.0001956056     0.0002781388    -0.0002579719
   61  C  5  S     -0.0000145802     0.0690658176     0.9874050260     0.0010220669    -0.0005341761
   62  C  5  S     -0.0001986115     0.0034558349     0.0454231314     0.0008621551    -0.0007957510
   63  C  5  S     -0.0038233516     0.0322683567    -0.0462449205     0.0014026947    -0.0038607148
   64  C  5  X      0.0001334889    -0.0000152271    -0.0008075551    -0.0003320473     0.0004575506
   65  C  5  Y     -0.0001040846     0.0005040479     0.0000934258     0.0004205538     0.0000400479
   66  C  5  Z      0.0000241872    -0.0003503331    -0.0005908856    -0.0003294825     0.0001371336
   67  C  5  X     -0.0088962133     0.0049165506     0.0202473926     0.0178578524    -0.0182368053
   68  C  5  Y     -0.0008945073    -0.0030322031     0.0018036368    -0.0016297897    -0.0006127645
   69  C  5  Z      0.0046584775    -0.0008238807    -0.0060986958    -0.0086014706     0.0059942291
   70  C  5 XX     -0.0000087361    -0.0000464768     0.0037882212    -0.0004943461     0.0000526948
   71  C  5 YY     -0.0000734096    -0.0008010274     0.0011244647    -0.0000849297    -0.0000238798
   72  C  5 ZZ     -0.0000329713    -0.0011129467     0.0013250536    -0.0000308955     0.0000614510
   73  C  5 XY      0.0000358638    -0.0004387013    -0.0001337209    -0.0003941458    -0.0000008898
   74  C  5 XZ     -0.0000409301     0.0003212334    -0.0010719846     0.0005078351    -0.0002120941
   75  C  5 YZ     -0.0000349958     0.0010355014    -0.0001736614    -0.0000331191     0.0000492644
   76  C  6  S     -0.0000045456     0.0000401515     0.0000431686    -0.0016842102     0.0078473818
   77  C  6  S      0.0001474855    -0.0011326131    -0.0008958102     0.0009883374     0.0004876316
   78  C  6  S     -0.0032348182     0.0038615016     0.0020597604    -0.0041965228     0.0210617495
   79  C  6  X      0.0000193658    -0.0001063245    -0.0001324714    -0.0001557112     0.0000490608
   80  C  6  Y     -0.0000218310     0.0000975408    -0.0000064507    -0.0005275693     0.0010351314
   81  C  6  Z     -0.0000324066    -0.0000495287     0.0000430016     0.0000660605    -0.0002269727
   82  C  6  X     -0.0000322764     0.0028324800     0.0014377293    -0.0003496586     0.0015466138
   83  C  6  Y      0.0012257393    -0.0008248924    -0.0018998304     0.0008595156    -0.0076956841
   84  C  6  Z      0.0008985126    -0.0014054070     0.0013140163     0.0026936203    -0.0015156881
   85  C  6 XX      0.0000004766    -0.0000921077    -0.0001424160     0.0002919634     0.0000183634
   86  C  6 YY     -0.0000040398     0.0000502567     0.0000624850     0.0004590632    -0.0018207688
   87  C  6 ZZ      0.0000137573    -0.0002035868    -0.0001583930     0.0000334094    -0.0002221397
   88  C  6 XY     -0.0000427659    -0.0002374222    -0.0002593361     0.0002015427    -0.0002511378
   89  C  6 XZ      0.0000203510    -0.0001988956    -0.0000892334     0.0000242900     0.0001322367
   90  C  6 YZ     -0.0000317148     0.0002321125     0.0001433313    -0.0003704710     0.0005788932
   91  C  7  S      0.0001936987     0.0101502870    -0.0001292840     0.0035749892    -0.0011425684
   92  C  7  S      0.0020608178     0.0012100018     0.0006214991    -0.0003432758     0.0000590025
   93  C  7  S      0.0016380792     0.0104943023    -0.0104753978     0.0246423438    -0.0123016674
   94  C  7  X     -0.0012082741     0.0008865901    -0.0000649863    -0.0004679315     0.0001709612
   95  C  7  Y      0.0016712330    -0.0013772350     0.0000392485     0.0002091388    -0.0002743872
   96  C  7  Z     -0.0010366920     0.0008368437     0.0000615394    -0.0003572224    -0.0000644459
   97  C  7  X      0.0213849018     0.0054673028     0.0053729822    -0.0152864542     0.0064171757
   98  C  7  Y     -0.0284191868    -0.0095300972    -0.0074601494     0.0218237553    -0.0110734220
   99  C  7  Z      0.0181346290     0.0053177931     0.0052026585    -0.0150427474     0.0062248092
  100  C  7 XX      0.0002025387    -0.0009174077     0.0002818378     0.0000597708    -0.0000203182
  101  C  7 YY     -0.0003871728    -0.0020684712     0.0002263645    -0.0000764012    -0.0003452360
  102  C  7 ZZ      0.0003755226    -0.0006769838     0.0000671960     0.0002785634     0.0001647556
  103  C  7 XY      0.0011491822     0.0017330567    -0.0001958502    -0.0001651856    -0.0000401372
  104  C  7 XZ     -0.0007452222    -0.0009978364    -0.0000219068     0.0000898095    -0.0001144869
  105  C  7 YZ      0.0009682738     0.0016733485    -0.0001338881    -0.0001439988     0.0000267804
  106  C  8  S     -0.0000013961    -0.0003664365    -0.0015606963    -0.0001935843     0.0003680254
  107  C  8  S      0.0003624631    -0.0006508667    -0.0022139053    -0.0001450832     0.0003156534
  108  C  8  S      0.0028238536    -0.0017492447    -0.0102163756    -0.0008760547     0.0009343947
  109  C  8  X     -0.0000093167     0.0000599202     0.0005672970    -0.0000311929     0.0000053990
  110  C  8  Y     -0.0000155880     0.0000384253    -0.0000330153     0.0000427363     0.0000029428
  111  C  8  Z      0.0000143398    -0.0000612384    -0.0001947597    -0.0000042142    -0.0000001716
  112  C  8  X     -0.0026459678     0.0030090177     0.0090617564     0.0019626974    -0.0021612187
  113  C  8  Y      0.0002614671    -0.0009751257    -0.0000155751    -0.0008096507     0.0000703009
  114  C  8  Z      0.0009526926    -0.0004306191    -0.0042627968    -0.0003446474     0.0008910505
  115  C  8 XX      0.0001073747    -0.0000954811    -0.0007559432    -0.0000382724     0.0000683380
  116  C  8 YY      0.0000570037    -0.0001072464    -0.0004263284    -0.0000071378     0.0000403789
  117  C  8 ZZ      0.0000601760    -0.0001176903    -0.0004850727    -0.0000267880     0.0000497851
  118  C  8 XY     -0.0000106926    -0.0000262828     0.0000398169    -0.0000080964    -0.0000000265
  119  C  8 XZ     -0.0000216658     0.0000095750     0.0001754552     0.0000325128    -0.0000185352
  120  C  8 YZ     -0.0000033055     0.0000097591     0.0000007573    -0.0000004489     0.0000029668
  121  N  9  S     -0.9881440165    -0.0000436974     0.0000019775     0.0000153225    -0.0000062824
  122  N  9  S      0.0463157409     0.0020224021     0.0000236175    -0.0007050237     0.0002909778
  123  N  9  S     -0.0520207021    -0.0170857104    -0.0049491883     0.0176256146    -0.0077463833
  124  N  9  X      0.0021355562     0.0006975722    -0.0000685698    -0.0001607034     0.0001244752
  125  N  9  Y     -0.0029686710    -0.0008360822     0.0000686375     0.0001157808    -0.0000186787
  126  N  9  Z      0.0018837116     0.0005694318    -0.0000553614    -0.0000172455     0.0000353109
  127  N  9  X      0.0069655999     0.0029382391     0.0005522462    -0.0027857302     0.0014584506
  128  N  9  Y     -0.0098826593    -0.0033109612    -0.0008747110     0.0031376985    -0.0010796941
  129  N  9  Z      0.0062756287     0.0023664953     0.0004683724    -0.0016771186     0.0008350354
  130  N  9 XX     -0.0032362550     0.0006077588    -0.0000014770    -0.0001035014     0.0000357340
  131  N  9 YY     -0.0028609497     0.0007959445    -0.0000465512    -0.0002023197     0.0000840987
  132  N  9 ZZ     -0.0033465008     0.0005505345    -0.0000231919    -0.0001776020     0.0000835513
  133  N  9 XY     -0.0006993114    -0.0003242087     0.0000371376    -0.0000386983     0.0000263547
  134  N  9 XZ      0.0004476667     0.0001957727    -0.0000227335     0.0000427182     0.0000147718
  135  N  9 YZ     -0.0005874644    -0.0002843739     0.0000672055     0.0000041591    -0.0000277740
  136  C 10  S     -0.0000071916    -0.0000306624    -0.0002061850    -0.0000006206     0.0000475409
  137  C 10  S      0.0000637050    -0.0000673859    -0.0003635210    -0.0000103518     0.0000508318
  138  C 10  S      0.0002254187    -0.0001772178    -0.0027551785    -0.0000255633     0.0010860234
  139  C 10  X      0.0000035697    -0.0000004147     0.0000989048    -0.0000173861    -0.0000143595
  140  C 10  Y     -0.0000131906     0.0000028394     0.0000224322     0.0000088828    -0.0000172222
  141  C 10  Z      0.0000093873    -0.0000026754    -0.0000586432     0.0000016952     0.0000203794
  142  C 10  X      0.0003502054    -0.0006628726    -0.0018880640    -0.0003751663     0.0006119610
  143  C 10  Y     -0.0003352083     0.0002459121     0.0015794935     0.0001732620    -0.0004456025
  144  C 10  Z      0.0001239170     0.0000683204    -0.0004316780     0.0000614676     0.0001107809
  145  C 10 XX      0.0000004390    -0.0000033796    -0.0001110305     0.0000186196     0.0000055135
  146  C 10 YY     -0.0000002904     0.0000148602     0.0000385377    -0.0000055074    -0.0000016662
  147  C 10 ZZ     -0.0000153513     0.0000229723     0.0000512309     0.0000186182    -0.0000087855
  148  C 10 XY     -0.0000194410     0.0000224718     0.0000450839     0.0000141616    -0.0000124491
  149  C 10 XZ      0.0000079934    -0.0000130611     0.0000255597    -0.0000133263     0.0000025072
  150  C 10 YZ     -0.0000059277    -0.0000131767    -0.0000606640     0.0000050500    -0.0000024286
  151  C 11  S     -0.0000035898     0.0000051923    -0.0000024424     0.0000035148    -0.0000059246
  152  C 11  S     -0.0000397340     0.0000445031     0.0000691180     0.0000399460    -0.0000263793
  153  C 11  S     -0.0003034603     0.0007025601     0.0026749889     0.0002546833    -0.0008718751
  154  C 11  X      0.0000192122    -0.0000192042    -0.0000993471    -0.0000077147     0.0000230665
  155  C 11  Y      0.0000068951    -0.0000049984    -0.0000011858    -0.0000088267     0.0000037987
  156  C 11  Z     -0.0000139328     0.0000135000     0.0000391372     0.0000082576    -0.0000130745
  157  C 11  X     -0.0001355276    -0.0000337707    -0.0001074678    -0.0000031597     0.0001198302
  158  C 11  Y      0.0000250804    -0.0000680039    -0.0004998829     0.0000388877     0.0001035889
  159  C 11  Z      0.0000392533     0.0000739376     0.0004597704    -0.0000379122    -0.0001415178
  160  C 11 XX     -0.0000068836     0.0000095943     0.0000680077    -0.0000005704    -0.0000112676
  161  C 11 YY     -0.0000142201     0.0000142574     0.0000280505     0.0000098986    -0.0000083932
  162  C 11 ZZ     -0.0000134075     0.0000120690     0.0000310144     0.0000100936    -0.0000090192
  163  C 11 XY      0.0000012071    -0.0000032223    -0.0000160563     0.0000007179     0.0000017475
  164  C 11 XZ     -0.0000112848     0.0000098024     0.0000139166     0.0000106567    -0.0000042138
  165  C 11 YZ     -0.0000129418     0.0000114479     0.0000408358     0.0000083155    -0.0000088604
  166  C 12  S     -0.0000028601    -0.0000031924    -0.0000111780     0.0000010540    -0.0000009726
  167  C 12  S     -0.0000305536     0.0000236471     0.0000808101     0.0000184342    -0.0000247894
  168  C 12  S      0.0002166707    -0.0009946102    -0.0020995484    -0.0003712535     0.0006097105
  169  C 12  X      0.0000180749    -0.0000104812    -0.0000386134    -0.0000120746     0.0000109968
  170  C 12  Y     -0.0000020315     0.0000089921    -0.0000044049     0.0000043725    -0.0000002698
  171  C 12  Z     -0.0000057067    -0.0000023245     0.0000157656    -0.0000010046    -0.0000045790
  172  C 12  X     -0.0001307335     0.0003283894     0.0008207303     0.0001274230    -0.0002238423
  173  C 12  Y      0.0000912015     0.0000905203    -0.0000579169     0.0000560047    -0.0000162664
  174  C 12  Z     -0.0000228759    -0.0002215284    -0.0002917607    -0.0000943003     0.0001113232
  175  C 12 XX     -0.0000081842     0.0000067257     0.0000171642     0.0000059422    -0.0000066701
  176  C 12 YY     -0.0000056311     0.0000006422     0.0000089610     0.0000024889    -0.0000019389
  177  C 12 ZZ     -0.0000121880     0.0000049464     0.0000304842     0.0000053834    -0.0000068777
  178  C 12 XY     -0.0000066620     0.0000024796     0.0000208197     0.0000012435    -0.0000041690
  179  C 12 XZ     -0.0000013629     0.0000040402     0.0000074176     0.0000018578    -0.0000011653
  180  C 12 YZ     -0.0000134694     0.0000164235     0.0000502726     0.0000097814    -0.0000119619
  181  C 13  S     -0.0000034012     0.0000058403     0.0000009053     0.0000000491    -0.0000047510
  182  C 13  S     -0.0000290808     0.0000055520     0.0000955852     0.0000072118    -0.0000264706
  183  C 13  S     -0.0006781706     0.0015770827     0.0022493582     0.0008309421    -0.0008028746
  184  C 13  X      0.0000302903    -0.0000425548    -0.0000917874    -0.0000244169     0.0000242188
  185  C 13  Y     -0.0000089340    -0.0000027530     0.0000085810     0.0000007945    -0.0000048354
  186  C 13  Z     -0.0000055210     0.0000215670     0.0000272214     0.0000072618    -0.0000062511
  187  C 13  X      0.0001467901    -0.0003570207    -0.0002210476    -0.0001684534     0.0001137151
  188  C 13  Y      0.0000987797     0.0004690706     0.0003612118     0.0001724725    -0.0001499190
  189  C 13  Z     -0.0001433852    -0.0002401065    -0.0002193638    -0.0000790485     0.0000761287
  190  C 13 XX     -0.0000106550     0.0000231629     0.0000338198     0.0000083045    -0.0000053003
  191  C 13 YY     -0.0000079503     0.0000060318     0.0000333512     0.0000046395    -0.0000089666
  192  C 13 ZZ     -0.0000172633     0.0000145181     0.0000596383     0.0000078809    -0.0000136466
  193  C 13 XY     -0.0000121058     0.0000063164     0.0000408777     0.0000058610    -0.0000073890
  194  C 13 XZ      0.0000038103    -0.0000105854    -0.0000145980    -0.0000031234     0.0000003618
  195  C 13 YZ     -0.0000092136     0.0000036069     0.0000222265     0.0000046033    -0.0000050591
  196  C 14  S     -0.0000067245    -0.0000923405    -0.0001761143    -0.0000544157     0.0000482979
  197  C 14  S      0.0000718014    -0.0001327746    -0.0003435552    -0.0000487171     0.0000475252
  198  C 14  S      0.0010014139    -0.0020607465    -0.0016382021    -0.0014951001     0.0009719494
  199  C 14  X     -0.0000330091     0.0000698094     0.0000806205     0.0000335928    -0.0000182534
  200  C 14  Y      0.0000446411    -0.0000051113    -0.0000160240    -0.0000216877     0.0000131976
  201  C 14  Z     -0.0000224828    -0.0000261268    -0.0000181313     0.0000056338    -0.0000033969
  202  C 14  X      0.0005059600    -0.0003627675    -0.0012440600    -0.0001284809     0.0002944012
  203  C 14  Y      0.0001527020    -0.0009829979    -0.0011025459    -0.0005471585     0.0004540907
  204  C 14  Z     -0.0003583701     0.0009746813     0.0015510551     0.0005616229    -0.0005110915
  205  C 14 XX      0.0000009894    -0.0000401038    -0.0000368752    -0.0000114746    -0.0000044499
  206  C 14 YY     -0.0000140369    -0.0000021777     0.0000630095    -0.0000018428    -0.0000011539
  207  C 14 ZZ      0.0000001051    -0.0000094887    -0.0000212831    -0.0000070977     0.0000002312
  208  C 14 XY      0.0000152147    -0.0000047796    -0.0000698002     0.0000060456     0.0000044294
  209  C 14 XZ     -0.0000191515     0.0000253254     0.0000783692     0.0000032929    -0.0000079304
  210  C 14 YZ     -0.0000058940     0.0000043117    -0.0000115467     0.0000151202    -0.0000124882
  211  H 15  S      0.0002398066    -0.0002407346     0.0002398563     0.0003816581    -0.0024637674
  212  H 15  S      0.0000399274    -0.0008104237     0.0013026238    -0.0020625575     0.0072684272
  213  H 16  S      0.0001747008    -0.0009778023     0.0004630174     0.0034403403     0.0003257358
  214  H 16  S      0.0000836499    -0.0024806219     0.0014111578    -0.0058489752    -0.0030928885
  215  H 17  S      0.0000068575     0.0003343859    -0.0009111592    -0.0000119310     0.0003598996
  216  H 17  S      0.0002038267     0.0009712169    -0.0026585316     0.0000737204     0.0010649201
  217  H 18  S      0.0000362472     0.0002129782    -0.0001549579    -0.0002166661    -0.0000043625
  218  H 18  S      0.0001060941     0.0011674194    -0.0010478674    -0.0009537892     0.0002196247
  219  H 19  S      0.0000244438    -0.0005619523    -0.0004589326    -0.0000519938    -0.0003924316
  220  H 19  S     -0.0002830673    -0.0008117699    -0.0008785068    -0.0004136017    -0.0001469329
  221  H 20  S      0.0000896703     0.0001388134     0.0001459055     0.0004693617    -0.0002594806
  222  H 20  S      0.0001156627     0.0008325743     0.0007140563     0.0002361791     0.0002817920
  223  H 21  S      0.0000801043    -0.0000947452    -0.0003554052    -0.0000545017     0.0001010674
  224  H 21  S      0.0000598404    -0.0000258330    -0.0000587653    -0.0000620191    -0.0000061119
  225  H 22  S      0.0000130351    -0.0000023654     0.0000294122    -0.0000147831    -0.0000014711
  226  H 22  S      0.0000972777    -0.0000879943    -0.0002207992    -0.0000764793     0.0000719432
  227  H 23  S      0.0000103402    -0.0000167909    -0.0000467140    -0.0000084057     0.0000134449
  228  H 23  S      0.0000306697    -0.0000306136    -0.0001140931    -0.0000196393     0.0000252488
  229  H 24  S      0.0000203744     0.0000406712     0.0000128290     0.0000088157    -0.0000041446
  230  H 24  S      0.0001553932     0.0000075340    -0.0002410226    -0.0000416509     0.0000597314
  231  H 25  S      0.0001191599    -0.0001494031    -0.0003266409    -0.0000878847     0.0000937148
  232  H 25  S     -0.0002563060    -0.0002071437    -0.0001321320    -0.0000197321     0.0000444795
  233  C 26  S     -0.0000175859     0.0003885364     0.0051282805    -0.0007530227     0.0005471499
  234  C 26  S      0.0002590879     0.0000707105    -0.0000723795    -0.0010053908     0.0005015511
  235  C 26  S     -0.0030009655     0.0037589933     0.0554827998    -0.0086343858     0.0063118734
  236  C 26  X      0.0000688063    -0.0000595889     0.0007740356     0.0001889045     0.0000172776
  237  C 26  Y     -0.0001129940     0.0001698275     0.0000345171     0.0001279562     0.0000592152
  238  C 26  Z      0.0000601739    -0.0000764273    -0.0004073772    -0.0000468141     0.0000526306
  239  C 26  X     -0.0108452604     0.0177947029     0.0358294825     0.0091601314    -0.0136972479
  240  C 26  Y      0.0009506589    -0.0005979385    -0.0010685867    -0.0006600218     0.0001126903
  241  C 26  Z      0.0039051420    -0.0068992725    -0.0159681745    -0.0038077341     0.0061360963
  242  C 26 XX     -0.0000118910    -0.0000396180    -0.0030284805    -0.0000143665     0.0000156371
  243  C 26 YY      0.0000425690     0.0000131377    -0.0000043630    -0.0001799908     0.0000994211
  244  C 26 ZZ      0.0000383633    -0.0000655750    -0.0006819466    -0.0001712277     0.0000951054
  245  C 26 XY     -0.0000019020    -0.0001561691     0.0000628153    -0.0000513772    -0.0000123073
  246  C 26 XZ      0.0000438411     0.0000374677     0.0016720622    -0.0000696439    -0.0000666067
  247  C 26 YZ      0.0000127024    -0.0000823489     0.0001057137     0.0000073113     0.0000329957
  248  C 27  S     -0.0000116727    -0.0004426152    -0.0007822229    -0.0003953770     0.0007812935
  249  C 27  S      0.0007138047    -0.0010581755    -0.0007260784    -0.0007263455     0.0010480061
  250  C 27  S      0.0080714352    -0.0151603820    -0.0485645592    -0.0027921929     0.0075520158
  251  C 27  X      0.0000098269     0.0000131800    -0.0013755795     0.0000285197    -0.0000481787
  252  C 27  Y     -0.0000005387    -0.0000328060     0.0000585517    -0.0000448906     0.0000081415
  253  C 27  Z      0.0000029680     0.0000291084     0.0004924111     0.0000036468     0.0000168425
  254  C 27  X     -0.0072254404     0.0099124512     0.0372396290     0.0030217574    -0.0054023742
  255  C 27  Y     -0.0001824828     0.0002250149    -0.0010073141     0.0004744192     0.0002243672
  256  C 27  Z      0.0032450255    -0.0046037407    -0.0145441457    -0.0013840018     0.0020785089
  257  C 27 XX      0.0000052418    -0.0000689067     0.0009469097     0.0000014948     0.0000108519
  258  C 27 YY      0.0001227882    -0.0001820555    -0.0003694994    -0.0001228169     0.0001906201
  259  C 27 ZZ      0.0001116857    -0.0001716732    -0.0001545880    -0.0000932054     0.0001649772
  260  C 27 XY      0.0000227940    -0.0000227570    -0.0000640856    -0.0000217741    -0.0000107172
  261  C 27 XZ      0.0000348541    -0.0000269002    -0.0005876906    -0.0000626574     0.0000776443
  262  C 27 YZ     -0.0000207347     0.0000340982     0.0000632532     0.0000190039    -0.0000090738
  263  C 28  S      0.0000173625     0.9872875630    -0.0693890654     0.0097225287    -0.0055921255
  264  C 28  S      0.0012003154     0.0444586638    -0.0028432804    -0.0021621149     0.0010915138
  265  C 28  S      0.0239465768    -0.0523497120     0.0366215920    -0.0354669745     0.0137449077
  266  C 28  X      0.0000528926    -0.0011997255    -0.0002339534     0.0000565741    -0.0001470919
  267  C 28  Y     -0.0000974421    -0.0001566049    -0.0001089506    -0.0009710709    -0.0002095446
  268  C 28  Z      0.0000967128    -0.0002093987     0.0004592138    -0.0000549581    -0.0007669399
  269  C 28  X      0.0097709774     0.0127047962     0.0036769874    -0.0147637854     0.0104943382
  270  C 28  Y     -0.0162374154    -0.0094131383    -0.0014585031     0.0285042478    -0.0077793470
  271  C 28  Z      0.0102475695     0.0092170379    -0.0021737342    -0.0107403428     0.0143611632
  272  C 28 XX      0.0003606117     0.0018473414    -0.0005836202     0.0018499933    -0.0008844467
  273  C 28 YY      0.0004371255     0.0019391061    -0.0009202139    -0.0003122529    -0.0001157867
  274  C 28 ZZ      0.0002447284     0.0012708912    -0.0013317653     0.0004978065    -0.0001755734
  275  C 28 XY     -0.0002412048    -0.0014497227    -0.0004648956     0.0000672109     0.0006699963
  276  C 28 XZ      0.0001817595     0.0008477424     0.0005240438     0.0004851347     0.0009503215
  277  C 28 YZ     -0.0001842884    -0.0010288224     0.0010399972     0.0002901031    -0.0004122001

                          6                7                8                9               10
                  -10.6180185612   -10.6161097250   -10.6147548258   -10.6012602468   -10.5980830312
    1  C  1  S     -0.0018422789    -0.0005186181    -0.0002786097     0.0082939083     0.0005335674
    2  C  1  S      0.0003586090     0.0012421284     0.0012235166    -0.0005990631    -0.0015445799
    3  C  1  S      0.0069336456     0.0143726224     0.0077496939    -0.0069045754     0.0006273161
    4  C  1  X      0.0003850811     0.0001470436     0.0002252223     0.0000159253    -0.0002828053
    5  C  1  Y     -0.0006678215    -0.0002795903    -0.0001818881     0.0010194753     0.0001279497
    6  C  1  Z      0.0001458008    -0.0002464934    -0.0000550199    -0.0001120725     0.0003587058
    7  C  1  X      0.0016772671     0.0007355598     0.0011418038     0.0015463707    -0.0006585231
    8  C  1  Y     -0.0002187222     0.0003401186     0.0024506448    -0.0042453255     0.0003234982
    9  C  1  Z     -0.0013388862    -0.0034186760    -0.0014449325    -0.0022575917     0.0002780804
   10  C  1 XX      0.0001485819     0.0001943365     0.0000894787     0.0000036498    -0.0002930870
   11  C  1 YY      0.0003178402     0.0001934264     0.0001519281     0.0020355501    -0.0001340729
   12  C  1 ZZ     -0.0001053159    -0.0002652904    -0.0001273169     0.0001430801    -0.0001833984
   13  C  1 XY      0.0000621574    -0.0000275955    -0.0000756103     0.0000447678    -0.0000673926
   14  C  1 XZ      0.0002314297     0.0001358424     0.0000274681    -0.0000476033     0.0000605457
   15  C  1 YZ      0.0000048519     0.0001196057     0.0002603809    -0.0004297149    -0.0000794357
   16  C  2  S     -0.0029343039     0.0220927549    -0.0023499829    -0.0002407656     0.0001491119
   17  C  2  S      0.0006471134     0.0022734362     0.0013254247     0.0008654974    -0.0012400006
   18  C  2  S      0.0025207569    -0.0336744168     0.0083999515    -0.0026903105     0.0001169646
   19  C  2  X      0.0003928652     0.0004928878     0.0003113435     0.0001215623    -0.0001583103
   20  C  2  Y     -0.0003645795     0.0004790059    -0.0001884475     0.0000562726    -0.0000942374
   21  C  2  Z      0.0003864602    -0.0002373111     0.0002114637    -0.0001691056    -0.0003264433
   22  C  2  X      0.0007562687    -0.0067893942     0.0009580104    -0.0012480881     0.0004927534
   23  C  2  Y     -0.0038110432    -0.0096570840     0.0006141573    -0.0024468181    -0.0002881604
   24  C  2  Z      0.0004860363     0.0034114609    -0.0007115954    -0.0009962286    -0.0007151416
   25  C  2 XX      0.0000853711     0.0005347374     0.0000808103     0.0002413194    -0.0000942731
   26  C  2 YY      0.0000899766     0.0008928749    -0.0003749560    -0.0001472823    -0.0001254912
   27  C  2 ZZ      0.0002237698     0.0014175021     0.0000242341     0.0000572400    -0.0001711912
   28  C  2 XY     -0.0003422564     0.0003554331    -0.0001867487    -0.0000152501     0.0000413310
   29  C  2 XZ     -0.0001329331    -0.0003547968     0.0001899735    -0.0000785509    -0.0000919334
   30  C  2 YZ     -0.0001478083    -0.0009505109     0.0001082885    -0.0001413084    -0.0000599856
   31  C  3  S     -0.0070590068    -0.9785466102     0.1466190149    -0.0004725096    -0.0011240196
   32  C  3  S     -0.0009962291    -0.0461278808     0.0047753467     0.0010959203     0.0023627006
   33  C  3  S      0.0033285301     0.0724460633    -0.0324988686    -0.0031601390    -0.0073749091
   34  C  3  X     -0.0002804852    -0.0018061412    -0.0000918283     0.0000347635     0.0003523737
   35  C  3  Y      0.0002298032    -0.0003780161     0.0008167487    -0.0001616585     0.0000006498
   36  C  3  Z     -0.0001055741    -0.0023859342     0.0004026901     0.0001539124     0.0002714751
   37  C  3  X     -0.0008656301     0.0074189113    -0.0021602175    -0.0005187424    -0.0024801452
   38  C  3  Y      0.0004038528     0.0006497214    -0.0056241341    -0.0009727094    -0.0000527666
   39  C  3  Z      0.0025601521     0.0201793121    -0.0061839371    -0.0027824015    -0.0004398772
   40  C  3 XX     -0.0002276448    -0.0009133626     0.0000013762     0.0001750688     0.0000400401
   41  C  3 YY     -0.0000358387    -0.0007428603     0.0014581027     0.0000820469     0.0003058440
   42  C  3 ZZ     -0.0000899789    -0.0019329546     0.0003534582    -0.0000263327     0.0002689437
   43  C  3 XY     -0.0000833345    -0.0002258913     0.0006190108    -0.0000454257     0.0000166789
   44  C  3 XZ      0.0000404150    -0.0005656465     0.0003576710     0.0000912619    -0.0000062778
   45  C  3 YZ     -0.0000531459    -0.0000794074     0.0007995614    -0.0002281681    -0.0000018766
   46  C  4  S     -0.0010724988    -0.1463579978    -0.9787766954     0.0114208311    -0.0009778862
   47  C  4  S      0.0005832901    -0.0082034429    -0.0448404633    -0.0002796133     0.0015229930
   48  C  4  S     -0.0140497958    -0.0207208876     0.0636218216    -0.0058548782     0.0046265637
   49  C  4  X     -0.0001779214    -0.0008051884    -0.0003279335    -0.0004137723     0.0001794826
   50  C  4  Y      0.0001181412     0.0002232163     0.0027884163     0.0000932903    -0.0004607455
   51  C  4  Z     -0.0000212162    -0.0003969332    -0.0002252136     0.0009196273     0.0001560189
   52  C  4  X     -0.0007997458     0.0037422192    -0.0026849108     0.0019251074    -0.0027335108
   53  C  4  Y      0.0050284831     0.0089208106    -0.0127341324    -0.0042730573    -0.0029640552
   54  C  4  Z     -0.0032328555     0.0003056281     0.0046072127    -0.0027458248     0.0019441224
   55  C  4 XX      0.0001064594     0.0000422937    -0.0006314147     0.0004468456    -0.0000642563
   56  C  4 YY     -0.0000423985     0.0007974242    -0.0019287782     0.0001444414     0.0002484091
   57  C  4 ZZ     -0.0000078661     0.0000902112    -0.0011918555     0.0016697793     0.0002590845
   58  C  4 XY      0.0001292979     0.0005579848     0.0000276901    -0.0001072679     0.0000746641
   59  C  4 XZ      0.0000165127     0.0003747305     0.0002637713    -0.0009854629     0.0000822973
   60  C  4 YZ      0.0000938816     0.0010618595    -0.0000842611     0.0001868231    -0.0000864266
   61  C  5  S      0.0006479600     0.0077254701     0.0055578075    -0.0000113210    -0.0015167406
   62  C  5  S     -0.0012693021    -0.0022264734    -0.0014579590     0.0008234165     0.0027306681
   63  C  5  S      0.0283684275    -0.0307891594    -0.0144372082    -0.0060927744     0.0420230294
   64  C  5  X      0.0003473286     0.0002291939     0.0004284367    -0.0001084143     0.0003581518
   65  C  5  Y     -0.0002104949    -0.0004682338     0.0005648720     0.0000206356     0.0000994287
   66  C  5  Z      0.0001564860    -0.0007058162     0.0002443955     0.0000235794    -0.0001465713
   67  C  5  X     -0.0003649858    -0.0202934789    -0.0208446541     0.0004961954     0.0349447230
   68  C  5  Y     -0.0010299898     0.0063229984    -0.0051389582    -0.0025298267     0.0015114509
   69  C  5  Z      0.0025646957     0.0148255794     0.0029610453    -0.0006264524    -0.0195224098
   70  C  5 XX     -0.0001768597     0.0014322796     0.0003765837     0.0000309075     0.0011298252
   71  C  5 YY      0.0000788024     0.0002921760     0.0011142667     0.0000714711     0.0004506566
   72  C  5 ZZ     -0.0001927578     0.0001494425    -0.0001838225    -0.0000079920     0.0005597059
   73  C  5 XY     -0.0001132679    -0.0000651599    -0.0010650895     0.0002563272    -0.0000946702
   74  C  5 XZ      0.0001529763     0.0010421704     0.0000633982     0.0001898509    -0.0001892205
   75  C  5 YZ      0.0000536282    -0.0000424808    -0.0001055495    -0.0000946665     0.0000091020
   76  C  6  S     -0.0008304004    -0.0011789789    -0.0111024202    -0.9895593382    -0.0007646621
   77  C  6  S     -0.0006961268     0.0010119008    -0.0004695353    -0.0435169581     0.0001521929
   78  C  6  S      0.0054742161    -0.0033185979    -0.0226494658     0.0481281585    -0.0036839219
   79  C  6  X     -0.0001813430     0.0000956267     0.0004969936    -0.0004005714    -0.0000054846
   80  C  6  Y      0.0003463233    -0.0000213915    -0.0000716225     0.0010049186    -0.0000649978
   81  C  6  Z     -0.0002016199    -0.0004642866    -0.0009939779     0.0006483241    -0.0000164006
   82  C  6  X      0.0029949838     0.0009346758    -0.0035549473     0.0008465309     0.0001407574
   83  C  6  Y     -0.0013717495     0.0026966161     0.0046261289    -0.0024437839     0.0014802355
   84  C  6  Z     -0.0014793916     0.0001375170     0.0063871895    -0.0016124910     0.0013457893
   85  C  6 XX     -0.0001593503     0.0002650055     0.0003234997    -0.0004330011     0.0000781346
   86  C  6 YY     -0.0002038959    -0.0000973102     0.0000976507    -0.0006743500    -0.0000343105
   87  C  6 ZZ     -0.0000424514     0.0004493263     0.0017006292    -0.0005552236    -0.0000661642
   88  C  6 XY      0.0000042788     0.0000032030     0.0000390484     0.0000985883     0.0000518683
   89  C  6 XZ     -0.0000289506    -0.0000513378    -0.0009121372     0.0001260748    -0.0000481353
   90  C  6 YZ      0.0001473376    -0.0002423104    -0.0001050297    -0.0001136664     0.0000022667
   91  C  7  S     -0.9894279337     0.0070935179     0.0000537888     0.0007990880     0.0001824910
   92  C  7  S     -0.0484936365    -0.0002275443     0.0004047390    -0.0007106329    -0.0009506530
   93  C  7  S      0.0289838456    -0.0099623125    -0.0155827193     0.0043496073     0.0160254046
   94  C  7  X     -0.0000713253     0.0001456588     0.0001100372    -0.0000129711    -0.0000907360
   95  C  7  Y      0.0000250218    -0.0001109952    -0.0002182401    -0.0000791857     0.0002441832
   96  C  7  Z      0.0000089582     0.0002181653     0.0000533847    -0.0000490944    -0.0002414701
   97  C  7  X     -0.0397005599     0.0047148023     0.0097446556    -0.0042267925    -0.0149300237
   98  C  7  Y      0.0541063390    -0.0065435610    -0.0139346006     0.0063140077     0.0189319377
   99  C  7  Z     -0.0350608347     0.0040892155     0.0088408840    -0.0028894931    -0.0115730027
  100  C  7 XX     -0.0009511561    -0.0000383628     0.0001024902    -0.0001053957    -0.0000627038
  101  C  7 YY     -0.0025309701     0.0000070971    -0.0000721318    -0.0000775677    -0.0000127224
  102  C  7 ZZ     -0.0005121647    -0.0001424068     0.0000269705    -0.0001275258    -0.0000742173
  103  C  7 XY      0.0027726597    -0.0001325455     0.0000641909    -0.0000555379    -0.0000936570
  104  C  7 XZ     -0.0017394963     0.0000441710     0.0000010762     0.0000592446     0.0001012117
  105  C  7 YZ      0.0024908291    -0.0000741878     0.0000239016    -0.0000245177    -0.0000477857
  106  C  8  S     -0.0000907609     0.0009980512     0.0006161945     0.0005894505    -0.9784357250
  107  C  8  S     -0.0001569170     0.0006508570     0.0003703384     0.0001316449    -0.0431447038
  108  C  8  S      0.0003881642     0.0029217244     0.0012780900    -0.0002691243     0.0006855508
  109  C  8  X     -0.0000070177    -0.0000519035    -0.0000388965    -0.0000089539     0.0002223767
  110  C  8  Y     -0.0000672144     0.0000833328     0.0000829992    -0.0000461292     0.0000221685
  111  C  8  Z      0.0000636375    -0.0000739883    -0.0000676830    -0.0000051077    -0.0001285454
  112  C  8  X     -0.0005461132    -0.0041336708    -0.0020129559     0.0000359655     0.0212016462
  113  C  8  Y      0.0014785256    -0.0017430053    -0.0015563416     0.0007856582    -0.0014149743
  114  C  8  Z     -0.0010752338     0.0032679755     0.0025762223    -0.0001435435    -0.0078304705
  115  C  8 XX      0.0000234015     0.0001883550     0.0001008631    -0.0000273847    -0.0020116901
  116  C  8 YY     -0.0000282117     0.0000846375     0.0000506824     0.0000232417    -0.0011730022
  117  C  8 ZZ     -0.0000051294     0.0000773271     0.0000578884     0.0000363846    -0.0007767653
  118  C  8 XY      0.0000268514    -0.0000248038    -0.0000488339    -0.0000077268     0.0005888430
  119  C  8 XZ     -0.0000415392    -0.0000164222    -0.0000246062    -0.0000083179     0.0007640861
  120  C  8 YZ     -0.0000087484     0.0000090797     0.0000213369     0.0000037252     0.0014139967
  121  N  9  S     -0.0005522008     0.0000058812    -0.0000053687     0.0000057613     0.0000188013
  122  N  9  S     -0.0004096036     0.0000264547     0.0003619708    -0.0002485743    -0.0008576034
  123  N  9  S      0.0648096604    -0.0040626665    -0.0107359991     0.0054841729     0.0180005194
  124  N  9  X      0.0009244243    -0.0000119336     0.0000396260    -0.0000078706    -0.0000352194
  125  N  9  Y     -0.0012413212     0.0000270740    -0.0000324897    -0.0000268076     0.0001026951
  126  N  9  Z      0.0008175742     0.0000088466     0.0000225615    -0.0000609818    -0.0000886656
  127  N  9  X     -0.0115299936     0.0005106705     0.0014746126    -0.0007556487    -0.0021982200
  128  N  9  Y      0.0159441290    -0.0006546669    -0.0018725119     0.0007808715     0.0035567105
  129  N  9  Z     -0.0099026666     0.0005578157     0.0011756602    -0.0010117086    -0.0024621370
  130  N  9 XX     -0.0007893465     0.0000094310     0.0000678066    -0.0000445194    -0.0002351138
  131  N  9 YY     -0.0005025781     0.0000074349     0.0000513271    -0.0000748443    -0.0001612063
  132  N  9 ZZ     -0.0008896423    -0.0000164053     0.0000792020    -0.0000206798    -0.0001874734
  133  N  9 XY     -0.0005183882     0.0000027581     0.0000124513    -0.0000069271    -0.0000375118
  134  N  9 XZ      0.0003170852    -0.0000169766    -0.0000001957     0.0000336081     0.0000387318
  135  N  9 YZ     -0.0004367738     0.0000270404     0.0000094820    -0.0000325450    -0.0000733923
  136  C 10  S     -0.0000737372     0.0002115833     0.0001652092    -0.0000252036    -0.0155578346
  137  C 10  S     -0.0000511884     0.0001767919     0.0001246947    -0.0000145717    -0.0000674925
  138  C 10  S     -0.0019431972     0.0039570817     0.0032251709    -0.0004410311    -0.0115018321
  139  C 10  X      0.0000590395    -0.0000844947    -0.0000795625     0.0000109538    -0.0005204523
  140  C 10  Y      0.0000189514    -0.0000447923    -0.0000299605     0.0000000392    -0.0011836456
  141  C 10  Z     -0.0000413911     0.0000736323     0.0000561957    -0.0000094058     0.0012228529
  142  C 10  X     -0.0002813153     0.0012883741     0.0008724670    -0.0000259584    -0.0023337794
  143  C 10  Y      0.0004784360    -0.0015003165    -0.0011916206     0.0001298406     0.0012450836
  144  C 10  Z     -0.0002655049     0.0006977091     0.0005400225    -0.0002308947    -0.0000782240
  145  C 10 XX     -0.0000379321     0.0000567508     0.0000493645    -0.0000098262     0.0003078806
  146  C 10 YY     -0.0000019436     0.0000080765     0.0000160756     0.0000077454     0.0009968496
  147  C 10 ZZ     -0.0000114686     0.0000025875     0.0000040749    -0.0000228672     0.0011009289
  148  C 10 XY     -0.0000084555    -0.0000137668    -0.0000013074    -0.0000013236     0.0005333610
  149  C 10 XZ      0.0000252787    -0.0000217341    -0.0000301012     0.0000000245    -0.0005922349
  150  C 10 YZ     -0.0000000113    -0.0000117941    -0.0000054377     0.0000111140    -0.0011701527
  151  C 11  S      0.0000080011    -0.0000013641    -0.0000036373    -0.0000071131    -0.0008908123
  152  C 11  S     -0.0000290942    -0.0000093249     0.0000113357    -0.0000111081     0.0006332862
  153  C 11  S      0.0009771016    -0.0023684054    -0.0018528924     0.0000857964     0.0021329989
  154  C 11  X     -0.0000278607     0.0000685954     0.0000516141    -0.0000021405     0.0001119725
  155  C 11  Y      0.0000062707    -0.0000024265    -0.0000049063     0.0000059892    -0.0000986135
  156  C 11  Z      0.0000060575    -0.0000251312    -0.0000145047     0.0000033569     0.0000368348
  157  C 11  X     -0.0002068861     0.0003251025     0.0002885160    -0.0000075124    -0.0015662553
  158  C 11  Y     -0.0002326817     0.0004677614     0.0004191390    -0.0000493253     0.0026282839
  159  C 11  Z      0.0002840808    -0.0005296938    -0.0004743429     0.0000634435    -0.0015338522
  160  C 11 XX      0.0000201559    -0.0000399509    -0.0000328026     0.0000013079    -0.0002014877
  161  C 11 YY     -0.0000055725    -0.0000085768     0.0000008106    -0.0000000374    -0.0000172126
  162  C 11 ZZ     -0.0000021799    -0.0000126523    -0.0000066462    -0.0000023625    -0.0000107294
  163  C 11 XY     -0.0000022635     0.0000048093     0.0000034530    -0.0000000673     0.0000308573
  164  C 11 XZ     -0.0000122259     0.0000035468     0.0000077141    -0.0000048196     0.0001774031
  165  C 11 YZ     -0.0000026194    -0.0000173456    -0.0000073072     0.0000010407     0.0002060082
  166  C 12  S      0.0000059100     0.0000019594    -0.0000001878    -0.0000015281     0.0002773487
  167  C 12  S      0.0000144333    -0.0000446868    -0.0000277264    -0.0000037710     0.0005528162
  168  C 12  S     -0.0000636496     0.0010675362     0.0006949782     0.0001413111     0.0033102089
  169  C 12  X     -0.0000000506     0.0000189191     0.0000096440     0.0000023030    -0.0002521695
  170  C 12  Y     -0.0000135279     0.0000152536     0.0000170289    -0.0000015675     0.0000154416
  171  C 12  Z      0.0000105636    -0.0000200800    -0.0000141293     0.0000075920     0.0000983813
  172  C 12  X      0.0000732354    -0.0004269859    -0.0002959258    -0.0000487211     0.0001646882
  173  C 12  Y     -0.0001178259     0.0001105501     0.0001180664    -0.0000544857     0.0000063921
  174  C 12  Z      0.0000711978     0.0000863472     0.0000152439     0.0000420196    -0.0000836476
  175  C 12 XX      0.0000009570    -0.0000096872    -0.0000044134    -0.0000004885     0.0000881191
  176  C 12 YY      0.0000001274    -0.0000045202    -0.0000021319     0.0000005016     0.0001954556
  177  C 12 ZZ      0.0000043282    -0.0000173363    -0.0000112652     0.0000003413     0.0001931673
  178  C 12 XY      0.0000055378    -0.0000139767    -0.0000097792     0.0000023073     0.0000203660
  179  C 12 XZ     -0.0000036506     0.0000000933     0.0000025520     0.0000000552     0.0000623195
  180  C 12 YZ      0.0000010298    -0.0000218026    -0.0000120632    -0.0000020052     0.0000398496
  181  C 13  S      0.0000055885    -0.0000059798    -0.0000065944    -0.0000064697    -0.0007919706
  182  C 13  S      0.0000344276    -0.0000983310    -0.0000727312     0.0000123264     0.0006004698
  183  C 13  S     -0.0005249145    -0.0004821806    -0.0000333111    -0.0004585537     0.0028643488
  184  C 13  X      0.0000092915     0.0000270327     0.0000091186     0.0000116324     0.0000485404
  185  C 13  Y      0.0000095041    -0.0000173684    -0.0000123531     0.0000063993     0.0000888758
  186  C 13  Z     -0.0000128564     0.0000052045     0.0000106429    -0.0000028901    -0.0000935843
  187  C 13  X      0.0002313807    -0.0001637210    -0.0001857598     0.0001605072    -0.0005258406
  188  C 13  Y     -0.0003010924     0.0000640510     0.0001416505    -0.0001339578    -0.0024104816
  189  C 13  Z      0.0001522522     0.0000270005    -0.0000362936     0.0000615966     0.0022666930
  190  C 13 XX     -0.0000149015     0.0000093910     0.0000125453    -0.0000097003    -0.0002354898
  191  C 13 YY      0.0000079405    -0.0000268158    -0.0000205634    -0.0000000322    -0.0000342408
  192  C 13 ZZ      0.0000061054    -0.0000341193    -0.0000195176     0.0000040674     0.0000406254
  193  C 13 XY      0.0000046315    -0.0000190423    -0.0000125012    -0.0000000502     0.0001389688
  194  C 13 XZ      0.0000086104    -0.0000142923    -0.0000120429     0.0000057704     0.0000987640
  195  C 13 YZ      0.0000002371    -0.0000138037    -0.0000084844     0.0000015181     0.0001638600
  196  C 14  S      0.0000814745     0.0000326662    -0.0000207678     0.0000681146    -0.0144583141
  197  C 14  S      0.0000646156     0.0000503945     0.0000010578     0.0000283729    -0.0000723045
  198  C 14  S      0.0013370743    -0.0004788797    -0.0009521613     0.0007580074    -0.0133174449
  199  C 14  X     -0.0000483957     0.0000402080     0.0000466956    -0.0000299652    -0.0010803096
  200  C 14  Y     -0.0000077633     0.0000035358    -0.0000049274     0.0000008025     0.0012043660
  201  C 14  Z      0.0000279468    -0.0000192967    -0.0000210538     0.0000074848    -0.0005506609
  202  C 14  X     -0.0001858552     0.0006881446     0.0004608695     0.0000112464    -0.0016962480
  203  C 14  Y      0.0006777232     0.0002447660    -0.0001390988     0.0001567267    -0.0014790931
  204  C 14  Z     -0.0004763525    -0.0005195196    -0.0001644969    -0.0002682407     0.0019449471
  205  C 14 XX      0.0000491195    -0.0000645910    -0.0000581491     0.0000232117     0.0010270072
  206  C 14 YY      0.0000237609    -0.0000141718    -0.0000228089    -0.0000161136     0.0010847981
  207  C 14 ZZ      0.0000135482    -0.0000042224     0.0000020087     0.0000158661     0.0002292927
  208  C 14 XY     -0.0000173134     0.0000302147     0.0000217829    -0.0000042530    -0.0011769394
  209  C 14 XZ     -0.0000031731    -0.0000062551     0.0000032083    -0.0000008925     0.0004895948
  210  C 14 YZ      0.0000006013    -0.0000306642    -0.0000191853     0.0000013534    -0.0005369531
  211  H 15  S      0.0004822031    -0.0001712930     0.0000218738     0.0004935857    -0.0000116972
  212  H 15  S     -0.0004373886    -0.0008115762    -0.0001444824     0.0015301753    -0.0002069261
  213  H 16  S     -0.0001828504    -0.0001095713    -0.0002858520    -0.0003482302    -0.0000258772
  214  H 16  S     -0.0014254277     0.0005806155    -0.0009165983    -0.0006367544     0.0000491316
  215  H 17  S      0.0002468903     0.0034973018    -0.0000003566    -0.0003419785     0.0003653909
  216  H 17  S      0.0002026896    -0.0059112768     0.0026658616    -0.0006050023     0.0002459826
  217  H 18  S     -0.0001456216     0.0002225085     0.0025263452     0.0005023176     0.0003524246
  218  H 18  S     -0.0003971246    -0.0009733705    -0.0072122918     0.0015723595     0.0002255237
  219  H 19  S     -0.0005644996    -0.0000719911     0.0004135053     0.0009033854     0.0000113872
  220  H 19  S     -0.0003318124    -0.0004745330     0.0000287022    -0.0089093057    -0.0005299565
  221  H 20  S      0.0002891769     0.0004544573     0.0003481171     0.0009560399     0.0001385908
  222  H 20  S      0.0006707211     0.0002828836    -0.0002251226    -0.0089505978     0.0001235128
  223  H 21  S     -0.0000741584     0.0002449778     0.0001720521    -0.0000053613    -0.0000647603
  224  H 21  S      0.0001732937     0.0000159116     0.0000186423    -0.0000667738     0.0015531091
  225  H 22  S      0.0000265040    -0.0000337868    -0.0000368330     0.0000067569    -0.0004836022
  226  H 22  S      0.0000114341     0.0000899212     0.0000209242     0.0000218500    -0.0013759111
  227  H 23  S     -0.0000058751     0.0000226525     0.0000152992     0.0000033071    -0.0002093777
  228  H 23  S     -0.0000030114     0.0000513857     0.0000301210     0.0000011596    -0.0005499192
  229  H 24  S     -0.0000346961     0.0000300097     0.0000297617    -0.0000155933    -0.0004666115
  230  H 24  S     -0.0001099022     0.0001732816     0.0001234800    -0.0000206891    -0.0013757369
  231  H 25  S      0.0000208413     0.0001217667     0.0000522775     0.0000292744    -0.0001149221
  232  H 25  S      0.0003317343     0.0001820636     0.0000753533    -0.0000226213     0.0017664292
  233  C 26  S      0.0007918716     0.0013837490     0.0008891630    -0.0005508534    -0.0271184449
  234  C 26  S      0.0005597372     0.0008880520     0.0007272381    -0.0002710377     0.0017679195
  235  C 26  S     -0.0042434613     0.0079639412     0.0079602278    -0.0006750798     0.0615114163
  236  C 26  X     -0.0001861252    -0.0002516427    -0.0000964172     0.0000903690    -0.0009414876
  237  C 26  Y     -0.0002765822    -0.0000084306     0.0002443959    -0.0001147222     0.0000659149
  238  C 26  Z      0.0003181355    -0.0002475789    -0.0000212325    -0.0001304602     0.0003696452
  239  C 26  X      0.0078892332    -0.0237663090    -0.0147743083    -0.0033162230     0.0828974532
  240  C 26  Y      0.0011757495    -0.0019447957    -0.0004451038     0.0014042476    -0.0020074329
  241  C 26  Z     -0.0047011347     0.0109473087     0.0088427451     0.0019708828    -0.0333243922
  242  C 26 XX      0.0003021759     0.0002973967     0.0001449044    -0.0000782692    -0.0005903414
  243  C 26 YY      0.0002137211     0.0003324455    -0.0000474018    -0.0000761462     0.0006082034
  244  C 26 ZZ      0.0001986657    -0.0000281466     0.0003952493    -0.0000548452     0.0004532658
  245  C 26 XY      0.0000444169     0.0001589222    -0.0000598548    -0.0000068590    -0.0000121598
  246  C 26 XZ     -0.0000918901     0.0000340401    -0.0000741057     0.0000197092     0.0005474693
  247  C 26 YZ     -0.0000049740    -0.0001027865     0.0001133697     0.0000296987    -0.0000193826
  248  C 27  S     -0.0007442455     0.0013839649     0.0010186074     0.0012319683    -0.1448259262
  249  C 27  S     -0.0008135264     0.0016606461     0.0011163905     0.0003357121    -0.0086388122
  250  C 27  S     -0.0054823278     0.0138343233     0.0083000251     0.0034800653    -0.0849479384
  251  C 27  X      0.0002196402     0.0000691654     0.0000576336    -0.0000730212     0.0006509094
  252  C 27  Y      0.0000489694    -0.0000829655    -0.0000618982     0.0000558208    -0.0000516234
  253  C 27  Z     -0.0001416054     0.0000351757     0.0000685783     0.0000493159    -0.0002192340
  254  C 27  X      0.0018767275    -0.0118125224    -0.0068499464    -0.0013191060     0.0701077360
  255  C 27  Y     -0.0011474702     0.0019161933     0.0011768513    -0.0008661123    -0.0015622838
  256  C 27  Z      0.0002980995     0.0036420258     0.0010720469     0.0002449005    -0.0294154749
  257  C 27 XX     -0.0002125702     0.0000022067    -0.0000380701     0.0000912272     0.0018104119
  258  C 27 YY     -0.0001407561     0.0002807552     0.0002117116     0.0000490720    -0.0002918043
  259  C 27 ZZ     -0.0001283272     0.0001961792     0.0001289441     0.0000317967     0.0000017938
  260  C 27 XY      0.0000301531     0.0000023993    -0.0000207314     0.0000311610    -0.0001312097
  261  C 27 XZ      0.0000073971     0.0001957692     0.0001308050     0.0000138550    -0.0009839779
  262  C 27 YZ     -0.0000089172    -0.0000202653    -0.0000112682    -0.0000168310    -0.0000451419
  263  C 28  S      0.0106168058     0.0003126102     0.0005515715    -0.0000327035    -0.0003616119
  264  C 28  S      0.0019366434     0.0006219405     0.0007835741     0.0008280362     0.0000227345
  265  C 28  S     -0.0862021031     0.0067341011     0.0085891972    -0.0094710962    -0.0159858453
  266  C 28  X      0.0006491709    -0.0004690063    -0.0004828950     0.0000030081     0.0005384286
  267  C 28  Y     -0.0014989091    -0.0000120607     0.0001057322    -0.0000106085    -0.0003128360
  268  C 28  Z      0.0009761838     0.0002712019    -0.0002708826    -0.0000405662     0.0000174366
  269  C 28  X     -0.0125811592     0.0088044607     0.0145919459    -0.0018601548    -0.0142953271
  270  C 28  Y      0.0173086033    -0.0128964206    -0.0162911256     0.0023086284     0.0206768553
  271  C 28  Z     -0.0096854012     0.0047138923     0.0116880237    -0.0036658916    -0.0133647888
  272  C 28 XX      0.0011129288     0.0000962738     0.0001188537     0.0000307335    -0.0000246544
  273  C 28 YY      0.0021296582    -0.0003506646    -0.0002415446    -0.0002283677    -0.0000696442
  274  C 28 ZZ      0.0011497794    -0.0005202995    -0.0000647420     0.0002549499     0.0000365532
  275  C 28 XY     -0.0013351898     0.0002901397     0.0001148692     0.0002148468     0.0000935138
  276  C 28 XZ      0.0009690425    -0.0003406733    -0.0000339486     0.0000986158    -0.0000134950
  277  C 28 YZ     -0.0009955411     0.0002973883     0.0000616228    -0.0000132259     0.0000193219

                         11               12               13               14               15
                  -10.5963635932   -10.5925227386   -10.5787916474   -10.5776447200   -10.5771952931
    1  C  1  S      0.0009776858     0.0003360033    -0.0000388097     0.0000195853     0.0000539191
    2  C  1  S     -0.0028693646    -0.0004265857     0.0002482281    -0.0001276209    -0.0002069224
    3  C  1  S     -0.0043854056    -0.0128238293    -0.0009890050     0.0003113031    -0.0008536625
    4  C  1  X     -0.0006610980    -0.0003914386     0.0000260077    -0.0000168126    -0.0000641161
    5  C  1  Y      0.0002797859     0.0001823536     0.0000048682     0.0000022539     0.0000535537
    6  C  1  Z      0.0006791374     0.0002142174    -0.0000475958     0.0000248630     0.0000603275
    7  C  1  X     -0.0025254082    -0.0042355156    -0.0001547242     0.0000402455    -0.0004672555
    8  C  1  Y      0.0006198077    -0.0003854753    -0.0003927002     0.0001570228    -0.0002556779
    9  C  1  Z      0.0020300542     0.0038744227     0.0002162189    -0.0000598911     0.0003272741
   10  C  1 XX     -0.0005258495    -0.0001971053     0.0000342180    -0.0000177704    -0.0000631680
   11  C  1 YY     -0.0002912223    -0.0001118037     0.0000110154    -0.0000087935    -0.0000290187
   12  C  1 ZZ     -0.0003499559    -0.0000525913     0.0000381890    -0.0000178795    -0.0000175117
   13  C  1 XY     -0.0001011902    -0.0000075994     0.0000113245    -0.0000035370    -0.0000094392
   14  C  1 XZ      0.0001316509     0.0001564348     0.0000033464    -0.0000013288     0.0000298491
   15  C  1 YZ     -0.0001200377    -0.0000257694     0.0000078820    -0.0000043827    -0.0000168663
   16  C  2  S      0.0004013602     0.0004957958     0.0000085053    -0.0000019404     0.0000372873
   17  C  2  S     -0.0025337538    -0.0012884675     0.0001401476    -0.0000806658    -0.0002279349
   18  C  2  S     -0.0033520017    -0.0005939516    -0.0009376780     0.0002679933    -0.0007758142
   19  C  2  X     -0.0003943626    -0.0004044460    -0.0000222550     0.0000050152    -0.0000831889
   20  C  2  Y     -0.0001691537     0.0000325127     0.0000139733    -0.0000068590    -0.0000135919
   21  C  2  Z     -0.0006327479    -0.0001515078     0.0000432763    -0.0000248794    -0.0000562466
   22  C  2  X     -0.0008370149    -0.0007105221    -0.0003025472     0.0000901304    -0.0000937308
   23  C  2  Y     -0.0006374542     0.0017473892     0.0001029185    -0.0000531392     0.0001023602
   24  C  2  Z     -0.0011413486    -0.0005878436     0.0001641935    -0.0000679751    -0.0001108930
   25  C  2 XX     -0.0002087645    -0.0001181110    -0.0000066521     0.0000001763    -0.0000462574
   26  C  2 YY     -0.0002480488    -0.0001768413     0.0000187253    -0.0000085939    -0.0000282769
   27  C  2 ZZ     -0.0003543688    -0.0002275642     0.0000241900    -0.0000122465    -0.0000305742
   28  C  2 XY      0.0000673287     0.0000840500    -0.0000056970     0.0000030639     0.0000052514
   29  C  2 XZ     -0.0002078912    -0.0001884312     0.0000085718    -0.0000058232    -0.0000228590
   30  C  2 YZ     -0.0000887314     0.0000186794     0.0000087586    -0.0000042823    -0.0000069281
   31  C  3  S     -0.0014242299    -0.0006295991     0.0001760320    -0.0000590214    -0.0000344280
   32  C  3  S      0.0039554210     0.0016363532    -0.0004736032     0.0002004594     0.0002956621
   33  C  3  S     -0.0036472420     0.0038944228     0.0016969727    -0.0006363742    -0.0013557345
   34  C  3  X      0.0006763285     0.0007483485    -0.0001191482     0.0000381350     0.0000097843
   35  C  3  Y      0.0000816223     0.0000857597     0.0000055830    -0.0000010620    -0.0000097223
   36  C  3  Z      0.0006495063     0.0001218017    -0.0000384556     0.0000249914     0.0000296978
   37  C  3  X     -0.0005621926     0.0028005289     0.0002959101    -0.0001116069    -0.0007340367
   38  C  3  Y     -0.0004885235    -0.0009802786    -0.0000960294     0.0000361692    -0.0001464257
   39  C  3  Z      0.0013166517    -0.0011008310     0.0004187273    -0.0000850162     0.0000636048
   40  C  3 XX      0.0002196064     0.0003335753    -0.0000592106     0.0000201026    -0.0000510486
   41  C  3 YY      0.0004910871     0.0003082579    -0.0000473485     0.0000199877     0.0000544159
   42  C  3 ZZ      0.0005524894     0.0000722013    -0.0000578970     0.0000288875     0.0000265606
   43  C  3 XY      0.0000596827    -0.0000381482    -0.0000427664     0.0000146873    -0.0000387513
   44  C  3 XZ      0.0002299792    -0.0000926714     0.0000177915     0.0000028453     0.0000102798
   45  C  3 YZ     -0.0000269880    -0.0000927263     0.0000067588    -0.0000013669     0.0000021430
   46  C  4  S     -0.0013887483    -0.0004882622     0.0001880838    -0.0000669136     0.0000191777
   47  C  4  S      0.0027777349     0.0010622901    -0.0002660205     0.0001219067     0.0001835071
   48  C  4  S      0.0129210468     0.0113741800    -0.0025953523     0.0009122909    -0.0010042682
   49  C  4  X      0.0003126857     0.0006242042    -0.0001225873     0.0000333616    -0.0000448077
   50  C  4  Y     -0.0009914756    -0.0005182614     0.0000875656    -0.0000388483    -0.0000360878
   51  C  4  Z      0.0002609948    -0.0002190316     0.0000088912     0.0000049186     0.0000507374
   52  C  4  X     -0.0023184225     0.0007064430     0.0000838311    -0.0000549261    -0.0009693969
   53  C  4  Y     -0.0077869907    -0.0046402328     0.0011112205    -0.0004805884     0.0001169307
   54  C  4  Z      0.0042628319     0.0020064724    -0.0001884370     0.0001161367     0.0004338605
   55  C  4 XX     -0.0001374496     0.0001525909    -0.0000290039     0.0000051279    -0.0000578138
   56  C  4 YY      0.0006738260     0.0000996735    -0.0000432655     0.0000296205     0.0000284706
   57  C  4 ZZ      0.0004882131     0.0003813892    -0.0000511413     0.0000197047     0.0000251458
   58  C  4 XY     -0.0000591861    -0.0000797149     0.0000140287    -0.0000066361     0.0000422615
   59  C  4 XZ      0.0002108699     0.0000487517     0.0000301741    -0.0000053883     0.0000567592
   60  C  4 YZ     -0.0002376857     0.0000227209    -0.0000076279    -0.0000035658    -0.0000282944
   61  C  5  S      0.0016444339     0.0054066326     0.0001998759    -0.0000672015    -0.0001805969
   62  C  5  S      0.0016122910     0.0012203538    -0.0005774867     0.0001374335     0.0005954926
   63  C  5  S      0.0525650162    -0.0510206654    -0.0066605256     0.0038517140     0.0052152244
   64  C  5  X     -0.0002987187     0.0009305656     0.0000365291    -0.0000302223     0.0000782303
   65  C  5  Y      0.0002703733     0.0002494135    -0.0001557600     0.0000528148    -0.0001298602
   66  C  5  Z     -0.0000438841    -0.0007921472     0.0001028766    -0.0000248486     0.0001009132
   67  C  5  X      0.0716030082     0.0100751167    -0.0053880065     0.0030684661     0.0041089753
   68  C  5  Y      0.0004724203     0.0001064606     0.0024486573    -0.0007869840     0.0030664268
   69  C  5  Z     -0.0340745074    -0.0032552652     0.0009881185    -0.0009412671    -0.0048864362
   70  C  5 XX      0.0020977420     0.0030576441    -0.0000708665     0.0000338523     0.0000660512
   71  C  5 YY      0.0000392077     0.0001773588    -0.0000781442     0.0000072009     0.0001021341
   72  C  5 ZZ      0.0004432845     0.0007726298    -0.0000968631     0.0000218461     0.0000681998
   73  C  5 XY     -0.0001681154     0.0000401217     0.0000023585     0.0000010293    -0.0000256819
   74  C  5 XZ     -0.0009009237    -0.0015180899    -0.0000199195    -0.0000106775     0.0000604285
   75  C  5 YZ      0.0000393643     0.0001975069     0.0000352955    -0.0000171600     0.0000419843
   76  C  6  S     -0.0008442579     0.0009497376    -0.0000333766     0.0000010481    -0.0000544307
   77  C  6  S      0.0001097622    -0.0003993015    -0.0000349775     0.0000155062     0.0000323120
   78  C  6  S     -0.0052451102     0.0020510540     0.0012660870    -0.0004937916    -0.0000300445
   79  C  6  X     -0.0000253521    -0.0002921743     0.0000168917    -0.0000013721     0.0000065433
   80  C  6  Y     -0.0000688969    -0.0000331332     0.0000015873    -0.0000005940    -0.0000296795
   81  C  6  Z      0.0000404946     0.0002080280    -0.0000121193     0.0000023846    -0.0000144974
   82  C  6  X      0.0001410681     0.0015692017    -0.0000230778    -0.0000094137     0.0000737357
   83  C  6  Y      0.0017156973    -0.0015526909    -0.0005787953     0.0002274355    -0.0000248704
   84  C  6  Z      0.0019401927     0.0007999840    -0.0002538360     0.0000892423     0.0002547451
   85  C  6 XX      0.0000861510    -0.0001432992    -0.0000087211     0.0000053888     0.0000186160
   86  C  6 YY     -0.0000203389     0.0000123937     0.0000214210    -0.0000068177     0.0000078321
   87  C  6 ZZ     -0.0001091963    -0.0001843197     0.0000253482    -0.0000070337     0.0000032681
   88  C  6 XY      0.0000469730     0.0000075482    -0.0000079821     0.0000024765     0.0000156016
   89  C  6 XZ     -0.0000922298     0.0000343749    -0.0000008348    -0.0000025491    -0.0000117669
   90  C  6 YZ     -0.0000109907     0.0000484060     0.0000087912    -0.0000038796     0.0000058629
   91  C  7  S      0.0003771126    -0.0009781687    -0.0000654043     0.0000316249    -0.0000838739
   92  C  7  S     -0.0015333107     0.0005228385     0.0002200276    -0.0000975510     0.0000525725
   93  C  7  S      0.0351219783     0.0060986232    -0.0026502375     0.0015283376     0.0016132679
   94  C  7  X     -0.0002939989     0.0000084722     0.0000124033    -0.0000119387    -0.0000162986
   95  C  7  Y      0.0003733701     0.0002566411    -0.0000268830     0.0000101160     0.0000553874
   96  C  7  Z     -0.0002830081    -0.0002754233     0.0000325437    -0.0000091909    -0.0000487114
   97  C  7  X     -0.0254258020    -0.0035553852     0.0023450096    -0.0011045601    -0.0016877364
   98  C  7  Y      0.0345948190     0.0042792443    -0.0031450870     0.0015564274     0.0017561279
   99  C  7  Z     -0.0219558805    -0.0025065648     0.0020722900    -0.0010373812    -0.0008508461
  100  C  7 XX     -0.0001076526     0.0001522084     0.0000365891    -0.0000149697     0.0000297438
  101  C  7 YY      0.0000210571     0.0002506865     0.0000198979    -0.0000071070     0.0000412671
  102  C  7 ZZ     -0.0001066550     0.0002572336     0.0000208425    -0.0000099195     0.0000267636
  103  C  7 XY     -0.0002031183    -0.0000349910     0.0000081687    -0.0000065621    -0.0000131038
  104  C  7 XZ      0.0001544497     0.0000133235    -0.0000256172     0.0000109770     0.0000083150
  105  C  7 YZ     -0.0001978921    -0.0000876631     0.0000044494    -0.0000060596    -0.0000086071
  106  C  8  S      0.1441510390    -0.0322236816    -0.0151509785     0.0049351042     0.0143886185
  107  C  8  S      0.0051727050     0.0004204014    -0.0012474570     0.0000048636     0.0010990232
  108  C  8  S     -0.0119798825     0.0499627471     0.0243725599    -0.0108138405    -0.0257934081
  109  C  8  X     -0.0013808763     0.0004821423    -0.0004323430     0.0000711476     0.0008879250
  110  C  8  Y      0.0000448159    -0.0000175201    -0.0007685189     0.0005614794    -0.0008697433
  111  C  8  Z      0.0005539603    -0.0001861740     0.0008380923    -0.0005044185     0.0003466622
  112  C  8  X     -0.0238826005    -0.0182282607    -0.0079395227     0.0033020421     0.0130825851
  113  C  8  Y      0.0008309884     0.0007137989    -0.0087637407    -0.0018345121    -0.0095155173
  114  C  8  Z      0.0097707389     0.0071967820     0.0108042386     0.0001241960     0.0023919759
  115  C  8 XX      0.0034135952    -0.0006842864    -0.0001410475     0.0003576857     0.0008563117
  116  C  8 YY      0.0000675491     0.0001515645    -0.0010046043     0.0005574265     0.0011291150
  117  C  8 ZZ      0.0005217719    -0.0000005307    -0.0010030365     0.0005187770     0.0002333970
  118  C  8 XY     -0.0002403239     0.0000227143    -0.0004139491     0.0000913326    -0.0011513097
  119  C  8 XZ     -0.0016406035     0.0003955957     0.0004377547    -0.0002800045     0.0005165470
  120  C  8 YZ     -0.0001981315    -0.0000366262     0.0011863909    -0.0006264782    -0.0006475166
  121  N  9  S      0.0000234663     0.0000030391    -0.0000031082     0.0000010585     0.0000016648
  122  N  9  S     -0.0011936651    -0.0001428357     0.0001439859    -0.0000549071    -0.0000918495
  123  N  9  S      0.0291904699     0.0031025995    -0.0030058976     0.0013383756     0.0017049295
  124  N  9  X     -0.0000969289    -0.0000227924     0.0000047422    -0.0000045664     0.0000149332
  125  N  9  Y      0.0001571012     0.0000966274    -0.0000128281     0.0000046865     0.0000190298
  126  N  9  Z     -0.0001158232    -0.0000881486     0.0000064826    -0.0000011923    -0.0000316851
  127  N  9  X     -0.0038310444    -0.0001867201     0.0004049479    -0.0001908157    -0.0000707110
  128  N  9  Y      0.0053944144     0.0006314134    -0.0005932812     0.0002473952     0.0003442419
  129  N  9  Z     -0.0035116902    -0.0005511090     0.0003614308    -0.0001429329    -0.0003385809
  130  N  9 XX     -0.0002706607    -0.0000796640     0.0000361190    -0.0000106904    -0.0000422321
  131  N  9 YY     -0.0002347091    -0.0000570214     0.0000265275    -0.0000100265    -0.0000229015
  132  N  9 ZZ     -0.0002536173    -0.0000268984     0.0000352696    -0.0000126120    -0.0000157641
  133  N  9 XY     -0.0000378302     0.0000472767     0.0000118114    -0.0000040035     0.0000104186
  134  N  9 XZ      0.0000306171    -0.0000205904    -0.0000075574     0.0000020772    -0.0000001000
  135  N  9 YZ     -0.0000552651    -0.0000035157     0.0000125292    -0.0000025334    -0.0000108851
  136  C 10  S      0.0018529395     0.0014215777     0.9316639952    -0.3334888319     0.0056390495
  137  C 10  S      0.0001249035     0.0007202720     0.0380410250    -0.0151552200     0.0006351346
  138  C 10  S      0.0207310206    -0.0129306894    -0.0169621806     0.0241737622     0.0108468597
  139  C 10  X     -0.0000376758     0.0002779265    -0.0002152648    -0.0018255957     0.0000720322
  140  C 10  Y      0.0001666102    -0.0001661806    -0.0009813467     0.0004580661     0.0000703286
  141  C 10  Z     -0.0001247183     0.0000213256     0.0009281071     0.0004044570    -0.0000912121
  142  C 10  X      0.0092151443    -0.0034780331    -0.0013688000    -0.0000035231    -0.0058451822
  143  C 10  Y     -0.0077909976     0.0014589645    -0.0019655088    -0.0016312297    -0.0008217173
  144  C 10  Z      0.0025441607     0.0003039765     0.0022570530     0.0013792707     0.0032210984
  145  C 10 XX     -0.0002184183     0.0000209673     0.0004562555    -0.0020218473     0.0000384838
  146  C 10 YY     -0.0001855372     0.0001535917     0.0001111510    -0.0001817678    -0.0002097066
  147  C 10 ZZ     -0.0002771800    -0.0000102381     0.0000035381    -0.0004139888    -0.0000386455
  148  C 10 XY     -0.0001485442    -0.0001803780    -0.0000733125     0.0000831533     0.0001553842
  149  C 10 XZ      0.0002085260     0.0000724317    -0.0007470159     0.0011712925    -0.0001156859
  150  C 10 YZ      0.0002011326    -0.0002126454    -0.0012054067     0.0005826631     0.0002073376
  151  C 11  S     -0.0000351378     0.0007604315     0.3332443030     0.9306860800    -0.0196165532
  152  C 11  S     -0.0003351823    -0.0001952984     0.0122676382     0.0385655384     0.0001572420
  153  C 11  S     -0.0153362416     0.0115724682     0.0004898048    -0.0353494548     0.0026865949
  154  C 11  X      0.0001098732     0.0000219620     0.0017361611    -0.0008426180    -0.0000888109
  155  C 11  Y      0.0000667879     0.0000312084    -0.0002945085    -0.0007245727    -0.0001424488
  156  C 11  Z     -0.0001024856    -0.0000377867    -0.0005056929     0.0009798389     0.0001594038
  157  C 11  X      0.0032542446    -0.0035236304     0.0002623967     0.0004548830     0.0009678856
  158  C 11  Y      0.0022120963    -0.0026974329     0.0005358645     0.0028691869     0.0013355345
  159  C 11  Z     -0.0032811160     0.0038089089    -0.0005668547    -0.0026274860    -0.0015454590
  160  C 11 XX     -0.0000161301     0.0000336146    -0.0013457891     0.0019015724     0.0000717789
  161  C 11 YY     -0.0000290124    -0.0000985790    -0.0001196022     0.0001911063     0.0001503290
  162  C 11 ZZ     -0.0000507936    -0.0000953915    -0.0004227783    -0.0001939066     0.0001591008
  163  C 11 XY     -0.0000209204    -0.0000142228    -0.0000701132    -0.0009156856     0.0000142288
  164  C 11 XZ     -0.0000390793    -0.0001230501     0.0005363376    -0.0007312207     0.0001021235
  165  C 11 YZ     -0.0000862975    -0.0001295233    -0.0002404990    -0.0008632770     0.0001406650
  166  C 12  S     -0.0002365650     0.0003682176     0.0134357953     0.0404343698    -0.0129263079
  167  C 12  S     -0.0004132359     0.0001325438    -0.0003957912     0.0004683573     0.0003200728
  168  C 12  S      0.0093381932    -0.0077582573     0.0011786124     0.0147833703     0.0001377799
  169  C 12  X      0.0001529512     0.0000953687     0.0003713418     0.0012284576    -0.0002372400
  170  C 12  Y     -0.0000056194    -0.0000054365    -0.0002165779    -0.0013568459    -0.0000225910
  171  C 12  Z     -0.0000599689    -0.0000385109     0.0000213406     0.0006148538     0.0001221473
  172  C 12  X     -0.0042774646     0.0033716352    -0.0005554939    -0.0008528034     0.0014864399
  173  C 12  Y      0.0001552654    -0.0001417448    -0.0019291635     0.0002422053    -0.0020032404
  174  C 12  Z      0.0017175150    -0.0013376721     0.0018743212     0.0001656818     0.0010490440
  175  C 12 XX     -0.0001023842     0.0000134270    -0.0000943426    -0.0009294502    -0.0000455120
  176  C 12 YY     -0.0000674236    -0.0000448769    -0.0002197597    -0.0011383109     0.0001186959
  177  C 12 ZZ     -0.0001026319    -0.0000564479    -0.0000713964    -0.0003577621     0.0001182786
  178  C 12 XY     -0.0000297200    -0.0000257208     0.0001751658     0.0009914831     0.0000518624
  179  C 12 XZ     -0.0000041075    -0.0000424530    -0.0001429153    -0.0003651834     0.0000238542
  180  C 12 YZ     -0.0000787630    -0.0000568586     0.0000575218     0.0006961886    -0.0000505065
  181  C 13  S     -0.0000445953     0.0006709608    -0.0025538095     0.0092300793    -0.2347208986
  182  C 13  S     -0.0003408630    -0.0001850920    -0.0010868430     0.0001448629    -0.0081902385
  183  C 13  S     -0.0154009495     0.0115061891    -0.0022845103    -0.0025301390    -0.0040687131
  184  C 13  X      0.0001472498     0.0000416693     0.0001976196     0.0000192936    -0.0017423933
  185  C 13  Y     -0.0000741338    -0.0000329001    -0.0001515571     0.0001457327    -0.0000905932
  186  C 13  Z      0.0000005576     0.0000085639     0.0000420201    -0.0001313667     0.0008308564
  187  C 13  X      0.0045223246    -0.0049933519    -0.0019590867    -0.0027183512    -0.0002819027
  188  C 13  Y     -0.0025183300     0.0029464364     0.0013632076    -0.0008323568     0.0002820898
  189  C 13  Z      0.0001769978    -0.0003340898    -0.0003024403     0.0018804988    -0.0001152202
  190  C 13 XX     -0.0000055141     0.0000651513    -0.0000450378     0.0002502527     0.0015281602
  191  C 13 YY     -0.0000296162    -0.0000900788    -0.0001228427     0.0001904422     0.0001339672
  192  C 13 ZZ     -0.0000632618    -0.0001350779    -0.0001817676     0.0001863504     0.0004131557
  193  C 13 XY     -0.0000462201    -0.0000931276    -0.0000934068    -0.0000005838     0.0000067352
  194  C 13 XZ     -0.0000228696    -0.0000704248    -0.0000316259    -0.0001057293    -0.0006285170
  195  C 13 YZ     -0.0000765672    -0.0000993922    -0.0000986168    -0.0001492084     0.0001392143
  196  C 14  S      0.0017024269     0.0013224407    -0.0010813299    -0.0236892000    -0.9610418769
  197  C 14  S      0.0001208655     0.0007096146    -0.0004562461    -0.0013281880    -0.0394079002
  198  C 14  S      0.0205696239    -0.0126199438    -0.0110858026    -0.0007462894     0.0191786824
  199  C 14  X      0.0000460458     0.0001887196    -0.0000775933     0.0000291646     0.0005710573
  200  C 14  Y     -0.0001779494     0.0001502279     0.0000710979    -0.0001937405    -0.0010665031
  201  C 14  Z      0.0001291695    -0.0002075994    -0.0000262621     0.0001512217     0.0006585831
  202  C 14  X      0.0054563023    -0.0029264358     0.0061910635    -0.0015634330     0.0023758608
  203  C 14  Y      0.0072734991    -0.0011135672    -0.0011812764     0.0003500379    -0.0019755886
  204  C 14  Z     -0.0085308390     0.0022310386    -0.0016767763     0.0003783616     0.0006314631
  205  C 14 XX     -0.0004018019    -0.0000425767    -0.0000711899    -0.0002641687    -0.0010299663
  206  C 14 YY     -0.0002161920     0.0001436884     0.0001943102    -0.0001689321    -0.0001750982
  207  C 14 ZZ     -0.0000655708     0.0000723838     0.0001051625    -0.0001043310     0.0003629485
  208  C 14 XY      0.0002590308    -0.0000054605    -0.0000155604     0.0001105814     0.0008830479
  209  C 14 XZ     -0.0000423745    -0.0000469666     0.0000058636     0.0000120238     0.0003711512
  210  C 14 YZ      0.0000435655    -0.0002737621    -0.0002645520     0.0000650548     0.0009582294
  211  H 15  S     -0.0000303238    -0.0001017126    -0.0000218118     0.0000080918    -0.0000328858
  212  H 15  S     -0.0003301821    -0.0003074779    -0.0000155710     0.0000075837    -0.0001047522
  213  H 16  S     -0.0000268355     0.0001723731     0.0000525453    -0.0000194950     0.0000551292
  214  H 16  S      0.0000876786     0.0002957352     0.0000814877    -0.0000287401     0.0001146163
  215  H 17  S      0.0003130567    -0.0000989216    -0.0000703816     0.0000249596     0.0000842346
  216  H 17  S      0.0010177077    -0.0006614253     0.0000713471     0.0000237288     0.0000619701
  217  H 18  S      0.0004503488     0.0005044426    -0.0000883337     0.0000253711     0.0000570074
  218  H 18  S      0.0018654676     0.0003541649     0.0001442814     0.0000350920     0.0001494420
  219  H 19  S     -0.0000251205    -0.0004228144    -0.0000024991     0.0000053470    -0.0000049630
  220  H 19  S     -0.0005622355    -0.0003336126     0.0001194508    -0.0000390890    -0.0000978397
  221  H 20  S      0.0002158687     0.0002750462    -0.0000319815     0.0000093862     0.0000242991
  222  H 20  S      0.0002642059     0.0006196896    -0.0000610197     0.0000140097    -0.0000107563
  223  H 21  S      0.0011345832    -0.0002273835    -0.0023374617     0.0006169545    -0.0006841707
  224  H 21  S      0.0023286265     0.0005620403     0.0061008919    -0.0040964343    -0.0024541556
  225  H 22  S     -0.0000415919     0.0003063724    -0.0011809097    -0.0025976433    -0.0004483136
  226  H 22  S      0.0002809973     0.0008766724     0.0008998892     0.0069086431    -0.0011750638
  227  H 23  S      0.0003441395    -0.0002513555     0.0002372660    -0.0004682042    -0.0002656352
  228  H 23  S      0.0005475462    -0.0000550434     0.0002744942    -0.0016663386    -0.0004279019
  229  H 24  S     -0.0000455642     0.0002999145     0.0005343390     0.0002413678     0.0008979120
  230  H 24  S      0.0002598680     0.0008648156     0.0010553945     0.0005291186    -0.0001978488
  231  H 25  S      0.0011448740    -0.0002260770     0.0006827622     0.0000683213     0.0023764885
  232  H 25  S      0.0024622826     0.0005377442     0.0024988780    -0.0002839028    -0.0064335933
  233  C 26  S     -0.3866919735    -0.9105325708     0.0018163295     0.0000816905    -0.0016647325
  234  C 26  S     -0.0123005987    -0.0442607418    -0.0012002297     0.0001637267     0.0012234874
  235  C 26  S     -0.0353701519    -0.0390925620    -0.0142573887     0.0018225814     0.0170726851
  236  C 26  X      0.0022988787    -0.0018026431    -0.0001911896    -0.0000265770     0.0001108757
  237  C 26  Y     -0.0000251729     0.0001375272     0.0001387020    -0.0000433707     0.0001564996
  238  C 26  Z     -0.0009226243     0.0006867618    -0.0000401294     0.0000512455    -0.0001798999
  239  C 26  X      0.0779764364    -0.0437443881    -0.0130484651     0.0053264549     0.0154823402
  240  C 26  Y     -0.0010764451     0.0005696860    -0.0019188287     0.0005024827    -0.0027015684
  241  C 26  Z     -0.0322661355     0.0179449722     0.0070784514    -0.0026636125    -0.0042499343
  242  C 26 XX     -0.0010019842    -0.0054481145    -0.0002548625     0.0000450277     0.0002982808
  243  C 26 YY      0.0002977492     0.0009012446    -0.0001826781     0.0000010692     0.0001907685
  244  C 26 ZZ      0.0001165028    -0.0002559312    -0.0002062754     0.0000178803     0.0002110472
  245  C 26 XY     -0.0000321236     0.0001187060     0.0000166092     0.0000007616    -0.0000078556
  246  C 26 XZ      0.0006264707     0.0031039870     0.0000400189    -0.0000318631    -0.0000681987
  247  C 26 YZ      0.0000058858    -0.0000150834     0.0000145149    -0.0000123078    -0.0000156072
  248  C 27  S     -0.8994156146     0.3867286855    -0.0012249238    -0.0000632804     0.0011424095
  249  C 27  S     -0.0411372920     0.0240127376     0.0002470389     0.0001910850    -0.0002445609
  250  C 27  S     -0.0531147605     0.0200925748     0.0045714706    -0.0021635959    -0.0064364168
  251  C 27  X      0.0000363582    -0.0031187712     0.0002197859     0.0000890355    -0.0002729977
  252  C 27  Y     -0.0000036097     0.0000718159     0.0000736675     0.0001053432     0.0000728265
  253  C 27  Z      0.0000069217     0.0012680865    -0.0001617037    -0.0001262311     0.0000614878
  254  C 27  X      0.0085835377    -0.0602648723    -0.0207140893     0.0045615263     0.0207771429
  255  C 27  Y     -0.0003582322     0.0018976462     0.0036578686    -0.0006750146     0.0026687123
  256  C 27  Z     -0.0036601651     0.0247394386     0.0059685657    -0.0014325438    -0.0113300596
  257  C 27 XX     -0.0047801279     0.0033345278     0.0003296285    -0.0001581976    -0.0006087457
  258  C 27 YY      0.0002560156    -0.0002829618     0.0001362469     0.0000025409    -0.0001659104
  259  C 27 ZZ     -0.0005887042     0.0003150387     0.0002933087     0.0000184158    -0.0000221597
  260  C 27 XY      0.0001620399    -0.0001321185     0.0002086256     0.0000541734     0.0003314975
  261  C 27 XZ      0.0023774060    -0.0016971139    -0.0003436115     0.0000989906     0.0000341353
  262  C 27 YZ     -0.0000873105     0.0000653264    -0.0002251986     0.0001000108     0.0000312264
  263  C 28  S     -0.0003584583     0.0001706912     0.0000209555    -0.0000135440    -0.0000899627
  264  C 28  S     -0.0004652271    -0.0012814843    -0.0001600461     0.0000688576    -0.0001632803
  265  C 28  S     -0.0210106321     0.0195161136     0.0061157923    -0.0025660685     0.0025474235
  266  C 28  X      0.0010527702     0.0007105150    -0.0000124995     0.0000185095     0.0001753503
  267  C 28  Y     -0.0005643529    -0.0001743792     0.0000610645    -0.0000264837    -0.0000470060
  268  C 28  Z      0.0000070248    -0.0000649886    -0.0000101371     0.0000011038    -0.0000022421
  269  C 28  X     -0.0311888312    -0.0098108705     0.0023017863    -0.0012710131    -0.0017060899
  270  C 28  Y      0.0415947623     0.0139260219    -0.0023667902     0.0013607832     0.0035400396
  271  C 28  Z     -0.0264872443    -0.0086612696     0.0008807610    -0.0006242908    -0.0029061202
  272  C 28 XX     -0.0002246664    -0.0000966976     0.0000286737    -0.0000115307     0.0000349391
  273  C 28 YY     -0.0000563022    -0.0001478227    -0.0000138893     0.0000084870    -0.0000389670
  274  C 28 ZZ      0.0001295518    -0.0000015020     0.0000012229     0.0000046836     0.0000096723
  275  C 28 XY      0.0001422914    -0.0000048613     0.0000040544     0.0000008390     0.0000271927
  276  C 28 XZ      0.0000732245    -0.0000230219    -0.0000424568     0.0000167537    -0.0000491356
  277  C 28 YZ     -0.0000408683     0.0001027955    -0.0000239184     0.0000080556    -0.0000236237

                         16               17               18               19               20
                  -10.5756149083   -10.5699089871    -1.0777619115    -0.9895594648    -0.9394502237
    1  C  1  S      0.0000148586     0.0000012600     0.0947492309     0.0021498263    -0.0084279404
    2  C  1  S     -0.0000766425    -0.0000005521    -0.1738366657     0.0005115838     0.0151135828
    3  C  1  S     -0.0001480105    -0.0000002217    -0.0505241176     0.0194317184     0.0066521089
    4  C  1  X     -0.0000185497    -0.0000005960    -0.0382131899     0.0040302064     0.0019042493
    5  C  1  Y      0.0000157608     0.0000019828     0.0177330429    -0.0092187022    -0.0029533418
    6  C  1  Z      0.0000182226     0.0000002683     0.0693179589     0.0057289713    -0.0039557958
    7  C  1  X     -0.0000980630    -0.0000134490    -0.0100960891     0.0051689850     0.0002168339
    8  C  1  Y     -0.0000311405     0.0000046541    -0.0031356055     0.0038089239     0.0012297316
    9  C  1  Z      0.0000416578     0.0000045642     0.0195183861    -0.0154961542    -0.0016260762
   10  C  1 XX     -0.0000182986    -0.0000018064    -0.0058903879     0.0008717606     0.0004691895
   11  C  1 YY     -0.0000111601    -0.0000002500    -0.0093617401    -0.0000902164     0.0009897034
   12  C  1 ZZ     -0.0000060871     0.0000000197    -0.0151365983    -0.0004986557     0.0010615188
   13  C  1 XY     -0.0000009983    -0.0000000225     0.0012154296    -0.0004456057    -0.0001917460
   14  C  1 XZ      0.0000040776     0.0000008867     0.0075341097    -0.0003313915    -0.0003830554
   15  C  1 YZ     -0.0000047105    -0.0000005761    -0.0008818355     0.0006050154     0.0002158356
   16  C  2  S      0.0000062248     0.0000001706     0.1061767902     0.0052208658    -0.0068373683
   17  C  2  S     -0.0000637340    -0.0000006739    -0.1988555364    -0.0022999390     0.0126487199
   18  C  2  S     -0.0002649464     0.0000493629    -0.0268563010    -0.0202273971     0.0008852151
   19  C  2  X     -0.0000181826    -0.0000010875    -0.0703523946     0.0004131836     0.0026953129
   20  C  2  Y     -0.0000035138     0.0000006595    -0.0576911539    -0.0103955600     0.0018834593
   21  C  2  Z     -0.0000205989    -0.0000012116    -0.0276621009     0.0073697249     0.0053100551
   22  C  2  X     -0.0000399155     0.0000195148    -0.0077052455    -0.0026795752     0.0001362172
   23  C  2  Y      0.0000104223     0.0000187806    -0.0042011016     0.0023800157    -0.0010559587
   24  C  2  Z     -0.0000426215    -0.0000099441    -0.0004375269    -0.0013091037     0.0004586109
   25  C  2 XX     -0.0000108938    -0.0000010194    -0.0129311149     0.0004986095     0.0006595024
   26  C  2 YY     -0.0000063297    -0.0000007387    -0.0122073723    -0.0008802026     0.0006308941
   27  C  2 ZZ     -0.0000089462    -0.0000007630    -0.0099447083     0.0002179069     0.0008495575
   28  C  2 XY      0.0000032922     0.0000004514    -0.0097359420    -0.0007957904     0.0003585600
   29  C  2 XZ     -0.0000068291    -0.0000008503    -0.0030311129     0.0008141484     0.0004200508
   30  C  2 YZ     -0.0000020218     0.0000001634    -0.0012208150     0.0003939546     0.0003234503
   31  C  3  S     -0.0000072032    -0.0000068281     0.1030927536     0.0224629165     0.0027013043
   32  C  3  S      0.0000946548     0.0000179837    -0.1934964253    -0.0470399671    -0.0038373158
   33  C  3  S     -0.0003350303    -0.0001973635    -0.0241591773    -0.0123816733    -0.0063660521
   34  C  3  X     -0.0000026174     0.0000036807    -0.0435870488    -0.0111685929    -0.0045618624
   35  C  3  Y     -0.0000009360    -0.0000023937    -0.0102284905    -0.0094151581    -0.0031035224
   36  C  3  Z      0.0000165761    -0.0000017323    -0.0814723502    -0.0135951748     0.0012002631
   37  C  3  X     -0.0001674499    -0.0000642056    -0.0040403122    -0.0013073556    -0.0026643524
   38  C  3  Y     -0.0000256409    -0.0000062781     0.0018508302    -0.0040050150    -0.0007430631
   39  C  3  Z      0.0000679724    -0.0000553077    -0.0073927127    -0.0016485206     0.0021384837
   40  C  3 XX     -0.0000133257    -0.0000012631    -0.0081439705    -0.0025292683    -0.0007457522
   41  C  3 YY      0.0000152663     0.0000025363    -0.0072733239    -0.0022466127    -0.0001134090
   42  C  3 ZZ      0.0000144794     0.0000002509    -0.0189338601    -0.0035381778     0.0002733743
   43  C  3 XY     -0.0000077904    -0.0000005334    -0.0033184964    -0.0012486975    -0.0001766600
   44  C  3 XZ      0.0000092404    -0.0000037490    -0.0062996595    -0.0011835400    -0.0001958107
   45  C  3 YZ      0.0000005907    -0.0000004925     0.0001154687    -0.0011093991    -0.0003031544
   46  C  4  S      0.0000018229    -0.0000042055     0.0915095886     0.0240464565     0.0038435848
   47  C  4  S      0.0000669072     0.0000017281    -0.1676751556    -0.0517745383    -0.0067496421
   48  C  4  S     -0.0002161944     0.0000399667    -0.0535257184    -0.0044731257     0.0022782575
   49  C  4  X     -0.0000181886     0.0000036522    -0.0034074767    -0.0014215704    -0.0033958029
   50  C  4  Y     -0.0000147056     0.0000020891     0.0783400935     0.0186868030     0.0024506127
   51  C  4  Z      0.0000173433    -0.0000009456    -0.0072754599     0.0010800200     0.0032443838
   52  C  4  X     -0.0002462371    -0.0000449855     0.0028215600    -0.0009206911    -0.0032656194
   53  C  4  Y     -0.0000346171    -0.0000250941     0.0224756456     0.0026010612    -0.0031737369
   54  C  4  Z      0.0001487529     0.0000056892    -0.0095747849     0.0006980793     0.0029780093
   55  C  4 XX     -0.0000176546    -0.0000008844    -0.0037453224    -0.0019145334    -0.0005912429
   56  C  4 YY      0.0000164830    -0.0000016120    -0.0180091557    -0.0049728418    -0.0003872340
   57  C  4 ZZ      0.0000090229     0.0000004776    -0.0078544394    -0.0028603367    -0.0001126447
   58  C  4 XY      0.0000097916     0.0000026183     0.0003282344     0.0001698545     0.0003783972
   59  C  4 XZ      0.0000160235    -0.0000004411     0.0031552285     0.0005717077     0.0001056250
   60  C  4 YZ     -0.0000118770     0.0000011522     0.0021262866    -0.0001276049    -0.0003604582
   61  C  5  S     -0.0000370144    -0.0000206262     0.1086682841     0.0175908212     0.0102503661
   62  C  5  S      0.0000597934     0.0000790551    -0.2078802466    -0.0353011432    -0.0194786896
   63  C  5  S      0.0025276282     0.0001531482    -0.0202957632    -0.0478235788     0.0525726742
   64  C  5  X      0.0000050251     0.0000128467     0.0850206423     0.0191394239    -0.0057137071
   65  C  5  Y     -0.0000341354    -0.0000002240    -0.0008943200    -0.0117436450    -0.0026274732
   66  C  5  Z      0.0000342244    -0.0000037854    -0.0132823083     0.0071047349     0.0058092703
   67  C  5  X      0.0018358130    -0.0000681971     0.0081860688    -0.0796906095     0.0344964576
   68  C  5  Y      0.0006638767     0.0000210213     0.0055102135    -0.0030406811    -0.0010060456
   69  C  5  Z     -0.0014869082    -0.0000575801    -0.0026097220     0.0382111533    -0.0163700022
   70  C  5 XX      0.0000307713    -0.0000032496    -0.0211669573    -0.0040851850    -0.0009974528
   71  C  5 YY      0.0000026189     0.0000155043    -0.0075215722    -0.0013189114    -0.0007556765
   72  C  5 ZZ     -0.0000021317     0.0000116588    -0.0075761071    -0.0007087661    -0.0006133303
   73  C  5 XY     -0.0000141157     0.0000001663     0.0007146832     0.0012732469     0.0003390090
   74  C  5 XZ      0.0000007715     0.0000126591     0.0040405205    -0.0002047747    -0.0001773051
   75  C  5 YZ      0.0000086735     0.0000001073     0.0033459546    -0.0003375224     0.0000451550
   76  C  6  S     -0.0000218798     0.0000010300     0.0542569041     0.0112641813    -0.0025699553
   77  C  6  S      0.0000130803     0.0000018091    -0.0976308375    -0.0203496344     0.0051681522
   78  C  6  S     -0.0000970184    -0.0000300571     0.0010240211    -0.0177969305    -0.0050252573
   79  C  6  X      0.0000061169    -0.0000011313    -0.0135615659    -0.0027018136    -0.0005038897
   80  C  6  Y     -0.0000068738    -0.0000021165     0.0368967486     0.0039878310    -0.0026190968
   81  C  6  Z     -0.0000051012     0.0000005161     0.0237434588     0.0069994230     0.0008283525
   82  C  6  X     -0.0000035489     0.0000060253    -0.0011199438    -0.0015029736    -0.0004418927
   83  C  6  Y      0.0000259342     0.0000202796     0.0015130664     0.0060858586     0.0015946554
   84  C  6  Z      0.0000706964     0.0000171584     0.0004577341     0.0062423952     0.0018102192
   85  C  6 XX      0.0000062783     0.0000005252    -0.0040009386    -0.0010568230     0.0002672836
   86  C  6 YY      0.0000029001    -0.0000006015    -0.0083448291    -0.0011971759     0.0005848680
   87  C  6 ZZ      0.0000019311    -0.0000008579    -0.0057984876    -0.0015597854     0.0001260008
   88  C  6 XY      0.0000026579     0.0000012068     0.0017507561    -0.0000003603     0.0000046463
   89  C  6 XZ     -0.0000046366     0.0000003997     0.0016517824     0.0004794842     0.0000629007
   90  C  6 YZ      0.0000005324    -0.0000003904    -0.0028735070    -0.0008061953    -0.0000037249
   91  C  7  S     -0.0000134074    -0.0000054524     0.0314680589    -0.1898629488     0.0003060314
   92  C  7  S      0.0000143408     0.0000159841    -0.0566352948     0.3696949719    -0.0013626759
   93  C  7  S      0.0007526584    -0.0000492057    -0.0272529989    -0.0122230969     0.0143314865
   94  C  7  X     -0.0000131234    -0.0000004415     0.0085527599     0.1026229618    -0.0027835290
   95  C  7  Y      0.0000104715     0.0000010087    -0.0091528472    -0.1419161963     0.0026154508
   96  C  7  Z     -0.0000042133    -0.0000011953     0.0065663755     0.0904460141    -0.0013877995
   97  C  7  X     -0.0004081256     0.0000411580     0.0093717835     0.1475558297    -0.0106230220
   98  C  7  Y      0.0005237842    -0.0000829819    -0.0094012298    -0.1986420979     0.0147091109
   99  C  7  Z     -0.0003000597     0.0000606792     0.0048419033     0.1277901595    -0.0095205355
  100  C  7 XX      0.0000053809     0.0000025515    -0.0020305599     0.0148289015     0.0000016336
  101  C  7 YY      0.0000109972     0.0000037228    -0.0024945133     0.0236670549    -0.0000938962
  102  C  7 ZZ      0.0000060404     0.0000036582    -0.0012598589     0.0121421617    -0.0001260519
  103  C  7 XY     -0.0000044909     0.0000000939     0.0022697122    -0.0159288699    -0.0000988359
  104  C  7 XZ      0.0000021101     0.0000010803    -0.0014565103     0.0098859459     0.0000707814
  105  C  7 YZ     -0.0000072923     0.0000003764     0.0018990426    -0.0142523301     0.0000421205
  106  C  8  S      0.0027230478    -0.0003289053     0.0006841743     0.0002034140     0.1364360267
  107  C  8  S     -0.0001820003     0.0003263900     0.0000014859     0.0019755743    -0.2601032186
  108  C  8  S     -0.0073316301    -0.0004106007     0.0141875747     0.0144032949    -0.0036098451
  109  C  8  X      0.0002649419     0.0001887723     0.0000855541    -0.0000193051    -0.0386633219
  110  C  8  Y     -0.0005220824    -0.0000115278     0.0000301603    -0.0000281848     0.0010736471
  111  C  8  Z      0.0003241863    -0.0000724442    -0.0002254996    -0.0000101142     0.0158320512
  112  C  8  X      0.0008225640     0.0005260780    -0.0101995829    -0.0156360380    -0.0227770190
  113  C  8  Y      0.0024207441     0.0000368507    -0.0020467565     0.0000228889     0.0007115297
  114  C  8  Z     -0.0023867554    -0.0002549671     0.0060882908     0.0069205302     0.0094471469
  115  C  8 XX      0.0005196701     0.0000573822     0.0004698646     0.0003887525    -0.0174438637
  116  C  8 YY      0.0004325357     0.0001778232     0.0000802721     0.0002150826    -0.0137375255
  117  C  8 ZZ      0.0001478964     0.0001364076     0.0001357687     0.0002375728    -0.0113060823
  118  C  8 XY     -0.0004007314    -0.0000188792    -0.0000393534    -0.0000257034     0.0033806781
  119  C  8 XZ      0.0000553211     0.0000423419    -0.0001687025    -0.0000760927     0.0038588017
  120  C  8 YZ     -0.0002915582    -0.0000565169     0.0000221288     0.0000082844     0.0080059225
  121  N  9  S     -0.0000000539    -0.0000001167    -0.0146896899     0.2239578705    -0.0020388342
  122  N  9  S     -0.0000110965     0.0000031041    -0.0284753407     0.4420769139    -0.0044076646
  123  N  9  S      0.0003406901    -0.0000781475    -0.0106667415    -0.0665948000     0.0105545886
  124  N  9  X      0.0000055421     0.0000020196    -0.0080025582     0.1047981677    -0.0007606326
  125  N  9  Y      0.0000031590     0.0000001805     0.0102772864    -0.1432726865     0.0013139210
  126  N  9  Z     -0.0000073894    -0.0000011949    -0.0065741456     0.0910101157    -0.0009024699
  127  N  9  X     -0.0000099933     0.0000218317    -0.0001257331     0.0214495485    -0.0015822427
  128  N  9  Y      0.0000505742    -0.0000154325    -0.0011149088    -0.0315272427     0.0020263068
  129  N  9  Z     -0.0000544743     0.0000047810     0.0011552113     0.0197363524    -0.0012227022
  130  N  9 XX     -0.0000058075    -0.0000005082    -0.0010369007     0.0125873530    -0.0001232986
  131  N  9 YY     -0.0000044846     0.0000000398    -0.0015866538     0.0193717922    -0.0002252079
  132  N  9 ZZ     -0.0000013200     0.0000010405    -0.0008618914     0.0105010854    -0.0001558504
  133  N  9 XY      0.0000039458     0.0000015019     0.0011418096    -0.0126039429     0.0000834101
  134  N  9 XZ     -0.0000016364    -0.0000006710    -0.0007554393     0.0079727598    -0.0000587158
  135  N  9 YZ     -0.0000000615     0.0000002404     0.0010101048    -0.0109576152     0.0001121150
  136  C 10  S      0.0070779440    -0.0007289393     0.0001909471     0.0000967685     0.1133446139
  137  C 10  S     -0.0000671299     0.0002812712    -0.0000445711     0.0000728192    -0.2080118377
  138  C 10  S     -0.0030929998     0.0057751649     0.0035727827     0.0056895726    -0.0664077445
  139  C 10  X     -0.0000155339    -0.0003330899     0.0000043457    -0.0000990629    -0.0270447422
  140  C 10  Y      0.0001502173    -0.0000505636     0.0000689284     0.0000000021     0.0472597216
  141  C 10  Z     -0.0001204082     0.0001875692    -0.0000711326     0.0000404461    -0.0281637622
  142  C 10  X     -0.0008873114     0.0022527691     0.0016734502     0.0036776273    -0.0091322297
  143  C 10  Y     -0.0001893591     0.0015749918    -0.0020792591    -0.0028808490     0.0124473443
  144  C 10  Z      0.0005434558    -0.0023104858     0.0010135106     0.0007833649    -0.0065909219
  145  C 10 XX     -0.0001187240    -0.0003899423     0.0000427166     0.0000214408    -0.0148665061
  146  C 10 YY     -0.0001269032    -0.0001226599    -0.0000050415    -0.0000030907    -0.0114244251
  147  C 10 ZZ     -0.0001555589    -0.0001170210    -0.0000294592    -0.0000541342    -0.0091903069
  148  C 10 XY     -0.0000506319     0.0000672418    -0.0000314958    -0.0000688114     0.0031312338
  149  C 10 XZ      0.0000517527     0.0001472040     0.0000041394     0.0000236816     0.0036691305
  150  C 10 YZ      0.0000472052     0.0001083099     0.0000130118    -0.0000100074     0.0075660906
  151  C 11  S     -0.0153066290     0.0421771319     0.0000563697     0.0000697172     0.1018016946
  152  C 11  S     -0.0010269702     0.0032052301    -0.0001944218    -0.0003556257    -0.1869442315
  153  C 11  S     -0.0012887551    -0.0185593032    -0.0021218321    -0.0048371635    -0.0304815095
  154  C 11  X      0.0001547922     0.0012218552     0.0001230281     0.0001560401     0.0173106856
  155  C 11  Y     -0.0000951314    -0.0014556437     0.0000508388     0.0000608554     0.0379855707
  156  C 11  Z      0.0000132565     0.0007012687    -0.0000421749    -0.0001076771    -0.0396465368
  157  C 11  X     -0.0033588482     0.0014105237     0.0000790248     0.0004437919     0.0006810736
  158  C 11  Y      0.0008106530     0.0010661539     0.0003757853     0.0005590200     0.0044244388
  159  C 11  Z      0.0007733454    -0.0015163028    -0.0002890439    -0.0006441270    -0.0040224018
  160  C 11 XX      0.0001798620     0.0011867673    -0.0000478543    -0.0000617978    -0.0130021083
  161  C 11 YY      0.0001588262     0.0010481865    -0.0000219940    -0.0000474302    -0.0101698088
  162  C 11 ZZ      0.0001091632     0.0002485477    -0.0000268987    -0.0000496703    -0.0084437583
  163  C 11 XY     -0.0000665112    -0.0011278542     0.0000021810     0.0000033475     0.0023511281
  164  C 11 XZ     -0.0000147571     0.0003193137     0.0000015088    -0.0000060378     0.0033995416
  165  C 11 YZ     -0.0000884853    -0.0006120522    -0.0000182967    -0.0000197493     0.0067070798
  166  C 12  S      0.0554802113    -0.9871019684     0.0000405493     0.0000603566     0.0994896773
  167  C 12  S      0.0010183366    -0.0409934725    -0.0001660646    -0.0003320283    -0.1820750610
  168  C 12  S      0.0137921040     0.0364622455     0.0006948285     0.0023707085    -0.0505124064
  169  C 12  X      0.0005172775     0.0012427798     0.0000848701     0.0001265343     0.0532770847
  170  C 12  Y      0.0013503437    -0.0000308243     0.0000227035     0.0000072196    -0.0023361196
  171  C 12  Z     -0.0013661682    -0.0005129186    -0.0000325836    -0.0000534782    -0.0211237918
  172  C 12  X     -0.0008070681    -0.0042510839    -0.0003462700    -0.0010956572     0.0144841865
  173  C 12  Y     -0.0000187524     0.0001653902     0.0001872805     0.0002721945    -0.0007522517
  174  C 12  Z      0.0003650516     0.0017043708    -0.0000306263     0.0002320727    -0.0056467032
  175  C 12 XX     -0.0003265660    -0.0004520337    -0.0000269776    -0.0000494993    -0.0139633051
  176  C 12 YY     -0.0010331528    -0.0006908523    -0.0000101627    -0.0000151447    -0.0097764599
  177  C 12 ZZ     -0.0010083495    -0.0000493417    -0.0000243279    -0.0000397876    -0.0080292076
  178  C 12 XY     -0.0003255700     0.0006406467    -0.0000150462    -0.0000209613     0.0028092894
  179  C 12 XZ      0.0004312951     0.0003171060     0.0000049022     0.0000091686     0.0035823448
  180  C 12 YZ      0.0011358675     0.0016303784    -0.0000211946    -0.0000408369     0.0063116841
  181  C 13  S      0.9597565317     0.0574814828     0.0000573803     0.0000604604     0.1004570680
  182  C 13  S      0.0395817737     0.0038452443    -0.0003110134    -0.0003584117    -0.1843136144
  183  C 13  S     -0.0347526479    -0.0190365572    -0.0000371236    -0.0038692008    -0.0295842073
  184  C 13  X     -0.0010722165     0.0004698127     0.0001095295     0.0001637376     0.0369986337
  185  C 13  Y      0.0007946420     0.0014037431    -0.0000332397    -0.0000805936    -0.0399621002
  186  C 13  Z     -0.0002088807    -0.0013909592     0.0000340344     0.0000088479     0.0177917596
  187  C 13  X      0.0020157460     0.0020800066    -0.0004507148     0.0005087020     0.0026738672
  188  C 13  Y     -0.0029099073    -0.0012294248     0.0003920889     0.0001491445    -0.0047583726
  189  C 13  Z      0.0015902727     0.0001399756    -0.0000736336    -0.0003248015     0.0028752566
  190  C 13 XX      0.0013612924     0.0005170004    -0.0000096459    -0.0000345752    -0.0132013437
  191  C 13 YY      0.0001006321     0.0009483971    -0.0000386278    -0.0000459640    -0.0101061918
  192  C 13 ZZ      0.0001673031     0.0010260124    -0.0000472733    -0.0000623302    -0.0078581212
  193  C 13 XY     -0.0000754382     0.0004095658    -0.0000190141    -0.0000259424     0.0032408128
  194  C 13 XZ     -0.0011883300    -0.0006539193    -0.0000119267     0.0000012358     0.0027603582
  195  C 13 YZ     -0.0011824774    -0.0011990319    -0.0000167227    -0.0000165089     0.0063203111
  196  C 14  S     -0.2348657695    -0.0016734576     0.0002041751     0.0000781904     0.1118950393
  197  C 14  S     -0.0111238576     0.0002251695    -0.0001921037     0.0000407043    -0.2053581009
  198  C 14  S      0.0219051493     0.0061170450    -0.0018697018     0.0047278833    -0.0659794212
  199  C 14  X     -0.0016841390    -0.0003922397     0.0001916457    -0.0000668800    -0.0024576087
  200  C 14  Y     -0.0002244404     0.0000773963    -0.0001263522     0.0000689836    -0.0463281218
  201  C 14  Z      0.0009189526     0.0001039566     0.0000127912    -0.0000320401     0.0401898970
  202  C 14  X     -0.0009672275     0.0030954293     0.0012157557     0.0023943888    -0.0030729998
  203  C 14  Y      0.0018377202    -0.0017382475     0.0004654580     0.0013718304    -0.0120534920
  204  C 14  Z     -0.0011358908     0.0001297719    -0.0009353349    -0.0022444512     0.0115169375
  205  C 14 XX     -0.0021134920    -0.0004083427    -0.0000801842    -0.0000606970    -0.0147655143
  206  C 14 YY     -0.0001787163    -0.0001227247    -0.0000304215    -0.0000255139    -0.0113134879
  207  C 14 ZZ     -0.0002235761    -0.0001294464     0.0000104925     0.0000083120    -0.0089539488
  208  C 14 XY      0.0004198069     0.0000518421     0.0000702236     0.0000593524     0.0033161921
  209  C 14 XZ      0.0008665409     0.0001709105    -0.0000163146    -0.0000389927     0.0034812940
  210  C 14 YZ      0.0003147122     0.0001176672    -0.0000176179    -0.0000497282     0.0074520396
  211  H 15  S     -0.0000047080    -0.0000016378    -0.0233303483     0.0027200606     0.0035844257
  212  H 15  S     -0.0000121848    -0.0000045508    -0.0057206136     0.0031771500     0.0004061832
  213  H 16  S      0.0000129637     0.0000014209    -0.0216334625     0.0009708353     0.0023932600
  214  H 16  S      0.0000304613     0.0000029365    -0.0026643414     0.0025238722     0.0000765696
  215  H 17  S      0.0000175527     0.0000070142    -0.0206652250    -0.0063883119    -0.0010633715
  216  H 17  S      0.0000610625    -0.0000161460    -0.0028563456     0.0005476973     0.0014540940
  217  H 18  S      0.0000092963     0.0000061539    -0.0222939189    -0.0079226557    -0.0020606569
  218  H 18  S      0.0000994506    -0.0000096639    -0.0059908155    -0.0006000606     0.0015294812
  219  H 19  S      0.0000034098    -0.0000004227    -0.0162069515    -0.0037318647     0.0010962132
  220  H 19  S     -0.0000189173    -0.0000111780    -0.0015898897    -0.0023787661    -0.0001925707
  221  H 20  S      0.0000050560     0.0000015283    -0.0162959647    -0.0041531758     0.0013050740
  222  H 20  S     -0.0000078629     0.0000000616    -0.0025633528    -0.0001068864     0.0001911374
  223  H 21  S      0.0000753868    -0.0003690046     0.0001968846     0.0005091887    -0.0408633867
  224  H 21  S      0.0002500109    -0.0008772473     0.0004601306     0.0001296107    -0.0025192772
  225  H 22  S      0.0003564846     0.0000826967    -0.0000110716    -0.0000002069    -0.0342508059
  226  H 22  S      0.0004001585     0.0020090383     0.0002213701     0.0005167578    -0.0045763568
  227  H 23  S     -0.0004651678     0.0028216832     0.0000116879     0.0000549599    -0.0336164516
  228  H 23  S     -0.0014666263    -0.0069878851     0.0001081348     0.0001918667    -0.0052826367
  229  H 24  S     -0.0027019800     0.0000326450     0.0000566172     0.0000699839    -0.0334952268
  230  H 24  S      0.0069412825     0.0021038192     0.0003373398     0.0007888613    -0.0045698598
  231  H 25  S      0.0003845697    -0.0003712203     0.0000842636     0.0004852445    -0.0397934423
  232  H 25  S     -0.0033664157    -0.0009222588     0.0007279573    -0.0008765717    -0.0021225421
  233  C 26  S      0.0002540960    -0.0002217340     0.0213283323     0.0037025835     0.0311962127
  234  C 26  S      0.0000007172     0.0001851308    -0.0382443045    -0.0056858812    -0.0572882237
  235  C 26  S      0.0005008487     0.0026990335    -0.0518405932     0.0004658954    -0.0173978323
  236  C 26  X     -0.0000675925     0.0000458812     0.0190809803     0.0039826300    -0.0208302758
  237  C 26  Y      0.0000372592     0.0000003188     0.0002039113    -0.0013145526     0.0004733710
  238  C 26  Z     -0.0000016311    -0.0000201122    -0.0070655334    -0.0002351005     0.0087466972
  239  C 26  X      0.0037481240     0.0011743818    -0.0103774883    -0.0867691663     0.0650653371
  240  C 26  Y     -0.0005133252    -0.0000332412    -0.0020781042     0.0018576893    -0.0009113058
  241  C 26  Z     -0.0011469564    -0.0004585808     0.0061189576     0.0363405762    -0.0266439574
  242  C 26 XX      0.0000274076     0.0000572029    -0.0025995269    -0.0005449949    -0.0061937857
  243  C 26 YY     -0.0000214350     0.0000301200    -0.0003329955     0.0000017540    -0.0017144354
  244  C 26 ZZ     -0.0000208340     0.0000360841    -0.0005528169     0.0000717137    -0.0024299512
  245  C 26 XY     -0.0000157890    -0.0000007706     0.0000816279     0.0001677021     0.0001397139
  246  C 26 XZ     -0.0000185545    -0.0000139422     0.0007907080     0.0000800409     0.0021308469
  247  C 26 YZ     -0.0000022278    -0.0000002064     0.0000955083    -0.0001076779     0.0000502586
  248  C 27  S     -0.0001929025     0.0002777623     0.0044160155     0.0008371858     0.0641202792
  249  C 27  S      0.0002369581    -0.0002052877    -0.0083431273     0.0041234848    -0.1192984258
  250  C 27  S     -0.0018552384    -0.0009851697     0.0195159601     0.0616554206    -0.1258069445
  251  C 27  X      0.0001756102    -0.0000895977     0.0054776480     0.0009021329    -0.0250948162
  252  C 27  Y     -0.0001246807     0.0000005467    -0.0001697221    -0.0003145147     0.0008927991
  253  C 27  Z      0.0000307870     0.0000389509    -0.0019830804    -0.0000167494     0.0102104283
  254  C 27  X      0.0018115616     0.0026071580    -0.0293154594    -0.0476159640    -0.0083953497
  255  C 27  Y      0.0002894094    -0.0000749768     0.0025721438     0.0012959237     0.0001282633
  256  C 27  Z     -0.0010517058    -0.0010759891     0.0105024199     0.0192236927     0.0032494872
  257  C 27 XX     -0.0000859728    -0.0000755181    -0.0018352898    -0.0001031461    -0.0130390883
  258  C 27 YY      0.0000267708    -0.0000302022    -0.0002424167     0.0006532539    -0.0023517409
  259  C 27 ZZ      0.0000263244    -0.0000533728    -0.0004505509     0.0005708418    -0.0039580643
  260  C 27 XY      0.0000168940    -0.0000156559     0.0000274371     0.0000870164     0.0005344036
  261  C 27 XZ      0.0000948281     0.0000140599     0.0006904200     0.0002789425     0.0051439769
  262  C 27 YZ      0.0000941070    -0.0000361609     0.0000155526    -0.0000644515     0.0002395083
  263  C 28  S     -0.0000256706    -0.0000052830     0.1141512057    -0.0246282157    -0.0053352740
  264  C 28  S     -0.0000258212     0.0000028997    -0.2170891412     0.0511767890     0.0111385020
  265  C 28  S      0.0003990751     0.0001058746    -0.0176747349     0.2069593250    -0.0157709010
  266  C 28  X      0.0000472432     0.0000047290     0.0633651730     0.0183581257    -0.0075548648
  267  C 28  Y     -0.0000127066    -0.0000027654    -0.0420503733    -0.0310006413    -0.0001204594
  268  C 28  Z     -0.0000024687     0.0000005940     0.0379950621     0.0229489804     0.0022189742
  269  C 28  X     -0.0006545795     0.0000272743     0.0097203635     0.0887435778    -0.0138448923
  270  C 28  Y      0.0010224542    -0.0000176532    -0.0116819805    -0.1371453131     0.0137205825
  271  C 28  Z     -0.0007751572     0.0000201063     0.0123210644     0.0858873322    -0.0070919101
  272  C 28 XX      0.0000063534     0.0000031189    -0.0157760101     0.0033475078     0.0010621849
  273  C 28 YY     -0.0000042789    -0.0000017236    -0.0113319863     0.0035299564     0.0004306719
  274  C 28 ZZ      0.0000061344    -0.0000011196    -0.0110546626     0.0015418768     0.0002888811
  275  C 28 XY      0.0000064290    -0.0000001949     0.0064439987    -0.0024146623    -0.0003746066
  276  C 28 XZ     -0.0000082241    -0.0000010374    -0.0033003516     0.0011697154     0.0002320249
  277  C 28 YZ     -0.0000091334     0.0000009838     0.0070979004    -0.0017938514     0.0001136942

                         21               22               23               24               25
                   -0.9105035514    -0.8649074114    -0.8419022446    -0.8127657343    -0.8115301085
    1  C  1  S      0.1188298284    -0.0004463331     0.0773234060     0.0027145326    -0.0401509692
    2  C  1  S     -0.2405057139     0.0114581781    -0.1486679184    -0.0053800789     0.0813059317
    3  C  1  S     -0.0772225243    -0.0156029592    -0.1146202269    -0.0065968952     0.0632115077
    4  C  1  X     -0.0326958184     0.0143802871     0.0125633871    -0.0005581608     0.0085743611
    5  C  1  Y      0.0664924135    -0.0514902997    -0.0986575669    -0.0025506516     0.0338518602
    6  C  1  Z      0.0502261170    -0.0036161947    -0.0030617862    -0.0012126011     0.0174940300
    7  C  1  X     -0.0117402134     0.0063763359    -0.0066033375    -0.0014914573     0.0112673715
    8  C  1  Y      0.0033715021    -0.0239955904    -0.0554193080    -0.0027396771     0.0195558455
    9  C  1  Z      0.0207147887     0.0019532745     0.0209844865     0.0012210679    -0.0063739543
   10  C  1 XX     -0.0108786554     0.0026667003    -0.0043016889    -0.0003279607     0.0047333793
   11  C  1 YY     -0.0155425226    -0.0013341207    -0.0165944068    -0.0005917012     0.0085964105
   12  C  1 ZZ     -0.0163682539     0.0004309565    -0.0090696753    -0.0001795342     0.0030287830
   13  C  1 XY      0.0034202594    -0.0019885446    -0.0030047479    -0.0000335791     0.0001775073
   14  C  1 XZ      0.0056710615    -0.0008135832     0.0020327483     0.0001514368    -0.0017848697
   15  C  1 YZ     -0.0055542608     0.0037207051     0.0062740681     0.0001690165    -0.0023413677
   16  C  2  S      0.0904362858    -0.0203460415    -0.0390181110    -0.0029029330     0.0405254953
   17  C  2  S     -0.1872676084     0.0492617209     0.0790869240     0.0055001031    -0.0774337873
   18  C  2  S     -0.0247271552     0.0137668576     0.0234951624    -0.0005379484    -0.0246220466
   19  C  2  X     -0.0375556740     0.0221247975     0.0479620440     0.0009769209    -0.0148028571
   20  C  2  Y     -0.0075670547    -0.0153156520    -0.0175952118     0.0007749548    -0.0123480038
   21  C  2  Z     -0.0999407146     0.0243546363    -0.0272577130    -0.0024521731     0.0378648368
   22  C  2  X      0.0017388230     0.0027649105     0.0110881093    -0.0000823945    -0.0061542520
   23  C  2  Y      0.0124298995    -0.0040699721    -0.0001728159     0.0007522553    -0.0089691667
   24  C  2  Z     -0.0238730862     0.0086331773    -0.0098583099    -0.0006928503     0.0131312898
   25  C  2 XX     -0.0106172668     0.0054546983     0.0107268023     0.0003493782    -0.0054098231
   26  C  2 YY     -0.0077811265     0.0003137709     0.0016687486     0.0003966202    -0.0056367400
   27  C  2 ZZ     -0.0142279860     0.0036133891     0.0032859049     0.0002908435    -0.0038917674
   28  C  2 XY     -0.0027534173     0.0002255545     0.0034474530     0.0002894515    -0.0041975364
   29  C  2 XZ     -0.0085782516     0.0026949351     0.0001315252    -0.0000843723     0.0013936733
   30  C  2 YZ     -0.0066133886     0.0010373340    -0.0037763837    -0.0001988547     0.0029971217
   31  C  3  S     -0.0855575057     0.0293635691    -0.0447206846    -0.0046981243     0.0693894334
   32  C  3  S      0.1778122288    -0.0658393205     0.0963852885     0.0094830661    -0.1433451467
   33  C  3  S      0.0247784441    -0.0010237591     0.0136633044     0.0032411742    -0.0419576063
   34  C  3  X      0.0768466456    -0.0030079215     0.0357151479     0.0002763543    -0.0049970185
   35  C  3  Y      0.0707435287    -0.0371551976    -0.0403303234    -0.0003955905     0.0048083920
   36  C  3  Z      0.0148331562    -0.0149748370     0.0110688505     0.0017373085    -0.0262559341
   37  C  3  X      0.0149687535     0.0005408355     0.0015429462    -0.0006237953    -0.0028597715
   38  C  3  Y      0.0181441890    -0.0091483798    -0.0097779423    -0.0004461624     0.0012538050
   39  C  3  Z     -0.0151769660    -0.0038148941     0.0048234343     0.0014261621    -0.0125988568
   40  C  3 XX      0.0132385486    -0.0014579926     0.0079367926     0.0003239288    -0.0061439484
   41  C  3 YY      0.0096466707    -0.0048221982     0.0034441060     0.0005527495    -0.0079051505
   42  C  3 ZZ      0.0081661012    -0.0053310797     0.0076963865     0.0008779322    -0.0132419635
   43  C  3 XY      0.0055719768    -0.0026118742     0.0001958012     0.0001187913    -0.0027934111
   44  C  3 XZ      0.0068114295    -0.0014115084     0.0047007702     0.0002476640    -0.0034242928
   45  C  3 YZ      0.0067956054    -0.0037865535    -0.0048961851    -0.0000757651     0.0009690605
   46  C  4  S     -0.1105156788     0.0655010854     0.0669523083     0.0000360204     0.0023056225
   47  C  4  S      0.2251546191    -0.1336171761    -0.1229876171     0.0003793122    -0.0109527298
   48  C  4  S      0.0657694358    -0.0815801751    -0.0984813374    -0.0077832403     0.0151831679
   49  C  4  X      0.0340849522     0.0203286851     0.0476656142    -0.0002850387     0.0037955016
   50  C  4  Y     -0.0723330972     0.0187798602    -0.0391407071    -0.0027214233     0.0410416738
   51  C  4  Z     -0.0437248434    -0.0148407326    -0.0825630855    -0.0032986344     0.0462656676
   52  C  4  X      0.0047612474     0.0182891439     0.0233069644    -0.0015005992    -0.0016665635
   53  C  4  Y     -0.0190435926     0.0244945979    -0.0031922655     0.0009540885     0.0148073359
   54  C  4  Z     -0.0016076995    -0.0264506181    -0.0492387122    -0.0007828480     0.0191041238
   55  C  4 XX      0.0091841900    -0.0037887994    -0.0056794037    -0.0001961149     0.0018083003
   56  C  4 YY      0.0202024732    -0.0113164615    -0.0042933269     0.0003433757    -0.0054347951
   57  C  4 ZZ      0.0106012740    -0.0102142671    -0.0149306061    -0.0001955146     0.0025625150
   58  C  4 XY     -0.0037592626    -0.0011489084    -0.0022754597     0.0001583777    -0.0014241040
   59  C  4 XZ     -0.0019275555     0.0025990845     0.0067133515     0.0002594461    -0.0024951466
   60  C  4 YZ      0.0037767202     0.0003933224     0.0032180959     0.0001209346    -0.0022310479
   61  C  5  S     -0.1105093064    -0.0316224243    -0.0644052122     0.0018270553    -0.0273300452
   62  C  5  S      0.2284018395     0.0589058556     0.1358641311    -0.0035252145     0.0531183707
   63  C  5  S      0.0424651489    -0.1235720216     0.1168527285    -0.0002492084    -0.0318568860
   64  C  5  X     -0.0402269380     0.0756084031    -0.0138424028    -0.0070774701     0.1064581120
   65  C  5  Y      0.0638004634    -0.0400504046    -0.0490345002    -0.0002206685     0.0006364466
   66  C  5  Z     -0.0605212868    -0.0041032983    -0.0116016972    -0.0000459341     0.0008939534
   67  C  5  X      0.1043603435    -0.1584577619     0.0594565382     0.0018817684    -0.0654804763
   68  C  5  Y      0.0254248573    -0.0117052720    -0.0124226454     0.0083766465     0.0026695380
   69  C  5  Z     -0.0713818725     0.0817338037    -0.0340633684    -0.0082336602     0.0356976316
   70  C  5 XX      0.0200847678     0.0023871705     0.0134572045    -0.0000642152     0.0004063027
   71  C  5 YY      0.0101128952     0.0019656056     0.0058124813    -0.0001506944     0.0025947241
   72  C  5 ZZ      0.0072592473     0.0036789468     0.0067757964    -0.0002419146     0.0036758127
   73  C  5 XY     -0.0078971442     0.0036928274     0.0040042709     0.0001198786    -0.0010060711
   74  C  5 XZ      0.0034417176    -0.0025817196     0.0003091869     0.0002889168    -0.0041933368
   75  C  5 YZ     -0.0002261051    -0.0019252665    -0.0038654816     0.0000636167    -0.0002397000
   76  C  6  S      0.0054779190     0.0618552238     0.1711481419     0.0048535393    -0.0664205634
   77  C  6  S     -0.0107300455    -0.1230332677    -0.3409241207    -0.0097773425     0.1332759858
   78  C  6  S      0.0037846334     0.0244628383     0.0206810981     0.0022755056    -0.0015263295
   79  C  6  X      0.0154504497    -0.0075932817    -0.0068171345    -0.0002214065     0.0031417617
   80  C  6  Y      0.0312115522     0.0058964710     0.0302395949     0.0006580976    -0.0098293021
   81  C  6  Z     -0.0335167441     0.0235475081     0.0173510856    -0.0007166030     0.0114557994
   82  C  6  X      0.0046771511     0.0020215621     0.0109435484     0.0005492041    -0.0058008907
   83  C  6  Y      0.0068866325    -0.0159850575    -0.0229527540    -0.0016416991     0.0075276285
   84  C  6  Z     -0.0110162682    -0.0054268634    -0.0155084404    -0.0006658619     0.0097411971
   85  C  6 XX      0.0004477989    -0.0082615068    -0.0232849119    -0.0007337971     0.0100631515
   86  C  6 YY     -0.0054018122    -0.0066938994    -0.0222939430    -0.0006434631     0.0092352274
   87  C  6 ZZ      0.0028313623    -0.0089906321    -0.0216935339    -0.0005442035     0.0074335366
   88  C  6 XY     -0.0002418936     0.0001829386     0.0004140827     0.0000315177    -0.0003535807
   89  C  6 XZ     -0.0022680917     0.0004995880    -0.0014057364    -0.0000921707     0.0011403929
   90  C  6 YZ      0.0014010454    -0.0014056412    -0.0014636254     0.0000392381    -0.0004367592
   91  C  7  S      0.0033154440    -0.0104741131    -0.0157902784     0.0005010887    -0.0083007358
   92  C  7  S     -0.0082976045     0.0244545038     0.0308935543    -0.0009828551     0.0180469165
   93  C  7  S      0.0783279179    -0.0890875906     0.0317672129     0.0008290799    -0.0455090045
   94  C  7  X      0.0511796672    -0.0295207179    -0.0329750401     0.0008108690    -0.0127915356
   95  C  7  Y     -0.0556277746     0.0401487855     0.0442336773    -0.0015896433     0.0245989966
   96  C  7  Z      0.0321472173    -0.0276614575    -0.0362818653     0.0007558458    -0.0120513224
   97  C  7  X     -0.0450157042     0.0562642272    -0.0271809146    -0.0022917991     0.0223095498
   98  C  7  Y      0.0601852158    -0.0772052257     0.0377454441     0.0020108086    -0.0344368616
   99  C  7  Z     -0.0369019320     0.0496397357    -0.0230303233    -0.0006276923     0.0232167864
  100  C  7 XX     -0.0019325159     0.0016570946     0.0015331011    -0.0000231089     0.0010450147
  101  C  7 YY     -0.0000765287     0.0014166739     0.0015174071    -0.0001295706     0.0021168100
  102  C  7 ZZ      0.0000385816     0.0014666506     0.0022037150    -0.0000439780     0.0007328072
  103  C  7 XY      0.0009296666    -0.0004415654    -0.0006094400     0.0000543984    -0.0008677290
  104  C  7 XZ     -0.0003014764     0.0003347713     0.0013294717    -0.0000111189    -0.0001019581
  105  C  7 YZ     -0.0007641661    -0.0005674408    -0.0015289722     0.0000550083    -0.0006024106
  106  C  8  S      0.0025519364    -0.0771148108     0.0684288569    -0.0075223225     0.1109870977
  107  C  8  S     -0.0082229476     0.1543792073    -0.1377859414     0.0148564620    -0.2209500959
  108  C  8  S     -0.0414860276    -0.0169669655    -0.0440329289     0.0090873955    -0.1447013757
  109  C  8  X     -0.0134087065    -0.0539556837     0.0186384621    -0.0230677733    -0.0322418889
  110  C  8  Y      0.0005064871     0.0014012730    -0.0005237559     0.0965193590     0.0077695866
  111  C  8  Z      0.0055571782     0.0221689458    -0.0075783555    -0.0715163739     0.0073506988
  112  C  8  X      0.0330859877    -0.0094109534     0.0396101913    -0.0113728750     0.0897842008
  113  C  8  Y     -0.0002609461    -0.0021715746    -0.0023018401     0.0181233904    -0.0051526629
  114  C  8  Z     -0.0144395701     0.0060419176    -0.0139766732    -0.0104174101    -0.0347804899
  115  C  8 XX     -0.0012148135     0.0094933251    -0.0089694170    -0.0018754600    -0.0141903674
  116  C  8 YY     -0.0008404037     0.0074203487    -0.0074204340     0.0005276641    -0.0134547020
  117  C  8 ZZ     -0.0007187751     0.0067754852    -0.0064795864     0.0039053538    -0.0107319554
  118  C  8 XY      0.0002336819    -0.0011317656     0.0013340599     0.0060768697     0.0031888133
  119  C  8 XZ      0.0003390230    -0.0016329362     0.0015403331    -0.0040099942     0.0017420309
  120  C  8 YZ      0.0005222467    -0.0025334033     0.0031134705    -0.0027993056     0.0065832129
  121  N  9  S      0.0376470491    -0.0211632244    -0.0210827483     0.0006352110    -0.0093435150
  122  N  9  S      0.0718306684    -0.0397403813    -0.0433115626     0.0011254269    -0.0184161161
  123  N  9  S      0.0773447197    -0.0794818475     0.0130371921     0.0030769929    -0.0319576034
  124  N  9  X      0.0140214941    -0.0084497289    -0.0084873717     0.0003239049    -0.0040416134
  125  N  9  Y     -0.0224188649     0.0114747505     0.0115660549    -0.0002513310     0.0039975815
  126  N  9  Z      0.0149220372    -0.0068355789    -0.0057410772     0.0001757799    -0.0032959460
  127  N  9  X     -0.0068494035     0.0088266908    -0.0036673803    -0.0002172425     0.0043408379
  128  N  9  Y      0.0105877301    -0.0118720166     0.0045055173     0.0005597001    -0.0034857812
  129  N  9  Z     -0.0074577042     0.0071444959    -0.0041577813    -0.0005998056     0.0021878196
  130  N  9 XX      0.0010434650    -0.0006861233    -0.0012236543     0.0000065130    -0.0006105040
  131  N  9 YY      0.0028118385    -0.0014069966    -0.0019525236     0.0000216666    -0.0005411006
  132  N  9 ZZ      0.0013480860    -0.0004408829    -0.0007288518     0.0000123861    -0.0004378589
  133  N  9 XY     -0.0019036792     0.0012183720     0.0011436626    -0.0000444447     0.0005913010
  134  N  9 XZ      0.0013094263    -0.0007261873    -0.0004923045     0.0000414794    -0.0004800851
  135  N  9 YZ     -0.0021332367     0.0009925083     0.0007121251    -0.0000480580     0.0004536182
  136  C 10  S      0.0106833740    -0.0027569296     0.0183108994    -0.1427337217     0.0481266722
  137  C 10  S     -0.0202576806     0.0060386392    -0.0358104587     0.2740913041    -0.0941332671
  138  C 10  S     -0.0136613358     0.0228403109    -0.0201020716     0.0852278227    -0.0289437424
  139  C 10  X     -0.0077971918    -0.0478162533     0.0327008797     0.0456055398     0.0443909070
  140  C 10  Y      0.0035521447    -0.0107221782     0.0147663743    -0.0003950644     0.0333360621
  141  C 10  Z      0.0003972419     0.0297842537    -0.0266341181    -0.0194556075    -0.0474063734
  142  C 10  X     -0.0082176211    -0.0074804038     0.0026050487     0.0094417437     0.0045871790
  143  C 10  Y      0.0062331769    -0.0084673303     0.0106295132     0.0003781047     0.0223900131
  144  C 10  Z     -0.0015780623     0.0103590575    -0.0103979270    -0.0044146657    -0.0208519532
  145  C 10 XX     -0.0016029327    -0.0017090905    -0.0004015927     0.0226209877    -0.0019411409
  146  C 10 YY     -0.0010707121     0.0013049212    -0.0030232677     0.0134167457    -0.0077995068
  147  C 10 ZZ     -0.0006097748     0.0019071555    -0.0028354432     0.0123074170    -0.0061836685
  148  C 10 XY      0.0007052129     0.0020316756    -0.0008301424    -0.0034307262    -0.0001513859
  149  C 10 XZ      0.0001263470    -0.0008030626     0.0006150301    -0.0050633583     0.0003289290
  150  C 10 YZ      0.0005759670    -0.0020295740     0.0027655507    -0.0050017309     0.0061489984
  151  C 11  S      0.0159347808     0.0650012352    -0.0416252377    -0.1316190036    -0.0643617009
  152  C 11  S     -0.0290113312    -0.1222442078     0.0796403106     0.2522374284     0.1254334958
  153  C 11  S     -0.0001316218    -0.0465195338     0.0293675098     0.0583332881     0.0357580242
  154  C 11  X      0.0000434668    -0.0214573347     0.0248005343    -0.0589952320     0.0580553923
  155  C 11  Y      0.0061789153     0.0296362738    -0.0216424875     0.0106658051    -0.0356426501
  156  C 11  Z     -0.0053051926    -0.0157628452     0.0074754551     0.0166498137     0.0050132160
  157  C 11  X     -0.0006343366    -0.0059539254     0.0087295077    -0.0180968625     0.0231594612
  158  C 11  Y      0.0009778061     0.0122048343    -0.0076673600     0.0113652608    -0.0089977040
  159  C 11  Z     -0.0006321616    -0.0077338456     0.0026697033    -0.0017543410    -0.0024093522
  160  C 11 XX     -0.0019198097    -0.0077608723     0.0047152796     0.0201333655     0.0069620231
  161  C 11 YY     -0.0016319101    -0.0080485037     0.0057134596     0.0115890362     0.0095814495
  162  C 11 ZZ     -0.0012356810    -0.0054504651     0.0036021985     0.0120483078     0.0057370019
  163  C 11 XY      0.0004997728     0.0030884983    -0.0024112622    -0.0010061236    -0.0043045407
  164  C 11 XZ      0.0004160621     0.0002560381     0.0005024506    -0.0060889472     0.0017698822
  165  C 11 YZ      0.0011305689     0.0045240409    -0.0029090963    -0.0047291231    -0.0043375786
  166  C 12  S      0.0173985595     0.0885426593    -0.0658271369     0.0098396517    -0.1110645452
  167  C 12  S     -0.0318231329    -0.1669164089     0.1253347103    -0.0188666382     0.2136640870
  168  C 12  S     -0.0108100747    -0.0237869932     0.0198681306    -0.0036718449     0.0451565047
  169  C 12  X      0.0079297475     0.0301460793    -0.0177540209    -0.0214153134    -0.0197411248
  170  C 12  Y     -0.0003829773    -0.0016107168     0.0009831649     0.0899621726     0.0077727144
  171  C 12  Z     -0.0031465753    -0.0116991575     0.0068327373    -0.0667574287     0.0020465264
  172  C 12  X      0.0028917682    -0.0025858310     0.0027075484    -0.0082832263     0.0032539558
  173  C 12  Y     -0.0002571039     0.0000686583     0.0001456295     0.0312365841     0.0025708554
  174  C 12  Z     -0.0009982871     0.0010688982    -0.0013449461    -0.0228054244    -0.0035630364
  175  C 12 XX     -0.0022941652    -0.0117161779     0.0086963487     0.0016614423     0.0148635636
  176  C 12 YY     -0.0017561428    -0.0095769443     0.0073385040    -0.0006828291     0.0128249035
  177  C 12 ZZ     -0.0014003673    -0.0079567886     0.0061512975    -0.0043404220     0.0105673307
  178  C 12 XY      0.0005060659     0.0022292048    -0.0015844327    -0.0064897553    -0.0030457684
  179  C 12 XZ      0.0005476054     0.0023148105    -0.0015707660     0.0044139640    -0.0020987483
  180  C 12 YZ      0.0011540875     0.0051347453    -0.0036717589     0.0030173732    -0.0057999777
  181  C 13  S      0.0157092666     0.0634854459    -0.0407894022     0.1409746840    -0.0436083835
  182  C 13  S     -0.0285018044    -0.1194323925     0.0779195760    -0.2702259597     0.0853964125
  183  C 13  S     -0.0008036929    -0.0437826201     0.0303198123    -0.0638467363     0.0294443121
  184  C 13  X      0.0032393857    -0.0067140839     0.0139444597     0.0478759153     0.0474182520
  185  C 13  Y     -0.0063381184    -0.0286282148     0.0201314729    -0.0000814707     0.0324772423
  186  C 13  Z      0.0039025533     0.0271268536    -0.0231408094    -0.0205948810    -0.0479519759
  187  C 13  X      0.0000271269    -0.0005320325     0.0044971595     0.0095231758     0.0193218878
  188  C 13  Y     -0.0014277854    -0.0113027689     0.0076006149     0.0081079816     0.0097157549
  189  C 13  Z      0.0011143993     0.0098152454    -0.0084114917    -0.0109664137    -0.0165537043
  190  C 13 XX     -0.0018768943    -0.0065165759     0.0036172302    -0.0217803723     0.0016682811
  191  C 13 YY     -0.0015987867    -0.0077822222     0.0054712995    -0.0131340896     0.0073376641
  192  C 13 ZZ     -0.0012307835    -0.0064631129     0.0046620249    -0.0120353088     0.0063530679
  193  C 13 XY      0.0004538749     0.0008165388    -0.0001415614     0.0032984512     0.0009164206
  194  C 13 XZ      0.0004419680     0.0015671343    -0.0008895075     0.0047386200    -0.0005086782
  195  C 13 YZ      0.0011411692     0.0052944625    -0.0037151137     0.0048399616    -0.0054145226
  196  C 14  S      0.0105022800    -0.0040330419     0.0186304549     0.1344455795     0.0677776370
  197  C 14  S     -0.0199143233     0.0083605651    -0.0364833100    -0.2579414122    -0.1319897276
  198  C 14  S     -0.0110096777     0.0175973814    -0.0236839644    -0.0790615914    -0.0480800317
  199  C 14  X     -0.0060229111    -0.0536739019     0.0405989535    -0.0548683167     0.0544992432
  200  C 14  Y     -0.0030442495     0.0143866269    -0.0174374991     0.0068222198    -0.0365482279
  201  C 14  Z      0.0051940359     0.0110912972    -0.0028505578     0.0180134437     0.0072212428
  202  C 14  X     -0.0057721980    -0.0110130194     0.0085112292    -0.0123878049     0.0150992120
  203  C 14  Y     -0.0049387344     0.0073535209    -0.0120376139     0.0045959559    -0.0244146301
  204  C 14  Z      0.0067925165    -0.0015074183     0.0062013398     0.0015738613     0.0141267652
  205  C 14 XX     -0.0011942896     0.0005425972    -0.0019531196    -0.0211399267    -0.0070052962
  206  C 14 YY     -0.0009946100     0.0017134951    -0.0032725784    -0.0119755800    -0.0098350405
  207  C 14 ZZ     -0.0010262684    -0.0004000688    -0.0012002424    -0.0124174336    -0.0058607568
  208  C 14 XY     -0.0001024315    -0.0027478368     0.0024205290     0.0011357667     0.0042780133
  209  C 14 XZ      0.0005932878     0.0021498130    -0.0013578424     0.0064042606    -0.0013498630
  210  C 14 YZ      0.0008738071    -0.0003031739     0.0015662416     0.0049310364     0.0053279788
  211  H 15  S     -0.0581980600     0.0038327493    -0.0419941918    -0.0020034520     0.0288307697
  212  H 15  S     -0.0063735976    -0.0007063551    -0.0082762870    -0.0004918244     0.0034543826
  213  H 16  S     -0.0377681700     0.0117603529     0.0218687712     0.0017624311    -0.0228872706
  214  H 16  S      0.0007260681    -0.0006116404     0.0033964161     0.0006931981    -0.0061048758
  215  H 17  S      0.0356812162    -0.0122582896     0.0245702594     0.0025792016    -0.0379289204
  216  H 17  S     -0.0025995197    -0.0046044022     0.0045815036     0.0008312467    -0.0096393070
  217  H 18  S      0.0548410914    -0.0316908361    -0.0353522997    -0.0002828717     0.0032525965
  218  H 18  S      0.0031958295    -0.0104880858    -0.0058052085     0.0012211587    -0.0043802310
  219  H 19  S     -0.0024442606    -0.0328871211    -0.1017888283    -0.0034848149     0.0478610080
  220  H 19  S     -0.0003153404    -0.0043385261    -0.0159840883    -0.0004229311     0.0062208048
  221  H 20  S     -0.0029625285    -0.0360362541    -0.1038317251    -0.0030574084     0.0416948061
  222  H 20  S     -0.0004485115    -0.0049697795    -0.0144845445    -0.0006117165     0.0068847578
  223  H 21  S     -0.0040990640     0.0084420869    -0.0134933151     0.0834305685    -0.0284445922
  224  H 21  S     -0.0017792041    -0.0037596656    -0.0014852372     0.0053451068    -0.0104007444
  225  H 22  S     -0.0061236535    -0.0299199261     0.0209786331     0.0763228109     0.0372670937
  226  H 22  S     -0.0019048489    -0.0035776237     0.0012189088     0.0054913589     0.0005200395
  227  H 23  S     -0.0066303576    -0.0399173564     0.0328740940    -0.0055360692     0.0639522750
  228  H 23  S     -0.0011343332    -0.0029133271     0.0019109350    -0.0004386695     0.0037419144
  229  H 24  S     -0.0060193403    -0.0288786230     0.0204017348    -0.0807792056     0.0250398543
  230  H 24  S     -0.0019466504    -0.0033040697     0.0011570326    -0.0055290867    -0.0003596621
  231  H 25  S     -0.0039564505     0.0089670658    -0.0135171884    -0.0769288383    -0.0393710406
  232  H 25  S     -0.0020252703    -0.0036036243    -0.0010037086    -0.0027913106    -0.0100520270
  233  C 26  S     -0.0709478054    -0.1460349326    -0.0031313139     0.0093607077    -0.1397115526
  234  C 26  S      0.1287141566     0.2664052379     0.0122610058    -0.0179829698     0.2673443514
  235  C 26  S      0.0640344482     0.1489220028     0.0439991464    -0.0139989077     0.2594426056
  236  C 26  X     -0.0224788720     0.0806859970    -0.0594431922    -0.0045344227     0.0541461740
  237  C 26  Y      0.0048810588    -0.0068510526    -0.0051970385     0.0032078653    -0.0014965846
  238  C 26  Z      0.0035762104    -0.0301206539     0.0230732318    -0.0011336392    -0.0163954530
  239  C 26  X      0.1024803719    -0.1999017935     0.1131447691     0.0041134733    -0.0263481601
  240  C 26  Y     -0.0025950517     0.0019637944    -0.0020883755    -0.0057548950    -0.0022218744
  241  C 26  Z     -0.0435162484     0.0845015070    -0.0444736053     0.0030233358     0.0138416601
  242  C 26 XX      0.0138200042     0.0281662560     0.0005520953    -0.0020677431     0.0278855993
  243  C 26 YY      0.0024046974     0.0065127746     0.0000498117    -0.0005024764     0.0070711586
  244  C 26 ZZ      0.0035835359     0.0105838047     0.0001087475    -0.0005148442     0.0113105993
  245  C 26 XY     -0.0010800564     0.0001011834     0.0010188377     0.0005366451    -0.0006051005
  246  C 26 XZ     -0.0045262802    -0.0108700359     0.0002849816     0.0004277928    -0.0111364604
  247  C 26 YZ      0.0003600226    -0.0005927210    -0.0003659546    -0.0001793178    -0.0002297978
  248  C 27  S     -0.0342679017    -0.1606163299     0.0554784000     0.0042334344    -0.0629026207
  249  C 27  S      0.0542937407     0.3041154779    -0.1095982923    -0.0076286606     0.1134802010
  250  C 27  S     -0.0567894913     0.2523058926    -0.1292640928    -0.0078139145     0.0752537266
  251  C 27  X     -0.0311644514    -0.0595817249    -0.0229716391     0.0074820371    -0.1591000282
  252  C 27  Y      0.0016974517     0.0002155602    -0.0004453370     0.0114679082     0.0049397126
  253  C 27  Z      0.0116009403     0.0253321612     0.0093049872    -0.0129654061     0.0656957934
  254  C 27  X      0.0854453450    -0.0349030451     0.0736298648    -0.0088348749     0.1080005939
  255  C 27  Y     -0.0021838313     0.0022898106    -0.0024753630     0.0100912822    -0.0004422526
  256  C 27  Z     -0.0344218759     0.0128555552    -0.0320745037    -0.0046865027    -0.0460476615
  257  C 27 XX      0.0067936855     0.0313613717    -0.0109148126    -0.0016597419     0.0103740200
  258  C 27 YY      0.0006827646     0.0078971114    -0.0028365184    -0.0003450796     0.0034858527
  259  C 27 ZZ      0.0014532190     0.0116554673    -0.0042074013     0.0007295799     0.0048461914
  260  C 27 XY     -0.0004863404    -0.0007603121     0.0006571188     0.0020728776    -0.0001365968
  261  C 27 XZ     -0.0026304577    -0.0113449231     0.0039980521    -0.0010088999    -0.0036876146
  262  C 27 YZ      0.0000578328    -0.0002748733    -0.0001017845    -0.0007683361    -0.0001101763
  263  C 28  S      0.0949395337    -0.0541610435    -0.0651883404     0.0009345127    -0.0157914538
  264  C 28  S     -0.1949408458     0.1109969206     0.1340075401    -0.0023694555     0.0311089157
  265  C 28  S     -0.0555625802     0.0920457813     0.0200615346     0.0085239364     0.0354306526
  266  C 28  X      0.1034019122    -0.0044670080     0.0150683426    -0.0017294489     0.0244347588
  267  C 28  Y      0.0113782556    -0.0142444990    -0.0278450401    -0.0003290386     0.0039553559
  268  C 28  Z     -0.0399918637    -0.0029413126    -0.0473452262    -0.0020895024     0.0317218576
  269  C 28  X     -0.0404090235     0.0769888089    -0.0202938250    -0.0016050996     0.0470575489
  270  C 28  Y      0.1072239629    -0.1046967173     0.0277733340     0.0053428138    -0.0469825074
  271  C 28  Z     -0.0850264225     0.0628551523    -0.0347750747    -0.0061969662     0.0359842442
  272  C 28 XX     -0.0203995001     0.0096728328     0.0088449181    -0.0001124590     0.0023623815
  273  C 28 YY     -0.0070335655     0.0044524362     0.0053178507    -0.0002463880     0.0027209713
  274  C 28 ZZ     -0.0048281954     0.0055618238     0.0108726224     0.0000331443    -0.0004141673
  275  C 28 XY      0.0053989437    -0.0007348900     0.0007385325     0.0000793667    -0.0007326907
  276  C 28 XZ     -0.0007234211    -0.0003053684     0.0038458171     0.0002048713    -0.0042717018
  277  C 28 YZ     -0.0019328039    -0.0016823293    -0.0055935785    -0.0001177825     0.0007105007

                         26               27               28               29               30
                   -0.7637005460    -0.6949067627    -0.6709416570    -0.6637826454    -0.6623496047
    1  C  1  S      0.0212092959     0.0678265009    -0.0702992077     0.0239854420    -0.0602556265
    2  C  1  S     -0.0498632189    -0.1416798477     0.1451466723    -0.0507521900     0.1270657832
    3  C  1  S     -0.0043328617    -0.0933280736     0.0566579689    -0.0013666453     0.0127019453
    4  C  1  X      0.0547510631     0.0278872279     0.0338442970     0.0008252021    -0.0012156771
    5  C  1  Y      0.0290547606    -0.0032105020    -0.0440468300     0.0502196191    -0.1236587599
    6  C  1  Z      0.0551195804     0.0014157770    -0.0030693041    -0.0158909944     0.0374941884
    7  C  1  X      0.0189279825    -0.0071019442     0.0222430799     0.0031938579    -0.0044961417
    8  C  1  Y      0.0106759860    -0.0037577185    -0.0181108760     0.0225026686    -0.0508110747
    9  C  1  Z      0.0221643793     0.0236768159    -0.0110204413    -0.0056633501     0.0104422706
   10  C  1 XX      0.0028184014    -0.0057710584     0.0091650928    -0.0031694562     0.0079778425
   11  C  1 YY     -0.0017538724    -0.0090473426     0.0051204926    -0.0024386279     0.0059448314
   12  C  1 ZZ     -0.0104848196    -0.0129329128     0.0129380881    -0.0046652302     0.0117695802
   13  C  1 XY     -0.0025591263    -0.0026768299    -0.0000531423     0.0006230958    -0.0014083699
   14  C  1 XZ     -0.0013799885     0.0039866973    -0.0078084921     0.0011466981    -0.0031520397
   15  C  1 YZ     -0.0039533248    -0.0009303732    -0.0002810348    -0.0000085290    -0.0000225849
   16  C  2  S      0.1159818362     0.0128873290     0.0567656744    -0.0074745255     0.0199916018
   17  C  2  S     -0.2371917751    -0.0342900594    -0.1098401209     0.0138632977    -0.0371201743
   18  C  2  S     -0.0859180176     0.0067567001    -0.0822436795     0.0103458566    -0.0191812286
   19  C  2  X      0.0257555405     0.0155877289     0.0346512672     0.0165558547    -0.0389276027
   20  C  2  Y     -0.0386775097    -0.0233705277     0.0604670945     0.0074493325    -0.0144065421
   21  C  2  Z      0.0266567351    -0.0446661369     0.1075102119    -0.0463484443     0.1158041762
   22  C  2  X     -0.0034939076     0.0095921189    -0.0070819177     0.0074792173    -0.0163051361
   23  C  2  Y     -0.0225528465     0.0036265012    -0.0038764602     0.0022074615    -0.0053445989
   24  C  2  Z      0.0055100119    -0.0214734656     0.0329649009    -0.0100936318     0.0250351243
   25  C  2 XX     -0.0095420111    -0.0012716859    -0.0073506954     0.0031194466    -0.0077583194
   26  C  2 YY     -0.0190452493    -0.0017115092    -0.0103717081     0.0012278299    -0.0032709144
   27  C  2 ZZ     -0.0173261184    -0.0042784626    -0.0055699004    -0.0014463988     0.0032950484
   28  C  2 XY     -0.0090381441    -0.0025853321    -0.0013658350     0.0015098676    -0.0036573662
   29  C  2 XZ      0.0009189042     0.0008122459     0.0022669236    -0.0020476258     0.0050067503
   30  C  2 YZ     -0.0002066121    -0.0052322233     0.0061141271    -0.0014901737     0.0038020177
   31  C  3  S      0.0858279781    -0.0402681831     0.0631730709    -0.0046696271     0.0126300390
   32  C  3  S     -0.1633344742     0.0869240061    -0.1260709743     0.0076809932    -0.0205797242
   33  C  3  S     -0.0774300560     0.0354163445    -0.0628580129     0.0080005655    -0.0218757156
   34  C  3  X      0.0566233574    -0.0266402711     0.0773835782    -0.0047263987     0.0128554942
   35  C  3  Y      0.0375990844     0.0386261635     0.0641010359    -0.0544213546     0.1355304359
   36  C  3  Z     -0.0198707061    -0.0060815462     0.0544675465     0.0157232819    -0.0350053137
   37  C  3  X      0.0106929167     0.0016147397     0.0174213862     0.0016892308    -0.0007188799
   38  C  3  Y      0.0148533773     0.0190950912     0.0143533294    -0.0153473487     0.0393620312
   39  C  3  Z     -0.0219891103    -0.0070833750     0.0059499125     0.0085871154    -0.0224245817
   40  C  3 XX     -0.0047653868     0.0007586581    -0.0043532484     0.0010035155    -0.0023856728
   41  C  3 YY     -0.0090890789     0.0094084812    -0.0101006395    -0.0018246892     0.0041976832
   42  C  3 ZZ     -0.0176885332     0.0080027841    -0.0128746782     0.0022755248    -0.0056913822
   43  C  3 XY     -0.0034094880     0.0017897926     0.0001628632    -0.0020944133     0.0052898963
   44  C  3 XZ      0.0023282318     0.0016173012     0.0027493790     0.0003918612    -0.0009120122
   45  C  3 YZ      0.0029999736     0.0025495262     0.0035950183    -0.0030444634     0.0075912553
   46  C  4  S     -0.0230738795    -0.0645172655    -0.0096104315     0.0418157088    -0.1035891483
   47  C  4  S      0.0502509930     0.1353061046     0.0210535164    -0.0869875290     0.2152546817
   48  C  4  S      0.0526887848     0.0805719821    -0.0169733549    -0.0172438626     0.0675812161
   49  C  4  X      0.0453531423    -0.0454377342     0.0726952617    -0.0163092680     0.0402374776
   50  C  4  Y      0.0194727950     0.0213171926    -0.0650034412    -0.0125641360     0.0283970639
   51  C  4  Z      0.0336256309    -0.0162363103    -0.0185934691     0.0462272056    -0.1128736216
   52  C  4  X      0.0143161809    -0.0107523541     0.0300906892    -0.0032809803     0.0146593423
   53  C  4  Y     -0.0099564358    -0.0126358998    -0.0175035475    -0.0005020927    -0.0064055810
   54  C  4  Z      0.0237552439     0.0006664846    -0.0086095372     0.0172364557    -0.0446306513
   55  C  4 XX      0.0031916559     0.0039843166     0.0002781493    -0.0040770082     0.0101442022
   56  C  4 YY      0.0022608502     0.0123231071     0.0054816372    -0.0082341193     0.0205060851
   57  C  4 ZZ      0.0046660783     0.0108628301    -0.0033505270    -0.0052236854     0.0127393288
   58  C  4 XY     -0.0059199132     0.0035392245    -0.0044092954    -0.0008817639     0.0019976166
   59  C  4 XZ     -0.0009523338    -0.0008144738     0.0011417736     0.0005195001    -0.0014532611
   60  C  4 YZ     -0.0029509014     0.0004648083    -0.0034376124     0.0010757668    -0.0027197673
   61  C  5  S     -0.0816293157     0.0904417474    -0.0492478553    -0.0203788294     0.0490765493
   62  C  5  S      0.1673384286    -0.1822166002     0.1017390384     0.0402584507    -0.0970898860
   63  C  5  S      0.1530779991    -0.1635104276     0.0210095365     0.0214103398    -0.0482941471
   64  C  5  X      0.0482854262    -0.1256782087    -0.0405103038     0.0101454090    -0.0272140029
   65  C  5  Y     -0.0091900063     0.0068641272     0.0584677611    -0.0552952535     0.1339923508
   66  C  5  Z      0.0548510114     0.0466700550     0.0242477528     0.0180719825    -0.0399868018
   67  C  5  X      0.1191086497     0.0316536240    -0.0449755378    -0.0008024140     0.0078362605
   68  C  5  Y     -0.0101438793    -0.0068316451     0.0125204764    -0.0280516645     0.0377435502
   69  C  5  Z     -0.0336685980    -0.0007077901     0.0222829043     0.0156638857    -0.0151226535
   70  C  5 XX      0.0082617127    -0.0174024119     0.0097605581     0.0043261906    -0.0099532064
   71  C  5 YY      0.0111889766    -0.0053568213     0.0047371203     0.0008299409    -0.0020776972
   72  C  5 ZZ      0.0111328195    -0.0091509173     0.0047667317     0.0025990971    -0.0066059811
   73  C  5 XY     -0.0038508957    -0.0018744621    -0.0041630468     0.0033013612    -0.0088003682
   74  C  5 XZ     -0.0045681415     0.0070833159    -0.0039601078    -0.0018236636     0.0045569269
   75  C  5 YZ     -0.0050262871    -0.0003363277    -0.0013670875    -0.0002101621     0.0005088053
   76  C  6  S     -0.0294563973    -0.0066898008     0.0682067946    -0.0333998552     0.0839241626
   77  C  6  S      0.0601045837     0.0132947234    -0.1405203098     0.0700366592    -0.1757584785
   78  C  6  S     -0.0068161114     0.0122899172    -0.0316666552    -0.0064625982     0.0061926029
   79  C  6  X      0.0286270286     0.0162984189     0.0316968929    -0.0098014975     0.0253167158
   80  C  6  Y      0.0178599751     0.0481076556    -0.0787179740     0.0101934040    -0.0281748748
   81  C  6  Z      0.0050309312    -0.0523724195     0.0023708767     0.0208496245    -0.0531151257
   82  C  6  X     -0.0015303612     0.0078341800     0.0041436217    -0.0066204750     0.0158489429
   83  C  6  Y      0.0126324224     0.0146024459    -0.0303127951     0.0093635735    -0.0201841945
   84  C  6  Z      0.0019782861    -0.0208918358    -0.0030711218     0.0101104061    -0.0256197663
   85  C  6 XX      0.0063393757     0.0013616558    -0.0139920273     0.0064680011    -0.0163709409
   86  C  6 YY      0.0021135309    -0.0033620746    -0.0057330553     0.0049450901    -0.0124018097
   87  C  6 ZZ      0.0039891453     0.0048977322    -0.0110675590     0.0034012724    -0.0086221645
   88  C  6 XY     -0.0016643418    -0.0007386439    -0.0000918808    -0.0007031215     0.0016949079
   89  C  6 XZ     -0.0004786154    -0.0008793298    -0.0035632000     0.0018921726    -0.0047833510
   90  C  6 YZ     -0.0007827414     0.0011916903    -0.0021708618     0.0018309329    -0.0045757645
   91  C  7  S     -0.0652420464    -0.0710735964     0.0513724285     0.0085698854    -0.0180036594
   92  C  7  S      0.1316318260     0.1514316119    -0.1143982468    -0.0189545784     0.0393507662
   93  C  7  S      0.1119401100     0.0848570833     0.0136503379     0.0106638845    -0.0172151412
   94  C  7  X     -0.0889729346    -0.0956232226     0.0624230993     0.0192716693    -0.0430480096
   95  C  7  Y      0.1424015025     0.1232083536    -0.0806140581    -0.0137773270     0.0293986909
   96  C  7  Z     -0.0875882788    -0.0808936482     0.0685515166    -0.0002952061     0.0037438860
   97  C  7  X     -0.0682093122    -0.0299679728    -0.0312743642    -0.0060322347     0.0163203092
   98  C  7  Y      0.0973866570     0.0439911686     0.0449858201     0.0109124427    -0.0232780672
   99  C  7  Z     -0.0611121948    -0.0298502174    -0.0237577835    -0.0099637892     0.0195313325
  100  C  7 XX      0.0064784330     0.0090192307    -0.0069916507    -0.0018718868     0.0040374086
  101  C  7 YY      0.0120266791     0.0120862614    -0.0086408032    -0.0015773541     0.0033251039
  102  C  7 ZZ      0.0066749746     0.0082140238    -0.0075077878    -0.0003193036     0.0004132945
  103  C  7 XY     -0.0056397302    -0.0058919314     0.0035279687     0.0013084899    -0.0029457108
  104  C  7 XZ      0.0029845858     0.0041659395    -0.0035550263    -0.0002173754     0.0003872238
  105  C  7 YZ     -0.0058710531    -0.0053745372     0.0044426147    -0.0000251662     0.0002106458
  106  C  8  S     -0.0211422334    -0.0421078435    -0.0679799010    -0.0170305361     0.0413268264
  107  C  8  S      0.0397192461     0.0885491553     0.1415693346     0.0353667457    -0.0852381352
  108  C  8  S      0.0426231335     0.0440553543     0.0835588190     0.0239897776    -0.0467591697
  109  C  8  X      0.0470215472    -0.1089297553    -0.0757091996     0.0295986853     0.0476902846
  110  C  8  Y     -0.0016962619     0.0030448010     0.0041209740    -0.1613813027    -0.0667917886
  111  C  8  Z     -0.0187899544     0.0446346010     0.0297184234     0.1233755589     0.0359155478
  112  C  8  X     -0.0179462157    -0.0258931564    -0.0539560982    -0.0017660537     0.0341302038
  113  C  8  Y      0.0005239428     0.0026751536     0.0030443396    -0.0383091376    -0.0177113970
  114  C  8  Z      0.0077346206     0.0082833055     0.0218667951     0.0329770488     0.0006930139
  115  C  8 XX      0.0019346931     0.0076132589     0.0108801183     0.0044391461    -0.0056282183
  116  C  8 YY      0.0034345029     0.0024735293     0.0063364484     0.0019412740    -0.0040047077
  117  C  8 ZZ      0.0023585824     0.0034838436     0.0065662618    -0.0002829513    -0.0049176713
  118  C  8 XY     -0.0008941877     0.0000050517    -0.0008298795    -0.0040870307    -0.0012868514
  119  C  8 XZ      0.0000263991    -0.0022513688    -0.0025643864     0.0018199090     0.0024566501
  120  C  8 YZ     -0.0023385119     0.0005744269    -0.0013474347     0.0009622398     0.0018487331
  121  N  9  S     -0.0493202868    -0.0418760587     0.0294889879     0.0048404696    -0.0104090597
  122  N  9  S     -0.1028071257    -0.0865983416     0.0593244376     0.0098320100    -0.0208021207
  123  N  9  S      0.0181809814    -0.0332268959     0.0854312768     0.0156140746    -0.0369849543
  124  N  9  X     -0.0185417035    -0.0083489795     0.0060424869    -0.0024459292     0.0056626640
  125  N  9  Y      0.0197541441     0.0137785457    -0.0096895021    -0.0013298754     0.0027074450
  126  N  9  Z     -0.0132309214    -0.0080298956     0.0003923278     0.0040521448    -0.0094691796
  127  N  9  X     -0.0068122199    -0.0025149549    -0.0072543862     0.0002347520    -0.0009475717
  128  N  9  Y      0.0107930389     0.0011161775     0.0095995573     0.0018476147    -0.0050761078
  129  N  9  Z     -0.0067446458    -0.0004859060    -0.0043786249    -0.0020802804     0.0062555908
  130  N  9 XX     -0.0033072595    -0.0020671294     0.0014902905    -0.0001778040     0.0005716455
  131  N  9 YY     -0.0039229349    -0.0036640036     0.0027486164     0.0004169860    -0.0008423547
  132  N  9 ZZ     -0.0023996931    -0.0018538575     0.0005798263     0.0005956656    -0.0013534759
  133  N  9 XY      0.0028804827     0.0022252934    -0.0019720161     0.0000566517    -0.0001917473
  134  N  9 XZ     -0.0019095488    -0.0013442151     0.0007873311     0.0002100710    -0.0005123010
  135  N  9 YZ      0.0021770803     0.0020445597    -0.0011631889    -0.0005891830     0.0014015323
  136  C 10  S     -0.0302157130     0.0544452935     0.0465347844     0.1054532246     0.0157530100
  137  C 10  S      0.0591189641    -0.1074866729    -0.0917689719    -0.2114049513    -0.0324339969
  138  C 10  S      0.0152333775    -0.0409472715    -0.0226381646    -0.0530912762    -0.0100583489
  139  C 10  X     -0.0015052733    -0.0426360601    -0.0584229323     0.0946337780     0.0775239916
  140  C 10  Y     -0.0109122035    -0.0130740131    -0.0368691899    -0.0084932985     0.0265779320
  141  C 10  Z      0.0098724897     0.0295399405     0.0565269579    -0.0339193698    -0.0560036304
  142  C 10  X     -0.0003339269    -0.0162386029    -0.0145816605     0.0328351442     0.0229196763
  143  C 10  Y     -0.0073887057     0.0015536080    -0.0134999476     0.0070909615     0.0137612192
  144  C 10  Z      0.0062520546     0.0059346256     0.0174778269    -0.0201518539    -0.0216843519
  145  C 10 XX      0.0025639312    -0.0075507398    -0.0083646343    -0.0134907124     0.0000137743
  146  C 10 YY      0.0043367814    -0.0067496764    -0.0048302640    -0.0144312856    -0.0033085747
  147  C 10 ZZ      0.0031817096    -0.0047083938    -0.0035245167    -0.0111781672    -0.0026145071
  148  C 10 XY     -0.0008180402     0.0028881315     0.0028609794     0.0035119291    -0.0003154828
  149  C 10 XZ      0.0000659009    -0.0002898906     0.0001524189     0.0008297094     0.0000524499
  150  C 10 YZ     -0.0025779975     0.0021267020     0.0003163948     0.0067339797     0.0029533870
  151  C 11  S      0.0102042516     0.0136004034     0.0293081339    -0.0942456487    -0.0603425536
  152  C 11  S     -0.0206387984    -0.0263413533    -0.0583809178     0.1882914368     0.1206185909
  153  C 11  S     -0.0047902264     0.0069383480    -0.0144057893     0.0392607308     0.0291697147
  154  C 11  X     -0.0345716432     0.0903591858     0.0952779569     0.1157753220    -0.0133274814
  155  C 11  Y      0.0143682742    -0.0392070148    -0.0508494167    -0.0171327240     0.0291233853
  156  C 11  Z      0.0028812722    -0.0060790484     0.0016210884    -0.0358107873    -0.0187093660
  157  C 11  X     -0.0127356745     0.0266736639     0.0300660016     0.0418022122    -0.0025329603
  158  C 11  Y      0.0035643775    -0.0133465401    -0.0149739600    -0.0144379396     0.0046927527
  159  C 11  Z      0.0025605478    -0.0003106604    -0.0003416360    -0.0060379181    -0.0027652734
  160  C 11 XX     -0.0005567673    -0.0030280308    -0.0049550841     0.0105252393     0.0077968144
  161  C 11 YY     -0.0023619877     0.0005547845    -0.0016525351     0.0133303400     0.0069964024
  162  C 11 ZZ     -0.0008584061    -0.0018996325    -0.0037908625     0.0104417643     0.0070930726
  163  C 11 XY      0.0015688741    -0.0025820488    -0.0023300301    -0.0024565806     0.0004170005
  164  C 11 XZ     -0.0013863484     0.0032902293     0.0034345262    -0.0005927216    -0.0024240315
  165  C 11 YZ      0.0009686719    -0.0002343018     0.0006345029    -0.0068789454    -0.0034196918
  166  C 12  S      0.0413750640    -0.0771060651    -0.0778105227    -0.0156257804     0.0434055094
  167  C 12  S     -0.0806235386     0.1526168161     0.1542731889     0.0309612568    -0.0861560142
  168  C 12  S     -0.0209952382     0.0332940736     0.0413942340     0.0075087932    -0.0245324106
  169  C 12  X     -0.0015032744     0.0278970909     0.0356726581    -0.0308118191    -0.0363190194
  170  C 12  Y     -0.0002131370     0.0005688864    -0.0010185824     0.1486192569     0.0614377324
  171  C 12  Z      0.0008705239    -0.0125966694    -0.0145762414    -0.1123897501    -0.0361590131
  172  C 12  X     -0.0020935594     0.0106242653     0.0071671168    -0.0099025319    -0.0076655293
  173  C 12  Y      0.0000578524     0.0000266546    -0.0003280406     0.0440153533     0.0182556828
  174  C 12  Z      0.0008616033    -0.0046363368    -0.0028751002    -0.0329488694    -0.0121527775
  175  C 12 XX     -0.0055207267     0.0112749940     0.0120599555     0.0047146530    -0.0060179372
  176  C 12 YY     -0.0049049950     0.0088035799     0.0083772375     0.0019726472    -0.0043919187
  177  C 12 ZZ     -0.0041960318     0.0079088927     0.0078406384    -0.0010172376    -0.0053663230
  178  C 12 XY      0.0009044659    -0.0015242342    -0.0013829147    -0.0053511270    -0.0013194860
  179  C 12 XZ      0.0008302232    -0.0019694664    -0.0024837611     0.0026400581     0.0027972896
  180  C 12 YZ      0.0021193395    -0.0032811175    -0.0029312356     0.0013085588     0.0022704324
  181  C 13  S      0.0096998644     0.0160180831     0.0294144040     0.1088797878     0.0216390408
  182  C 13  S     -0.0196620734    -0.0310253019    -0.0585492677    -0.2174816031    -0.0432407986
  183  C 13  S     -0.0045738794     0.0039494047    -0.0150421980    -0.0466362385    -0.0046219505
  184  C 13  X     -0.0275169210     0.0702284789     0.0705775207    -0.0798131393    -0.0768131187
  185  C 13  Y     -0.0120265851     0.0330330305     0.0442371197     0.0111638285    -0.0274172099
  186  C 13  Z      0.0221137407    -0.0583163356    -0.0679190374     0.0250894918     0.0565308934
  187  C 13  X     -0.0109279701     0.0204282605     0.0227396389    -0.0258842372    -0.0255008667
  188  C 13  Y     -0.0024958442     0.0108919827     0.0125386314    -0.0051648459    -0.0106099001
  189  C 13  Z      0.0068824287    -0.0180667263    -0.0203987216     0.0155605750     0.0201440621
  190  C 13 XX      0.0005029793    -0.0054778941    -0.0071531333    -0.0139051350    -0.0005928479
  191  C 13 YY     -0.0021630491    -0.0000198225    -0.0019484842    -0.0144972757    -0.0041115970
  192  C 13 ZZ     -0.0019466200     0.0002642532    -0.0013243779    -0.0111663261    -0.0032507580
  193  C 13 XY     -0.0006784311     0.0021973071     0.0025215830     0.0038008738    -0.0001684460
  194  C 13 XZ     -0.0000024505     0.0004045157     0.0004127258     0.0006256768    -0.0000315384
  195  C 13 YZ      0.0017740595    -0.0018573189    -0.0011814779     0.0064245652     0.0031705540
  196  C 14  S     -0.0302625593     0.0537302607     0.0475691446    -0.0866618650    -0.0639552794
  197  C 14  S      0.0592234783    -0.1059368839    -0.0938712556     0.1744753292     0.1276130384
  198  C 14  S      0.0146840421    -0.0357088141    -0.0226203117     0.0423161754     0.0291283081
  199  C 14  X     -0.0070257915    -0.0520742264    -0.0774571772    -0.1290107745     0.0037178039
  200  C 14  Y      0.0113131873     0.0162884701     0.0410025588     0.0221150661    -0.0243638113
  201  C 14  Z     -0.0064871779     0.0088108764    -0.0009859222     0.0371914164     0.0190163800
  202  C 14  X     -0.0036148374    -0.0166674960    -0.0215865934    -0.0466056756    -0.0033490834
  203  C 14  Y      0.0072096940     0.0009570160     0.0147438339     0.0167008970    -0.0063038769
  204  C 14  Z     -0.0046406784     0.0066166374    -0.0032944944     0.0060481642     0.0065782183
  205  C 14 XX      0.0027004747    -0.0058658349    -0.0065149217     0.0100714245     0.0084135083
  206  C 14 YY      0.0043468158    -0.0063592753    -0.0046668638     0.0126700637     0.0076198020
  207  C 14 ZZ      0.0030648146    -0.0063967370    -0.0059040544     0.0094438227     0.0074555175
  208  C 14 XY     -0.0010714360    -0.0006832124    -0.0016463434    -0.0030285509     0.0000810734
  209  C 14 XZ      0.0002210962     0.0018949879     0.0030007670    -0.0001874108    -0.0022911828
  210  C 14 YZ     -0.0024856641     0.0033622621     0.0020366356    -0.0065937788    -0.0036213814
  211  H 15  S     -0.0091472776    -0.0643766071     0.0638229325    -0.0395824507     0.0981540077
  212  H 15  S     -0.0058296128    -0.0162535164     0.0174377711    -0.0069624603     0.0185361170
  213  H 16  S     -0.0845615695    -0.0037360941    -0.0975200918     0.0013514923    -0.0075544119
  214  H 16  S     -0.0187144383    -0.0008007518    -0.0203428764     0.0014774736    -0.0052379116
  215  H 17  S     -0.0640815856     0.0392740257    -0.0989210830    -0.0006557013    -0.0016801063
  216  H 17  S     -0.0135585322     0.0060080330    -0.0182763120     0.0017737655    -0.0057117240
  217  H 18  S      0.0221358618     0.0644274314    -0.0066366337    -0.0603952005     0.1478894972
  218  H 18  S      0.0046262442     0.0140006466     0.0023111419    -0.0133185422     0.0289290172
  219  H 19  S      0.0368579184     0.0043405216    -0.0697877627     0.0373457564    -0.0947430137
  220  H 19  S      0.0031568116     0.0016456894    -0.0128364984     0.0089072112    -0.0224602003
  221  H 20  S      0.0118486363     0.0100041351    -0.0956154635     0.0364800059    -0.0929048034
  222  H 20  S      0.0042560907     0.0012006709    -0.0177226129     0.0084308807    -0.0210061829
  223  H 21  S      0.0167233029    -0.0393747227    -0.0423636564    -0.1218283462    -0.0212007184
  224  H 21  S      0.0066660690    -0.0104857524    -0.0079250304    -0.0244647018    -0.0049819740
  225  H 22  S     -0.0080554470    -0.0091848904    -0.0291558077     0.1065480759     0.0677222729
  226  H 22  S      0.0003236994    -0.0030756124    -0.0057682893     0.0237530767     0.0142976256
  227  H 23  S     -0.0299687587     0.0772278016     0.0859999893     0.0178764304    -0.0492649202
  228  H 23  S     -0.0025343945     0.0119830817     0.0168591615     0.0037598879    -0.0104505200
  229  H 24  S     -0.0076099416    -0.0113760046    -0.0288271741    -0.1209944579    -0.0251724447
  230  H 24  S      0.0004228701    -0.0034991676    -0.0056803224    -0.0257725148    -0.0058592281
  231  H 25  S      0.0165338546    -0.0375678450    -0.0425364578     0.1001719046     0.0697231669
  232  H 25  S      0.0066505712    -0.0103018187    -0.0072751988     0.0192310094     0.0113577028
  233  C 26  S      0.0316944357     0.0669577862     0.0422757465     0.0058542689    -0.0131391628
  234  C 26  S     -0.0541746274    -0.1463358402    -0.0806456896    -0.0090114132     0.0197682854
  235  C 26  S     -0.0769777381    -0.1396935988    -0.0684079205    -0.0134064549     0.0165745193
  236  C 26  X     -0.1370023367     0.1530202199    -0.0667857757    -0.0301210883     0.0836282400
  237  C 26  Y     -0.0002391798    -0.0019833243     0.0128400731    -0.0206364831     0.0200214444
  238  C 26  Z      0.0694660994    -0.0645786436     0.0285947702     0.0259660272    -0.0416210751
  239  C 26  X      0.1104759080    -0.0218580010    -0.0575733845    -0.0094457595     0.0116274526
  240  C 26  Y     -0.0007458806     0.0027412421     0.0042411342     0.0022707659     0.0069271807
  241  C 26  Z     -0.0438436067     0.0044760188     0.0267187985     0.0006911186    -0.0069606256
  242  C 26 XX     -0.0064121505    -0.0157428676    -0.0092916216    -0.0005633601     0.0028312417
  243  C 26 YY     -0.0017905042    -0.0039285259    -0.0022457459    -0.0002149579     0.0006396761
  244  C 26 ZZ     -0.0016008086    -0.0065078474    -0.0033970031    -0.0007537050    -0.0003009544
  245  C 26 XY      0.0000536017    -0.0002456410    -0.0010608880    -0.0002532486    -0.0034090920
  246  C 26 XZ      0.0006888789     0.0059491238     0.0030922479     0.0010674036    -0.0000372958
  247  C 26 YZ     -0.0000959400    -0.0002130410     0.0006105985     0.0001860186     0.0011399257
  248  C 27  S      0.0823480387    -0.0863899018    -0.0117714240     0.0039413297    -0.0097638831
  249  C 27  S     -0.1610824322     0.1744691276     0.0360136971    -0.0050937131     0.0131821945
  250  C 27  S     -0.1703692784     0.1391157931     0.0322619489    -0.0059410533     0.0266548085
  251  C 27  X      0.0730688385     0.0589373173     0.1414586310     0.0461786131    -0.0874885095
  252  C 27  Y     -0.0029519463    -0.0016655339    -0.0004550366    -0.0365555853    -0.0030381709
  253  C 27  Z     -0.0269193076    -0.0242954311    -0.0579725162     0.0095795337     0.0435370476
  254  C 27  X      0.0108074598    -0.0342020970    -0.0464014148    -0.0042203800     0.0128104295
  255  C 27  Y     -0.0012248111    -0.0002197152     0.0020040517    -0.0170603972    -0.0044717139
  256  C 27  Z     -0.0039064042     0.0162285247     0.0173081348     0.0162409294    -0.0019955647
  257  C 27 XX     -0.0162614012     0.0186004113     0.0041714282     0.0010674256     0.0021352119
  258  C 27 YY     -0.0045454354     0.0043202540     0.0014697373     0.0001559161     0.0002278753
  259  C 27 ZZ     -0.0060525425     0.0067760178     0.0020859864    -0.0017602336    -0.0008583760
  260  C 27 XY      0.0005385101    -0.0004130226    -0.0003910042    -0.0030348601    -0.0027807287
  261  C 27 XZ      0.0050482925    -0.0066669220    -0.0011757334     0.0022777100     0.0006641933
  262  C 27 YZ     -0.0001008693     0.0005032050     0.0006774093     0.0012626006     0.0007581533
  263  C 28  S     -0.1173324036    -0.0676158158     0.0182967207    -0.0001890725     0.0021777040
  264  C 28  S      0.2341129302     0.1325876711    -0.0329445224     0.0004171099    -0.0024004957
  265  C 28  S      0.0378032273     0.0987507178    -0.1214905885    -0.0408230460     0.0536137643
  266  C 28  X      0.1383310575     0.0771372816    -0.0882385942     0.0246083353    -0.0629360703
  267  C 28  Y     -0.0403363889    -0.1253182716     0.1403111792     0.0223205392    -0.0476549370
  268  C 28  Z      0.0497480851     0.0666987474    -0.0100250406    -0.0584644404     0.1400743438
  269  C 28  X     -0.0324070364    -0.0330464948    -0.0434065378     0.0025479289    -0.0136633377
  270  C 28  Y      0.0802026148     0.0184570988     0.0773393000     0.0150884706    -0.0409127397
  271  C 28  Z     -0.0489397480    -0.0110045033    -0.0289751886    -0.0221502655     0.0658444458
  272  C 28 XX      0.0097235274     0.0047862106     0.0007093897    -0.0018169910     0.0043061922
  273  C 28 YY      0.0179994312     0.0109537637    -0.0027397943     0.0001355241    -0.0003185238
  274  C 28 ZZ      0.0130111045     0.0069100634    -0.0028609179     0.0022059193    -0.0055005114
  275  C 28 XY     -0.0037181816    -0.0046114565    -0.0009292958     0.0011257656    -0.0028237658
  276  C 28 XZ     -0.0033658462     0.0062767718    -0.0064537721     0.0014007810    -0.0033979829
  277  C 28 YZ     -0.0076561897    -0.0046215306     0.0012587260    -0.0010584044     0.0028351103

                         31               32               33               34               35
                   -0.6443229059    -0.6311536241    -0.5839670153    -0.5429851528    -0.5320635115
    1  C  1  S      0.0637036337     0.0734971565     0.0024770435     0.0064265537    -0.0150005013
    2  C  1  S     -0.1302820593    -0.1453747876    -0.0053027432     0.0057963464     0.0268994919
    3  C  1  S     -0.0802410578    -0.1100052465     0.0023738184     0.0436202079     0.0798510398
    4  C  1  X      0.0971264455    -0.0128158428     0.0238811155     0.1417484639    -0.0487520783
    5  C  1  Y      0.0230560832    -0.0816930087     0.0060111210    -0.0814036877     0.0947759591
    6  C  1  Z     -0.1338861568    -0.1045105758    -0.0317470054    -0.1332557623    -0.1374399068
    7  C  1  X      0.0311399248    -0.0159229031     0.0084035230     0.0485033929     0.0020294947
    8  C  1  Y      0.0099039266    -0.0296721332     0.0023551864    -0.0229506462     0.0213911637
    9  C  1  Z     -0.0160272916     0.0014393152    -0.0113797628    -0.0523812209    -0.0841448923
   10  C  1 XX     -0.0058145316    -0.0093311313    -0.0003441023     0.0027128803    -0.0014669185
   11  C  1 YY     -0.0131300822    -0.0085557748    -0.0013848821    -0.0019717590    -0.0011227329
   12  C  1 ZZ     -0.0106888084    -0.0115996893    -0.0003057862    -0.0023975950     0.0060272720
   13  C  1 XY     -0.0023854095     0.0012244526    -0.0015586450    -0.0087427980    -0.0000932861
   14  C  1 XZ     -0.0014860132     0.0054222831    -0.0001217034    -0.0039339208     0.0057821280
   15  C  1 YZ      0.0030336373     0.0089114081    -0.0001194750     0.0098406521    -0.0066112999
   16  C  2  S      0.0199140063    -0.1145185209     0.0130362398     0.0351525314    -0.0042241713
   17  C  2  S     -0.0438415297     0.2309790912    -0.0263955694    -0.0448684969     0.0037133204
   18  C  2  S     -0.0070209601     0.2202661019    -0.0330744821    -0.1822984346     0.0117321603
   19  C  2  X      0.1132286851    -0.0488831051     0.0270690789     0.1716440525    -0.0918160674
   20  C  2  Y      0.0797054404    -0.1224520904     0.0447460668     0.1239509157     0.1280917213
   21  C  2  Z      0.0092276388     0.0437533241     0.0025461783     0.0886288795    -0.0140578804
   22  C  2  X      0.0391885094     0.0323521222     0.0034388731     0.0077939875    -0.0144404708
   23  C  2  Y      0.0261269807     0.0223733030     0.0048316510    -0.0268310962     0.0528776296
   24  C  2  Z      0.0056707074     0.0241733483    -0.0038127893    -0.0016839634    -0.0055895999
   25  C  2 XX      0.0017116957     0.0175408707    -0.0029585114    -0.0030371490    -0.0105983785
   26  C  2 YY     -0.0040194081     0.0194619349    -0.0023739497    -0.0160299015     0.0100462129
   27  C  2 ZZ     -0.0100999887     0.0103291521    -0.0013833942     0.0051314576     0.0000947476
   28  C  2 XY      0.0025109625     0.0087589384    -0.0015506059    -0.0076216458    -0.0024974441
   29  C  2 XZ      0.0033286831     0.0059505151     0.0010173024     0.0101457995    -0.0014382872
   30  C  2 YZ      0.0003274551     0.0031266124    -0.0003791094     0.0022970830     0.0020068080
   31  C  3  S      0.0591628294     0.1056079878    -0.0115310640    -0.0357485195    -0.0034814792
   32  C  3  S     -0.1204546951    -0.2110991673     0.0225422117     0.0483580200    -0.0003640184
   33  C  3  S     -0.0799100040    -0.2135610614     0.0297407276     0.1749266845     0.0213820018
   34  C  3  X      0.0176517156    -0.0342343945    -0.0199208647    -0.0964611166    -0.1343370404
   35  C  3  Y      0.0007298090    -0.0193678682     0.0103115089    -0.0568727846     0.0481811872
   36  C  3  Z      0.1552366472     0.0660278952     0.0045084881    -0.2158229797     0.0542541715
   37  C  3  X      0.0110981014    -0.0337757884    -0.0010418118    -0.0098662228    -0.0341097981
   38  C  3  Y      0.0042149068    -0.0133000508     0.0069741452     0.0070747077     0.0134226641
   39  C  3  Z      0.0182520668    -0.0516513677     0.0141060463     0.0049132040     0.0414535735
   40  C  3 XX     -0.0099068365    -0.0124663698    -0.0008526528    -0.0045344183    -0.0056137399
   41  C  3 YY     -0.0082857227    -0.0054216559     0.0012255515     0.0016053817     0.0005142726
   42  C  3 ZZ     -0.0082237920    -0.0241738690     0.0043212333     0.0180970915     0.0041834857
   43  C  3 XY     -0.0034231651    -0.0010732583    -0.0003797832    -0.0072204734    -0.0000127564
   44  C  3 XZ      0.0021164747    -0.0073052775    -0.0002467821    -0.0011844062    -0.0096839598
   45  C  3 YZ     -0.0005841143    -0.0038700132     0.0008594795    -0.0053213664     0.0057030162
   46  C  4  S     -0.0199281733    -0.0820973345    -0.0031432103    -0.0012574337    -0.0136183609
   47  C  4  S      0.0378709612     0.1635698162     0.0058898852    -0.0149620997     0.0221440914
   48  C  4  S      0.0501153719     0.1127502066     0.0102522722    -0.0639347143     0.0727171202
   49  C  4  X     -0.0176421207     0.0383897954    -0.0304474283    -0.0420581633    -0.1370574980
   50  C  4  Y     -0.0450129229     0.1521776964    -0.0086146684     0.2165288102    -0.0536654320
   51  C  4  Z      0.0919652781     0.0374397428     0.0068437447    -0.0244850236     0.0661175885
   52  C  4  X      0.0042898678    -0.0045546358    -0.0090748701    -0.0125152750    -0.0440453515
   53  C  4  Y     -0.0312585995     0.0122540739    -0.0082093077     0.0880795911    -0.0615991628
   54  C  4  Z      0.0419699626     0.0226706830     0.0045863118    -0.0130435126     0.0232976449
   55  C  4 XX     -0.0009970449     0.0114245352    -0.0003489745    -0.0011491329     0.0061713742
   56  C  4 YY      0.0061773428     0.0111049943     0.0005531537    -0.0063983439    -0.0026136511
   57  C  4 ZZ      0.0001278535     0.0118827401     0.0007998843     0.0080815549    -0.0006925533
   58  C  4 XY     -0.0006154251    -0.0000965434     0.0020901534     0.0066667689     0.0082915240
   59  C  4 XZ     -0.0003857206    -0.0057113160     0.0001140187    -0.0005305466    -0.0026465775
   60  C  4 YZ     -0.0051376067    -0.0083185244    -0.0002423416    -0.0055280337    -0.0037262038
   61  C  5  S      0.0290665523    -0.0205230874     0.0266560356     0.0281835013     0.0151577753
   62  C  5  S     -0.0599086461     0.0434746366    -0.0544548926    -0.0801962584    -0.0337507180
   63  C  5  S     -0.2753871064     0.0839981220    -0.0652176100     0.0516615979    -0.0968590696
   64  C  5  X     -0.1517353683     0.1254279033    -0.0164273493     0.1556041781     0.1517840170
   65  C  5  Y     -0.0228083939     0.0448245887    -0.0046416863    -0.0803894377     0.0061850835
   66  C  5  Z      0.1408179037     0.0133053589     0.0105592403    -0.0132311826     0.0106839274
   67  C  5  X     -0.1298159360     0.0184358367     0.0096562482     0.0463537829     0.0809111367
   68  C  5  Y     -0.0175930565     0.0438703091    -0.0057612819    -0.0201812754    -0.0157943975
   69  C  5  Z      0.0952780315    -0.0153697374     0.0019272375    -0.0004757100     0.0148112399
   70  C  5 XX     -0.0042498503     0.0023107556    -0.0044643486    -0.0107062059    -0.0011158030
   71  C  5 YY     -0.0010490685     0.0089256082    -0.0038583325    -0.0055451076    -0.0069346616
   72  C  5 ZZ     -0.0050100786    -0.0017881670    -0.0029651600     0.0003765583    -0.0030526435
   73  C  5 XY      0.0015497601     0.0001083163     0.0002229650     0.0088934482    -0.0034797214
   74  C  5 XZ     -0.0037783489    -0.0075301288     0.0004781761    -0.0048771677    -0.0053862553
   75  C  5 YZ     -0.0008692879     0.0002737444     0.0005680280     0.0002632215     0.0012622883
   76  C  6  S      0.0104240157    -0.0036408040     0.0039991637    -0.0039236187     0.0193966810
   77  C  6  S     -0.0189325975     0.0069346443    -0.0075729304     0.0076220241    -0.0372337624
   78  C  6  S     -0.0451964890     0.0091117805    -0.0132523305     0.0086611302    -0.0544509088
   79  C  6  X      0.0595794743     0.0398576868     0.0028518952     0.0321439655    -0.0845149079
   80  C  6  Y     -0.0116644547     0.0998391332    -0.0174282794     0.0736814052    -0.1836797873
   81  C  6  Z     -0.0751331202    -0.0943306369    -0.0250605055    -0.0280917990    -0.1921252268
   82  C  6  X      0.0076790891     0.0184391837    -0.0003614785     0.0201472962    -0.0417321244
   83  C  6  Y      0.0021370509     0.0367656909    -0.0033239959     0.0386808565    -0.0640430356
   84  C  6  Z     -0.0300622856    -0.0342923980    -0.0093051178    -0.0237412791    -0.0745539524
   85  C  6 XX     -0.0039044440     0.0035465858    -0.0020605902     0.0010845274    -0.0101336857
   86  C  6 YY     -0.0023795205    -0.0061101944    -0.0002291702    -0.0009580044     0.0006685667
   87  C  6 ZZ      0.0002033794     0.0045366641    -0.0001018106     0.0023504837    -0.0037018700
   88  C  6 XY     -0.0026724078     0.0008128933    -0.0005971492    -0.0008786772    -0.0029802827
   89  C  6 XZ     -0.0033719331    -0.0032750736    -0.0006747790     0.0018210554    -0.0084488179
   90  C  6 YZ      0.0044260550     0.0016147586     0.0004940204     0.0000394245    -0.0020892445
   91  C  7  S      0.0277442481     0.0194571143    -0.0040306348     0.0409980771    -0.0390746963
   92  C  7  S     -0.0650522818    -0.0380578556     0.0066179568    -0.0889530051     0.0796693158
   93  C  7  S      0.0862615528    -0.0715001685     0.0311893020    -0.0481614490     0.0593737269
   94  C  7  X      0.0406612956     0.0142709644    -0.0052822970     0.0264189377    -0.0118830838
   95  C  7  Y     -0.0438966777    -0.0456444611     0.0074948278    -0.0558384394     0.0675807814
   96  C  7  Z      0.0220107269     0.0063728292    -0.0005212674     0.0481227323    -0.0324773121
   97  C  7  X     -0.0752418023     0.0394545604    -0.0302650295     0.0143569992    -0.0312164108
   98  C  7  Y      0.1026673335    -0.0654322263     0.0386907011    -0.0184611234     0.0540490432
   99  C  7  Z     -0.0659370823     0.0369368825    -0.0227420676     0.0144002331    -0.0323277596
  100  C  7 XX     -0.0047778993    -0.0007814733     0.0004102009    -0.0043456473     0.0041051647
  101  C  7 YY     -0.0056055002    -0.0041688378     0.0004880247    -0.0081062169     0.0071130248
  102  C  7 ZZ     -0.0037024290    -0.0014513292     0.0000411213    -0.0061094630     0.0035088335
  103  C  7 XY      0.0027580707     0.0016687182    -0.0004091442     0.0024640272    -0.0027756577
  104  C  7 XZ     -0.0012179533     0.0003345539     0.0001010127    -0.0021208260     0.0011143452
  105  C  7 YZ      0.0019015836     0.0011561387     0.0000221601     0.0041486219    -0.0025376551
  106  C  8  S      0.0484443088    -0.0215886721    -0.0119684572    -0.0031127161     0.0021625369
  107  C  8  S     -0.0961604140     0.0440334807     0.0234816360     0.0064159007    -0.0013542600
  108  C  8  S     -0.0279217784     0.0100390881    -0.1414389834    -0.0168003848    -0.0760093520
  109  C  8  X     -0.0026238014     0.0159034383     0.2283389184     0.0085418104     0.0596841708
  110  C  8  Y      0.0012923083    -0.0001327667    -0.0068118617    -0.0019526630    -0.0048266709
  111  C  8  Z      0.0007220681    -0.0058226853    -0.0932851984    -0.0033898350    -0.0188731269
  112  C  8  X     -0.0002705636    -0.0006080168     0.1786972291    -0.0251970946    -0.0586764252
  113  C  8  Y      0.0007280526    -0.0022088558    -0.0074219904     0.0011187828     0.0048703749
  114  C  8  Z     -0.0000793176     0.0029784841    -0.0713565573     0.0096115784     0.0214339463
  115  C  8 XX     -0.0068381400     0.0027600603    -0.0005558193    -0.0008249484    -0.0051191641
  116  C  8 YY     -0.0052623877     0.0027089468     0.0019049763     0.0018109884     0.0042207528
  117  C  8 ZZ     -0.0046509354     0.0023669798     0.0010846013     0.0009325643     0.0017157614
  118  C  8 XY      0.0009388092    -0.0005669151    -0.0003055692    -0.0002799130    -0.0008055987
  119  C  8 XZ      0.0011475797    -0.0004312523     0.0007580008     0.0009005866     0.0032561234
  120  C  8 YZ      0.0020068872    -0.0010611612    -0.0013000289    -0.0013116434    -0.0033269067
  121  N  9  S      0.0164834273     0.0101459208    -0.0018074856     0.0227817539    -0.0210968905
  122  N  9  S      0.0309988436     0.0226453646    -0.0055541416     0.0489625077    -0.0469912132
  123  N  9  S      0.1147134750    -0.0314775568     0.0336517525     0.0319819917     0.0039699227
  124  N  9  X     -0.0008446029     0.0038662421     0.0005134985     0.0008251834    -0.0075698836
  125  N  9  Y     -0.0034435916     0.0041857108    -0.0007205223     0.0067619369    -0.0168162866
  126  N  9  Z      0.0044101782     0.0058615476    -0.0013880494    -0.0098788575     0.0061388410
  127  N  9  X     -0.0103195146     0.0056965581    -0.0048341890     0.0002200392    -0.0014052133
  128  N  9  Y      0.0172423365    -0.0101334059     0.0078047445    -0.0057977070     0.0177366632
  129  N  9  Z     -0.0121466852     0.0029466604    -0.0044346567     0.0067440822    -0.0087660892
  130  N  9 XX      0.0001381294     0.0010907303    -0.0003176008     0.0022790626    -0.0028924984
  131  N  9 YY      0.0012153959    -0.0000623719    -0.0001935308     0.0017169428    -0.0003036786
  132  N  9 ZZ      0.0006313306     0.0011846826    -0.0004929952     0.0007375393    -0.0014875536
  133  N  9 XY     -0.0008653067    -0.0001966292    -0.0001548844    -0.0012580926     0.0007117887
  134  N  9 XZ      0.0007289076     0.0007455262    -0.0000221843     0.0003896414    -0.0007992219
  135  N  9 YZ     -0.0012677389    -0.0004156966     0.0000047033     0.0000225102    -0.0003434942
  136  C 10  S     -0.0202591866     0.0066676194     0.0042065556    -0.0083217306    -0.0267506982
  137  C 10  S      0.0401815089    -0.0130242168    -0.0079328316     0.0168730026     0.0542618871
  138  C 10  S      0.0121092034     0.0045759082    -0.0135648620     0.0426954916     0.1345794390
  139  C 10  X      0.0349823829    -0.0142102986     0.0672113773    -0.0310219102    -0.0700842624
  140  C 10  Y      0.0417388424    -0.0239342371    -0.1484732561     0.0152450343     0.0326395863
  141  C 10  Z     -0.0502507825     0.0265627650     0.0961008245     0.0002429225     0.0037576930
  142  C 10  X      0.0125246787    -0.0021225207     0.0159910070     0.0015997302     0.0150403651
  143  C 10  Y      0.0129541024    -0.0103588548    -0.0395027348    -0.0064453743    -0.0238430568
  144  C 10  Z     -0.0163586816     0.0095493968     0.0264218042     0.0045103300     0.0142034274
  145  C 10 XX      0.0053214645    -0.0023079259    -0.0053262935     0.0005737097     0.0020670918
  146  C 10 YY      0.0013020857    -0.0001425995     0.0006556174     0.0021433449     0.0063479705
  147  C 10 ZZ      0.0011457288    -0.0002624583    -0.0008099304     0.0011451749     0.0032030688
  148  C 10 XY     -0.0015132474     0.0005058769    -0.0002986196    -0.0007651508    -0.0031924103
  149  C 10 XZ     -0.0005922221     0.0004092180     0.0024283511     0.0006726033     0.0025234805
  150  C 10 YZ      0.0009528509    -0.0006985683    -0.0015088231    -0.0011395217    -0.0031121149
  151  C 11  S     -0.0252823111     0.0133327334     0.0390025846     0.0086435102     0.0287640767
  152  C 11  S      0.0504401135    -0.0267015136    -0.0764068583    -0.0179386523    -0.0591114976
  153  C 11  S      0.0156532619    -0.0165787669    -0.0721121317    -0.0332524140    -0.1196673778
  154  C 11  X     -0.0529887822     0.0210662977    -0.0214760388     0.0112168091     0.0162428908
  155  C 11  Y      0.0410787291    -0.0218483350    -0.1389402334     0.0124737893     0.0130821045
  156  C 11  Z     -0.0116922860     0.0094724648     0.1266987945    -0.0154144514    -0.0178724713
  157  C 11  X     -0.0176664271     0.0085326770    -0.0010970293     0.0099671984     0.0253458391
  158  C 11  Y      0.0112404092    -0.0045732342    -0.0357435027     0.0125881494     0.0330647840
  159  C 11  Z     -0.0018487241     0.0002886292     0.0306793601    -0.0148786019    -0.0389582404
  160  C 11 XX      0.0037581389    -0.0019605759    -0.0069302578    -0.0000303017    -0.0006109689
  161  C 11 YY      0.0022693431    -0.0013982486    -0.0056687753    -0.0013109237    -0.0046934818
  162  C 11 ZZ      0.0032063107    -0.0017110487    -0.0054830622    -0.0012929669    -0.0046230061
  163  C 11 XY      0.0010992630    -0.0004064339     0.0002581983    -0.0004596528    -0.0015842113
  164  C 11 XZ     -0.0019278940     0.0008391936     0.0017276730     0.0001652149     0.0007477709
  165  C 11 YZ     -0.0009497083     0.0005937365     0.0024356123     0.0009942421     0.0035517308
  166  C 12  S      0.0427521152    -0.0179694004    -0.0172630726    -0.0097287246    -0.0283311386
  167  C 12  S     -0.0852850562     0.0357733967     0.0357278309     0.0186833617     0.0545448552
  168  C 12  S     -0.0230200455     0.0141083097     0.0172330750     0.0364353789     0.1210217395
  169  C 12  X     -0.0192092951     0.0065143811    -0.1120986362     0.0475806672     0.1147712312
  170  C 12  Y     -0.0015067723     0.0005909776     0.0052955425    -0.0023988379    -0.0071627614
  171  C 12  Z      0.0096045711    -0.0031755055     0.0441049729    -0.0185571600    -0.0435844912
  172  C 12  X     -0.0009857046    -0.0027453621    -0.0581384825     0.0038674847    -0.0040631287
  173  C 12  Y     -0.0006181506     0.0004284991     0.0019909928    -0.0001401650    -0.0009578575
  174  C 12  Z      0.0009584268     0.0008469763     0.0235117865    -0.0015753147     0.0026839074
  175  C 12 XX     -0.0074061745     0.0032936140     0.0048768026     0.0027479227     0.0085445243
  176  C 12 YY     -0.0040557807     0.0015192935    -0.0016907213     0.0007918968     0.0015112883
  177  C 12 ZZ     -0.0041072186     0.0016434863    -0.0000840416     0.0010962077     0.0028197967
  178  C 12 XY      0.0006930760    -0.0002648790     0.0002809785    -0.0000826620    -0.0000856336
  179  C 12 XZ      0.0018027486    -0.0009056354    -0.0025457262    -0.0009521784    -0.0032774647
  180  C 12 YZ      0.0010904554    -0.0003426140     0.0017826719    -0.0000504548     0.0003967995
  181  C 13  S     -0.0277632560     0.0140841438     0.0401239660     0.0084310150     0.0282212990
  182  C 13  S      0.0553994567    -0.0283131515    -0.0789159280    -0.0174166762    -0.0577410069
  183  C 13  S      0.0163333128    -0.0146785716    -0.0732798641    -0.0338076620    -0.1217908500
  184  C 13  X     -0.0298337504     0.0091735308    -0.0923212582     0.0187369106     0.0288241728
  185  C 13  Y     -0.0373321284     0.0204777651     0.1402340967    -0.0127327522    -0.0117066562
  186  C 13  Z      0.0444610871    -0.0211148202    -0.0785283989     0.0026378905    -0.0023642981
  187  C 13  X     -0.0108422532     0.0050124953    -0.0200364884     0.0175671417     0.0457551015
  188  C 13  Y     -0.0099329524     0.0046123692     0.0353319298    -0.0131003319    -0.0359472294
  189  C 13  Z      0.0130900822    -0.0059093852    -0.0211867916     0.0035542952     0.0105697725
  190  C 13 XX      0.0052709334    -0.0025448776    -0.0077394954    -0.0006644824    -0.0029108365
  191  C 13 YY      0.0027799966    -0.0015809105    -0.0058059131    -0.0013571742    -0.0048109762
  192  C 13 ZZ      0.0020662035    -0.0012030433    -0.0048777448    -0.0005400180    -0.0020062170
  193  C 13 XY     -0.0017266586     0.0007929410     0.0016191454     0.0009572940     0.0033687830
  194  C 13 XZ     -0.0002111383     0.0000749428     0.0009184509    -0.0007024956    -0.0022633221
  195  C 13 YZ     -0.0000788812     0.0001954894     0.0018671926     0.0004506830     0.0016012503
  196  C 14  S     -0.0183614884     0.0062197255     0.0052832163    -0.0081448976    -0.0257454065
  197  C 14  S      0.0364841610    -0.0123353568    -0.0102830868     0.0165784732     0.0525533126
  198  C 14  S      0.0115056712    -0.0010236460    -0.0191829815     0.0448937022     0.1411310710
  199  C 14  X      0.0587021134    -0.0270420820    -0.0094116612    -0.0247639884    -0.0611055284
  200  C 14  Y     -0.0442540487     0.0251266212     0.1430196619    -0.0120348008    -0.0222930991
  201  C 14  Z      0.0120649042    -0.0092963321    -0.1166795748     0.0205097437     0.0461367766
  202  C 14  X      0.0204524353    -0.0073932908    -0.0032588709    -0.0016151325    -0.0001815258
  203  C 14  Y     -0.0135579447     0.0089277916     0.0378881380     0.0065813816     0.0278858908
  204  C 14  Z      0.0025248016    -0.0044970167    -0.0304859561    -0.0050906229    -0.0228269230
  205  C 14 XX      0.0038389048    -0.0018375853    -0.0056693146     0.0003408682     0.0005547662
  206  C 14 YY      0.0008536091     0.0000024477     0.0006565476     0.0020228251     0.0061624049
  207  C 14 ZZ      0.0024269663    -0.0008346662    -0.0008408882     0.0014794489     0.0047466300
  208  C 14 XY      0.0015116129    -0.0006844297    -0.0002517833    -0.0001634591     0.0002394306
  209  C 14 XZ     -0.0024548731     0.0011807475     0.0024987245     0.0002967787     0.0003084838
  210  C 14 YZ      0.0000092580    -0.0003062721    -0.0016122091    -0.0013706385    -0.0043617334
  211  H 15  S     -0.1567383718    -0.1094724704    -0.0283268764    -0.1134718639    -0.0753926021
  212  H 15  S     -0.0295191374    -0.0296114445    -0.0058825582    -0.0340175438    -0.0107911456
  213  H 16  S     -0.0943271318     0.1910800575    -0.0492537072    -0.1975080158    -0.0289151257
  214  H 16  S     -0.0124164467     0.0518229749    -0.0123604715    -0.0677600483     0.0005756936
  215  H 17  S     -0.1467375454    -0.1420094147     0.0134335910     0.2145393811    -0.0154566443
  216  H 17  S     -0.0286118719    -0.0437027945     0.0063664045     0.0699437371     0.0056882949
  217  H 18  S     -0.0320727335     0.1511551854    -0.0069472218     0.1333422723    -0.0610453624
  218  H 18  S      0.0018350978     0.0376416991    -0.0012688290     0.0371081351    -0.0058856629
  219  H 19  S     -0.0218162835     0.0087325304    -0.0196802488     0.0299502720    -0.2159712140
  220  H 19  S      0.0040211653    -0.0007339326    -0.0027132085     0.0059500079    -0.0483776293
  221  H 20  S     -0.0438392600     0.0104827695    -0.0101442191     0.0071125053    -0.0170929549
  222  H 20  S     -0.0070853602     0.0022877480    -0.0028004824     0.0029418642    -0.0113515040
  223  H 21  S      0.0316196931    -0.0154184545    -0.1166884280     0.0305023553     0.0790553812
  224  H 21  S      0.0030941274    -0.0015479033    -0.0244323374     0.0108455201     0.0276447290
  225  H 22  S      0.0339878135    -0.0209818485    -0.1566893899     0.0050607750    -0.0164851195
  226  H 22  S      0.0072870557    -0.0042585072    -0.0317226036    -0.0017053437    -0.0123185908
  227  H 23  S     -0.0501856661     0.0208063681    -0.0561246632     0.0462691593     0.1202787309
  228  H 23  S     -0.0125010242     0.0061713937     0.0008383479     0.0128520602     0.0373782035
  229  H 24  S      0.0364289513    -0.0215300110    -0.1543468572     0.0049711832    -0.0157608232
  230  H 24  S      0.0075929285    -0.0042014269    -0.0304785381    -0.0016754798    -0.0123500739
  231  H 25  S      0.0286549709    -0.0145461653    -0.1130965412     0.0291482701     0.0755497230
  232  H 25  S      0.0028457198    -0.0010120057    -0.0206027185     0.0092283503     0.0260515137
  233  C 26  S      0.0157830059    -0.0183794644    -0.0380119842    -0.0240663901    -0.0412160489
  234  C 26  S     -0.0441759102     0.0439778801     0.0809072327     0.0537097877     0.0855568718
  235  C 26  S      0.0152728411     0.0297876888     0.1497881806     0.0253327809     0.0148769985
  236  C 26  X      0.1952221528    -0.1019969138     0.0927867324    -0.0774686487    -0.0682731429
  237  C 26  Y     -0.0062298381     0.0144421649    -0.0026977669    -0.0115013801    -0.0044678841
  238  C 26  Z     -0.0666555187     0.0563447459    -0.0384742189     0.0343520018     0.0559913126
  239  C 26  X     -0.1606136202     0.0172599432     0.0530036001     0.0192886901    -0.0426266853
  240  C 26  Y      0.0038610482    -0.0016198114    -0.0007885455    -0.0013755554     0.0016189896
  241  C 26  Z      0.0688539609     0.0019369255    -0.0226730251    -0.0100027958     0.0203129780
  242  C 26 XX     -0.0074567353     0.0037843474     0.0077069139     0.0071690627     0.0087955885
  243  C 26 YY     -0.0014697835     0.0018574191     0.0028155435     0.0018677737     0.0025519595
  244  C 26 ZZ     -0.0019215538     0.0027532314     0.0037471964     0.0035851847     0.0048928150
  245  C 26 XY      0.0001834176    -0.0006948710    -0.0000892651     0.0015409612    -0.0005074519
  246  C 26 XZ      0.0014953489    -0.0029951543    -0.0023544074    -0.0033927408    -0.0043725952
  247  C 26 YZ     -0.0001923531     0.0003383469    -0.0000177112    -0.0006474448     0.0000741351
  248  C 27  S     -0.0457654102     0.0293441285     0.0338651271     0.0222531739     0.0408299942
  249  C 27  S      0.0971898456    -0.0574734570    -0.0765504594    -0.0496565739    -0.0894069390
  250  C 27  S      0.1934453957    -0.0618219920     0.0074042110    -0.0679966115    -0.0407327382
  251  C 27  X     -0.1054974712     0.0436571919    -0.1893071257     0.0158847736    -0.0288519843
  252  C 27  Y      0.0023601693     0.0026723854     0.0050738470    -0.0048820409    -0.0031095825
  253  C 27  Z      0.0472164402    -0.0137781074     0.0774526051    -0.0062599455     0.0242105169
  254  C 27  X     -0.0757425715     0.0164834957     0.1136569678     0.0062172766    -0.0432613008
  255  C 27  Y      0.0011569409     0.0028379708    -0.0034634373    -0.0028200798    -0.0029145665
  256  C 27  Z      0.0326742445    -0.0086399779    -0.0462266081    -0.0020504818     0.0268027207
  257  C 27 XX      0.0098445170    -0.0062933773    -0.0071463872    -0.0061070391    -0.0098812991
  258  C 27 YY      0.0032119593    -0.0014205889    -0.0031355129    -0.0014987405    -0.0027927697
  259  C 27 ZZ      0.0045922778    -0.0018483088    -0.0036815249    -0.0021352023    -0.0033545400
  260  C 27 XY     -0.0001743070    -0.0003080703     0.0003012274     0.0007052566     0.0001700890
  261  C 27 XZ     -0.0038024113     0.0017771596     0.0019605526     0.0019274654     0.0020389582
  262  C 27 YZ     -0.0002382251     0.0002716393     0.0002068005    -0.0004940166    -0.0007915592
  263  C 28  S     -0.0334795522     0.0120090108    -0.0072797528    -0.0388066695     0.0182975848
  264  C 28  S      0.0684127319    -0.0256876253     0.0162797948     0.1032540771    -0.0371018328
  265  C 28  S     -0.1239543874     0.0494103254    -0.0339148421     0.0275065554    -0.1427342728
  266  C 28  X     -0.0498157938    -0.0642504416    -0.0112450559    -0.1695440341     0.1068692199
  267  C 28  Y      0.1047609426    -0.0315307305     0.0032173368     0.0889525654    -0.0328887130
  268  C 28  Z     -0.0938085879    -0.0612475692     0.0148523641    -0.0108925369     0.0719421739
  269  C 28  X     -0.0671092353     0.0391501338    -0.0262527288    -0.0515193415     0.0609705650
  270  C 28  Y      0.1326226128    -0.0586298600     0.0342818140     0.0063089317    -0.0020652408
  271  C 28  Z     -0.1032231917    -0.0021848337    -0.0166130214     0.0060569646     0.0124145767
  272  C 28 XX      0.0042220017     0.0044793092     0.0014237547     0.0177017978    -0.0034288650
  273  C 28 YY      0.0054106963    -0.0029266555     0.0010354970     0.0004926117     0.0006095763
  274  C 28 ZZ      0.0032531616    -0.0075701538     0.0002441339     0.0031024188    -0.0086534947
  275  C 28 XY     -0.0027968516     0.0079549909    -0.0024412663    -0.0032958632    -0.0053242952
  276  C 28 XZ      0.0040196574     0.0024444970     0.0008981027    -0.0021510466     0.0003606813
  277  C 28 YZ     -0.0039496058     0.0019769234    -0.0003004651     0.0039962509    -0.0019142281

                         36               37               38               39               40
                   -0.5218791537    -0.5135468162    -0.5025614732    -0.4896005296    -0.4792849595
    1  C  1  S      0.0107552111    -0.0119995817    -0.0046418162    -0.0313116298    -0.0027492590
    2  C  1  S     -0.0217502191     0.0198778724     0.0090043340     0.0612995797     0.0038908468
    3  C  1  S     -0.0541649938     0.0388323827     0.0057518084     0.0453116264    -0.0022625186
    4  C  1  X      0.0092092314     0.1102179059    -0.0242965280    -0.1241873357    -0.0142985635
    5  C  1  Y     -0.0381962087     0.0935275546    -0.0088186050     0.0167783515    -0.0004190610
    6  C  1  Z      0.0742360407     0.0430390780     0.0351200048     0.1854948008     0.0432519576
    7  C  1  X     -0.0043872460     0.0567051824    -0.0105067512    -0.0556093924    -0.0068869226
    8  C  1  Y     -0.0068320936     0.0109167389    -0.0016934217     0.0029203064     0.0006087934
    9  C  1  Z      0.0453465973     0.0099116674     0.0145105802     0.0808783261     0.0219060919
   10  C  1 XX     -0.0006174913     0.0085094301     0.0004012867     0.0038386866     0.0002160185
   11  C  1 YY      0.0004407553    -0.0006408436    -0.0003186558    -0.0029515704    -0.0007935732
   12  C  1 ZZ     -0.0030072681    -0.0035395277     0.0023249830     0.0140416380     0.0018417383
   13  C  1 XY      0.0003097159     0.0100548194     0.0006481308     0.0051754360     0.0010809073
   14  C  1 XZ     -0.0020923085    -0.0014208226    -0.0010655589    -0.0055328741    -0.0011801596
   15  C  1 YZ      0.0022555522    -0.0048145514    -0.0014101603    -0.0114076548    -0.0019186902
   16  C  2  S     -0.0002264732    -0.0128014997     0.0023326234     0.0091214498     0.0009400334
   17  C  2  S     -0.0002343159     0.0209288386    -0.0050458564    -0.0207566429    -0.0033511460
   18  C  2  S      0.0214951190    -0.0033506036     0.0039293924     0.0048793947     0.0050606614
   19  C  2  X      0.0365620738    -0.1261648049     0.0056622883     0.0174033591     0.0116884874
   20  C  2  Y     -0.0644637512    -0.0834929977    -0.0006187030     0.0306231110     0.0036646613
   21  C  2  Z     -0.0008023198    -0.1154825491    -0.0105017268    -0.1246038357    -0.0302271418
   22  C  2  X      0.0140411264    -0.0629506701     0.0035394465     0.0078764023     0.0054956867
   23  C  2  Y     -0.0146678757    -0.0478425717     0.0012280874     0.0144695014     0.0031802816
   24  C  2  Z      0.0060479829    -0.0569741511    -0.0016509577    -0.0384231342    -0.0092213955
   25  C  2 XX      0.0049515918    -0.0035441428     0.0010535155     0.0044005473     0.0009458274
   26  C  2 YY     -0.0029765049     0.0078271743    -0.0011527843    -0.0040550131    -0.0008303317
   27  C  2 ZZ     -0.0012699200     0.0006239123    -0.0003765893    -0.0018409060    -0.0004912847
   28  C  2 XY      0.0018042579     0.0055574656    -0.0000089677     0.0000490287     0.0002144364
   29  C  2 XZ     -0.0000690583    -0.0008489734    -0.0016383117    -0.0110881816    -0.0019122609
   30  C  2 YZ     -0.0017351923    -0.0015728458    -0.0004954867    -0.0037781299    -0.0015615000
   31  C  3  S      0.0028848426    -0.0124936436     0.0014466741     0.0086731029    -0.0008485287
   32  C  3  S      0.0002939355     0.0215188345    -0.0025962357    -0.0221137063     0.0032504125
   33  C  3  S     -0.0270508192    -0.0006507279     0.0010489223     0.0139030715     0.0022555628
   34  C  3  X      0.0868612439    -0.1183478453     0.0012382543    -0.0635665305    -0.0033755682
   35  C  3  Y      0.0001263657    -0.0705011828    -0.0072669920    -0.1050943913    -0.0176345962
   36  C  3  Z      0.0309723137    -0.1182010958     0.0089932939     0.0394969416     0.0256917766
   37  C  3  X      0.0244078535    -0.0552783446     0.0019673547    -0.0175097244    -0.0008579641
   38  C  3  Y     -0.0008139026    -0.0366154012    -0.0006457773    -0.0300154450    -0.0051594817
   39  C  3  Z     -0.0112401142    -0.0639861636     0.0023099093     0.0202141859     0.0083996371
   40  C  3 XX      0.0036848965    -0.0034214626    -0.0003792675    -0.0049519107    -0.0002467642
   41  C  3 YY      0.0000156268    -0.0003237865     0.0009092397     0.0041311581     0.0013141123
   42  C  3 ZZ     -0.0045304842     0.0087825554    -0.0006664338    -0.0007498465    -0.0002209617
   43  C  3 XY      0.0015362826     0.0026783755    -0.0010214338    -0.0068241521    -0.0005764096
   44  C  3 XZ      0.0049358098    -0.0023306147     0.0005667494    -0.0000052324     0.0003725608
   45  C  3 YZ     -0.0011236907     0.0002046351    -0.0011973392    -0.0095349439    -0.0016081572
   46  C  4  S      0.0069752164    -0.0131937026    -0.0067096617    -0.0333943762    -0.0058152930
   47  C  4  S     -0.0093743194     0.0235083444     0.0140024256     0.0645046040     0.0127998254
   48  C  4  S     -0.0320596046     0.0462633237     0.0124282885     0.0388055147     0.0092911707
   49  C  4  X      0.0584893508     0.0655048619    -0.0044143370    -0.0241729139    -0.0014900281
   50  C  4  Y     -0.0311135188     0.0167601557     0.0300776425     0.2160427351     0.0230984409
   51  C  4  Z     -0.0312503842     0.1299760579    -0.0166499204    -0.0475243560    -0.0059645196
   52  C  4  X      0.0210243176     0.0433183848    -0.0011473152    -0.0093412738    -0.0002776927
   53  C  4  Y      0.0116572810    -0.0150934635     0.0143146758     0.0964163030     0.0124256567
   54  C  4  Z     -0.0111816570     0.0365662566    -0.0079267914    -0.0259268054    -0.0015615729
   55  C  4 XX     -0.0031996503    -0.0005465655     0.0002931437     0.0026615432    -0.0002090298
   56  C  4 YY      0.0026964700    -0.0037208605     0.0021776762     0.0089886569     0.0023054172
   57  C  4 ZZ     -0.0016441587     0.0093145059     0.0006501873     0.0039658825     0.0007319550
   58  C  4 XY     -0.0045787082    -0.0005899859     0.0009175589     0.0071536609     0.0010049100
   59  C  4 XZ      0.0010821557     0.0065988843    -0.0001636174    -0.0008636082     0.0001925160
   60  C  4 YZ      0.0043698992    -0.0080922016    -0.0014559710    -0.0143624542    -0.0015157462
   61  C  5  S      0.0040362505     0.0047369873    -0.0013390783    -0.0048057327     0.0071290820
   62  C  5  S     -0.0049597755    -0.0174724899     0.0032556704     0.0079006212    -0.0149972332
   63  C  5  S     -0.0442500750    -0.0615737104     0.0014344706    -0.0267442503    -0.0213805582
   64  C  5  X     -0.1212704957     0.0416332428    -0.0112224900    -0.0172293111    -0.0246143486
   65  C  5  Y      0.0182453214     0.0521727346    -0.0349974230    -0.1905259971    -0.0236440481
   66  C  5  Z     -0.0182408184     0.1384945724     0.0243898810     0.1705148346     0.0215941417
   67  C  5  X     -0.0995839505    -0.0276150516    -0.0067818575    -0.0340568639    -0.0084539573
   68  C  5  Y      0.0109900586     0.0133476643    -0.0220153107    -0.0791947943    -0.0112974547
   69  C  5  Z      0.0119617685     0.0736198851     0.0179631373     0.0851246554     0.0094718060
   70  C  5 XX     -0.0002176611    -0.0084976787     0.0002189478    -0.0050512782    -0.0016854079
   71  C  5 YY      0.0014496748     0.0017022370     0.0013985329     0.0086087233     0.0003015988
   72  C  5 ZZ     -0.0015827036     0.0043031757    -0.0002190036     0.0022156454    -0.0014059118
   73  C  5 XY      0.0000615103    -0.0029259116     0.0001881971     0.0085690233     0.0012536784
   74  C  5 XZ      0.0047392200    -0.0037187976     0.0007617328    -0.0017301281     0.0005420821
   75  C  5 YZ     -0.0001019805     0.0032197719    -0.0008841439    -0.0065666882    -0.0004953288
   76  C  6  S     -0.0101280278     0.0157700109     0.0051403431     0.0337467886     0.0046863753
   77  C  6  S      0.0198320934    -0.0318175263    -0.0111237238    -0.0717662712    -0.0098259883
   78  C  6  S      0.0261306012    -0.0020511906    -0.0047744116    -0.0267725035    -0.0056761328
   79  C  6  X      0.0312391370     0.2955475417    -0.0176307562    -0.0691274061     0.0096317320
   80  C  6  Y      0.0830700692    -0.1248652258     0.0098355446    -0.0198434639     0.0048554912
   81  C  6  Z      0.0954747433     0.0269642430    -0.0041849694    -0.0559019701     0.0041938803
   82  C  6  X      0.0131456783     0.1231006359    -0.0064915226    -0.0251732997     0.0035277583
   83  C  6  Y      0.0273415123    -0.0572766700     0.0042435485    -0.0117135308     0.0015088954
   84  C  6  Z      0.0384398053     0.0069368281    -0.0013042524    -0.0251176363     0.0023438057
   85  C  6 XX      0.0048702092    -0.0137121647    -0.0002430371    -0.0055704260    -0.0011085182
   86  C  6 YY     -0.0001103064     0.0007103081    -0.0013464423    -0.0060516857    -0.0010935064
   87  C  6 ZZ      0.0018752166     0.0027447523    -0.0003573806    -0.0027442064     0.0004014153
   88  C  6 XY      0.0011773626     0.0068279337     0.0001881121     0.0018950777     0.0009839992
   89  C  6 XZ      0.0042948679    -0.0029024398    -0.0004187454    -0.0052713384    -0.0002106835
   90  C  6 YZ      0.0020407413     0.0004380138    -0.0017013555    -0.0118065513    -0.0012174001
   91  C  7  S      0.0072885910     0.0082350148     0.0063363302     0.0293000708     0.0026522853
   92  C  7  S     -0.0127145544    -0.0213712346    -0.0136061473    -0.0646838095    -0.0062084594
   93  C  7  S     -0.0298133410     0.0483438551    -0.0079819947    -0.0283335430     0.0059399713
   94  C  7  X     -0.0113110797     0.0386830531     0.0153880590     0.1013200069     0.0091037874
   95  C  7  Y     -0.0214361523     0.0309759591    -0.0060757038    -0.0101784227    -0.0020724195
   96  C  7  Z      0.0063822926     0.0329837310    -0.0053016247    -0.0380302948    -0.0052726174
   97  C  7  X      0.0202583125    -0.0285243507     0.0113614088     0.0343744232    -0.0046203640
   98  C  7  Y     -0.0374595541     0.0658300480    -0.0078099163     0.0001705032     0.0096195100
   99  C  7  Z      0.0217903736    -0.0247519194     0.0017171052    -0.0102555454    -0.0071972985
  100  C  7 XX     -0.0003214409    -0.0024327615    -0.0010828983    -0.0059824411    -0.0006350192
  101  C  7 YY     -0.0016305846     0.0018544928    -0.0011325693    -0.0047065852    -0.0005070398
  102  C  7 ZZ     -0.0002128884    -0.0023135040    -0.0003033821    -0.0014280584     0.0000296294
  103  C  7 XY      0.0005636988    -0.0001677830     0.0007163457     0.0033388547     0.0003433349
  104  C  7 XZ      0.0000459112    -0.0014043729    -0.0003443622    -0.0016293300    -0.0001019081
  105  C  7 YZ      0.0005443667     0.0002343499     0.0000533462    -0.0000651977    -0.0000758826
  106  C  8  S      0.0283419574     0.0033175114     0.0027063072     0.0129503769    -0.0631514345
  107  C  8  S     -0.0553824205    -0.0055554842    -0.0054157298    -0.0268826809     0.1403598478
  108  C  8  S     -0.2446972395    -0.0169928489    -0.0098218030    -0.0488565703     0.2125120008
  109  C  8  X      0.1505248720     0.0137956179     0.0568627698    -0.0208112312     0.2063240429
  110  C  8  Y     -0.0028547977    -0.0025699768    -0.2158319508     0.0415175815    -0.0041088449
  111  C  8  Z     -0.0649707995     0.0062073471     0.1571707276    -0.0239757432    -0.0863002309
  112  C  8  X     -0.0807827813    -0.0092680660     0.0113809863    -0.0284321616     0.1541672493
  113  C  8  Y     -0.0000173740    -0.0002960851    -0.0621041638     0.0219517060    -0.0038270134
  114  C  8  Z      0.0345002815     0.0076364950     0.0476506982    -0.0032662871    -0.0634767293
  115  C  8 XX     -0.0147047559    -0.0012886151    -0.0000233322    -0.0031268422     0.0069813657
  116  C  8 YY      0.0053517699     0.0002664119    -0.0000472551    -0.0012869874     0.0090552227
  117  C  8 ZZ     -0.0002311950     0.0002375680    -0.0009112151    -0.0005844173     0.0079835943
  118  C  8 XY     -0.0016217993    -0.0002360538    -0.0013346157     0.0014654110    -0.0005879973
  119  C  8 XZ      0.0082454076     0.0001642971     0.0010539861    -0.0002970307     0.0000738679
  120  C  8 YZ     -0.0057557656    -0.0002169414     0.0004431987    -0.0003411153    -0.0026116808
  121  N  9  S      0.0038808714     0.0042575619     0.0032545546     0.0168404278     0.0014968583
  122  N  9  S      0.0096915848     0.0072107860     0.0073798051     0.0362039164     0.0028572900
  123  N  9  S     -0.0237991728     0.0528632035    -0.0019301078     0.0308283693     0.0116211769
  124  N  9  X      0.0083681799    -0.0190102331    -0.0075181941    -0.0557737017    -0.0048892472
  125  N  9  Y      0.0084779311    -0.0188991468     0.0013592706     0.0000890892     0.0006973273
  126  N  9  Z     -0.0019637324    -0.0156795078     0.0042339132     0.0249113247     0.0031721879
  127  N  9  X     -0.0002809079     0.0039731226     0.0048222269     0.0295537241     0.0013953162
  128  N  9  Y     -0.0105377024     0.0175640277    -0.0026088923    -0.0015304136     0.0011554465
  129  N  9  Z      0.0048994622     0.0029090277    -0.0010579150    -0.0140902660    -0.0030324726
  130  N  9 XX      0.0014004929    -0.0018173413    -0.0003057570    -0.0034266443    -0.0003682854
  131  N  9 YY     -0.0005594495     0.0029781296     0.0003160587     0.0025354971     0.0000929520
  132  N  9 ZZ      0.0004130456    -0.0013595035     0.0007481880     0.0039598133     0.0004046045
  133  N  9 XY     -0.0003091341     0.0001636944     0.0004332956     0.0029387773     0.0002846228
  134  N  9 XZ      0.0004323509    -0.0017900087     0.0000146215    -0.0003956141     0.0000458798
  135  N  9 YZ      0.0004218692     0.0001233243    -0.0004615783    -0.0031197550    -0.0003512156
  136  C 10  S     -0.0579020447    -0.0049230581    -0.0139295480    -0.0071034708     0.0171233733
  137  C 10  S      0.1171229507     0.0099867781     0.0270816744     0.0139059731    -0.0273006192
  138  C 10  S      0.3052487770     0.0258424294     0.0201685470     0.0340600130    -0.1292720632
  139  C 10  X     -0.1292095217    -0.0005256978     0.1815755554    -0.0395973361     0.0348830505
  140  C 10  Y      0.0565373471     0.0088214810     0.1024434021     0.0012988707    -0.1522732081
  141  C 10  Z      0.0078070827    -0.0040791646    -0.1652963371     0.0168666444     0.1130401662
  142  C 10  X      0.0374446246     0.0074923005     0.0690387200    -0.0062143804    -0.0010530660
  143  C 10  Y     -0.0626844787    -0.0036982743     0.0318049237    -0.0124996376     0.0155769433
  144  C 10  Z      0.0362489468     0.0015717172    -0.0568784280     0.0131375765    -0.0128850998
  145  C 10 XX      0.0055287710     0.0007233037     0.0059071328     0.0013646707    -0.0126159343
  146  C 10 YY      0.0135727767     0.0007270470    -0.0003369084     0.0013764710    -0.0005252494
  147  C 10 ZZ      0.0058845112     0.0005419429    -0.0013165712     0.0002083389     0.0046343926
  148  C 10 XY     -0.0080447826    -0.0009288510    -0.0036978390    -0.0017454112     0.0116690049
  149  C 10 XZ      0.0059181495     0.0004801575     0.0011498010     0.0008914930    -0.0036675896
  150  C 10 YZ     -0.0060018680    -0.0002077102     0.0038502832    -0.0003617074    -0.0048317965
  151  C 11  S      0.0633590152     0.0045743370     0.0051374601     0.0060154731    -0.0135418827
  152  C 11  S     -0.1284766959    -0.0092902323    -0.0117534752    -0.0110691909     0.0209584962
  153  C 11  S     -0.2869437134    -0.0242554487    -0.0126518558    -0.0384512523     0.1349449573
  154  C 11  X      0.0225479588    -0.0084082826    -0.2501803453     0.0359675743     0.0299905233
  155  C 11  Y     -0.0174176318    -0.0001991190     0.1014088253    -0.0471656994     0.1587512814
  156  C 11  Z      0.0048039098     0.0044461011     0.0229238970     0.0243426253    -0.1473737699
  157  C 11  X      0.0486072178     0.0006130793    -0.0749348237     0.0112096642     0.0369278505
  158  C 11  Y      0.0667126446     0.0054430720     0.0327809011    -0.0025849210    -0.0088735351
  159  C 11  Z     -0.0774373632    -0.0050477690     0.0048739170    -0.0026817560    -0.0086264942
  160  C 11 XX     -0.0017069085    -0.0001184335     0.0019472575    -0.0004466730     0.0011459173
  161  C 11 YY     -0.0104924235    -0.0009126106    -0.0038773388    -0.0005545491     0.0006705746
  162  C 11 ZZ     -0.0110042940    -0.0008111433    -0.0006647808    -0.0019016810     0.0072164706
  163  C 11 XY     -0.0043973675    -0.0003248235     0.0027159867    -0.0022244565     0.0102644534
  164  C 11 XZ      0.0026808551     0.0001115772    -0.0032521916     0.0018853787    -0.0091259887
  165  C 11 YZ      0.0084398416     0.0007492328     0.0026789854     0.0011373688    -0.0049083209
  166  C 12  S     -0.0605751574    -0.0041922433    -0.0031517725    -0.0087739264     0.0453000565
  167  C 12  S      0.1176784906     0.0081436879     0.0063956594     0.0185583596    -0.1014039565
  168  C 12  S      0.2823439689     0.0228889324     0.0159167755     0.0495405997    -0.2223980499
  169  C 12  X      0.1951077132     0.0118079682     0.0562731471    -0.0246995335     0.1996819509
  170  C 12  Y     -0.0000365277    -0.0067539150    -0.2107037294     0.0409164877    -0.0092680694
  171  C 12  Z     -0.0846379946     0.0008366203     0.1537390054    -0.0238902653    -0.0787825147
  172  C 12  X     -0.0364445073    -0.0042926418     0.0151936547    -0.0242239580     0.1293342397
  173  C 12  Y      0.0049151788    -0.0020859589    -0.0771350851     0.0140032116    -0.0056596942
  174  C 12  Z      0.0115153691     0.0039259340     0.0585419395    -0.0013993394    -0.0512976044
  175  C 12 XX      0.0192015258     0.0012469373    -0.0009574165     0.0024547373    -0.0057091768
  176  C 12 YY      0.0020219181     0.0000809928    -0.0002058230     0.0003543585    -0.0034804659
  177  C 12 ZZ      0.0053241408     0.0004099685     0.0023729945     0.0002045838    -0.0039687982
  178  C 12 XY     -0.0001547279     0.0001072002     0.0042175925    -0.0009068424    -0.0000358589
  179  C 12 XZ     -0.0075116222    -0.0006271219    -0.0029793420    -0.0001428893     0.0009183896
  180  C 12 YZ      0.0019211470     0.0001187135    -0.0014097080     0.0006788526    -0.0004346043
  181  C 13  S      0.0644913952     0.0041164532    -0.0000108898     0.0055408319    -0.0140298980
  182  C 13  S     -0.1308472973    -0.0083115562     0.0015697447    -0.0106357660     0.0220021596
  183  C 13  S     -0.2842109833    -0.0237506804    -0.0159281171    -0.0420590145     0.1341992289
  184  C 13  X     -0.0018993062     0.0042507841     0.1924076239    -0.0520446876     0.1178259833
  185  C 13  Y      0.0125265500     0.0062177852     0.0955850324     0.0029932475    -0.1636834663
  186  C 13  Z     -0.0099616008    -0.0064578920    -0.1640937902     0.0200538855     0.0873760899
  187  C 13  X      0.0792483856     0.0072532053     0.0618145991    -0.0095772421     0.0351189538
  188  C 13  Y     -0.0707504596    -0.0044277196     0.0230612229    -0.0136747650     0.0057552330
  189  C 13  Z      0.0255890265     0.0004208351    -0.0461858502     0.0157312621    -0.0201148849
  190  C 13 XX     -0.0072939909    -0.0007602455    -0.0044738342    -0.0010315892     0.0106367377
  191  C 13 YY     -0.0117447990    -0.0006696905     0.0026569964    -0.0014242095     0.0021462293
  192  C 13 ZZ     -0.0046906267    -0.0001953178     0.0021867396    -0.0002375840    -0.0035148979
  193  C 13 XY      0.0086021080     0.0006559482     0.0018039286     0.0015454508    -0.0111616975
  194  C 13 XZ     -0.0055395257    -0.0004091729     0.0005049239    -0.0009057163     0.0042233990
  195  C 13 YZ      0.0039679405     0.0001342647    -0.0037533620     0.0005582587     0.0029668953
  196  C 14  S     -0.0613635309    -0.0033702141     0.0098476584    -0.0058125898     0.0191038624
  197  C 14  S      0.1242094294     0.0068813221    -0.0190200140     0.0108356077    -0.0317031564
  198  C 14  S      0.3024605736     0.0229691837     0.0024976130     0.0432743858    -0.1311602705
  199  C 14  X     -0.0893671205    -0.0111607277    -0.2388539839     0.0483103649    -0.0432932971
  200  C 14  Y     -0.0511789755     0.0010171941     0.1100543630    -0.0422565178     0.1452687818
  201  C 14  Z      0.0812093716     0.0071200641     0.0104439310     0.0154532244    -0.1038819533
  202  C 14  X      0.0116755059     0.0004367882    -0.0833496266     0.0166844105     0.0078934388
  203  C 14  Y      0.0563301740     0.0072107830     0.0414474933     0.0032064726    -0.0166510795
  204  C 14  Z     -0.0531014506    -0.0045371350     0.0009709769    -0.0101672554     0.0106739989
  205  C 14 XX      0.0012951440    -0.0000832895    -0.0018931080     0.0007340298    -0.0029255696
  206  C 14 YY      0.0129764457     0.0009988475     0.0015482697     0.0001910767     0.0008370452
  207  C 14 ZZ      0.0116707967     0.0005951021    -0.0021965978     0.0017835673    -0.0069693660
  208  C 14 XY      0.0027552846     0.0001157284    -0.0043957068     0.0023437657    -0.0110463166
  209  C 14 XZ     -0.0008642969    -0.0002132120     0.0038255311    -0.0021749661     0.0105700520
  210  C 14 YZ     -0.0098996431    -0.0006000569    -0.0013133652    -0.0007530054     0.0034724453
  211  H 15  S      0.0411631634    -0.0127316412     0.0395976594     0.2060118862     0.0394760243
  212  H 15  S      0.0083993165    -0.0030615731     0.0112107425     0.0593317264     0.0117386959
  213  H 16  S      0.0237394209     0.1324728142    -0.0042139983    -0.0285954166    -0.0065654247
  214  H 16  S      0.0058421241     0.0290321089    -0.0012281998    -0.0087327855    -0.0019651925
  215  H 17  S     -0.0411147617     0.1254342460    -0.0085508642    -0.0240471403    -0.0173981523
  216  H 17  S     -0.0179253664     0.0274158282    -0.0033847790    -0.0066859112    -0.0060473223
  217  H 18  S     -0.0076601717    -0.0129831191     0.0331122248     0.2029424317     0.0259829723
  218  H 18  S     -0.0079497490    -0.0023898250     0.0066220623     0.0592106757     0.0066461730
  219  H 19  S      0.1026381425     0.0735484786    -0.0119521320    -0.1083485421     0.0031011685
  220  H 19  S      0.0261302499     0.0143897663    -0.0038897478    -0.0340567069     0.0010372367
  221  H 20  S      0.0133740025    -0.2646290755     0.0102020314     0.0067199213    -0.0113077884
  222  H 20  S      0.0057483803    -0.0695572468     0.0029724966     0.0012041872    -0.0037134071
  223  H 21  S      0.1591801724     0.0120518380     0.0214497679     0.0257644731    -0.1582277828
  224  H 21  S      0.0598275602     0.0040594133     0.0090485705     0.0101814281    -0.0668272272
  225  H 22  S     -0.0844166195    -0.0099022139    -0.0208636588    -0.0379459985     0.1934786822
  226  H 22  S     -0.0413004152    -0.0038764209    -0.0069326243    -0.0142020325     0.0730118993
  227  H 23  S      0.2275409237     0.0132724733     0.0054316706    -0.0005041885     0.1125866557
  228  H 23  S      0.0773488654     0.0049820274     0.0023485972     0.0016980855     0.0324064021
  229  H 24  S     -0.0884672149    -0.0079272475     0.0025878230    -0.0302077262     0.1941152651
  230  H 24  S     -0.0417174415    -0.0033003195     0.0001506095    -0.0120208732     0.0716636645
  231  H 25  S      0.1572485621     0.0101220541    -0.0080908072     0.0281735382    -0.1508183401
  232  H 25  S      0.0553954910     0.0040101561    -0.0033986876     0.0142816929    -0.0598168207
  233  C 26  S     -0.0118840105     0.0048066077     0.0043255023     0.0221388011    -0.0171508342
  234  C 26  S      0.0172602488    -0.0114517772    -0.0097434563    -0.0504303594     0.0350153734
  235  C 26  S      0.0363823074     0.0065345798    -0.0090070900    -0.0278128522     0.0312340776
  236  C 26  X      0.1166517524     0.0418885651     0.0273004123     0.0816456236     0.0616152618
  237  C 26  Y      0.0053306305     0.0145871595    -0.0445416798    -0.0547659932    -0.0084634975
  238  C 26  Z     -0.0700766591     0.0289521254     0.0235586734     0.0161410697    -0.0214986018
  239  C 26  X     -0.0383450732    -0.0494247227    -0.0015290342    -0.0278206991     0.0110249009
  240  C 26  Y      0.0015103081     0.0048099697    -0.0109949579    -0.0099551147    -0.0014225630
  241  C 26  Z      0.0115789378     0.0337520310     0.0102440320     0.0272816854    -0.0031939810
  242  C 26 XX      0.0025650799    -0.0023777270     0.0001237608    -0.0079051472     0.0032188920
  243  C 26 YY     -0.0001138407    -0.0005412847    -0.0001522756    -0.0014532047     0.0010409352
  244  C 26 ZZ     -0.0007537718     0.0016593857    -0.0020790323    -0.0008911589     0.0014631733
  245  C 26 XY     -0.0002768076    -0.0016051654    -0.0026511173     0.0038816689     0.0003966157
  246  C 26 XZ      0.0000075810    -0.0022286156     0.0021819029    -0.0003582169    -0.0012386020
  247  C 26 YZ      0.0000946876     0.0008343474     0.0009418414    -0.0021774277    -0.0001149668
  248  C 27  S      0.0347675309    -0.0007426798    -0.0019856323    -0.0117974340     0.0306438077
  249  C 27  S     -0.0873423480     0.0036390015     0.0040898574     0.0255779687    -0.0653728165
  250  C 27  S     -0.0326359004     0.0425653743     0.0084695227     0.0515431938    -0.0161533097
  251  C 27  X     -0.1930852423    -0.0098204960     0.0127985867    -0.0140964038    -0.1209069279
  252  C 27  Y      0.0094695363     0.0049359530    -0.0755352180    -0.0127868978     0.0003340632
  253  C 27  Z      0.0693129569     0.0255493109     0.0571982001     0.0207212953     0.0512591496
  254  C 27  X     -0.0702353106    -0.0238328079     0.0020243683    -0.0240576796    -0.0030943198
  255  C 27  Y      0.0049623995     0.0033046871    -0.0338199438    -0.0114169886    -0.0024128894
  256  C 27  Z      0.0232135196     0.0196362680     0.0266063695     0.0185030560     0.0024850127
  257  C 27 XX     -0.0073971703    -0.0010990553     0.0022784616     0.0013049102    -0.0062633742
  258  C 27 YY     -0.0036603935     0.0003438775     0.0003058072     0.0006127197    -0.0029749228
  259  C 27 ZZ     -0.0054884378     0.0013044793    -0.0018262350     0.0030409426    -0.0032463198
  260  C 27 XY     -0.0007646930    -0.0007169746    -0.0037335225     0.0036849975     0.0006369685
  261  C 27 XZ      0.0023612858    -0.0011141756     0.0021488832    -0.0034991939     0.0013957034
  262  C 27 YZ     -0.0012566767     0.0002349566     0.0013800310    -0.0015804105     0.0000571099
  263  C 28  S     -0.0032330090     0.0011692301    -0.0015072223    -0.0151833580    -0.0012578874
  264  C 28  S      0.0026568743    -0.0105340637     0.0037463663     0.0317317265     0.0011308219
  265  C 28  S      0.0707179591    -0.0562304326     0.0002927174     0.0258688708    -0.0029809976
  266  C 28  X     -0.0434060345     0.0849762316     0.0169192760     0.1479757776     0.0159602112
  267  C 28  Y     -0.0167572014     0.1211777689     0.0121621658     0.0964712531     0.0056494357
  268  C 28  Z     -0.0199324738     0.0660017830    -0.0332822610    -0.1865605192    -0.0241630997
  269  C 28  X     -0.0160872951    -0.0051215184     0.0082605087     0.0645896001    -0.0031150313
  270  C 28  Y     -0.0256713995     0.1042561623    -0.0029481120     0.0390621448     0.0133615939
  271  C 28  Z      0.0108306494    -0.0164196336    -0.0055203152    -0.0791857948    -0.0164348196
  272  C 28 XX     -0.0007845067    -0.0055126881    -0.0000580769    -0.0018975488    -0.0011284186
  273  C 28 YY     -0.0004971171     0.0060596221    -0.0005161740    -0.0006760872    -0.0003380239
  274  C 28 ZZ      0.0033089749    -0.0015369934     0.0021682289     0.0128919340     0.0024387642
  275  C 28 XY      0.0017453788     0.0007413952     0.0010447260     0.0041871394     0.0004156704
  276  C 28 XZ      0.0015122638    -0.0049058342    -0.0007274454    -0.0035341854     0.0001883029
  277  C 28 YZ      0.0002025580     0.0034504215    -0.0005548065    -0.0032714646    -0.0004050107

                         41               42               43               44               45
                   -0.4652658752    -0.4430254545    -0.4309385109    -0.4219129101    -0.4106778410
    1  C  1  S     -0.0007161180     0.0116470113     0.0264265640     0.0180139457     0.0033929679
    2  C  1  S      0.0014320103    -0.0226247625    -0.0714469231    -0.0484421236    -0.0101760522
    3  C  1  S      0.0011615858    -0.0166344758     0.0128631280     0.0937339686     0.0033888923
    4  C  1  X     -0.0022618875     0.0413305465    -0.0351658400     0.0257591157     0.0480363490
    5  C  1  Y      0.0029904943    -0.0405534357    -0.2753084500    -0.1234579546     0.0453317524
    6  C  1  Z      0.0037222823    -0.0482823497     0.1751600683    -0.0015359346     0.0159482079
    7  C  1  X     -0.0009129274    -0.0025584226     0.0047363940     0.0333065582     0.0300227674
    8  C  1  Y      0.0012248519    -0.0283246630    -0.1357485392    -0.0441587853     0.0250063134
    9  C  1  Z      0.0022142734    -0.0338211379     0.0420271190    -0.0331017428     0.0060379619
   10  C  1 XX      0.0000720569     0.0058214866    -0.0022917283     0.0040668117     0.0015001920
   11  C  1 YY     -0.0000621906     0.0002724949    -0.0131157045    -0.0116500184    -0.0008177295
   12  C  1 ZZ      0.0003070453    -0.0100958187     0.0061874921     0.0005406734    -0.0029477904
   13  C  1 XY      0.0000958653    -0.0039268255     0.0020103625    -0.0050867046    -0.0026979434
   14  C  1 XZ     -0.0000964649    -0.0000881070    -0.0069635223     0.0031335229     0.0020803997
   15  C  1 YZ     -0.0003187369     0.0028281369    -0.0090463725     0.0052964588    -0.0012764098
   16  C  2  S     -0.0001109096     0.0228777273     0.0192195523    -0.0255621743    -0.0070859747
   17  C  2  S      0.0001932494    -0.0533457383    -0.0399883010     0.0673259177     0.0146346327
   18  C  2  S      0.0016877928    -0.0763462909    -0.1023577017    -0.0060073706     0.0232515636
   19  C  2  X      0.0017240724    -0.1269937400     0.0251651802    -0.0583698287    -0.0063427831
   20  C  2  Y      0.0028710956    -0.2104358814    -0.0054358492     0.1659016749     0.0309956969
   21  C  2  Z     -0.0056816970     0.1528022716    -0.0070110536    -0.0799064229    -0.0858489758
   22  C  2  X      0.0009719792    -0.0688111328    -0.0010298885    -0.0433115580     0.0016427761
   23  C  2  Y      0.0012773590    -0.1024176885    -0.0231660678     0.0649229071     0.0292256120
   24  C  2  Z     -0.0019835084     0.0475729551     0.0005952171    -0.0522224042    -0.0450061415
   25  C  2 XX      0.0001201602    -0.0001245943    -0.0037711190    -0.0049131154    -0.0016830192
   26  C  2 YY     -0.0000359216    -0.0012410318    -0.0085508399     0.0058699929     0.0037970808
   27  C  2 ZZ      0.0000004731    -0.0079015142     0.0048216691     0.0104298801    -0.0001627899
   28  C  2 XY     -0.0000270100     0.0048833409    -0.0023482664     0.0050120738     0.0012413780
   29  C  2 XZ     -0.0003085728     0.0063074751    -0.0007411723    -0.0021289619    -0.0009013515
   30  C  2 YZ     -0.0001866189     0.0093255468    -0.0069681630    -0.0044213596    -0.0041464863
   31  C  3  S      0.0002311250     0.0183865273    -0.0219502255    -0.0207980626    -0.0071311789
   32  C  3  S     -0.0005287707    -0.0425988039     0.0464620283     0.0548094807     0.0215530174
   33  C  3  S     -0.0001128662    -0.0607239937     0.1013060868     0.0209372061    -0.0107337323
   34  C  3  X     -0.0026109273     0.0549253447    -0.0401637700    -0.1242405056    -0.0261477392
   35  C  3  Y     -0.0054331207     0.1421351262    -0.0079412100    -0.0112595813    -0.0057254223
   36  C  3  Z      0.0027654741    -0.2358461679     0.0244652058     0.1354660586     0.1005863566
   37  C  3  X     -0.0006541408     0.0100453312    -0.0184147469    -0.0634154051    -0.0106911467
   38  C  3  Y     -0.0018361155     0.0461239824    -0.0068538712    -0.0116929796    -0.0007196345
   39  C  3  Z      0.0012373440    -0.1165731746     0.0378571817     0.0559155739     0.0363244882
   40  C  3 XX     -0.0000890285    -0.0028019967    -0.0002147270    -0.0004730994     0.0021085373
   41  C  3 YY      0.0000633361    -0.0054455619    -0.0000000658     0.0051929572     0.0053527989
   42  C  3 ZZ     -0.0000159802     0.0011786777     0.0088326539     0.0046922951    -0.0033311466
   43  C  3 XY     -0.0001199771    -0.0006996329    -0.0045261019     0.0074428959     0.0022891139
   44  C  3 XZ     -0.0001252202     0.0091990905     0.0010222266    -0.0052771942    -0.0041089499
   45  C  3 YZ     -0.0003956242     0.0100225716     0.0054622974    -0.0039448396    -0.0019264588
   46  C  4  S     -0.0002895136     0.0076959373    -0.0241197408     0.0187890433     0.0011593054
   47  C  4  S      0.0004099784    -0.0129157627     0.0640186688    -0.0490687737    -0.0046299808
   48  C  4  S      0.0010750261    -0.0063055071    -0.0021449062     0.0618428774     0.0332592454
   49  C  4  X      0.0006548871    -0.0016351276    -0.1623905542     0.0630095120    -0.0173880375
   50  C  4  Y      0.0061848849    -0.0870929435    -0.0883786977    -0.0202679946     0.0063503734
   51  C  4  Z     -0.0004679468    -0.0056195090     0.2762729351    -0.1097683660    -0.0620155801
   52  C  4  X      0.0006994358    -0.0175421658    -0.0742456926     0.0227757752    -0.0092018170
   53  C  4  Y      0.0014894409    -0.0425091594    -0.0039875139    -0.0328857772    -0.0119045854
   54  C  4  Z      0.0000107077    -0.0207955627     0.1244428626    -0.0261025453    -0.0208669473
   55  C  4 XX      0.0000737043     0.0022952938     0.0053715766     0.0022565433    -0.0007462800
   56  C  4 YY      0.0001254544    -0.0038995266    -0.0043309916     0.0022253881     0.0024208104
   57  C  4 ZZ     -0.0000072791    -0.0008674801     0.0067659640    -0.0119166014    -0.0021167673
   58  C  4 XY      0.0001811537    -0.0085787514    -0.0038997722    -0.0003577658     0.0040824793
   59  C  4 XZ     -0.0000857265     0.0020887900    -0.0005792277     0.0054671601    -0.0002638843
   60  C  4 YZ     -0.0004772907     0.0039365609     0.0129673941     0.0016512481    -0.0006629070
   61  C  5  S      0.0002396675    -0.0304243730    -0.0096448126    -0.0032850679     0.0130637637
   62  C  5  S     -0.0005610748     0.0701438846     0.0216193799     0.0129707525    -0.0262440134
   63  C  5  S     -0.0016273069     0.0533989870     0.0776898798    -0.0190190483    -0.0385826676
   64  C  5  X      0.0001728319    -0.0772381455     0.0330655092     0.0411481817     0.0272109942
   65  C  5  Y     -0.0027331279    -0.0034254206    -0.0247137611     0.0977359458     0.0014668818
   66  C  5  Z      0.0023526499     0.1657488847     0.0161074405     0.0940036095    -0.0561306330
   67  C  5  X      0.0011532427    -0.0487492276    -0.0066645001     0.0452736377     0.0342901792
   68  C  5  Y     -0.0022729319     0.0034774045    -0.0307269197     0.0426250211    -0.0039191145
   69  C  5  Z      0.0012858387     0.0809750267     0.0439731930     0.0446433339    -0.0379382944
   70  C  5 XX     -0.0002390477    -0.0030085094     0.0074342378     0.0057607867    -0.0003133960
   71  C  5 YY      0.0001926229     0.0042415220    -0.0043912370    -0.0008612558    -0.0040621328
   72  C  5 ZZ      0.0000408744     0.0140466863    -0.0005143568    -0.0022197637    -0.0022383499
   73  C  5 XY      0.0004886552    -0.0070843948    -0.0010612978     0.0011342781    -0.0001350743
   74  C  5 XZ     -0.0001894130     0.0018519757    -0.0046571938    -0.0009304141    -0.0004280955
   75  C  5 YZ     -0.0001563059    -0.0062205661     0.0071421642    -0.0043725925     0.0001020552
   76  C  6  S      0.0006683732    -0.0056246535    -0.0005528155     0.0212319477     0.0019275200
   77  C  6  S     -0.0014013106     0.0092428960     0.0014459662    -0.0519215969    -0.0040591995
   78  C  6  S     -0.0009308795     0.0280005656    -0.0036304121    -0.1178409140    -0.0241694387
   79  C  6  X     -0.0007444920    -0.1911904231     0.1160980296    -0.0834513675    -0.0062698618
   80  C  6  Y     -0.0025141836     0.0288752815     0.2120433157     0.1863044279    -0.0218517501
   81  C  6  Z     -0.0005627711    -0.0752480382    -0.2602397491     0.1197698459     0.0471138499
   82  C  6  X     -0.0004641752    -0.0668221426     0.0459838559    -0.0543753855    -0.0106670327
   83  C  6  Y     -0.0009272651     0.0063682287     0.0892623362     0.1108943031    -0.0038793961
   84  C  6  Z     -0.0005080955    -0.0293608466    -0.1077446845     0.0668395309     0.0235400732
   85  C  6 XX     -0.0001963539     0.0099591551     0.0025702671     0.0058117708    -0.0020300689
   86  C  6 YY     -0.0000257333    -0.0013132252    -0.0167407485    -0.0065635024     0.0016846292
   87  C  6 ZZ     -0.0000919795    -0.0064798305     0.0144209245    -0.0063454023    -0.0002988840
   88  C  6 XY      0.0001069283    -0.0129222476    -0.0024597634    -0.0022168842     0.0002363445
   89  C  6 XZ     -0.0001331476    -0.0028080762    -0.0070388086     0.0080483416     0.0028786452
   90  C  6 YZ     -0.0003197778    -0.0014580780     0.0048506844     0.0045258018    -0.0007629894
   91  C  7  S     -0.0001406734     0.0531365642     0.0202190368    -0.0119310622     0.0738058977
   92  C  7  S      0.0000365517    -0.1151203348    -0.0455276033     0.0257765649    -0.1551578313
   93  C  7  S      0.0003178191    -0.0682976775    -0.0346994887     0.0051260606    -0.0617594417
   94  C  7  X      0.0012294791     0.0716932907    -0.0517139040     0.0715487416    -0.1311843062
   95  C  7  Y      0.0000954410     0.0312726073    -0.0079765228     0.1419363377     0.1966608877
   96  C  7  Z     -0.0007500207     0.0238675796     0.0530250932     0.1618148799    -0.0223767013
   97  C  7  X     -0.0030508042     0.0496670641    -0.0027443932     0.0314107098     0.0282156831
   98  C  7  Y      0.0037448600    -0.0096766527    -0.0260945874     0.0785328726    -0.0273814306
   99  C  7  Z     -0.0021637780     0.0211105759     0.0413641845     0.0820824321     0.0714246815
  100  C  7 XX     -0.0001057359    -0.0059280368    -0.0029244265     0.0021032816    -0.0031214532
  101  C  7 YY     -0.0000198104    -0.0061008660    -0.0023183624    -0.0035675654    -0.0028698591
  102  C  7 ZZ      0.0000409274    -0.0059674142    -0.0005181286     0.0030639216    -0.0007750929
  103  C  7 XY      0.0000504594     0.0023617844     0.0013132312     0.0008011763    -0.0011452563
  104  C  7 XZ      0.0000130712    -0.0016756214    -0.0007528813     0.0018015434     0.0022519209
  105  C  7 YZ     -0.0000243194     0.0016796838    -0.0009186835    -0.0006186028    -0.0024822416
  106  C  8  S     -0.0010954541     0.0017050591    -0.0009879888    -0.0003188857    -0.0013097624
  107  C  8  S      0.0023276507    -0.0029109544     0.0016406737     0.0004896152     0.0029881877
  108  C  8  S      0.0031215519    -0.0034853635     0.0065799913    -0.0006015484     0.0008012204
  109  C  8  X      0.0221508401     0.0243499630    -0.0071140626     0.0325890078    -0.0257273987
  110  C  8  Y     -0.0721151675     0.0120668382     0.0009984600     0.0651648253    -0.0463272885
  111  C  8  Z      0.0516998750     0.0010885047     0.0000469340     0.0783833138    -0.0568917858
  112  C  8  X     -0.0047671265     0.0100708223    -0.0077115993     0.0185453242    -0.0220484993
  113  C  8  Y      0.0361055595     0.0043980515     0.0061147414     0.0360354379    -0.0233289071
  114  C  8  Z     -0.0281658149     0.0015446111    -0.0039686070     0.0382807332    -0.0257426114
  115  C  8 XX      0.0045680463    -0.0011900774     0.0000127341    -0.0007765764    -0.0000553381
  116  C  8 YY      0.0007574560    -0.0001444656     0.0000927412     0.0001258274     0.0004211828
  117  C  8 ZZ     -0.0049527454     0.0002165889     0.0003406080     0.0005923611     0.0003239873
  118  C  8 XY     -0.0100234357     0.0001771612     0.0005021619    -0.0008567741    -0.0004071009
  119  C  8 XZ      0.0062141716    -0.0002053892    -0.0003644490    -0.0006289321     0.0000922530
  120  C  8 YZ      0.0036988510     0.0000344497    -0.0003118770     0.0003380869    -0.0001099825
  121  N  9  S     -0.0000331220     0.0449339852     0.0173819541    -0.0137426690     0.1315266819
  122  N  9  S     -0.0002808247     0.0963517014     0.0373388859    -0.0289858977     0.2794119790
  123  N  9  S      0.0043713205     0.0866292477     0.0227724485    -0.0323913550     0.2962213665
  124  N  9  X     -0.0001521129    -0.0901980378     0.0189139943    -0.0340478474    -0.2164081907
  125  N  9  Y     -0.0004548991     0.0318743417     0.0359156131    -0.1506218950     0.2824300664
  126  N  9  Z      0.0005059807    -0.0513932213    -0.0617611251    -0.1117871107    -0.2690750562
  127  N  9  X     -0.0006632193     0.0484043317    -0.0098124835     0.0189370776     0.1191034362
  128  N  9  Y      0.0012309714    -0.0186978992    -0.0232235181     0.0807326826    -0.1572192285
  129  N  9  Z     -0.0009144028     0.0299764477     0.0354554441     0.0589445670     0.1489554856
  130  N  9 XX     -0.0000884738    -0.0008645507     0.0043458399    -0.0048879283     0.0081862627
  131  N  9 YY      0.0000205774     0.0053396382    -0.0004345947     0.0130422933     0.0016968453
  132  N  9 ZZ      0.0000041834     0.0022970967    -0.0016142603    -0.0095106875     0.0051489528
  133  N  9 XY     -0.0000140683     0.0036714494    -0.0009525293    -0.0036242804     0.0136931557
  134  N  9 XZ      0.0000374980    -0.0038915742    -0.0012003235    -0.0069287416    -0.0125933335
  135  N  9 YZ     -0.0000772654     0.0013869396     0.0039950698     0.0018321357     0.0165987868
  136  C 10  S      0.0244608808    -0.0026081534    -0.0002350469     0.0004369082     0.0014490098
  137  C 10  S     -0.0606256414     0.0058504829     0.0000808203    -0.0010281256    -0.0030337853
  138  C 10  S     -0.0799283681     0.0106552278    -0.0051489151    -0.0051937185    -0.0006742578
  139  C 10  X     -0.1960447647     0.0023252302    -0.0113191013     0.0216344512    -0.0232348444
  140  C 10  Y      0.1709909183    -0.0020930799     0.0032256613     0.0420753792    -0.0367425348
  141  C 10  Z     -0.0589221392     0.0115539036     0.0008533732     0.0492646561    -0.0404001807
  142  C 10  X     -0.0447563593     0.0054022862    -0.0043188432     0.0103143095    -0.0124696006
  143  C 10  Y      0.0758363323     0.0004300871     0.0035571618     0.0235511599    -0.0220896083
  144  C 10  Z     -0.0444578688     0.0031356284    -0.0016175913     0.0263480947    -0.0212609516
  145  C 10 XX     -0.0059178620    -0.0002211154    -0.0000290654     0.0003797371    -0.0009590876
  146  C 10 YY      0.0029513231     0.0002055440     0.0002401904    -0.0031499432     0.0022557362
  147  C 10 ZZ     -0.0018754842     0.0009632815    -0.0001496967     0.0025616061    -0.0017513398
  148  C 10 XY     -0.0040505894    -0.0000403942    -0.0004024641    -0.0003728536     0.0001121274
  149  C 10 XZ      0.0048205724     0.0002306190     0.0003318361     0.0012348692    -0.0013876749
  150  C 10 YZ     -0.0041221104    -0.0005189085    -0.0000334543    -0.0007906602     0.0006846822
  151  C 11  S      0.0223710312     0.0023500642    -0.0000443044    -0.0003010434    -0.0008279495
  152  C 11  S     -0.0565062073    -0.0050497982    -0.0000231667     0.0005876423     0.0015608650
  153  C 11  S     -0.0530128161    -0.0119084934     0.0034612626     0.0037367194     0.0035605359
  154  C 11  X      0.1130800805     0.0009457693     0.0104893576     0.0154767978    -0.0104155868
  155  C 11  Y      0.1611228041     0.0069424875    -0.0065225572     0.0301961878    -0.0277713264
  156  C 11  Z     -0.1851475488    -0.0004767344     0.0001016843     0.0351262295    -0.0393046424
  157  C 11  X      0.0157472756     0.0046331394     0.0027251673     0.0071325682    -0.0079072246
  158  C 11  Y      0.0626381798     0.0034416465    -0.0039633996     0.0151340390    -0.0160495468
  159  C 11  Z     -0.0597777688    -0.0024281899     0.0016980173     0.0192431286    -0.0201740698
  160  C 11 XX     -0.0082372876     0.0000690377    -0.0001665545    -0.0009558015     0.0002845433
  161  C 11 YY      0.0034466061    -0.0008007716     0.0002747152    -0.0013505248     0.0019515463
  162  C 11 ZZ      0.0011498761    -0.0000710629    -0.0001245800     0.0024456684    -0.0018121979
  163  C 11 XY      0.0008512912     0.0000848286    -0.0003507653    -0.0014394830     0.0014637814
  164  C 11 XZ      0.0018486282    -0.0004880042     0.0003955275    -0.0006275333     0.0004966432
  165  C 11 YZ     -0.0067538896     0.0003984937    -0.0001419657     0.0000796740    -0.0006004068
  166  C 12  S      0.0005052545     0.0010454907    -0.0003348249    -0.0000840386    -0.0002579024
  167  C 12  S     -0.0008866240    -0.0031894187     0.0010386409     0.0003310181     0.0011216987
  168  C 12  S     -0.0043691594     0.0028593809    -0.0027654768    -0.0014147303     0.0013420235
  169  C 12  X      0.0145073609     0.0214402050    -0.0105543036     0.0101369458    -0.0228384212
  170  C 12  Y     -0.0698904982     0.0060219494     0.0062914495     0.0228634181    -0.0298812626
  171  C 12  Z      0.0528544424    -0.0101482427    -0.0013562736     0.0304114320    -0.0216740810
  172  C 12  X     -0.0045370539     0.0047219279    -0.0022129879     0.0059220244    -0.0091083700
  173  C 12  Y      0.0189778692     0.0028743859     0.0020817243     0.0109523492    -0.0146960760
  174  C 12  Z     -0.0140283911    -0.0023167480    -0.0010091720     0.0141459754    -0.0112359997
  175  C 12 XX     -0.0048621645     0.0008248741    -0.0004076956    -0.0014078962     0.0003879266
  176  C 12 YY     -0.0005702433    -0.0006372504     0.0003072291     0.0002037483     0.0003863835
  177  C 12 ZZ      0.0051753612    -0.0001608696     0.0000238249     0.0011953471    -0.0008686614
  178  C 12 XY      0.0102453115    -0.0000606236    -0.0001539938    -0.0013657106     0.0014386959
  179  C 12 XZ     -0.0062423707    -0.0007392805     0.0004058186    -0.0012996016     0.0017494628
  180  C 12 YZ     -0.0039103899     0.0004738965    -0.0001764825     0.0005567955    -0.0010694870
  181  C 13  S     -0.0228751896     0.0009637037    -0.0012475452    -0.0000273694    -0.0003124074
  182  C 13  S      0.0572927255    -0.0022080921     0.0026345613     0.0001611395     0.0006573981
  183  C 13  S      0.0610270561    -0.0062887500     0.0034131297     0.0008327806    -0.0026752319
  184  C 13  X     -0.1947262735    -0.0086067791    -0.0015084219     0.0173366059    -0.0058427990
  185  C 13  Y      0.1726480703    -0.0052511596    -0.0021116674     0.0306711368    -0.0244839493
  186  C 13  Z     -0.0615949225     0.0139349531     0.0015973342     0.0330166624    -0.0430248798
  187  C 13  X     -0.0501938503     0.0006557084    -0.0017907307     0.0083619340    -0.0042768261
  188  C 13  Y      0.0674566288    -0.0026754362    -0.0001751657     0.0159819788    -0.0168809478
  189  C 13  Z     -0.0353384976     0.0043779760     0.0004367101     0.0174842449    -0.0204790038
  190  C 13 XX      0.0058226243     0.0006482822     0.0000050349    -0.0014303720     0.0005740271
  191  C 13 YY     -0.0034473405    -0.0005226050     0.0003557328     0.0017061961    -0.0012536646
  192  C 13 ZZ      0.0014951340    -0.0004833037     0.0001140782    -0.0002351533     0.0007404124
  193  C 13 XY      0.0040420350    -0.0003665134    -0.0002347639    -0.0009603084     0.0009551228
  194  C 13 XZ     -0.0047999632    -0.0004182360     0.0003043828    -0.0017880783     0.0017664058
  195  C 13 YZ      0.0045886181     0.0007950210    -0.0001627772     0.0008559009    -0.0012695415
  196  C 14  S     -0.0220575928    -0.0010980928     0.0017565533    -0.0000150637     0.0003123666
  197  C 14  S      0.0557286959     0.0029622193    -0.0037015263    -0.0000485541    -0.0005008694
  198  C 14  S      0.0651055666     0.0012750365     0.0019666875     0.0019058572     0.0022340893
  199  C 14  X      0.1074919555     0.0135766676     0.0030801003     0.0185896581    -0.0280543092
  200  C 14  Y      0.1661928648     0.0125107117    -0.0021937833     0.0405197270    -0.0390035961
  201  C 14  Z     -0.1866856650    -0.0057199453    -0.0008063904     0.0506429379    -0.0350919477
  202  C 14  X      0.0038459145     0.0084404682    -0.0007170186     0.0093259282    -0.0124752212
  203  C 14  Y      0.0746703487     0.0061831162     0.0004580411     0.0214534131    -0.0146064290
  204  C 14  Z     -0.0645561845    -0.0029515506    -0.0004967158     0.0273378153    -0.0262291039
  205  C 14 XX      0.0075630048     0.0000648832     0.0001288087    -0.0004185747    -0.0003679947
  206  C 14 YY     -0.0027938552     0.0006161192    -0.0004235033     0.0031261624    -0.0020560771
  207  C 14 ZZ     -0.0009741957    -0.0004088683    -0.0002875564    -0.0026555759     0.0026690842
  208  C 14 XY     -0.0011126387    -0.0004278673    -0.0000768495     0.0005304237    -0.0004864083
  209  C 14 XZ     -0.0014348420     0.0000843304    -0.0000775160    -0.0011943479     0.0004900503
  210  C 14 YZ      0.0059890313     0.0003397605     0.0002260527     0.0007042087    -0.0008518493
  211  H 15  S      0.0036741256    -0.0597856769     0.2058719346     0.0008436434    -0.0252547905
  212  H 15  S      0.0010315022    -0.0232675175     0.0864006889     0.0005842230    -0.0087210042
  213  H 16  S     -0.0021416349     0.1707148032    -0.0407615970    -0.0454806305     0.0002244893
  214  H 16  S     -0.0007594868     0.0569009917    -0.0147580266    -0.0194234170     0.0031777160
  215  H 17  S     -0.0017054350     0.1588528524     0.0224666862    -0.0662454519    -0.0793010829
  216  H 17  S     -0.0003069110     0.0526401035     0.0100874449    -0.0268635062    -0.0308507149
  217  H 18  S      0.0053338409    -0.0759805028    -0.2054000780     0.0237803766     0.0327892862
  218  H 18  S      0.0028571982    -0.0298654961    -0.0843693802     0.0099134443     0.0152475710
  219  H 19  S     -0.0025308607    -0.1215685415    -0.0012103490     0.0940510108     0.0150951272
  220  H 19  S     -0.0007993677    -0.0507407536     0.0000571249     0.0488884398     0.0088738899
  221  H 20  S     -0.0011676921     0.1801634795    -0.0013319569     0.1147454118    -0.0084291829
  222  H 20  S     -0.0004749390     0.0750391645    -0.0009998974     0.0502000658    -0.0050012557
  223  H 21  S      0.1876211541    -0.0022935015     0.0079603369    -0.0004433245    -0.0001562980
  224  H 21  S      0.0704933460    -0.0023168817     0.0013671094     0.0003150540     0.0010496157
  225  H 22  S      0.1940704012     0.0012401572    -0.0011073314     0.0008785036     0.0065880406
  226  H 22  S      0.0733297610     0.0003541390     0.0002110494     0.0003680845     0.0030641932
  227  H 23  S     -0.0039392465     0.0193543080    -0.0082261309    -0.0024470035    -0.0112610508
  228  H 23  S     -0.0016013748     0.0082162383    -0.0036112615    -0.0011599951    -0.0053786969
  229  H 24  S     -0.1898993244     0.0008060429     0.0027262067     0.0000596118     0.0001395398
  230  H 24  S     -0.0700723797    -0.0003562864     0.0014722838     0.0001252294    -0.0008909629
  231  H 25  S     -0.1923134690    -0.0116576377    -0.0019076095     0.0020438494     0.0085508982
  232  H 25  S     -0.0667674825    -0.0008396807    -0.0017063101    -0.0005884607     0.0100840382
  233  C 26  S     -0.0001248314     0.0263875987    -0.0139533674    -0.0034314326    -0.0098749284
  234  C 26  S      0.0002421473    -0.0596580175     0.0337051819     0.0074877532     0.0212377884
  235  C 26  S      0.0018313068    -0.0380299090     0.0298104064     0.0026974220    -0.0067273816
  236  C 26  X     -0.0003302899     0.1074320186    -0.0323243706     0.0286711432    -0.0455097331
  237  C 26  Y      0.0060444461    -0.0063930767    -0.0284032393     0.0842515269    -0.0143827550
  238  C 26  Z     -0.0047846190     0.0092373053     0.0355185934     0.0919586756    -0.0332647810
  239  C 26  X     -0.0001760480     0.0083482799    -0.0099369069     0.0250244460    -0.0086766576
  240  C 26  Y      0.0052029955    -0.0075366456    -0.0089363615     0.0418311946    -0.0041605005
  241  C 26  Z     -0.0041410968     0.0161795438     0.0068652756     0.0360440075    -0.0215189655
  242  C 26 XX     -0.0001266513    -0.0079805491     0.0028382896    -0.0000193260     0.0013379819
  243  C 26 YY      0.0000062691    -0.0029444205     0.0010585109     0.0000558578     0.0008306941
  244  C 26 ZZ      0.0001447472    -0.0015391230     0.0018901132     0.0000531389     0.0019338272
  245  C 26 XY      0.0002856861    -0.0001554466     0.0001926504    -0.0000969369    -0.0012878087
  246  C 26 XZ     -0.0001705339     0.0006727450    -0.0007507556     0.0008271810    -0.0016802716
  247  C 26 YZ     -0.0001202393    -0.0002751022     0.0005693453    -0.0002690777     0.0005821861
  248  C 27  S      0.0004016356    -0.0115538401     0.0048487797     0.0013756985     0.0049939411
  249  C 27  S     -0.0007176048     0.0242807168    -0.0086264331    -0.0029467186    -0.0115153532
  250  C 27  S     -0.0003151679     0.0327890766    -0.0171460854    -0.0088845937    -0.0104228117
  251  C 27  X     -0.0033277490    -0.0272306122     0.0168898192     0.0383288734    -0.0142833048
  252  C 27  Y      0.0056698300     0.0017604186    -0.0176744090     0.0748172566    -0.0284359728
  253  C 27  Z     -0.0030688545     0.0428362298     0.0048428752     0.0804985339    -0.0538035703
  254  C 27  X      0.0012803707    -0.0105562871     0.0074306704     0.0227249785    -0.0155425729
  255  C 27  Y      0.0010502090     0.0036394121    -0.0114403660     0.0324369689    -0.0143169736
  256  C 27  Z     -0.0013671573     0.0191700452     0.0070835141     0.0365966687    -0.0212700524
  257  C 27 XX      0.0007489038     0.0017520649    -0.0016654524    -0.0007273562    -0.0011590924
  258  C 27 YY      0.0000559766     0.0003930394    -0.0001573039    -0.0000773669    -0.0003329411
  259  C 27 ZZ     -0.0008989611     0.0022740360     0.0005709530     0.0007427432    -0.0006155833
  260  C 27 XY     -0.0016868670     0.0005940552     0.0015017428    -0.0015101245    -0.0009613756
  261  C 27 XZ      0.0010601551    -0.0027635265    -0.0004345877    -0.0011297417     0.0005022209
  262  C 27 YZ      0.0006725970    -0.0001871365    -0.0004790598     0.0006205414     0.0003500828
  263  C 28  S     -0.0003371019    -0.0441146392     0.0090542468    -0.0007293662    -0.0177089133
  264  C 28  S      0.0006263052     0.0988568161    -0.0204714834     0.0074206482     0.0407284810
  265  C 28  S     -0.0037440265     0.1333483496    -0.0560321642    -0.0301952372     0.1208434073
  266  C 28  X      0.0035092033     0.0375953019    -0.0354742031     0.0479941295     0.0297265171
  267  C 28  Y      0.0010504989     0.1674519284    -0.0130331349     0.1299530184    -0.0338529336
  268  C 28  Z     -0.0035793881    -0.0261450893     0.0294424547     0.1316722268     0.0966772026
  269  C 28  X      0.0007846546     0.0114339533    -0.0158017300     0.0428212110     0.0260406539
  270  C 28  Y      0.0026146568     0.0717125410    -0.0525753160     0.0482609858    -0.0377997271
  271  C 28  Z     -0.0031114644    -0.0038507437     0.0481566131     0.0598465157     0.0587840871
  272  C 28 XX     -0.0001972243     0.0107903250    -0.0010332028     0.0032303355    -0.0011582661
  273  C 28 YY      0.0000348716     0.0090253706    -0.0061708779    -0.0064408597     0.0001514374
  274  C 28 ZZ      0.0003293584     0.0011852488     0.0042635418     0.0048200253     0.0062259904
  275  C 28 XY     -0.0000285671     0.0065577382     0.0063546315    -0.0032192339    -0.0024523560
  276  C 28 XZ      0.0001117520    -0.0095217612    -0.0054043909     0.0021775587     0.0023963017
  277  C 28 YZ     -0.0000741490    -0.0010531976    -0.0020092947    -0.0059706580     0.0001381657

                         46               47               48               49               50
                   -0.4096968881    -0.3969797347    -0.3963935331    -0.3897011775    -0.3800557578
    1  C  1  S      0.0032225380    -0.0007605208     0.0009523021    -0.0003418483     0.0087780232
    2  C  1  S     -0.0099824441     0.0023822552    -0.0016848485     0.0009877069    -0.0230094177
    3  C  1  S      0.0503935942     0.0382154180    -0.0451233131    -0.0116159044    -0.0079700094
    4  C  1  X      0.0364511721    -0.0863764604     0.0958410174     0.0413277538    -0.0425952358
    5  C  1  Y     -0.0519908832    -0.0847502545     0.0884904964     0.0365469181    -0.0120060591
    6  C  1  Z     -0.0134928207    -0.0674767807     0.0715474383     0.0117164522     0.0247200827
    7  C  1  X      0.0270010169    -0.0307273483     0.0344463185     0.0217231680    -0.0311158859
    8  C  1  Y     -0.0285430886    -0.0314203752     0.0338286452     0.0144757984     0.0032678647
    9  C  1  Z     -0.0202266744    -0.0415424505     0.0465099473     0.0105130488     0.0007834560
   10  C  1 XX      0.0042758450    -0.0036598526     0.0041607922     0.0012435913    -0.0019395632
   11  C  1 YY     -0.0039861852    -0.0011309351     0.0015430616     0.0015711582    -0.0039052853
   12  C  1 ZZ     -0.0008448213     0.0053644178    -0.0061409476    -0.0027583888     0.0011395735
   13  C  1 XY     -0.0013061019     0.0062760467    -0.0061745431    -0.0016574274    -0.0026023031
   14  C  1 XZ      0.0009274219     0.0030173095    -0.0034836445    -0.0003195625    -0.0010357633
   15  C  1 YZ      0.0017207972     0.0075296886    -0.0072380799    -0.0010580846    -0.0007138951
   16  C  2  S     -0.0049446957    -0.0079495562     0.0101030343     0.0028358650    -0.0044781498
   17  C  2  S      0.0136630694     0.0201843201    -0.0255805045    -0.0088520807     0.0146563371
   18  C  2  S     -0.0218733794     0.0398099428    -0.0346551939     0.0058962096    -0.0192819166
   19  C  2  X     -0.0605504764    -0.0523775742     0.0497396438     0.0058876083     0.0322847967
   20  C  2  Y      0.0147178941     0.0745536331    -0.0972104196    -0.0363940955     0.0732377207
   21  C  2  Z     -0.0009236476     0.1209763917    -0.1121921728    -0.0231348186    -0.0600428514
   22  C  2  X     -0.0401947462    -0.0219665884     0.0226712078     0.0086199026     0.0090442826
   23  C  2  Y     -0.0000892364     0.0345690951    -0.0431933411    -0.0112151360     0.0239573911
   24  C  2  Z     -0.0121502095     0.0696910123    -0.0652130080    -0.0125488228    -0.0333441689
   25  C  2 XX     -0.0020473237    -0.0021812055     0.0026835346     0.0005416117    -0.0005465978
   26  C  2 YY      0.0021539084     0.0025019620    -0.0024953501     0.0003736067    -0.0008711854
   27  C  2 ZZ      0.0018787065     0.0035571102    -0.0050918672    -0.0027351528     0.0050495941
   28  C  2 XY      0.0047791587    -0.0022739371     0.0030469876     0.0015564845    -0.0041748923
   29  C  2 XZ     -0.0008634267     0.0005562586     0.0000609088     0.0006111776     0.0010571717
   30  C  2 YZ      0.0012665173     0.0039904128    -0.0035497815    -0.0008002028    -0.0041365902
   31  C  3  S      0.0013415782    -0.0076017578     0.0077937668    -0.0003001729    -0.0005491539
   32  C  3  S     -0.0020819599     0.0151235577    -0.0161017114     0.0023796652     0.0039088803
   33  C  3  S     -0.0002256646     0.0455902810    -0.0518742480    -0.0096188338    -0.0545363235
   34  C  3  X      0.0065025289    -0.0336844146     0.0433787873     0.0257410651    -0.1473015062
   35  C  3  Y      0.0039968666     0.1256641294    -0.1027056866     0.0061069694    -0.0659992366
   36  C  3  Z      0.0181158698     0.0024366276    -0.0076264556     0.0164164089    -0.0235402299
   37  C  3  X      0.0038199260    -0.0077532190     0.0121311104     0.0121916533    -0.1007131139
   38  C  3  Y      0.0025732977     0.0637972193    -0.0521264514     0.0051537386    -0.0512602595
   39  C  3  Z      0.0071188944     0.0077147785    -0.0151469130     0.0017346428    -0.0205088736
   40  C  3 XX      0.0021910854    -0.0016171165     0.0012732209     0.0011411336    -0.0076494179
   41  C  3 YY     -0.0005892560     0.0010301681    -0.0002943979     0.0022318013    -0.0024278210
   42  C  3 ZZ     -0.0014956731     0.0031825199    -0.0036730370    -0.0027308840     0.0089719320
   43  C  3 XY      0.0002804755     0.0010669240    -0.0012844461    -0.0007398883     0.0065329403
   44  C  3 XZ     -0.0006269651    -0.0006870221     0.0016647857     0.0001210829    -0.0004546794
   45  C  3 YZ     -0.0000556824     0.0048054288    -0.0039484437    -0.0000968942    -0.0031027179
   46  C  4  S      0.0032936534    -0.0005063063    -0.0007795928    -0.0018658645     0.0057638799
   47  C  4  S     -0.0082945170    -0.0010322140     0.0036932899     0.0057177361    -0.0194125393
   48  C  4  S     -0.0047309762     0.0504644891    -0.0508059250    -0.0121001005     0.0754833295
   49  C  4  X     -0.0102496173    -0.0354416409     0.0236177793    -0.0257457272     0.1723396215
   50  C  4  Y      0.0161175837    -0.0641561755     0.0563125190     0.0105176553    -0.0402251496
   51  C  4  Z     -0.0213116427    -0.0524297759     0.0366627108    -0.0249856469     0.0261053500
   52  C  4  X     -0.0116687185    -0.0061205743     0.0003739696    -0.0181056732     0.0912772650
   53  C  4  Y      0.0091080790    -0.0461346509     0.0435810370     0.0105110300    -0.0480354161
   54  C  4  Z     -0.0043596097    -0.0147838105     0.0045091347    -0.0135970461     0.0160630315
   55  C  4 XX     -0.0017619136    -0.0023917890     0.0015881172    -0.0015840830     0.0099097860
   56  C  4 YY      0.0009773787     0.0011384685    -0.0003062034     0.0013519804    -0.0022861715
   57  C  4 ZZ     -0.0011248468     0.0013390846    -0.0008550597     0.0009906102    -0.0087762333
   58  C  4 XY      0.0002225793     0.0028154757    -0.0022920635     0.0019935366    -0.0077211828
   59  C  4 XZ      0.0001441215     0.0056489069    -0.0051218244    -0.0008123076     0.0043056070
   60  C  4 YZ      0.0006599444     0.0066106025    -0.0060723103    -0.0005328663    -0.0052121394
   61  C  5  S     -0.0056320021     0.0097366829    -0.0027072764     0.0015942925    -0.0138949965
   62  C  5  S      0.0127337811    -0.0157161074     0.0005790263    -0.0035935953     0.0309081170
   63  C  5  S      0.0166707719    -0.0959149757     0.0604245968     0.0132199353     0.0144678961
   64  C  5  X     -0.0174997936     0.0152227336    -0.0366045387    -0.0001957202     0.0314212241
   65  C  5  Y     -0.0399505500    -0.0095112137    -0.0039038925    -0.0364755400     0.2051015574
   66  C  5  Z     -0.0014856525     0.0372341387    -0.0255110538    -0.0309718538     0.1812765826
   67  C  5  X     -0.0140342129     0.0232479324    -0.0559080695    -0.0023727419     0.0169404677
   68  C  5  Y     -0.0179142488    -0.0276645611     0.0178284501    -0.0128972670     0.1135048377
   69  C  5  Z     -0.0012659618     0.0383060277    -0.0201399010    -0.0220492039     0.0898546707
   70  C  5 XX     -0.0009198295    -0.0008400692    -0.0011701131     0.0018703028     0.0005888266
   71  C  5 YY     -0.0020612930    -0.0014968266     0.0002973951    -0.0023009542     0.0114176835
   72  C  5 ZZ      0.0059425542    -0.0020636211     0.0015187782    -0.0007169900    -0.0045085548
   73  C  5 XY     -0.0028629684    -0.0055539632     0.0048616325    -0.0013596357     0.0016351572
   74  C  5 XZ     -0.0019662122     0.0017224439    -0.0005381834     0.0015946439    -0.0042143982
   75  C  5 YZ      0.0000781719    -0.0038076243     0.0030654905     0.0013786938    -0.0016935048
   76  C  6  S      0.0054699959     0.0062261223    -0.0061743763    -0.0026658116     0.0123016337
   77  C  6  S     -0.0136751504    -0.0160902116     0.0159012736     0.0065614079    -0.0295745517
   78  C  6  S     -0.0270205851    -0.0363662549     0.0404950795     0.0126247241    -0.0532029692
   79  C  6  X     -0.0175350468     0.0875378224    -0.0895580525    -0.0069227331    -0.1011986860
   80  C  6  Y      0.0602153038     0.0816463544    -0.0834692021    -0.0327205133     0.0354846145
   81  C  6  Z      0.0023761036     0.0809621241    -0.0728376089     0.0034081968     0.0358474562
   82  C  6  X     -0.0082504166     0.0402002176    -0.0400325525    -0.0026981941    -0.0569842173
   83  C  6  Y      0.0349309071     0.0488319640    -0.0505588001    -0.0185148946     0.0219037601
   84  C  6  Z      0.0034014231     0.0458675550    -0.0424849254     0.0004605262     0.0263662810
   85  C  6 XX      0.0013083508    -0.0027032585     0.0023929323    -0.0011737762     0.0069890856
   86  C  6 YY     -0.0023349193    -0.0022749828     0.0024783542     0.0017543751    -0.0031558324
   87  C  6 ZZ     -0.0011100414     0.0024158990    -0.0022791586     0.0005352306    -0.0089445141
   88  C  6 XY     -0.0018822322     0.0074217028    -0.0077776769    -0.0010114884    -0.0039217026
   89  C  6 XZ      0.0016909244     0.0062314441    -0.0056536018     0.0003544070    -0.0024696916
   90  C  6 YZ      0.0008669279     0.0083611910    -0.0083811894    -0.0016425769    -0.0005576270
   91  C  7  S     -0.0277141083     0.0017159433    -0.0021865090     0.0012043026    -0.0016137148
   92  C  7  S      0.0581524103    -0.0019824714     0.0031748940    -0.0029923354     0.0022551929
   93  C  7  S      0.0206055066    -0.0168685581     0.0108333910    -0.0004130256     0.0149356294
   94  C  7  X      0.1085571356     0.1177616146    -0.0956830692    -0.0444464170    -0.1411943354
   95  C  7  Y      0.0450139755     0.0205486618    -0.0279221923    -0.0046851512    -0.1397302549
   96  C  7  Z      0.1449452224    -0.1666969940     0.1651394319     0.0690986654    -0.0811292591
   97  C  7  X      0.0171579667     0.0860162908    -0.0710824053    -0.0262251066    -0.0930444950
   98  C  7  Y      0.0742522200    -0.0193495755     0.0126400248    -0.0008174245    -0.0651281243
   99  C  7  Z      0.0424492913    -0.0718612643     0.0717255702     0.0367062064    -0.0528192055
  100  C  7 XX      0.0023141359     0.0063508690    -0.0060920298    -0.0025035681    -0.0074698170
  101  C  7 YY     -0.0039946153     0.0004019132    -0.0010503673    -0.0006692614     0.0112848260
  102  C  7 ZZ      0.0033232224    -0.0052061435     0.0046786908     0.0022496817    -0.0036671899
  103  C  7 XY      0.0011289017    -0.0045895746     0.0045902590     0.0020621420     0.0017823840
  104  C  7 XZ      0.0014873655    -0.0006750137     0.0005014565     0.0002021914    -0.0058382917
  105  C  7 YZ      0.0001303455     0.0045588513    -0.0039407326    -0.0019139179    -0.0012059390
  106  C  8  S      0.0003090317    -0.0125437423    -0.0124146857    -0.0005106352     0.0000629987
  107  C  8  S     -0.0008333173     0.0299231018     0.0279766281     0.0007813475    -0.0002303007
  108  C  8  S      0.0008509310    -0.0105745377    -0.0112165603     0.0080049762    -0.0009612872
  109  C  8  X     -0.0705350863     0.0870226488     0.0943778556     0.0477360168     0.0016730126
  110  C  8  Y     -0.1383862857    -0.0350145708     0.0235443949    -0.1717312578    -0.0613883182
  111  C  8  Z     -0.1626869334    -0.0315669086    -0.0332118416     0.1439151030    -0.0113145808
  112  C  8  X     -0.0332918267    -0.0091697435     0.0134613020     0.0296141930     0.0050578718
  113  C  8  Y     -0.0709006609    -0.0077807319     0.0026460444    -0.0862203363    -0.0336939304
  114  C  8  Z     -0.0858526831    -0.0022751568     0.0067904504     0.0696339219    -0.0003957415
  115  C  8 XX     -0.0007190455    -0.0077139862    -0.0073466082     0.0035457128    -0.0037068062
  116  C  8 YY     -0.0001353485     0.0085770181     0.0088116104    -0.0000298995     0.0006352481
  117  C  8 ZZ      0.0006360338     0.0043145040     0.0032420385    -0.0032998681     0.0027546813
  118  C  8 XY     -0.0004599991    -0.0016547925    -0.0016662218    -0.0046786994    -0.0066407279
  119  C  8 XZ     -0.0007859462     0.0052318269     0.0067266402     0.0035277260    -0.0026790821
  120  C  8 YZ      0.0002654560    -0.0061414026    -0.0066255806     0.0020281743     0.0025135601
  121  N  9  S     -0.0514556247     0.0097871900    -0.0148807651    -0.0025512957     0.0016582786
  122  N  9  S     -0.1092006271     0.0211167415    -0.0313602428    -0.0052311430     0.0027764825
  123  N  9  S     -0.1163829768     0.0105342442    -0.0331848631    -0.0099837868     0.0223111737
  124  N  9  X      0.0387185528    -0.1437502524     0.1419917264     0.0539997046     0.1335979762
  125  N  9  Y     -0.2215878080     0.0296012401    -0.0484880831    -0.0120625524     0.1566014178
  126  N  9  Z     -0.0104509902     0.1247145934    -0.1067986811    -0.0558011564     0.0732739566
  127  N  9  X     -0.0210660848     0.0828081198    -0.0802259048    -0.0300082818    -0.0793012997
  128  N  9  Y      0.1228474200    -0.0183660381     0.0268068272     0.0061526642    -0.0865240287
  129  N  9  Z      0.0052100840    -0.0687038385     0.0601977647     0.0320088708    -0.0445287678
  130  N  9 XX     -0.0067504783    -0.0083472484     0.0072426608     0.0033124622     0.0095400151
  131  N  9 YY      0.0106059666    -0.0003111416     0.0009377444     0.0004739015    -0.0141936473
  132  N  9 ZZ     -0.0095636624     0.0097340903    -0.0095272713    -0.0039509696     0.0046577325
  133  N  9 XY     -0.0074569169     0.0085797420    -0.0087981474    -0.0032956729    -0.0012563135
  134  N  9 XZ     -0.0018066861     0.0005109441    -0.0001375506    -0.0005203306     0.0076998475
  135  N  9 YZ     -0.0038392860    -0.0068031701     0.0055082512     0.0028985295     0.0011625492
  136  C 10  S     -0.0007078975     0.0074700243     0.0116313873    -0.0035881838     0.0017874153
  137  C 10  S      0.0014348979    -0.0190250984    -0.0259411427     0.0000892369    -0.0051033181
  138  C 10  S     -0.0002978173     0.0030480929    -0.0152282474     0.0749938294     0.0091311867
  139  C 10  X     -0.0558540107    -0.1845840566    -0.1522179852    -0.0399934920    -0.0367321755
  140  C 10  Y     -0.1054860715     0.0216774092     0.0066947357     0.1755187296    -0.0335296288
  141  C 10  Z     -0.1270901814     0.0381673773     0.0889913303    -0.1042863071    -0.0913523329
  142  C 10  X     -0.0307977532    -0.0712710494    -0.0679259539     0.0063567629    -0.0201132213
  143  C 10  Y     -0.0579995889    -0.0055340017    -0.0038182152     0.0456735236    -0.0318421881
  144  C 10  Z     -0.0715026413     0.0221402758     0.0490037657    -0.0257398757    -0.0468860524
  145  C 10 XX     -0.0019506813    -0.0044646081    -0.0051636077     0.0058063893    -0.0022550145
  146  C 10 YY      0.0070413947     0.0055686047     0.0025445714     0.0042671201     0.0028772796
  147  C 10 ZZ     -0.0048353704    -0.0010670377     0.0006837592    -0.0057924705    -0.0006709961
  148  C 10 XY     -0.0004624268    -0.0055918311    -0.0009540243    -0.0159803290    -0.0049638186
  149  C 10 XZ     -0.0038073183     0.0055390426     0.0035258277     0.0116529536    -0.0019028133
  150  C 10 YZ      0.0023757948    -0.0034960772    -0.0045239740     0.0020509416     0.0021312216
  151  C 11  S      0.0003542183    -0.0037360212    -0.0050602618    -0.0014101400    -0.0012258164
  152  C 11  S     -0.0006818128     0.0070629591     0.0081936873     0.0111421113     0.0038844858
  153  C 11  S     -0.0008369020     0.0444843021     0.0663225776    -0.0591630389    -0.0045096944
  154  C 11  X     -0.0451502702     0.1830313887     0.1707449839     0.0753791529    -0.0273730221
  155  C 11  Y     -0.0917388327    -0.0616936808     0.0095903016    -0.1691285324    -0.1005676430
  156  C 11  Z     -0.1039657370    -0.0503068109    -0.0542526447     0.1389362208    -0.0713558172
  157  C 11  X     -0.0248537336     0.0600815889     0.0522900163     0.0406248765    -0.0192014235
  158  C 11  Y     -0.0505144346    -0.0354621877    -0.0084199162    -0.0397767261    -0.0521627539
  159  C 11  Z     -0.0581338788    -0.0094575432     0.0007100697     0.0331357294    -0.0506475822
  160  C 11 XX      0.0023011383    -0.0065486919    -0.0090357619     0.0082039707     0.0018988006
  161  C 11 YY      0.0042526091     0.0074369005     0.0071854443    -0.0029319536     0.0038764902
  162  C 11 ZZ     -0.0067351297     0.0016152973     0.0057092304    -0.0079822716    -0.0057252162
  163  C 11 XY      0.0035380314    -0.0017390686     0.0010652931    -0.0143368310    -0.0000030654
  164  C 11 XZ      0.0012926069     0.0051409606     0.0029716262     0.0079651598     0.0011347472
  165  C 11 YZ     -0.0000017618    -0.0060128638    -0.0084625433     0.0091109150     0.0014921168
  166  C 12  S      0.0000561775    -0.0032613081    -0.0038455860     0.0010027732    -0.0000148853
  167  C 12  S     -0.0002698390     0.0159929063     0.0174976424    -0.0025982660     0.0002740368
  168  C 12  S     -0.0013201417    -0.0536739205    -0.0630757948    -0.0063427640    -0.0045258656
  169  C 12  X     -0.0371515489    -0.1940754147    -0.1759067608    -0.0386221289    -0.0488311675
  170  C 12  Y     -0.0721523246     0.0316910573    -0.0075233568     0.2182103098    -0.0441835136
  171  C 12  Z     -0.0933734672     0.0368644542     0.1076628768    -0.1415701664    -0.1017342954
  172  C 12  X     -0.0181801418    -0.0409470176    -0.0300248473    -0.0150816372    -0.0222956942
  173  C 12  Y     -0.0351322857     0.0085227845    -0.0024987641     0.0927096646    -0.0239216726
  174  C 12  Z     -0.0452443050     0.0003965393     0.0275477611    -0.0587607017    -0.0522077502
  175  C 12 XX      0.0039125678    -0.0133365479    -0.0158001321     0.0039807839     0.0030708097
  176  C 12 YY     -0.0004397471     0.0092606520     0.0096043559     0.0001557355     0.0001342108
  177  C 12 ZZ     -0.0034549055     0.0018107543     0.0039409747    -0.0043840330    -0.0033212797
  178  C 12 XY      0.0039509320    -0.0026790244    -0.0015032804    -0.0096344075     0.0018228710
  179  C 12 XZ      0.0040147491     0.0105653752     0.0085200866     0.0047939476     0.0044846666
  180  C 12 YZ     -0.0017199577    -0.0068165219    -0.0074632673     0.0039541128    -0.0012477959
  181  C 13  S     -0.0000942992    -0.0051095885    -0.0033282347     0.0006334852     0.0013356484
  182  C 13  S      0.0001583515     0.0077645251     0.0056937129    -0.0095199033    -0.0042989201
  183  C 13  S      0.0023657409     0.0598851431     0.0516582148     0.0665656891     0.0099809083
  184  C 13  X     -0.0483383158     0.1574405968     0.1816136730     0.0188335419    -0.0221446125
  185  C 13  Y     -0.0909260002    -0.0297996377     0.0421227734    -0.1717369261    -0.0993147959
  186  C 13  Z     -0.1001884065    -0.0654840337    -0.0866433430     0.1651967927    -0.0717142867
  187  C 13  X     -0.0268062677     0.0385222238     0.0536122955    -0.0130521126    -0.0199698691
  188  C 13  Y     -0.0486538735    -0.0006629562     0.0340829999    -0.0358052780    -0.0483619159
  189  C 13  Z     -0.0571637217    -0.0291937935    -0.0359418947     0.0526682479    -0.0513359732
  190  C 13 XX      0.0035435329    -0.0048132565    -0.0075618478     0.0055878696     0.0021817378
  191  C 13 YY     -0.0048515605     0.0076448279     0.0080559964     0.0043693319    -0.0033256687
  192  C 13 ZZ      0.0013880942     0.0010855673     0.0021474869    -0.0069816341     0.0012292353
  193  C 13 XY      0.0021421730    -0.0061433216    -0.0025706877    -0.0164663498    -0.0018210375
  194  C 13 XZ      0.0048470558     0.0083074503     0.0048153746     0.0098218715     0.0048409408
  195  C 13 YZ     -0.0024214064    -0.0057308604    -0.0061464338     0.0029787481    -0.0015496880
  196  C 14  S      0.0003080346     0.0125364552     0.0079852034     0.0044081545    -0.0015060678
  197  C 14  S     -0.0008028244    -0.0270602970    -0.0207226957    -0.0014693628     0.0041401627
  198  C 14  S     -0.0012311001    -0.0167550697    -0.0036472781    -0.0878101531    -0.0105778635
  199  C 14  X     -0.0498463167    -0.1649507916    -0.1697801801    -0.0167669290    -0.0514243435
  200  C 14  Y     -0.1033641378     0.0125490409    -0.0033659697     0.1787617677    -0.0299637140
  201  C 14  Z     -0.1275707859     0.0376393722     0.1043599738    -0.1179262246    -0.0846416756
  202  C 14  X     -0.0289934643    -0.0768339440    -0.0691024064    -0.0117061532    -0.0247409084
  203  C 14  Y     -0.0595170298     0.0179641387     0.0026142342     0.0418317189    -0.0330511169
  204  C 14  Z     -0.0670104683     0.0051131399     0.0434283135    -0.0151911524    -0.0413315479
  205  C 14 XX     -0.0000702127    -0.0050285571    -0.0073983342     0.0087432071    -0.0012856745
  206  C 14 YY     -0.0069885642     0.0023741856     0.0052045121    -0.0029771512    -0.0018420415
  207  C 14 ZZ      0.0067874322     0.0003826068     0.0019010217    -0.0107938498     0.0031609631
  208  C 14 XY     -0.0024195107    -0.0024164984     0.0021141084    -0.0139316516    -0.0052419110
  209  C 14 XZ      0.0015144556     0.0033808168     0.0017132889     0.0081209538    -0.0003895138
  210  C 14 YZ     -0.0009938335    -0.0035777540    -0.0065061519     0.0095885087     0.0016041310
  211  H 15  S     -0.0129800410     0.0013849696    -0.0035912675    -0.0173222147     0.0314392397
  212  H 15  S     -0.0054584709    -0.0034712915     0.0019216759    -0.0058247557     0.0181613224
  213  H 16  S      0.0316582816    -0.0313144314     0.0472775808     0.0256087211    -0.0673652206
  214  H 16  S      0.0103808074    -0.0169112201     0.0233733728     0.0131542444    -0.0278136641
  215  H 17  S     -0.0201327266     0.0073216382    -0.0066826663    -0.0234705285     0.0669143831
  216  H 17  S     -0.0060870607     0.0020515352    -0.0027538344    -0.0119752312     0.0324063198
  217  H 18  S      0.0154048666    -0.0350311883     0.0360779100     0.0186966900    -0.0171615779
  218  H 18  S      0.0053305808    -0.0162262249     0.0168852327     0.0075222895    -0.0082496691
  219  H 19  S      0.0138345226     0.1357299085    -0.1328993122    -0.0147270096    -0.0330385908
  220  H 19  S      0.0066775678     0.0606530177    -0.0598603910    -0.0072987991    -0.0125116619
  221  H 20  S      0.0339533406    -0.0579113018     0.0585072878    -0.0045917569     0.0954640845
  222  H 20  S      0.0174233842    -0.0243731349     0.0248021198    -0.0031961200     0.0508349886
  223  H 21  S      0.0022899307     0.1081263332     0.0569261494     0.1894743479     0.0285388580
  224  H 21  S      0.0004296080     0.0513782442     0.0294683424     0.0910321990     0.0162580538
  225  H 22  S     -0.0030467767     0.0519119889     0.1012274480    -0.1899781151    -0.0253566248
  226  H 22  S     -0.0013537057     0.0259275776     0.0496636740    -0.0961744868    -0.0136461957
  227  H 23  S      0.0026636729    -0.1906904827    -0.1984293514     0.0082158283    -0.0061128012
  228  H 23  S      0.0012699804    -0.0951647596    -0.0991626924     0.0042003684    -0.0031959318
  229  H 24  S      0.0013699869     0.1083924035     0.0646968410     0.1874371342     0.0323442328
  230  H 24  S      0.0010168587     0.0511535107     0.0333133947     0.0939444649     0.0175235244
  231  H 25  S     -0.0043916476     0.0459033961     0.1064853874    -0.2009714029    -0.0230953004
  232  H 25  S     -0.0045669431     0.0318127917     0.0387882397    -0.0945517463    -0.0168553675
  233  C 26  S      0.0021307957    -0.0114117387    -0.0113521876    -0.0026279409     0.0065649148
  234  C 26  S     -0.0045642071     0.0208160180     0.0230733684     0.0068426500    -0.0149299191
  235  C 26  S      0.0028079847     0.0055774523     0.0413095387     0.0062386051    -0.0024036615
  236  C 26  X     -0.0287434593     0.0421646451     0.0198074728     0.0006616399     0.0648853011
  237  C 26  Y     -0.0860897327    -0.0440227948     0.0302311457    -0.0685057667     0.1441596848
  238  C 26  Z     -0.0810043913     0.0301840094    -0.0492096056     0.0297579653     0.0838509239
  239  C 26  X     -0.0157594752    -0.0150265029     0.0057944060     0.0134024070     0.0228387693
  240  C 26  Y     -0.0419985446    -0.0189473541     0.0132335480    -0.0380494716     0.0652977731
  241  C 26  Z     -0.0392460757     0.0242612747    -0.0172422072     0.0158316539     0.0382013795
  242  C 26 XX     -0.0043659992     0.0019764681     0.0030741762     0.0031676320    -0.0044072950
  243  C 26 YY     -0.0001889070     0.0006969097     0.0002641177     0.0003374198    -0.0003097131
  244  C 26 ZZ      0.0033359798     0.0007647917     0.0006308920    -0.0021232086     0.0008988166
  245  C 26 XY     -0.0037511474    -0.0019265567     0.0016226671    -0.0029496185    -0.0032907757
  246  C 26 XZ     -0.0035934205    -0.0006269289    -0.0009972067     0.0026945828    -0.0021056435
  247  C 26 YZ      0.0015789896     0.0000572077    -0.0002289978     0.0012992195     0.0015794555
  248  C 27  S     -0.0010234952     0.0304215408     0.0297888051    -0.0005252467    -0.0021081078
  249  C 27  S      0.0024571211    -0.0711514724    -0.0700806249     0.0017926879     0.0049121843
  250  C 27  S      0.0011104029    -0.0403443114    -0.0775678671    -0.0087621474     0.0006780813
  251  C 27  X     -0.0523656409    -0.0717410454    -0.0970006450     0.0258759230     0.0108607575
  252  C 27  Y     -0.1115512506    -0.0389570919     0.0332737556    -0.0856846037     0.0777558774
  253  C 27  Z     -0.1160111426     0.0599165555     0.0174381826     0.0525189583     0.0569259728
  254  C 27  X     -0.0210242976    -0.0462200720    -0.0263272323     0.0143296831     0.0130750913
  255  C 27  Y     -0.0524731162    -0.0219697869     0.0190027032    -0.0299170571     0.0448029827
  256  C 27  Z     -0.0554213923     0.0383933538    -0.0046842163     0.0137146073     0.0252814996
  257  C 27 XX     -0.0011295285    -0.0074941609    -0.0047913412     0.0013199818    -0.0026853077
  258  C 27 YY      0.0000712780    -0.0029601600    -0.0027777250     0.0001538032     0.0005644687
  259  C 27 ZZ      0.0016327335    -0.0022997986    -0.0052072248    -0.0012505214     0.0033014314
  260  C 27 XY     -0.0007475798     0.0010707521    -0.0012052603    -0.0004179537    -0.0083686833
  261  C 27 XZ     -0.0018278574    -0.0005483057     0.0030670172     0.0017240931    -0.0039777494
  262  C 27 YZ      0.0003925883    -0.0015912860    -0.0006845673     0.0002496105     0.0035538988
  263  C 28  S      0.0033248474     0.0043758179    -0.0072943332     0.0005875181    -0.0053751154
  264  C 28  S     -0.0067381467    -0.0017491760     0.0078166486    -0.0032794288     0.0111022242
  265  C 28  S     -0.0501883289    -0.0437983095     0.0520380919     0.0060962937     0.0263416061
  266  C 28  X      0.0200944387     0.0539404115    -0.0555448404    -0.0225786854    -0.0028745404
  267  C 28  Y      0.1103289128    -0.0239643305     0.0374929773     0.0076996419    -0.0149662060
  268  C 28  Z      0.0539606084    -0.0467174691     0.0368639233     0.0214568743    -0.0254515583
  269  C 28  X      0.0126223124     0.0679180433    -0.0643684010    -0.0127945184    -0.0195243675
  270  C 28  Y      0.0571358758    -0.0395322556     0.0385423507     0.0057281738     0.0127209226
  271  C 28  Z      0.0164602157    -0.0081660098     0.0106910633     0.0097636390    -0.0241130167
  272  C 28 XX      0.0015382957     0.0089484470    -0.0080014196    -0.0027975975    -0.0037324583
  273  C 28 YY     -0.0055268454    -0.0014648003     0.0019706114    -0.0004928095     0.0116674172
  274  C 28 ZZ      0.0039825562    -0.0098047894     0.0101090638     0.0034697298    -0.0056394307
  275  C 28 XY     -0.0015327875    -0.0028153566     0.0028823553     0.0009939144     0.0032535014
  276  C 28 XZ     -0.0010453199    -0.0020288444     0.0015747110    -0.0002519519    -0.0005977010
  277  C 28 YZ     -0.0016940349    -0.0000227234     0.0005461606     0.0002747393    -0.0039126479

                         51               52               53               54               55
                   -0.3648746755    -0.3436227924    -0.3309010375    -0.3061124135    -0.2897444352
    1  C  1  S      0.0089722057     0.0051858676    -0.0005259511     0.0075211435    -0.0231459143
    2  C  1  S     -0.0251690104    -0.0092148410    -0.0063679430    -0.0178935517     0.0471776443
    3  C  1  S      0.0059502065    -0.0749659380     0.0846512372    -0.0358288018     0.1708244468
    4  C  1  X      0.0782695825     0.2758801255     0.0920284918    -0.0697343113     0.0900910797
    5  C  1  Y      0.0253447285     0.0319628427    -0.0723033697     0.0068883971    -0.0771775995
    6  C  1  Z      0.0407071214     0.1809861966     0.0104588757     0.0066178501    -0.0769837629
    7  C  1  X      0.0701248119     0.1442058948     0.0590932418    -0.0305239769     0.0701423058
    8  C  1  Y      0.0163189193     0.0368873503    -0.0428552911     0.0019769439    -0.0786145917
    9  C  1  Z      0.0182326725     0.1238500136    -0.0187116489     0.0204528802    -0.0661715751
   10  C  1 XX      0.0022303965     0.0066265649     0.0097610690    -0.0024726281     0.0149936241
   11  C  1 YY     -0.0010406816     0.0002020320    -0.0084582442    -0.0024466059    -0.0040248238
   12  C  1 ZZ     -0.0056290234    -0.0096622441    -0.0005911140     0.0015295981     0.0020872916
   13  C  1 XY     -0.0002407378    -0.0108313517    -0.0032444694     0.0061491531     0.0004028064
   14  C  1 XZ     -0.0007589374    -0.0098672151     0.0009927407    -0.0003100170     0.0069005645
   15  C  1 YZ      0.0019693131    -0.0067069630    -0.0007702937     0.0005568218    -0.0003654237
   16  C  2  S      0.0105277462     0.0087808739     0.0016818611     0.0064612296     0.0139815933
   17  C  2  S     -0.0335468924    -0.0215709690    -0.0011054731    -0.0233433655    -0.0324262823
   18  C  2  S      0.0854819812     0.0234425263    -0.0226102430     0.0587555125    -0.0868702212
   19  C  2  X     -0.0476200621     0.1329927236    -0.1182868015    -0.0247099451    -0.2300383377
   20  C  2  Y     -0.0580153641    -0.1605274290     0.0791729813    -0.0227881333     0.0926077808
   21  C  2  Z     -0.0041737742    -0.1714489328    -0.0794453220     0.0600428667    -0.0039950353
   22  C  2  X      0.0148129803     0.0905421816    -0.0719976816     0.0011070537    -0.1517236703
   23  C  2  Y     -0.0042198831    -0.0679090051     0.0414159902    -0.0011148758     0.0567596487
   24  C  2  Z      0.0079166672    -0.1146171551    -0.0682957855     0.0595187799    -0.0213072855
   25  C  2 XX     -0.0005839631     0.0021942544    -0.0077004267     0.0032054610    -0.0110973067
   26  C  2 YY      0.0045747734    -0.0007376890     0.0026383956     0.0010359238     0.0000178002
   27  C  2 ZZ     -0.0099692484    -0.0075693671     0.0040504325    -0.0076000221     0.0030428641
   28  C  2 XY      0.0037930877     0.0052097617     0.0055179766    -0.0004275962     0.0110961571
   29  C  2 XZ      0.0054709597     0.0105803587    -0.0003018702    -0.0003265787    -0.0094511860
   30  C  2 YZ     -0.0030101959    -0.0113950118    -0.0019370626     0.0017736197     0.0066708460
   31  C  3  S     -0.0127391759    -0.0143024591    -0.0000654091     0.0058014514    -0.0129544769
   32  C  3  S      0.0350685379     0.0419755298     0.0066400767    -0.0211804049     0.0293579236
   33  C  3  S     -0.0225845075    -0.0897808803    -0.0972938560     0.0394042764     0.0899772534
   34  C  3  X     -0.0850583999    -0.0642426369    -0.0866640219    -0.0495822189     0.1954162404
   35  C  3  Y      0.2357135438     0.0652507820    -0.0384331193     0.1416654436    -0.1143696240
   36  C  3  Z      0.0788302605     0.0992553670     0.0372155799    -0.0038753465     0.0293024136
   37  C  3  X     -0.0494100112    -0.0581332307    -0.0674667267    -0.0082897224     0.1409586286
   38  C  3  Y      0.1344543884     0.0347407963    -0.0322680523     0.1057051362    -0.0609251104
   39  C  3  Z      0.0085310980     0.0127977059    -0.0140033517     0.0123670160     0.0261183267
   40  C  3 XX     -0.0051400379    -0.0038740409     0.0017338247    -0.0050088433     0.0198183873
   41  C  3 YY      0.0153466751     0.0163780385    -0.0017549261     0.0037003232    -0.0070912133
   42  C  3 ZZ     -0.0024868126    -0.0044947618     0.0013012470    -0.0007488643    -0.0052956359
   43  C  3 XY     -0.0014900517     0.0016257252     0.0049507550    -0.0069803093    -0.0024002177
   44  C  3 XZ     -0.0013519290    -0.0023510396    -0.0040992249     0.0003086806    -0.0026189882
   45  C  3 YZ      0.0057828671     0.0005633299    -0.0008681163     0.0025159855    -0.0009194537
   46  C  4  S     -0.0054409870    -0.0084729710     0.0079700480     0.0072877727     0.0237661174
   47  C  4  S      0.0097978905     0.0191598556    -0.0265165791    -0.0197263447    -0.0497183632
   48  C  4  S      0.1032805415     0.0479339882     0.0705243827    -0.0160307032    -0.1621408966
   49  C  4  X     -0.1903123138    -0.1316793919     0.0586563017    -0.1787345782    -0.0519884477
   50  C  4  Y     -0.0644690634    -0.0577508255     0.0040218633     0.0006674324     0.1212166213
   51  C  4  Z     -0.1966475767    -0.0638434794    -0.0068652716    -0.0593779580     0.0183671610
   52  C  4  X     -0.1061770199    -0.0890182702     0.0184049078    -0.0920915179    -0.0439912014
   53  C  4  Y     -0.0600735650    -0.0457704482    -0.0342056028    -0.0142922280     0.1044225953
   54  C  4  Z     -0.0968738453    -0.0523602231     0.0112188419    -0.0399776324     0.0261211649
   55  C  4 XX     -0.0045029410     0.0035060019     0.0019857724    -0.0035943840    -0.0128093703
   56  C  4 YY      0.0053953096     0.0007631177    -0.0001719878    -0.0023022976     0.0007093879
   57  C  4 ZZ      0.0022629807    -0.0002281588    -0.0064528452     0.0031087325    -0.0011482877
   58  C  4 XY      0.0132878446     0.0054585392    -0.0026919687     0.0081662036    -0.0003501041
   59  C  4 XZ      0.0096731399     0.0002542607     0.0018152996     0.0046556519    -0.0083803324
   60  C  4 YZ      0.0048000131     0.0042714452    -0.0023332910     0.0030608074     0.0009908850
   61  C  5  S      0.0058939783     0.0334941193    -0.0100219849     0.0002748511    -0.0143548909
   62  C  5  S     -0.0051432302    -0.0809019297     0.0206245203     0.0042173226     0.0319893101
   63  C  5  S     -0.0343910262     0.0235112774     0.0554871436    -0.0812504141     0.0833867194
   64  C  5  X      0.0883923818     0.0908001841    -0.0031302984     0.0322586045    -0.1129064801
   65  C  5  Y     -0.1397518714     0.0470436749     0.0485297878    -0.1321482975    -0.1722092911
   66  C  5  Z      0.0865339141    -0.0652528030     0.0572272884     0.0614684457    -0.1602428923
   67  C  5  X      0.0745387296     0.0250538876    -0.0158910578     0.0593049180    -0.0735724814
   68  C  5  Y     -0.1144683846     0.0057839558     0.0126758466    -0.0861864526    -0.0966070265
   69  C  5  Z      0.0626025062    -0.0247725422     0.0100604487     0.0368417130    -0.1220902759
   70  C  5 XX      0.0057922133     0.0015551507    -0.0054449108    -0.0070042842     0.0038973151
   71  C  5 YY     -0.0088147413    -0.0124583076     0.0002375728    -0.0031812205    -0.0094552511
   72  C  5 ZZ     -0.0018909094    -0.0083631562     0.0101021838     0.0092767846     0.0138172865
   73  C  5 XY     -0.0064293430     0.0034503539    -0.0040946740     0.0127780533     0.0044837946
   74  C  5 XZ     -0.0007266384    -0.0037609298    -0.0086332552    -0.0085276770     0.0103071042
   75  C  5 YZ     -0.0071601047    -0.0013233996    -0.0001064129    -0.0132978181     0.0031813411
   76  C  6  S      0.0096711134    -0.0020364393     0.0176539003     0.0010188100     0.0016640641
   77  C  6  S     -0.0237575136     0.0055600557    -0.0432232131    -0.0036052261    -0.0034655645
   78  C  6  S     -0.0496030340     0.0056036396    -0.0867712545     0.0134719024    -0.0037367978
   79  C  6  X      0.0226667775    -0.0585421284    -0.0578289425     0.0604042056     0.0260258284
   80  C  6  Y      0.0093718267    -0.0194806147     0.0885695229     0.0073442105     0.0638420543
   81  C  6  Z      0.1211916476    -0.0206885737     0.0072973894     0.0177245093    -0.0670507494
   82  C  6  X      0.0080907075    -0.0330828337    -0.0352801438     0.0368585916     0.0195043279
   83  C  6  Y      0.0110964725    -0.0113233832     0.0624606010    -0.0012845344     0.0481452145
   84  C  6  Z      0.0739902778    -0.0122413385     0.0126125710     0.0042634950    -0.0519074571
   85  C  6 XX     -0.0078146109    -0.0015349953     0.0030686437    -0.0067496999    -0.0008959498
   86  C  6 YY     -0.0002151831    -0.0010342732    -0.0049029808    -0.0005864691     0.0004625655
   87  C  6 ZZ      0.0036037669     0.0037532759    -0.0065553165     0.0067349433    -0.0001218112
   88  C  6 XY      0.0013261521    -0.0124035544    -0.0064377414     0.0059516725    -0.0016465987
   89  C  6 XZ      0.0104477500     0.0021994140     0.0011897734     0.0047702209     0.0015820206
   90  C  6 YZ      0.0028514501    -0.0056834047     0.0000382314     0.0026582823    -0.0007492676
   91  C  7  S      0.0139077495     0.0175097662     0.0010732716     0.0077337978    -0.0078250204
   92  C  7  S     -0.0342944582    -0.0404774458    -0.0048230198    -0.0184121631     0.0168736562
   93  C  7  S     -0.0155452986    -0.0461778875     0.0142744019    -0.0123084186     0.0381548777
   94  C  7  X     -0.1478809680     0.1746019876    -0.0320496611    -0.0062658663    -0.0389671836
   95  C  7  Y     -0.1586576037    -0.0420682073    -0.0970843712    -0.0178415419    -0.0360841567
   96  C  7  Z      0.0741389524    -0.1094261272    -0.1008732443     0.0473618455    -0.0652240217
   97  C  7  X     -0.1054140261     0.1157719973    -0.0531009241    -0.0602918134    -0.0496640738
   98  C  7  Y     -0.0815730058    -0.0099454808    -0.0374817365     0.0339982150    -0.0201465410
   99  C  7  Z      0.0320120459    -0.0902073117    -0.0950303003     0.0148030319    -0.0658205543
  100  C  7 XX     -0.0155414078     0.0095781943    -0.0062065890    -0.0079096787    -0.0054719143
  101  C  7 YY      0.0066711301    -0.0049041358     0.0164102352    -0.0025800339     0.0205984061
  102  C  7 ZZ     -0.0007857948    -0.0154231879    -0.0124849445     0.0049156387    -0.0110626786
  103  C  7 XY      0.0075566323    -0.0091793181    -0.0032789304     0.0054611376    -0.0043079430
  104  C  7 XZ     -0.0068472169    -0.0021752564    -0.0110390704     0.0017630403    -0.0121917853
  105  C  7 YZ     -0.0045956204     0.0139089980     0.0049195869    -0.0052919772     0.0039350034
  106  C  8  S     -0.0004758726    -0.0016807086     0.0001551563    -0.0003533876     0.0006089645
  107  C  8  S      0.0007881002     0.0036314579    -0.0004754732     0.0010993964    -0.0017398075
  108  C  8  S      0.0158893582    -0.0046044248    -0.0039716698     0.0002870698    -0.0046275551
  109  C  8  X     -0.0231076216    -0.0019519181    -0.0316992146     0.0242091617     0.0497835863
  110  C  8  Y      0.0569153565     0.0011992389    -0.0924885464    -0.0520355110     0.0854421405
  111  C  8  Z     -0.0381440351     0.0310157441    -0.0753269961     0.0655455957     0.1062449371
  112  C  8  X     -0.0139662787    -0.0038766812    -0.0184848774     0.0190415729     0.0370668565
  113  C  8  Y      0.0380607398     0.0066439962    -0.0613905339    -0.0412439634     0.0538214922
  114  C  8  Z     -0.0258434370     0.0181182032    -0.0482352479     0.0469089522     0.0723274842
  115  C  8 XX     -0.0020917163     0.0001156174     0.0077644368     0.0053745678    -0.0039438225
  116  C  8 YY     -0.0005191204     0.0000506699    -0.0002013382     0.0009349306     0.0002440032
  117  C  8 ZZ      0.0030619202     0.0009635839    -0.0078502507    -0.0060586288     0.0031202775
  118  C  8 XY      0.0053986923    -0.0035951693     0.0044466352    -0.0143247963    -0.0051273763
  119  C  8 XZ     -0.0041081027    -0.0013861534     0.0092951894     0.0075481073    -0.0036483821
  120  C  8 YZ     -0.0018714888     0.0018373090    -0.0022452480     0.0054362173     0.0022182939
  121  N  9  S     -0.0080774139    -0.0030560105    -0.0000269622     0.0008049618    -0.0003377565
  122  N  9  S     -0.0160291416    -0.0047083701    -0.0011371264     0.0005546420    -0.0021266818
  123  N  9  S     -0.0359047135    -0.0242273608     0.0314337412     0.0428884783     0.0243085970
  124  N  9  X      0.2327310227    -0.1524598695     0.0589912343     0.0621368336     0.0541669095
  125  N  9  Y      0.0827498865    -0.0436289109     0.1361106667    -0.0218170760     0.1349209916
  126  N  9  Z     -0.0178321753     0.2082396022     0.1595431116    -0.0605483904     0.1245230240
  127  N  9  X     -0.1326554827     0.0919643791    -0.0406248964    -0.0445463461    -0.0386508869
  128  N  9  Y     -0.0512879505     0.0219764739    -0.0781602719     0.0229417341    -0.0852870134
  129  N  9  Z      0.0123070129    -0.1221997218    -0.1027428453     0.0334727320    -0.0875996490
  130  N  9 XX      0.0132216423    -0.0106426446     0.0029831351     0.0023120734     0.0026601091
  131  N  9 YY     -0.0098116587     0.0022113451    -0.0106067212     0.0011356464    -0.0087050273
  132  N  9 ZZ     -0.0032345751     0.0095460605     0.0075115877    -0.0032436893     0.0052086081
  133  N  9 XY     -0.0083560198     0.0059399964     0.0016619357    -0.0033077345     0.0017511629
  134  N  9 XZ      0.0064468477     0.0025235850     0.0069764225     0.0000403728     0.0046348794
  135  N  9 YZ      0.0041834828    -0.0109953747    -0.0034063561     0.0015811791    -0.0013698453
  136  C 10  S     -0.0068418352     0.0028498451     0.0041911755     0.0197064159     0.0010399561
  137  C 10  S      0.0166637565    -0.0067070944    -0.0098234084    -0.0459887439    -0.0023991200
  138  C 10  S     -0.0108594746    -0.0029752261    -0.0056135918    -0.0418405078    -0.0007725023
  139  C 10  X     -0.0116553921     0.0061740742     0.0228736907     0.0455228933     0.0042323275
  140  C 10  Y     -0.0434429503     0.0011398027     0.0383479717     0.0471800225     0.0066851085
  141  C 10  Z      0.0369531339    -0.0253079459     0.0155787191    -0.0605169669     0.0030327611
  142  C 10  X     -0.0058644859     0.0012587583     0.0113496894     0.0035256916    -0.0009739859
  143  C 10  Y     -0.0060142940    -0.0048779048     0.0208907768     0.0038062488    -0.0003223348
  144  C 10  Z      0.0045561050    -0.0119784277     0.0213930627    -0.0063014295     0.0006539669
  145  C 10 XX     -0.0009044982    -0.0007902583     0.0044874844    -0.0004178415    -0.0033412771
  146  C 10 YY      0.0003260809    -0.0008827170     0.0011528577    -0.0038142333    -0.0031009552
  147  C 10 ZZ      0.0022413113     0.0005882232    -0.0070298639    -0.0027858899     0.0061412211
  148  C 10 XY      0.0031030921    -0.0017058331     0.0047583006    -0.0027490534    -0.0047257553
  149  C 10 XZ     -0.0020588053    -0.0011283239     0.0045529933    -0.0002804312    -0.0028147556
  150  C 10 YZ     -0.0007713633     0.0010419165    -0.0014245142     0.0018042304     0.0010512851
  151  C 11  S      0.0035516994    -0.0016339708    -0.0018916909    -0.0087244425    -0.0003820674
  152  C 11  S     -0.0097843176     0.0040242340     0.0047257116     0.0210740935     0.0010441049
  153  C 11  S      0.0065952432     0.0000721005     0.0034724948     0.0256347973     0.0015813851
  154  C 11  X     -0.0014226218    -0.0201680307     0.0379159889    -0.0328287142    -0.0296919776
  155  C 11  Y      0.0283321075    -0.0277991310     0.0778280191    -0.0282952283    -0.0570636085
  156  C 11  Z     -0.0299582441    -0.0186688925     0.1068699090     0.0143930178    -0.0656750901
  157  C 11  X     -0.0008512439    -0.0116932722     0.0245765459    -0.0307970292    -0.0216990048
  158  C 11  Y      0.0030332377    -0.0150943960     0.0567588157    -0.0044065533    -0.0394915013
  159  C 11  Z     -0.0062905898    -0.0157653630     0.0690132143     0.0004374039    -0.0472286026
  160  C 11 XX     -0.0020826954     0.0007353542     0.0015468086     0.0027974639    -0.0014428629
  161  C 11 YY      0.0001640640     0.0011931188    -0.0048357579     0.0011551338     0.0038086170
  162  C 11 ZZ      0.0011327218    -0.0014703540     0.0038942989    -0.0010091188    -0.0021976016
  163  C 11 XY      0.0028382787    -0.0003802133    -0.0012663033    -0.0025487768    -0.0007359934
  164  C 11 XZ     -0.0015875910    -0.0001991813     0.0024421132     0.0007223589    -0.0025603744
  165  C 11 YZ     -0.0017522140     0.0008806242    -0.0008644773     0.0019374653     0.0015471693
  166  C 12  S     -0.0001736494     0.0000694840     0.0000155806    -0.0000250943     0.0000294758
  167  C 12  S      0.0000393419    -0.0001677753     0.0000440087     0.0001027031    -0.0000064332
  168  C 12  S     -0.0027738583     0.0065644862     0.0001450587    -0.0010453574    -0.0008027990
  169  C 12  X      0.0092647193    -0.0108062792     0.0473052018    -0.0105089572    -0.0388312603
  170  C 12  Y     -0.0336891194    -0.0198571942     0.1005538116    -0.0004237591    -0.0745231184
  171  C 12  Z      0.0179503032    -0.0338719220     0.1093142069    -0.0252002900    -0.0890149393
  172  C 12  X      0.0043625889    -0.0077795388     0.0266123972    -0.0070531993    -0.0236306185
  173  C 12  Y     -0.0154873499    -0.0124609758     0.0573230842     0.0050845312    -0.0453319857
  174  C 12  Z      0.0077495789    -0.0166339309     0.0611919301    -0.0192376148    -0.0552441196
  175  C 12 XX     -0.0003973996     0.0014011523    -0.0030055855     0.0011068832     0.0020487533
  176  C 12 YY     -0.0003439901    -0.0002853934     0.0003682855     0.0001007991    -0.0001401309
  177  C 12 ZZ      0.0007840569    -0.0010177430     0.0026457199    -0.0012007607    -0.0019095700
  178  C 12 XY      0.0020649916     0.0006578837    -0.0039883248    -0.0012728975     0.0021600659
  179  C 12 XZ     -0.0012612283     0.0009426071    -0.0031909080     0.0015184082     0.0023447906
  180  C 12 YZ     -0.0005862087    -0.0001176106     0.0017734848     0.0004112342    -0.0010222421
  181  C 13  S     -0.0038500343     0.0006291341     0.0020100567     0.0087524100     0.0006561281
  182  C 13  S      0.0103383205    -0.0016360047    -0.0048868034    -0.0211263263    -0.0015929756
  183  C 13  S     -0.0028624086    -0.0045924672    -0.0033404312    -0.0216619839     0.0002566028
  184  C 13  X     -0.0278269803    -0.0112644775     0.0522537562     0.0329758727    -0.0256225884
  185  C 13  Y      0.0300255952    -0.0275086336     0.0755800391    -0.0305896195    -0.0568078089
  186  C 13  Z     -0.0199097611    -0.0217605334     0.0989089238    -0.0117971866    -0.0664620051
  187  C 13  X     -0.0098270313    -0.0067203491     0.0338143036     0.0213682265    -0.0186898847
  188  C 13  Y      0.0077761602    -0.0201721688     0.0544969384    -0.0056272684    -0.0388624274
  189  C 13  Z     -0.0062784518    -0.0128389247     0.0638739109    -0.0208376749    -0.0476210483
  190  C 13 XX     -0.0002525093     0.0003767452    -0.0005535840    -0.0006763524    -0.0006265828
  191  C 13 YY     -0.0008577571    -0.0013491484     0.0049692689    -0.0007746557    -0.0036322790
  192  C 13 ZZ      0.0018346340     0.0007572385    -0.0050029513    -0.0014432926     0.0040518645
  193  C 13 XY      0.0035433541    -0.0005984678     0.0000565434    -0.0031721938    -0.0019043214
  194  C 13 XZ     -0.0024182391     0.0008544721    -0.0010759187     0.0023195114     0.0004074169
  195  C 13 YZ     -0.0003357827    -0.0001732074     0.0012506427     0.0001817273    -0.0004097479
  196  C 14  S      0.0066477679    -0.0018541499    -0.0042453898    -0.0196682319    -0.0012901067
  197  C 14  S     -0.0167715903     0.0051479748     0.0099621604     0.0456842118     0.0029392000
  198  C 14  S      0.0092473372     0.0032618943     0.0048623752     0.0396258444    -0.0016033850
  199  C 14  X      0.0410332035    -0.0090276886    -0.0055412341    -0.0724540243    -0.0024100384
  200  C 14  Y     -0.0481921834    -0.0007154191     0.0383607444     0.0514788949     0.0080696338
  201  C 14  Z      0.0182668072    -0.0161411245     0.0245348188    -0.0127863474     0.0052858278
  202  C 14  X      0.0114671200    -0.0053572176     0.0062642189    -0.0090879150    -0.0009305960
  203  C 14  Y     -0.0162714027     0.0037496874     0.0209092442     0.0032636269    -0.0007370159
  204  C 14  Z      0.0055954748    -0.0156628745     0.0214726055    -0.0001668594     0.0007160471
  205  C 14 XX     -0.0016651126    -0.0003746378     0.0053023261     0.0008469424    -0.0041850454
  206  C 14 YY     -0.0012596151     0.0004716730    -0.0015734602     0.0042235251     0.0038145426
  207  C 14 ZZ      0.0009074823     0.0006473595    -0.0022649536     0.0018411406     0.0008312676
  208  C 14 XY      0.0030219071    -0.0019116582     0.0040226364    -0.0030317284    -0.0037400194
  209  C 14 XZ     -0.0024377945    -0.0009955093     0.0065702486     0.0015693677    -0.0051989847
  210  C 14 YZ     -0.0009803689     0.0011324056    -0.0027802031     0.0003865316     0.0026186196
  211  H 15  S     -0.0177910726     0.0267170283    -0.0043644223     0.0276099620    -0.0559518474
  212  H 15  S     -0.0004941281     0.0052331565    -0.0065887753     0.0185877206    -0.0479181040
  213  H 16  S      0.0700918149     0.0668687960     0.0186628765     0.0227883804     0.0593514242
  214  H 16  S      0.0405931152     0.0335934081     0.0144630766     0.0122583312     0.0470542373
  215  H 17  S     -0.0657228750    -0.0796594776    -0.0150579681    -0.0047029899    -0.0593273981
  216  H 17  S     -0.0371513681    -0.0408483484    -0.0024876874     0.0060790778    -0.0444513293
  217  H 18  S      0.0156241565    -0.0329756749     0.0111614894    -0.0118783593     0.0573456378
  218  H 18  S      0.0016362243    -0.0155349704     0.0121164048     0.0161570800     0.0469113799
  219  H 19  S      0.0935820100    -0.0626949579    -0.0087661191     0.0645633126    -0.0004646093
  220  H 19  S      0.0470221534    -0.0330151681    -0.0030778276     0.0407863704    -0.0001945257
  221  H 20  S     -0.0393141495     0.0570332418     0.0814515485    -0.0710170389     0.0062132582
  222  H 20  S     -0.0157637845     0.0294606329     0.0540153236    -0.0418145707     0.0041744053
  223  H 21  S     -0.0319372259     0.0021697999     0.0048180278     0.0093716296     0.0005938620
  224  H 21  S     -0.0246381076     0.0043219229     0.0080129840     0.0317972804     0.0019606679
  225  H 22  S      0.0373418380    -0.0105873033    -0.0096635324    -0.0333504482    -0.0011850338
  226  H 22  S      0.0221531650    -0.0066669951    -0.0068667966    -0.0263397594    -0.0012775389
  227  H 23  S      0.0035740433     0.0037832784    -0.0004399004    -0.0004234024    -0.0004106271
  228  H 23  S      0.0020488576     0.0020669076    -0.0002944269    -0.0003356061    -0.0003054646
  229  H 24  S     -0.0428063875     0.0047255425     0.0104554034     0.0338171747     0.0021305092
  230  H 24  S     -0.0223623145     0.0012835287     0.0068305266     0.0264085299     0.0016217640
  231  H 25  S      0.0291789129    -0.0078209745    -0.0043095700    -0.0089071119     0.0000999084
  232  H 25  S      0.0107612033     0.0043853366    -0.0061034867    -0.0323681956    -0.0006691468
  233  C 26  S     -0.0146349572    -0.0254597031     0.0030923988    -0.0038443153     0.0091960161
  234  C 26  S      0.0352913325     0.0581322178    -0.0075621691     0.0080405971    -0.0216247989
  235  C 26  S      0.0005712650     0.0445477485    -0.0020260726     0.0002675489    -0.0172967438
  236  C 26  X      0.0055330098    -0.0678492792    -0.0722902915    -0.0846193214     0.0242234152
  237  C 26  Y     -0.1404391053     0.0859090393    -0.0486261070     0.2801102750     0.0205361187
  238  C 26  Z      0.1305904879     0.0398039331    -0.1956840880    -0.1865922728    -0.0096994877
  239  C 26  X      0.0143525424    -0.0109492216    -0.0354422224    -0.0525990115     0.0267333463
  240  C 26  Y     -0.0637144640     0.0477482220    -0.0171085444     0.1844975821     0.0106644557
  241  C 26  Z      0.0553709461     0.0110818094    -0.1032364960    -0.1313148186    -0.0075889293
  242  C 26 XX      0.0033196721     0.0069903119    -0.0104135318    -0.0059008694     0.0063357786
  243  C 26 YY      0.0013578838     0.0025427012    -0.0001590744    -0.0006319648    -0.0022054786
  244  C 26 ZZ      0.0014246460     0.0025105955     0.0083525153     0.0082711447    -0.0086644708
  245  C 26 XY     -0.0008528491     0.0019107406    -0.0061521868     0.0184986903     0.0117872766
  246  C 26 XZ     -0.0000737657    -0.0004523736    -0.0097740718    -0.0088594010     0.0099379680
  247  C 26 YZ     -0.0000464878    -0.0012115664     0.0027696638    -0.0080870215    -0.0048014108
  248  C 27  S      0.0034159406     0.0092008137    -0.0008407315     0.0017253626    -0.0030938576
  249  C 27  S     -0.0056179063    -0.0203492552     0.0015688522    -0.0047246432     0.0056151721
  250  C 27  S     -0.0097299241    -0.0194450740    -0.0006253364     0.0046778548    -0.0071521909
  251  C 27  X      0.0430147034     0.0402924502    -0.1025719391    -0.0619618979     0.0388218748
  252  C 27  Y     -0.0928997490     0.0750272031    -0.1006439765     0.3010783923     0.1170352900
  253  C 27  Z      0.0703768295     0.0100885069    -0.2343322832    -0.1843498162     0.1100806287
  254  C 27  X      0.0158727982     0.0167877566    -0.0569589873    -0.0388483135     0.0394226499
  255  C 27  Y     -0.0554554046     0.0396624323    -0.0647385249     0.1813131850     0.0822523354
  256  C 27  Z      0.0452806253     0.0103891954    -0.1452816968    -0.1053140106     0.0703423330
  257  C 27 XX     -0.0051818214    -0.0022224975     0.0046740626     0.0075645682     0.0040747893
  258  C 27 YY     -0.0004316851    -0.0002701848     0.0000436308     0.0006303296    -0.0000727483
  259  C 27 ZZ      0.0047686742    -0.0013326573    -0.0041336994    -0.0088892793    -0.0029771882
  260  C 27 XY      0.0088653921    -0.0038336347    -0.0017819354    -0.0163735959     0.0023162061
  261  C 27 XZ     -0.0054984663     0.0016330821     0.0048025746     0.0105579529     0.0032756608
  262  C 27 YZ     -0.0032582741     0.0015227943     0.0004977869     0.0061044676    -0.0011073065
  263  C 28  S     -0.0155686557    -0.0221018098    -0.0115185324    -0.0278763340     0.0116345793
  264  C 28  S      0.0400395749     0.0448209095     0.0275273865     0.0690924868    -0.0238753900
  265  C 28  S     -0.0721205184     0.0772918546    -0.0322380313    -0.0145692088    -0.1089612382
  266  C 28  X     -0.0019514857    -0.1565624062     0.0537695040     0.0822890689     0.1042592586
  267  C 28  Y      0.0838552203     0.0475575425     0.1479362630     0.0437258258     0.1635598446
  268  C 28  Z     -0.0260398333     0.0869577565     0.1198169844    -0.1449751463     0.2013901217
  269  C 28  X      0.0368542939    -0.1348691095     0.0257696726     0.0625347772     0.0853262009
  270  C 28  Y      0.0319622515     0.0135111522     0.1169529624     0.0564639376     0.1339322843
  271  C 28  Z      0.0051769700     0.0973081777     0.0711182807    -0.1160590086     0.1191427923
  272  C 28 XX     -0.0026772734     0.0071000040    -0.0024780077     0.0035654533    -0.0085427840
  273  C 28 YY      0.0080649449     0.0025468891     0.0085853472     0.0042230226    -0.0028962450
  274  C 28 ZZ      0.0054140485     0.0042290333    -0.0004471155     0.0064023038     0.0047782124
  275  C 28 XY      0.0061789362    -0.0043819272    -0.0062570995     0.0053529464    -0.0132792323
  276  C 28 XZ     -0.0100137554    -0.0011081586    -0.0095753321    -0.0018481717    -0.0127920111
  277  C 28 YZ     -0.0017145401     0.0174903558    -0.0004571336    -0.0040279536    -0.0021767284

                         56               57               58               59               60
                   -0.2753595619    -0.2127552937    -0.0458499867     0.0219870019     0.0320005578
    1  C  1  S     -0.0000590418     0.0089149856    -0.0053818744    -0.0000906767     0.0013723591
    2  C  1  S      0.0001573321    -0.0225801027     0.0162687069     0.0000287758     0.0192376454
    3  C  1  S      0.0001605805    -0.0219975758    -0.0088698303     0.0020686354    -0.1825366126
    4  C  1  X      0.0001387670    -0.0122899381    -0.0105670757     0.0011477076    -0.1377744414
    5  C  1  Y     -0.0001243184     0.0039161444     0.0035938878    -0.0001473054     0.0098934135
    6  C  1  Z     -0.0001977432     0.0213556810    -0.0148985698     0.0002616485    -0.0397788526
    7  C  1  X      0.0000050713    -0.0099149083    -0.0119128324     0.0021198379    -0.2218784617
    8  C  1  Y     -0.0003643948     0.0152950141    -0.0070210952     0.0002686658     0.0633776403
    9  C  1  Z     -0.0003071859     0.0041110805     0.0089853081     0.0006176727     0.0806173841
   10  C  1 XX      0.0000300706    -0.0028646312     0.0009709523     0.0000190195     0.0015105686
   11  C  1 YY     -0.0000055952    -0.0017653620     0.0024593677     0.0000674489    -0.0039061576
   12  C  1 ZZ      0.0000159764    -0.0007917881     0.0003508955    -0.0000625721     0.0046193122
   13  C  1 XY      0.0000048840    -0.0006755600     0.0002986260    -0.0000088574     0.0015996789
   14  C  1 XZ      0.0000186730    -0.0020857858     0.0014270661     0.0000352573    -0.0054660600
   15  C  1 YZ     -0.0000001222     0.0002634648    -0.0000317268    -0.0000339401     0.0017881619
   16  C  2  S      0.0000299885    -0.0060720156     0.0009389777     0.0005099242    -0.0564785856
   17  C  2  S     -0.0000486777     0.0165484666    -0.0055386535    -0.0014067196     0.1269741693
   18  C  2  S     -0.0015321869     0.0067269279     0.0407540183     0.0025461209     0.8313723296
   19  C  2  X     -0.0004741714     0.0353105908     0.0050178505    -0.0016988267     0.2070420307
   20  C  2  Y      0.0001637952    -0.0013433657    -0.0104284636     0.0006209481    -0.0987324583
   21  C  2  Z      0.0000534557    -0.0169562433     0.0135794342     0.0001015662    -0.0096876599
   22  C  2  X     -0.0007910474     0.0180980805     0.0322596540     0.0002655617     0.3939853841
   23  C  2  Y     -0.0003717604    -0.0080356810    -0.0028092598     0.0034177586    -0.1137943068
   24  C  2  Z     -0.0000672318    -0.0199134937     0.0375869352     0.0006427567     0.0011277661
   25  C  2 XX     -0.0000253011     0.0012244893    -0.0001518034    -0.0000784734     0.0083088489
   26  C  2 YY     -0.0000010508     0.0016933593    -0.0014531945    -0.0000895518     0.0092156562
   27  C  2 ZZ      0.0000054402     0.0007770142     0.0003226306    -0.0000866068     0.0101607405
   28  C  2 XY      0.0000208050    -0.0032489622     0.0023609187     0.0000141112     0.0027414077
   29  C  2 XZ     -0.0000242722     0.0042593884    -0.0042700775     0.0000206770    -0.0057997827
   30  C  2 YZ      0.0000210929    -0.0027481298     0.0020280195    -0.0000808915     0.0093124820
   31  C  3  S     -0.0000294071     0.0159935896    -0.0201621253    -0.0002532239     0.0029972756
   32  C  3  S     -0.0001610492    -0.0355331211     0.0464022875     0.0016150579    -0.0121750977
   33  C  3  S      0.0029593889    -0.1136585720     0.1900414785    -0.0121421295     0.0267936801
   34  C  3  X      0.0005856629    -0.1296053200     0.1165675882    -0.0001588037     0.0802650350
   35  C  3  Y     -0.0002710299     0.0342481559    -0.0352511009    -0.0000328057    -0.0101806428
   36  C  3  Z      0.0000807224    -0.0055457843     0.0017886066     0.0000979846    -0.0352045636
   37  C  3  X      0.0012113698    -0.1087728773     0.1381780603    -0.0055887669     0.2854841073
   38  C  3  Y      0.0003667309     0.0117084316    -0.0204966529    -0.0023013396     0.0253074887
   39  C  3  Z      0.0013850798    -0.0217160501     0.0254507718    -0.0072810544    -0.0642181429
   40  C  3 XX      0.0000332666    -0.0076927466     0.0037085400     0.0001780191    -0.0111428126
   41  C  3 YY     -0.0000244033    -0.0009389275     0.0042669928     0.0000026278     0.0111098784
   42  C  3 ZZ     -0.0000299833     0.0009669922     0.0019079959     0.0001043601    -0.0021511714
   43  C  3 XY     -0.0000045239     0.0034343292    -0.0025387601    -0.0000593045     0.0017645135
   44  C  3 XZ      0.0000104263    -0.0007571839     0.0010947547    -0.0000099744    -0.0036690483
   45  C  3 YZ      0.0000070573     0.0003808480    -0.0003852890     0.0000117857    -0.0045131016
   46  C  4  S      0.0000505421    -0.0135607022     0.0126694711     0.0002306266    -0.0008396571
   47  C  4  S      0.0000671270     0.0249723503    -0.0225907637    -0.0011500434    -0.0060920958
   48  C  4  S     -0.0031075254     0.1328478642    -0.1651264323     0.0092526595     0.0651119568
   49  C  4  X     -0.0002356232     0.0764558161    -0.0784852638     0.0002349438    -0.1006570744
   50  C  4  Y      0.0003675713    -0.0478033359     0.0303694022    -0.0002441635     0.0008496789
   51  C  4  Z      0.0000266484     0.0077485785    -0.0192685398     0.0003483459    -0.0495750981
   52  C  4  X     -0.0002111432     0.0518289907    -0.0687841127    -0.0000550926    -0.0790546328
   53  C  4  Y      0.0017557126    -0.0684421153     0.0738925226    -0.0074548542    -0.0438522559
   54  C  4  Z     -0.0002205952     0.0060741767    -0.0213847562     0.0028935815    -0.0998345268
   55  C  4 XX     -0.0000155963     0.0066574409    -0.0043907095    -0.0001339304     0.0030613266
   56  C  4 YY     -0.0000090634     0.0004092289    -0.0007125667     0.0000609111    -0.0076260936
   57  C  4 ZZ      0.0000160327    -0.0005176761    -0.0006393323    -0.0001210380     0.0045883157
   58  C  4 XY      0.0000109160    -0.0013678246     0.0003593860     0.0000215089    -0.0037224006
   59  C  4 XZ     -0.0000208536     0.0040087681    -0.0023726358     0.0000175402    -0.0053941384
   60  C  4 YZ     -0.0000068754    -0.0025762967     0.0022573314     0.0000136962     0.0069091242
   61  C  5  S     -0.0000237455     0.0005223987     0.0010783273    -0.0003867434     0.0516134148
   62  C  5  S      0.0000443273    -0.0021144436    -0.0000775604     0.0007812811    -0.1085752491
   63  C  5  S     -0.0005115538    -0.0190304848    -0.0069009764     0.0081059779    -0.6461458278
   64  C  5  X     -0.0002631834     0.0294311025     0.0012458032    -0.0004563811     0.0559331606
   65  C  5  Y     -0.0005431629     0.0727955704    -0.0137174166    -0.0011291487     0.1531597067
   66  C  5  Z     -0.0004356586     0.0639158307    -0.0016632374     0.0003035802    -0.0370910246
   67  C  5  X     -0.0003376653     0.0143474104     0.0190150152    -0.0025159215     0.2780788091
   68  C  5  Y      0.0003679697     0.0455294410     0.0090926076    -0.0055556075     0.2745603891
   69  C  5  Z     -0.0000391457     0.0447638541     0.0321036096    -0.0009376031    -0.1187998166
   70  C  5 XX     -0.0000000483    -0.0091558301     0.0113735837     0.0002162391    -0.0142276313
   71  C  5 YY     -0.0000195683     0.0064090814    -0.0062568662     0.0000155676    -0.0128202162
   72  C  5 ZZ      0.0000272473     0.0021019721    -0.0050816595    -0.0000393087     0.0030872997
   73  C  5 XY      0.0000035398    -0.0108616059     0.0122522549     0.0000540836     0.0116319102
   74  C  5 XZ      0.0000276152    -0.0131061672     0.0144858189     0.0000837051     0.0029042349
   75  C  5 YZ      0.0000100291     0.0014856871    -0.0020531973     0.0000313984    -0.0097425792
   76  C  6  S     -0.0000110087     0.0066514353    -0.0059534861     0.0000295446    -0.0077846643
   77  C  6  S     -0.0000149330    -0.0169103829     0.0157421149     0.0001165604     0.0187545308
   78  C  6  S      0.0011197687    -0.0460949249     0.0623425800    -0.0057084532     0.1199348469
   79  C  6  X      0.0001210698    -0.0214656538     0.0075671438     0.0000674543    -0.0079546936
   80  C  6  Y      0.0000868386     0.0017916579    -0.0056419073    -0.0002099097     0.0257064997
   81  C  6  Z     -0.0001925209     0.0281530209    -0.0170192688     0.0003078978    -0.0581100601
   82  C  6  X      0.0003811730    -0.0177757908     0.0066959322    -0.0012098848    -0.0350252404
   83  C  6  Y     -0.0003066890     0.0046898276    -0.0116288598     0.0016219110     0.0386854546
   84  C  6  Z     -0.0003203782     0.0322013400    -0.0333829560     0.0013743076    -0.1138341000
   85  C  6 XX     -0.0000120548     0.0019078653    -0.0019861896     0.0000185524    -0.0022001399
   86  C  6 YY      0.0000054065    -0.0023901155     0.0024278558     0.0000149676     0.0017476998
   87  C  6 ZZ      0.0000090098    -0.0033929526     0.0035324780    -0.0000411653     0.0050474438
   88  C  6 XY     -0.0000010360    -0.0013507191     0.0018964613    -0.0000360592     0.0066358797
   89  C  6 XZ      0.0000002922    -0.0014767722     0.0019772526     0.0000218574     0.0021259322
   90  C  6 YZ      0.0000067793     0.0007916303    -0.0007003984    -0.0000387135     0.0011394179
   91  C  7  S     -0.0000181726     0.0025766656    -0.0023592794    -0.0000132938    -0.0001310912
   92  C  7  S      0.0000592362    -0.0062699855     0.0053028361    -0.0000708104     0.0011313896
   93  C  7  S      0.0002606168    -0.0105572355     0.0174829925    -0.0011290107     0.0392486262
   94  C  7  X     -0.0001518582     0.0040970808    -0.0025226021    -0.0013475359     0.2050699542
   95  C  7  Y     -0.0001071343    -0.0052771254     0.0101079085    -0.0012661080     0.1792731559
   96  C  7  Z     -0.0000966438     0.0030944768     0.0049282440    -0.0005269529     0.0474809601
   97  C  7  X      0.0002433367     0.0017283379     0.0055422011    -0.0030585905     0.1431131843
   98  C  7  Y     -0.0001823608     0.0004564935     0.0015739436    -0.0011414897     0.2633863620
   99  C  7  Z      0.0002135258     0.0008654696     0.0122193940    -0.0020111004     0.0026698861
  100  C  7 XX     -0.0000132558     0.0000916978     0.0006155350     0.0001886299    -0.0262622436
  101  C  7 YY      0.0000556881    -0.0035460093     0.0030704769    -0.0002802930     0.0318784808
  102  C  7 ZZ     -0.0000248277     0.0016267527    -0.0019412709     0.0000688176    -0.0066171123
  103  C  7 XY     -0.0000082484     0.0007879571    -0.0003296598    -0.0000526710     0.0082388506
  104  C  7 XZ     -0.0000274960     0.0017710705    -0.0012758299     0.0001093100    -0.0125779053
  105  C  7 YZ      0.0000034880    -0.0006037860     0.0007068496     0.0000374609    -0.0058660858
  106  C  8  S      0.0000391991    -0.0000832153    -0.0000152562     0.0000934158    -0.0014388448
  107  C  8  S     -0.0000680236     0.0005327743    -0.0003115123    -0.0002900025    -0.0006579632
  108  C  8  S     -0.0001365571     0.0010705571    -0.0015529635     0.0003052682    -0.1026341427
  109  C  8  X     -0.0000814059     0.0870247529    -0.0970019786    -0.0003689929     0.0140202739
  110  C  8  Y     -0.0001016817     0.1724759497    -0.1897213538    -0.0007003160     0.0385932435
  111  C  8  Z      0.0000449704     0.2015537635    -0.2238472393    -0.0009324447     0.0463859385
  112  C  8  X      0.0004098919     0.0583704635    -0.1115624925    -0.0027681724     0.1335621045
  113  C  8  Y      0.0004600852     0.1202921094    -0.2241078278    -0.0015403368     0.0615107913
  114  C  8  Z      0.0011717491     0.1394397572    -0.2677230462    -0.0016571377     0.0137935704
  115  C  8 XX      0.0022525821     0.0059133160     0.0106654951    -0.0036075875    -0.0034583071
  116  C  8 YY     -0.0169789874    -0.0004738410    -0.0007275495     0.0274000472    -0.0002497894
  117  C  8 ZZ      0.0147146887    -0.0053081424    -0.0100180840    -0.0238425085     0.0031205180
  118  C  8 XY     -0.0025046348     0.0073525739     0.0107946361     0.0039899390     0.0114527232
  119  C  8 XZ      0.0067056520     0.0063650053     0.0118677524    -0.0107924189    -0.0038379413
  120  C  8 YZ     -0.0044424271    -0.0033007356    -0.0049624545     0.0072176560    -0.0045795337
  121  N  9  S     -0.0000109924     0.0005133592    -0.0008881460     0.0000285477     0.0015053283
  122  N  9  S      0.0000050741     0.0011915749    -0.0015806158    -0.0000692657     0.0010051250
  123  N  9  S     -0.0004673220     0.0032113920    -0.0139894334     0.0021354910     0.0827418376
  124  N  9  X      0.0002089862    -0.0048776180     0.0026345545    -0.0018560314     0.2346328741
  125  N  9  Y      0.0003541193    -0.0185319050     0.0167402489    -0.0017655842     0.1993976441
  126  N  9  Z      0.0002819369    -0.0162615939     0.0160941913    -0.0007041177     0.0533110330
  127  N  9  X     -0.0000983408     0.0034866593    -0.0008151078     0.0019415728    -0.2859564426
  128  N  9  Y     -0.0004157734     0.0151298925    -0.0190424171     0.0028294033    -0.2221523681
  129  N  9  Z     -0.0001786334     0.0132855599    -0.0153558798     0.0006883292    -0.0736766414
  130  N  9 XX      0.0000160153    -0.0001750975     0.0001246468    -0.0000125179    -0.0028026872
  131  N  9 YY     -0.0000222151     0.0008791871    -0.0004368368    -0.0000170169     0.0033584882
  132  N  9 ZZ      0.0000153521    -0.0004570093     0.0001946263    -0.0000174805    -0.0009690145
  133  N  9 XY      0.0000045388    -0.0003695708     0.0003464101    -0.0000176975     0.0005873950
  134  N  9 XZ      0.0000099423    -0.0002957482     0.0000413947     0.0000119012    -0.0012654669
  135  N  9 YZ      0.0000029457     0.0000022710     0.0001257821    -0.0000121576    -0.0008761011
  136  C 10  S      0.0000085097    -0.0008214970     0.0009016625     0.0001284047    -0.0143511016
  137  C 10  S     -0.0000591130     0.0019357782    -0.0022191362    -0.0002893892     0.0364932660
  138  C 10  S      0.0006099922     0.0026243838    -0.0072363281    -0.0005984357     0.0701852798
  139  C 10  X     -0.0941397580     0.0503319813     0.0641232754     0.0964060487    -0.0193114385
  140  C 10  Y     -0.1827046168     0.0992625737     0.1229993295     0.1870482368    -0.0161261936
  141  C 10  Z     -0.2167022294     0.1210330195     0.1427479083     0.2215363755     0.0179497702
  142  C 10  X     -0.0687687484     0.0364627705     0.0786184863     0.1499612835    -0.0069977597
  143  C 10  Y     -0.1337264148     0.0694619902     0.1566511606     0.2901586778     0.0172414358
  144  C 10  Z     -0.1583214984     0.0830917521     0.1827092451     0.3450030987    -0.0319651775
  145  C 10 XX     -0.0061421300    -0.0032058294     0.0065716478    -0.0099490305    -0.0007277434
  146  C 10 YY      0.0007305127    -0.0075026603     0.0092260652     0.0003002618     0.0006213910
  147  C 10 ZZ      0.0053964023     0.0110086285    -0.0161880075     0.0096090136     0.0068970567
  148  C 10 XY     -0.0066989444    -0.0058452044     0.0102347558    -0.0110690932    -0.0028281680
  149  C 10 XZ     -0.0068120164    -0.0015121031     0.0046346219    -0.0107931079     0.0007430257
  150  C 10 YZ      0.0031382254     0.0000232151    -0.0013079726     0.0049215000     0.0000371987
  151  C 11  S     -0.0000248223     0.0002914231    -0.0003386558    -0.0000419156     0.0061000329
  152  C 11  S      0.0000529900    -0.0007297878     0.0009023218     0.0000195912    -0.0134084880
  153  C 11  S     -0.0002173937    -0.0017855482     0.0041148892     0.0000793510    -0.0484991275
  154  C 11  X     -0.0919790157    -0.0302314160     0.0311325721    -0.0978816669     0.0015041498
  155  C 11  Y     -0.1790358669    -0.0602401778     0.0625135410    -0.1903775533    -0.0235367631
  156  C 11  Z     -0.2117091661    -0.0721669308     0.0743379112    -0.2252222454    -0.0308653367
  157  C 11  X     -0.0665924559    -0.0167937206     0.0477747736    -0.1514035571     0.0188976869
  158  C 11  Y     -0.1296606762    -0.0348639107     0.0962801240    -0.2939236403    -0.0552848153
  159  C 11  Z     -0.1536210954    -0.0415568873     0.1145461080    -0.3482736221    -0.0392164860
  160  C 11 XX      0.0063907199    -0.0080192957    -0.0120772013    -0.0096698590     0.0000993708
  161  C 11 YY     -0.0006387693     0.0090191824     0.0133425069     0.0009269079    -0.0032476556
  162  C 11 ZZ     -0.0057422177    -0.0011215609    -0.0010864483     0.0087490477     0.0006981280
  163  C 11 XY      0.0069597993    -0.0061768497    -0.0097866167    -0.0105673665     0.0015058021
  164  C 11 XZ      0.0070537980    -0.0108711947    -0.0164270605    -0.0106663385     0.0012481710
  165  C 11 YZ     -0.0032322089     0.0055994401     0.0085448049     0.0048969613    -0.0013038589
  166  C 12  S     -0.0000336623    -0.0000002059    -0.0000015865     0.0001033190    -0.0002849096
  167  C 12  S      0.0000825889    -0.0000474944     0.0000087055    -0.0003087782     0.0019533392
  168  C 12  S      0.0004911764     0.0005922356    -0.0005336377     0.0005532246    -0.0164494582
  169  C 12  X      0.0015069252    -0.0981591326    -0.1109751006     0.0011853227     0.0138247179
  170  C 12  Y      0.0029945158    -0.1918332056    -0.2164655764     0.0020806690     0.0271605957
  171  C 12  Z      0.0035331613    -0.2264572128    -0.2559639215     0.0025340563     0.0325166327
  172  C 12  X      0.0010580990    -0.0745950625    -0.1300020515     0.0014988071     0.0346960157
  173  C 12  Y      0.0022659276    -0.1456850477    -0.2540240265     0.0038945973     0.0416473506
  174  C 12  Z      0.0028451370    -0.1714925168    -0.3004217572     0.0047253912     0.0601042224
  175  C 12 XX      0.0021657926     0.0017132475    -0.0031636920     0.0036256438     0.0008549117
  176  C 12 YY     -0.0167881701    -0.0003599168     0.0000033591    -0.0271144017    -0.0002154162
  177  C 12 ZZ      0.0146358341    -0.0013633021     0.0031638662     0.0234348782    -0.0001940013
  178  C 12 XY     -0.0025436630     0.0018838634    -0.0036179488    -0.0039353097     0.0016665447
  179  C 12 XZ      0.0065215104     0.0019391265    -0.0034277143     0.0106958957     0.0005805236
  180  C 12 YZ     -0.0043158363    -0.0009305544     0.0015783617    -0.0070332125    -0.0006480545
  181  C 13  S     -0.0000459635    -0.0003273873     0.0003467664     0.0000489219    -0.0070957278
  182  C 13  S      0.0001574767     0.0007503799    -0.0007920057    -0.0000894192     0.0194546800
  183  C 13  S     -0.0003347250     0.0006331653    -0.0024616378    -0.0020934949     0.1149488482
  184  C 13  X      0.0931260221    -0.0304078145     0.0340471216     0.0964930191    -0.0247044996
  185  C 13  Y      0.1821404067    -0.0568351830     0.0646629762     0.1881969460    -0.0201723848
  186  C 13  Z      0.2154051840    -0.0673787231     0.0762474489     0.2225372108    -0.0164571798
  187  C 13  X      0.0673781107    -0.0171345997     0.0517801105     0.1484731841    -0.0564455565
  188  C 13  Y      0.1315906441    -0.0318278124     0.0988454198     0.2880316453    -0.0420201694
  189  C 13  Z      0.1558412327    -0.0367757915     0.1158146662     0.3408965817    -0.0091685428
  190  C 13 XX     -0.0062677557    -0.0056714015    -0.0088167275     0.0096149588     0.0016445990
  191  C 13 YY      0.0006691778    -0.0080298576    -0.0117292663    -0.0001199626     0.0034889679
  192  C 13 ZZ      0.0056287637     0.0138053907     0.0204055938    -0.0095069655    -0.0010368227
  193  C 13 XY     -0.0068786868    -0.0087146402    -0.0134238649     0.0107861225     0.0024138731
  194  C 13 XZ     -0.0069810787    -0.0041998957    -0.0065611105     0.0104583775    -0.0002880956
  195  C 13 YZ      0.0031840531     0.0011984075     0.0020235758    -0.0047015418    -0.0003395092
  196  C 14  S     -0.0000317250     0.0008385673    -0.0008665259    -0.0000418770     0.0138260656
  197  C 14  S      0.0001664759    -0.0019109216     0.0022880850    -0.0000671087    -0.0356433982
  198  C 14  S     -0.0004196607    -0.0011092581     0.0030900456     0.0028446262    -0.1261593944
  199  C 14  X      0.0936692525     0.0548141139     0.0605656881    -0.0959615870     0.0247259610
  200  C 14  Y      0.1827735440     0.1008105498     0.1232576683    -0.1868908207    -0.0228941819
  201  C 14  Z      0.2164916648     0.1216090851     0.1442775153    -0.2215374030    -0.0024507956
  202  C 14  X      0.0678609781     0.0363177083     0.0790394261    -0.1467873113    -0.0517018355
  203  C 14  Y      0.1319380227     0.0703033294     0.1539869272    -0.2864266551    -0.0312074126
  204  C 14  Z      0.1564195857     0.0830193630     0.1825299701    -0.3409362611     0.0200243745
  205  C 14 XX      0.0061777523    -0.0051780348     0.0093049748     0.0098695000    -0.0012928043
  206  C 14 YY      0.0000398254     0.0081201005    -0.0102087492    -0.0012741431    -0.0008967294
  207  C 14 ZZ     -0.0061934729    -0.0032511714     0.0013179004    -0.0085949246    -0.0044734678
  208  C 14 XY      0.0069651447    -0.0033151941     0.0073876101     0.0108021369    -0.0022384316
  209  C 14 XZ      0.0066629236    -0.0077655159     0.0127495834     0.0110758696    -0.0041068917
  210  C 14 YZ     -0.0030195220     0.0041601734    -0.0066275697    -0.0050775633     0.0029590452
  211  H 15  S     -0.0001237838     0.0164150042    -0.0109244587    -0.0003209990     0.0378557028
  212  H 15  S     -0.0000688792     0.0201541166    -0.0233544987    -0.0007191124    -0.0108332588
  213  H 16  S      0.0001162094    -0.0177344521     0.0081207732     0.0002208381    -0.0020805554
  214  H 16  S      0.0000237423    -0.0178981177     0.0092176669     0.0025167334    -0.2681451025
  215  H 17  S     -0.0001877499     0.0204616085    -0.0091399149    -0.0000115779    -0.0075583355
  216  H 17  S      0.0003886985     0.0312912815    -0.0509299727    -0.0044448767    -0.0458733533
  217  H 18  S      0.0002156701    -0.0141871181     0.0055502723     0.0003062380    -0.0518044482
  218  H 18  S     -0.0004420627    -0.0189059894     0.0192546777     0.0066063283    -0.1156992757
  219  H 19  S     -0.0000113171    -0.0044517385     0.0071440897    -0.0000591963     0.0250944196
  220  H 19  S     -0.0000565763    -0.0069607804     0.0231735635    -0.0001356314     0.1277837511
  221  H 20  S     -0.0000671504     0.0218359405    -0.0209713576     0.0002287345    -0.0413631407
  222  H 20  S     -0.0000081477     0.0249676444    -0.0458765842     0.0010717745    -0.2218333534
  223  H 21  S      0.0001015492     0.0000567707    -0.0004301898     0.0000961928     0.0050113796
  224  H 21  S      0.0000500822    -0.0009962445     0.0007809433     0.0010264205    -0.0517051382
  225  H 22  S     -0.0001668749     0.0006781373    -0.0003934841    -0.0000448510     0.0071652312
  226  H 22  S     -0.0001160944     0.0007930787    -0.0011248720    -0.0000352520     0.0323192468
  227  H 23  S      0.0000474141     0.0000178352    -0.0000179659     0.0001439388    -0.0003366395
  228  H 23  S      0.0000234484     0.0000384985    -0.0000094270     0.0005884994    -0.0031587607
  229  H 24  S     -0.0000834376    -0.0007575430     0.0004818562     0.0000837814    -0.0081226148
  230  H 24  S     -0.0000508416    -0.0007400746     0.0010620746     0.0002861541    -0.0432907212
  231  H 25  S      0.0001439856    -0.0000037249     0.0004880930    -0.0000168270    -0.0102014686
  232  H 25  S      0.0000108784     0.0006118416    -0.0008300788     0.0003995494     0.0104261894
  233  C 26  S      0.0000156484    -0.0010367164     0.0000626440     0.0000668469    -0.0043360049
  234  C 26  S     -0.0000432887     0.0023917453    -0.0002544524    -0.0001127301    -0.0033637615
  235  C 26  S      0.0001607628     0.0020269717     0.0097597139    -0.0039602952     0.3153997119
  236  C 26  X      0.0001433233    -0.0935711038     0.0866167063     0.0005151450    -0.0407337027
  237  C 26  Y      0.0002122491    -0.1841356922     0.1649101456    -0.0000035796     0.1021501752
  238  C 26  Z      0.0001558831    -0.2099681543     0.2010547392     0.0012154779    -0.0675512842
  239  C 26  X     -0.0001670886    -0.0780868461     0.0964210523     0.0002169801     0.1197930039
  240  C 26  Y      0.0003463238    -0.1307791976     0.1713001920     0.0003368494     0.1180945124
  241  C 26  Z      0.0006340437    -0.1467909285     0.2085981910     0.0014164355    -0.1425832840
  242  C 26 XX      0.0000554216    -0.0061431001    -0.0046821913    -0.0001644650     0.0019744399
  243  C 26 YY     -0.0001768232     0.0011017557    -0.0008224328     0.0005744494    -0.0009127131
  244  C 26 ZZ      0.0001143522     0.0053481429     0.0055728152    -0.0004638691     0.0015723268
  245  C 26 XY      0.0000286162    -0.0086931112    -0.0036111822     0.0001322060    -0.0184989821
  246  C 26 XZ      0.0001048013    -0.0068271969    -0.0050386510    -0.0003008892     0.0039539594
  247  C 26 YZ     -0.0000678443     0.0036203476     0.0019982440     0.0001416936     0.0052817144
  248  C 27  S     -0.0000090396     0.0003606092     0.0001237072    -0.0000815445     0.0068545162
  249  C 27  S      0.0000478393     0.0000176545    -0.0007745713     0.0001347833    -0.0260261611
  250  C 27  S      0.0002377087     0.0080016126    -0.0051258612     0.0007626066    -0.1578864638
  251  C 27  X      0.0001585106    -0.0516472936    -0.0414685526    -0.0002777206     0.0216187890
  252  C 27  Y      0.0004451101    -0.1188884301    -0.0660097154     0.0005230513    -0.1573672328
  253  C 27  Z      0.0004196889    -0.1201957288    -0.0970280146    -0.0008434404     0.0314761745
  254  C 27  X     -0.0002770444    -0.0352590496    -0.0409878213    -0.0023160012     0.2419310716
  255  C 27  Y     -0.0001573528    -0.0715135560    -0.0791724134     0.0013570756    -0.2170682639
  256  C 27  Z     -0.0003725301    -0.0659195932    -0.1157379617     0.0007828484    -0.0361470458
  257  C 27 XX      0.0002301404     0.0136904073    -0.0169498989    -0.0008023460     0.0028063590
  258  C 27 YY     -0.0017087074    -0.0007673796     0.0007349115     0.0052806016    -0.0018241751
  259  C 27 ZZ      0.0014860982    -0.0128031950     0.0160342070    -0.0044420212    -0.0065318057
  260  C 27 XY     -0.0002559434     0.0156088809    -0.0184211435     0.0007127080    -0.0051940055
  261  C 27 XZ      0.0006683839     0.0149890398    -0.0184601999    -0.0021974895     0.0063736699
  262  C 27 YZ     -0.0004394156    -0.0070124752     0.0083039104     0.0013978796     0.0015093370
  263  C 28  S      0.0000409941    -0.0083980339     0.0105262536     0.0001233188    -0.0152897687
  264  C 28  S     -0.0001137610     0.0179473386    -0.0221882077    -0.0002111705     0.0492721855
  265  C 28  S      0.0007956586     0.0517147159    -0.0883959417    -0.0071606880     0.0354711444
  266  C 28  X      0.0002374215    -0.0160685533     0.0060610951    -0.0006935062     0.1133286248
  267  C 28  Y      0.0003272401    -0.0148573255     0.0005845142    -0.0008499976     0.1162150092
  268  C 28  Z      0.0004058217    -0.0392706543     0.0287863560     0.0000691636     0.0091511562
  269  C 28  X      0.0000940800    -0.0251844448     0.0307412388    -0.0010535601     0.3246701712
  270  C 28  Y      0.0002285999    -0.0169923984     0.0047389817    -0.0025621171     0.4354597193
  271  C 28  Z      0.0000969721    -0.0371937840     0.0512815694     0.0013419564    -0.0051572510
  272  C 28 XX     -0.0000185617     0.0023852010    -0.0012741357    -0.0002042482     0.0253549145
  273  C 28 YY     -0.0000178042     0.0041234404    -0.0040941664     0.0001501945    -0.0158868585
  274  C 28 ZZ      0.0000094909    -0.0024515261     0.0005028446    -0.0000037467     0.0013534704
  275  C 28 XY     -0.0000244262     0.0026937886     0.0004133333    -0.0000213606     0.0003183897
  276  C 28 XZ     -0.0000287195     0.0015518130     0.0012848834    -0.0002369938     0.0292111162
  277  C 28 YZ     -0.0000059221     0.0002648822    -0.0007565016    -0.0000662586     0.0094998599

                         61               62               63               64               65
                    0.0397699959     0.0523517727     0.0713400366     0.0857822072     0.0909364299
    1  C  1  S     -0.0286984491    -0.0534675399    -0.0129847162    -0.0077634356     0.0424325838
    2  C  1  S      0.0699865540     0.1206360065     0.0230669738     0.0296800583    -0.0823478511
    3  C  1  S      0.4173810085     0.8163435192    -0.1574983243     0.0786218424    -0.7472941112
    4  C  1  X      0.1751373510     0.0845216141    -0.0970103830    -0.0152593680    -0.0353440819
    5  C  1  Y     -0.0172106846    -0.0879474902    -0.0015704861    -0.0101025040     0.0306579779
    6  C  1  Z      0.0520078447     0.0585800938     0.1000308132     0.0281107597     0.0028434654
    7  C  1  X      0.2224184026     0.1471717907    -0.3017079248    -0.0363848805    -0.1006564569
    8  C  1  Y      0.0256365487    -0.2332068302    -0.2279514415    -0.0984933828     0.1137360040
    9  C  1  Z      0.0716209437     0.1230855303     0.4475402563     0.1148693392     0.0278146809
   10  C  1 XX      0.0079716420     0.0057158312     0.0048962558     0.0026615200    -0.0077433168
   11  C  1 YY     -0.0074254531     0.0160391374     0.0080718203     0.0037107892    -0.0052584988
   12  C  1 ZZ      0.0144986783     0.0056000422    -0.0094273678     0.0007665976    -0.0066363580
   13  C  1 XY      0.0057457855    -0.0005761960    -0.0042152851    -0.0000527351    -0.0023949855
   14  C  1 XZ     -0.0032515598     0.0032469968     0.0099917005     0.0010969728    -0.0001443960
   15  C  1 YZ     -0.0011758788     0.0065331492     0.0024888838     0.0001915372     0.0035127631
   16  C  2  S      0.0028009560    -0.0299664346    -0.0149599031    -0.0042640978    -0.0271704207
   17  C  2  S      0.0056763076     0.0887324851     0.0152081580     0.0181279583     0.0675217603
   18  C  2  S     -0.2613838365     0.2660445316     0.3089841910     0.1187987339     0.3437942398
   19  C  2  X     -0.1054653618    -0.0291911714    -0.1102179859    -0.0274244355     0.0511511340
   20  C  2  Y      0.0960901594    -0.0401655479    -0.0556746738    -0.0132058308    -0.0416348194
   21  C  2  Z     -0.0388274966     0.0081951375    -0.0277717146    -0.0069267126     0.0253436183
   22  C  2  X     -0.2932585402    -0.0593173418    -0.3302874401    -0.0648577672    -0.0543704599
   23  C  2  Y      0.1463437471    -0.1996622707    -0.1679683723    -0.0418510297    -0.0426098329
   24  C  2  Z     -0.1857443028    -0.0684198262    -0.0500970748    -0.0202517549     0.0264351878
   25  C  2 XX      0.0057787307    -0.0018084105     0.0041196815     0.0010013551     0.0104942901
   26  C  2 YY      0.0007485815     0.0013601798    -0.0055607605     0.0004512093     0.0052244864
   27  C  2 ZZ     -0.0068699411     0.0190844391     0.0066861486     0.0031114570    -0.0006997806
   28  C  2 XY      0.0014796375    -0.0051808294    -0.0122260299    -0.0015556482    -0.0035271008
   29  C  2 XZ      0.0081885811     0.0018248589    -0.0017545249    -0.0003491378     0.0069667239
   30  C  2 YZ      0.0032526619    -0.0002038370    -0.0054655631    -0.0008359098    -0.0038333447
   31  C  3  S      0.0334379717    -0.0333261057    -0.0163637992    -0.0037887929     0.0334600927
   32  C  3  S     -0.0746284240     0.1006936234     0.0508415436    -0.0059135066    -0.0802879109
   33  C  3  S     -0.3606881253     0.3304237004     0.3942578600     0.0766816524    -0.4023329747
   34  C  3  X     -0.0710146675     0.0099942464    -0.0628757933    -0.0064859098    -0.1646613166
   35  C  3  Y      0.0750498178     0.0002002975     0.0011629626    -0.0046288147     0.1085979328
   36  C  3  Z     -0.0235972769    -0.0418583987    -0.0822216541    -0.0071724788     0.0055841425
   37  C  3  X     -0.1255824346     0.0136298259    -0.1822747360     0.0062995964    -0.3134413918
   38  C  3  Y      0.1281424887    -0.1015039663     0.0406912856     0.0163377151     0.2136817438
   39  C  3  Z     -0.0489404954    -0.1655065171    -0.1829337271    -0.0308807477     0.0640054567
   40  C  3 XX      0.0054600041     0.0081553992     0.0123995879     0.0013641908    -0.0012847726
   41  C  3 YY     -0.0121075315     0.0148478672     0.0081358412     0.0002935213    -0.0102513743
   42  C  3 ZZ     -0.0087333622    -0.0019008516    -0.0072321375    -0.0026510414    -0.0064135773
   43  C  3 XY      0.0043536568     0.0081820239    -0.0004946976     0.0000337725    -0.0003915176
   44  C  3 XZ     -0.0062685184    -0.0035878509    -0.0021914680    -0.0013753821     0.0031185674
   45  C  3 YZ     -0.0041709044     0.0021374049    -0.0030007600    -0.0006005568    -0.0034977280
   46  C  4  S      0.0177007470    -0.0491622230    -0.0124657765     0.0071799109    -0.0362986791
   47  C  4  S     -0.0535677595     0.1163427925     0.0518635348    -0.0207576448     0.0816497513
   48  C  4  S     -0.0911048623     0.7247262152    -0.0784827217    -0.2634264886     0.4788103993
   49  C  4  X      0.0514925756     0.1155182468    -0.0262927841    -0.0220855507     0.1723708500
   50  C  4  Y      0.0044842207    -0.0089409847     0.1074281403     0.0063753397    -0.0028850442
   51  C  4  Z      0.0159854779    -0.0391275784    -0.0439336975    -0.0055587310     0.0709853603
   52  C  4  X      0.0678090706     0.2283457011     0.0710119298     0.0182283273     0.3385086123
   53  C  4  Y     -0.1006193673    -0.0206846977     0.3463186312     0.0025830905     0.0476885141
   54  C  4  Z      0.0000566936    -0.1147820977    -0.3180452901    -0.0688673495     0.0571112325
   55  C  4 XX     -0.0005311362     0.0062500579     0.0089299372     0.0005683289     0.0061800617
   56  C  4 YY     -0.0094318350     0.0080807396    -0.0030520877    -0.0037995673     0.0036691172
   57  C  4 ZZ     -0.0002176460     0.0117319195     0.0050045975    -0.0022137962     0.0094386420
   58  C  4 XY     -0.0026314545    -0.0013059940    -0.0049893529    -0.0014254575     0.0057739209
   59  C  4 XZ     -0.0064085613    -0.0001328027     0.0015586729    -0.0004806942     0.0014323708
   60  C  4 YZ      0.0072327061     0.0085265757     0.0065971148     0.0020484873     0.0004263125
   61  C  5  S      0.0225462077     0.0214296186    -0.0484912238    -0.0106635181     0.0046019115
   62  C  5  S     -0.0549174752    -0.0366379685     0.1262700637     0.0178490900    -0.0139335159
   63  C  5  S     -0.2917388838    -0.2871385935     0.7221580227    -0.1889595274    -0.0509681870
   64  C  5  X     -0.0466133020     0.0515257118     0.0008870329     0.0047872124    -0.0283767016
   65  C  5  Y      0.0446097811     0.0050170431    -0.0232907181     0.0007931911    -0.1029031589
   66  C  5  Z     -0.1618326843    -0.0286648005     0.0197969772     0.0163486906    -0.1177436229
   67  C  5  X      0.0680232001     0.2382205268     0.2384943067    -0.2932200469    -0.1299372353
   68  C  5  Y      0.1801145870    -0.1257005097     0.0044009046    -0.0099089751    -0.2992679600
   69  C  5  Z     -0.4616692759    -0.0195918485    -0.1318906491     0.1877127716    -0.2517615893
   70  C  5 XX     -0.0206150176    -0.0027760885    -0.0033600182    -0.0023069493    -0.0144604506
   71  C  5 YY      0.0040395024     0.0074581379     0.0144437134     0.0018073936     0.0113978128
   72  C  5 ZZ      0.0043926781    -0.0126265501     0.0191198341     0.0031925862    -0.0004145522
   73  C  5 XY      0.0058193112    -0.0214584384     0.0098917283     0.0035181174    -0.0169613751
   74  C  5 XZ     -0.0105128492     0.0181348582    -0.0011147029     0.0017338222    -0.0168059149
   75  C  5 YZ     -0.0134869377     0.0072684880    -0.0097479605    -0.0026173855     0.0022490271
   76  C  6  S      0.0055030042    -0.0174017324    -0.0438848369    -0.0156664060     0.0000414002
   77  C  6  S     -0.0116840240     0.0205679679     0.0353903617     0.0133618971     0.0041258237
   78  C  6  S     -0.1145033558     0.3997693982     1.4743030212     0.5067069217     0.0142873035
   79  C  6  X      0.0550888308    -0.0039251880    -0.0235326975    -0.0104862001     0.0295732020
   80  C  6  Y      0.0683780643     0.0394827622     0.0520670104     0.0188510350    -0.0263385284
   81  C  6  Z     -0.0534925054     0.0327506776     0.0382286836     0.0062663082     0.0357553290
   82  C  6  X      0.1281932739    -0.0074981569    -0.0299813964    -0.0264934128     0.0464729510
   83  C  6  Y      0.1674255234     0.1000035277    -0.0631516439     0.0153073630    -0.1355950176
   84  C  6  Z     -0.1113378628     0.0812849050    -0.0604234968    -0.0495799124     0.1305786539
   85  C  6 XX     -0.0008913949     0.0057386191     0.0014866121    -0.0000385522     0.0086299918
   86  C  6 YY      0.0011073463    -0.0006380938     0.0012664503     0.0015128793    -0.0044087602
   87  C  6 ZZ     -0.0036768253    -0.0027046572     0.0073765293     0.0023168639    -0.0024914289
   88  C  6 XY     -0.0091528192    -0.0060046789     0.0078229785     0.0008300303     0.0014475067
   89  C  6 XZ      0.0021484351    -0.0025209032     0.0001114203     0.0007732701    -0.0093267141
   90  C  6 YZ     -0.0036192835    -0.0051518272    -0.0066705916    -0.0012140635     0.0010898223
   91  C  7  S      0.0014981201     0.0104219018     0.0147901344     0.0034678558     0.0073536505
   92  C  7  S      0.0038204782    -0.0344630003    -0.0446813435     0.0008214085    -0.0154491108
   93  C  7  S     -0.0503110521    -0.0470724507    -0.1901800054    -0.1246213067    -0.1045023092
   94  C  7  X      0.1120903068     0.1561496248    -0.1044904290    -0.0287791112     0.0593798093
   95  C  7  Y     -0.0679203064    -0.0002601587    -0.0642350644    -0.0238053889     0.1368427981
   96  C  7  Z     -0.2239835725    -0.1241638450     0.1085742053     0.0158845838     0.1835555082
   97  C  7  X     -0.0084279716     0.1353144719    -0.6653809057     0.1041499255     0.0818095352
   98  C  7  Y      0.0971116606     0.0944858659     0.6695531799    -0.1727595332     0.2019754962
   99  C  7  Z     -0.3172786601    -0.2181391041    -0.3371617203     0.0963758540     0.2129554577
  100  C  7 XX     -0.0164652432    -0.0169742866     0.0043011821     0.0016016328    -0.0065199971
  101  C  7 YY     -0.0101683567     0.0004855633    -0.0056019477    -0.0013214438     0.0134511921
  102  C  7 ZZ      0.0240540802     0.0105475977    -0.0138738165    -0.0007175884    -0.0117890232
  103  C  7 XY      0.0111727027     0.0089051842    -0.0139903265    -0.0014387471    -0.0042608786
  104  C  7 XZ      0.0093231054    -0.0001676766     0.0067191272     0.0010439690    -0.0099366640
  105  C  7 YZ     -0.0163600362    -0.0136355468     0.0021101295    -0.0000966153     0.0044438767
  106  C  8  S     -0.0006946601     0.0016351369    -0.0033322219     0.0220991628     0.0017376567
  107  C  8  S     -0.0004452222    -0.0057989306     0.0109629959    -0.0526960417    -0.0019305778
  108  C  8  S     -0.0570006968    -0.0270813106     0.3403252348     0.0219014273     0.0846598765
  109  C  8  X     -0.0300049303     0.0043631031    -0.0075696940     0.0466043960    -0.0470528592
  110  C  8  Y     -0.0515952296     0.0018830354    -0.0042099837     0.0038794941    -0.0929222014
  111  C  8  Z     -0.0611073070    -0.0034578939     0.0053677286    -0.0082911564    -0.1134944132
  112  C  8  X      0.0254964835     0.0322817620    -0.1284654889    -0.2477591411    -0.1485242615
  113  C  8  Y     -0.0924224190     0.0332994733    -0.0028078619     0.0238944925    -0.1221407160
  114  C  8  Z     -0.1074366938    -0.0447447415     0.0587288016     0.1088344545    -0.1482656909
  115  C  8 XX     -0.0094208601     0.0074017703    -0.0047640006     0.0099949897    -0.0076936712
  116  C  8 YY     -0.0006120373     0.0006745545     0.0014093935    -0.0124090384     0.0002091126
  117  C  8 ZZ      0.0095914886    -0.0094111526     0.0067702961    -0.0053956296     0.0079766620
  118  C  8 XY      0.0115505546    -0.0178102952     0.0104985879     0.0052113088    -0.0146949993
  119  C  8 XZ     -0.0114141312     0.0109853832    -0.0064349190    -0.0101886609    -0.0108160603
  120  C  8 YZ     -0.0042407410     0.0065788433    -0.0058239227     0.0046473488     0.0069424894
  121  N  9  S      0.0052162130     0.0042243535     0.0240472444     0.0006289729     0.0033978038
  122  N  9  S      0.0030102429     0.0061013740     0.0196852992     0.0080266097     0.0060517044
  123  N  9  S      0.2177191631     0.1065968744     0.9526067996    -0.1485253243     0.0494910084
  124  N  9  X      0.1227046386     0.1712781210    -0.1004369867    -0.0126736927     0.0498689291
  125  N  9  Y     -0.0757035627     0.0170032091    -0.0623626504    -0.0175669481     0.1268856062
  126  N  9  Z     -0.2342170513    -0.1498407720     0.1065999481     0.0040268936     0.1631727657
  127  N  9  X     -0.1768606272    -0.2237702921     0.0014686869     0.0456286982    -0.0798029668
  128  N  9  Y      0.1297771176    -0.0010948437     0.2572681205    -0.0106816744    -0.1671551775
  129  N  9  Z      0.2531526887     0.1739594647    -0.2517906718     0.0141000394    -0.2215777223
  130  N  9 XX     -0.0027145817    -0.0021701188    -0.0013474046     0.0018620455    -0.0011105915
  131  N  9 YY     -0.0016430364     0.0002698397    -0.0014912175    -0.0000325247     0.0048470931
  132  N  9 ZZ      0.0021698430     0.0012550087    -0.0057216240     0.0004365304    -0.0035837421
  133  N  9 XY      0.0004178278     0.0006484736    -0.0065002552    -0.0002022181    -0.0018803356
  134  N  9 XZ      0.0019897946     0.0004444877     0.0037587136    -0.0000220980    -0.0024221399
  135  N  9 YZ     -0.0032086438    -0.0023268195    -0.0025431685     0.0008388760     0.0008487386
  136  C 10  S     -0.0212883182     0.0247955360    -0.0271794803     0.0372586608     0.0074122328
  137  C 10  S      0.0547336408    -0.0653039304     0.0636299706    -0.0794029623    -0.0189099290
  138  C 10  S      0.1564755503    -0.2299415937     0.2725065422    -0.3597514943    -0.0648880686
  139  C 10  X     -0.0251808228     0.0295612771    -0.0376821692     0.0606183372    -0.0048616766
  140  C 10  Y     -0.0198336494     0.0302006114     0.0002552752    -0.0737420141    -0.0242939597
  141  C 10  Z      0.0350073330    -0.0386506207     0.0166594114     0.0390160552    -0.0345650399
  142  C 10  X      0.0257263712    -0.0564989352    -0.0207991954     0.3182654591     0.0076890005
  143  C 10  Y      0.0199470979     0.0345249473     0.0865494423    -0.2738020964    -0.0337317381
  144  C 10  Z      0.0034894586    -0.0043111180    -0.0643008468     0.0950458437    -0.0240777009
  145  C 10 XX      0.0028459780    -0.0009195978     0.0013949804    -0.0059753213     0.0038888685
  146  C 10 YY      0.0094885591    -0.0069154123     0.0056013790    -0.0007056300     0.0073550792
  147  C 10 ZZ     -0.0018709808    -0.0047766991     0.0045081039    -0.0077212847    -0.0150382439
  148  C 10 XY      0.0023899379     0.0013928448    -0.0001929025    -0.0112929091     0.0070385463
  149  C 10 XZ      0.0036733823    -0.0035512084     0.0021879325     0.0082653158     0.0029225703
  150  C 10 YZ     -0.0006075113     0.0006533408    -0.0001737116    -0.0019806019    -0.0005692073
  151  C 11  S      0.0097847130    -0.0126071751     0.0040892173     0.0449734614     0.0013887267
  152  C 11  S     -0.0228657197     0.0308091328    -0.0158682636    -0.1010611150    -0.0039840082
  153  C 11  S     -0.1099859960     0.1931568989    -0.0176402235    -0.8450517946    -0.0337847022
  154  C 11  X      0.0356133338    -0.0239646739     0.0249028861    -0.0429520798     0.0375850152
  155  C 11  Y      0.0274473611     0.0047813603     0.0079423928    -0.0933952929     0.0819903585
  156  C 11  Z      0.0290071604     0.0065586193    -0.0167194576     0.0844706978     0.1126984797
  157  C 11  X      0.0816331337    -0.0696441081     0.0703653117    -0.0685258762     0.0606211031
  158  C 11  Y      0.0213761471     0.0224013028    -0.0328130512    -0.2381985970     0.1334729656
  159  C 11  Z      0.0524802299     0.0115745228    -0.0011897030     0.2085545284     0.2022076060
  160  C 11 XX     -0.0036899079     0.0027848176     0.0002473504    -0.0165160104    -0.0037229860
  161  C 11 YY      0.0015824645     0.0023881466    -0.0020068254    -0.0032775814     0.0085978147
  162  C 11 ZZ     -0.0023990225     0.0012371321    -0.0016975621    -0.0008200105    -0.0056771801
  163  C 11 XY      0.0004289864    -0.0018178897    -0.0003119958     0.0074452986    -0.0003486994
  164  C 11 XZ     -0.0035904459     0.0011694207    -0.0005080381    -0.0015624544    -0.0048794031
  165  C 11 YZ      0.0010635677     0.0004502071     0.0010531981    -0.0086871884     0.0022853776
  166  C 12  S     -0.0001589213     0.0000379715    -0.0062228137     0.0418203467     0.0039135849
  167  C 12  S      0.0011622308     0.0001135932     0.0100623037    -0.0923511645    -0.0095378197
  168  C 12  S     -0.0117055344    -0.0224117723     0.0166444327    -0.5706793290    -0.0646040899
  169  C 12  X     -0.0196876231    -0.0000509743     0.0129773689    -0.1224474614    -0.0616715640
  170  C 12  Y     -0.0387640194     0.0010162273    -0.0010917863     0.0099928788    -0.0946399633
  171  C 12  Z     -0.0450381232    -0.0009049101    -0.0059818950     0.0592272108    -0.1074109357
  172  C 12  X     -0.0280815239     0.0072864794     0.0497759729    -0.3678271782    -0.1375742877
  173  C 12  Y     -0.0772155051     0.0024482276    -0.0080624373     0.0348816662    -0.1942100046
  174  C 12  Z     -0.0798075650    -0.0055102907    -0.0172137719     0.1596096007    -0.2147910899
  175  C 12 XX     -0.0015842146     0.0004387616    -0.0022836118     0.0057747154    -0.0034912752
  176  C 12 YY      0.0000347210     0.0000817413     0.0020489009    -0.0148239483    -0.0012888741
  177  C 12 ZZ      0.0018044249    -0.0005727330     0.0015979516    -0.0097375327     0.0026962840
  178  C 12 XY     -0.0004422126    -0.0011438815     0.0006683874     0.0016390299    -0.0043648568
  179  C 12 XZ     -0.0020324716     0.0007660705     0.0010097404    -0.0075197791    -0.0046456321
  180  C 12 YZ      0.0003389114     0.0004442555    -0.0013568329     0.0061857401     0.0025247018
  181  C 13  S     -0.0103940420     0.0128524020    -0.0128491959     0.0375335197     0.0066244886
  182  C 13  S      0.0263635209    -0.0311110107     0.0259018627    -0.0834778228    -0.0162481757
  183  C 13  S      0.1601171105    -0.1400967293     0.1949254938    -0.6879805980    -0.1223106848
  184  C 13  X     -0.0050168421     0.0237976437     0.0003203573    -0.0834396769     0.0424423319
  185  C 13  Y      0.0291351650     0.0027318184    -0.0123774412     0.0701577664     0.0989420167
  186  C 13  Z      0.0459781703    -0.0122793004     0.0112727069    -0.0370059047     0.1004116193
  187  C 13  X     -0.0339298305     0.0462240083    -0.0125857498    -0.1598372420     0.0761046218
  188  C 13  Y      0.0313770784     0.0326064055    -0.0214939409     0.1850235941     0.1861405581
  189  C 13  Z      0.0955035278    -0.0471486109     0.0255366564    -0.1108607146     0.1573477696
  190  C 13 XX      0.0003406956    -0.0008137701     0.0009664140    -0.0079981467    -0.0016287895
  191  C 13 YY     -0.0012708016    -0.0021969388     0.0009576407     0.0003152993    -0.0087910953
  192  C 13 ZZ      0.0064512646    -0.0030840861     0.0029173411    -0.0089350905     0.0069568404
  193  C 13 XY     -0.0005073140    -0.0018184654     0.0027837847    -0.0092682956    -0.0039455985
  194  C 13 XZ     -0.0010559051     0.0009045451    -0.0019523191     0.0084238784     0.0025414044
  195  C 13 YZ     -0.0008033206     0.0008184746    -0.0003524583    -0.0023914382    -0.0014281872
  196  C 14  S      0.0207978163    -0.0261647534     0.0067556562     0.0401313203    -0.0020581331
  197  C 14  S     -0.0541225691     0.0661381925    -0.0221179132    -0.0901254726     0.0059335228
  198  C 14  S     -0.1926576163     0.2136661005    -0.0323022998    -0.2880407082     0.0499503048
  199  C 14  X      0.0418020953    -0.0475523802     0.0181797257     0.0303496639    -0.0206637922
  200  C 14  Y     -0.0234729444     0.0335162784    -0.0327027655     0.0466551166    -0.0179232049
  201  C 14  Z      0.0091374964    -0.0082016017     0.0200691965    -0.0484541965    -0.0369333766
  202  C 14  X     -0.0427694620     0.0127969541    -0.0187076012     0.1403603187     0.0154082321
  203  C 14  Y     -0.0060342240     0.0032814754    -0.0622531985     0.1971057561    -0.0060182018
  204  C 14  Z      0.0535375126    -0.0081442975     0.0600505620    -0.2236019920    -0.0575844468
  205  C 14 XX      0.0033608594    -0.0005842159     0.0020771689    -0.0128878457     0.0058709869
  206  C 14 YY     -0.0100028165     0.0069602048    -0.0035314377    -0.0018815775    -0.0082908800
  207  C 14 ZZ     -0.0037864190     0.0061644402    -0.0032618033    -0.0011031533     0.0037332634
  208  C 14 XY      0.0011117422     0.0011582136    -0.0014394252     0.0059790170     0.0061290663
  209  C 14 XZ      0.0026919418     0.0021289873    -0.0008186643    -0.0039965404     0.0100661980
  210  C 14 YZ     -0.0006889469    -0.0018028262     0.0018271972    -0.0079361528    -0.0064487405
  211  H 15  S      0.0516344866    -0.0355911952    -0.0542846988    -0.0106004571     0.0040902584
  212  H 15  S     -0.0601356928    -0.6256796665    -0.7532949832    -0.2539668748     0.3397636398
  213  H 16  S      0.0193291799    -0.0357816313    -0.0479193686    -0.0092225923    -0.0136999905
  214  H 16  S      0.0754491784    -0.4759791820    -0.6675550515    -0.1800315453    -0.2673766218
  215  H 17  S     -0.0133411570    -0.0358528867    -0.0415851289    -0.0114427460     0.0207565758
  216  H 17  S      0.1071859519    -0.4642205819    -0.5880922010    -0.0732288213     0.2365680701
  217  H 18  S     -0.0431897616    -0.0301714589    -0.0450180302    -0.0084197188    -0.0151844147
  218  H 18  S      0.0429260310    -0.5475385788    -0.6718906579     0.0836264712    -0.3392750601
  219  H 19  S     -0.0271910734    -0.0492807950    -0.0016444336    -0.0001984963    -0.0281749202
  220  H 19  S     -0.1389246120    -0.3825805953    -0.5080977292    -0.1521241342    -0.1541611318
  221  H 20  S      0.0405732086     0.0478182482    -0.0574885320    -0.0143979327     0.0219010203
  222  H 20  S      0.1925796857    -0.1592893744    -0.6546528225    -0.2452662839     0.2173802547
  223  H 21  S      0.0096124442    -0.0130538537     0.0014721862     0.0658481076     0.0031974691
  224  H 21  S     -0.0559837514     0.0243813509    -0.2845051473     0.8265423480     0.0566809785
  225  H 22  S      0.0111406328    -0.0136223743     0.0008771020     0.0655704396     0.0032057511
  226  H 22  S      0.0572687835    -0.0854238588    -0.0287462215     0.9795670203     0.0673483241
  227  H 23  S     -0.0002978735    -0.0005788229    -0.0121774763     0.0677438549     0.0057829236
  228  H 23  S     -0.0021236150    -0.0012595820    -0.1073200505     0.9634770187     0.0982037257
  229  H 24  S     -0.0116483418     0.0149557856    -0.0169340508     0.0581771670     0.0081440296
  230  H 24  S     -0.0632306737     0.0865874438    -0.1524897218     0.8178014676     0.1119854816
  231  H 25  S     -0.0131772707     0.0123482797    -0.0142448551     0.0596172038     0.0084899099
  232  H 25  S      0.0276172730    -0.0657957669    -0.1479684031     0.6514455441     0.0318808955
  233  C 26  S      0.0025941164     0.0121214479     0.0041568684     0.0216864258    -0.0022008351
  234  C 26  S     -0.0177638596    -0.0322930644     0.0331565638    -0.0900302159     0.0072011495
  235  C 26  S      0.1016572633    -0.0365585314    -0.8139744700    -0.1853103223    -0.1705662086
  236  C 26  X     -0.0395907836     0.0689708407     0.0162518800    -0.0260723235    -0.0501175137
  237  C 26  Y      0.1449185623    -0.1653628731     0.1142356366     0.0290662052    -0.1434892318
  238  C 26  Z     -0.1132498638     0.1084189405    -0.1032853312     0.0025199435    -0.0971702629
  239  C 26  X      0.0993281353     0.1862305850     0.1712977419    -0.4724396613    -0.1695624174
  240  C 26  Y      0.1435507140    -0.2633916968     0.1905626569     0.0667969482    -0.1751021348
  241  C 26  Z     -0.2006750034     0.1343114248    -0.2229811238     0.1635108592    -0.0956445651
  242  C 26 XX      0.0128769104    -0.0091475418     0.0100463995    -0.0037342670     0.0157659913
  243  C 26 YY      0.0021769422    -0.0016706425    -0.0023791356    -0.0061392842     0.0007551160
  244  C 26 ZZ     -0.0168588833     0.0058891057    -0.0052171079    -0.0060747064    -0.0152495726
  245  C 26 XY     -0.0103239442     0.0165184875    -0.0086671120    -0.0038663721     0.0193745401
  246  C 26 XZ      0.0170866128    -0.0115283764     0.0019156688    -0.0013436110     0.0143765841
  247  C 26 YZ      0.0004326526    -0.0079248581     0.0056542609     0.0003041659    -0.0091526602
  248  C 27  S      0.0028186544    -0.0047148653    -0.0177329396    -0.0168343657    -0.0027035067
  249  C 27  S     -0.0169330852     0.0062643440     0.0616640931     0.0323694981     0.0119532812
  250  C 27  S     -0.1146649653    -0.0459628134    -0.1500357463     0.4518122157     0.0934070354
  251  C 27  X      0.0818339554    -0.0645938126    -0.0094574915     0.0483149394     0.0819921201
  252  C 27  Y     -0.1147608598     0.2133067174    -0.1194989428    -0.0424595805     0.2040723714
  253  C 27  Z      0.1944659646    -0.1508819007     0.1049906129    -0.0120987111     0.1800847054
  254  C 27  X      0.2295384066    -0.0083336542    -0.2025715467    -0.3625614664    -0.0268094052
  255  C 27  Y     -0.1486190635     0.2793134956    -0.1779818626    -0.0516291970     0.2936738194
  256  C 27  Z      0.2010730372    -0.2253650277     0.2337111300     0.1647595329     0.3250966019
  257  C 27 XX      0.0017896502    -0.0055707729     0.0096241284    -0.0044928640     0.0013128124
  258  C 27 YY     -0.0005440482    -0.0001939586     0.0015191698     0.0073748724     0.0011558230
  259  C 27 ZZ     -0.0049726130     0.0061927591    -0.0020961432     0.0039187818    -0.0003717331
  260  C 27 XY     -0.0128800723     0.0118067966    -0.0082316940    -0.0020859353     0.0058663704
  261  C 27 XZ      0.0035903168    -0.0072862938     0.0034333771     0.0064743330     0.0013964175
  262  C 27 YZ      0.0047134829    -0.0050990528     0.0046688431    -0.0007576619    -0.0023959977
  263  C 28  S     -0.0437791550     0.0261262948    -0.0550628813    -0.0041971619    -0.0229860784
  264  C 28  S      0.0964989107    -0.0523656012     0.1446962266     0.0189638043     0.0504596563
  265  C 28  S      0.5235030264    -0.3916358118    -0.1535298107     0.1168150720     0.3479910365
  266  C 28  X      0.0550168359     0.0176945827     0.0368114690     0.0041862887    -0.0232399400
  267  C 28  Y      0.0050563879    -0.0589543024    -0.0190562073    -0.0017383746    -0.0017117456
  268  C 28  Z     -0.1574983685     0.0396254546    -0.0008604035     0.0013050313    -0.0317735586
  269  C 28  X     -0.0087354085     0.1817199052    -0.5130369719     0.0809484184    -0.1184172240
  270  C 28  Y      0.1532832473    -0.0473364382     0.4800394380    -0.1655396982     0.0878163749
  271  C 28  Z     -0.5950386660    -0.1210361216    -0.2618864169     0.1071269189     0.0744057417
  272  C 28 XX      0.0114110358     0.0144900712    -0.0007738627    -0.0003458115     0.0102585172
  273  C 28 YY      0.0147880773    -0.0128563644     0.0113523585     0.0027389983    -0.0151522799
  274  C 28 ZZ     -0.0045485001    -0.0129140921     0.0220534755     0.0023873371     0.0170964769
  275  C 28 XY     -0.0249009026    -0.0053424573     0.0183329382     0.0031264935     0.0048418810
  276  C 28 XZ     -0.0088300137    -0.0113907395    -0.0093830194    -0.0030862024     0.0129461085
  277  C 28 YZ      0.0170870209     0.0204408202    -0.0056367207    -0.0009303364    -0.0023065576

                         66               67               68               69               70
                    0.0971703882     0.1048012140     0.1225595085     0.1253621875     0.1319686488
    1  C  1  S     -0.0035692249    -0.0328657537     0.0363700446    -0.0436435402     0.0380565789
    2  C  1  S      0.0172046774     0.0714902244    -0.0540659355     0.0663075814    -0.0846469617
    3  C  1  S      0.0296830491     0.9667555928    -0.8069501451     0.8132139157    -0.4604701998
    4  C  1  X     -0.0083026821    -0.0581239027     0.0733320551    -0.0940534198     0.1078233540
    5  C  1  Y     -0.0344200614    -0.0474217687     0.0219345972    -0.0359081962     0.0536835857
    6  C  1  Z     -0.0256732556     0.1424446290    -0.0325829755    -0.0014892240    -0.0153950195
    7  C  1  X      0.0592311137    -0.1893868595     0.2602948967    -0.3505991269     0.3341031263
    8  C  1  Y     -0.4029381110    -0.2211675127     0.0237425675    -0.0492370766     0.2678425936
    9  C  1  Z     -0.1435329192     0.4792980534    -0.1391722895     0.0881601750    -0.2302036921
   10  C  1 XX     -0.0050616904     0.0017263466    -0.0070660471     0.0101822319    -0.0096926009
   11  C  1 YY      0.0009648358     0.0127283371    -0.0007594557     0.0025976665    -0.0125907411
   12  C  1 ZZ      0.0065598539     0.0054984187    -0.0051533820     0.0023489548     0.0036853182
   13  C  1 XY     -0.0039690417     0.0004682606     0.0046373243    -0.0079351539     0.0041776453
   14  C  1 XZ     -0.0093626441     0.0047604021    -0.0010569104    -0.0016898639     0.0059272344
   15  C  1 YZ     -0.0002602426    -0.0019910910     0.0006377501    -0.0020597209     0.0055804045
   16  C  2  S      0.0312822576    -0.0313428891    -0.0194665041     0.0520608597    -0.0728173320
   17  C  2  S     -0.0472842044     0.0809163682     0.0436567806    -0.1222054267     0.1663391553
   18  C  2  S     -0.8009663838     0.3117436721     0.5757662742    -0.8925099988     0.4844011877
   19  C  2  X      0.0661093468    -0.0543094660    -0.0242348253     0.0814075746    -0.1021019429
   20  C  2  Y      0.1055078575    -0.0921459329    -0.0017082429     0.0119871250     0.0529587654
   21  C  2  Z     -0.0132310674    -0.0073680778     0.0360819899    -0.0340754675    -0.0274412458
   22  C  2  X      0.3084218649    -0.3052058754     0.0076558169     0.2692864425    -0.6064256744
   23  C  2  Y      0.2951428231    -0.4526629245     0.0120901249     0.1680422973    -0.2283674137
   24  C  2  Z     -0.0991041433    -0.1836883403     0.2592873479    -0.2266839720    -0.1359087036
   25  C  2 XX     -0.0062633747     0.0040729404     0.0040102109    -0.0127022054     0.0220148249
   26  C  2 YY     -0.0009912589     0.0075060359     0.0049122654    -0.0110300249     0.0102713915
   27  C  2 ZZ     -0.0057231458     0.0059469947     0.0023879901    -0.0039717166     0.0017577406
   28  C  2 XY      0.0104088545    -0.0029771128     0.0042810006    -0.0058138571     0.0041756740
   29  C  2 XZ      0.0023790459    -0.0021063782     0.0023777008    -0.0019665099     0.0014147775
   30  C  2 YZ      0.0019458863    -0.0038552817    -0.0069600837     0.0071016489     0.0048412583
   31  C  3  S      0.0293624543     0.0393710120    -0.0491794482     0.0238677462     0.0670798464
   32  C  3  S     -0.0504346941    -0.0988032875     0.0984051449    -0.0291872319    -0.1344501777
   33  C  3  S     -0.8023374370    -0.4538847465     0.8007782037    -0.6172098223    -0.5835506833
   34  C  3  X     -0.0178748748     0.0144461195    -0.0333167385     0.0021773556     0.1425649321
   35  C  3  Y     -0.0037244318     0.0158207194     0.0361062373    -0.0437018000     0.0033217646
   36  C  3  Z      0.1049786310     0.1339027398    -0.0610968280     0.0295453776     0.0366925444
   37  C  3  X      0.0308885190     0.1590622199    -0.0131537760    -0.0966280566     0.4417573741
   38  C  3  Y     -0.1391464012     0.1756142223     0.1584247065    -0.2619645960     0.0648909525
   39  C  3  Z      0.3031975450     0.6089255459    -0.3631027168     0.0818542229     0.6062808390
   40  C  3 XX     -0.0100904223    -0.0071105071     0.0095376279    -0.0049197736    -0.0101821612
   41  C  3 YY     -0.0077394819    -0.0103950473     0.0013848834     0.0051968440    -0.0092586683
   42  C  3 ZZ      0.0042011113    -0.0047423850     0.0116192805    -0.0082408619    -0.0086502158
   43  C  3 XY      0.0036701105     0.0015381427     0.0010462092    -0.0018134270     0.0060547757
   44  C  3 XZ      0.0036597667     0.0055883097    -0.0014472546     0.0018165006    -0.0050312203
   45  C  3 YZ      0.0006298909     0.0030246669    -0.0050226196     0.0069964691    -0.0056913520
   46  C  4  S     -0.0117381656     0.0363800961     0.0335960150    -0.0450962859    -0.0258327332
   47  C  4  S      0.0249720232    -0.0679372167    -0.0641528803     0.0877975285     0.0713879524
   48  C  4  S      0.2293022264    -1.0946815455    -0.5575847560     1.1168815493     0.2078182208
   49  C  4  X      0.0118488530    -0.0323451369     0.0494300217    -0.0215182471    -0.0313572802
   50  C  4  Y     -0.0072991560    -0.1473841663    -0.0159204785     0.0253473150     0.0508471447
   51  C  4  Z     -0.0415839299     0.0879697468     0.0470449195    -0.0572768169    -0.0541495058
   52  C  4  X      0.1807325338    -0.1305899774     0.2039983223    -0.0922728346    -0.1377693568
   53  C  4  Y     -0.1842772778    -0.4525711335    -0.1859633981     0.0608718968     0.3313479264
   54  C  4  Z     -0.3569284913     0.2935878277     0.1355918897    -0.0997351133    -0.3139109258
   55  C  4 XX     -0.0034108795    -0.0076325317    -0.0073480308     0.0110796680    -0.0008044894
   56  C  4 YY      0.0095474281    -0.0001435193    -0.0072561815     0.0101128263     0.0037251582
   57  C  4 ZZ     -0.0013200640    -0.0112667840     0.0007182326     0.0009942814     0.0116839116
   58  C  4 XY     -0.0005013922    -0.0029720844     0.0044083777    -0.0017149304    -0.0089333068
   59  C  4 XZ     -0.0069420222     0.0021954893    -0.0002524634     0.0002262037    -0.0042283521
   60  C  4 YZ     -0.0017940290    -0.0032189379     0.0031158592    -0.0012279495    -0.0026154107
   61  C  5  S      0.0064602520    -0.0112105846     0.0124734568    -0.0053511031    -0.0025559413
   62  C  5  S      0.0030030257    -0.0024561613    -0.0174766640     0.0224437027     0.0044106437
   63  C  5  S     -0.7460250333     0.0535021892    -0.6415308757     0.5405327238     0.1971608101
   64  C  5  X     -0.0073717810    -0.0559809497     0.0091050271     0.0129664720     0.0148855997
   65  C  5  Y      0.0147494476    -0.0156532766    -0.0409292709     0.0352410608     0.0291821215
   66  C  5  Z      0.0281676523     0.0422245251    -0.0050679630    -0.0085651647    -0.0031831882
   67  C  5  X     -0.2105218400     0.0309785380    -0.2360705845     0.4542907289     0.4324349304
   68  C  5  Y     -0.0974778370    -0.0575419397    -0.1484463141    -0.0116719394     0.1568086806
   69  C  5  Z      0.1459938549     0.1117630023     0.1942373842    -0.2601752433    -0.0860332748
   70  C  5 XX      0.0059302772     0.0064879132    -0.0026522667     0.0016859122     0.0070407024
   71  C  5 YY     -0.0033045962    -0.0024905269    -0.0020436803     0.0034495115    -0.0012270386
   72  C  5 ZZ     -0.0056166878    -0.0068095376    -0.0005844062     0.0015088588    -0.0052974717
   73  C  5 XY     -0.0021737568    -0.0062242065     0.0026992163    -0.0052212818    -0.0002060213
   74  C  5 XZ     -0.0067173787    -0.0035734183     0.0031323854    -0.0015594702     0.0034338803
   75  C  5 YZ     -0.0049924677     0.0027082352    -0.0012743909     0.0029897290    -0.0029317417
   76  C  6  S     -0.0858744517    -0.0036179739    -0.0410295697     0.0472616969    -0.0036176740
   77  C  6  S      0.1063577804     0.0060906588     0.0573020153    -0.0654744816     0.0135450827
   78  C  6  S      2.3202410522     0.1148205959     0.8591885081    -1.0582170851    -0.0037122076
   79  C  6  X     -0.0787202198    -0.0015891277     0.0525845042    -0.0731366004     0.0752872585
   80  C  6  Y      0.1435564034    -0.0002807424     0.0075425222    -0.0166396609     0.0234263305
   81  C  6  Z      0.0868745335     0.0090093944     0.0337972891    -0.0406829700     0.0127760460
   82  C  6  X     -0.2407471020     0.0441945634     0.1006346530    -0.1830388262     0.2466360527
   83  C  6  Y      0.3966558297     0.1029245636     0.0589863268    -0.0683656884     0.0480958162
   84  C  6  Z      0.2551584078    -0.0970497806     0.1198629747    -0.1101757161     0.1571407720
   85  C  6 XX      0.0042830062    -0.0004239712     0.0082952487    -0.0077204930    -0.0024043703
   86  C  6 YY      0.0115534570     0.0002488355     0.0052049481    -0.0056846959    -0.0020243142
   87  C  6 ZZ      0.0094083800     0.0016724501    -0.0004468165    -0.0027562248     0.0075561528
   88  C  6 XY      0.0003561326    -0.0006484118    -0.0065428821     0.0095738563    -0.0065601982
   89  C  6 XZ     -0.0016054184    -0.0002999966    -0.0027214942     0.0018251639     0.0016157116
   90  C  6 YZ      0.0048921096     0.0008500277    -0.0000462444     0.0012912725    -0.0025133857
   91  C  7  S     -0.0138334063    -0.0013863330    -0.0020635890     0.0038452585    -0.0102204324
   92  C  7  S      0.0208642490    -0.0073945912    -0.0009107390    -0.0100136676     0.0096976888
   93  C  7  S      0.3151323099    -0.1198005809     0.0812678238    -0.2055977473     0.0768946397
   94  C  7  X      0.0090222509    -0.0047530074     0.0226878397     0.0141711259    -0.0284678204
   95  C  7  Y      0.0503453322     0.0153177770     0.0241341062    -0.0164326920    -0.0034076559
   96  C  7  Z     -0.0065233871     0.0354268259    -0.0016990925    -0.0156746023    -0.0221555544
   97  C  7  X     -0.0483231680    -0.2905835150     0.0583963747    -0.2501321036    -0.3617246431
   98  C  7  Y      0.0444086440     0.5213025125    -0.0751167294     0.2928337252     0.5146074855
   99  C  7  Z     -0.0489652358    -0.2799339737     0.1040604886    -0.2868258604    -0.2218895291
  100  C  7 XX      0.0013073895    -0.0023439292     0.0008672697    -0.0030266469     0.0008545979
  101  C  7 YY      0.0030196838     0.0014939018    -0.0003547727    -0.0001339700    -0.0028503229
  102  C  7 ZZ      0.0009996227    -0.0045045381     0.0005208009    -0.0028676724     0.0018010884
  103  C  7 XY      0.0025805770    -0.0043683346     0.0021272929    -0.0024485774    -0.0016120381
  104  C  7 XZ     -0.0046857187     0.0011254494    -0.0027975330     0.0037150972    -0.0001458246
  105  C  7 YZ      0.0012418079    -0.0017290844     0.0007588512    -0.0011758526     0.0009116708
  106  C  8  S     -0.0011395570    -0.0022067149    -0.0017343320    -0.0022085530    -0.0001245741
  107  C  8  S      0.0115398897     0.0025554494     0.0062207111     0.0013189966     0.0079231639
  108  C  8  S      0.0749960314    -0.2105712404    -0.0298501502     0.0970224618     0.1931266352
  109  C  8  X     -0.0064331614     0.0015790531     0.0289395941    -0.0197294925    -0.0429554889
  110  C  8  Y     -0.0040692713    -0.0065858581    -0.0064122936    -0.0203010486     0.0144499640
  111  C  8  Z     -0.0044067126    -0.0095812345     0.0065953728     0.0025882162     0.0383963951
  112  C  8  X     -0.1067323208     0.0957796767    -0.1740020641     0.0751722626     0.1155551070
  113  C  8  Y      0.0030139870    -0.0529622130     0.0720588672     0.0373591809     0.0347636666
  114  C  8  Z      0.0190125289    -0.0259651392     0.0370844277    -0.0940326309    -0.0491716757
  115  C  8 XX      0.0003456009    -0.0029351891     0.0007686211    -0.0054557350     0.0017718080
  116  C  8 YY      0.0014193143     0.0005809254    -0.0016613189     0.0011471837     0.0044838525
  117  C  8 ZZ      0.0012635248     0.0012788447     0.0019345135     0.0046655107    -0.0033941149
  118  C  8 XY     -0.0017718087    -0.0006054237     0.0089740196     0.0001663863     0.0011730087
  119  C  8 XZ      0.0003685614     0.0000526554    -0.0028539662    -0.0050867026     0.0084844536
  120  C  8 YZ      0.0010361139     0.0006835178    -0.0008588355    -0.0019740478    -0.0059467362
  121  N  9  S     -0.0093910698     0.0132053946    -0.0049063848     0.0136773349     0.0044911977
  122  N  9  S     -0.0227710199     0.0064375558    -0.0063550907     0.0155524353    -0.0151919112
  123  N  9  S     -0.0527244111     0.6285672145    -0.1482588621     0.4968149542     0.5614500989
  124  N  9  X      0.0030461822     0.0223530426     0.0001714500     0.0039150654    -0.0278269356
  125  N  9  Y      0.0253684463     0.0117605380     0.0227765344    -0.0282118866    -0.0001942635
  126  N  9  Z     -0.0094578473     0.0224136983     0.0132781314    -0.0163685527     0.0160434303
  127  N  9  X      0.0046402899    -0.1242600596     0.0156936406    -0.0853903817    -0.0660436687
  128  N  9  Y     -0.0307244231     0.1036961423    -0.0555144648     0.1412161832     0.1091559286
  129  N  9  Z      0.0200866842    -0.1123876067    -0.0009571615    -0.0277979132    -0.1053691623
  130  N  9 XX     -0.0014193972    -0.0019930654    -0.0004606706    -0.0017044184    -0.0027446503
  131  N  9 YY      0.0000516177    -0.0002645994     0.0007575071     0.0006877645    -0.0031019208
  132  N  9 ZZ     -0.0008696520    -0.0038422642     0.0008906196    -0.0014190780    -0.0023147220
  133  N  9 XY      0.0012458042    -0.0037273224     0.0011389754    -0.0024523044    -0.0024316286
  134  N  9 XZ     -0.0014810036     0.0018696963    -0.0009518073     0.0022718294     0.0020709152
  135  N  9 YZ      0.0007219416    -0.0020174349     0.0001061631    -0.0025836379    -0.0022824073
  136  C 10  S      0.0016779334     0.0081231703     0.0271326379     0.0076202433    -0.0130719016
  137  C 10  S     -0.0055460112    -0.0143171921    -0.0594691629    -0.0167029516     0.0267863010
  138  C 10  S      0.0217881646    -0.1725916771    -0.5878499163    -0.4133188484     0.0654692363
  139  C 10  X      0.0006786216     0.0209649559     0.0957036746     0.0380984045    -0.0172461680
  140  C 10  Y      0.0023027598    -0.0265035445    -0.0987435036    -0.0712493937     0.0447862763
  141  C 10  Z     -0.0056547896     0.0059582351     0.0566997851     0.0164666810     0.0188613267
  142  C 10  X      0.0176819331     0.0518101818     0.4016509763     0.1152052936    -0.1631515714
  143  C 10  Y     -0.0215919074    -0.1508757592    -0.3795643977    -0.0674307798     0.2609227764
  144  C 10  Z      0.0081638380     0.0990166332     0.1703841179    -0.0374323601    -0.0723151575
  145  C 10 XX      0.0001337689    -0.0005562042    -0.0067849545     0.0004157704     0.0037795574
  146  C 10 YY     -0.0003977646    -0.0009224152    -0.0039331410    -0.0003277763    -0.0025623885
  147  C 10 ZZ     -0.0010051090    -0.0013424111    -0.0036882629    -0.0056612078     0.0036895198
  148  C 10 XY      0.0010061321     0.0022346437    -0.0030319430    -0.0014443250    -0.0034977697
  149  C 10 XZ     -0.0004260901    -0.0010361755     0.0027131010     0.0032871859    -0.0023103907
  150  C 10 YZ      0.0002605981     0.0000553182     0.0008203710     0.0018456868     0.0034070697
  151  C 11  S     -0.0037646702    -0.0056756653     0.0202043488     0.0277451248     0.0094274170
  152  C 11  S      0.0071149352     0.0155822200    -0.0461370247    -0.0598286868    -0.0194273810
  153  C 11  S      0.0265250454     0.0362594685    -0.6717497241    -0.6023014178    -0.1045314924
  154  C 11  X      0.0030773421     0.0030787528    -0.0278296425    -0.0172668389    -0.0366311276
  155  C 11  Y      0.0117215613     0.0099498434    -0.0811939890    -0.0646887466    -0.0806825745
  156  C 11  Z      0.0008777564     0.0079688077     0.0504872617     0.1137918104     0.0006163779
  157  C 11  X      0.0094030021    -0.0392629529    -0.1638626193    -0.1128539617    -0.0587245910
  158  C 11  Y      0.0391870313     0.0895795982    -0.1544332442    -0.2668036699    -0.2872160345
  159  C 11  Z     -0.0160698608    -0.0281681095     0.1441606449     0.3723732638     0.1105643960
  160  C 11 XX      0.0007262911     0.0014431155    -0.0039439697    -0.0063818508    -0.0024476734
  161  C 11 YY      0.0007876384     0.0010495533    -0.0063823930    -0.0028451302    -0.0037768455
  162  C 11 ZZ     -0.0002215681     0.0003424850    -0.0015684017    -0.0049784891     0.0016332864
  163  C 11 XY     -0.0004337695     0.0003925439     0.0033795537     0.0028180436    -0.0004365329
  164  C 11 XZ     -0.0000814687    -0.0007251528    -0.0015900693    -0.0020113667     0.0018898085
  165  C 11 YZ      0.0007242094     0.0011853619     0.0007444691     0.0002799309    -0.0014032863
  166  C 12  S     -0.0020068379    -0.0073475985    -0.0127849013     0.0037024617     0.0186184623
  167  C 12  S      0.0032863636     0.0180784607     0.0259037103    -0.0071163365    -0.0384678703
  168  C 12  S      0.0747542531     0.2097811143     0.4427022094    -0.2300138794    -0.6786778514
  169  C 12  X      0.0059757059     0.0266604428     0.0618744570    -0.0353387576    -0.0603885060
  170  C 12  Y     -0.0060270386    -0.0130033081     0.0043461276    -0.0268385036     0.0382532289
  171  C 12  Z     -0.0106673787    -0.0186210677     0.0002790442    -0.0139022867     0.0752922249
  172  C 12  X      0.0059406560     0.0582217262     0.1235403148    -0.0853594504    -0.1802248113
  173  C 12  Y     -0.0143366369     0.0039916332     0.1152179987     0.0353117797     0.1157286643
  174  C 12  Z     -0.0176437435    -0.0663745349    -0.0832882017    -0.1073765757     0.1613525195
  175  C 12 XX     -0.0005192199     0.0004722208     0.0034133530    -0.0004228401    -0.0013659078
  176  C 12 YY      0.0006945377     0.0025051407     0.0033769655    -0.0007520802    -0.0037659976
  177  C 12 ZZ      0.0006400225     0.0014831362     0.0000122127    -0.0012606111    -0.0053924778
  178  C 12 XY     -0.0004036179    -0.0017459202    -0.0032168304    -0.0040099004     0.0011679820
  179  C 12 XZ      0.0001508253     0.0010212862     0.0033793813     0.0008445880     0.0028154055
  180  C 12 YZ     -0.0002603744    -0.0004045684    -0.0002270993     0.0022084732     0.0007925364
  181  C 13  S     -0.0013588169    -0.0084539413    -0.0315117887    -0.0211286363    -0.0012808284
  182  C 13  S      0.0016613101     0.0212951218     0.0685643571     0.0466135932     0.0020671464
  183  C 13  S     -0.0210307674     0.1636038580     0.6497452151     0.6548188216     0.2096648201
  184  C 13  X      0.0076056572     0.0275463232     0.0783667632     0.0747494995    -0.0076821517
  185  C 13  Y      0.0020030543    -0.0190005409    -0.1198296883    -0.0510407746    -0.0421528088
  186  C 13  Z      0.0079603081     0.0216343858     0.0358493045     0.0636424416    -0.0441261080
  187  C 13  X      0.0281355252     0.0834262401     0.3001330640     0.2425545266     0.0265418217
  188  C 13  Y     -0.0130262394    -0.0607983962    -0.3829942632    -0.1338692784    -0.0063703171
  189  C 13  Z      0.0209348623     0.0457121509     0.1349888652     0.1076637324    -0.1645115586
  190  C 13 XX      0.0001471047     0.0020906854     0.0044826728     0.0024871868    -0.0015082138
  191  C 13 YY     -0.0007424969    -0.0000238825     0.0056255924     0.0023104624     0.0042831398
  192  C 13 ZZ      0.0006276510     0.0028121052     0.0058955168     0.0069582377    -0.0018317814
  193  C 13 XY      0.0002295674     0.0015354732     0.0040102121     0.0020364180     0.0007061076
  194  C 13 XZ     -0.0000966691    -0.0015386690    -0.0036879931    -0.0010078536    -0.0008928739
  195  C 13 YZ      0.0002348371    -0.0000608514    -0.0011942503    -0.0030344816    -0.0005449760
  196  C 14  S     -0.0012623520    -0.0059496845    -0.0071387804    -0.0239425210    -0.0311730541
  197  C 14  S      0.0028853916     0.0133007101     0.0146724176     0.0561333361     0.0736291686
  198  C 14  S      0.0584203588     0.0965708514     0.4523464364     0.4675104440     0.4100970275
  199  C 14  X     -0.0027434074    -0.0025862349    -0.0032781938    -0.0420559751    -0.0365993822
  200  C 14  Y      0.0001620432    -0.0210798559    -0.0622015062    -0.0947661507    -0.0277984337
  201  C 14  Z     -0.0035941380     0.0122297074     0.0708888138     0.0694117655     0.0865332145
  202  C 14  X      0.0125343710    -0.0166746995    -0.0827379485    -0.1715421988    -0.1000626643
  203  C 14  Y      0.0308688364    -0.0694608396    -0.0491237977    -0.2927458527    -0.2483415086
  204  C 14  Z     -0.0346873615     0.0598641337     0.1029716527     0.2759074052     0.3320138484
  205  C 14 XX      0.0006937665     0.0024076285     0.0031818888     0.0084196765     0.0048594057
  206  C 14 YY     -0.0003922196     0.0001049525     0.0029858918     0.0022438197     0.0057272281
  207  C 14 ZZ      0.0002283025     0.0003106419    -0.0009279108     0.0024246719     0.0049613203
[truncated: 1,208,123 more chars]
