# Supplementary material for: Simulating the Energy Capture Process in Push–Pull Norbornadiene-Quadricyclane Photoswitches
Source: J Phys Chem Lett. 2025 Apr 23;16(17):4315–25. doi: 10.1021/acs.jpclett.5c00634 (PMC12051204; doi:10.1021/acs.jpclett.5c00634)
Supplement: Supplementary file 4 — jz5c00634_si_004.zip [file jz5c00634_si_004.zip › MRSF-TDDFT_geometry_optimizations/Compound_II/S0-QC-II/opt.log]

 Entering Gaussian System, Link 0=/home/mkochman/programs/g09/g09
 Input=opt.com
 Output=opt.log
 Initial command:
 /home/mkochman/programs/g09/l1.exe "/home/mkochman/systems/Z_MRSF_fixed/2_opt_qc/Gau-1872116.inp" -scrdir="/home/mkochman/systems/Z_MRSF_fixed/2_opt_qc/"
 Entering Link 1 = /home/mkochman/programs/g09/l1.exe PID=   1872117.
  
 Copyright (c) 1988,1990,1992,1993,1995,1998,2003,2009,2013,
            Gaussian, Inc.  All Rights Reserved.
  
 This is part of the Gaussian(R) 09 program.  It is based on
 the Gaussian(R) 03 system (copyright 2003, Gaussian, Inc.),
 the Gaussian(R) 98 system (copyright 1998, Gaussian, Inc.),
 the Gaussian(R) 94 system (copyright 1995, Gaussian, Inc.),
 the Gaussian 92(TM) system (copyright 1992, Gaussian, Inc.),
 the Gaussian 90(TM) system (copyright 1990, Gaussian, Inc.),
 the Gaussian 88(TM) system (copyright 1988, Gaussian, Inc.),
 the Gaussian 86(TM) system (copyright 1986, Carnegie Mellon
 University), and the Gaussian 82(TM) system (copyright 1983,
 Carnegie Mellon University). Gaussian is a federally registered
 trademark of Gaussian, Inc.
  
 This software contains proprietary and confidential information,
 including trade secrets, belonging to Gaussian, Inc.
  
 This software is provided under written license and may be
 used, copied, transmitted, or stored only in accord with that
 written license.
  
 The following legend is applicable only to US Government
 contracts under FAR:
  
                    RESTRICTED RIGHTS LEGEND
  
 Use, reproduction and disclosure by the US Government is
 subject to restrictions as set forth in subparagraphs (a)
 and (c) of the Commercial Computer Software - Restricted
 Rights clause in FAR 52.227-19.
  
 Gaussian, Inc.
 340 Quinnipiac St., Bldg. 40, Wallingford CT 06492
  
  
 ---------------------------------------------------------------
 Warning -- This program may not be used in any manner that
 competes with the business of Gaussian, Inc. or will provide
 assistance to any competitor of Gaussian, Inc.  The licensee
 of this program is prohibited from giving any competitor of
 Gaussian, Inc. access to this program.  By using this program,
 the user acknowledges that Gaussian, Inc. is engaged in the
 business of creating and licensing software in the field of
 computational chemistry and represents and warrants to the
 licensee that it is not a competitor of Gaussian, Inc. and that
 it will not use this program in any manner prohibited above.
 ---------------------------------------------------------------
  

 Cite this work as:
 Gaussian 09, Revision D.01,
 M. J. Frisch, G. W. Trucks, H. B. Schlegel, G. E. Scuseria, 
 M. A. Robb, J. R. Cheeseman, G. Scalmani, V. Barone, B. Mennucci, 
 G. A. Petersson, H. Nakatsuji, M. Caricato, X. Li, H. P. Hratchian, 
 A. F. Izmaylov, J. Bloino, G. Zheng, J. L. Sonnenberg, M. Hada, 
 M. Ehara, K. Toyota, R. Fukuda, J. Hasegawa, M. Ishida, T. Nakajima, 
 Y. Honda, O. Kitao, H. Nakai, T. Vreven, J. A. Montgomery, Jr., 
 J. E. Peralta, F. Ogliaro, M. Bearpark, J. J. Heyd, E. Brothers, 
 K. N. Kudin, V. N. Staroverov, T. Keith, R. Kobayashi, J. Normand, 
 K. Raghavachari, A. Rendell, J. C. Burant, S. S. Iyengar, J. Tomasi, 
 M. Cossi, N. Rega, J. M. Millam, M. Klene, J. E. Knox, J. B. Cross, 
 V. Bakken, C. Adamo, J. Jaramillo, R. Gomperts, R. E. Stratmann, 
 O. Yazyev, A. J. Austin, R. Cammi, C. Pomelli, J. W. Ochterski, 
 R. L. Martin, K. Morokuma, V. G. Zakrzewski, G. A. Voth, 
 P. Salvador, J. J. Dannenberg, S. Dapprich, A. D. Daniels, 
 O. Farkas, J. B. Foresman, J. V. Ortiz, J. Cioslowski, 
 and D. J. Fox, Gaussian, Inc., Wallingford CT, 2013.
 
 ******************************************
 Gaussian 09:  ES64L-G09RevD.01 24-Apr-2013
                31-Jan-2025 
 ******************************************
 %nproc=1
 Will use up to    1 processors via shared memory.
 %mem=1GB
 %chk=checkfile.chk
 Default route:  MAXDISK=1700GB
 -------------------------------------------------------
 #P External="bash run_external.bash" Opt=NoMicro NoSymm
 -------------------------------------------------------
 1/14=-1,18=20,19=15,26=1,38=1/1,3;
 2/9=110,12=2,15=1,17=6,18=5,40=1/2;
 3/11=9,16=1,25=1,30=1,41=9900000,43=2,71=1/1;
 4/20=17,22=1,24=3,113=1,114=1/2;
 6/7=2,8=2,9=2,10=2/1;
 7/30=1,44=-1/16;
 1/14=-1,18=20,19=15,26=1/3(2);
 2/9=110,15=1/2;
 99//99;
 2/9=110,15=1/2;
 3/11=9,16=1,25=1,30=1,41=9900000,43=2,71=1/1;
 4/16=2,20=17,22=1,24=3,113=1,114=1/2;
 7/30=1,44=-1/16;
 1/14=-1,18=20,19=15,26=1/3(-4);
 2/9=110,15=1/2;
 6/7=2,8=2,9=2,10=2/1;
 99//99;
 Leave Link    1 at Fri Jan 31 17:04:55 2025, MaxMem=   134217728 cpu:         0.0
 (Enter /home/mkochman/programs/g09/l101.exe)
 ------
 QC opt
 ------
 Symbolic Z-matrix:
 Charge =  0 Multiplicity = 1
 C                    -8.35766  -0.37338   4.78359 
 C                    -8.59703  -1.14799   3.51997 
 C                    -8.04081  -0.25696   2.4165 
 C                    -7.5499    0.97493   3.13451 
 C                    -6.68889  -0.26133   3.05812 
 C                    -8.18829   1.09616   4.49826 
 C                    -6.49078  -2.08832   4.89115 
 C                    -2.83492  -0.18771   1.66907 
 N                    -5.80758  -2.77669   5.54138 
 C                    -2.49115   0.71296   0.65069 
 C                    -1.22413   0.67984   0.04212 
 C                    -0.2744   -0.25466   0.44662 
 C                    -0.59396  -1.15305   1.46315 
 C                    -1.86486  -1.11905   2.07208 
 H                    -8.80565  -0.69963   5.70794 
 H                    -9.49861  -1.72129   3.48768 
 H                    -8.51401  -0.07199   1.47382 
 H                    -7.29516   1.85779   2.57587 
 H                    -7.50001   1.55235   5.21127 
 H                    -9.14931   1.61261   4.45713 
 H                    -3.21385   1.44737   0.30622 
 H                    -0.98085   1.38166  -0.75335 
 H                     0.70634  -0.28169  -0.02665 
 H                     0.14813  -1.88591   1.7776 
 H                    -2.0806   -1.842     2.85498 
 C                    -5.34134  -0.20636   2.57705 
 C                    -4.1855   -0.18286   2.21629 
 C                    -7.23814  -1.16229   4.13445 
 
 NAtoms=     28 NQM=       28 NQMF=       0 NMMI=      0 NMMIF=      0
                NMic=       0 NMicF=      0.
                    Isotopes and Nuclear Properties:
 (Nuclear quadrupole moments (NQMom) in fm**2, nuclear magnetic moments (NMagM)
  in nuclear magnetons)

  Atom         1           2           3           4           5           6           7           8           9          10
 IAtWgt=          12          12          12          12          12          12          12          12          14          12
 AtmWgt=  12.0000000  12.0000000  12.0000000  12.0000000  12.0000000  12.0000000  12.0000000  12.0000000  14.0030740  12.0000000
 NucSpn=           0           0           0           0           0           0           0           0           2           0
 AtZEff=   0.0000000   0.0000000   0.0000000   0.0000000   0.0000000   0.0000000   0.0000000   0.0000000   0.0000000   0.0000000
 NQMom=    0.0000000   0.0000000   0.0000000   0.0000000   0.0000000   0.0000000   0.0000000   0.0000000   2.0440000   0.0000000
 NMagM=    0.0000000   0.0000000   0.0000000   0.0000000   0.0000000   0.0000000   0.0000000   0.0000000   0.4037610   0.0000000
 AtZNuc=   6.0000000   6.0000000   6.0000000   6.0000000   6.0000000   6.0000000   6.0000000   6.0000000   7.0000000   6.0000000

  Atom        11          12          13          14          15          16          17          18          19          20
 IAtWgt=          12          12          12          12           1           1           1           1           1           1
 AtmWgt=  12.0000000  12.0000000  12.0000000  12.0000000   1.0078250   1.0078250   1.0078250   1.0078250   1.0078250   1.0078250
 NucSpn=           0           0           0           0           1           1           1           1           1           1
 AtZEff=   0.0000000   0.0000000   0.0000000   0.0000000   0.0000000   0.0000000   0.0000000   0.0000000   0.0000000   0.0000000
 NQMom=    0.0000000   0.0000000   0.0000000   0.0000000   0.0000000   0.0000000   0.0000000   0.0000000   0.0000000   0.0000000
 NMagM=    0.0000000   0.0000000   0.0000000   0.0000000   2.7928460   2.7928460   2.7928460   2.7928460   2.7928460   2.7928460
 AtZNuc=   6.0000000   6.0000000   6.0000000   6.0000000   1.0000000   1.0000000   1.0000000   1.0000000   1.0000000   1.0000000

  Atom        21          22          23          24          25          26          27          28
 IAtWgt=           1           1           1           1           1          12          12          12
 AtmWgt=   1.0078250   1.0078250   1.0078250   1.0078250   1.0078250  12.0000000  12.0000000  12.0000000
 NucSpn=           1           1           1           1           1           0           0           0
 AtZEff=   0.0000000   0.0000000   0.0000000   0.0000000   0.0000000   0.0000000   0.0000000   0.0000000
 NQMom=    0.0000000   0.0000000   0.0000000   0.0000000   0.0000000   0.0000000   0.0000000   0.0000000
 NMagM=    2.7928460   2.7928460   2.7928460   2.7928460   2.7928460   0.0000000   0.0000000   0.0000000
 AtZNuc=   1.0000000   1.0000000   1.0000000   1.0000000   1.0000000   6.0000000   6.0000000   6.0000000
 Leave Link  101 at Fri Jan 31 17:04:55 2025, MaxMem=   134217728 cpu:         0.1
 (Enter /home/mkochman/programs/g09/l103.exe)

 GradGradGradGradGradGradGradGradGradGradGradGradGradGradGradGradGradGrad
 Berny optimization.
 Initialization pass.
                           ----------------------------
                           !    Initial Parameters    !
                           ! (Angstroms and Degrees)  !
 --------------------------                            --------------------------
 ! Name  Definition              Value          Derivative Info.                !
 --------------------------------------------------------------------------------
 ! R1    R(1,2)                  1.5013         estimate D2E/DX2                !
 ! R2    R(1,6)                  1.5065         estimate D2E/DX2                !
 ! R3    R(1,15)                 1.0778         estimate D2E/DX2                !
 ! R4    R(1,28)                 1.5156         estimate D2E/DX2                !
 ! R5    R(2,3)                  1.5235         estimate D2E/DX2                !
 ! R6    R(2,16)                 1.0689         estimate D2E/DX2                !
 ! R7    R(2,28)                 1.4914         estimate D2E/DX2                !
 ! R8    R(3,4)                  1.508          estimate D2E/DX2                !
 ! R9    R(3,5)                  1.4965         estimate D2E/DX2                !
 ! R10   R(3,17)                 1.0709         estimate D2E/DX2                !
 ! R11   R(4,5)                  1.5085         estimate D2E/DX2                !
 ! R12   R(4,6)                  1.5106         estimate D2E/DX2                !
 ! R13   R(4,18)                 1.0754         estimate D2E/DX2                !
 ! R14   R(5,26)                 1.4319         estimate D2E/DX2                !
 ! R15   R(5,28)                 1.5073         estimate D2E/DX2                !
 ! R16   R(6,19)                 1.091          estimate D2E/DX2                !
 ! R17   R(6,20)                 1.0918         estimate D2E/DX2                !
 ! R18   R(7,9)                  1.1677         estimate D2E/DX2                !
 ! R19   R(7,28)                 1.4102         estimate D2E/DX2                !
 ! R20   R(8,10)                 1.4023         estimate D2E/DX2                !
 ! R21   R(8,14)                 1.4039         estimate D2E/DX2                !
 ! R22   R(8,27)                 1.4572         estimate D2E/DX2                !
 ! R23   R(10,11)                1.406          estimate D2E/DX2                !
 ! R24   R(10,21)                1.0864         estimate D2E/DX2                !
 ! R25   R(11,12)                1.3924         estimate D2E/DX2                !
 ! R26   R(11,22)                1.0884         estimate D2E/DX2                !
 ! R27   R(12,13)                1.3938         estimate D2E/DX2                !
 ! R28   R(12,23)                1.0893         estimate D2E/DX2                !
 ! R29   R(13,14)                1.4097         estimate D2E/DX2                !
 ! R30   R(13,24)                1.0893         estimate D2E/DX2                !
 ! R31   R(14,25)                1.0873         estimate D2E/DX2                !
 ! R32   R(26,27)                1.2111         estimate D2E/DX2                !
 ! A1    A(2,1,6)              111.2101         estimate D2E/DX2                !
 ! A2    A(2,1,15)             119.9605         estimate D2E/DX2                !
 ! A3    A(6,1,15)             120.2948         estimate D2E/DX2                !
 ! A4    A(6,1,28)             110.095          estimate D2E/DX2                !
 ! A5    A(15,1,28)            121.1181         estimate D2E/DX2                !
 ! A6    A(1,2,3)              104.4572         estimate D2E/DX2                !
 ! A7    A(1,2,16)             115.8886         estimate D2E/DX2                !
 ! A8    A(3,2,16)             126.853          estimate D2E/DX2                !
 ! A9    A(3,2,28)              88.3597         estimate D2E/DX2                !
 ! A10   A(16,2,28)            140.8774         estimate D2E/DX2                !
 ! A11   A(2,3,4)              104.5818         estimate D2E/DX2                !
 ! A12   A(2,3,5)               91.007          estimate D2E/DX2                !
 ! A13   A(2,3,17)             125.2604         estimate D2E/DX2                !
 ! A14   A(4,3,17)             114.9532         estimate D2E/DX2                !
 ! A15   A(5,3,17)             140.9996         estimate D2E/DX2                !
 ! A16   A(3,4,6)              110.9663         estimate D2E/DX2                !
 ! A17   A(3,4,18)             120.0284         estimate D2E/DX2                !
 ! A18   A(5,4,6)              110.6521         estimate D2E/DX2                !
 ! A19   A(5,4,18)             120.7516         estimate D2E/DX2                !
 ! A20   A(6,4,18)             120.2116         estimate D2E/DX2                !
 ! A21   A(3,5,26)             134.9129         estimate D2E/DX2                !
 ! A22   A(3,5,28)              88.7804         estimate D2E/DX2                !
 ! A23   A(4,5,26)             121.514          estimate D2E/DX2                !
 ! A24   A(4,5,28)             104.2246         estimate D2E/DX2                !
 ! A25   A(26,5,28)            127.2855         estimate D2E/DX2                !
 ! A26   A(1,6,4)               98.06           estimate D2E/DX2                !
 ! A27   A(1,6,19)             110.795          estimate D2E/DX2                !
 ! A28   A(1,6,20)             111.6906         estimate D2E/DX2                !
 ! A29   A(4,6,19)             110.9132         estimate D2E/DX2                !
 ! A30   A(4,6,20)             112.0824         estimate D2E/DX2                !
 ! A31   A(19,6,20)            112.4667         estimate D2E/DX2                !
 ! A32   A(10,8,14)            117.7216         estimate D2E/DX2                !
 ! A33   A(10,8,27)            119.8525         estimate D2E/DX2                !
 ! A34   A(14,8,27)            122.3323         estimate D2E/DX2                !
 ! A35   A(8,10,11)            121.3403         estimate D2E/DX2                !
 ! A36   A(8,10,21)            120.0898         estimate D2E/DX2                !
 ! A37   A(11,10,21)           118.5645         estimate D2E/DX2                !
 ! A38   A(10,11,12)           120.3126         estimate D2E/DX2                !
 ! A39   A(10,11,22)           120.1727         estimate D2E/DX2                !
 ! A40   A(12,11,22)           119.5137         estimate D2E/DX2                !
 ! A41   A(11,12,13)           119.215          estimate D2E/DX2                !
 ! A42   A(11,12,23)           120.3            estimate D2E/DX2                !
 ! A43   A(13,12,23)           120.485          estimate D2E/DX2                !
 ! A44   A(12,13,14)           120.4118         estimate D2E/DX2                !
 ! A45   A(12,13,24)           119.209          estimate D2E/DX2                !
 ! A46   A(14,13,24)           120.3782         estimate D2E/DX2                !
 ! A47   A(8,14,13)            120.9958         estimate D2E/DX2                !
 ! A48   A(8,14,25)            120.7119         estimate D2E/DX2                !
 ! A49   A(13,14,25)           118.2878         estimate D2E/DX2                !
 ! A50   A(1,28,5)             105.2997         estimate D2E/DX2                !
 ! A51   A(1,28,7)             120.2285         estimate D2E/DX2                !
 ! A52   A(2,28,5)              91.8378         estimate D2E/DX2                !
 ! A53   A(2,28,7)             135.255          estimate D2E/DX2                !
 ! A54   A(5,28,7)             125.6314         estimate D2E/DX2                !
 ! A55   L(9,7,28,8,-1)        177.0649         estimate D2E/DX2                !
 ! A56   L(5,26,27,9,-1)       177.5746         estimate D2E/DX2                !
 ! A57   L(8,27,26,21,-1)      177.7887         estimate D2E/DX2                !
 ! A58   L(9,7,28,8,-2)        184.2515         estimate D2E/DX2                !
 ! A59   L(5,26,27,9,-2)       180.8631         estimate D2E/DX2                !
 ! A60   L(8,27,26,21,-2)      174.6181         estimate D2E/DX2                !
 ! D1    D(6,1,2,3)             21.6499         estimate D2E/DX2                !
 ! D2    D(6,1,2,16)          -122.7988         estimate D2E/DX2                !
 ! D3    D(15,1,2,3)           169.6732         estimate D2E/DX2                !
 ! D4    D(15,1,2,16)           25.2245         estimate D2E/DX2                !
 ! D5    D(2,1,6,4)            -31.7916         estimate D2E/DX2                !
 ! D6    D(2,1,6,19)          -147.8581         estimate D2E/DX2                !
 ! D7    D(2,1,6,20)            85.9154         estimate D2E/DX2                !
 ! D8    D(15,1,6,4)          -179.6935         estimate D2E/DX2                !
 ! D9    D(15,1,6,19)           64.24           estimate D2E/DX2                !
 ! D10   D(15,1,6,20)          -61.9865         estimate D2E/DX2                !
 ! D11   D(28,1,6,4)            31.9774         estimate D2E/DX2                !
 ! D12   D(28,1,6,19)          -84.0891         estimate D2E/DX2                !
 ! D13   D(28,1,6,20)          149.6844         estimate D2E/DX2                !
 ! D14   D(6,1,28,5)           -20.2345         estimate D2E/DX2                !
 ! D15   D(6,1,28,7)           128.9057         estimate D2E/DX2                !
 ! D16   D(15,1,28,5)         -168.2602         estimate D2E/DX2                !
 ! D17   D(15,1,28,7)          -19.12           estimate D2E/DX2                !
 ! D18   D(1,2,3,4)             -1.1112         estimate D2E/DX2                !
 ! D19   D(1,2,3,5)             58.3669         estimate D2E/DX2                !
 ! D20   D(1,2,3,17)          -136.983          estimate D2E/DX2                !
 ! D21   D(16,2,3,4)           138.0671         estimate D2E/DX2                !
 ! D22   D(16,2,3,5)          -162.4548         estimate D2E/DX2                !
 ! D23   D(16,2,3,17)            2.1953         estimate D2E/DX2                !
 ! D24   D(28,2,3,4)           -60.407          estimate D2E/DX2                !
 ! D25   D(28,2,3,5)            -0.9289         estimate D2E/DX2                !
 ! D26   D(28,2,3,17)          163.7211         estimate D2E/DX2                !
 ! D27   D(3,2,28,5)             0.9226         estimate D2E/DX2                !
 ! D28   D(3,2,28,7)          -148.4355         estimate D2E/DX2                !
 ! D29   D(16,2,28,5)          157.229          estimate D2E/DX2                !
 ! D30   D(16,2,28,7)            7.8709         estimate D2E/DX2                !
 ! D31   D(2,3,4,6)            -19.6053         estimate D2E/DX2                !
 ! D32   D(2,3,4,18)          -167.16           estimate D2E/DX2                !
 ! D33   D(17,3,4,6)           121.5611         estimate D2E/DX2                !
 ! D34   D(17,3,4,18)          -25.9936         estimate D2E/DX2                !
 ! D35   D(2,3,5,26)           147.4705         estimate D2E/DX2                !
 ! D36   D(2,3,5,28)             0.919          estimate D2E/DX2                !
 ! D37   D(17,3,5,26)          -12.4417         estimate D2E/DX2                !
 ! D38   D(17,3,5,28)         -158.9932         estimate D2E/DX2                !
 ! D39   D(6,4,5,26)          -130.0744         estimate D2E/DX2                !
 ! D40   D(6,4,5,28)            22.6102         estimate D2E/DX2                !
 ! D41   D(18,4,5,26)           18.1361         estimate D2E/DX2                !
 ! D42   D(18,4,5,28)          170.8207         estimate D2E/DX2                !
 ! D43   D(3,4,6,1)             30.8889         estimate D2E/DX2                !
 ! D44   D(3,4,6,19)           146.8632         estimate D2E/DX2                !
 ! D45   D(3,4,6,20)           -86.5164         estimate D2E/DX2                !
 ! D46   D(5,4,6,1)            -33.2173         estimate D2E/DX2                !
 ! D47   D(5,4,6,19)            82.757          estimate D2E/DX2                !
 ! D48   D(5,4,6,20)          -150.6226         estimate D2E/DX2                !
 ! D49   D(18,4,6,1)           178.376          estimate D2E/DX2                !
 ! D50   D(18,4,6,19)          -65.6497         estimate D2E/DX2                !
 ! D51   D(18,4,6,20)           60.9707         estimate D2E/DX2                !
 ! D52   D(3,5,8,10)            45.2998         estimate D2E/DX2                !
 ! D53   D(3,5,8,14)          -128.0962         estimate D2E/DX2                !
 ! D54   D(4,5,8,10)           -33.4662         estimate D2E/DX2                !
 ! D55   D(4,5,8,14)           153.1378         estimate D2E/DX2                !
 ! D56   D(28,5,8,10)          179.5942         estimate D2E/DX2                !
 ! D57   D(28,5,8,14)            6.1982         estimate D2E/DX2                !
 ! D58   D(3,5,28,1)           -60.1778         estimate D2E/DX2                !
 ! D59   D(3,5,28,2)            -0.9391         estimate D2E/DX2                !
 ! D60   D(3,5,28,7)           152.8659         estimate D2E/DX2                !
 ! D61   D(4,5,28,1)            -1.345          estimate D2E/DX2                !
 ! D62   D(4,5,28,2)            57.8937         estimate D2E/DX2                !
 ! D63   D(4,5,28,7)          -148.3013         estimate D2E/DX2                !
 ! D64   D(26,5,28,1)          149.2027         estimate D2E/DX2                !
 ! D65   D(26,5,28,2)         -151.5586         estimate D2E/DX2                !
 ! D66   D(26,5,28,7)            2.2464         estimate D2E/DX2                !
 ! D67   D(14,8,10,11)           0.6038         estimate D2E/DX2                !
 ! D68   D(14,8,10,21)         179.7512         estimate D2E/DX2                !
 ! D69   D(27,8,10,11)        -175.9612         estimate D2E/DX2                !
 ! D70   D(27,8,10,21)           3.1862         estimate D2E/DX2                !
 ! D71   D(10,8,14,13)          -0.5766         estimate D2E/DX2                !
 ! D72   D(10,8,14,25)        -179.7898         estimate D2E/DX2                !
 ! D73   D(27,8,14,13)         175.8974         estimate D2E/DX2                !
 ! D74   D(27,8,14,25)          -3.3158         estimate D2E/DX2                !
 ! D75   D(8,10,11,12)          -0.2414         estimate D2E/DX2                !
 ! D76   D(8,10,11,22)         179.402          estimate D2E/DX2                !
 ! D77   D(21,10,11,12)       -179.4015         estimate D2E/DX2                !
 ! D78   D(21,10,11,22)          0.2419         estimate D2E/DX2                !
 ! D79   D(10,11,12,13)         -0.165          estimate D2E/DX2                !
 ! D80   D(10,11,12,23)        179.8536         estimate D2E/DX2                !
 ! D81   D(22,11,12,13)       -179.8108         estimate D2E/DX2                !
 ! D82   D(22,11,12,23)          0.2078         estimate D2E/DX2                !
 ! D83   D(11,12,13,14)          0.19           estimate D2E/DX2                !
 ! D84   D(11,12,13,24)        179.8294         estimate D2E/DX2                !
 ! D85   D(23,12,13,14)       -179.8287         estimate D2E/DX2                !
 ! D86   D(23,12,13,24)         -0.1892         estimate D2E/DX2                !
 ! D87   D(12,13,14,8)           0.1894         estimate D2E/DX2                !
 ! D88   D(12,13,14,25)        179.4212         estimate D2E/DX2                !
 ! D89   D(24,13,14,8)        -179.4458         estimate D2E/DX2                !
 ! D90   D(24,13,14,25)         -0.214          estimate D2E/DX2                !
 --------------------------------------------------------------------------------
 Trust Radius=3.00D-01 FncErr=1.00D-07 GrdErr=1.00D-07
 Number of steps in this run=    168 maximum allowed number of steps=    168.
 GradGradGradGradGradGradGradGradGradGradGradGradGradGradGradGradGradGrad

 Leave Link  103 at Fri Jan 31 17:04:55 2025, MaxMem=   134217728 cpu:         0.0
 (Enter /home/mkochman/programs/g09/l202.exe)
                          Input orientation:                          
 ---------------------------------------------------------------------
 Center     Atomic      Atomic             Coordinates (Angstroms)
 Number     Number       Type             X           Y           Z
 ---------------------------------------------------------------------
      1          6           0       -8.357663   -0.373380    4.783587
      2          6           0       -8.597034   -1.147985    3.519966
      3          6           0       -8.040808   -0.256959    2.416497
      4          6           0       -7.549897    0.974934    3.134512
      5          6           0       -6.688891   -0.261326    3.058123
      6          6           0       -8.188289    1.096163    4.498256
      7          6           0       -6.490782   -2.088320    4.891154
      8          6           0       -2.834918   -0.187714    1.669072
      9          7           0       -5.807581   -2.776690    5.541378
     10          6           0       -2.491149    0.712959    0.650693
     11          6           0       -1.224133    0.679838    0.042124
     12          6           0       -0.274404   -0.254658    0.446623
     13          6           0       -0.593955   -1.153049    1.463149
     14          6           0       -1.864862   -1.119048    2.072076
     15          1           0       -8.805652   -0.699630    5.707935
     16          1           0       -9.498614   -1.721292    3.487680
     17          1           0       -8.514012   -0.071985    1.473817
     18          1           0       -7.295163    1.857790    2.575873
     19          1           0       -7.500012    1.552350    5.211271
     20          1           0       -9.149310    1.612614    4.457130
     21          1           0       -3.213853    1.447373    0.306224
     22          1           0       -0.980853    1.381662   -0.753351
     23          1           0        0.706339   -0.281688   -0.026650
     24          1           0        0.148129   -1.885912    1.777597
     25          1           0       -2.080600   -1.841996    2.854977
     26          6           0       -5.341338   -0.206358    2.577050
     27          6           0       -4.185500   -0.182865    2.216287
     28          6           0       -7.238142   -1.162292    4.134450
 ---------------------------------------------------------------------
                    Distance matrix (angstroms):
                    1          2          3          4          5
     1  C    0.000000
     2  C    1.501349   0.000000
     3  C    2.391039   1.523469   0.000000
     4  C    2.278132   2.398302   1.508012   0.000000
     5  C    2.403036   2.154175   1.496456   1.508477   0.000000
     6  C    1.506538   2.482000   2.487249   1.510642   2.482932
     7  C    2.537289   2.683409   3.446794   3.686603   2.595604
     8  C    6.343138   6.127798   5.259727   5.072503   4.097315
     9  N    3.585117   3.810489   4.593607   4.785744   3.642845
    10  C    7.257888   6.998404   5.904025   5.641712   4.936192
    11  C    8.630063   8.354399   7.278893   7.047356   6.312338
    12  C    9.174008   8.916817   8.012330   7.852989   6.925722
    13  C    8.479880   8.263158   7.560917   7.463705   6.362968
    14  C    7.075647   6.886171   6.245329   6.150866   4.997923
    15  H    1.077754   2.243157   3.408007   3.317166   3.419692
    16  H    2.190436   1.068911   2.327424   3.345424   3.195397
    17  H    3.327140   2.313308   1.070880   2.187113   2.424240
    18  H    3.313764   3.408939   2.248011   1.075362   2.256277
    19  H    2.151026   3.369833   3.372954   2.156113   2.929741
    20  H    2.162742   2.967186   2.981319   2.171193   3.394486
    21  H    7.058379   6.785474   5.536921   5.198432   4.750631
    22  H    9.389100   9.092116   7.910498   7.644165   7.057510
    23  H   10.261721   9.994083   9.081969   8.929584   8.012844
    24  H    9.147253   8.947528   8.373791   8.323777   7.143100
    25  H    6.728885   6.586939   6.182935   6.158445   4.876078
    26  C    3.740979   3.517855   2.704714   2.565921   1.431905
    27  C    4.902476   4.700283   3.861214   3.674616   2.642312
    28  C    1.515616   1.491437   2.101253   2.380085   1.507281
                    6          7          8          9         10
     6  C    0.000000
     7  C    3.629990   0.000000
     8  C    6.189604   5.230627   0.000000
     9  N    4.664210   1.167650   5.525783   0.000000
    10  C    6.885345   6.467282   1.402314   6.862592   0.000000
    11  C    8.278279   7.675505   2.448312   7.949677   1.405981
    12  C    8.992775   7.858723   2.838150   7.933046   2.427321
    13  C    8.482024   6.884658   2.448712   6.815428   2.782340
    14  C    7.125955   5.503256   1.403854   5.507164   2.401836
    15  H    2.251518   2.820321   7.226627   3.651075   8.212433
    16  H    3.267456   3.339387   7.075595   4.353764   7.942206
    17  H    3.258511   4.453904   5.683628   5.584375   6.129319
    18  H    2.252400   4.645357   4.990006   5.699608   5.300519
    19  H    1.090972   3.791503   6.110491   4.659815   6.825844
    20  H    1.091777   4.577452   7.133442   5.622165   7.722011
    21  H    6.514713   6.652892   2.162049   7.209505   1.086427
    22  H    8.922333   8.617455   3.430544   8.956160   2.167833
    23  H   10.074107   8.902093   3.927442   8.925196   3.416438
    24  H    9.262323   7.335554   3.434272   7.101409   3.871671
    25  H    6.974023   4.863784   2.170718   4.688368   3.399296
    26  C    3.673244   3.196573   2.665879   3.951104   3.560839
    27  C    4.781800   4.012480   1.457237   4.518329   2.474755
    28  C    2.477045   1.410204   5.139676   2.575311   6.179569
                   11         12         13         14         15
    11  C    0.000000
    12  C    1.392439   0.000000
    13  C    2.403312   1.393752   0.000000
    14  C    2.786975   2.432863   1.409664   0.000000
    15  H    9.564715  10.033025   9.255040   7.846652   0.000000
    16  H    9.279241   9.822683   9.149567   7.787220   2.540378
    17  H    7.467082   8.305398   7.993504   6.757622   4.290309
    18  H    6.683177   7.634605   7.430309   6.213176   4.316456
    19  H    8.177286   8.841750   8.310308   6.981821   2.650054
    20  H    9.119802   9.916392   9.476651   8.137177   2.651243
    21  H    2.148917   3.399556   3.868402   3.394780   8.065750
    22  H    1.088358   2.148616   3.389295   3.875315  10.358933
    23  H    2.157773   1.089300   2.160911   3.422996  11.114770
    24  H    3.387926   2.147328   1.089337   2.174151   9.850128
    25  H    3.873670   3.403256   2.149871   1.087258   7.393963
    26  C    4.915543   5.496805   4.967357   3.629585   4.695448
    27  C    3.773716   4.293429   3.795743   2.506511   5.814160
    28  C    7.503924   7.932056   7.161086   5.755640   2.268700
                   16         17         18         19         20
    16  H    0.000000
    17  H    2.783038   0.000000
    18  H    4.300747   2.534591   0.000000
    19  H    4.204986   4.199431   2.660936   0.000000
    20  H    3.489524   3.484485   2.652754   1.814537   0.000000
    21  H    7.724010   5.635904   4.687946   6.514727   7.244790
    22  H   10.008343   7.988859   7.154086   8.837720   9.691551
    23  H   10.888712   9.343995   8.681850   9.906750  10.992110
    24  H    9.798528   8.855242   8.369896   9.061226  10.288925
    25  H    7.445926   6.813907   6.399843   6.814964   8.029190
    26  C    4.517435   3.361702   2.842208   3.833021   4.619959
    27  C    5.675595   4.393128   3.736788   4.792378   5.734504
    28  C    2.416718   3.145724   3.399017   2.932132   3.384789
                   21         22         23         24         25
    21  H    0.000000
    22  H    2.472510   0.000000
    23  H    4.297483   2.478193   0.000000
    24  H    4.957686   4.284547   2.477992   0.000000
    25  H    4.312812   4.962000   4.301786   2.475866   0.000000
    26  C    3.523872   5.712023   6.584780   5.796057   3.658547
    27  C    2.692604   4.640718   5.382436   4.676875   2.755221
    28  C    6.136821   8.337624   9.011381   7.786872   5.357171
                   26         27         28
    26  C    0.000000
    27  C    1.211059   0.000000
    28  C    2.633851   3.735940   0.000000
 Symmetry turned off by external request.
 Stoichiometry    C16H11N
 Framework group  C1[X(C16H11N)]
 Deg. of freedom    78
 Full point group                 C1      NOp   1
 Rotational constants (GHZ):      1.1732712      0.2212239      0.1952393
 Leave Link  202 at Fri Jan 31 17:04:55 2025, MaxMem=   134217728 cpu:         0.0
 (Enter /home/mkochman/programs/g09/l301.exe)
 Standard basis: STO-3G (5D, 7F)
 Ernie: Thresh=  0.10000D-02 Tol=  0.10000D-05 Strict=F.
    96 basis functions,   288 primitive gaussians,    96 cartesian basis functions
    57 alpha electrons       57 beta electrons
       nuclear repulsion energy       996.9397901053 Hartrees.
 IExCor=    0 DFT=F Ex=HF Corr=None ExCW=0 ScaHFX=  1.000000
 ScaDFX=  1.000000  1.000000  1.000000  1.000000 ScalE2=  1.000000  1.000000
 IRadAn=      0 IRanWt=     -1 IRanGd=            0 ICorTp=0 IEmpDi=  4
 NAtoms=   28 NActive=   28 NUniq=   28 SFac= 1.00D+00 NAtFMM=   60 NAOKFM=F Big=F
 Integral buffers will be    131072 words long.
 Raffenetti 1 integral format.
 Two-electron integral symmetry is turned off.
 Leave Link  301 at Fri Jan 31 17:04:55 2025, MaxMem=   134217728 cpu:         0.0
 (Enter /home/mkochman/programs/g09/l402.exe)
 External calculation of energy and first derivatives.
 Running external command "bash run_external.bash R"
         input file       "/home/mkochman/systems/Z_MRSF_fixed/2_opt_qc/Gau-1872117.EIn"
         output file      "/home/mkochman/systems/Z_MRSF_fixed/2_opt_qc/Gau-1872117.EOu"
         message file     "/home/mkochman/systems/Z_MRSF_fixed/2_opt_qc/Gau-1872117.EMs"
         fchk file        "/home/mkochman/systems/Z_MRSF_fixed/2_opt_qc/Gau-1872117.EFC"
         mat. el file     "/home/mkochman/systems/Z_MRSF_fixed/2_opt_qc/Gau-1872117.EUF"
 Recovered energy= -670.991482710     dipole=      0.000000000000      0.000000000000      0.000000000000
 Energy=    -670.991483     NIter=   0.
 Dipole moment=       0.000000       0.000000       0.000000
 Leave Link  402 at Fri Jan 31 17:09:54 2025, MaxMem=   134217728 cpu:         0.0
 (Enter /home/mkochman/programs/g09/l601.exe)
 Leave Link  601 at Fri Jan 31 17:09:54 2025, MaxMem=   134217728 cpu:         0.0
 (Enter /home/mkochman/programs/g09/l716.exe)
 Dipole        = 0.00000000D+00 0.00000000D+00 0.00000000D+00
 -------------------------------------------------------------------
 Center     Atomic                   Forces (Hartrees/Bohr)
 Number     Number              X              Y              Z
 -------------------------------------------------------------------
      1        6          -0.001193750    0.017721050   -0.006209860
      2        6          -0.014494900    0.016817490    0.003675120
      3        6          -0.023951060    0.023152420   -0.002429270
      4        6          -0.012596990   -0.001393990    0.018703950
      5        6           0.026160980    0.019014260   -0.024337080
      6        6           0.008462190   -0.005676180   -0.002471000
      7        6           0.039713180   -0.039500180    0.030992400
      8        6          -0.012633250   -0.000544970    0.003336190
      9        7          -0.029187880    0.024734410   -0.026142360
     10        6           0.010034620    0.007872890   -0.012525900
     11        6          -0.006585290   -0.001992800    0.005704600
     12        6          -0.004698460   -0.000431290    0.003210520
     13        6          -0.009084640    0.003926310    0.001571520
     14        6           0.015634030   -0.008587700    0.000045310
     15        1           0.000829540   -0.006748650    0.003391490
     16        1           0.002598590   -0.022896960   -0.005990670
     17        1           0.009046930   -0.012311380   -0.017776810
     18        1           0.005078620    0.001796260   -0.006421370
     19        1          -0.003371600    0.006116050    0.003147500
     20        1           0.000061710    0.003584900    0.002926520
     21        1          -0.000038900   -0.001963540    0.001929310
     22        1          -0.002409830   -0.000713160    0.002246900
     23        1          -0.002932500   -0.000201200    0.001507340
     24        1          -0.004096130    0.001439100    0.001047080
     25        1          -0.002263730    0.002794920   -0.001608730
     26        6           0.010233080   -0.008382120   -0.003501400
     27        6           0.005876220   -0.001667250   -0.004960200
     28        6          -0.004220150   -0.015945000    0.030979340
 -------------------------------------------------------------------
 Cartesian Forces:  Max     0.039713180 RMS     0.013080371
 Leave Link  716 at Fri Jan 31 17:09:54 2025, MaxMem=   134217728 cpu:         0.0
 (Enter /home/mkochman/programs/g09/l103.exe)

 GradGradGradGradGradGradGradGradGradGradGradGradGradGradGradGradGradGrad
 Berny optimization.
 FormGI is forming the generalized inverse of G from B-inverse, IUseBI=4.
 GSVD:  received Info=                   1 from GESDD.
 Internal  Forces:  Max     0.046216049 RMS     0.006088457
 Search for a local minimum.
 Step number   1 out of a maximum of  168
 All quantities printed in internal units (Hartrees-Bohrs-Radians)
 RMS Force = .60885D-02 SwitMx=.10000D-02 MixMth= 1
 Mixed Optimization -- RFO/linear search
 Second derivative matrix not updated -- first step.
 ITU=  0
     Eigenvalues ---    0.00230   0.01125   0.01237   0.01327   0.01636
     Eigenvalues ---    0.01784   0.01800   0.01852   0.01954   0.01954
     Eigenvalues ---    0.01996   0.01997   0.02021   0.02036   0.02046
     Eigenvalues ---    0.02067   0.02102   0.02140   0.02180   0.02626
     Eigenvalues ---    0.02886   0.03202   0.04300   0.04588   0.04863
     Eigenvalues ---    0.06063   0.06154   0.06614   0.07712   0.08027
     Eigenvalues ---    0.09089   0.09331   0.10647   0.11921   0.13459
     Eigenvalues ---    0.15669   0.15998   0.15999   0.16000   0.16000
     Eigenvalues ---    0.16000   0.16315   0.20024   0.20614   0.22000
     Eigenvalues ---    0.22000   0.22569   0.23220   0.23422   0.24941
     Eigenvalues ---    0.27703   0.28829   0.28856   0.30400   0.31146
     Eigenvalues ---    0.32033   0.34608   0.34700   0.34889   0.34894
     Eigenvalues ---    0.35003   0.35131   0.35228   0.36267   0.36561
     Eigenvalues ---    0.37119   0.37307   0.37368   0.40603   0.40716
     Eigenvalues ---    0.41885   0.43970   0.44337   0.44986   0.46078
     Eigenvalues ---    0.46526   0.99452   1.22915
 RFO step:  Lambda=-2.67095209D-02 EMin= 2.30000000D-03
 Linear search not attempted -- first point.
 Maximum step size (   0.300) exceeded in Quadratic search.
    -- Step size scaled by   0.968
 Iteration  1 RMS(Cart)=  0.05782172 RMS(Int)=  0.00359014
 Iteration  2 RMS(Cart)=  0.00406466 RMS(Int)=  0.00139228
 Iteration  3 RMS(Cart)=  0.00001511 RMS(Int)=  0.00139223
 Iteration  4 RMS(Cart)=  0.00000003 RMS(Int)=  0.00139223
 ITry= 1 IFail=0 DXMaxC= 2.91D-01 DCOld= 1.00D+10 DXMaxT= 3.00D-01 DXLimC= 3.00D+00 Rises=F
 Variable       Old X    -DE/DX   Delta X   Delta X   Delta X     New X
                                 (Linear)    (Quad)   (Total)
    R1        2.83714   0.00946   0.00000   0.02698   0.02599   2.86313
    R2        2.84694   0.00180   0.00000   0.00896   0.00903   2.85598
    R3        2.03666   0.00460   0.00000   0.01145   0.01145   2.04811
    R4        2.86410   0.00464   0.00000   0.01028   0.01174   2.87584
    R5        2.87894   0.01217   0.00000   0.03055   0.03129   2.91022
    R6        2.01995   0.01027   0.00000   0.02483   0.02483   2.04478
    R7        2.81841   0.00792   0.00000   0.02221   0.02160   2.84001
    R8        2.84973   0.00625   0.00000   0.01712   0.01631   2.86604
    R9        2.82789   0.00792   0.00000   0.02175   0.02094   2.84883
   R10        2.02367   0.00953   0.00000   0.02318   0.02318   2.04685
   R11        2.85061   0.00785   0.00000   0.02161   0.02323   2.87383
   R12        2.85470   0.00018   0.00000   0.00419   0.00449   2.85919
   R13        2.03214   0.00601   0.00000   0.01484   0.01484   2.04698
   R14        2.70591  -0.00241   0.00000  -0.00540  -0.00540   2.70051
   R15        2.84835   0.02693   0.00000   0.07622   0.07524   2.92358
   R16        2.06164   0.00249   0.00000   0.00644   0.00644   2.06808
   R17        2.06316   0.00153   0.00000   0.00398   0.00398   2.06713
   R18        2.20654  -0.04622   0.00000  -0.03563  -0.03563   2.17091
   R19        2.66490   0.01788   0.00000   0.03712   0.03712   2.70202
   R20        2.64999   0.00240   0.00000   0.00553   0.00551   2.65550
   R21        2.65290  -0.00042   0.00000  -0.00046  -0.00048   2.65241
   R22        2.75378  -0.02009   0.00000  -0.04861  -0.04861   2.70517
   R23        2.65692  -0.01552   0.00000  -0.03147  -0.03146   2.62546
   R24        2.05305  -0.00195   0.00000  -0.00501  -0.00501   2.04804
   R25        2.63133  -0.00232   0.00000  -0.00491  -0.00489   2.62644
   R26        2.05670  -0.00264   0.00000  -0.00678  -0.00678   2.04991
   R27        2.63381  -0.00383   0.00000  -0.00817  -0.00816   2.62565
   R28        2.05848  -0.00329   0.00000  -0.00848  -0.00848   2.05000
   R29        2.66388  -0.01800   0.00000  -0.03759  -0.03759   2.62629
   R30        2.05855  -0.00346   0.00000  -0.00891  -0.00891   2.04964
   R31        2.05462  -0.00257   0.00000  -0.00658  -0.00658   2.04804
   R32        2.28857  -0.01301   0.00000  -0.01234  -0.01235   2.27622
    A1        1.94098   0.00207   0.00000   0.01147   0.01151   1.95249
    A2        2.09371  -0.00286   0.00000  -0.01317  -0.01374   2.07997
    A3        2.09954   0.00165   0.00000   0.02100   0.02105   2.12059
    A4        1.92152   0.00688   0.00000   0.01092   0.01106   1.93258
    A5        2.11391  -0.00874   0.00000  -0.04379  -0.04415   2.06976
    A6        1.82312  -0.00182   0.00000  -0.00489  -0.00474   1.81838
    A7        2.02264   0.00511   0.00000   0.06775   0.06995   2.09259
    A8        2.21400   0.00044   0.00000   0.00866   0.00116   2.21517
    A9        1.54217   0.00604   0.00000   0.02453   0.02456   1.56673
   A10        2.45877  -0.00891   0.00000  -0.08080  -0.08165   2.37713
   A11        1.82530  -0.00431   0.00000  -0.00909  -0.00948   1.81582
   A12        1.58837  -0.00075   0.00000  -0.00795  -0.00884   1.57953
   A13        2.18621   0.00439   0.00000   0.03191   0.02203   2.20823
   A14        2.00631   0.00494   0.00000   0.07357   0.07571   2.08202
   A15        2.46091  -0.00607   0.00000  -0.07112  -0.07235   2.38856
   A16        1.93673   0.00529   0.00000   0.01530   0.01562   1.95235
   A17        2.09489  -0.00563   0.00000  -0.02149  -0.02216   2.07273
   A18        1.93124   0.00463   0.00000   0.01142   0.01135   1.94259
   A19        2.10751  -0.00620   0.00000  -0.03620  -0.03608   2.07143
   A20        2.09809   0.00127   0.00000   0.01926   0.01931   2.11740
   A21        2.35467  -0.00192   0.00000  -0.02261  -0.02362   2.33106
   A22        1.54951   0.00095   0.00000   0.00901   0.00956   1.55907
   A23        2.12082   0.00638   0.00000   0.04623   0.04571   2.16653
   A24        1.81906  -0.00431   0.00000  -0.01411  -0.01390   1.80516
   A25        2.22155  -0.00127   0.00000  -0.01629  -0.01633   2.20522
   A26        1.71147  -0.00123   0.00000  -0.00399  -0.00434   1.70713
   A27        1.93374   0.00144   0.00000   0.01907   0.01884   1.95258
   A28        1.94937   0.00129   0.00000   0.00466   0.00494   1.95431
   A29        1.93580   0.00231   0.00000   0.02029   0.02023   1.95603
   A30        1.95621   0.00022   0.00000   0.00110   0.00122   1.95743
   A31        1.96291  -0.00354   0.00000  -0.03528  -0.03523   1.92768
   A32        2.05463   0.00538   0.00000   0.02160   0.02158   2.07621
   A33        2.09182   0.00132   0.00000   0.00367   0.00366   2.09548
   A34        2.13510  -0.00670   0.00000  -0.02464  -0.02466   2.11044
   A35        2.11779  -0.00506   0.00000  -0.01760  -0.01762   2.10017
   A36        2.09596   0.00051   0.00000  -0.00158  -0.00159   2.09437
   A37        2.06934   0.00455   0.00000   0.01930   0.01929   2.08863
   A38        2.09985  -0.00064   0.00000  -0.00242  -0.00240   2.09746
   A39        2.09741  -0.00182   0.00000  -0.00988  -0.00989   2.08752
   A40        2.08591   0.00246   0.00000   0.01232   0.01230   2.09821
   A41        2.08069   0.00395   0.00000   0.01367   0.01370   2.09440
   A42        2.09963  -0.00169   0.00000  -0.00540  -0.00541   2.09422
   A43        2.10286  -0.00225   0.00000  -0.00828  -0.00829   2.09457
   A44        2.10158   0.00012   0.00000  -0.00110  -0.00110   2.10048
   A45        2.08059   0.00284   0.00000   0.01560   0.01560   2.09619
   A46        2.10100  -0.00296   0.00000  -0.01449  -0.01449   2.08651
   A47        2.11177  -0.00373   0.00000  -0.01407  -0.01412   2.09765
   A48        2.10682  -0.00120   0.00000  -0.00883  -0.00883   2.09799
   A49        2.06451   0.00494   0.00000   0.02302   0.02302   2.08753
   A50        1.83783  -0.00686   0.00000  -0.01519  -0.01537   1.82245
   A51        2.09838   0.00550   0.00000   0.04495   0.04460   2.14299
   A52        1.60287  -0.00621   0.00000  -0.02508  -0.02502   1.57785
   A53        2.36065   0.00023   0.00000  -0.02228  -0.02318   2.33747
   A54        2.19268   0.00333   0.00000   0.00721   0.00552   2.19820
   A55        3.09037   0.00482   0.00000   0.10091   0.10091   3.19128
   A56        3.09926   0.00286   0.00000   0.02259   0.02225   3.12151
   A57        3.10300   0.00196   0.00000   0.03513   0.03534   3.13834
   A58        3.21580  -0.00544   0.00000  -0.11394  -0.11394   3.10185
   A59        3.15666   0.00142   0.00000   0.02420   0.02380   3.18045
   A60        3.04766   0.00292   0.00000   0.05074   0.05102   3.09868
    D1        0.37786  -0.00050   0.00000  -0.02285  -0.02306   0.35481
    D2       -2.14324  -0.00476   0.00000  -0.10674  -0.10805  -2.25130
    D3        2.96136   0.00163   0.00000   0.01736   0.01723   2.97859
    D4        0.44025  -0.00263   0.00000  -0.06654  -0.06777   0.37248
    D5       -0.55487   0.00029   0.00000   0.01821   0.01848  -0.53639
    D6       -2.58061  -0.00220   0.00000  -0.00917  -0.00886  -2.58947
    D7        1.49951   0.00038   0.00000   0.01909   0.01941   1.51891
    D8       -3.13624  -0.00021   0.00000  -0.00973  -0.01017   3.13678
    D9        1.12120  -0.00270   0.00000  -0.03711  -0.03750   1.08370
   D10       -1.08187  -0.00013   0.00000  -0.00885  -0.00924  -1.09111
   D11        0.55811   0.00291   0.00000   0.02518   0.02521   0.58332
   D12       -1.46763   0.00042   0.00000  -0.00220  -0.00213  -1.46976
   D13        2.61248   0.00300   0.00000   0.02606   0.02613   2.63862
   D14       -0.35316  -0.00175   0.00000  -0.02762  -0.02754  -0.38070
   D15        2.24983   0.00196   0.00000   0.02967   0.03015   2.27998
   D16       -2.93670  -0.00249   0.00000  -0.01646  -0.01666  -2.95336
   D17       -0.33371   0.00122   0.00000   0.04084   0.04102  -0.29269
   D18       -0.01939   0.00057   0.00000   0.01803   0.01805  -0.00134
   D19        1.01870   0.00124   0.00000   0.01782   0.01870   1.03739
   D20       -2.39080  -0.00688   0.00000  -0.12672  -0.13014  -2.52095
   D21        2.40973   0.00757   0.00000   0.14223   0.14419   2.55392
   D22       -2.83537   0.00824   0.00000   0.14202   0.14484  -2.69053
   D23        0.03831   0.00012   0.00000  -0.00252  -0.00400   0.03431
   D24       -1.05430   0.00011   0.00000   0.01565   0.01499  -1.03932
   D25       -0.01621   0.00078   0.00000   0.01544   0.01563  -0.00058
   D26        2.85747  -0.00734   0.00000  -0.12910  -0.13321   2.72427
   D27        0.01610  -0.00088   0.00000  -0.01565  -0.01554   0.00056
   D28       -2.59069   0.00379   0.00000   0.05837   0.05571  -2.53498
   D29        2.74416  -0.00573   0.00000  -0.13547  -0.13037   2.61380
   D30        0.13737  -0.00105   0.00000  -0.06144  -0.05912   0.07825
   D31       -0.34218  -0.00103   0.00000  -0.00961  -0.00981  -0.35199
   D32       -2.91749  -0.00329   0.00000  -0.03881  -0.03873  -2.95622
   D33        2.12164   0.00580   0.00000   0.10111   0.10123   2.22287
   D34       -0.45367   0.00353   0.00000   0.07192   0.07232  -0.38136
   D35        2.57385  -0.00460   0.00000  -0.06603  -0.06372   2.51013
   D36        0.01604  -0.00088   0.00000  -0.01557  -0.01548   0.00056
   D37       -0.21715   0.00234   0.00000   0.08616   0.08142  -0.13573
   D38       -2.77495   0.00606   0.00000   0.13662   0.12966  -2.64529
   D39       -2.27023  -0.00018   0.00000  -0.02695  -0.02772  -2.29795
   D40        0.39462   0.00038   0.00000  -0.00647  -0.00646   0.38817
   D41        0.31653   0.00006   0.00000  -0.02849  -0.02904   0.28749
   D42        2.98138   0.00061   0.00000  -0.00801  -0.00778   2.97361
   D43        0.53911   0.00125   0.00000  -0.00371  -0.00366   0.53546
   D44        2.56325   0.00306   0.00000   0.02273   0.02262   2.58587
   D45       -1.51000   0.00035   0.00000  -0.00732  -0.00744  -1.51744
   D46       -0.57975  -0.00152   0.00000  -0.01117  -0.01079  -0.59054
   D47        1.44438   0.00029   0.00000   0.01527   0.01549   1.45987
   D48       -2.62886  -0.00242   0.00000  -0.01478  -0.01457  -2.64343
   D49        3.11325   0.00097   0.00000   0.01049   0.01077   3.12402
   D50       -1.14580   0.00278   0.00000   0.03694   0.03705  -1.10875
   D51        1.06414   0.00008   0.00000   0.00688   0.00699   1.07113
   D52        0.79063   0.00253   0.00000   0.04107   0.04031   0.83094
   D53       -2.23570  -0.00012   0.00000  -0.01392  -0.01397  -2.24967
   D54       -0.58409   0.00032   0.00000   0.02073   0.02028  -0.56381
   D55        2.67276  -0.00233   0.00000  -0.03426  -0.03399   2.63877
   D56        3.13451   0.00118   0.00000   0.02192   0.02205  -3.12663
   D57        0.10818  -0.00147   0.00000  -0.03307  -0.03223   0.07595
   D58       -1.05030   0.00050   0.00000   0.01685   0.01718  -1.03312
   D59       -0.01639   0.00087   0.00000   0.01588   0.01581  -0.00058
   D60        2.66801  -0.00407   0.00000  -0.05920  -0.05843   2.60958
   D61       -0.02348   0.00086   0.00000   0.02017   0.01988  -0.00360
   D62        1.01044   0.00123   0.00000   0.01920   0.01851   1.02895
   D63       -2.58835  -0.00372   0.00000  -0.05588  -0.05573  -2.64408
   D64        2.60408   0.00422   0.00000   0.06557   0.06482   2.66890
   D65       -2.64520   0.00459   0.00000   0.06460   0.06345  -2.58175
   D66        0.03921  -0.00036   0.00000  -0.01048  -0.01079   0.02842
   D67        0.01054  -0.00074   0.00000  -0.00841  -0.00818   0.00235
   D68        3.13725  -0.00023   0.00000   0.00128   0.00140   3.13865
   D69       -3.07110  -0.00046   0.00000  -0.01900  -0.01930  -3.09040
   D70        0.05561   0.00005   0.00000  -0.00931  -0.00971   0.04590
   D71       -0.01006   0.00074   0.00000   0.00895   0.00876  -0.00131
   D72       -3.13792   0.00018   0.00000  -0.00094  -0.00097  -3.13890
   D73        3.06999   0.00076   0.00000   0.02091   0.02103   3.09102
   D74       -0.05787   0.00020   0.00000   0.01102   0.01130  -0.04658
   D75       -0.00421   0.00033   0.00000   0.00355   0.00339  -0.00082
   D76        3.13116   0.00042   0.00000   0.00664   0.00654   3.13769
   D77       -3.13115  -0.00014   0.00000  -0.00583  -0.00599  -3.13714
   D78        0.00422  -0.00005   0.00000  -0.00274  -0.00285   0.00138
   D79       -0.00288   0.00013   0.00000   0.00117   0.00109  -0.00179
   D80        3.13904  -0.00001   0.00000   0.00051   0.00056   3.13960
   D81       -3.13829   0.00005   0.00000  -0.00182  -0.00199  -3.14028
   D82        0.00363  -0.00008   0.00000  -0.00248  -0.00252   0.00110
   D83        0.00332  -0.00011   0.00000  -0.00057  -0.00047   0.00284
   D84        3.13862  -0.00005   0.00000   0.00150   0.00166   3.14028
   D85       -3.13860   0.00003   0.00000   0.00009   0.00006  -3.13854
   D86       -0.00330   0.00009   0.00000   0.00216   0.00220  -0.00111
   D87        0.00331  -0.00035   0.00000  -0.00471  -0.00458  -0.00128
   D88        3.13149   0.00015   0.00000   0.00471   0.00485   3.13634
   D89       -3.13192  -0.00043   0.00000  -0.00691  -0.00682  -3.13874
   D90       -0.00374   0.00007   0.00000   0.00251   0.00261  -0.00112
         Item               Value     Threshold  Converged?
 Maximum Force            0.046216     0.000450     NO 
 RMS     Force            0.006088     0.000300     NO 
 Maximum Displacement     0.290807     0.001800     NO 
 RMS     Displacement     0.058503     0.001200     NO 
 Predicted change in Energy=-1.712493D-02
 GradGradGradGradGradGradGradGradGradGradGradGradGradGradGradGradGradGrad

 Leave Link  103 at Fri Jan 31 17:09:54 2025, MaxMem=   134217728 cpu:         0.0
 (Enter /home/mkochman/programs/g09/l202.exe)
                          Input orientation:                          
 ---------------------------------------------------------------------
 Center     Atomic      Atomic             Coordinates (Angstroms)
 Number     Number       Type             X           Y           Z
 ---------------------------------------------------------------------
      1          6           0       -8.330746   -0.346579    4.808507
      2          6           0       -8.559122   -1.145499    3.541576
      3          6           0       -8.035601   -0.230516    2.418898
      4          6           0       -7.557148    1.010079    3.148425
      5          6           0       -6.666232   -0.218403    3.049258
      6          6           0       -8.177515    1.129638    4.523224
      7          6           0       -6.432007   -2.108437    4.895360
      8          6           0       -2.867081   -0.184815    1.605372
      9          7           0       -5.876481   -2.930578    5.474333
     10          6           0       -2.502465    0.714358    0.588898
     11          6           0       -1.225203    0.676395    0.043548
     12          6           0       -0.297571   -0.251997    0.501012
     13          6           0       -0.645877   -1.143957    1.507795
     14          6           0       -1.920858   -1.116425    2.060179
     15          1           0       -8.753698   -0.702267    5.740841
     16          1           0       -9.389097   -1.837218    3.482403
     17          1           0       -8.447521   -0.133200    1.421877
     18          1           0       -7.298454    1.888075    2.569154
     19          1           0       -7.504973    1.615218    5.237063
     20          1           0       -9.142677    1.643783    4.496932
     21          1           0       -3.220639    1.438934    0.223134
     22          1           0       -0.957447    1.373621   -0.743156
     23          1           0        0.698309   -0.280208    0.071768
     24          1           0        0.076335   -1.869959    1.865203
     25          1           0       -2.181209   -1.820937    2.841493
     26          6           0       -5.338729   -0.205631    2.520337
     27          6           0       -4.203119   -0.182642    2.119413
     28          6           0       -7.196122   -1.138296    4.174653
 ---------------------------------------------------------------------
                    Distance matrix (angstroms):
                    1          2          3          4          5
     1  C    0.000000
     2  C    1.515105   0.000000
     3  C    2.410563   1.540024   0.000000
     4  C    2.279220   2.409364   1.516641   0.000000
     5  C    2.425283   2.164467   1.507538   1.520768   0.000000
     6  C    1.511318   2.507091   2.509650   1.513017   2.504749
     7  C    2.591698   2.699000   3.497280   3.747382   2.652392
     8  C    6.335446   6.088607   5.232352   5.079913   4.064416
     9  N    3.625438   3.757475   4.613872   4.874759   3.722981
    10  C    7.273208   6.990027   5.904006   5.673487   4.925482
    11  C    8.616267   8.327177   7.269546   7.060109   6.280107
    12  C    9.115666   8.848537   7.972192   7.829629   6.859630
    13  C    8.401650   8.170418   7.501500   7.422749   6.283107
    14  C    7.016598   6.801613   6.188990   6.121607   4.929837
    15  H    1.083812   2.251906   3.431256   3.329336   3.440387
    16  H    2.258466   1.082051   2.354673   3.402158   3.197213
    17  H    3.395355   2.351666   1.083144   2.254067   2.414254
    18  H    3.327763   3.425998   2.248197   1.083216   2.251101
    19  H    2.171222   3.406973   3.410330   2.175161   2.975255
    20  H    2.172061   3.005550   3.009458   2.175765   3.419982
    21  H    7.094146   6.796379   5.549081   5.248482   4.754562
    22  H    9.388589   9.082421   7.916572   7.670243   7.036134
    23  H   10.196320   9.924129   9.043930   8.904114   7.943912
    24  H    9.036744   8.826449   8.294447   8.259016   7.042147
    25  H    6.622664   6.451675   6.081276   6.083550   4.767254
    26  C    3.769318   3.506739   2.698894   2.606498   1.429050
    27  C    4.929038   4.682351   3.844464   3.705531   2.633024
    28  C    1.521828   1.502867   2.147432   2.408111   1.547094
                    6          7          8          9         10
     6  C    0.000000
     7  C    3.697352   0.000000
     8  C    6.200190   5.218529   0.000000
     9  N    4.762848   1.148797   5.618235   0.000000
    10  C    6.917917   6.477275   1.405231   6.966851   0.000000
    11  C    8.282969   7.642394   2.424199   8.008625   1.389333
    12  C    8.954363   7.770970   2.797590   7.939330   2.408967
    13  C    8.425415   6.773856   2.421410   6.803283   2.782916
    14  C    7.089228   5.419669   1.403598   5.531235   2.419648
    15  H    2.273863   2.842957   7.212636   3.648942   8.223580
    16  H    3.369492   3.288524   6.985011   4.183503   7.893581
    17  H    3.359467   4.475372   5.583694   5.554996   6.062665
    18  H    2.272964   4.704687   4.986262   5.803576   5.319825
    19  H    1.094380   3.890196   6.159492   4.834516   6.887821
    20  H    1.093881   4.646034   7.147587   5.705097   7.760733
    21  H    6.569403   6.687782   2.161515   7.329477   1.083776
    22  H    8.940004   8.595837   3.404557   9.021098   2.143847
    23  H   10.029127   8.800618   3.882403   8.912914   3.391392
    24  H    9.175440   7.183122   3.401606   7.041786   3.867539
    25  H    6.891284   4.729726   2.162247   4.670994   3.406627
    26  C    3.721990   3.233676   2.635647   4.054702   3.552637
    27  C    4.826615   4.047532   1.431516   4.648310   2.457500
    28  C    2.495627   1.429848   5.123566   2.577382   6.190346
                   11         12         13         14         15
    11  C    0.000000
    12  C    1.389851   0.000000
    13  C    2.406931   1.389433   0.000000
    14  C    2.786564   2.411078   1.389770   0.000000
    15  H    9.541389   9.958144   9.156994   7.772163   0.000000
    16  H    9.208319   9.698323   8.990194   7.636548   2.606222
    17  H    7.397102   8.202670   7.867316   6.631101   4.367040
    18  H    6.688141   7.607199   7.387590   6.180988   4.345941
    19  H    8.203018   8.824019   8.280561   6.981175   2.680268
    20  H    9.135364   9.889250   9.428788   8.106244   2.683759
    21  H    2.143708   3.388331   3.866663   3.405000   8.102134
    22  H    1.084768   2.150819   3.391468   3.871327  10.350511
    23  H    2.148438   1.084815   2.148272   3.393092  11.029822
    24  H    3.390626   2.149099   1.084624   2.143504   9.713577
    25  H    3.870286   3.389324   2.143431   1.083777   7.270162
    26  C    4.881962   5.430755   4.891682   3.566950   4.720202
    27  C    3.730300   4.228160   3.735261   2.466612   5.838881
    28  C    7.484050   7.865823   7.072331   5.683299   2.251468
                   16         17         18         19         20
    16  H    0.000000
    17  H    2.834786   0.000000
    18  H    4.368366   2.592712   0.000000
    19  H    4.306747   4.301280   2.689766   0.000000
    20  H    3.634193   3.618960   2.679024   1.797411   0.000000
    21  H    7.707521   5.588281   4.725898   6.597430   7.306015
    22  H    9.962809   7.940976   7.172477   8.870823   9.722629
    23  H   10.761621   9.246114   8.653705   9.877589  10.960330
    24  H    9.602646   8.710281   8.306978   8.999563  10.210905
    25  H    7.236344   6.643074   6.325910   6.774096   7.950270
    26  C    4.471368   3.297947   2.868190   3.922844   4.668756
    27  C    5.611572   4.301622   3.751164   4.884085   5.778206
    28  C    2.403507   3.186534   3.427393   2.967480   3.410704
                   21         22         23         24         25
    21  H    0.000000
    22  H    2.461711   0.000000
    23  H    4.282116   2.478060   0.000000
    24  H    4.951283   4.288713   2.475998   0.000000
    25  H    4.308478   4.955049   4.282155   2.460092   0.000000
    26  C    3.531012   5.686832   6.515127   5.702816   3.561219
    27  C    2.681538   4.598983   5.312849   4.607102   2.700654
    28  C    6.169367   8.331605   8.938234   7.665346   5.233800
                   26         27         28
    26  C    0.000000
    27  C    1.204524   0.000000
    28  C    2.656414   3.754378   0.000000
 Symmetry turned off by external request.
 Stoichiometry    C16H11N
 Framework group  C1[X(C16H11N)]
 Deg. of freedom    78
 Full point group                 C1      NOp   1
 Rotational constants (GHZ):      1.1439341      0.2234656      0.1962034
 Leave Link  202 at Fri Jan 31 17:09:54 2025, MaxMem=   134217728 cpu:         0.0
 (Enter /home/mkochman/programs/g09/l301.exe)
 Standard basis: STO-3G (5D, 7F)
 Ernie: Thresh=  0.10000D-02 Tol=  0.10000D-05 Strict=F.
    96 basis functions,   288 primitive gaussians,    96 cartesian basis functions
    57 alpha electrons       57 beta electrons
       nuclear repulsion energy       995.7521947220 Hartrees.
 IExCor=    0 DFT=F Ex=HF Corr=None ExCW=0 ScaHFX=  1.000000
 ScaDFX=  1.000000  1.000000  1.000000  1.000000 ScalE2=  1.000000  1.000000
 IRadAn=      0 IRanWt=     -1 IRanGd=            0 ICorTp=0 IEmpDi=  4
 NAtoms=   28 NActive=   28 NUniq=   28 SFac= 1.00D+00 NAtFMM=   60 NAOKFM=F Big=F
 Integral buffers will be    131072 words long.
 Raffenetti 1 integral format.
 Two-electron integral symmetry is turned off.
 Leave Link  301 at Fri Jan 31 17:09:54 2025, MaxMem=   134217728 cpu:         0.0
 (Enter /home/mkochman/programs/g09/l402.exe)
 External calculation of energy and first derivatives.
 Running external command "bash run_external.bash R"
         input file       "/home/mkochman/systems/Z_MRSF_fixed/2_opt_qc/Gau-1872117.EIn"
         output file      "/home/mkochman/systems/Z_MRSF_fixed/2_opt_qc/Gau-1872117.EOu"
         message file     "/home/mkochman/systems/Z_MRSF_fixed/2_opt_qc/Gau-1872117.EMs"
         fchk file        "/home/mkochman/systems/Z_MRSF_fixed/2_opt_qc/Gau-1872117.EFC"
         mat. el file     "/home/mkochman/systems/Z_MRSF_fixed/2_opt_qc/Gau-1872117.EUF"
 Recovered energy= -671.008185650     dipole=      0.000000000000      0.000000000000      0.000000000000
 Energy=    -671.008186     NIter=   0.
 Dipole moment=       0.000000       0.000000       0.000000
 Leave Link  402 at Fri Jan 31 17:15:10 2025, MaxMem=   134217728 cpu:         0.0
 (Enter /home/mkochman/programs/g09/l716.exe)
 Dipole        = 0.00000000D+00 0.00000000D+00 0.00000000D+00
 -------------------------------------------------------------------
 Center     Atomic                   Forces (Hartrees/Bohr)
 Number     Number              X              Y              Z
 -------------------------------------------------------------------
      1        6          -0.000348000    0.002407750   -0.004741130
      2        6          -0.012102150    0.013441170    0.004518320
      3        6          -0.015366530    0.013922600    0.005655470
      4        6          -0.003989770   -0.002844790    0.003345850
      5        6           0.009663340    0.007509360   -0.007658210
      6        6           0.004712110   -0.006273330   -0.003745220
      7        6          -0.005484770   -0.008121460   -0.003918490
      8        6          -0.005235950   -0.000318430   -0.001547650
      9        7           0.002128290    0.002540590    0.000396480
     10        6           0.001717650    0.002329990   -0.002148440
     11        6           0.000542450   -0.000571870    0.000719730
     12        6           0.000504680    0.000247670   -0.000258660
     13        6           0.000365850    0.000820030   -0.000443850
     14        6           0.003026030   -0.002461020    0.001806510
     15        1           0.000588510   -0.002275870   -0.000092110
     16        1           0.007765320   -0.009338330   -0.002331450
     17        1           0.009047450   -0.008580170   -0.004095290
     18        1           0.001986520   -0.000828430   -0.001437680
     19        1          -0.002032910    0.001895840    0.000372370
     20        1           0.000271000    0.001255730    0.001305200
     21        1          -0.000962250   -0.000770440    0.000959000
     22        1           0.000213650    0.000044420   -0.000011430
     23        1           0.000122570   -0.000051990   -0.000060060
     24        1           0.000130290   -0.000037820    0.000099220
     25        1          -0.001773870    0.000766200   -0.000248560
     26        6          -0.003770180   -0.001888780    0.001698330
     27        6           0.002746200   -0.000982370   -0.000791130
     28        6           0.005492080   -0.001820160    0.012686220
 -------------------------------------------------------------------
 Cartesian Forces:  Max     0.015366530 RMS     0.004784319
 Leave Link  716 at Fri Jan 31 17:15:10 2025, MaxMem=   134217728 cpu:         0.0
 (Enter /home/mkochman/programs/g09/l103.exe)

 GradGradGradGradGradGradGradGradGradGradGradGradGradGradGradGradGradGrad
 Berny optimization.
 Using GEDIIS/GDIIS optimizer.
 FormGI is forming the generalized inverse of G from B-inverse, IUseBI=4.
 GSVD:  received Info=                   1 from GESDD.
 Internal  Forces:  Max     0.006595593 RMS     0.001598328
 Search for a local minimum.
 Step number   2 out of a maximum of  168
 All quantities printed in internal units (Hartrees-Bohrs-Radians)
 RMS Force = .15983D-02 SwitMx=.10000D-02 MixMth= 1
 Mixed Optimization -- RFO/linear search
 Update second derivatives using D2CorX and points    1    2
 DE= -1.67D-02 DEPred=-1.71D-02 R= 9.75D-01
 TightC=F SS=  1.41D+00  RLast= 5.35D-01 DXNew= 5.0454D-01 1.6040D+00
 Trust test= 9.75D-01 RLast= 5.35D-01 DXMaxT set to 5.05D-01
 ITU=  1  0
 Use linear search instead of GDIIS.
     Eigenvalues ---    0.00230   0.01157   0.01240   0.01370   0.01595
     Eigenvalues ---    0.01705   0.01747   0.01853   0.01892   0.01954
     Eigenvalues ---    0.01996   0.02022   0.02036   0.02047   0.02068
     Eigenvalues ---    0.02103   0.02141   0.02180   0.02581   0.02755
     Eigenvalues ---    0.02826   0.03382   0.04311   0.04611   0.04836
     Eigenvalues ---    0.06007   0.06159   0.06627   0.07620   0.07729
     Eigenvalues ---    0.08814   0.09035   0.10809   0.11834   0.13160
     Eigenvalues ---    0.15594   0.15754   0.16000   0.16000   0.16000
     Eigenvalues ---    0.16039   0.16104   0.20034   0.20324   0.21999
     Eigenvalues ---    0.22008   0.22644   0.23369   0.23836   0.24838
     Eigenvalues ---    0.27427   0.27985   0.28888   0.30393   0.31078
     Eigenvalues ---    0.32405   0.34606   0.34709   0.34891   0.34919
     Eigenvalues ---    0.35014   0.35132   0.35228   0.36266   0.36558
     Eigenvalues ---    0.37153   0.37349   0.37688   0.40649   0.40730
     Eigenvalues ---    0.41722   0.44026   0.44870   0.45378   0.46363
     Eigenvalues ---    0.46531   0.99825   1.23432
 RFO step:  Lambda=-1.04603930D-02 EMin= 2.30000340D-03
 Quartic linear search produced a step of  0.40600.
 Iteration  1 RMS(Cart)=  0.06997159 RMS(Int)=  0.00702886
 Iteration  2 RMS(Cart)=  0.00914582 RMS(Int)=  0.00255690
 Iteration  3 RMS(Cart)=  0.00020452 RMS(Int)=  0.00255218
 Iteration  4 RMS(Cart)=  0.00000026 RMS(Int)=  0.00255218
 ITry= 1 IFail=0 DXMaxC= 4.61D-01 DCOld= 1.00D+10 DXMaxT= 5.05D-01 DXLimC= 3.00D+00 Rises=F
 Variable       Old X    -DE/DX   Delta X   Delta X   Delta X     New X
                                 (Linear)    (Quad)   (Total)
    R1        2.86313  -0.00178   0.01055  -0.01465  -0.00561   2.85753
    R2        2.85598  -0.00138   0.00367  -0.00185   0.00189   2.85787
    R3        2.04811   0.00044   0.00465   0.00029   0.00493   2.05304
    R4        2.87584  -0.00034   0.00477  -0.00233   0.00468   2.88052
    R5        2.91022   0.00073   0.01270  -0.00423   0.01004   2.92027
    R6        2.04478   0.00014   0.01008  -0.00224   0.00785   2.05263
    R7        2.84001   0.00158   0.00877   0.00624   0.01394   2.85394
    R8        2.86604  -0.00137   0.00662  -0.01213  -0.00629   2.85974
    R9        2.84883   0.00167   0.00850   0.00658   0.01400   2.86283
   R10        2.04685  -0.00044   0.00941  -0.00407   0.00534   2.05218
   R11        2.87383   0.00006   0.00943  -0.00152   0.00998   2.88382
   R12        2.85919  -0.00202   0.00182  -0.00438  -0.00229   2.85689
   R13        2.04698   0.00057   0.00603   0.00038   0.00641   2.05339
   R14        2.70051  -0.00213  -0.00219  -0.00615  -0.00834   2.69217
   R15        2.92358   0.00660   0.03055   0.01568   0.04444   2.96802
   R16        2.06808  -0.00017   0.00261  -0.00133   0.00128   2.06936
   R17        2.06713   0.00032   0.00161   0.00074   0.00235   2.06949
   R18        2.17091  -0.00059  -0.01446   0.00274  -0.01173   2.15918
   R19        2.70202   0.00022   0.01507  -0.00329   0.01178   2.71380
   R20        2.65550   0.00165   0.00224   0.00425   0.00652   2.66202
   R21        2.65241   0.00215  -0.00020   0.00637   0.00619   2.65861
   R22        2.70517  -0.00083  -0.01973   0.00247  -0.01725   2.68792
   R23        2.62546   0.00090  -0.01277   0.00592  -0.00685   2.61861
   R24        2.04804  -0.00021  -0.00203  -0.00022  -0.00225   2.04579
   R25        2.62644   0.00022  -0.00199   0.00099  -0.00103   2.62541
   R26        2.04991   0.00009  -0.00275   0.00108  -0.00167   2.04824
   R27        2.62565   0.00027  -0.00331   0.00149  -0.00185   2.62380
   R28        2.05000   0.00014  -0.00344   0.00145  -0.00199   2.04802
   R29        2.62629   0.00082  -0.01526   0.00642  -0.00885   2.61743
   R30        2.04964   0.00015  -0.00362   0.00153  -0.00209   2.04755
   R31        2.04804  -0.00025  -0.00267  -0.00019  -0.00286   2.04518
   R32        2.27622   0.00197  -0.00501   0.00377  -0.00124   2.27498
    A1        1.95249   0.00003   0.00467  -0.00692  -0.00154   1.95096
    A2        2.07997  -0.00171  -0.00558  -0.00745  -0.01414   2.06583
    A3        2.12059   0.00189   0.00854   0.01820   0.02696   2.14755
    A4        1.93258   0.00112   0.00449  -0.00387   0.00139   1.93397
    A5        2.06976  -0.00311  -0.01792  -0.01543  -0.03434   2.03542
    A6        1.81838  -0.00033  -0.00193   0.00361   0.00161   1.81999
    A7        2.09259   0.00184   0.02840   0.05175   0.08233   2.17491
    A8        2.21517   0.00071   0.00047   0.00728  -0.00857   2.20659
    A9        1.56673   0.00126   0.00997   0.00358   0.01333   1.58006
   A10        2.37713  -0.00396  -0.03315  -0.07115  -0.10571   2.27141
   A11        1.81582  -0.00032  -0.00385   0.00350  -0.00122   1.81460
   A12        1.57953   0.00080  -0.00359   0.00341  -0.00131   1.57822
   A13        2.20823   0.00105   0.00894   0.00914  -0.00279   2.20544
   A14        2.08202   0.00199   0.03074   0.05872   0.09267   2.17470
   A15        2.38856  -0.00396  -0.02937  -0.07356  -0.10466   2.28390
   A16        1.95235  -0.00004   0.00634  -0.00729  -0.00008   1.95227
   A17        2.07273  -0.00136  -0.00900  -0.00145  -0.01163   2.06111
   A18        1.94259   0.00113   0.00461  -0.00345   0.00169   1.94428
   A19        2.07143  -0.00298  -0.01465  -0.02004  -0.03520   2.03623
   A20        2.11740   0.00167   0.00784   0.01749   0.02540   2.14280
   A21        2.33106   0.00039  -0.00959  -0.01289  -0.02362   2.30744
   A22        1.55907  -0.00081   0.00388  -0.00347   0.00128   1.56035
   A23        2.16653   0.00261   0.01856   0.02586   0.04340   2.20993
   A24        1.80516  -0.00142  -0.00564  -0.00093  -0.00640   1.79877
   A25        2.20522  -0.00055  -0.00663  -0.00796  -0.01525   2.18998
   A26        1.70713   0.00037  -0.00176   0.00730   0.00457   1.71170
   A27        1.95258   0.00034   0.00765   0.00600   0.01329   1.96587
   A28        1.95431   0.00023   0.00201   0.00103   0.00370   1.95801
   A29        1.95603   0.00040   0.00821   0.00459   0.01261   1.96864
   A30        1.95743   0.00012   0.00050   0.00163   0.00261   1.96004
   A31        1.92768  -0.00123  -0.01430  -0.01718  -0.03153   1.89615
   A32        2.07621  -0.00057   0.00876  -0.00445   0.00416   2.08037
   A33        2.09548   0.00207   0.00149   0.01032   0.01150   2.10698
   A34        2.11044  -0.00147  -0.01001  -0.00431  -0.01463   2.09581
   A35        2.10017  -0.00024  -0.00715   0.00081  -0.00628   2.09389
   A36        2.09437  -0.00145  -0.00064  -0.01118  -0.01188   2.08249
   A37        2.08863   0.00170   0.00783   0.01039   0.01817   2.10680
   A38        2.09746   0.00057  -0.00097   0.00304   0.00209   2.09954
   A39        2.08752  -0.00010  -0.00402   0.00144  -0.00260   2.08492
   A40        2.09821  -0.00047   0.00499  -0.00446   0.00051   2.09872
   A41        2.09440   0.00000   0.00556  -0.00245   0.00311   2.09750
   A42        2.09422   0.00003  -0.00220   0.00128  -0.00091   2.09331
   A43        2.09457  -0.00003  -0.00337   0.00116  -0.00220   2.09237
   A44        2.10048   0.00022  -0.00045   0.00099   0.00055   2.10103
   A45        2.09619  -0.00012   0.00633  -0.00264   0.00368   2.09987
   A46        2.08651  -0.00010  -0.00588   0.00166  -0.00423   2.08228
   A47        2.09765   0.00002  -0.00573   0.00206  -0.00363   2.09403
   A48        2.09799  -0.00198  -0.00358  -0.01408  -0.01771   2.08028
   A49        2.08753   0.00195   0.00935   0.01204   0.02134   2.10887
   A50        1.82245  -0.00158  -0.00624  -0.00112  -0.00778   1.81468
   A51        2.14299   0.00233   0.01811   0.02887   0.04577   2.18876
   A52        1.57785  -0.00125  -0.01016  -0.00352  -0.01333   1.56453
   A53        2.33747  -0.00079  -0.00941  -0.03244  -0.04268   2.29479
   A54        2.19820   0.00073   0.00224   0.00246   0.00143   2.19963
   A55        3.19128  -0.00447   0.04097  -0.23392  -0.19295   2.99833
   A56        3.12151   0.00049   0.00903  -0.00752  -0.00030   3.12121
   A57        3.13834   0.00030   0.01435   0.00693   0.02228   3.16061
   A58        3.10185   0.00539  -0.04626   0.27877   0.23250   3.33436
   A59        3.18045  -0.00060   0.00966  -0.03718  -0.02810   3.15235
   A60        3.09868   0.00137   0.02071   0.01984   0.04089   3.13957
    D1        0.35481  -0.00006  -0.00936  -0.00172  -0.01096   0.34385
    D2       -2.25130  -0.00356  -0.04387  -0.09668  -0.14416  -2.39545
    D3        2.97859   0.00096   0.00699   0.01096   0.01843   2.99702
    D4        0.37248  -0.00254  -0.02751  -0.08400  -0.11477   0.25772
    D5       -0.53639  -0.00045   0.00750   0.00020   0.00763  -0.52876
    D6       -2.58947  -0.00122  -0.00360  -0.01104  -0.01430  -2.60377
    D7        1.51891  -0.00003   0.00788   0.00629   0.01443   1.53334
    D8        3.13678  -0.00026  -0.00413  -0.00388  -0.00889   3.12789
    D9        1.08370  -0.00104  -0.01522  -0.01512  -0.03082   1.05288
   D10       -1.09111   0.00016  -0.00375   0.00221  -0.00209  -1.09320
   D11        0.58332   0.00101   0.01023   0.00407   0.01398   0.59730
   D12       -1.46976   0.00023  -0.00086  -0.00717  -0.00795  -1.47771
   D13        2.63862   0.00143   0.01061   0.01016   0.02078   2.65940
   D14       -0.38070  -0.00057  -0.01118  -0.00103  -0.01214  -0.39283
   D15        2.27998   0.00218   0.01224   0.05382   0.06747   2.34745
   D16       -2.95336  -0.00118  -0.00677  -0.00592  -0.01311  -2.96647
   D17       -0.29269   0.00158   0.01665   0.04894   0.06649  -0.22619
   D18       -0.00134   0.00027   0.00733   0.00024   0.00770   0.00635
   D19        1.03739   0.00051   0.00759   0.00130   0.01008   1.04747
   D20       -2.52095  -0.00455  -0.05284  -0.13155  -0.18630  -2.70724
   D21        2.55392   0.00454   0.05854   0.12268   0.18199   2.73591
   D22       -2.69053   0.00478   0.05880   0.12374   0.18437  -2.50616
   D23        0.03431  -0.00029  -0.00162  -0.00911  -0.01201   0.02231
   D24       -1.03932  -0.00006   0.00608  -0.00113   0.00380  -1.03551
   D25       -0.00058   0.00018   0.00635  -0.00007   0.00618   0.00560
   D26        2.72427  -0.00488  -0.05408  -0.13292  -0.19020   2.53407
   D27        0.00056  -0.00018  -0.00631   0.00006  -0.00597  -0.00540
   D28       -2.53498   0.00162   0.02262   0.04669   0.06474  -2.47024
   D29        2.61380  -0.00299  -0.05293  -0.10242  -0.14628   2.46752
   D30        0.07825  -0.00119  -0.02400  -0.05580  -0.07557   0.00268
   D31       -0.35199  -0.00049  -0.00398   0.00100  -0.00343  -0.35541
   D32       -2.95622  -0.00154  -0.01572  -0.01967  -0.03595  -2.99217
   D33        2.22287   0.00357   0.04110   0.10133   0.14518   2.36806
   D34       -0.38136   0.00252   0.02936   0.08066   0.11266  -0.26870
   D35        2.51013  -0.00201  -0.02587  -0.03693  -0.05947   2.45066
   D36        0.00056  -0.00018  -0.00628   0.00006  -0.00595  -0.00539
   D37       -0.13573   0.00147   0.03306   0.07925   0.10422  -0.03151
   D38       -2.64529   0.00330   0.05264   0.11625   0.15774  -2.48756
   D39       -2.29795  -0.00089  -0.01126  -0.02981  -0.04233  -2.34028
   D40        0.38817   0.00000  -0.00262   0.00000  -0.00280   0.38536
   D41        0.28749  -0.00050  -0.01179  -0.03335  -0.04586   0.24163
   D42        2.97361   0.00038  -0.00316  -0.00354  -0.00633   2.96727
   D43        0.53546   0.00060  -0.00149  -0.00027  -0.00144   0.53402
   D44        2.58587   0.00133   0.00918   0.01210   0.02106   2.60692
   D45       -1.51744   0.00009  -0.00302  -0.00592  -0.00909  -1.52653
   D46       -0.59054  -0.00071  -0.00438  -0.00353  -0.00722  -0.59776
   D47        1.45987   0.00002   0.00629   0.00884   0.01528   1.47515
   D48       -2.64343  -0.00122  -0.00591  -0.00919  -0.01487  -2.65830
   D49        3.12402   0.00060   0.00437   0.01408   0.01936  -3.13981
   D50       -1.10875   0.00133   0.01504   0.02646   0.04185  -1.06690
   D51        1.07113   0.00009   0.00284   0.00843   0.01170   1.08283
   D52        0.83094   0.00161   0.01637   0.04866   0.06309   0.89403
   D53       -2.24967   0.00039  -0.00567   0.01305   0.00630  -2.24336
   D54       -0.56381   0.00068   0.00824   0.03251   0.04116  -0.52265
   D55        2.63877  -0.00053  -0.01380  -0.00309  -0.01563   2.62313
   D56       -3.12663  -0.00044   0.00895  -0.02599  -0.01679   3.13977
   D57        0.07595  -0.00166  -0.01308  -0.06160  -0.07358   0.00237
   D58       -1.03312   0.00133   0.00698   0.00778   0.01507  -1.01805
   D59       -0.00058   0.00018   0.00642  -0.00006   0.00609   0.00551
   D60        2.60958  -0.00210  -0.02372  -0.05902  -0.08139   2.52819
   D61       -0.00360   0.00038   0.00807   0.00080   0.00880   0.00520
   D62        1.02895  -0.00076   0.00752  -0.00704  -0.00019   1.02876
   D63       -2.64408  -0.00304  -0.02263  -0.06600  -0.08767  -2.73174
   D64        2.66890   0.00241   0.02632   0.04350   0.06831   2.73720
   D65       -2.58175   0.00126   0.02576   0.03566   0.05932  -2.52243
   D66        0.02842  -0.00102  -0.00438  -0.02330  -0.02816   0.00026
   D67        0.00235  -0.00016  -0.00332   0.00278  -0.00023   0.00212
   D68        3.13865   0.00005   0.00057   0.00770   0.00848  -3.13605
   D69       -3.09040  -0.00072  -0.00784  -0.03314  -0.04154  -3.13194
   D70        0.04590  -0.00051  -0.00394  -0.02822  -0.03283   0.01307
   D71       -0.00131   0.00016   0.00356  -0.00265   0.00065  -0.00065
   D72       -3.13890  -0.00004  -0.00040  -0.00673  -0.00713   3.13716
   D73        3.09102   0.00083   0.00854   0.03401   0.04245   3.13346
   D74       -0.04658   0.00063   0.00459   0.02993   0.03466  -0.01191
   D75       -0.00082   0.00007   0.00138  -0.00125  -0.00006  -0.00088
   D76        3.13769   0.00013   0.00265   0.00159   0.00416  -3.14133
   D77       -3.13714  -0.00013  -0.00243  -0.00609  -0.00880   3.13725
   D78        0.00138  -0.00007  -0.00116  -0.00325  -0.00458  -0.00320
   D79       -0.00179   0.00003   0.00044  -0.00046  -0.00007  -0.00186
   D80        3.13960   0.00002   0.00023   0.00110   0.00140   3.14100
   D81       -3.14028  -0.00004  -0.00081  -0.00332  -0.00432   3.13858
   D82        0.00110  -0.00005  -0.00102  -0.00176  -0.00285  -0.00175
   D83        0.00284  -0.00002  -0.00019   0.00058   0.00051   0.00335
   D84        3.14028   0.00004   0.00067   0.00306   0.00388  -3.13903
   D85       -3.13854  -0.00002   0.00002  -0.00098  -0.00096  -3.13951
   D86       -0.00111   0.00005   0.00089   0.00150   0.00241   0.00130
   D87       -0.00128  -0.00007  -0.00186   0.00100  -0.00080  -0.00207
   D88        3.13634   0.00012   0.00197   0.00499   0.00703  -3.13982
   D89       -3.13874  -0.00013  -0.00277  -0.00146  -0.00415   3.14030
   D90       -0.00112   0.00006   0.00106   0.00253   0.00367   0.00255
         Item               Value     Threshold  Converged?
 Maximum Force            0.006596     0.000450     NO 
 RMS     Force            0.001598     0.000300     NO 
 Maximum Displacement     0.461482     0.001800     NO 
 RMS     Displacement     0.073277     0.001200     NO 
 Predicted change in Energy=-8.457661D-03
 GradGradGradGradGradGradGradGradGradGradGradGradGradGradGradGradGradGrad

 Leave Link  103 at Fri Jan 31 17:15:10 2025, MaxMem=   134217728 cpu:         0.0
 (Enter /home/mkochman/programs/g09/l202.exe)
                          Input orientation:                          
 ---------------------------------------------------------------------
 Center     Atomic      Atomic             Coordinates (Angstroms)
 Number     Number       Type             X           Y           Z
 ---------------------------------------------------------------------
      1          6           0       -8.343475   -0.358063    4.819943
      2          6           0       -8.537837   -1.131810    3.535381
      3          6           0       -8.037258   -0.171776    2.432736
      4          6           0       -7.594497    1.059189    3.193525
      5          6           0       -6.661887   -0.142107    3.067191
      6          6           0       -8.222342    1.128035    4.567068
      7          6           0       -6.413345   -2.146042    4.829294
      8          6           0       -2.906661   -0.192524    1.550393
      9          7           0       -5.632275   -2.765398    5.387721
     10          6           0       -2.501478    0.701652    0.540116
     11          6           0       -1.208992    0.645570    0.043608
     12          6           0       -0.308054   -0.289089    0.538482
     13          6           0       -0.696627   -1.172686    1.536517
     14          6           0       -1.984657   -1.133380    2.044353
     15          1           0       -8.751186   -0.771465    5.738194
     16          1           0       -9.241462   -1.949446    3.408029
     17          1           0       -8.338358   -0.176741    1.389355
     18          1           0       -7.328641    1.945078    2.623234
     19          1           0       -7.583079    1.629732    5.301094
     20          1           0       -9.197570    1.626087    4.553751
     21          1           0       -3.207805    1.429863    0.162225
     22          1           0       -0.906028    1.337725   -0.733528
     23          1           0        0.701225   -0.328213    0.145584
     24          1           0        0.004924   -1.900936    1.925735
     25          1           0       -2.294798   -1.817575    2.823444
     26          6           0       -5.350669   -0.145110    2.510162
     27          6           0       -4.232853   -0.156771    2.063343
     28          6           0       -7.177262   -1.111266    4.190549
 ---------------------------------------------------------------------
                    Distance matrix (angstroms):
                    1          2          3          4          5
     1  C    0.000000
     2  C    1.512138   0.000000
     3  C    2.413966   1.545339   0.000000
     4  C    2.283595   2.409820   1.513311   0.000000
     5  C    2.438547   2.172073   1.514945   1.526051   0.000000
     6  C    1.512318   2.504159   2.505821   1.511804   2.509564
     7  C    2.631038   2.686325   3.504042   3.787396   2.680025
     8  C    6.346361   6.044218   5.205956   5.122741   4.050301
     9  N    3.669910   3.813406   4.608987   4.826208   3.650564
    10  C    7.319073   6.983611   5.915212   5.753890   4.940348
    11  C    8.644160   8.310447   7.280192   7.132162   6.284629
    12  C    9.105144   8.798915   7.958803   7.871426   6.840114
    13  C    8.361746   8.092077   7.462566   7.436905   6.244149
    14  C    6.981374   6.720665   6.140806   6.131742   4.889305
    15  H    1.086423   2.242265   3.434440   3.341342   3.448988
    16  H    2.309195   1.086203   2.358266   3.436625   3.168099
    17  H    3.435380   2.357409   1.085969   2.309952   2.372106
    18  H    3.340640   3.429490   2.240423   1.086605   2.235621
    19  H    2.181980   3.414003   3.417483   2.183460   2.996386
    20  H    2.176508   3.013024   3.012862   2.177482   3.430168
    21  H    7.160036   6.808053   5.571721   5.345020   4.779184
    22  H    9.435695   9.086621   7.947217   7.761117   7.054451
    23  H   10.181214   9.874044   9.034191   8.946163   7.923752
    24  H    8.969540   8.727042   8.241585   8.253534   6.988760
    25  H    6.534729   6.320812   5.986414   6.041485   4.683810
    26  C    3.786466   3.490371   2.687836   2.636680   1.424634
    27  C    4.953440   4.653007   3.822325   3.749202   2.628332
    28  C    1.524304   1.510242   2.170747   2.424669   1.570610
                    6          7          8          9         10
     6  C    0.000000
     7  C    3.749775   0.000000
     8  C    6.253052   5.183073   0.000000
     9  N    4.747709   1.142591   5.364116   0.000000
    10  C    7.009025   6.465996   1.408682   6.732132   0.000000
    11  C    8.359518   7.601393   2.419687   7.730439   1.385708
    12  C    8.992980   7.689858   2.790349   7.615416   2.406799
    13  C    8.432909   6.668633   2.417677   6.459809   2.786297
    14  C    7.098367   5.328664   1.406876   5.210251   2.428411
    15  H    2.293319   2.860256   7.213273   3.718361   8.261291
    16  H    3.442799   3.171260   6.831346   4.196569   7.789777
    17  H    3.437115   4.406473   5.434106   5.478227   5.963384
    18  H    2.290142   4.737270   5.027349   5.719147   5.402498
    19  H    1.095058   3.980872   6.265562   4.809399   7.025021
    20  H    1.095127   4.696465   7.204376   5.717690   7.861392
    21  H    6.681266   6.696574   2.156348   7.126295   1.082585
    22  H    9.037076   8.568089   3.400072   8.754583   2.138275
    23  H   10.064801   8.709693   3.874112   8.575144   3.387268
    24  H    9.156375   7.048752   3.396598   6.671630   3.869814
    25  H    6.844898   4.592794   2.153097   4.314237   3.406290
    26  C    3.754765   3.242126   2.626134   3.901994   3.565947
    27  C    4.882150   4.045025   1.422386   4.451383   2.460644
    28  C    2.499685   1.436080   5.104170   2.560539   6.202846
                   11         12         13         14         15
    11  C    0.000000
    12  C    1.389308   0.000000
    13  C    2.407769   1.388454   0.000000
    14  C    2.787347   2.406548   1.385086   0.000000
    15  H    9.556202   9.927545   9.093459   7.717601   0.000000
    16  H    9.087025   9.528739   8.781807   7.428782   2.656629
    17  H    7.301719   8.076038   7.707764   6.458615   4.408688
    18  H    6.767075   7.656783   7.408443   6.194367   4.371066
    19  H    8.320981   8.904512   8.333596   7.041555   2.705785
    20  H    9.226060   9.940511   9.444727   8.120212   2.711165
    21  H    2.150451   3.391890   3.868845   3.407156   8.164946
    22  H    1.083884   2.149909   3.391035   3.871230  10.386451
    23  H    2.146527   1.083764   2.145185   3.386382  10.991898
    24  H    3.391267   2.149530   1.083518   2.135800   9.616652
    25  H    3.869567   3.391824   2.150863   1.082263   7.160661
    26  C    4.884932   5.416292   4.864567   3.538883   4.730330
    27  C    3.723818   4.212690   3.716790   2.451227   5.856424
    28  C    7.476888   7.823017   7.003307   5.618701   2.233361
                   16         17         18         19         20
    16  H    0.000000
    17  H    2.834277   0.000000
    18  H    4.409320   2.654073   0.000000
    19  H    4.375437   4.374414   2.708342   0.000000
    20  H    3.754868   3.741902   2.705835   1.779077   0.000000
    21  H    7.639371   5.514489   4.827349   6.752107   7.429756
    22  H    9.871041   7.876533   7.272323   9.004718   9.838096
    23  H   10.589097   9.126005   8.705478   9.952012  11.010784
    24  H    9.364572   8.536445   8.310205   9.024215  10.199620
    25  H    6.972466   6.424451   6.287863   6.781490   7.905760
    26  C    4.381788   3.191159   2.879938   3.990366   4.702344
    27  C    5.487078   4.160508   3.783537   4.989854   5.833448
    28  C    2.361314   3.173038   3.438115   2.985141   3.421499
                   21         22         23         24         25
    21  H    0.000000
    22  H    2.471647   0.000000
    23  H    4.286213   2.476176   0.000000
    24  H    4.952355   4.288408   2.475325   0.000000
    25  H    4.296687   4.953448   4.285474   2.470131   0.000000
    26  C    3.547564   5.698698   6.500014   5.666291   3.497662
    27  C    2.679996   4.596061   5.296444   4.584736   2.663097
    28  C    6.200107   8.341012   8.890753   7.572104   5.119210
                   26         27         28
    26  C    0.000000
    27  C    1.203867   0.000000
    28  C    2.663382   3.755744   0.000000
 Symmetry turned off by external request.
 Stoichiometry    C16H11N
 Framework group  C1[X(C16H11N)]
 Deg. of freedom    78
 Full point group                 C1      NOp   1
 Rotational constants (GHZ):      1.1575269      0.2256257      0.1982743
 Leave Link  202 at Fri Jan 31 17:15:10 2025, MaxMem=   134217728 cpu:         0.0
 (Enter /home/mkochman/programs/g09/l301.exe)
 Standard basis: STO-3G (5D, 7F)
 Ernie: Thresh=  0.10000D-02 Tol=  0.10000D-05 Strict=F.
    96 basis functions,   288 primitive gaussians,    96 cartesian basis functions
    57 alpha electrons       57 beta electrons
       nuclear repulsion energy       996.9222560168 Hartrees.
 IExCor=    0 DFT=F Ex=HF Corr=None ExCW=0 ScaHFX=  1.000000
 ScaDFX=  1.000000  1.000000  1.000000  1.000000 ScalE2=  1.000000  1.000000
 IRadAn=      0 IRanWt=     -1 IRanGd=            0 ICorTp=0 IEmpDi=  4
 NAtoms=   28 NActive=   28 NUniq=   28 SFac= 1.00D+00 NAtFMM=   60 NAOKFM=F Big=F
 Integral buffers will be    131072 words long.
 Raffenetti 1 integral format.
 Two-electron integral symmetry is turned off.
 Leave Link  301 at Fri Jan 31 17:15:11 2025, MaxMem=   134217728 cpu:         0.0
 (Enter /home/mkochman/programs/g09/l402.exe)
 External calculation of energy and first derivatives.
 Running external command "bash run_external.bash R"
         input file       "/home/mkochman/systems/Z_MRSF_fixed/2_opt_qc/Gau-1872117.EIn"
         output file      "/home/mkochman/systems/Z_MRSF_fixed/2_opt_qc/Gau-1872117.EOu"
         message file     "/home/mkochman/systems/Z_MRSF_fixed/2_opt_qc/Gau-1872117.EMs"
         fchk file        "/home/mkochman/systems/Z_MRSF_fixed/2_opt_qc/Gau-1872117.EFC"
         mat. el file     "/home/mkochman/systems/Z_MRSF_fixed/2_opt_qc/Gau-1872117.EUF"
 Recovered energy= -671.011492850     dipole=      0.000000000000      0.000000000000      0.000000000000
 Energy=    -671.011493     NIter=   0.
 Dipole moment=       0.000000       0.000000       0.000000
 Leave Link  402 at Fri Jan 31 17:20:00 2025, MaxMem=   134217728 cpu:         0.0
 (Enter /home/mkochman/programs/g09/l716.exe)
 Dipole        = 0.00000000D+00 0.00000000D+00 0.00000000D+00
 -------------------------------------------------------------------
 Center     Atomic                   Forces (Hartrees/Bohr)
 Number     Number              X              Y              Z
 -------------------------------------------------------------------
      1        6          -0.000924740   -0.009320930    0.000041230
      2        6          -0.004021710    0.007820630    0.000114910
      3        6          -0.005702470    0.002679960    0.005724640
      4        6           0.002582770   -0.002694970   -0.007295060
      5        6           0.001542910   -0.001897390    0.003843580
      6        6           0.001206570   -0.002669740   -0.001531610
      7        6          -0.003066300    0.029152230   -0.006650510
      8        6           0.002517270    0.000599550   -0.002693380
      9        7           0.006780300   -0.018963470    0.006720620
     10        6          -0.002233980   -0.001814750    0.003136700
     11        6           0.002008390    0.000343220   -0.001102730
     12        6           0.001173260    0.000280500   -0.000681370
     13        6           0.002603260   -0.000849330   -0.000366570
     14        6          -0.003147920    0.001547610    0.000387590
     15        1          -0.000296290    0.002272010   -0.000741720
     16        1           0.003919690    0.000383950    0.001028120
     17        1           0.003871360   -0.001081720    0.001789360
     18        1          -0.000561950   -0.000636910    0.002084360
     19        1           0.000026610   -0.000671130   -0.000715450
     20        1          -0.000055640   -0.000668350   -0.000197260
     21        1          -0.000383860    0.000325290   -0.000482690
     22        1           0.000780420    0.000276810   -0.000637500
     23        1           0.000830160    0.000064550   -0.000362000
     24        1           0.001226500   -0.000476210   -0.000099070
     25        1          -0.000126220   -0.000724190    0.000445700
     26        6          -0.005499680    0.001287640    0.001024120
     27        6          -0.001155480   -0.000251980    0.000951660
     28        6          -0.003932990   -0.004311530   -0.003730180
 -------------------------------------------------------------------
 Cartesian Forces:  Max     0.029152230 RMS     0.004738939
 Leave Link  716 at Fri Jan 31 17:20:00 2025, MaxMem=   134217728 cpu:         0.0
 (Enter /home/mkochman/programs/g09/l103.exe)

 GradGradGradGradGradGradGradGradGradGradGradGradGradGradGradGradGradGrad
 Berny optimization.
 Using GEDIIS/GDIIS optimizer.
 FormGI is forming the generalized inverse of G from B-inverse, IUseBI=4.
 GSVD:  received Info=                   1 from GESDD.
 Internal  Forces:  Max     0.019863205 RMS     0.002575800
 Search for a local minimum.
 Step number   3 out of a maximum of  168
 All quantities printed in internal units (Hartrees-Bohrs-Radians)
 RMS Force = .25758D-02 SwitMx=.10000D-02 MixMth= 1
 Mixed Optimization -- RFO/linear search
 Update second derivatives using D2CorX and points    2    3
 DE= -3.31D-03 DEPred=-8.46D-03 R= 3.91D-01
 Trust test= 3.91D-01 RLast= 6.99D-01 DXMaxT set to 5.05D-01
 ITU=  0  1  0
 Use linear search instead of GDIIS.
     Eigenvalues ---    0.00230   0.01166   0.01216   0.01245   0.01433
     Eigenvalues ---    0.01715   0.01786   0.01885   0.01926   0.01987
     Eigenvalues ---    0.01998   0.02023   0.02036   0.02048   0.02069
     Eigenvalues ---    0.02104   0.02142   0.02180   0.02685   0.02727
     Eigenvalues ---    0.03214   0.04308   0.04605   0.04808   0.05912
     Eigenvalues ---    0.06240   0.06734   0.07281   0.07405   0.07656
     Eigenvalues ---    0.08862   0.09287   0.10908   0.11800   0.13276
     Eigenvalues ---    0.15585   0.15842   0.16000   0.16000   0.16000
     Eigenvalues ---    0.16033   0.16115   0.19853   0.20246   0.21998
     Eigenvalues ---    0.22009   0.22718   0.23392   0.23863   0.24862
     Eigenvalues ---    0.27572   0.28011   0.28910   0.30350   0.31125
     Eigenvalues ---    0.32484   0.34606   0.34709   0.34892   0.34920
     Eigenvalues ---    0.35015   0.35136   0.35231   0.36274   0.36570
     Eigenvalues ---    0.37152   0.37354   0.37898   0.40647   0.40727
     Eigenvalues ---    0.41702   0.44061   0.44892   0.45545   0.46345
     Eigenvalues ---    0.46531   0.99795   1.25241
 RFO step:  Lambda=-7.08303379D-03 EMin= 2.30002265D-03
 Quartic linear search produced a step of -0.32770.
 Iteration  1 RMS(Cart)=  0.04545357 RMS(Int)=  0.00847339
 Iteration  2 RMS(Cart)=  0.01460934 RMS(Int)=  0.00080822
 Iteration  3 RMS(Cart)=  0.00075712 RMS(Int)=  0.00040096
 Iteration  4 RMS(Cart)=  0.00000161 RMS(Int)=  0.00040096
 Iteration  5 RMS(Cart)=  0.00000000 RMS(Int)=  0.00040096
 ITry= 1 IFail=0 DXMaxC= 4.27D-01 DCOld= 1.00D+10 DXMaxT= 5.05D-01 DXLimC= 3.00D+00 Rises=F
 Variable       Old X    -DE/DX   Delta X   Delta X   Delta X     New X
                                 (Linear)    (Quad)   (Total)
    R1        2.85753  -0.00471   0.00184  -0.02341  -0.02135   2.83618
    R2        2.85787  -0.00113  -0.00062  -0.00360  -0.00441   2.85346
    R3        2.05304  -0.00138  -0.00162  -0.00138  -0.00300   2.05004
    R4        2.88052  -0.00207  -0.00153  -0.00515  -0.00696   2.87356
    R5        2.92027  -0.00331  -0.00329  -0.00687  -0.01034   2.90993
    R6        2.05263  -0.00295  -0.00257  -0.00544  -0.00801   2.04462
    R7        2.85394  -0.00002  -0.00457   0.00914   0.00462   2.85856
    R8        2.85974  -0.00409   0.00206  -0.01975  -0.01716   2.84258
    R9        2.86283  -0.00004  -0.00459   0.00855   0.00397   2.86680
   R10        2.05218  -0.00279  -0.00175  -0.00699  -0.00874   2.04344
   R11        2.88382  -0.00284  -0.00327  -0.00533  -0.00901   2.87481
   R12        2.85689  -0.00039   0.00075  -0.00438  -0.00380   2.85309
   R13        2.05339  -0.00175  -0.00210  -0.00170  -0.00380   2.04959
   R14        2.69217  -0.00111   0.00273  -0.00756  -0.00482   2.68734
   R15        2.96802  -0.00373  -0.01456   0.00959  -0.00456   2.96346
   R16        2.06936  -0.00077  -0.00042  -0.00221  -0.00263   2.06673
   R17        2.06949  -0.00025  -0.00077   0.00046  -0.00032   2.06917
   R18        2.15918   0.01820   0.00384   0.00950   0.01335   2.17253
   R19        2.71380  -0.00529  -0.00386  -0.00824  -0.01210   2.70170
   R20        2.66202  -0.00071  -0.00214   0.00322   0.00109   2.66311
   R21        2.65861   0.00095  -0.00203   0.00710   0.00507   2.66367
   R22        2.68792   0.00578   0.00565   0.00891   0.01456   2.70248
   R23        2.61861   0.00424   0.00224   0.00941   0.01165   2.63026
   R24        2.04579   0.00064   0.00074   0.00060   0.00134   2.04713
   R25        2.62541   0.00059   0.00034   0.00142   0.00176   2.62717
   R26        2.04824   0.00085   0.00055   0.00208   0.00263   2.05088
   R27        2.62380   0.00109   0.00061   0.00242   0.00303   2.62683
   R28        2.04802   0.00090   0.00065   0.00243   0.00308   2.05110
   R29        2.61743   0.00497   0.00290   0.01075   0.01365   2.63109
   R30        2.04755   0.00108   0.00069   0.00277   0.00345   2.05101
   R31        2.04518   0.00081   0.00094   0.00084   0.00178   2.04696
   R32        2.27498   0.00436   0.00041   0.00548   0.00588   2.28086
    A1        1.95096  -0.00223   0.00050  -0.01143  -0.01097   1.93999
    A2        2.06583   0.00140   0.00463  -0.00303   0.00179   2.06762
    A3        2.14755   0.00060  -0.00884   0.01694   0.00799   2.15554
    A4        1.93397  -0.00283  -0.00045  -0.00980  -0.01045   1.92352
    A5        2.03542   0.00188   0.01125  -0.00940   0.00214   2.03755
    A6        1.81999   0.00167  -0.00053   0.00681   0.00632   1.82631
    A7        2.17491  -0.00139  -0.02698   0.04654   0.01885   2.19377
    A8        2.20659   0.00030   0.00281  -0.00385   0.00106   2.20765
    A9        1.58006  -0.00088  -0.00437   0.00221  -0.00222   1.57784
   A10        2.27141   0.00006   0.03464  -0.08037  -0.04531   2.22611
   A11        1.81460   0.00093   0.00040   0.00451   0.00496   1.81956
   A12        1.57822   0.00073   0.00043   0.00349   0.00421   1.58243
   A13        2.20544   0.00008   0.00091  -0.00451  -0.00076   2.20468
   A14        2.17470  -0.00052  -0.03037   0.05569   0.02459   2.19928
   A15        2.28390  -0.00110   0.03430  -0.08702  -0.05214   2.23175
   A16        1.95227  -0.00219   0.00003  -0.01164  -0.01178   1.94049
   A17        2.06111   0.00121   0.00381   0.00288   0.00706   2.06817
   A18        1.94428  -0.00121  -0.00055  -0.00529  -0.00575   1.93853
   A19        2.03623   0.00018   0.01153  -0.01857  -0.00700   2.02923
   A20        2.14280   0.00074  -0.00832   0.01643   0.00797   2.15077
   A21        2.30744   0.00092   0.00774  -0.01516  -0.00692   2.30052
   A22        1.56035  -0.00072  -0.00042  -0.00328  -0.00394   1.55641
   A23        2.20993  -0.00007  -0.01422   0.02400   0.01014   2.22007
   A24        1.79877   0.00006   0.00210  -0.00138   0.00051   1.79928
   A25        2.18998   0.00024   0.00500  -0.00629  -0.00146   2.18852
   A26        1.71170   0.00154  -0.00150   0.01069   0.00937   1.72106
   A27        1.96587  -0.00049  -0.00436   0.00404  -0.00025   1.96562
   A28        1.95801  -0.00069  -0.00121  -0.00088  -0.00222   1.95579
   A29        1.96864  -0.00076  -0.00413   0.00237  -0.00172   1.96692
   A30        1.96004  -0.00024  -0.00086   0.00145   0.00050   1.96054
   A31        1.89615   0.00062   0.01033  -0.01492  -0.00459   1.89156
   A32        2.08037  -0.00144  -0.00136  -0.00701  -0.00836   2.07200
   A33        2.10698   0.00064  -0.00377   0.01087   0.00712   2.11410
   A34        2.09581   0.00081   0.00479  -0.00363   0.00118   2.09699
   A35        2.09389   0.00131   0.00206   0.00295   0.00500   2.09889
   A36        2.08249  -0.00050   0.00389  -0.01135  -0.00745   2.07504
   A37        2.10680  -0.00081  -0.00595   0.00839   0.00244   2.10924
   A38        2.09954   0.00026  -0.00068   0.00324   0.00256   2.10210
   A39        2.08492   0.00049   0.00085   0.00274   0.00359   2.08851
   A40        2.09872  -0.00075  -0.00017  -0.00599  -0.00615   2.09257
   A41        2.09750  -0.00089  -0.00102  -0.00370  -0.00472   2.09279
   A42        2.09331   0.00035   0.00030   0.00162   0.00192   2.09523
   A43        2.09237   0.00055   0.00072   0.00207   0.00280   2.09516
   A44        2.10103  -0.00016  -0.00018   0.00077   0.00058   2.10162
   A45        2.09987  -0.00070  -0.00121  -0.00439  -0.00559   2.09428
   A46        2.08228   0.00086   0.00139   0.00362   0.00501   2.08729
   A47        2.09403   0.00094   0.00119   0.00375   0.00494   2.09896
   A48        2.08028  -0.00028   0.00580  -0.01398  -0.00817   2.07211
   A49        2.10887  -0.00066  -0.00699   0.01022   0.00323   2.11210
   A50        1.81468   0.00230   0.00255   0.00382   0.00650   1.82118
   A51        2.18876  -0.00042  -0.01500   0.02497   0.00998   2.19874
   A52        1.56453   0.00087   0.00437  -0.00243   0.00196   1.56648
   A53        2.29479   0.00102   0.01399  -0.02841  -0.01436   2.28043
   A54        2.19963  -0.00166  -0.00047  -0.00444  -0.00426   2.19537
   A55        2.99833   0.01272   0.06323   0.08933   0.15256   3.15089
   A56        3.12121  -0.00098   0.00010  -0.01407  -0.01478   3.10643
   A57        3.16061  -0.00028  -0.00730   0.00356  -0.00328   3.15733
   A58        3.33436  -0.01986  -0.07619  -0.21067  -0.28685   3.04751
   A59        3.15235  -0.00047   0.00921  -0.04021  -0.03043   3.12193
   A60        3.13957   0.00004  -0.01340   0.01919   0.00599   3.14556
    D1        0.34385   0.00016   0.00359  -0.00199   0.00155   0.34540
    D2       -2.39545  -0.00137   0.04724  -0.11390  -0.06587  -2.46133
    D3        2.99702  -0.00017  -0.00604   0.00764   0.00150   2.99852
    D4        0.25772  -0.00171   0.03761  -0.10428  -0.06592   0.19180
    D5       -0.52876  -0.00036  -0.00250  -0.00111  -0.00360  -0.53236
    D6       -2.60377  -0.00014   0.00469  -0.01136  -0.00674  -2.61051
    D7        1.53334  -0.00007  -0.00473   0.00597   0.00119   1.53452
    D8        3.12789  -0.00021   0.00291  -0.00420  -0.00112   3.12677
    D9        1.05288   0.00001   0.01010  -0.01445  -0.00426   1.04862
   D10       -1.09320   0.00008   0.00068   0.00288   0.00366  -1.08953
   D11        0.59730  -0.00014  -0.00458   0.00398  -0.00053   0.59676
   D12       -1.47771   0.00007   0.00260  -0.00627  -0.00367  -1.48138
   D13        2.65940   0.00015  -0.00681   0.01106   0.00425   2.66365
   D14       -0.39283  -0.00003   0.00398  -0.00258   0.00126  -0.39157
   D15        2.34745   0.00019  -0.02211   0.05274   0.03033   2.37778
   D16       -2.96647   0.00038   0.00430  -0.00517  -0.00086  -2.96733
   D17       -0.22619   0.00060  -0.02179   0.05015   0.02821  -0.19798
   D18        0.00635  -0.00012  -0.00252   0.00143  -0.00113   0.00523
   D19        1.04747  -0.00035  -0.00330   0.00193  -0.00163   1.04584
   D20       -2.70724  -0.00112   0.06105  -0.14039  -0.07969  -2.78694
   D21        2.73591   0.00094  -0.05964   0.13167   0.07251   2.80841
   D22       -2.50616   0.00071  -0.06042   0.13217   0.07201  -2.43415
   D23        0.02231  -0.00006   0.00393  -0.01015  -0.00606   0.01625
   D24       -1.03551   0.00023  -0.00125   0.00086  -0.00018  -1.03569
   D25        0.00560   0.00000  -0.00203   0.00135  -0.00068   0.00492
   D26        2.53407  -0.00077   0.06233  -0.14097  -0.07875   2.45532
   D27       -0.00540   0.00000   0.00196  -0.00130   0.00064  -0.00476
   D28       -2.47024   0.00053  -0.02121   0.04075   0.02033  -2.44992
   D29        2.46752  -0.00064   0.04794  -0.09180  -0.04513   2.42239
   D30        0.00268  -0.00011   0.02477  -0.04975  -0.02544  -0.02276
   D31       -0.35541   0.00016   0.00112  -0.00046   0.00075  -0.35466
   D32       -2.99217   0.00042   0.01178  -0.01921  -0.00728  -2.99946
   D33        2.36806   0.00133  -0.04758   0.11913   0.07088   2.43894
   D34       -0.26870   0.00158  -0.03692   0.10038   0.06285  -0.20585
   D35        2.45066   0.00041   0.01949  -0.03345  -0.01473   2.43594
   D36       -0.00539   0.00000   0.00195  -0.00130   0.00064  -0.00475
   D37       -0.03151   0.00047  -0.03415   0.06758   0.03428   0.00277
   D38       -2.48756   0.00006  -0.05169   0.09973   0.04964  -2.43791
   D39       -2.34028  -0.00099   0.01387  -0.03778  -0.02338  -2.36365
   D40        0.38536  -0.00039   0.00092  -0.00310  -0.00229   0.38307
   D41        0.24163  -0.00119   0.01503  -0.04341  -0.02792   0.21372
   D42        2.96727  -0.00059   0.00208  -0.00873  -0.00683   2.96044
   D43        0.53402   0.00031   0.00047   0.00201   0.00241   0.53643
   D44        2.60692   0.00030  -0.00690   0.01356   0.00668   2.61360
   D45       -1.52653   0.00035   0.00298  -0.00331  -0.00033  -1.52686
   D46       -0.59776  -0.00036   0.00237  -0.00307  -0.00080  -0.59856
   D47        1.47515  -0.00037  -0.00501   0.00848   0.00347   1.47861
   D48       -2.65830  -0.00031   0.00487  -0.00839  -0.00354  -2.66184
   D49       -3.13981   0.00013  -0.00634   0.01667   0.01017  -3.12964
   D50       -1.06690   0.00012  -0.01371   0.02822   0.01444  -1.05246
   D51        1.08283   0.00018  -0.00384   0.01135   0.00743   1.09027
   D52        0.89403   0.00001  -0.02068   0.04475   0.02362   0.91765
   D53       -2.24336  -0.00001  -0.00207   0.01358   0.01100  -2.23236
   D54       -0.52265   0.00042  -0.01349   0.03453   0.02184  -0.50082
   D55        2.62313   0.00040   0.00512   0.00336   0.00922   2.63235
   D56        3.13977  -0.00042   0.00550  -0.03249  -0.02724   3.11253
   D57        0.00237  -0.00045   0.02411  -0.06365  -0.03985  -0.03748
   D58       -1.01805   0.00164  -0.00494   0.01324   0.00823  -1.00982
   D59        0.00551   0.00000  -0.00199   0.00130  -0.00068   0.00483
   D60        2.52819   0.00103   0.02667  -0.05158  -0.02512   2.50307
   D61        0.00520   0.00033  -0.00288   0.00368   0.00096   0.00616
   D62        1.02876  -0.00131   0.00006  -0.00826  -0.00795   1.02081
   D63       -2.73174  -0.00028   0.02873  -0.06113  -0.03239  -2.76414
   D64        2.73720   0.00082  -0.02238   0.04745   0.02521   2.76242
   D65       -2.52243  -0.00082  -0.01944   0.03551   0.01631  -2.50612
   D66        0.00026   0.00021   0.00923  -0.01736  -0.00814  -0.00788
   D67        0.00212   0.00001   0.00008   0.00205   0.00209   0.00421
   D68       -3.13605  -0.00006  -0.00278   0.00521   0.00242  -3.13363
   D69       -3.13194  -0.00021   0.01361  -0.03348  -0.01980   3.13144
   D70        0.01307  -0.00027   0.01076  -0.03032  -0.01947  -0.00641
   D71       -0.00065  -0.00002  -0.00021  -0.00217  -0.00236  -0.00301
   D72        3.13716   0.00004   0.00234  -0.00446  -0.00215   3.13500
   D73        3.13346   0.00019  -0.01391   0.03319   0.01934  -3.13038
   D74       -0.01191   0.00025  -0.01136   0.03090   0.01955   0.00763
   D75       -0.00088  -0.00002   0.00002  -0.00120  -0.00117  -0.00205
   D76       -3.14133  -0.00003  -0.00136   0.00113  -0.00023  -3.14156
   D77        3.13725   0.00005   0.00288  -0.00445  -0.00152   3.13572
   D78       -0.00320   0.00004   0.00150  -0.00211  -0.00058  -0.00379
   D79       -0.00186   0.00004   0.00002   0.00044   0.00047  -0.00139
   D80        3.14100   0.00001  -0.00046   0.00117   0.00070  -3.14148
   D81        3.13858   0.00005   0.00142  -0.00191  -0.00047   3.13811
   D82       -0.00175   0.00002   0.00093  -0.00118  -0.00023  -0.00198
   D83        0.00335  -0.00005  -0.00017  -0.00057  -0.00075   0.00260
   D84       -3.13903  -0.00004  -0.00127   0.00191   0.00062  -3.13840
   D85       -3.13951  -0.00003   0.00032  -0.00130  -0.00099  -3.14049
   D86        0.00130  -0.00001  -0.00079   0.00118   0.00039   0.00169
   D87       -0.00207   0.00004   0.00026   0.00144   0.00171  -0.00037
   D88       -3.13982  -0.00002  -0.00230   0.00383   0.00152  -3.13830
   D89        3.14030   0.00003   0.00136  -0.00101   0.00035   3.14064
   D90        0.00255  -0.00004  -0.00120   0.00138   0.00016   0.00271
         Item               Value     Threshold  Converged?
 Maximum Force            0.019863     0.000450     NO 
 RMS     Force            0.002576     0.000300     NO 
 Maximum Displacement     0.427434     0.001800     NO 
 RMS     Displacement     0.055870     0.001200     NO 
 Predicted change in Energy=-5.522834D-03
 GradGradGradGradGradGradGradGradGradGradGradGradGradGradGradGradGradGrad

 Leave Link  103 at Fri Jan 31 17:20:00 2025, MaxMem=   134217728 cpu:         0.0
 (Enter /home/mkochman/programs/g09/l202.exe)
                          Input orientation:                          
 ---------------------------------------------------------------------
 Center     Atomic      Atomic             Coordinates (Angstroms)
 Number     Number       Type             X           Y           Z
 ---------------------------------------------------------------------
      1          6           0       -8.347657   -0.351529    4.835068
      2          6           0       -8.513402   -1.119684    3.556401
      3          6           0       -8.026406   -0.156673    2.457931
      4          6           0       -7.615355    1.081586    3.206566
      5          6           0       -6.653009   -0.091711    3.099016
      6          6           0       -8.258617    1.132609    4.571513
      7          6           0       -6.380984   -2.095891    4.841001
      8          6           0       -2.907440   -0.182533    1.540038
      9          7           0       -5.802586   -2.991587    5.270989
     10          6           0       -2.497630    0.685916    0.508604
     11          6           0       -1.199797    0.619497    0.010073
     12          6           0       -0.293835   -0.300956    0.524626
     13          6           0       -0.683412   -1.160848    1.544957
     14          6           0       -1.978107   -1.109102    2.054485
     15          1           0       -8.752524   -0.774286    5.748428
     16          1           0       -9.146334   -1.986233    3.418060
     17          1           0       -8.265408   -0.212940    1.404834
     18          1           0       -7.356727    1.968181    2.637877
     19          1           0       -7.642537    1.654635    5.309108
     20          1           0       -9.245612    1.606173    4.548850
     21          1           0       -3.207339    1.404197    0.116291
     22          1           0       -0.894458    1.292952   -0.784315
     23          1           0        0.716683   -0.347166    0.131178
     24          1           0        0.023614   -1.877962    1.949726
     25          1           0       -2.291150   -1.772465    2.851534
     26          6           0       -5.345365   -0.082753    2.540176
     27          6           0       -4.232510   -0.122124    2.074551
     28          6           0       -7.155042   -1.066771    4.219934
 ---------------------------------------------------------------------
                    Distance matrix (angstroms):
                    1          2          3          4          5
     1  C    0.000000
     2  C    1.500841   0.000000
     3  C    2.406648   1.539868   0.000000
     4  C    2.289565   2.403011   1.504228   0.000000
     5  C    2.439922   2.174165   1.517046   1.521283   0.000000
     6  C    1.509986   2.483585   2.486645   1.509791   2.499037
     7  C    2.628809   2.674021   3.485255   3.780399   2.669317
     8  C    6.362527   6.030819   5.200673   5.151677   4.058071
     9  N    3.692874   3.713806   4.571149   4.913116   3.721554
    10  C    7.349653   6.981316   5.922600   5.798850   4.958035
    11  C    8.678443   8.312040   7.293630   7.182651   6.307527
    12  C    9.134907   8.799049   7.971896   7.918894   6.863698
    13  C    8.379766   8.084327   7.467358   7.472703   6.260530
    14  C    6.991190   6.705666   6.136107   6.156702   4.897024
    15  H    1.084835   2.231919   3.425794   3.346412   3.448661
    16  H    2.306090   1.081965   2.350187   3.435133   3.147646
    17  H    3.434018   2.347962   1.081342   2.311840   2.341961
    18  H    3.345242   3.422936   2.235141   1.084595   2.225089
    19  H    2.178670   3.395178   3.399618   2.179405   2.985531
    20  H    2.172750   2.991886   2.994334   2.175926   3.421465
    21  H    7.195298   6.808718   5.580591   5.393003   4.796564
    22  H    9.477973   9.094555   7.967324   7.819352   7.082263
    23  H   10.212192   9.875394   9.049401   8.995677   7.948942
    24  H    8.985176   8.719922   8.247662   8.288089   7.006344
    25  H    6.529529   6.295981   5.971504   6.051348   4.681024
    26  C    3.788474   3.484882   2.683320   2.636782   1.422081
    27  C    4.960597   4.638647   3.813373   3.764840   2.628548
    28  C    1.520622   1.512686   2.166150   2.419554   1.568195
                    6          7          8          9         10
     6  C    0.000000
     7  C    3.744509   0.000000
     8  C    6.289239   5.159729   0.000000
     9  N    4.850809   1.149654   5.494783   0.000000
    10  C    7.063691   6.448919   1.409256   6.864915   0.000000
    11  C    8.420033   7.586560   2.429010   7.867834   1.391875
    12  C    9.048213   7.675042   2.806424   7.753308   2.414722
    13  C    8.473707   6.648349   2.429697   6.590967   2.788539
    14  C    7.127798   5.303184   1.409556   5.340064   2.425230
    15  H    2.294629   2.862563   7.226737   3.721090   8.289249
    16  H    3.441754   3.111904   6.760481   3.952814   7.733730
    17  H    3.440698   4.347851   5.359760   5.360366   5.905797
    18  H    2.291404   4.724670   5.062309   5.826485   5.457914
    19  H    1.093668   3.984606   6.324730   4.997424   7.103050
    20  H    1.094960   4.690067   7.240500   5.789241   7.918694
    21  H    6.740784   6.681731   2.152837   7.254593   1.083293
    22  H    9.107219   8.557477   3.410538   8.894587   2.147159
    23  H   10.122367   8.695824   3.891820   8.712719   3.397281
    24  H    9.194164   7.030352   3.410778   6.798202   3.873884
    25  H    6.856270   4.559531   2.151214   4.435109   3.402292
    26  C    3.753728   3.227852   2.636988   4.015931   3.581582
    27  C    4.900889   4.020566   1.430092   4.573420   2.472838
    28  C    2.485711   1.429678   5.099592   2.576581   6.207847
                   11         12         13         14         15
    11  C    0.000000
    12  C    1.390239   0.000000
    13  C    2.406689   1.390058   0.000000
    14  C    2.788089   2.414610   1.392311   0.000000
    15  H    9.587233   9.952968   9.106546   7.723345   0.000000
    16  H    9.030596   9.464611   8.706941   7.349298   2.656034
    17  H    7.249908   8.020504   7.642305   6.383989   4.406722
    18  H    6.828769   7.713575   7.451069   6.224112   4.375488
    19  H    8.405961   8.984376   8.397928   7.093418   2.706424
    20  H    9.290272   9.998291   9.486361   8.149308   2.710850
    21  H    2.158069   3.400410   3.871789   3.403569   8.198527
    22  H    1.085277   2.148165   3.389865   3.873363  10.425901
    23  H    2.149884   1.085396   2.149678   3.397285  11.018249
    24  H    3.390618   2.149101   1.085346   2.146860   9.626466
    25  H    3.871232   3.401339   2.160102   1.083206   7.151064
    26  C    4.907169   5.443161   4.887387   3.553550   4.730733
    27  C    3.742916   4.236438   3.735708   2.461070   5.861162
    28  C    7.485410   7.830577   7.003309   5.611739   2.230200
                   16         17         18         19         20
    16  H    0.000000
    17  H    2.823770   0.000000
    18  H    4.410076   2.665218   0.000000
    19  H    4.369598   4.372546   2.704712   0.000000
    20  H    3.767482   3.762287   2.711227   1.774878   0.000000
    21  H    7.593969   5.464388   4.888138   6.833670   7.493271
    22  H    9.823771   7.835240   7.343586   9.099296   9.913754
    23  H   10.524697   9.072937   8.764948  10.034676  11.071526
    24  H    9.287394   8.472137   8.350796   9.084853  10.237832
    25  H    6.881874   6.341673   6.300646   6.813371   7.915846
    26  C    4.340655   3.135698   2.874274   3.995310   4.700976
    27  C    5.424536   4.089136   3.800979   5.024690   5.851526
    28  C    2.335307   3.144316   3.428485   2.971532   3.409296
                   21         22         23         24         25
    21  H    0.000000
    22  H    2.484529   0.000000
    23  H    4.297144   2.474649   0.000000
    24  H    4.957127   4.286319   2.476045   0.000000
    25  H    4.290937   4.956504   4.298706   2.486468   0.000000
    26  C    3.557723   5.723231   6.528523   5.691866   3.504325
    27  C    2.686152   4.617157   5.321828   4.605773   2.663871
    28  C    6.207248   8.354981   8.899427   7.572647   5.101761
                   26         27         28
    26  C    0.000000
    27  C    1.206981   0.000000
    28  C    2.657971   3.746494   0.000000
 Symmetry turned off by external request.
 Stoichiometry    C16H11N
 Framework group  C1[X(C16H11N)]
 Deg. of freedom    78
 Full point group                 C1      NOp   1
 Rotational constants (GHZ):      1.1498514      0.2242543      0.1965901
 Leave Link  202 at Fri Jan 31 17:20:00 2025, MaxMem=   134217728 cpu:         0.0
 (Enter /home/mkochman/programs/g09/l301.exe)
 Standard basis: STO-3G (5D, 7F)
 Ernie: Thresh=  0.10000D-02 Tol=  0.10000D-05 Strict=F.
    96 basis functions,   288 primitive gaussians,    96 cartesian basis functions
    57 alpha electrons       57 beta electrons
       nuclear repulsion energy       995.8043902518 Hartrees.
 IExCor=    0 DFT=F Ex=HF Corr=None ExCW=0 ScaHFX=  1.000000
 ScaDFX=  1.000000  1.000000  1.000000  1.000000 ScalE2=  1.000000  1.000000
 IRadAn=      0 IRanWt=     -1 IRanGd=            0 ICorTp=0 IEmpDi=  4
 NAtoms=   28 NActive=   28 NUniq=   28 SFac= 1.00D+00 NAtFMM=   60 NAOKFM=F Big=F
 Integral buffers will be    131072 words long.
 Raffenetti 1 integral format.
 Two-electron integral symmetry is turned off.
 Leave Link  301 at Fri Jan 31 17:20:00 2025, MaxMem=   134217728 cpu:         0.0
 (Enter /home/mkochman/programs/g09/l402.exe)
 External calculation of energy and first derivatives.
 Running external command "bash run_external.bash R"
         input file       "/home/mkochman/systems/Z_MRSF_fixed/2_opt_qc/Gau-1872117.EIn"
         output file      "/home/mkochman/systems/Z_MRSF_fixed/2_opt_qc/Gau-1872117.EOu"
         message file     "/home/mkochman/systems/Z_MRSF_fixed/2_opt_qc/Gau-1872117.EMs"
         fchk file        "/home/mkochman/systems/Z_MRSF_fixed/2_opt_qc/Gau-1872117.EFC"
         mat. el file     "/home/mkochman/systems/Z_MRSF_fixed/2_opt_qc/Gau-1872117.EUF"
 Recovered energy= -671.014769170     dipole=      0.000000000000      0.000000000000      0.000000000000
 Energy=    -671.014769     NIter=   0.
 Dipole moment=       0.000000       0.000000       0.000000
 Leave Link  402 at Fri Jan 31 17:24:51 2025, MaxMem=   134217728 cpu:         0.0
 (Enter /home/mkochman/programs/g09/l716.exe)
 Dipole        = 0.00000000D+00 0.00000000D+00 0.00000000D+00
 -------------------------------------------------------------------
 Center     Atomic                   Forces (Hartrees/Bohr)
 Number     Number              X              Y              Z
 -------------------------------------------------------------------
      1        6           0.000478860   -0.005915640    0.000936940
      2        6          -0.000235350   -0.000089280   -0.002119300
      3        6          -0.000743240   -0.001075180    0.001737600
      4        6           0.002859960   -0.000352750   -0.006383230
      5        6          -0.001009870   -0.002356040    0.007443390
      6        6          -0.000896520    0.001716550    0.001229750
      7        6          -0.005646510   -0.005510910   -0.005918590
      8        6           0.002957030    0.000715890   -0.000109910
      9        7           0.001339940    0.003895950    0.002446080
     10        6          -0.000109300   -0.001614930    0.001555410
     11        6          -0.001218720    0.000348210    0.000052930
     12        6          -0.001188620   -0.000085970    0.000618770
     13        6          -0.001370310   -0.000317830    0.000701050
     14        6          -0.000397070    0.001343620   -0.001273700
     15        1          -0.000635890    0.002416310    0.000365460
     16        1          -0.000490670    0.000192070    0.000729980
     17        1          -0.000078160    0.000825850   -0.000522980
     18        1          -0.001520720    0.001031350    0.001701620
     19        1           0.000677750   -0.000303540    0.000032140
     20        1          -0.000218470   -0.000371990   -0.000482540
     21        1           0.000587260    0.000395820   -0.000872590
     22        1          -0.000350110   -0.000014360    0.000106670
     23        1          -0.000363510    0.000072110    0.000152720
     24        1          -0.000370870    0.000101940   -0.000002700
     25        1           0.001024370   -0.000718220    0.000031790
     26        6           0.000875890   -0.000493050   -0.002781550
     27        6          -0.000655450    0.000243630    0.000252800
     28        6           0.006668180    0.005906720    0.000361720
 -------------------------------------------------------------------
 Cartesian Forces:  Max     0.007443390 RMS     0.002217721
 Leave Link  716 at Fri Jan 31 17:24:51 2025, MaxMem=   134217728 cpu:         0.0
 (Enter /home/mkochman/programs/g09/l103.exe)

 GradGradGradGradGradGradGradGradGradGradGradGradGradGradGradGradGradGrad
 Berny optimization.
 Using GEDIIS/GDIIS optimizer.
 FormGI is forming the generalized inverse of G from B-inverse, IUseBI=4.
 GSVD:  received Info=                   1 from GESDD.
 Internal  Forces:  Max     0.009703157 RMS     0.001017672
 Search for a local minimum.
 Step number   4 out of a maximum of  168
 All quantities printed in internal units (Hartrees-Bohrs-Radians)
 RMS Force = .10177D-02 SwitMx=.10000D-02 MixMth= 1
 Mixed Optimization -- RFO/linear search
 Update second derivatives using D2CorX and points    3    4
 DE= -3.28D-03 DEPred=-5.52D-03 R= 5.93D-01
 TightC=F SS=  1.41D+00  RLast= 4.19D-01 DXNew= 8.4853D-01 1.2580D+00
 Trust test= 5.93D-01 RLast= 4.19D-01 DXMaxT set to 8.49D-01
 ITU=  1  0  1  0
 Use linear search instead of GDIIS.
     Eigenvalues ---    0.00230   0.01162   0.01241   0.01378   0.01569
     Eigenvalues ---    0.01725   0.01800   0.01906   0.01951   0.01992
     Eigenvalues ---    0.01997   0.02022   0.02036   0.02048   0.02069
     Eigenvalues ---    0.02103   0.02141   0.02180   0.02690   0.02716
     Eigenvalues ---    0.03200   0.04308   0.04600   0.04820   0.05878
     Eigenvalues ---    0.06322   0.06850   0.07300   0.07555   0.08700
     Eigenvalues ---    0.08775   0.10212   0.10858   0.11809   0.13495
     Eigenvalues ---    0.15574   0.15906   0.16000   0.16000   0.16000
     Eigenvalues ---    0.16041   0.16168   0.19796   0.20363   0.21998
     Eigenvalues ---    0.22011   0.22603   0.23210   0.23797   0.24843
     Eigenvalues ---    0.27462   0.27860   0.28907   0.30319   0.31076
     Eigenvalues ---    0.32417   0.34607   0.34709   0.34891   0.34924
     Eigenvalues ---    0.35016   0.35132   0.35228   0.36265   0.36557
     Eigenvalues ---    0.37152   0.37359   0.37828   0.40643   0.40707
     Eigenvalues ---    0.41746   0.43992   0.44909   0.45510   0.46526
     Eigenvalues ---    0.46555   0.99867   1.24319
 RFO step:  Lambda=-1.03095439D-03 EMin= 2.30002886D-03
 Quartic linear search produced a step of -0.24466.
 Iteration  1 RMS(Cart)=  0.03493217 RMS(Int)=  0.00239158
 Iteration  2 RMS(Cart)=  0.00286079 RMS(Int)=  0.00006762
 Iteration  3 RMS(Cart)=  0.00001813 RMS(Int)=  0.00006692
 Iteration  4 RMS(Cart)=  0.00000000 RMS(Int)=  0.00006692
 ITry= 1 IFail=0 DXMaxC= 3.18D-01 DCOld= 1.00D+10 DXMaxT= 8.49D-01 DXLimC= 3.00D+00 Rises=F
 Variable       Old X    -DE/DX   Delta X   Delta X   Delta X     New X
                                 (Linear)    (Quad)   (Total)
    R1        2.83618   0.00000   0.00522  -0.00672  -0.00149   2.83469
    R2        2.85346   0.00127   0.00108   0.00217   0.00325   2.85671
    R3        2.05004  -0.00040   0.00073  -0.00228  -0.00155   2.04849
    R4        2.87356  -0.00014   0.00170  -0.00387  -0.00221   2.87135
    R5        2.90993  -0.00091   0.00253  -0.00654  -0.00409   2.90584
    R6        2.04462   0.00004   0.00196  -0.00296  -0.00101   2.04361
    R7        2.85856   0.00062  -0.00113   0.00370   0.00258   2.86115
    R8        2.84258  -0.00027   0.00420  -0.00811  -0.00387   2.83871
    R9        2.86680   0.00053  -0.00097   0.00384   0.00286   2.86966
   R10        2.04344   0.00048   0.00214  -0.00189   0.00025   2.04369
   R11        2.87481  -0.00026   0.00220  -0.00450  -0.00233   2.87248
   R12        2.85309   0.00114   0.00093   0.00258   0.00354   2.85664
   R13        2.04959  -0.00041   0.00093  -0.00270  -0.00177   2.04782
   R14        2.68734   0.00008   0.00118  -0.00045   0.00073   2.68808
   R15        2.96346  -0.00337   0.00112  -0.01414  -0.01297   2.95049
   R16        2.06673   0.00026   0.00064  -0.00027   0.00037   2.06711
   R17        2.06917   0.00005   0.00008  -0.00024  -0.00016   2.06901
   R18        2.17253  -0.00145  -0.00327   0.00460   0.00133   2.17386
   R19        2.70170  -0.00266   0.00296  -0.00919  -0.00623   2.69547
   R20        2.66311  -0.00192  -0.00027  -0.00397  -0.00423   2.65888
   R21        2.66367  -0.00145  -0.00124  -0.00193  -0.00316   2.66051
   R22        2.70248  -0.00111  -0.00356   0.00374   0.00018   2.70266
   R23        2.63026  -0.00244  -0.00285  -0.00044  -0.00329   2.62697
   R24        2.04713   0.00019  -0.00033   0.00110   0.00077   2.04790
   R25        2.62717  -0.00047  -0.00043  -0.00016  -0.00059   2.62658
   R26        2.05088  -0.00019  -0.00064   0.00051  -0.00013   2.05074
   R27        2.62683  -0.00058  -0.00074   0.00011  -0.00063   2.62620
   R28        2.05110  -0.00040  -0.00075   0.00015  -0.00061   2.05049
   R29        2.63109  -0.00269  -0.00334  -0.00015  -0.00349   2.62760
   R30        2.05101  -0.00031  -0.00085   0.00049  -0.00035   2.05065
   R31        2.04696   0.00017  -0.00044   0.00123   0.00080   2.04776
   R32        2.28086  -0.00182  -0.00144   0.00028  -0.00116   2.27970
    A1        1.93999  -0.00032   0.00268  -0.00660  -0.00395   1.93604
    A2        2.06762   0.00089  -0.00044   0.01050   0.01000   2.07762
    A3        2.15554  -0.00085  -0.00195  -0.00941  -0.01134   2.14420
    A4        1.92352  -0.00078   0.00256  -0.00635  -0.00385   1.91967
    A5        2.03755   0.00146  -0.00052   0.01626   0.01575   2.05330
    A6        1.82631   0.00013  -0.00155   0.00319   0.00168   1.82799
    A7        2.19377  -0.00055  -0.00461  -0.00469  -0.00919   2.18458
    A8        2.20765   0.00039  -0.00026   0.00477   0.00496   2.21261
    A9        1.57784  -0.00052   0.00054  -0.00333  -0.00277   1.57506
   A10        2.22611   0.00054   0.01109  -0.00420   0.00690   2.23300
   A11        1.81956   0.00084  -0.00121   0.00455   0.00336   1.82292
   A12        1.58243  -0.00035  -0.00103   0.00065  -0.00034   1.58209
   A13        2.20468   0.00010   0.00019   0.00354   0.00424   2.20892
   A14        2.19928  -0.00095  -0.00601  -0.00458  -0.01048   2.18880
   A15        2.23175   0.00058   0.01276  -0.00740   0.00532   2.23707
   A16        1.94049  -0.00061   0.00288  -0.00632  -0.00348   1.93701
   A17        2.06817   0.00109  -0.00173   0.01025   0.00849   2.07666
   A18        1.93853  -0.00117   0.00141  -0.00744  -0.00606   1.93247
   A19        2.02923   0.00169   0.00171   0.01463   0.01636   2.04559
   A20        2.15077  -0.00073  -0.00195  -0.00808  -0.01002   2.14075
   A21        2.30052  -0.00047   0.00169  -0.00815  -0.00641   2.29410
   A22        1.55641   0.00038   0.00096  -0.00067   0.00025   1.55666
   A23        2.22007  -0.00099  -0.00248  -0.00392  -0.00638   2.21369
   A24        1.79928   0.00123  -0.00013   0.00505   0.00492   1.80420
   A25        2.18852   0.00005   0.00036   0.00473   0.00508   2.19359
   A26        1.72106  -0.00007  -0.00229   0.00400   0.00175   1.72281
   A27        1.96562   0.00000   0.00006  -0.00246  -0.00241   1.96322
   A28        1.95579  -0.00016   0.00054  -0.00317  -0.00263   1.95316
   A29        1.96692  -0.00005   0.00042  -0.00315  -0.00274   1.96418
   A30        1.96054  -0.00014  -0.00012  -0.00209  -0.00222   1.95832
   A31        1.89156   0.00036   0.00112   0.00614   0.00728   1.89884
   A32        2.07200   0.00109   0.00205   0.00068   0.00271   2.07472
   A33        2.11410  -0.00113  -0.00174  -0.00258  -0.00436   2.10974
   A34        2.09699   0.00004  -0.00029   0.00205   0.00173   2.09872
   A35        2.09889  -0.00026  -0.00122   0.00105  -0.00017   2.09872
   A36        2.07504   0.00125   0.00182   0.00538   0.00719   2.08223
   A37        2.10924  -0.00099  -0.00060  -0.00641  -0.00702   2.10223
   A38        2.10210  -0.00057  -0.00063  -0.00144  -0.00206   2.10004
   A39        2.08851  -0.00003  -0.00088   0.00061  -0.00027   2.08824
   A40        2.09257   0.00061   0.00151   0.00083   0.00234   2.09491
   A41        2.09279   0.00054   0.00115   0.00075   0.00190   2.09469
   A42        2.09523  -0.00030  -0.00047  -0.00076  -0.00122   2.09401
   A43        2.09516  -0.00023  -0.00068   0.00001  -0.00067   2.09449
   A44        2.10162  -0.00041  -0.00014  -0.00124  -0.00139   2.10023
   A45        2.09428   0.00043   0.00137  -0.00009   0.00127   2.09556
   A46        2.08729  -0.00002  -0.00123   0.00134   0.00011   2.08740
   A47        2.09896  -0.00039  -0.00121   0.00022  -0.00099   2.09798
   A48        2.07211   0.00145   0.00200   0.00666   0.00865   2.08076
   A49        2.11210  -0.00107  -0.00079  -0.00686  -0.00766   2.10444
   A50        1.82118   0.00062  -0.00159   0.00470   0.00314   1.82432
   A51        2.19874  -0.00093  -0.00244  -0.00302  -0.00543   2.19331
   A52        1.56648   0.00049  -0.00048   0.00337   0.00288   1.56936
   A53        2.28043  -0.00082   0.00351  -0.00805  -0.00455   2.27588
   A54        2.19537   0.00049   0.00104   0.00205   0.00315   2.19852
   A55        3.15089  -0.00112  -0.03732   0.14189   0.10456   3.25545
   A56        3.10643  -0.00028   0.00362   0.00222   0.00574   3.11217
   A57        3.15733  -0.00010   0.00080  -0.01046  -0.00960   3.14773
   A58        3.04751   0.00970   0.07018   0.07318   0.14336   3.19086
   A59        3.12193   0.00130   0.00744   0.02216   0.02967   3.15160
   A60        3.14556  -0.00001  -0.00147   0.00250   0.00111   3.14667
    D1        0.34540   0.00007  -0.00038   0.00307   0.00267   0.34807
    D2       -2.46133   0.00004   0.01612  -0.00774   0.00846  -2.45286
    D3        2.99852  -0.00074  -0.00037  -0.01039  -0.01086   2.98767
    D4        0.19180  -0.00077   0.01613  -0.02120  -0.00507   0.18673
    D5       -0.53236  -0.00002   0.00088  -0.00250  -0.00160  -0.53396
    D6       -2.61051   0.00008   0.00165  -0.00011   0.00156  -2.60895
    D7        1.53452  -0.00028  -0.00029  -0.00397  -0.00423   1.53029
    D8        3.12677   0.00026   0.00027   0.00513   0.00536   3.13214
    D9        1.04862   0.00036   0.00104   0.00752   0.00853   1.05715
   D10       -1.08953  -0.00001  -0.00090   0.00366   0.00274  -1.08680
   D11        0.59676   0.00002   0.00013  -0.00162  -0.00149   0.59528
   D12       -1.48138   0.00012   0.00090   0.00078   0.00168  -1.47971
   D13        2.66365  -0.00024  -0.00104  -0.00308  -0.00412   2.65953
   D14       -0.39157   0.00007  -0.00031   0.00384   0.00353  -0.38804
   D15        2.37778   0.00075  -0.00742   0.01439   0.00691   2.38468
   D16       -2.96733   0.00068   0.00021   0.00690   0.00714  -2.96019
   D17       -0.19798   0.00136  -0.00690   0.01745   0.01052  -0.18747
   D18        0.00523  -0.00004   0.00028  -0.00300  -0.00273   0.00250
   D19        1.04584  -0.00041   0.00040  -0.00445  -0.00407   1.04177
   D20       -2.78694   0.00017   0.01950  -0.01185   0.00766  -2.77928
   D21        2.80841  -0.00024  -0.01774   0.00551  -0.01227   2.79615
   D22       -2.43415  -0.00062  -0.01762   0.00405  -0.01362  -2.44777
   D23        0.01625  -0.00004   0.00148  -0.00334  -0.00188   0.01437
   D24       -1.03569   0.00033   0.00004  -0.00052  -0.00046  -1.03615
   D25        0.00492  -0.00005   0.00017  -0.00197  -0.00181   0.00312
   D26        2.45532   0.00053   0.01927  -0.00937   0.00993   2.46525
   D27       -0.00476   0.00004  -0.00016   0.00188   0.00173  -0.00303
   D28       -2.44992  -0.00060  -0.00497   0.00219  -0.00270  -2.45262
   D29        2.42239   0.00052   0.01104   0.00157   0.01243   2.43482
   D30       -0.02276  -0.00012   0.00622   0.00187   0.00799  -0.01477
   D31       -0.35466   0.00002  -0.00018   0.00225   0.00208  -0.35258
   D32       -2.99946   0.00073   0.00178   0.01268   0.01456  -2.98490
   D33        2.43894   0.00010  -0.01734   0.01322  -0.00429   2.43465
   D34       -0.20585   0.00080  -0.01538   0.02364   0.00818  -0.19767
   D35        2.43594   0.00014   0.00360   0.00053   0.00403   2.43996
   D36       -0.00475   0.00004  -0.00016   0.00188   0.00173  -0.00302
   D37        0.00277  -0.00013  -0.00839   0.00103  -0.00726  -0.00449
   D38       -2.43791  -0.00024  -0.01215   0.00238  -0.00956  -2.44747
   D39       -2.36365  -0.00052   0.00572  -0.01382  -0.00800  -2.37165
   D40        0.38307   0.00033   0.00056   0.00237   0.00291   0.38599
   D41        0.21372  -0.00114   0.00683  -0.01837  -0.01150   0.20222
   D42        2.96044  -0.00030   0.00167  -0.00219  -0.00059   2.95985
   D43        0.53643  -0.00013  -0.00059   0.00037  -0.00024   0.53619
   D44        2.61360  -0.00019  -0.00163  -0.00150  -0.00315   2.61045
   D45       -1.52686   0.00014   0.00008   0.00264   0.00270  -1.52415
   D46       -0.59856  -0.00005   0.00020  -0.00075  -0.00054  -0.59910
   D47        1.47861  -0.00010  -0.00085  -0.00262  -0.00346   1.47516
   D48       -2.66184   0.00023   0.00087   0.00152   0.00240  -2.65945
   D49       -3.12964  -0.00027  -0.00249  -0.00447  -0.00695  -3.13659
   D50       -1.05246  -0.00033  -0.00353  -0.00634  -0.00986  -1.06233
   D51        1.09027   0.00001  -0.00182  -0.00220  -0.00401   1.08626
   D52        0.91765  -0.00062  -0.00578  -0.00523  -0.01110   0.90655
   D53       -2.23236  -0.00064  -0.00269  -0.00317  -0.00589  -2.23825
   D54       -0.50082   0.00034  -0.00534   0.01026   0.00496  -0.49586
   D55        2.63235   0.00032  -0.00226   0.01231   0.01017   2.64252
   D56        3.11253   0.00039   0.00666   0.00977   0.01639   3.12892
   D57       -0.03748   0.00037   0.00975   0.01183   0.02160  -0.01588
   D58       -1.00982   0.00001  -0.00201   0.00060  -0.00143  -1.01125
   D59        0.00483  -0.00004   0.00017  -0.00193  -0.00177   0.00307
   D60        2.50307  -0.00026   0.00615  -0.00850  -0.00240   2.50067
   D61        0.00616  -0.00025  -0.00023  -0.00364  -0.00388   0.00228
   D62        1.02081  -0.00030   0.00194  -0.00617  -0.00421   1.01660
   D63       -2.76414  -0.00052   0.00792  -0.01274  -0.00485  -2.76898
   D64        2.76242   0.00025  -0.00617   0.00954   0.00341   2.76582
   D65       -2.50612   0.00020  -0.00399   0.00701   0.00307  -2.50304
   D66       -0.00788  -0.00002   0.00199   0.00044   0.00244  -0.00544
   D67        0.00421  -0.00017  -0.00051  -0.00498  -0.00546  -0.00125
   D68       -3.13363  -0.00026  -0.00059  -0.00919  -0.00978   3.13978
   D69        3.13144   0.00033   0.00485   0.00767   0.01248  -3.13927
   D70       -0.00641   0.00024   0.00476   0.00345   0.00816   0.00176
   D71       -0.00301   0.00016   0.00058   0.00439   0.00494   0.00193
   D72        3.13500   0.00026   0.00053   0.00906   0.00960  -3.13859
   D73       -3.13038  -0.00032  -0.00473  -0.00809  -0.01283   3.13997
   D74        0.00763  -0.00022  -0.00478  -0.00342  -0.00818  -0.00054
   D75       -0.00205   0.00006   0.00029   0.00143   0.00171  -0.00034
   D76       -3.14156   0.00000   0.00006  -0.00041  -0.00035   3.14127
   D77        3.13572   0.00015   0.00037   0.00576   0.00610  -3.14136
   D78       -0.00379   0.00010   0.00014   0.00392   0.00404   0.00025
   D79       -0.00139   0.00008  -0.00011   0.00279   0.00267   0.00128
   D80       -3.14148  -0.00001  -0.00017  -0.00017  -0.00034   3.14137
   D81        3.13811   0.00013   0.00011   0.00464   0.00474  -3.14034
   D82       -0.00198   0.00004   0.00006   0.00167   0.00173  -0.00025
   D83        0.00260  -0.00009   0.00018  -0.00339  -0.00320  -0.00060
   D84       -3.13840  -0.00013  -0.00015  -0.00438  -0.00451   3.14027
   D85       -3.14049   0.00000   0.00024  -0.00043  -0.00019  -3.14068
   D86        0.00169  -0.00004  -0.00009  -0.00141  -0.00150   0.00018
   D87       -0.00037  -0.00003  -0.00042  -0.00024  -0.00065  -0.00102
   D88       -3.13830  -0.00014  -0.00037  -0.00505  -0.00541   3.13948
   D89        3.14064   0.00001  -0.00008   0.00074   0.00066   3.14130
   D90        0.00271  -0.00010  -0.00004  -0.00407  -0.00410  -0.00139
         Item               Value     Threshold  Converged?
 Maximum Force            0.009703     0.000450     NO 
 RMS     Force            0.001018     0.000300     NO 
 Maximum Displacement     0.318206     0.001800     NO 
 RMS     Displacement     0.036172     0.001200     NO 
 Predicted change in Energy=-9.257440D-04
 GradGradGradGradGradGradGradGradGradGradGradGradGradGradGradGradGradGrad

 Leave Link  103 at Fri Jan 31 17:24:51 2025, MaxMem=   134217728 cpu:         0.0
 (Enter /home/mkochman/programs/g09/l202.exe)
                          Input orientation:                          
 ---------------------------------------------------------------------
 Center     Atomic      Atomic             Coordinates (Angstroms)
 Number     Number       Type             X           Y           Z
 ---------------------------------------------------------------------
      1          6           0       -8.343534   -0.351922    4.828893
      2          6           0       -8.526326   -1.116242    3.551175
      3          6           0       -8.025832   -0.165142    2.451424
      4          6           0       -7.592684    1.068334    3.191337
      5          6           0       -6.650009   -0.120015    3.092597
      6          6           0       -8.232326    1.131435    4.559551
      7          6           0       -6.410585   -2.122351    4.830858
      8          6           0       -2.898693   -0.191355    1.545495
      9          7           0       -5.895214   -2.951463    5.439376
     10          6           0       -2.501907    0.694931    0.527284
     11          6           0       -1.207387    0.647583    0.022860
     12          6           0       -0.293944   -0.274724    0.519715
     13          6           0       -0.673135   -1.156615    1.524609
     14          6           0       -1.964575   -1.122061    2.038792
     15          1           0       -8.758532   -0.753549    5.746259
     16          1           0       -9.181558   -1.966898    3.422519
     17          1           0       -8.271771   -0.210761    1.399273
     18          1           0       -7.332366    1.955484    2.626078
     19          1           0       -7.603288    1.643818    5.293252
     20          1           0       -9.213368    1.616962    4.535655
     21          1           0       -3.215814    1.413064    0.141243
     22          1           0       -0.911853    1.335549   -0.762655
     23          1           0        0.715001   -0.306925    0.121749
     24          1           0        0.038999   -1.877842    1.912253
     25          1           0       -2.265006   -1.809180    2.821005
     26          6           0       -5.345869   -0.129127    2.524657
     27          6           0       -4.227851   -0.156339    2.072317
     28          6           0       -7.163520   -1.082115    4.209927
 ---------------------------------------------------------------------
                    Distance matrix (angstroms):
                    1          2          3          4          5
     1  C    0.000000
     2  C    1.500053   0.000000
     3  C    2.405864   1.537705   0.000000
     4  C    2.294013   2.402819   1.502182   0.000000
     5  C    2.436500   2.173321   1.518561   1.520053   0.000000
     6  C    1.511708   2.480989   2.483536   1.511666   2.494355
     7  C    2.621205   2.669495   3.478707   3.777017   2.662372
     8  C    6.360250   6.045529   5.206626   5.131196   4.058447
     9  N    3.622785   3.722377   4.607708   4.908549   3.754221
    10  C    7.329690   6.979820   5.912342   5.757831   4.944868
    11  C    8.661498   8.314261   7.283518   7.140609   6.295604
    12  C    9.130765   8.813059   7.970295   7.887520   6.858806
    13  C    8.390522   8.110561   7.476909   7.457114   6.265473
    14  C    7.004920   6.733789   6.150187   6.148318   4.905905
    15  H    1.084015   2.236931   3.426224   3.347550   3.448066
    16  H    2.299634   1.081433   2.350543   3.433744   3.150962
    17  H    3.433274   2.348484   1.081475   2.304069   2.346421
    18  H    3.346488   3.422988   2.237957   1.083660   2.234043
    19  H    2.178663   3.391867   3.395124   2.179299   2.977034
    20  H    2.172350   2.985235   2.988336   2.175959   3.416184
    21  H    7.168176   6.799011   5.564525   5.345924   4.780640
    22  H    9.452135   9.088487   7.949281   7.767816   7.064565
    23  H   10.208638   9.890302   9.047080   8.962776   7.943819
    24  H    9.005670   8.753907   8.262297   8.280013   7.016125
    25  H    6.565342   6.341721   6.002213   6.066415   4.706941
    26  C    3.787498   3.484744   2.681205   2.631834   1.422470
    27  C    4.957400   4.646001   3.816866   3.751551   2.628525
    28  C    1.519452   1.514053   2.162581   2.417880   1.561331
                    6          7          8          9         10
     6  C    0.000000
     7  C    3.738914   0.000000
     8  C    6.267532   5.182253   0.000000
     9  N    4.786047   1.150360   5.635569   0.000000
    10  C    7.020500   6.460309   1.407016   6.995667   0.000000
    11  C    8.376482   7.606750   2.425437   8.016700   1.390132
    12  C    9.017509   7.707981   2.800694   7.920998   2.411512
    13  C    8.460935   6.691955   2.425958   6.768824   2.786986
    14  C    7.121600   5.344457   1.407882   5.510046   2.423808
    15  H    2.288741   2.867828   7.231888   3.622651   8.275334
    16  H    3.434174   3.112214   6.793391   3.979590   7.751480
    17  H    3.433716   4.346719   5.375103   5.429724   5.905249
    18  H    2.286330   4.726466   5.043217   5.835939   5.415465
    19  H    1.093866   3.977484   6.288622   4.904638   7.045490
    20  H    1.094875   4.682435   7.217076   5.718161   7.871524
    21  H    6.690752   6.685672   2.155609   7.368750   1.083700
    22  H    9.053003   8.572077   3.406835   9.037562   2.145369
    23  H   10.090473   8.731864   3.885768   8.886263   3.393622
    24  H    9.191233   7.083444   3.407167   6.986282   3.872145
    25  H    6.875949   4.617727   2.155422   4.619424   3.404093
    26  C    3.749859   3.228797   2.636533   4.094258   3.571651
    27  C    4.886770   4.029775   1.430185   4.682938   2.467928
    28  C    2.482819   1.426379   5.106996   2.571887   6.200838
                   11         12         13         14         15
    11  C    0.000000
    12  C    1.389925   0.000000
    13  C    2.407448   1.389723   0.000000
    14  C    2.787284   2.411759   1.390466   0.000000
    15  H    9.578114   9.959683   9.130085   7.748482   0.000000
    16  H    9.054313   9.501547   8.755106   7.396844   2.655359
    17  H    7.248226   8.026421   7.658304   6.404700   4.407703
    18  H    6.782530   7.677888   7.432614   6.215253   4.371310
    19  H    8.347279   8.938343   8.370909   7.073662   2.699477
    20  H    9.241252   9.963050   9.470729   8.141350   2.700326
    21  H    2.152616   3.395466   3.870681   3.404871   8.175093
    22  H    1.085206   2.149247   3.391083   3.872489  10.406761
    23  H    2.148590   1.085074   2.148700   3.394058  11.026442
    24  H    3.391321   2.149419   1.085160   2.145117   9.662309
    25  H    3.870899   3.396407   2.154191   1.083628   7.199816
    26  C    4.897887   5.437181   4.887768   3.557406   4.734437
    27  C    3.737614   4.230864   3.733168   2.460927   5.863582
    28  C    7.483242   7.839683   7.024357   5.634222   2.238825
                   16         17         18         19         20
    16  H    0.000000
    17  H    2.829355   0.000000
    18  H    4.408958   2.660855   0.000000
    19  H    4.362092   4.364563   2.698955   0.000000
    20  H    3.752883   3.750209   2.701713   1.779616   0.000000
    21  H    7.601382   5.457302   4.838866   6.770995   7.437949
    22  H    9.839200   7.825177   7.286344   9.030191   9.852230
    23  H   10.563734   9.077631   8.726412   9.987181  11.034329
    24  H    9.343849   8.491832   8.339122   9.068506  10.232409
    25  H    6.944449   6.376322   6.315760   6.821470   7.934621
    26  C    4.346960   3.135929   2.881329   3.988031   4.695794
    27  C    5.444298   4.099907   3.795321   5.000857   5.836781
    28  C    2.339942   3.144400   3.429883   2.966092   3.404849
                   21         22         23         24         25
    21  H    0.000000
    22  H    2.476142   0.000000
    23  H    4.290693   2.475186   0.000000
    24  H    4.955840   4.287789   2.476018   0.000000
    25  H    4.297443   4.956104   4.292226   2.477698   0.000000
    26  C    3.549105   5.710709   6.522249   5.694722   3.521664
    27  C    2.686315   4.610709   5.315936   4.603825   2.673046
    28  C    6.193908   8.345958   8.909838   7.601893   5.143264
                   26         27         28
    26  C    0.000000
    27  C    1.206366   0.000000
    28  C    2.655594   3.747612   0.000000
 Symmetry turned off by external request.
 Stoichiometry    C16H11N
 Framework group  C1[X(C16H11N)]
 Deg. of freedom    78
 Full point group                 C1      NOp   1
 Rotational constants (GHZ):      1.1441573      0.2234676      0.1958860
 Leave Link  202 at Fri Jan 31 17:24:51 2025, MaxMem=   134217728 cpu:         0.0
 (Enter /home/mkochman/programs/g09/l301.exe)
 Standard basis: STO-3G (5D, 7F)
 Ernie: Thresh=  0.10000D-02 Tol=  0.10000D-05 Strict=F.
    96 basis functions,   288 primitive gaussians,    96 cartesian basis functions
    57 alpha electrons       57 beta electrons
       nuclear repulsion energy       995.6338076037 Hartrees.
 IExCor=    0 DFT=F Ex=HF Corr=None ExCW=0 ScaHFX=  1.000000
 ScaDFX=  1.000000  1.000000  1.000000  1.000000 ScalE2=  1.000000  1.000000
 IRadAn=      0 IRanWt=     -1 IRanGd=            0 ICorTp=0 IEmpDi=  4
 NAtoms=   28 NActive=   28 NUniq=   28 SFac= 1.00D+00 NAtFMM=   60 NAOKFM=F Big=F
 Integral buffers will be    131072 words long.
 Raffenetti 1 integral format.
 Two-electron integral symmetry is turned off.
 Leave Link  301 at Fri Jan 31 17:24:51 2025, MaxMem=   134217728 cpu:         0.0
 (Enter /home/mkochman/programs/g09/l402.exe)
 External calculation of energy and first derivatives.
 Running external command "bash run_external.bash R"
         input file       "/home/mkochman/systems/Z_MRSF_fixed/2_opt_qc/Gau-1872117.EIn"
         output file      "/home/mkochman/systems/Z_MRSF_fixed/2_opt_qc/Gau-1872117.EOu"
         message file     "/home/mkochman/systems/Z_MRSF_fixed/2_opt_qc/Gau-1872117.EMs"
         fchk file        "/home/mkochman/systems/Z_MRSF_fixed/2_opt_qc/Gau-1872117.EFC"
         mat. el file     "/home/mkochman/systems/Z_MRSF_fixed/2_opt_qc/Gau-1872117.EUF"
 Recovered energy= -671.014727880     dipole=      0.000000000000      0.000000000000      0.000000000000
 Energy=    -671.014728     NIter=   0.
 Dipole moment=       0.000000       0.000000       0.000000
 Leave Link  402 at Fri Jan 31 17:29:50 2025, MaxMem=   134217728 cpu:         0.0
 (Enter /home/mkochman/programs/g09/l716.exe)
 Dipole        = 0.00000000D+00 0.00000000D+00 0.00000000D+00
 -------------------------------------------------------------------
 Center     Atomic                   Forces (Hartrees/Bohr)
 Number     Number              X              Y              Z
 -------------------------------------------------------------------
      1        6           0.000063940   -0.002514940    0.000795780
      2        6          -0.000186980    0.000377330   -0.001315310
      3        6          -0.001326540    0.000385740   -0.000299350
      4        6           0.000722100   -0.000393980   -0.002267530
      5        6          -0.000879830   -0.001522740    0.002139280
      6        6           0.000109730    0.000865770    0.000689500
      7        6          -0.006176010   -0.001683950    0.010790040
      8        6          -0.000177930   -0.000753650   -0.000051400
      9        7           0.002217270    0.001202500   -0.005948050
     10        6          -0.000219360    0.000087690    0.000135710
     11        6          -0.000007290    0.000035020    0.000020940
     12        6          -0.000116620   -0.000089600    0.000004330
     13        6          -0.000203650    0.000058750    0.000123500
     14        6          -0.000031330    0.000134620   -0.000121840
     15        1          -0.000175370    0.000988770    0.000433260
     16        1           0.000058190   -0.000600510    0.000254460
     17        1           0.000321940    0.000086660   -0.000518760
     18        1          -0.000419650    0.000743810    0.000709620
     19        1           0.000038760    0.000010600    0.000069180
     20        1          -0.000070730   -0.000088590   -0.000027810
     21        1           0.000175340   -0.000004630   -0.000024690
     22        1          -0.000114030   -0.000070100    0.000134140
     23        1          -0.000077780    0.000013350    0.000062420
     24        1          -0.000176490    0.000111920   -0.000025290
     25        1           0.000214800    0.000062300   -0.000080890
     26        6           0.000511830    0.000447620   -0.000429230
     27        6           0.000195800    0.000391800   -0.000153770
     28        6           0.005690700    0.001717240   -0.005100340
 -------------------------------------------------------------------
 Cartesian Forces:  Max     0.010790040 RMS     0.001861824
 Leave Link  716 at Fri Jan 31 17:29:50 2025, MaxMem=   134217728 cpu:         0.0
 (Enter /home/mkochman/programs/g09/l103.exe)

 GradGradGradGradGradGradGradGradGradGradGradGradGradGradGradGradGradGrad
 Berny optimization.
 Using GEDIIS/GDIIS optimizer.
 FormGI is forming the generalized inverse of G from B-inverse, IUseBI=4.
 GSVD:  received Info=                   1 from GESDD.
 Internal  Forces:  Max     0.010975201 RMS     0.000985658
 Search for a local minimum.
 Step number   5 out of a maximum of  168
 All quantities printed in internal units (Hartrees-Bohrs-Radians)
 RMS Force = .98566D-03 SwitMx=.10000D-02 MixMth= 2
 Mixed Optimization -- En-DIIS/RFO-DIIS
 Update second derivatives using D2CorX and points    3    5    4
 DE=  4.13D-05 DEPred=-9.26D-04 R=-4.46D-02
 Trust test=-4.46D-02 RLast= 1.97D-01 DXMaxT set to 4.24D-01
 ITU= -1  1  0  1  0
 Use linear search instead of GDIIS.
 Energy rises -- skip Quadratic/GDIIS search.
 Quartic linear search produced a step of -0.51389.
 Iteration  1 RMS(Cart)=  0.01871447 RMS(Int)=  0.00065629
 Iteration  2 RMS(Cart)=  0.00069368 RMS(Int)=  0.00001768
 Iteration  3 RMS(Cart)=  0.00000097 RMS(Int)=  0.00001767
 ITry= 1 IFail=0 DXMaxC= 1.60D-01 DCOld= 1.00D+10 DXMaxT= 4.24D-01 DXLimC= 3.00D+00 Rises=T
 Variable       Old X    -DE/DX   Delta X   Delta X   Delta X     New X
                                 (Linear)    (Quad)   (Total)
    R1        2.83469   0.00080   0.00076   0.00000   0.00077   2.83546
    R2        2.85671   0.00058  -0.00167   0.00000  -0.00167   2.85505
    R3        2.04849   0.00007   0.00080   0.00000   0.00080   2.04929
    R4        2.87135  -0.00017   0.00114   0.00000   0.00113   2.87248
    R5        2.90584  -0.00001   0.00210   0.00000   0.00211   2.90795
    R6        2.04361   0.00041   0.00052   0.00000   0.00052   2.04413
    R7        2.86115   0.00050  -0.00133   0.00000  -0.00132   2.85983
    R8        2.83871   0.00025   0.00199   0.00000   0.00195   2.84067
    R9        2.86966   0.00038  -0.00147   0.00000  -0.00145   2.86821
   R10        2.04369   0.00043  -0.00013   0.00000  -0.00013   2.04356
   R11        2.87248   0.00031   0.00120   0.00000   0.00120   2.87368
   R12        2.85664   0.00073  -0.00182   0.00000  -0.00182   2.85481
   R13        2.04782   0.00014   0.00091   0.00000   0.00091   2.04873
   R14        2.68808   0.00015  -0.00038   0.00000  -0.00038   2.68770
   R15        2.95049  -0.00065   0.00667   0.00000   0.00665   2.95714
   R16        2.06711   0.00007  -0.00019   0.00000  -0.00019   2.06691
   R17        2.06901   0.00002   0.00008   0.00000   0.00008   2.06910
   R18        2.17386  -0.00302  -0.00069   0.00000  -0.00069   2.17318
   R19        2.69547   0.00038   0.00320   0.00000   0.00320   2.69867
   R20        2.65888  -0.00019   0.00218   0.00000   0.00217   2.66105
   R21        2.66051  -0.00033   0.00163   0.00000   0.00162   2.66214
   R22        2.70266  -0.00073  -0.00009   0.00000  -0.00009   2.70257
   R23        2.62697  -0.00027   0.00169   0.00000   0.00169   2.62866
   R24        2.04790  -0.00011  -0.00039   0.00000  -0.00039   2.04750
   R25        2.62658  -0.00013   0.00030   0.00000   0.00031   2.62688
   R26        2.05074  -0.00017   0.00007   0.00000   0.00007   2.05081
   R27        2.62620  -0.00017   0.00033   0.00000   0.00033   2.62652
   R28        2.05049  -0.00009   0.00031   0.00000   0.00031   2.05080
   R29        2.62760  -0.00048   0.00179   0.00000   0.00179   2.62939
   R30        2.05065  -0.00020   0.00018   0.00000   0.00018   2.05084
   R31        2.04776  -0.00016  -0.00041   0.00000  -0.00041   2.04735
   R32        2.27970  -0.00050   0.00060   0.00000   0.00060   2.28030
    A1        1.93604  -0.00022   0.00203   0.00000   0.00203   1.93807
    A2        2.07762   0.00053  -0.00514   0.00000  -0.00512   2.07250
    A3        2.14420  -0.00039   0.00583   0.00000   0.00582   2.15002
    A4        1.91967  -0.00004   0.00198   0.00000   0.00198   1.92166
    A5        2.05330   0.00032  -0.00809   0.00000  -0.00809   2.04521
    A6        1.82799   0.00029  -0.00086   0.00000  -0.00087   1.82712
    A7        2.18458  -0.00040   0.00472   0.00000   0.00472   2.18930
    A8        2.21261   0.00016  -0.00255   0.00000  -0.00253   2.21008
    A9        1.57506   0.00032   0.00143   0.00000   0.00143   1.57649
   A10        2.23300  -0.00018  -0.00354   0.00000  -0.00355   2.22946
   A11        1.82292  -0.00012  -0.00173   0.00000  -0.00172   1.82120
   A12        1.58209  -0.00054   0.00018   0.00000   0.00016   1.58226
   A13        2.20892   0.00031  -0.00218   0.00000  -0.00216   2.20676
   A14        2.18880  -0.00014   0.00538   0.00000   0.00536   2.19417
   A15        2.23707   0.00024  -0.00273   0.00000  -0.00273   2.23435
   A16        1.93701   0.00023   0.00179   0.00000   0.00180   1.93881
   A17        2.07666   0.00020  -0.00436   0.00000  -0.00436   2.07230
   A18        1.93247  -0.00040   0.00311   0.00000   0.00310   1.93557
   A19        2.04559   0.00073  -0.00841   0.00000  -0.00840   2.03720
   A20        2.14075  -0.00048   0.00515   0.00000   0.00515   2.14590
   A21        2.29410  -0.00044   0.00330   0.00000   0.00327   2.29737
   A22        1.55666   0.00058  -0.00013   0.00000  -0.00012   1.55654
   A23        2.21369  -0.00036   0.00328   0.00000   0.00326   2.21695
   A24        1.80420   0.00034  -0.00253   0.00000  -0.00252   1.80168
   A25        2.19359   0.00001  -0.00261   0.00000  -0.00258   2.19101
   A26        1.72281  -0.00015  -0.00090   0.00000  -0.00090   1.72191
   A27        1.96322   0.00000   0.00124   0.00000   0.00124   1.96446
   A28        1.95316   0.00003   0.00135   0.00000   0.00135   1.95450
   A29        1.96418   0.00017   0.00141   0.00000   0.00141   1.96559
   A30        1.95832  -0.00006   0.00114   0.00000   0.00114   1.95946
   A31        1.89884   0.00000  -0.00374   0.00000  -0.00374   1.89510
   A32        2.07472   0.00016  -0.00139   0.00000  -0.00139   2.07333
   A33        2.10974  -0.00034   0.00224   0.00000   0.00225   2.11200
   A34        2.09872   0.00019  -0.00089   0.00000  -0.00088   2.09785
   A35        2.09872  -0.00011   0.00009   0.00000   0.00008   2.09881
   A36        2.08223   0.00019  -0.00370   0.00000  -0.00369   2.07854
   A37        2.10223  -0.00009   0.00361   0.00000   0.00361   2.10584
   A38        2.10004  -0.00004   0.00106   0.00000   0.00106   2.10110
   A39        2.08824  -0.00006   0.00014   0.00000   0.00014   2.08838
   A40        2.09491   0.00010  -0.00120   0.00000  -0.00120   2.09371
   A41        2.09469   0.00001  -0.00098   0.00000  -0.00097   2.09371
   A42        2.09401   0.00001   0.00063   0.00000   0.00063   2.09464
   A43        2.09449  -0.00001   0.00035   0.00000   0.00035   2.09484
   A44        2.10023   0.00004   0.00071   0.00000   0.00071   2.10094
   A45        2.09556   0.00005  -0.00065   0.00000  -0.00065   2.09490
   A46        2.08740  -0.00009  -0.00006   0.00000  -0.00006   2.08734
   A47        2.09798  -0.00005   0.00051   0.00000   0.00050   2.09848
   A48        2.08076   0.00020  -0.00445   0.00000  -0.00444   2.07632
   A49        2.10444  -0.00015   0.00394   0.00000   0.00394   2.10838
   A50        1.82432   0.00013  -0.00161   0.00000  -0.00162   1.82269
   A51        2.19331  -0.00119   0.00279   0.00000   0.00280   2.19611
   A52        1.56936  -0.00035  -0.00148   0.00000  -0.00148   1.56788
   A53        2.27588  -0.00063   0.00234   0.00000   0.00234   2.27823
   A54        2.19852   0.00121  -0.00162   0.00000  -0.00162   2.19690
   A55        3.25545  -0.01098  -0.05373   0.00000  -0.05373   3.20172
   A56        3.11217  -0.00017  -0.00295   0.00000  -0.00285   3.10932
   A57        3.14773   0.00028   0.00494   0.00000   0.00488   3.15261
   A58        3.19086  -0.00554  -0.07367   0.00000  -0.07367   3.11719
   A59        3.15160  -0.00045  -0.01525   0.00000  -0.01529   3.13631
   A60        3.14667  -0.00022  -0.00057   0.00000  -0.00060   3.14606
    D1        0.34807  -0.00001  -0.00137   0.00000  -0.00137   0.34670
    D2       -2.45286  -0.00021  -0.00435   0.00000  -0.00434  -2.45721
    D3        2.98767  -0.00029   0.00558   0.00000   0.00559   2.99326
    D4        0.18673  -0.00049   0.00260   0.00000   0.00262   0.18936
    D5       -0.53396   0.00016   0.00082   0.00000   0.00083  -0.53314
    D6       -2.60895   0.00004  -0.00080   0.00000  -0.00081  -2.60975
    D7        1.53029   0.00002   0.00218   0.00000   0.00217   1.53246
    D8        3.13214   0.00013  -0.00276   0.00000  -0.00274   3.12940
    D9        1.05715   0.00002  -0.00438   0.00000  -0.00437   1.05278
   D10       -1.08680  -0.00001  -0.00141   0.00000  -0.00140  -1.08819
   D11        0.59528   0.00018   0.00076   0.00000   0.00077   0.59605
   D12       -1.47971   0.00007  -0.00086   0.00000  -0.00086  -1.48057
   D13        2.65953   0.00004   0.00212   0.00000   0.00211   2.66164
   D14       -0.38804  -0.00020  -0.00182   0.00000  -0.00181  -0.38985
   D15        2.38468   0.00057  -0.00355   0.00000  -0.00354   2.38114
   D16       -2.96019   0.00011  -0.00367   0.00000  -0.00368  -2.96386
   D17       -0.18747   0.00088  -0.00540   0.00000  -0.00541  -0.19287
   D18        0.00250  -0.00002   0.00140   0.00000   0.00140   0.00390
   D19        1.04177  -0.00016   0.00209   0.00000   0.00210   1.04387
   D20       -2.77928  -0.00014  -0.00394   0.00000  -0.00394  -2.78322
   D21        2.79615   0.00004   0.00631   0.00000   0.00631   2.80246
   D22       -2.44777  -0.00011   0.00700   0.00000   0.00701  -2.44076
   D23        0.01437  -0.00008   0.00097   0.00000   0.00097   0.01533
   D24       -1.03615   0.00028   0.00024   0.00000   0.00024  -1.03592
   D25        0.00312   0.00013   0.00093   0.00000   0.00093   0.00405
   D26        2.46525   0.00016  -0.00510   0.00000  -0.00511   2.46015
   D27       -0.00303  -0.00013  -0.00089   0.00000  -0.00090  -0.00393
   D28       -2.45262  -0.00104   0.00139   0.00000   0.00138  -2.45124
   D29        2.43482   0.00034  -0.00639   0.00000  -0.00639   2.42843
   D30       -0.01477  -0.00057  -0.00411   0.00000  -0.00411  -0.01888
   D31       -0.35258   0.00000  -0.00107   0.00000  -0.00107  -0.35365
   D32       -2.98490   0.00024  -0.00748   0.00000  -0.00750  -2.99239
   D33        2.43465   0.00024   0.00220   0.00000   0.00220   2.43685
   D34       -0.19767   0.00048  -0.00421   0.00000  -0.00422  -0.20189
   D35        2.43996   0.00022  -0.00207   0.00000  -0.00204   2.43792
   D36       -0.00302  -0.00013  -0.00089   0.00000  -0.00089  -0.00392
   D37       -0.00449   0.00015   0.00373   0.00000   0.00376  -0.00073
   D38       -2.44747  -0.00019   0.00491   0.00000   0.00491  -2.44256
   D39       -2.37165  -0.00001   0.00411   0.00000   0.00407  -2.36758
   D40        0.38599   0.00002  -0.00150   0.00000  -0.00148   0.38450
   D41        0.20222  -0.00044   0.00591   0.00000   0.00588   0.20810
   D42        2.95985  -0.00041   0.00030   0.00000   0.00032   2.96018
   D43        0.53619   0.00001   0.00012   0.00000   0.00012   0.53631
   D44        2.61045   0.00000   0.00162   0.00000   0.00162   2.61208
   D45       -1.52415   0.00009  -0.00139   0.00000  -0.00138  -1.52554
   D46       -0.59910   0.00001   0.00028   0.00000   0.00027  -0.59883
   D47        1.47516   0.00000   0.00178   0.00000   0.00177   1.47693
   D48       -2.65945   0.00009  -0.00123   0.00000  -0.00123  -2.66068
   D49       -3.13659   0.00001   0.00357   0.00000   0.00356  -3.13303
   D50       -1.06233  -0.00001   0.00507   0.00000   0.00506  -1.05726
   D51        1.08626   0.00008   0.00206   0.00000   0.00206   1.08831
   D52        0.90655  -0.00015   0.00571   0.00000   0.00579   0.91234
   D53       -2.23825  -0.00005   0.00303   0.00000   0.00309  -2.23517
   D54       -0.49586   0.00026  -0.00255   0.00000  -0.00261  -0.49848
   D55        2.64252   0.00037  -0.00523   0.00000  -0.00532   2.63721
   D56        3.12892  -0.00023  -0.00842   0.00000  -0.00840   3.12052
   D57       -0.01588  -0.00012  -0.01110   0.00000  -0.01110  -0.02698
   D58       -1.01125  -0.00001   0.00074   0.00000   0.00074  -1.01051
   D59        0.00307   0.00013   0.00091   0.00000   0.00091   0.00398
   D60        2.50067  -0.00011   0.00123   0.00000   0.00124   2.50191
   D61        0.00228   0.00006   0.00200   0.00000   0.00199   0.00427
   D62        1.01660   0.00020   0.00217   0.00000   0.00216   1.01875
   D63       -2.76898  -0.00004   0.00249   0.00000   0.00248  -2.76650
   D64        2.76582  -0.00002  -0.00175   0.00000  -0.00175   2.76408
   D65       -2.50304   0.00012  -0.00158   0.00000  -0.00158  -2.50462
   D66       -0.00544  -0.00012  -0.00125   0.00000  -0.00125  -0.00669
   D67       -0.00125   0.00009   0.00281   0.00000   0.00280   0.00155
   D68        3.13978   0.00010   0.00502   0.00000   0.00502  -3.13839
   D69       -3.13927  -0.00013  -0.00641   0.00000  -0.00640   3.13752
   D70        0.00176  -0.00011  -0.00420   0.00000  -0.00418  -0.00242
   D71        0.00193  -0.00008  -0.00254   0.00000  -0.00253  -0.00060
   D72       -3.13859  -0.00011  -0.00493   0.00000  -0.00493   3.13967
   D73        3.13997   0.00013   0.00659   0.00000   0.00660  -3.13662
   D74       -0.00054   0.00010   0.00420   0.00000   0.00420   0.00365
   D75       -0.00034  -0.00003  -0.00088   0.00000  -0.00087  -0.00122
   D76        3.14127  -0.00001   0.00018   0.00000   0.00018   3.14146
   D77       -3.14136  -0.00004  -0.00314   0.00000  -0.00313   3.13870
   D78        0.00025  -0.00002  -0.00208   0.00000  -0.00207  -0.00182
   D79        0.00128  -0.00004  -0.00137   0.00000  -0.00137  -0.00009
   D80        3.14137   0.00002   0.00017   0.00000   0.00017   3.14154
   D81       -3.14034  -0.00006  -0.00243   0.00000  -0.00243   3.14042
   D82       -0.00025   0.00000  -0.00089   0.00000  -0.00089  -0.00114
   D83       -0.00060   0.00004   0.00164   0.00000   0.00164   0.00104
   D84        3.14027   0.00005   0.00232   0.00000   0.00232  -3.14060
   D85       -3.14068  -0.00002   0.00010   0.00000   0.00010  -3.14058
   D86        0.00018  -0.00001   0.00077   0.00000   0.00077   0.00096
   D87       -0.00102   0.00002   0.00034   0.00000   0.00033  -0.00069
   D88        3.13948   0.00005   0.00278   0.00000   0.00277  -3.14093
   D89        3.14130   0.00001  -0.00034   0.00000  -0.00034   3.14096
   D90       -0.00139   0.00003   0.00211   0.00000   0.00210   0.00071
         Item               Value     Threshold  Converged?
 Maximum Force            0.010975     0.000450     NO 
 RMS     Force            0.000986     0.000300     NO 
 Maximum Displacement     0.159816     0.001800     NO 
 RMS     Displacement     0.018657     0.001200     NO 
 Predicted change in Energy=-4.276857D-04
 GradGradGradGradGradGradGradGradGradGradGradGradGradGradGradGradGradGrad

 Leave Link  103 at Fri Jan 31 17:29:50 2025, MaxMem=   134217728 cpu:         0.0
 (Enter /home/mkochman/programs/g09/l202.exe)
                          Input orientation:                          
 ---------------------------------------------------------------------
 Center     Atomic      Atomic             Coordinates (Angstroms)
 Number     Number       Type             X           Y           Z
 ---------------------------------------------------------------------
      1          6           0       -8.345804   -0.351609    4.831973
      2          6           0       -8.519939   -1.117873    3.553732
      3          6           0       -8.026423   -0.160557    2.454661
      4          6           0       -7.604571    1.075374    3.199088
      5          6           0       -6.651764   -0.105288    3.095714
      6          6           0       -8.246000    1.132211    4.565675
      7          6           0       -6.395487   -2.108736    4.835752
      8          6           0       -2.903230   -0.186713    1.542583
      9          7           0       -5.844457   -2.974440    5.354805
     10          6           0       -2.499571    0.690456    0.517611
     11          6           0       -1.203284    0.633207    0.016294
     12          6           0       -0.293811   -0.288293    0.522296
     13          6           0       -0.678528   -1.158943    1.535100
     14          6           0       -1.971702   -1.115458    2.046806
     15          1           0       -8.755616   -0.764169    5.747315
     16          1           0       -9.163781   -1.976766    3.420097
     17          1           0       -8.268900   -0.211594    1.402026
     18          1           0       -7.345172    1.962265    2.632081
     19          1           0       -7.623551    1.649551    5.301363
     20          1           0       -9.230122    1.611599    4.542501
     21          1           0       -3.211227    1.408748    0.128310
     22          1           0       -0.902566    1.313749   -0.773758
     23          1           0        0.715992   -0.327774    0.126716
     24          1           0        0.030881   -1.878186    1.931593
     25          1           0       -2.278773   -1.790441    2.836669
     26          6           0       -5.345833   -0.105074    2.532333
     27          6           0       -4.230374   -0.138592    2.073303
     28          6           0       -7.159337   -1.074121    4.214864
 ---------------------------------------------------------------------
                    Distance matrix (angstroms):
                    1          2          3          4          5
     1  C    0.000000
     2  C    1.500461   0.000000
     3  C    2.406266   1.538820   0.000000
     4  C    2.291729   2.402915   1.503215   0.000000
     5  C    2.438246   2.173750   1.517792   1.520687   0.000000
     6  C    1.510826   2.482326   2.485124   1.510703   2.496753
     7  C    2.625118   2.671831   3.482090   3.778771   2.665936
     8  C    6.361516   6.038145   5.203814   5.141933   4.058368
     9  N    3.661876   3.721412   4.592357   4.913869   3.739956
    10  C    7.340167   6.980896   5.917979   5.779230   4.951820
    11  C    8.670422   8.313434   7.289096   7.162553   6.301915
    12  C    9.133013   8.806077   7.971427   7.903924   6.861453
    13  C    8.385003   8.097178   7.472210   7.465326   6.263006
    14  C    6.997842   6.719393   6.143112   6.152781   4.901390
    15  H    1.084436   2.234380   3.426024   3.346981   3.448377
    16  H    2.302958   1.081706   2.350375   3.434464   3.149268
    17  H    3.433665   2.348234   1.081406   2.308040   2.344144
    18  H    3.345864   3.422976   2.236505   1.084140   2.229472
    19  H    2.178673   3.393576   3.397427   2.179357   2.981395
    20  H    2.172556   2.988652   2.991405   2.175939   3.418892
    21  H    7.182423   6.804393   5.573217   5.370502   4.789059
    22  H    9.465698   9.091992   7.958995   7.794690   7.073878
    23  H   10.210591   9.882870   9.048597   8.979981   7.946589
    24  H    8.995082   8.736472   8.254938   8.284334   7.011141
    25  H    6.546781   6.318123   5.986479   6.058743   4.693601
    26  C    3.788001   3.484819   2.682289   2.634372   1.422270
    27  C    4.959072   4.642308   3.815220   3.758498   2.628604
    28  C    1.520050   1.513356   2.164429   2.418753   1.564853
                    6          7          8          9         10
     6  C    0.000000
     7  C    3.741801   0.000000
     8  C    6.278841   5.170590   0.000000
     9  N    4.822314   1.149997   5.563747   0.000000
    10  C    7.042969   6.454455   1.408166   6.929515   0.000000
    11  C    8.399150   7.596342   2.427271   7.940737   1.391028
    12  C    9.033497   7.690928   2.803636   7.834425   2.413162
    13  C    8.467609   6.669336   2.427877   6.676302   2.787788
    14  C    7.124853   5.323035   1.408741   5.421891   2.424543
    15  H    2.291775   2.865138   7.229360   3.676167   8.282742
    16  H    3.438082   3.112065   6.776714   3.969428   7.742751
    17  H    3.437297   4.347332   5.367568   5.397750   5.906017
    18  H    2.288945   4.725582   5.053312   5.834075   5.437676
    19  H    1.093764   3.981163   6.307275   4.954727   7.075260
    20  H    1.094918   4.686368   7.229315   5.757979   7.896110
    21  H    6.716817   6.683729   2.154188   7.311806   1.083491
    22  H    9.081218   8.564590   3.408736   8.964940   2.146289
    23  H   10.107088   8.713208   3.888875   8.796434   3.395503
    24  H    9.192804   7.055885   3.409020   6.887653   3.873043
    25  H    6.865796   4.587481   2.153265   4.522938   3.403180
    26  C    3.751842   3.228340   2.636775   4.055643   3.576755
    27  C    4.894089   4.024961   1.430137   4.627694   2.470461
    28  C    2.484312   1.428074   5.103236   2.576739   6.204581
                   11         12         13         14         15
    11  C    0.000000
    12  C    1.390087   0.000000
    13  C    2.407061   1.389896   0.000000
    14  C    2.787701   2.413225   1.391414   0.000000
    15  H    9.583057   9.956376   9.118001   7.735545   0.000000
    16  H    9.042530   9.482856   8.730496   7.372502   2.655736
    17  H    7.249611   8.023830   7.650420   6.394327   4.407240
    18  H    6.806727   7.696616   7.442409   6.220057   4.373497
    19  H    8.377633   8.962132   8.384850   7.083841   2.703051
    20  H    9.266819   9.981448   9.478930   8.145550   2.705736
    21  H    2.155422   3.398013   3.871261   3.404213   8.187493
    22  H    1.085242   2.148692   3.390461   3.872942  10.416934
    23  H    2.149255   1.085239   2.149203   3.395717  11.022383
    24  H    3.390963   2.149256   1.085256   2.146012   9.643822
    25  H    3.871081   3.398948   2.157234   1.083411   7.174579
    26  C    4.902675   5.440289   4.887622   3.555471   4.732561
    27  C    3.740352   4.233741   3.734486   2.461010   5.862382
    28  C    7.484485   7.835051   7.013502   5.622609   2.234409
                   16         17         18         19         20
    16  H    0.000000
    17  H    2.826527   0.000000
    18  H    4.409566   2.663075   0.000000
    19  H    4.365964   4.368656   2.701916   0.000000
    20  H    3.760393   3.756403   2.706604   1.777184   0.000000
    21  H    7.598057   5.461494   4.864643   6.803460   7.466815
    22  H    9.831764   7.830937   7.316248   9.065952   9.884306
    23  H   10.543977   9.075693   8.746628  10.011731  11.053755
    24  H    9.314890   8.482001   8.345413   9.076928  10.235313
    25  H    6.912195   6.358662   6.308174   6.817251   7.924960
    26  C    4.343741   3.135803   2.877707   3.991771   4.698451
    27  C    5.434265   4.094585   3.798395   5.013130   5.844449
    28  C    2.337567   3.144382   3.429195   2.968900   3.407139
                   21         22         23         24         25
    21  H    0.000000
    22  H    2.480457   0.000000
    23  H    4.294014   2.474911   0.000000
    24  H    4.956514   4.287039   2.476032   0.000000
    25  H    4.294124   4.956322   4.295563   2.482210   0.000000
    26  C    3.553524   5.717160   6.525513   5.693319   3.512826
    27  C    2.686247   4.614039   5.318978   4.604842   2.668348
    28  C    6.200979   8.350775   8.904538   7.586770   5.121761
                   26         27         28
    26  C    0.000000
    27  C    1.206682   0.000000
    28  C    2.656832   3.747041   0.000000
 Symmetry turned off by external request.
 Stoichiometry    C16H11N
 Framework group  C1[X(C16H11N)]
 Deg. of freedom    78
 Full point group                 C1      NOp   1
 Rotational constants (GHZ):      1.1462281      0.2238886      0.1962289
 Leave Link  202 at Fri Jan 31 17:29:50 2025, MaxMem=   134217728 cpu:         0.0
 (Enter /home/mkochman/programs/g09/l301.exe)
 Standard basis: STO-3G (5D, 7F)
 Ernie: Thresh=  0.10000D-02 Tol=  0.10000D-05 Strict=F.
    96 basis functions,   288 primitive gaussians,    96 cartesian basis functions
    57 alpha electrons       57 beta electrons
       nuclear repulsion energy       995.6715681379 Hartrees.
 IExCor=    0 DFT=F Ex=HF Corr=None ExCW=0 ScaHFX=  1.000000
 ScaDFX=  1.000000  1.000000  1.000000  1.000000 ScalE2=  1.000000  1.000000
 IRadAn=      0 IRanWt=     -1 IRanGd=            0 ICorTp=0 IEmpDi=  4
 NAtoms=   28 NActive=   28 NUniq=   28 SFac= 1.00D+00 NAtFMM=   60 NAOKFM=F Big=F
 Integral buffers will be    131072 words long.
 Raffenetti 1 integral format.
 Two-electron integral symmetry is turned off.
 Leave Link  301 at Fri Jan 31 17:29:50 2025, MaxMem=   134217728 cpu:         0.0
 (Enter /home/mkochman/programs/g09/l402.exe)
 External calculation of energy and first derivatives.
 Running external command "bash run_external.bash R"
         input file       "/home/mkochman/systems/Z_MRSF_fixed/2_opt_qc/Gau-1872117.EIn"
         output file      "/home/mkochman/systems/Z_MRSF_fixed/2_opt_qc/Gau-1872117.EOu"
         message file     "/home/mkochman/systems/Z_MRSF_fixed/2_opt_qc/Gau-1872117.EMs"
         fchk file        "/home/mkochman/systems/Z_MRSF_fixed/2_opt_qc/Gau-1872117.EFC"
         mat. el file     "/home/mkochman/systems/Z_MRSF_fixed/2_opt_qc/Gau-1872117.EUF"
 Recovered energy= -671.015207920     dipole=      0.000000000000      0.000000000000      0.000000000000
 Energy=    -671.015208     NIter=   0.
 Dipole moment=       0.000000       0.000000       0.000000
 Leave Link  402 at Fri Jan 31 17:34:41 2025, MaxMem=   134217728 cpu:         0.0
 (Enter /home/mkochman/programs/g09/l716.exe)
 Dipole        = 0.00000000D+00 0.00000000D+00 0.00000000D+00
 -------------------------------------------------------------------
 Center     Atomic                   Forces (Hartrees/Bohr)
 Number     Number              X              Y              Z
 -------------------------------------------------------------------
      1        6           0.000207430   -0.004284590    0.000875280
      2        6          -0.000228060    0.000168390   -0.001707830
      3        6          -0.001028080   -0.000370360    0.000751900
      4        6           0.001817810   -0.000384060   -0.004376350
      5        6          -0.000948560   -0.001933990    0.004846580
      6        6          -0.000385790    0.001304680    0.000964690
      7        6          -0.005668850   -0.003867970    0.002378660
      8        6           0.001431950    0.000007430   -0.000082200
      9        7           0.001385610    0.003075360   -0.001905030
     10        6          -0.000158340   -0.000793530    0.000860220
     11        6          -0.000631480    0.000191960    0.000040790
     12        6          -0.000671010   -0.000091960    0.000322230
     13        6          -0.000804170   -0.000138910    0.000419060
     14        6          -0.000222430    0.000762230   -0.000707630
     15        1          -0.000407510    0.001726410    0.000390760
     16        1          -0.000210020   -0.000186280    0.000500450
     17        1           0.000119220    0.000466060   -0.000517840
     18        1          -0.000981080    0.000890150    0.001223010
     19        1           0.000365290   -0.000153540    0.000048430
     20        1          -0.000147910   -0.000241790   -0.000258500
     21        1           0.000387110    0.000203960   -0.000459070
     22        1          -0.000235820   -0.000042090    0.000121120
     23        1          -0.000224870    0.000042790    0.000109480
     24        1          -0.000277280    0.000107160   -0.000013590
     25        1           0.000633980   -0.000336390   -0.000028370
     26        6           0.000712120   -0.000040090   -0.001617920
     27        6          -0.000255030    0.000319300    0.000048350
     28        6           0.006387500    0.003591970   -0.002231620
 -------------------------------------------------------------------
 Cartesian Forces:  Max     0.006387500 RMS     0.001627268
 Leave Link  716 at Fri Jan 31 17:34:41 2025, MaxMem=   134217728 cpu:         0.0
 (Enter /home/mkochman/programs/g09/l103.exe)

 GradGradGradGradGradGradGradGradGradGradGradGradGradGradGradGradGradGrad
 Berny optimization.
 Using GEDIIS/GDIIS optimizer.
 FormGI is forming the generalized inverse of G from B-inverse, IUseBI=4.
 Internal  Forces:  Max     0.006008633 RMS     0.000688963
 Search for a local minimum.
 Step number   6 out of a maximum of  168
 All quantities printed in internal units (Hartrees-Bohrs-Radians)
 RMS Force = .68896D-03 SwitMx=.10000D-02 MixMth= 2
 Mixed Optimization -- En-DIIS/RFO-DIIS
 Swapping is turned off.
 Update second derivatives using D2CorX and points    3    4    5    6
 ITU=  0 -1  1  0  1  0
     Eigenvalues ---    0.00230   0.01159   0.01240   0.01375   0.01559
     Eigenvalues ---    0.01733   0.01781   0.01907   0.01952   0.01995
     Eigenvalues ---    0.02020   0.02036   0.02048   0.02069   0.02103
     Eigenvalues ---    0.02141   0.02180   0.02654   0.02704   0.03012
     Eigenvalues ---    0.04240   0.04592   0.04810   0.05773   0.06322
     Eigenvalues ---    0.06846   0.07042   0.07440   0.07668   0.08575
     Eigenvalues ---    0.08965   0.10092   0.10843   0.11821   0.13558
     Eigenvalues ---    0.15285   0.15888   0.16000   0.16000   0.16000
     Eigenvalues ---    0.16040   0.16162   0.19679   0.20370   0.21930
     Eigenvalues ---    0.21999   0.22291   0.23259   0.23812   0.24708
     Eigenvalues ---    0.26466   0.27843   0.28905   0.30317   0.31022
     Eigenvalues ---    0.32466   0.34607   0.34709   0.34892   0.34923
     Eigenvalues ---    0.35017   0.35133   0.35228   0.36250   0.36543
     Eigenvalues ---    0.37152   0.37353   0.37877   0.40641   0.40711
     Eigenvalues ---    0.41621   0.43583   0.44898   0.45504   0.46452
     Eigenvalues ---    0.46530   0.99844   1.24806
 En-DIIS/RFO-DIIS IScMMF=        0 using points:     6    5
 RFO step:  Lambda=-2.46608739D-04.
 NNeg= 0 NP= 2 Switch=  2.50D-03 Rises=F DC=  4.80D-04 SmlDif=  1.00D-05
 RMS Error=  0.2116792531D-02 NUsed= 2 EDIIS=F
 DidBck=F Rises=F RFO-DIIS coefs:    0.99895    0.00105
 Iteration  1 RMS(Cart)=  0.01876478 RMS(Int)=  0.00025402
 Iteration  2 RMS(Cart)=  0.00038981 RMS(Int)=  0.00002573
 Iteration  3 RMS(Cart)=  0.00000007 RMS(Int)=  0.00002573
 ITry= 1 IFail=0 DXMaxC= 6.89D-02 DCOld= 1.00D+10 DXMaxT= 4.24D-01 DXLimC= 3.00D+00 Rises=F
 Variable       Old X    -DE/DX   Delta X   Delta X   Delta X     New X
                                 (Linear)    (Quad)   (Total)
    R1        2.83546   0.00037   0.00000  -0.00186  -0.00187   2.83359
    R2        2.85505   0.00093   0.00000   0.00398   0.00398   2.85903
    R3        2.04929  -0.00017   0.00000  -0.00154  -0.00155   2.04774
    R4        2.87248  -0.00013   0.00000  -0.00277  -0.00275   2.86973
    R5        2.90795  -0.00047   0.00000  -0.00418  -0.00420   2.90375
    R6        2.04413   0.00021   0.00000  -0.00071  -0.00071   2.04342
    R7        2.85983   0.00057   0.00000   0.00438   0.00436   2.86419
    R8        2.84067  -0.00002   0.00000  -0.00512  -0.00513   2.83554
    R9        2.86821   0.00045   0.00000   0.00451   0.00448   2.87270
   R10        2.04356   0.00045   0.00000   0.00058   0.00058   2.04414
   R11        2.87368   0.00002   0.00000  -0.00213  -0.00210   2.87158
   R12        2.85481   0.00095   0.00000   0.00433   0.00434   2.85916
   R13        2.04873  -0.00015   0.00000  -0.00169  -0.00169   2.04704
   R14        2.68770   0.00011   0.00000   0.00052   0.00052   2.68822
   R15        2.95714  -0.00207  -0.00001  -0.01345  -0.01345   2.94369
   R16        2.06691   0.00017   0.00000   0.00043   0.00043   2.06735
   R17        2.06910   0.00003   0.00000  -0.00010  -0.00010   2.06899
   R18        2.17318  -0.00251   0.00000   0.00050   0.00050   2.17368
   R19        2.69867  -0.00151   0.00000  -0.00691  -0.00692   2.69175
   R20        2.66105  -0.00108   0.00000  -0.00446  -0.00445   2.65659
   R21        2.66214  -0.00091   0.00000  -0.00332  -0.00332   2.65882
   R22        2.70257  -0.00092   0.00000  -0.00050  -0.00050   2.70207
   R23        2.62866  -0.00139   0.00000  -0.00357  -0.00357   2.62509
   R24        2.04750   0.00005   0.00000   0.00069   0.00069   2.04819
   R25        2.62688  -0.00031   0.00000  -0.00071  -0.00071   2.62617
   R26        2.05081  -0.00018   0.00000  -0.00028  -0.00028   2.05053
   R27        2.62652  -0.00038   0.00000  -0.00077  -0.00077   2.62575
   R28        2.05080  -0.00025   0.00000  -0.00071  -0.00071   2.05009
   R29        2.62939  -0.00162   0.00000  -0.00395  -0.00396   2.62544
   R30        2.05084  -0.00026   0.00000  -0.00053  -0.00053   2.05030
   R31        2.04735   0.00001   0.00000   0.00067   0.00067   2.04802
   R32        2.28030  -0.00118   0.00000  -0.00128  -0.00128   2.27902
    A1        1.93807  -0.00028   0.00000  -0.00451  -0.00453   1.93354
    A2        2.07250   0.00072   0.00001   0.01245   0.01236   2.08486
    A3        2.15002  -0.00062  -0.00001  -0.01305  -0.01301   2.13701
    A4        1.92166  -0.00044   0.00000  -0.00531  -0.00533   1.91633
    A5        2.04521   0.00092   0.00001   0.01752   0.01748   2.06269
    A6        1.82712   0.00022   0.00000   0.00218   0.00219   1.82932
    A7        2.18930  -0.00049   0.00000  -0.00777  -0.00776   2.18153
    A8        2.21008   0.00028   0.00000   0.00521   0.00519   2.21527
    A9        1.57649  -0.00012   0.00000  -0.00175  -0.00175   1.57474
   A10        2.22946   0.00019   0.00000   0.00185   0.00185   2.23131
   A11        1.82120   0.00037   0.00000   0.00385   0.00387   1.82506
   A12        1.58226  -0.00044   0.00000  -0.00151  -0.00150   1.58075
   A13        2.20676   0.00020   0.00000   0.00474   0.00473   2.21149
   A14        2.19417  -0.00055  -0.00001  -0.00836  -0.00837   2.18580
   A15        2.23435   0.00041   0.00000   0.00030   0.00030   2.23465
   A16        1.93881  -0.00021   0.00000  -0.00405  -0.00407   1.93474
   A17        2.07230   0.00066   0.00000   0.01047   0.01038   2.08268
   A18        1.93557  -0.00079   0.00000  -0.00718  -0.00718   1.92838
   A19        2.03720   0.00121   0.00001   0.01830   0.01826   2.05546
   A20        2.14590  -0.00060  -0.00001  -0.01169  -0.01166   2.13424
   A21        2.29737  -0.00044   0.00000  -0.00925  -0.00926   2.28812
   A22        1.55654   0.00047   0.00000   0.00145   0.00144   1.55798
   A23        2.21695  -0.00066   0.00000  -0.00590  -0.00598   2.21097
   A24        1.80168   0.00079   0.00000   0.00522   0.00523   1.80691
   A25        2.19101   0.00001   0.00000   0.00553   0.00552   2.19654
   A26        1.72191  -0.00010   0.00000   0.00234   0.00234   1.72426
   A27        1.96446   0.00000   0.00000  -0.00218  -0.00219   1.96227
   A28        1.95450  -0.00007   0.00000  -0.00328  -0.00327   1.95123
   A29        1.96559   0.00005   0.00000  -0.00238  -0.00239   1.96320
   A30        1.95946  -0.00010   0.00000  -0.00242  -0.00241   1.95705
   A31        1.89510   0.00019   0.00000   0.00700   0.00700   1.90210
   A32        2.07333   0.00064   0.00000   0.00298   0.00297   2.07629
   A33        2.11200  -0.00075   0.00000  -0.00462  -0.00467   2.10733
   A34        2.09785   0.00012   0.00000   0.00172   0.00167   2.09952
   A35        2.09881  -0.00018   0.00000  -0.00035  -0.00034   2.09847
   A36        2.07854   0.00074   0.00000   0.00753   0.00752   2.08606
   A37        2.10584  -0.00055   0.00000  -0.00717  -0.00718   2.09865
   A38        2.10110  -0.00032   0.00000  -0.00211  -0.00211   2.09898
   A39        2.08838  -0.00004   0.00000  -0.00042  -0.00042   2.08796
   A40        2.09371   0.00036   0.00000   0.00253   0.00253   2.09624
   A41        2.09371   0.00028   0.00000   0.00200   0.00200   2.09571
   A42        2.09464  -0.00015   0.00000  -0.00127  -0.00127   2.09337
   A43        2.09484  -0.00013   0.00000  -0.00074  -0.00073   2.09410
   A44        2.10094  -0.00019   0.00000  -0.00140  -0.00140   2.09954
   A45        2.09490   0.00025   0.00000   0.00143   0.00143   2.09633
   A46        2.08734  -0.00006   0.00000  -0.00003  -0.00003   2.08731
   A47        2.09848  -0.00023   0.00000  -0.00112  -0.00112   2.09736
   A48        2.07632   0.00085   0.00000   0.00896   0.00896   2.08528
   A49        2.10838  -0.00062   0.00000  -0.00783  -0.00785   2.10054
   A50        1.82269   0.00040   0.00000   0.00384   0.00385   1.82654
   A51        2.19611  -0.00105   0.00000  -0.00697  -0.00703   2.18908
   A52        1.56788   0.00009   0.00000   0.00181   0.00181   1.56969
   A53        2.27823  -0.00071   0.00000  -0.00811  -0.00812   2.27011
   A54        2.19690   0.00082   0.00000   0.00605   0.00606   2.20296
   A55        3.20172  -0.00601   0.00006  -0.06866  -0.06861   3.13311
   A56        3.10932  -0.00026   0.00000   0.00561   0.00560   3.11493
   A57        3.15261   0.00010  -0.00001  -0.00852  -0.00852   3.14408
   A58        3.11719   0.00218   0.00008   0.01548   0.01555   3.13275
   A59        3.13631   0.00043   0.00002   0.02400   0.02396   3.16027
   A60        3.14606  -0.00011   0.00000  -0.00097  -0.00097   3.14510
    D1        0.34670   0.00003   0.00000   0.00072   0.00073   0.34743
    D2       -2.45721  -0.00009   0.00000   0.00028   0.00031  -2.45690
    D3        2.99326  -0.00052  -0.00001  -0.01307  -0.01317   2.98010
    D4        0.18936  -0.00064   0.00000  -0.01351  -0.01359   0.17577
    D5       -0.53314   0.00007   0.00000  -0.00028  -0.00028  -0.53341
    D6       -2.60975   0.00006   0.00000   0.00205   0.00206  -2.60769
    D7        1.53246  -0.00013   0.00000  -0.00307  -0.00306   1.52941
    D8        3.12940   0.00019   0.00000   0.00556   0.00553   3.13492
    D9        1.05278   0.00019   0.00000   0.00789   0.00786   1.06064
   D10       -1.08819  -0.00001   0.00000   0.00278   0.00275  -1.08544
   D11        0.59605   0.00010   0.00000   0.00035   0.00034   0.59639
   D12       -1.48057   0.00009   0.00000   0.00267   0.00268  -1.47789
   D13        2.66164  -0.00010   0.00000  -0.00244  -0.00243   2.65921
   D14       -0.38985  -0.00007   0.00000   0.00135   0.00136  -0.38849
   D15        2.38114   0.00065   0.00000   0.01087   0.01083   2.39197
   D16       -2.96386   0.00040   0.00000   0.00775   0.00783  -2.95603
   D17       -0.19287   0.00112   0.00001   0.01728   0.01730  -0.17557
   D18        0.00390  -0.00003   0.00000  -0.00109  -0.00109   0.00281
   D19        1.04387  -0.00029   0.00000  -0.00285  -0.00286   1.04101
   D20       -2.78322   0.00002   0.00000   0.00020   0.00021  -2.78301
   D21        2.80246  -0.00011  -0.00001  -0.00399  -0.00402   2.79844
   D22       -2.44076  -0.00037  -0.00001  -0.00576  -0.00578  -2.44655
   D23        0.01533  -0.00006   0.00000  -0.00271  -0.00272   0.01262
   D24       -1.03592   0.00030   0.00000   0.00149   0.00149  -1.03443
   D25        0.00405   0.00004   0.00000  -0.00027  -0.00028   0.00377
   D26        2.46015   0.00035   0.00001   0.00278   0.00279   2.46293
   D27       -0.00393  -0.00004   0.00000   0.00024   0.00025  -0.00368
   D28       -2.45124  -0.00080   0.00000  -0.00397  -0.00394  -2.45518
   D29        2.42843   0.00043   0.00001   0.00796   0.00796   2.43639
   D30       -0.01888  -0.00034   0.00000   0.00375   0.00377  -0.01511
   D31       -0.35365   0.00001   0.00000   0.00119   0.00118  -0.35246
   D32       -2.99239   0.00049   0.00001   0.01470   0.01480  -2.97760
   D33        2.43685   0.00016   0.00000   0.00340   0.00336   2.44021
   D34       -0.20189   0.00065   0.00000   0.01692   0.01697  -0.18492
   D35        2.43792   0.00017   0.00000   0.00201   0.00198   2.43990
   D36       -0.00392  -0.00004   0.00000   0.00024   0.00025  -0.00367
   D37       -0.00073   0.00000   0.00000  -0.00391  -0.00394  -0.00467
   D38       -2.44256  -0.00021  -0.00001  -0.00569  -0.00567  -2.44824
   D39       -2.36758  -0.00026   0.00000  -0.01206  -0.01201  -2.37959
   D40        0.38450   0.00017   0.00000   0.00206   0.00207   0.38657
   D41        0.20810  -0.00079  -0.00001  -0.01751  -0.01754   0.19056
   D42        2.96018  -0.00036   0.00000  -0.00339  -0.00345   2.95673
   D43        0.53631  -0.00006   0.00000  -0.00035  -0.00035   0.53596
   D44        2.61208  -0.00010   0.00000  -0.00252  -0.00253   2.60954
   D45       -1.52554   0.00012   0.00000   0.00309   0.00308  -1.52246
   D46       -0.59883  -0.00002   0.00000  -0.00121  -0.00120  -0.60003
   D47        1.47693  -0.00005   0.00000  -0.00338  -0.00339   1.47355
   D48       -2.66068   0.00016   0.00000   0.00223   0.00223  -2.65845
   D49       -3.13303  -0.00014   0.00000  -0.00691  -0.00688  -3.13991
   D50       -1.05726  -0.00017  -0.00001  -0.00908  -0.00907  -1.06633
   D51        1.08831   0.00004   0.00000  -0.00347  -0.00346   1.08485
   D52        0.91234  -0.00039  -0.00001  -0.00691  -0.00697   0.90537
   D53       -2.23517  -0.00034   0.00000  -0.00012  -0.00013  -2.23530
   D54       -0.49848   0.00031   0.00000   0.01233   0.01229  -0.48619
   D55        2.63721   0.00036   0.00001   0.01912   0.01912   2.65633
   D56        3.12052   0.00007   0.00001   0.01326   0.01329   3.13381
   D57       -0.02698   0.00012   0.00001   0.02005   0.02013  -0.00685
   D58       -1.01051   0.00001   0.00000   0.00093   0.00092  -1.00959
   D59        0.00398   0.00004   0.00000  -0.00025  -0.00026   0.00372
   D60        2.50191  -0.00018   0.00000  -0.00495  -0.00497   2.49695
   D61        0.00427  -0.00009   0.00000  -0.00213  -0.00215   0.00212
   D62        1.01875  -0.00006   0.00000  -0.00331  -0.00333   1.01542
   D63       -2.76650  -0.00028   0.00000  -0.00800  -0.00804  -2.77454
   D64        2.76408   0.00013   0.00000   0.00831   0.00836   2.77243
   D65       -2.50462   0.00015   0.00000   0.00713   0.00717  -2.49745
   D66       -0.00669  -0.00006   0.00000   0.00244   0.00247  -0.00422
   D67        0.00155  -0.00004   0.00000  -0.00499  -0.00497  -0.00342
   D68       -3.13839  -0.00008  -0.00001  -0.00920  -0.00921   3.13559
   D69        3.13752   0.00010   0.00001   0.01059   0.01056  -3.13510
   D70       -0.00242   0.00006   0.00000   0.00637   0.00633   0.00391
   D71       -0.00060   0.00004   0.00000   0.00452   0.00451   0.00391
   D72        3.13967   0.00008   0.00001   0.00883   0.00885  -3.13467
   D73       -3.13662  -0.00010  -0.00001  -0.01090  -0.01093   3.13563
   D74        0.00365  -0.00006   0.00000  -0.00659  -0.00659  -0.00294
   D75       -0.00122   0.00001   0.00000   0.00154   0.00152   0.00031
   D76        3.14146   0.00000   0.00000  -0.00031  -0.00031   3.14115
   D77        3.13870   0.00006   0.00000   0.00583   0.00580  -3.13868
   D78       -0.00182   0.00004   0.00000   0.00399   0.00397   0.00215
   D79       -0.00009   0.00002   0.00000   0.00247   0.00247   0.00238
   D80        3.14154   0.00001   0.00000   0.00006   0.00007  -3.14158
   D81        3.14042   0.00004   0.00000   0.00432   0.00431  -3.13846
   D82       -0.00114   0.00002   0.00000   0.00191   0.00191   0.00077
   D83        0.00104  -0.00002   0.00000  -0.00294  -0.00293  -0.00189
   D84       -3.14060  -0.00004   0.00000  -0.00409  -0.00408   3.13851
   D85       -3.14058  -0.00001   0.00000  -0.00053  -0.00053  -3.14111
   D86        0.00096  -0.00002   0.00000  -0.00168  -0.00168  -0.00072
   D87       -0.00069  -0.00001   0.00000  -0.00060  -0.00060  -0.00129
   D88       -3.14093  -0.00005   0.00000  -0.00500  -0.00499   3.13726
   D89        3.14096   0.00001   0.00000   0.00054   0.00054   3.14150
   D90        0.00071  -0.00003   0.00000  -0.00386  -0.00385  -0.00314
         Item               Value     Threshold  Converged?
 Maximum Force            0.006009     0.000450     NO 
 RMS     Force            0.000689     0.000300     NO 
 Maximum Displacement     0.068909     0.001800     NO 
 RMS     Displacement     0.018899     0.001200     NO 
 Predicted change in Energy=-4.088975D-04
 GradGradGradGradGradGradGradGradGradGradGradGradGradGradGradGradGradGrad

 Leave Link  103 at Fri Jan 31 17:34:41 2025, MaxMem=   134217728 cpu:         0.0
 (Enter /home/mkochman/programs/g09/l202.exe)
                          Input orientation:                          
 ---------------------------------------------------------------------
 Center     Atomic      Atomic             Coordinates (Angstroms)
 Number     Number       Type             X           Y           Z
 ---------------------------------------------------------------------
      1          6           0       -8.350201   -0.343473    4.830868
      2          6           0       -8.529960   -1.112676    3.556336
      3          6           0       -8.023573   -0.169827    2.453727
      4          6           0       -7.588793    1.066441    3.184556
      5          6           0       -6.649320   -0.125067    3.102052
      6          6           0       -8.233509    1.138840    4.551404
      7          6           0       -6.427694   -2.117246    4.851280
      8          6           0       -2.897737   -0.196116    1.557047
      9          7           0       -5.824958   -2.961829    5.347763
     10          6           0       -2.508238    0.692333    0.539575
     11          6           0       -1.216698    0.649203    0.029903
     12          6           0       -0.300170   -0.272518    0.521539
     13          6           0       -0.673395   -1.158345    1.524876
     14          6           0       -1.961811   -1.127126    2.043741
     15          1           0       -8.772921   -0.730083    5.750689
     16          1           0       -9.185506   -1.963727    3.432863
     17          1           0       -8.262006   -0.220456    1.399834
     18          1           0       -7.329753    1.953483    2.619334
     19          1           0       -7.604635    1.653466    5.283863
     20          1           0       -9.214004    1.625004    4.519735
     21          1           0       -3.223603    1.409518    0.154037
     22          1           0       -0.926625    1.339255   -0.755662
     23          1           0        0.707114   -0.301629    0.119719
     24          1           0        0.040835   -1.880099    1.907126
     25          1           0       -2.255102   -1.820284    2.823523
     26          6           0       -5.345772   -0.141539    2.532730
     27          6           0       -4.226621   -0.166502    2.084044
     28          6           0       -7.168291   -1.076467    4.221000
 ---------------------------------------------------------------------
                    Distance matrix (angstroms):
                    1          2          3          4          5
     1  C    0.000000
     2  C    1.499473   0.000000
     3  C    2.405751   1.536599   0.000000
     4  C    2.297378   2.402617   1.500502   0.000000
     5  C    2.435058   2.172223   1.520165   1.519575   0.000000
     6  C    1.512934   2.479389   2.481317   1.513001   2.491533
     7  C    2.615859   2.665626   3.476713   3.776504   2.660394
     8  C    6.361524   6.046419   5.203742   5.123363   4.057889
     9  N    3.674211   3.734383   4.583081   4.900770   3.710797
    10  C    7.322338   6.972807   5.901375   5.740029   4.937914
    11  C    8.655723   8.308053   7.271815   7.122466   6.288957
    12  C    9.131175   8.811657   7.962088   7.874548   6.855107
    13  C    8.398033   8.115081   7.474293   7.451641   6.266325
    14  C    7.013824   6.740084   6.150567   6.146229   4.908858
    15  H    1.083618   2.240668   3.427151   3.348835   3.448333
    16  H    2.297254   1.081329   2.350930   3.434104   3.149976
    17  H    3.434371   2.349118   1.081713   2.300989   2.346785
    18  H    3.347866   3.423419   2.239924   1.083245   2.239726
    19  H    2.179182   3.390003   3.392577   2.179894   2.972559
    20  H    2.172064   2.981769   2.984449   2.176237   3.413236
    21  H    7.157355   6.789295   5.551812   5.325094   4.772974
    22  H    9.441948   9.078325   7.933737   7.744949   7.055171
    23  H   10.209390   9.888967   9.038244   8.949129   7.939937
    24  H    9.017704   8.761698   8.261869   8.277992   7.018986
    25  H    6.584880   6.357009   6.011324   6.075508   4.718102
    26  C    3.787983   3.482804   2.679115   2.629684   1.422545
    27  C    4.957851   4.645602   3.814908   3.746396   2.628218
    28  C    1.518595   1.515662   2.162581   2.417249   1.557735
                    6          7          8          9         10
     6  C    0.000000
     7  C    3.735370   0.000000
     8  C    6.262488   5.196472   0.000000
     9  N    4.821908   1.150264   5.530581   0.000000
    10  C    7.005203   6.468901   1.405809   6.890008   0.000000
    11  C    8.361780   7.619278   2.423350   7.909188   1.389137
    12  C    9.009418   7.726334   2.797403   7.813329   2.409735
    13  C    8.461221   6.715387   2.423761   6.663755   2.786122
    14  C    7.124407   5.367190   1.406985   5.404313   2.423124
    15  H    2.285196   2.869363   7.238062   3.719345   8.271954
    16  H    3.432689   3.104996   6.795527   3.994538   7.746721
    17  H    3.432330   4.344536   5.366628   5.388921   5.888895
    18  H    2.283268   4.729284   5.039047   5.819710   5.400269
    19  H    1.093992   3.973737   6.282118   4.946947   7.028892
    20  H    1.094865   4.677380   7.210356   5.762839   7.853589
    21  H    6.671526   6.690916   2.157008   7.269836   1.083855
    22  H    9.033032   8.581781   3.404595   8.929993   2.144212
    23  H   10.082139   8.751550   3.882266   8.779355   3.391567
    24  H    9.196248   7.110988   3.404931   6.885902   3.871095
    25  H    6.890816   4.648711   2.157513   4.518715   3.404958
    26  C    3.748792   3.232592   2.635871   4.013486   3.566456
    27  C    4.883333   4.038283   1.429873   4.584801   2.464918
    28  C    2.480210   1.424415   5.109726   2.574632   6.196583
                   11         12         13         14         15
    11  C    0.000000
    12  C    1.389711   0.000000
    13  C    2.407769   1.389486   0.000000
    14  C    2.786769   2.410084   1.389321   0.000000
    15  H    9.577386   9.966989   9.145667   7.764684   0.000000
    16  H    9.050384   9.501852   8.760428   7.403468   2.657898
    17  H    7.229757   8.010302   7.647372   6.397587   4.410294
    18  H    6.765777   7.666215   7.428890   6.215807   4.369170
    19  H    8.331770   8.929970   8.371282   7.076125   2.695203
    20  H    9.223215   9.952015   9.468803   8.142424   2.693741
    21  H    2.149688   3.392752   3.869972   3.405534   8.166721
    22  H    1.085092   2.149766   3.391604   3.871860  10.400919
    23  H    2.147836   1.084863   2.148076   3.392118  11.034602
    24  H    3.391566   2.149524   1.084974   2.143880   9.683894
    25  H    3.870525   3.393592   2.150917   1.083765   7.227641
    26  C    4.892716   5.433244   4.886796   3.558326   4.737826
    27  C    3.734234   4.227254   3.731198   2.460444   5.867773
    28  C    7.480955   7.842412   7.032743   5.643621   2.243829
                   16         17         18         19         20
    16  H    0.000000
    17  H    2.832852   0.000000
    18  H    4.410236   2.661256   0.000000
    19  H    4.359981   4.362270   2.695420   0.000000
    20  H    3.749812   3.747773   2.696262   1.781789   0.000000
    21  H    7.594325   5.440067   4.820171   6.750412   7.415568
    22  H    9.831712   7.802992   7.264153   9.009463   9.828129
    23  H   10.564252   9.060375   8.713485   9.978775  11.022733
    24  H    9.352018   8.482272   8.338414   9.074230  10.235405
    25  H    6.958619   6.377244   6.327328   6.836499   7.948174
    26  C    4.344441   3.129552   2.886658   3.986633   4.693834
    27  C    5.444252   4.093335   3.796090   4.996210   5.832331
    28  C    2.340416   3.144510   3.431035   2.961859   3.401784
                   21         22         23         24         25
    21  H    0.000000
    22  H    2.471558   0.000000
    23  H    4.287160   2.475458   0.000000
    24  H    4.954943   4.288432   2.475948   0.000000
    25  H    4.300671   4.955613   4.288542   2.472790   0.000000
    26  C    3.545075   5.703958   6.518104   5.694692   3.529163
    27  C    2.686039   4.606648   5.312115   4.602053   2.677445
    28  C    6.187154   8.340340   8.913074   7.613891   5.161941
                   26         27         28
    26  C    0.000000
    27  C    1.206003   0.000000
    28  C    2.654416   3.748072   0.000000
 Symmetry turned off by external request.
 Stoichiometry    C16H11N
 Framework group  C1[X(C16H11N)]
 Deg. of freedom    78
 Full point group                 C1      NOp   1
 Rotational constants (GHZ):      1.1495913      0.2241952      0.1965547
 Leave Link  202 at Fri Jan 31 17:34:41 2025, MaxMem=   134217728 cpu:         0.0
 (Enter /home/mkochman/programs/g09/l301.exe)
 Standard basis: STO-3G (5D, 7F)
 Ernie: Thresh=  0.10000D-02 Tol=  0.10000D-05 Strict=F.
    96 basis functions,   288 primitive gaussians,    96 cartesian basis functions
    57 alpha electrons       57 beta electrons
       nuclear repulsion energy       996.4214912917 Hartrees.
 IExCor=    0 DFT=F Ex=HF Corr=None ExCW=0 ScaHFX=  1.000000
 ScaDFX=  1.000000  1.000000  1.000000  1.000000 ScalE2=  1.000000  1.000000
 IRadAn=      0 IRanWt=     -1 IRanGd=            0 ICorTp=0 IEmpDi=  4
 NAtoms=   28 NActive=   28 NUniq=   28 SFac= 1.00D+00 NAtFMM=   60 NAOKFM=F Big=F
 Integral buffers will be    131072 words long.
 Raffenetti 1 integral format.
 Two-electron integral symmetry is turned off.
 Leave Link  301 at Fri Jan 31 17:34:41 2025, MaxMem=   134217728 cpu:         0.0
 (Enter /home/mkochman/programs/g09/l402.exe)
 External calculation of energy and first derivatives.
 Running external command "bash run_external.bash R"
         input file       "/home/mkochman/systems/Z_MRSF_fixed/2_opt_qc/Gau-1872117.EIn"
         output file      "/home/mkochman/systems/Z_MRSF_fixed/2_opt_qc/Gau-1872117.EOu"
         message file     "/home/mkochman/systems/Z_MRSF_fixed/2_opt_qc/Gau-1872117.EMs"
         fchk file        "/home/mkochman/systems/Z_MRSF_fixed/2_opt_qc/Gau-1872117.EFC"
         mat. el file     "/home/mkochman/systems/Z_MRSF_fixed/2_opt_qc/Gau-1872117.EUF"
 Recovered energy= -671.015540970     dipole=      0.000000000000      0.000000000000      0.000000000000
 Energy=    -671.015541     NIter=   0.
 Dipole moment=       0.000000       0.000000       0.000000
 Leave Link  402 at Fri Jan 31 17:39:36 2025, MaxMem=   134217728 cpu:         0.0
 (Enter /home/mkochman/programs/g09/l716.exe)
 Dipole        = 0.00000000D+00 0.00000000D+00 0.00000000D+00
 -------------------------------------------------------------------
 Center     Atomic                   Forces (Hartrees/Bohr)
 Number     Number              X              Y              Z
 -------------------------------------------------------------------
      1        6          -0.000247470    0.000663760   -0.000644190
      2        6          -0.000731050   -0.000171150    0.000146310
      3        6          -0.000513060    0.000193130   -0.000803020
      4        6          -0.000379280   -0.000152510    0.000537310
      5        6           0.000400440   -0.000638220   -0.000613960
      6        6          -0.000158940    0.000467970    0.000291140
      7        6           0.002320540   -0.003862430    0.001079790
      8        6          -0.001575750   -0.001221140    0.000153100
      9        7          -0.001869700    0.002516310   -0.001022780
     10        6          -0.000288790    0.000924250   -0.000594750
     11        6           0.000644160   -0.000116130   -0.000061180
     12        6           0.000498630   -0.000039540   -0.000317210
     13        6           0.000471530    0.000256420   -0.000239730
     14        6           0.000049560   -0.000561000    0.000536970
     15        1           0.000037720    0.000144750    0.000438100
     16        1           0.000132350   -0.000664470   -0.000110560
     17        1           0.000333500   -0.000289770   -0.000270590
     18        1           0.000210320    0.000505210    0.000153170
     19        1          -0.000199100    0.000136420    0.000020460
     20        1           0.000070040    0.000199170    0.000149870
     21        1          -0.000066920   -0.000190390    0.000396050
     22        1           0.000042550   -0.000071240    0.000095970
     23        1           0.000100860   -0.000019950   -0.000015710
     24        1          -0.000026940    0.000072730   -0.000030850
     25        1          -0.000291800    0.000416720   -0.000095230
     26        6           0.000182930    0.000830150    0.000439280
     27        6           0.000409340    0.000357700   -0.000273530
     28        6           0.000394520    0.000316590    0.000666090
 -------------------------------------------------------------------
 Cartesian Forces:  Max     0.003862430 RMS     0.000751428
 Leave Link  716 at Fri Jan 31 17:39:36 2025, MaxMem=   134217728 cpu:         0.0
 (Enter /home/mkochman/programs/g09/l103.exe)

 GradGradGradGradGradGradGradGradGradGradGradGradGradGradGradGradGradGrad
 Berny optimization.
 Using GEDIIS/GDIIS optimizer.
 FormGI is forming the generalized inverse of G from B-inverse, IUseBI=4.
 GSVD:  received Info=                   1 from GESDD.
 Internal  Forces:  Max     0.003268280 RMS     0.000373893
 Search for a local minimum.
 Step number   7 out of a maximum of  168
 All quantities printed in internal units (Hartrees-Bohrs-Radians)
 RMS Force = .37389D-03 SwitMx=.10000D-02 MixMth= 2
 Mixed Optimization -- En-DIIS/RFO-DIIS
 Swapping is turned off.
 Update second derivatives using D2CorX and points    3    4    5    6    7
 DE= -3.33D-04 DEPred=-4.09D-04 R= 8.15D-01
 TightC=F SS=  1.41D+00  RLast= 1.13D-01 DXNew= 7.1352D-01 3.3850D-01
 Trust test= 8.15D-01 RLast= 1.13D-01 DXMaxT set to 4.24D-01
 ITU=  1  0 -1  1  0  1  0
     Eigenvalues ---    0.00229   0.01147   0.01241   0.01348   0.01501
     Eigenvalues ---    0.01763   0.01815   0.01905   0.01965   0.02000
     Eigenvalues ---    0.02025   0.02038   0.02048   0.02070   0.02104
     Eigenvalues ---    0.02143   0.02180   0.02604   0.02789   0.03381
     Eigenvalues ---    0.04317   0.04627   0.04863   0.05751   0.06328
     Eigenvalues ---    0.06623   0.06861   0.07456   0.07646   0.08504
     Eigenvalues ---    0.09205   0.10161   0.10787   0.11856   0.13657
     Eigenvalues ---    0.15681   0.15980   0.16000   0.16000   0.16001
     Eigenvalues ---    0.16067   0.16190   0.19771   0.20411   0.21997
     Eigenvalues ---    0.22062   0.22807   0.23419   0.23817   0.24730
     Eigenvalues ---    0.26658   0.27886   0.28901   0.30313   0.31061
     Eigenvalues ---    0.32616   0.34606   0.34710   0.34893   0.34924
     Eigenvalues ---    0.35015   0.35143   0.35238   0.36276   0.36577
     Eigenvalues ---    0.37153   0.37370   0.37883   0.40645   0.40719
     Eigenvalues ---    0.41721   0.44270   0.44972   0.45574   0.46530
     Eigenvalues ---    0.46879   0.99888   1.25384
 En-DIIS/RFO-DIIS IScMMF=        0 using points:     7    6    5
 RFO step:  Lambda=-4.72062475D-05.
 NNeg= 0 NP= 3 Switch=  2.50D-03 Rises=F DC=  4.80D-04 SmlDif=  1.00D-05
 RMS Error=  0.9000072176D-03 NUsed= 3 EDIIS=F
 DidBck=F Rises=F RFO-DIIS coefs:    0.84369    0.14726    0.00905
 Iteration  1 RMS(Cart)=  0.02256140 RMS(Int)=  0.00015802
 Iteration  2 RMS(Cart)=  0.00053383 RMS(Int)=  0.00004367
 Iteration  3 RMS(Cart)=  0.00000008 RMS(Int)=  0.00004367
 ITry= 1 IFail=0 DXMaxC= 9.00D-02 DCOld= 1.00D+10 DXMaxT= 4.24D-01 DXLimC= 3.00D+00 Rises=F
 Variable       Old X    -DE/DX   Delta X   Delta X   Delta X     New X
                                 (Linear)    (Quad)   (Total)
    R1        2.83359   0.00061   0.00028   0.00021   0.00048   2.83407
    R2        2.85903   0.00016  -0.00061   0.00145   0.00083   2.85986
    R3        2.04774   0.00030   0.00023   0.00043   0.00066   2.04841
    R4        2.86973   0.00069   0.00042   0.00151   0.00193   2.87166
    R5        2.90375   0.00060   0.00064   0.00091   0.00153   2.90528
    R6        2.04342   0.00045   0.00011   0.00101   0.00112   2.04454
    R7        2.86419   0.00031  -0.00067   0.00259   0.00190   2.86609
    R8        2.83554   0.00069   0.00078   0.00008   0.00096   2.83650
    R9        2.87270   0.00011  -0.00069   0.00195   0.00125   2.87394
   R10        2.04414   0.00020  -0.00009   0.00070   0.00062   2.04476
   R11        2.87158   0.00060   0.00032   0.00132   0.00159   2.87317
   R12        2.85916   0.00003  -0.00066   0.00116   0.00049   2.85965
   R13        2.04704   0.00038   0.00026   0.00061   0.00087   2.04790
   R14        2.68822   0.00016  -0.00008   0.00010   0.00002   2.68824
   R15        2.94369   0.00068   0.00204  -0.00037   0.00170   2.94540
   R16        2.06735  -0.00004  -0.00007   0.00004  -0.00003   2.06732
   R17        2.06899   0.00002   0.00002   0.00010   0.00011   2.06911
   R18        2.17368  -0.00327  -0.00007  -0.00239  -0.00246   2.17122
   R19        2.69175   0.00124   0.00105   0.00080   0.00186   2.69361
   R20        2.65659   0.00079   0.00068   0.00055   0.00123   2.65783
   R21        2.65882   0.00029   0.00050  -0.00005   0.00045   2.65927
   R22        2.70207  -0.00032   0.00008  -0.00127  -0.00119   2.70088
   R23        2.62509   0.00097   0.00054   0.00079   0.00134   2.62642
   R24        2.04819  -0.00022  -0.00010  -0.00041  -0.00052   2.04767
   R25        2.62617   0.00011   0.00011  -0.00002   0.00008   2.62626
   R26        2.05053  -0.00010   0.00004  -0.00035  -0.00031   2.05022
   R27        2.62575   0.00014   0.00012  -0.00002   0.00009   2.62584
   R28        2.05009   0.00010   0.00011   0.00002   0.00013   2.05023
   R29        2.62544   0.00086   0.00060   0.00041   0.00101   2.62645
   R30        2.05030  -0.00008   0.00008  -0.00036  -0.00027   2.05003
   R31        2.04802  -0.00026  -0.00010  -0.00052  -0.00062   2.04740
   R32        2.27902   0.00016   0.00020  -0.00019   0.00001   2.27902
    A1        1.93354   0.00045   0.00069   0.00008   0.00079   1.93433
    A2        2.08486  -0.00005  -0.00188   0.00448   0.00260   2.08746
    A3        2.13701  -0.00038   0.00198  -0.00456  -0.00259   2.13441
    A4        1.91633   0.00045   0.00081  -0.00002   0.00079   1.91712
    A5        2.06269  -0.00014  -0.00266   0.00246  -0.00019   2.06250
    A6        1.82932  -0.00029  -0.00033  -0.00004  -0.00037   1.82895
    A7        2.18153   0.00020   0.00117   0.00241   0.00357   2.18511
    A8        2.21527   0.00010  -0.00079   0.00046  -0.00036   2.21491
    A9        1.57474   0.00005   0.00026   0.00033   0.00057   1.57531
   A10        2.23131  -0.00025  -0.00026  -0.00625  -0.00650   2.22481
   A11        1.82506  -0.00023  -0.00059   0.00014  -0.00047   1.82459
   A12        1.58075  -0.00002   0.00023  -0.00078  -0.00051   1.58024
   A13        2.21149   0.00017  -0.00072   0.00061  -0.00018   2.21131
   A14        2.18580   0.00011   0.00126   0.00273   0.00403   2.18983
   A15        2.23465  -0.00025  -0.00002  -0.00630  -0.00633   2.22832
   A16        1.93474   0.00041   0.00062  -0.00005   0.00056   1.93530
   A17        2.08268   0.00001  -0.00158   0.00459   0.00304   2.08572
   A18        1.92838   0.00045   0.00109  -0.00021   0.00092   1.92930
   A19        2.05546  -0.00007  -0.00278   0.00258  -0.00021   2.05525
   A20        2.13424  -0.00040   0.00178  -0.00444  -0.00268   2.13155
   A21        2.28812  -0.00023   0.00142  -0.00502  -0.00354   2.28457
   A22        1.55798   0.00009  -0.00022   0.00099   0.00073   1.55871
   A23        2.21097  -0.00013   0.00090  -0.00058   0.00042   2.21139
   A24        1.80691  -0.00018  -0.00079   0.00060  -0.00022   1.80669
   A25        2.19654   0.00026  -0.00084   0.00206   0.00115   2.19768
   A26        1.72426  -0.00034  -0.00036  -0.00039  -0.00075   1.72350
   A27        1.96227   0.00010   0.00033   0.00023   0.00056   1.96284
   A28        1.95123   0.00020   0.00050   0.00052   0.00102   1.95225
   A29        1.96320   0.00014   0.00036   0.00018   0.00054   1.96374
   A30        1.95705   0.00012   0.00037   0.00024   0.00061   1.95766
   A31        1.90210  -0.00020  -0.00106  -0.00070  -0.00176   1.90034
   A32        2.07629  -0.00033  -0.00045  -0.00019  -0.00065   2.07564
   A33        2.10733   0.00022   0.00071  -0.00004   0.00064   2.10797
   A34        2.09952   0.00011  -0.00025   0.00033   0.00005   2.09957
   A35        2.09847   0.00000   0.00005  -0.00014  -0.00009   2.09838
   A36        2.08606  -0.00037  -0.00114  -0.00048  -0.00163   2.08443
   A37        2.09865   0.00037   0.00109   0.00063   0.00172   2.10037
   A38        2.09898   0.00023   0.00032   0.00040   0.00072   2.09971
   A39        2.08796  -0.00004   0.00006  -0.00020  -0.00014   2.08783
   A40        2.09624  -0.00018  -0.00038  -0.00020  -0.00059   2.09565
   A41        2.09571  -0.00028  -0.00030  -0.00061  -0.00092   2.09479
   A42        2.09337   0.00017   0.00019   0.00040   0.00060   2.09397
   A43        2.09410   0.00011   0.00011   0.00022   0.00033   2.09443
   A44        2.09954   0.00029   0.00021   0.00060   0.00082   2.10036
   A45        2.09633  -0.00017  -0.00022  -0.00021  -0.00043   2.09590
   A46        2.08731  -0.00012   0.00001  -0.00039  -0.00038   2.08693
   A47        2.09736   0.00009   0.00017  -0.00004   0.00013   2.09750
   A48        2.08528  -0.00049  -0.00136  -0.00078  -0.00214   2.08314
   A49        2.10054   0.00040   0.00119   0.00083   0.00201   2.10255
   A50        1.82654  -0.00036  -0.00059  -0.00026  -0.00085   1.82570
   A51        2.18908   0.00016   0.00107   0.00093   0.00199   2.19107
   A52        1.56969  -0.00012  -0.00027  -0.00054  -0.00079   1.56890
   A53        2.27011  -0.00025   0.00125  -0.00671  -0.00547   2.26464
   A54        2.20296   0.00027  -0.00093   0.00279   0.00183   2.20479
   A55        3.13311   0.00068   0.01121  -0.00736   0.00385   3.13696
   A56        3.11493  -0.00013  -0.00085  -0.00502  -0.00615   3.10878
   A57        3.14408   0.00054   0.00129   0.00972   0.01116   3.15524
   A58        3.13275   0.00063  -0.00176   0.01103   0.00926   3.14201
   A59        3.16027  -0.00094  -0.00361  -0.02470  -0.02832   3.13195
   A60        3.14510  -0.00023   0.00016  -0.01038  -0.01023   3.13487
    D1        0.34743   0.00001  -0.00010  -0.00030  -0.00040   0.34703
    D2       -2.45690  -0.00005  -0.00001  -0.00833  -0.00836  -2.46526
    D3        2.98010  -0.00005   0.00201  -0.00183   0.00020   2.98030
    D4        0.17577  -0.00011   0.00210  -0.00986  -0.00776   0.16801
    D5       -0.53341  -0.00001   0.00004  -0.00012  -0.00009  -0.53350
    D6       -2.60769  -0.00002  -0.00031  -0.00021  -0.00052  -2.60821
    D7        1.52941   0.00002   0.00046   0.00015   0.00061   1.53001
    D8        3.13492  -0.00008  -0.00084  -0.00168  -0.00252   3.13240
    D9        1.06064  -0.00008  -0.00119  -0.00177  -0.00296   1.05769
   D10       -1.08544  -0.00004  -0.00042  -0.00141  -0.00183  -1.08727
   D11        0.59639   0.00005  -0.00006   0.00066   0.00058   0.59697
   D12       -1.47789   0.00004  -0.00041   0.00057   0.00015  -1.47774
   D13        2.65921   0.00008   0.00036   0.00092   0.00128   2.66049
   D14       -0.38849  -0.00016  -0.00020  -0.00101  -0.00122  -0.38971
   D15        2.39197   0.00006  -0.00166   0.00878   0.00712   2.39909
   D16       -2.95603   0.00006  -0.00119   0.00391   0.00270  -2.95333
   D17       -0.17557   0.00028  -0.00266   0.01370   0.01104  -0.16453
   D18        0.00281   0.00006   0.00016   0.00068   0.00084   0.00365
   D19        1.04101   0.00017   0.00043   0.00054   0.00095   1.04197
   D20       -2.78301  -0.00008   0.00000  -0.00963  -0.00964  -2.79265
   D21        2.79844   0.00014   0.00057   0.00941   0.00999   2.80843
   D22       -2.44655   0.00026   0.00084   0.00928   0.01011  -2.43644
   D23        0.01262   0.00001   0.00042  -0.00090  -0.00048   0.01213
   D24       -1.03443  -0.00010  -0.00023   0.00054   0.00030  -1.03413
   D25        0.00377   0.00002   0.00003   0.00041   0.00042   0.00419
   D26        2.46293  -0.00023  -0.00039  -0.00977  -0.01017   2.45276
   D27       -0.00368  -0.00002  -0.00003  -0.00040  -0.00041  -0.00409
   D28       -2.45518  -0.00006   0.00060   0.00251   0.00311  -2.45207
   D29        2.43639  -0.00003  -0.00119  -0.00507  -0.00623   2.43015
   D30       -0.01511  -0.00008  -0.00055  -0.00216  -0.00272  -0.01783
   D31       -0.35246  -0.00012  -0.00018  -0.00089  -0.00107  -0.35353
   D32       -2.97760  -0.00003  -0.00224   0.00046  -0.00180  -2.97940
   D33        2.44021   0.00003  -0.00055   0.00866   0.00813   2.44835
   D34       -0.18492   0.00011  -0.00261   0.01002   0.00740  -0.17752
   D35        2.43990   0.00030  -0.00029  -0.00074  -0.00112   2.43878
   D36       -0.00367  -0.00002  -0.00003  -0.00040  -0.00041  -0.00408
   D37       -0.00467   0.00029   0.00058   0.00524   0.00572   0.00105
   D38       -2.44824  -0.00002   0.00084   0.00558   0.00643  -2.44181
   D39       -2.37959   0.00002   0.00184  -0.00639  -0.00451  -2.38410
   D40        0.38657  -0.00006  -0.00031  -0.00044  -0.00077   0.38580
   D41        0.19056  -0.00015   0.00269  -0.01118  -0.00845   0.18212
   D42        2.95673  -0.00023   0.00054  -0.00523  -0.00470   2.95202
   D43        0.53596   0.00003   0.00005   0.00055   0.00060   0.53656
   D44        2.60954   0.00001   0.00038   0.00068   0.00105   2.61059
   D45       -1.52246  -0.00006  -0.00047   0.00007  -0.00040  -1.52286
   D46       -0.60003   0.00007   0.00019   0.00007   0.00026  -0.59977
   D47        1.47355   0.00004   0.00051   0.00019   0.00071   1.47426
   D48       -2.65845  -0.00003  -0.00034  -0.00041  -0.00074  -2.65920
   D49       -3.13991   0.00010   0.00104   0.00233   0.00337  -3.13654
   D50       -1.06633   0.00007   0.00137   0.00245   0.00382  -1.06251
   D51        1.08485   0.00000   0.00052   0.00185   0.00237   1.08722
   D52        0.90537   0.00028   0.00104   0.01669   0.01750   0.92287
   D53       -2.23530   0.00036  -0.00001   0.02120   0.02098  -2.21432
   D54       -0.48619   0.00011  -0.00190   0.01611   0.01439  -0.47180
   D55        2.65633   0.00019  -0.00294   0.02063   0.01787   2.67419
   D56        3.13381  -0.00045  -0.00200  -0.01287  -0.01483   3.11898
   D57       -0.00685  -0.00037  -0.00305  -0.00836  -0.01136  -0.01821
   D58       -1.00959  -0.00006  -0.00015   0.00129   0.00111  -1.00847
   D59        0.00372   0.00002   0.00003   0.00040   0.00041   0.00413
   D60        2.49695  -0.00025   0.00076  -0.00809  -0.00735   2.48960
   D61        0.00212   0.00014   0.00032   0.00084   0.00118   0.00329
   D62        1.01542   0.00021   0.00050  -0.00005   0.00048   1.01590
   D63       -2.77454  -0.00005   0.00123  -0.00854  -0.00728  -2.78182
   D64        2.77243  -0.00005  -0.00129   0.00597   0.00467   2.77710
   D65       -2.49745   0.00002  -0.00111   0.00508   0.00397  -2.49348
   D66       -0.00422  -0.00025  -0.00037  -0.00341  -0.00379  -0.00801
   D67       -0.00342   0.00016   0.00075   0.00414   0.00490   0.00147
   D68        3.13559   0.00022   0.00139   0.00578   0.00718  -3.14042
   D69       -3.13510  -0.00025  -0.00159  -0.00705  -0.00864   3.13944
   D70        0.00391  -0.00019  -0.00095  -0.00541  -0.00636  -0.00245
   D71        0.00391  -0.00015  -0.00068  -0.00374  -0.00443  -0.00052
   D72       -3.13467  -0.00022  -0.00134  -0.00589  -0.00723   3.14129
   D73        3.13563   0.00026   0.00165   0.00740   0.00905  -3.13850
   D74       -0.00294   0.00019   0.00099   0.00525   0.00625   0.00331
   D75        0.00031  -0.00005  -0.00023  -0.00138  -0.00161  -0.00130
   D76        3.14115  -0.00001   0.00005  -0.00020  -0.00016   3.14099
   D77       -3.13868  -0.00011  -0.00088  -0.00303  -0.00391   3.14059
   D78        0.00215  -0.00007  -0.00060  -0.00185  -0.00245  -0.00030
   D79        0.00238  -0.00007  -0.00037  -0.00185  -0.00222   0.00015
   D80       -3.14158   0.00003  -0.00001   0.00102   0.00100  -3.14058
   D81       -3.13846  -0.00012  -0.00065  -0.00304  -0.00369   3.14104
   D82        0.00077  -0.00002  -0.00029  -0.00017  -0.00046   0.00031
   D83       -0.00189   0.00008   0.00044   0.00225   0.00270   0.00081
   D84        3.13851   0.00011   0.00062   0.00279   0.00340  -3.14128
   D85       -3.14111  -0.00001   0.00008  -0.00062  -0.00053   3.14154
   D86       -0.00072   0.00001   0.00025  -0.00008   0.00017  -0.00055
   D87       -0.00129   0.00003   0.00009   0.00057   0.00067  -0.00062
   D88        3.13726   0.00010   0.00075   0.00274   0.00349   3.14075
   D89        3.14150   0.00000  -0.00008   0.00004  -0.00004   3.14147
   D90       -0.00314   0.00008   0.00058   0.00220   0.00279  -0.00035
         Item               Value     Threshold  Converged?
 Maximum Force            0.003268     0.000450     NO 
 RMS     Force            0.000374     0.000300     NO 
 Maximum Displacement     0.090000     0.001800     NO 
 RMS     Displacement     0.022768     0.001200     NO 
 Predicted change in Energy=-7.368096D-05
 GradGradGradGradGradGradGradGradGradGradGradGradGradGradGradGradGradGrad

 Leave Link  103 at Fri Jan 31 17:39:36 2025, MaxMem=   134217728 cpu:         0.0
 (Enter /home/mkochman/programs/g09/l202.exe)
                          Input orientation:                          
 ---------------------------------------------------------------------
 Center     Atomic      Atomic             Coordinates (Angstroms)
 Number     Number       Type             X           Y           Z
 ---------------------------------------------------------------------
      1          6           0       -8.356612   -0.356757    4.826696
      2          6           0       -8.511200   -1.122143    3.546279
      3          6           0       -8.010521   -0.163862    2.453284
      4          6           0       -7.603047    1.075157    3.196134
      5          6           0       -6.642661   -0.100745    3.115009
      6          6           0       -8.262214    1.129431    4.557203
      7          6           0       -6.407763   -2.106162    4.851768
      8          6           0       -2.898835   -0.182392    1.554319
      9          7           0       -5.800391   -2.941889    5.354530
     10          6           0       -2.498758    0.698869    0.533805
     11          6           0       -1.208926    0.635104    0.020063
     12          6           0       -0.303848   -0.298238    0.511109
     13          6           0       -0.686434   -1.173569    1.520183
     14          6           0       -1.973107   -1.122748    2.043238
     15          1           0       -8.780177   -0.753545    5.742197
     16          1           0       -9.144699   -1.988594    3.410269
     17          1           0       -8.231536   -0.217549    1.395419
     18          1           0       -7.351428    1.971505    2.641461
     19          1           0       -7.649697    1.650627    5.298799
     20          1           0       -9.249960    1.600371    4.519349
     21          1           0       -3.204653    1.426959    0.152040
     22          1           0       -0.910902    1.319277   -0.767442
     23          1           0        0.701971   -0.342709    0.106843
     24          1           0        0.019314   -1.902339    1.904459
     25          1           0       -2.273820   -1.804793    2.829512
     26          6           0       -5.335733   -0.093913    2.553259
     27          6           0       -4.221462   -0.125389    2.092975
     28          6           0       -7.155848   -1.067431    4.224742
 ---------------------------------------------------------------------
                    Distance matrix (angstroms):
                    1          2          3          4          5
     1  C    0.000000
     2  C    1.499727   0.000000
     3  C    2.406257   1.537407   0.000000
     4  C    2.297165   2.403221   1.501010   0.000000
     5  C    2.435784   2.172714   1.520824   1.520418   0.000000
     6  C    1.513371   2.480634   2.482424   1.513259   2.493233
     7  C    2.618981   2.664027   3.477656   3.780293   2.663307
     8  C    6.366017   6.029069   5.190165   5.138735   4.056925
     9  N    3.673661   3.732255   4.584686   4.903560   3.714428
    10  C    7.338781   6.967104   5.899851   5.769173   4.947113
    11  C    8.670463   8.297309   7.267779   7.153032   6.296478
    12  C    9.136451   8.789295   7.948768   7.897714   6.855643
    13  C    8.392368   8.082986   7.452009   7.463586   6.258678
    14  C    7.005963   6.708635   6.126824   6.152738   4.898766
    15  H    1.083969   2.242826   3.428855   3.348465   3.449237
    16  H    2.300052   1.081923   2.351984   3.436439   3.148229
    17  H    3.436376   2.350043   1.082039   2.304054   2.344175
    18  H    3.347604   3.425555   2.242679   1.083704   2.240719
    19  H    2.179954   3.391425   3.394042   2.180491   2.974957
    20  H    2.173220   2.984077   2.986194   2.176940   3.415257
    21  H    7.181694   6.795456   5.560827   5.360611   4.788837
    22  H    9.462667   9.073767   7.935828   7.781667   7.067032
    23  H   10.214457   9.865077   9.024704   8.973706   7.940480
    24  H    9.004689   8.722037   8.234182   8.284582   7.006645
    25  H    6.563985   6.315431   5.978624   6.068705   4.698090
    26  C    3.789896   3.482375   2.677570   2.630727   1.422557
    27  C    4.962482   4.637614   3.806347   3.754117   2.628186
    28  C    1.519619   1.516669   2.164479   2.418409   1.558637
                    6          7          8          9         10
     6  C    0.000000
     7  C    3.740965   0.000000
     8  C    6.285222   5.185232   0.000000
     9  N    4.824101   1.148961   5.520458   0.000000
    10  C    7.042055   6.464775   1.406461   6.884424   0.000000
    11  C    8.401123   7.608404   2.424466   7.895124   1.389843
    12  C    9.041278   7.705043   2.799227   7.788429   2.410885
    13  C    8.480550   6.686014   2.424524   6.631872   2.786303
    14  C    7.137590   5.340516   1.407226   5.377921   2.423424
    15  H    2.284315   2.872418   7.242562   3.717292   8.288128
    16  H    3.437487   3.095571   6.761488   3.984133   7.724314
    17  H    3.436884   4.340433   5.335183   5.385820   5.869152
    18  H    2.282255   4.733216   5.064260   5.823050   5.441528
    19  H    1.093977   3.981921   6.320742   4.951186   7.081185
    20  H    1.094925   4.682625   7.232319   5.764476   7.891515
    21  H    6.713636   6.695543   2.156367   7.272592   1.083581
    22  H    9.079079   8.574650   3.405505   8.918699   2.144630
    23  H   10.115805   8.727679   3.884159   8.750696   3.392911
    24  H    9.209363   7.073576   3.405350   6.844898   3.871131
    25  H    6.888791   4.611922   2.156141   4.483906   3.404290
    26  C    3.751886   3.237520   2.635181   4.021691   3.571432
    27  C    4.896394   4.039097   1.429244   4.589491   2.465385
    28  C    2.482091   1.425397   5.102608   2.574350   6.199299
                   11         12         13         14         15
    11  C    0.000000
    12  C    1.389755   0.000000
    13  C    2.407209   1.389535   0.000000
    14  C    2.786980   2.411154   1.389855   0.000000
    15  H    9.591403   9.970945   9.138407   7.755952   0.000000
    16  H    9.019633   9.456378   8.705109   7.351883   2.663853
    17  H    7.206641   7.977265   7.606451   6.356649   4.413929
    18  H    6.810876   7.704448   7.454589   6.233667   4.368270
    19  H    8.389272   8.982291   8.410770   7.107317   2.693441
    20  H    9.264640   9.985171   9.488083   8.154698   2.693877
    21  H    2.151135   3.394099   3.869882   3.405046   8.190904
    22  H    1.084931   2.149316   3.390855   3.871910  10.421011
    23  H    2.148296   1.084933   2.148378   3.393248  11.037985
    24  H    3.390890   2.149185   1.084828   2.144006   9.668453
    25  H    3.870413   3.394922   2.152343   1.083439   7.205659
    26  C    4.896845   5.434335   4.883532   3.553291   4.740108
    27  C    3.735062   4.228460   3.731379   2.460141   5.873098
    28  C    7.479561   7.831515   7.012789   5.623417   2.244914
                   16         17         18         19         20
    16  H    0.000000
    17  H    2.833741   0.000000
    18  H    4.414666   2.668177   0.000000
    19  H    4.364115   4.366348   2.693209   0.000000
    20  H    3.757900   3.755125   2.696040   1.780705   0.000000
    21  H    7.587239   5.433226   4.867185   6.804232   7.459839
    22  H    9.807685   7.786622   7.316174   9.073061   9.877706
    23  H   10.515629   9.026829   8.754262  10.033950  11.058332
    24  H    9.287304   8.436478   8.359287   9.108174  10.248223
    25  H    6.897828   6.330114   6.330710   6.851084   7.944635
    26  C    4.339643   3.121146   2.887345   3.991972   4.696518
    27  C    5.426330   4.071336   3.807164   5.018400   5.843915
    28  C    2.338255   3.143958   3.432224   2.964005   3.404302
                   21         22         23         24         25
    21  H    0.000000
    22  H    2.473527   0.000000
    23  H    4.288995   2.475466   0.000000
    24  H    4.954710   4.287559   2.475861   0.000000
    25  H    4.298781   4.955344   4.290215   2.474611   0.000000
    26  C    3.552521   5.709929   6.519258   5.689277   3.518343
    27  C    2.685315   4.607478   5.313392   4.601876   2.675105
    28  C    6.198453   8.343717   8.900990   7.587076   5.130747
                   26         27         28
    26  C    0.000000
    27  C    1.206007   0.000000
    28  C    2.656014   3.747331   0.000000
 Symmetry turned off by external request.
 Stoichiometry    C16H11N
 Framework group  C1[X(C16H11N)]
 Deg. of freedom    78
 Full point group                 C1      NOp   1
 Rotational constants (GHZ):      1.1507620      0.2243117      0.1965724
 Leave Link  202 at Fri Jan 31 17:39:36 2025, MaxMem=   134217728 cpu:         0.0
 (Enter /home/mkochman/programs/g09/l301.exe)
 Standard basis: STO-3G (5D, 7F)
 Ernie: Thresh=  0.10000D-02 Tol=  0.10000D-05 Strict=F.
    96 basis functions,   288 primitive gaussians,    96 cartesian basis functions
    57 alpha electrons       57 beta electrons
       nuclear repulsion energy       996.3217636164 Hartrees.
 IExCor=    0 DFT=F Ex=HF Corr=None ExCW=0 ScaHFX=  1.000000
 ScaDFX=  1.000000  1.000000  1.000000  1.000000 ScalE2=  1.000000  1.000000
 IRadAn=      0 IRanWt=     -1 IRanGd=            0 ICorTp=0 IEmpDi=  4
 NAtoms=   28 NActive=   28 NUniq=   28 SFac= 1.00D+00 NAtFMM=   60 NAOKFM=F Big=F
 Integral buffers will be    131072 words long.
 Raffenetti 1 integral format.
 Two-electron integral symmetry is turned off.
 Leave Link  301 at Fri Jan 31 17:39:36 2025, MaxMem=   134217728 cpu:         0.0
 (Enter /home/mkochman/programs/g09/l402.exe)
 External calculation of energy and first derivatives.
 Running external command "bash run_external.bash R"
         input file       "/home/mkochman/systems/Z_MRSF_fixed/2_opt_qc/Gau-1872117.EIn"
         output file      "/home/mkochman/systems/Z_MRSF_fixed/2_opt_qc/Gau-1872117.EOu"
         message file     "/home/mkochman/systems/Z_MRSF_fixed/2_opt_qc/Gau-1872117.EMs"
         fchk file        "/home/mkochman/systems/Z_MRSF_fixed/2_opt_qc/Gau-1872117.EFC"
         mat. el file     "/home/mkochman/systems/Z_MRSF_fixed/2_opt_qc/Gau-1872117.EUF"
 Recovered energy= -671.015596760     dipole=      0.000000000000      0.000000000000      0.000000000000
 Energy=    -671.015597     NIter=   0.
 Dipole moment=       0.000000       0.000000       0.000000
 Leave Link  402 at Fri Jan 31 17:44:55 2025, MaxMem=   134217728 cpu:         0.0
 (Enter /home/mkochman/programs/g09/l716.exe)
 Dipole        = 0.00000000D+00 0.00000000D+00 0.00000000D+00
 -------------------------------------------------------------------
 Center     Atomic                   Forces (Hartrees/Bohr)
 Number     Number              X              Y              Z
 -------------------------------------------------------------------
      1        6          -0.000112130    0.000091960   -0.000057890
      2        6          -0.000145370   -0.000163540    0.000094460
      3        6           0.000119650   -0.000019880   -0.000624300
      4        6          -0.000131720   -0.000079530    0.000218550
      5        6           0.000133320    0.000351670    0.000377380
      6        6          -0.000023850   -0.000035650   -0.000046670
      7        6           0.000308480    0.000036090    0.000321340
      8        6          -0.000244070    0.000549620    0.000435730
      9        7          -0.000131570   -0.000240050   -0.000050100
     10        6           0.000126780    0.000195960   -0.000348000
     11        6           0.000095060   -0.000093230   -0.000015040
     12        6           0.000129620    0.000069990   -0.000020450
     13        6           0.000072540    0.000047660   -0.000155130
     14        6           0.000044590   -0.000269230    0.000089820
     15        1           0.000007750    0.000044350    0.000109700
     16        1           0.000004680   -0.000018210    0.000018970
     17        1          -0.000006850    0.000040630    0.000051290
     18        1           0.000063660    0.000098690    0.000056620
     19        1          -0.000053700   -0.000004500   -0.000013240
     20        1           0.000034190    0.000005590    0.000044500
     21        1          -0.000062180   -0.000045650    0.000107310
     22        1           0.000018500    0.000013690   -0.000021210
     23        1           0.000015840   -0.000024070   -0.000016250
     24        1           0.000020820   -0.000031580    0.000021660
     25        1          -0.000122610    0.000078450   -0.000003520
     26        6          -0.000444620   -0.000450690   -0.000391430
     27        6           0.000198970   -0.000410930   -0.000072050
     28        6           0.000044700    0.000254680   -0.000121840
 -------------------------------------------------------------------
 Cartesian Forces:  Max     0.000624300 RMS     0.000187013
 Leave Link  716 at Fri Jan 31 17:44:55 2025, MaxMem=   134217728 cpu:         0.0
 (Enter /home/mkochman/programs/g09/l103.exe)

 GradGradGradGradGradGradGradGradGradGradGradGradGradGradGradGradGradGrad
 Berny optimization.
 Using GEDIIS/GDIIS optimizer.
 FormGI is forming the generalized inverse of G from B-inverse, IUseBI=4.
 GSVD:  received Info=                   1 from GESDD.
 Internal  Forces:  Max     0.000490756 RMS     0.000112553
 Search for a local minimum.
 Step number   8 out of a maximum of  168
 All quantities printed in internal units (Hartrees-Bohrs-Radians)
 RMS Force = .11255D-03 SwitMx=.10000D-02 MixMth= 2
 Mixed Optimization -- En-DIIS/RFO-DIIS
 Swapping is turned off.
 Update second derivatives using D2CorX and points    3    4    5    6    7
                                                      8
 DE= -5.58D-05 DEPred=-7.37D-05 R= 7.57D-01
 TightC=F SS=  1.41D+00  RLast= 6.94D-02 DXNew= 7.1352D-01 2.0826D-01
 Trust test= 7.57D-01 RLast= 6.94D-02 DXMaxT set to 4.24D-01
 ITU=  1  1  0 -1  1  0  1  0
     Eigenvalues ---    0.00224   0.01168   0.01240   0.01282   0.01430
     Eigenvalues ---    0.01766   0.01855   0.01901   0.01989   0.01996
     Eigenvalues ---    0.02027   0.02036   0.02048   0.02068   0.02103
     Eigenvalues ---    0.02141   0.02180   0.02544   0.02853   0.04141
     Eigenvalues ---    0.04410   0.04810   0.05292   0.05768   0.06328
     Eigenvalues ---    0.06636   0.06880   0.07443   0.07627   0.08591
     Eigenvalues ---    0.09294   0.10320   0.10844   0.11877   0.13643
     Eigenvalues ---    0.15532   0.15951   0.16000   0.16000   0.16000
     Eigenvalues ---    0.16049   0.16190   0.19768   0.20507   0.21995
     Eigenvalues ---    0.22010   0.22519   0.23202   0.23809   0.24812
     Eigenvalues ---    0.26679   0.27836   0.28914   0.30308   0.31054
     Eigenvalues ---    0.32194   0.34608   0.34710   0.34894   0.34924
     Eigenvalues ---    0.35018   0.35132   0.35226   0.36255   0.36547
     Eigenvalues ---    0.37153   0.37363   0.37793   0.40643   0.40696
     Eigenvalues ---    0.41694   0.43906   0.44906   0.45542   0.46527
     Eigenvalues ---    0.46646   0.99909   1.24153
 En-DIIS/RFO-DIIS IScMMF=        0 using points:     8    7    6    5
 RFO step:  Lambda=-7.33189328D-06.
 NNeg= 0 NP= 4 Switch=  2.50D-03 Rises=F DC=  4.80D-04 SmlDif=  1.00D-05
 RMS Error=  0.3965786427D-03 NUsed= 4 EDIIS=F
 DidBck=F Rises=F RFO-DIIS coefs:    0.77001    0.19890    0.03253   -0.00144
 Iteration  1 RMS(Cart)=  0.01334354 RMS(Int)=  0.00004248
 Iteration  2 RMS(Cart)=  0.00010642 RMS(Int)=  0.00000941
 Iteration  3 RMS(Cart)=  0.00000000 RMS(Int)=  0.00000941
 ITry= 1 IFail=0 DXMaxC= 4.89D-02 DCOld= 1.00D+10 DXMaxT= 4.24D-01 DXLimC= 3.00D+00 Rises=F
 Variable       Old X    -DE/DX   Delta X   Delta X   Delta X     New X
                                 (Linear)    (Quad)   (Total)
    R1        2.83407   0.00010  -0.00005  -0.00003  -0.00008   2.83399
    R2        2.85986  -0.00010  -0.00032   0.00013  -0.00018   2.85968
    R3        2.04841   0.00007  -0.00010   0.00031   0.00021   2.04862
    R4        2.87166   0.00011  -0.00036   0.00088   0.00052   2.87219
    R5        2.90528   0.00021  -0.00022   0.00093   0.00071   2.90599
    R6        2.04454   0.00001  -0.00023   0.00032   0.00009   2.04463
    R7        2.86609   0.00004  -0.00057   0.00131   0.00074   2.86683
    R8        2.83650   0.00020  -0.00006   0.00039   0.00032   2.83681
    R9        2.87394   0.00003  -0.00043   0.00068   0.00025   2.87420
   R10        2.04476  -0.00005  -0.00016   0.00004  -0.00012   2.04463
   R11        2.87317   0.00003  -0.00030   0.00063   0.00033   2.87351
   R12        2.85965  -0.00004  -0.00025   0.00019  -0.00006   2.85959
   R13        2.04790   0.00007  -0.00015   0.00037   0.00022   2.04813
   R14        2.68824   0.00003  -0.00002   0.00005   0.00003   2.68828
   R15        2.94540   0.00011   0.00004   0.00014   0.00016   2.94556
   R16        2.06732  -0.00004  -0.00001  -0.00012  -0.00013   2.06719
   R17        2.06911  -0.00003  -0.00002  -0.00004  -0.00006   2.06905
   R18        2.17122   0.00008   0.00055  -0.00080  -0.00025   2.17097
   R19        2.69361   0.00036  -0.00021   0.00089   0.00068   2.69429
   R20        2.65783   0.00033  -0.00014   0.00091   0.00077   2.65859
   R21        2.65927   0.00014   0.00000   0.00034   0.00034   2.65961
   R22        2.70088   0.00005   0.00029  -0.00019   0.00010   2.70098
   R23        2.62642   0.00019  -0.00019   0.00091   0.00072   2.62714
   R24        2.04767  -0.00003   0.00010  -0.00023  -0.00013   2.04754
   R25        2.62626   0.00003   0.00000   0.00007   0.00007   2.62633
   R26        2.05022   0.00003   0.00008  -0.00004   0.00004   2.05026
   R27        2.62584   0.00006   0.00000   0.00014   0.00014   2.62598
   R28        2.05023   0.00002  -0.00001   0.00012   0.00011   2.05034
   R29        2.62645   0.00022  -0.00011   0.00084   0.00073   2.62717
   R30        2.05003   0.00004   0.00008   0.00001   0.00009   2.05011
   R31        2.04740  -0.00002   0.00012  -0.00024  -0.00012   2.04728
   R32        2.27902   0.00028   0.00004   0.00025   0.00029   2.27931
    A1        1.93433   0.00006  -0.00004   0.00013   0.00008   1.93441
    A2        2.08746   0.00000  -0.00099   0.00214   0.00116   2.08862
    A3        2.13441  -0.00006   0.00101  -0.00200  -0.00099   2.13342
    A4        1.91712   0.00003  -0.00001   0.00007   0.00006   1.91718
    A5        2.06250   0.00002  -0.00051   0.00066   0.00015   2.06265
    A6        1.82895   0.00000   0.00001   0.00002   0.00003   1.82899
    A7        2.18511  -0.00002  -0.00057   0.00096   0.00039   2.18549
    A8        2.21491   0.00002  -0.00008   0.00022   0.00015   2.21505
    A9        1.57531  -0.00001  -0.00007   0.00013   0.00006   1.57537
   A10        2.22481  -0.00002   0.00143  -0.00277  -0.00134   2.22347
   A11        1.82459  -0.00016  -0.00001  -0.00042  -0.00043   1.82416
   A12        1.58024  -0.00002   0.00017  -0.00041  -0.00025   1.57999
   A13        2.21131   0.00005  -0.00011   0.00044   0.00035   2.21165
   A14        2.18983   0.00010  -0.00066   0.00127   0.00060   2.19043
   A15        2.22832   0.00001   0.00144  -0.00250  -0.00105   2.22727
   A16        1.93530   0.00011   0.00000   0.00012   0.00012   1.93542
   A17        2.08572  -0.00005  -0.00103   0.00231   0.00128   2.08701
   A18        1.92930   0.00009   0.00002   0.00043   0.00044   1.92974
   A19        2.05525  -0.00003  -0.00053   0.00044  -0.00008   2.05517
   A20        2.13155  -0.00006   0.00099  -0.00207  -0.00108   2.13047
   A21        2.28457  -0.00018   0.00111  -0.00343  -0.00234   2.28223
   A22        1.55871   0.00002  -0.00021   0.00062   0.00041   1.55912
   A23        2.21139   0.00007   0.00009   0.00012   0.00020   2.21159
   A24        1.80669  -0.00008  -0.00012  -0.00013  -0.00024   1.80645
   A25        2.19768   0.00005  -0.00044   0.00130   0.00087   2.19855
   A26        1.72350  -0.00001   0.00010  -0.00017  -0.00007   1.72344
   A27        1.96284   0.00001  -0.00006  -0.00001  -0.00006   1.96277
   A28        1.95225   0.00000  -0.00013   0.00040   0.00026   1.95251
   A29        1.96374   0.00001  -0.00005   0.00010   0.00005   1.96379
   A30        1.95766   0.00002  -0.00006   0.00043   0.00036   1.95802
   A31        1.90034  -0.00003   0.00018  -0.00065  -0.00047   1.89987
   A32        2.07564  -0.00012   0.00006  -0.00061  -0.00055   2.07509
   A33        2.10797   0.00023   0.00000   0.00080   0.00081   2.10878
   A34        2.09957  -0.00011  -0.00006  -0.00020  -0.00026   2.09931
   A35        2.09838   0.00002   0.00003   0.00014   0.00017   2.09856
   A36        2.08443  -0.00014   0.00014  -0.00110  -0.00097   2.08347
   A37        2.10037   0.00012  -0.00017   0.00096   0.00079   2.10116
   A38        2.09971   0.00005  -0.00010   0.00038   0.00028   2.09999
   A39        2.08783  -0.00001   0.00004  -0.00003   0.00002   2.08785
   A40        2.09565  -0.00004   0.00005  -0.00035  -0.00030   2.09535
   A41        2.09479  -0.00004   0.00015  -0.00058  -0.00043   2.09435
   A42        2.09397   0.00003  -0.00010   0.00039   0.00029   2.09426
   A43        2.09443   0.00001  -0.00005   0.00020   0.00015   2.09457
   A44        2.10036   0.00008  -0.00014   0.00052   0.00038   2.10074
   A45        2.09590  -0.00003   0.00005  -0.00028  -0.00023   2.09567
   A46        2.08693  -0.00005   0.00009  -0.00024  -0.00015   2.08678
   A47        2.09750   0.00001   0.00001   0.00014   0.00015   2.09765
   A48        2.08314  -0.00015   0.00021  -0.00130  -0.00109   2.08205
   A49        2.10255   0.00014  -0.00021   0.00116   0.00094   2.10349
   A50        1.82570  -0.00002   0.00007  -0.00007  -0.00001   1.82569
   A51        2.19107  -0.00007  -0.00023   0.00024   0.00001   2.19108
   A52        1.56890   0.00001   0.00012  -0.00034  -0.00022   1.56869
   A53        2.26464  -0.00011   0.00151  -0.00367  -0.00215   2.26249
   A54        2.20479   0.00012  -0.00061   0.00169   0.00108   2.20587
   A55        3.13696   0.00029   0.00117   0.00098   0.00215   3.13911
   A56        3.10878   0.00027   0.00124   0.00546   0.00675   3.11553
   A57        3.15524  -0.00037  -0.00229  -0.00388  -0.00621   3.14903
   A58        3.14201  -0.00048  -0.00272  -0.00069  -0.00341   3.13860
   A59        3.13195   0.00049   0.00575   0.00394   0.00967   3.14162
   A60        3.13487   0.00026   0.00238   0.00423   0.00661   3.14148
    D1        0.34703   0.00001   0.00007  -0.00005   0.00001   0.34704
    D2       -2.46526  -0.00001   0.00191  -0.00357  -0.00166  -2.46692
    D3        2.98030   0.00001   0.00037  -0.00023   0.00014   2.98044
    D4        0.16801  -0.00001   0.00221  -0.00375  -0.00153   0.16648
    D5       -0.53350   0.00001   0.00003  -0.00033  -0.00030  -0.53380
    D6       -2.60821   0.00000   0.00005  -0.00034  -0.00029  -2.60850
    D7        1.53001   0.00003  -0.00004   0.00022   0.00018   1.53019
    D8        3.13240  -0.00001   0.00040  -0.00158  -0.00117   3.13122
    D9        1.05769  -0.00002   0.00043  -0.00160  -0.00117   1.05652
   D10       -1.08727   0.00001   0.00033  -0.00103  -0.00070  -1.08797
   D11        0.59697   0.00000  -0.00014   0.00010  -0.00004   0.59693
   D12       -1.47774  -0.00001  -0.00012   0.00009  -0.00003  -1.47777
   D13        2.66049   0.00001  -0.00021   0.00065   0.00044   2.66093
   D14       -0.38971  -0.00002   0.00024  -0.00072  -0.00048  -0.39019
   D15        2.39909   0.00006  -0.00198   0.00471   0.00274   2.40183
   D16       -2.95333   0.00002  -0.00087   0.00192   0.00105  -2.95228
   D17       -0.16453   0.00010  -0.00309   0.00735   0.00427  -0.16026
   D18        0.00365  -0.00002  -0.00016   0.00043   0.00027   0.00392
   D19        1.04197  -0.00004  -0.00013   0.00041   0.00028   1.04225
   D20       -2.79265   0.00000   0.00220  -0.00353  -0.00132  -2.79397
   D21        2.80843   0.00000  -0.00216   0.00421   0.00205   2.81048
   D22       -2.43644  -0.00002  -0.00214   0.00419   0.00206  -2.43438
   D23        0.01213   0.00001   0.00020   0.00026   0.00045   0.01259
   D24       -1.03413  -0.00003  -0.00012   0.00030   0.00018  -1.03394
   D25        0.00419  -0.00005  -0.00009   0.00028   0.00019   0.00438
   D26        2.45276  -0.00001   0.00225  -0.00366  -0.00141   2.45135
   D27       -0.00409   0.00005   0.00008  -0.00027  -0.00019  -0.00428
   D28       -2.45207  -0.00005  -0.00059   0.00106   0.00047  -2.45160
   D29        2.43015   0.00004   0.00118  -0.00228  -0.00110   2.42905
   D30       -0.01783  -0.00005   0.00050  -0.00095  -0.00044  -0.01827
   D31       -0.35353   0.00002   0.00021  -0.00069  -0.00048  -0.35401
   D32       -2.97940   0.00003  -0.00006  -0.00062  -0.00068  -2.98008
   D33        2.44835  -0.00001  -0.00197   0.00300   0.00103   2.44937
   D34       -0.17752   0.00000  -0.00224   0.00307   0.00083  -0.17669
   D35        2.43878  -0.00003   0.00019  -0.00076  -0.00056   2.43823
   D36       -0.00408   0.00005   0.00008  -0.00027  -0.00019  -0.00426
   D37        0.00105  -0.00009  -0.00119   0.00134   0.00017   0.00122
   D38       -2.44181  -0.00001  -0.00130   0.00183   0.00054  -2.44127
   D39       -2.38410  -0.00013   0.00142  -0.00451  -0.00311  -2.38721
   D40        0.38580  -0.00002   0.00011  -0.00086  -0.00074   0.38506
   D41        0.18212  -0.00016   0.00250  -0.00707  -0.00459   0.17753
   D42        2.95202  -0.00005   0.00119  -0.00342  -0.00222   2.94980
   D43        0.53656   0.00000  -0.00013   0.00065   0.00052   0.53708
   D44        2.61059   0.00001  -0.00016   0.00059   0.00043   2.61102
   D45       -1.52286   0.00000   0.00000   0.00012   0.00012  -1.52275
   D46       -0.59977  -0.00001  -0.00002   0.00044   0.00042  -0.59936
   D47        1.47426  -0.00001  -0.00006   0.00038   0.00032   1.47458
   D48       -2.65920  -0.00001   0.00010  -0.00009   0.00001  -2.65918
   D49       -3.13654   0.00000  -0.00056   0.00211   0.00155  -3.13499
   D50       -1.06251   0.00001  -0.00059   0.00205   0.00146  -1.06105
   D51        1.08722   0.00000  -0.00043   0.00158   0.00115   1.08837
   D52        0.92287  -0.00016  -0.00380   0.00810   0.00433   0.92720
   D53       -2.21432  -0.00029  -0.00482   0.00392  -0.00085  -2.21517
   D54       -0.47180   0.00006  -0.00370   0.01495   0.01121  -0.46059
   D55        2.67419  -0.00007  -0.00471   0.01078   0.00602   2.68022
   D56        3.11898   0.00035   0.00299   0.01396   0.01695   3.13593
   D57       -0.01821   0.00022   0.00197   0.00978   0.01177  -0.00645
   D58       -1.00847  -0.00007  -0.00028   0.00083   0.00055  -1.00792
   D59        0.00413  -0.00005  -0.00009   0.00027   0.00019   0.00432
   D60        2.48960  -0.00010   0.00185  -0.00427  -0.00242   2.48718
   D61        0.00329   0.00002  -0.00020   0.00093   0.00072   0.00401
   D62        1.01590   0.00004   0.00000   0.00037   0.00036   1.01626
   D63       -2.78182  -0.00001   0.00193  -0.00417  -0.00225  -2.78407
   D64        2.77710   0.00014  -0.00134   0.00421   0.00288   2.77998
   D65       -2.49348   0.00016  -0.00114   0.00365   0.00252  -2.49096
   D66       -0.00801   0.00011   0.00079  -0.00089  -0.00009  -0.00810
   D67        0.00147  -0.00008  -0.00097   0.00018  -0.00078   0.00069
   D68       -3.14042  -0.00007  -0.00136   0.00108  -0.00028  -3.14069
   D69        3.13944   0.00013   0.00165   0.00024   0.00189   3.14133
   D70       -0.00245   0.00014   0.00126   0.00114   0.00239  -0.00006
   D71       -0.00052   0.00008   0.00087  -0.00007   0.00080   0.00028
   D72        3.14129   0.00008   0.00138  -0.00093   0.00045  -3.14145
   D73       -3.13850  -0.00013  -0.00173  -0.00013  -0.00186  -3.14036
   D74        0.00331  -0.00014  -0.00123  -0.00099  -0.00221   0.00110
   D75       -0.00130   0.00003   0.00032  -0.00011   0.00021  -0.00109
   D76        3.14099   0.00002   0.00005   0.00026   0.00031   3.14130
   D77        3.14059   0.00002   0.00071  -0.00101  -0.00030   3.14029
   D78       -0.00030   0.00001   0.00044  -0.00064  -0.00021  -0.00051
   D79        0.00015   0.00003   0.00043  -0.00008   0.00035   0.00050
   D80       -3.14058  -0.00001  -0.00023  -0.00002  -0.00025  -3.14083
   D81        3.14104   0.00004   0.00071  -0.00045   0.00026   3.14130
   D82        0.00031  -0.00001   0.00004  -0.00039  -0.00035  -0.00003
   D83        0.00081  -0.00003  -0.00053   0.00019  -0.00033   0.00048
   D84       -3.14128  -0.00004  -0.00065   0.00036  -0.00030  -3.14157
   D85        3.14154   0.00001   0.00014   0.00013   0.00027  -3.14137
   D86       -0.00055   0.00001   0.00001   0.00030   0.00031  -0.00024
   D87       -0.00062  -0.00002  -0.00013  -0.00012  -0.00025  -0.00087
   D88        3.14075  -0.00002  -0.00064   0.00075   0.00011   3.14086
   D89        3.14147  -0.00002  -0.00001  -0.00028  -0.00029   3.14118
   D90       -0.00035  -0.00001  -0.00052   0.00059   0.00007  -0.00028
         Item               Value     Threshold  Converged?
 Maximum Force            0.000491     0.000450     NO 
 RMS     Force            0.000113     0.000300     YES
 Maximum Displacement     0.048881     0.001800     NO 
 RMS     Displacement     0.013352     0.001200     NO 
 Predicted change in Energy=-1.432046D-05
 GradGradGradGradGradGradGradGradGradGradGradGradGradGradGradGradGradGrad

 Leave Link  103 at Fri Jan 31 17:44:55 2025, MaxMem=   134217728 cpu:         0.0
 (Enter /home/mkochman/programs/g09/l202.exe)
                          Input orientation:                          
 ---------------------------------------------------------------------
 Center     Atomic      Atomic             Coordinates (Angstroms)
 Number     Number       Type             X           Y           Z
 ---------------------------------------------------------------------
      1          6           0       -8.359084   -0.346572    4.828005
      2          6           0       -8.517796   -1.119243    3.552527
      3          6           0       -8.010205   -0.171125    2.453345
      4          6           0       -7.594989    1.069802    3.189025
      5          6           0       -6.642234   -0.113022    3.115611
      6          6           0       -8.255008    1.137126    4.549063
      7          6           0       -6.423047   -2.110789    4.864916
      8          6           0       -2.897823   -0.191716    1.554439
      9          7           0       -5.826258   -2.951800    5.371228
     10          6           0       -2.501953    0.700945    0.541663
     11          6           0       -1.211386    0.648615    0.027450
     12          6           0       -0.301223   -0.284356    0.509834
     13          6           0       -0.679717   -1.171142    1.510518
     14          6           0       -1.967001   -1.132079    2.034105
     15          1           0       -8.785236   -0.733780    5.746535
     16          1           0       -9.155545   -1.983435    3.421733
     17          1           0       -8.229789   -0.230669    1.395562
     18          1           0       -7.336274    1.961685    2.630203
     19          1           0       -7.639879    1.659093    5.287850
     20          1           0       -9.239532    1.614402    4.507677
     21          1           0       -3.212049    1.428655    0.167234
     22          1           0       -0.916779    1.341603   -0.753637
     23          1           0        0.704853   -0.320031    0.105177
     24          1           0        0.029772   -1.899906    1.887983
     25          1           0       -2.265019   -1.822667    2.813831
     26          6           0       -5.336234   -0.119366    2.551659
     27          6           0       -4.221348   -0.148756    2.092327
     28          6           0       -7.162162   -1.068936    4.231641
 ---------------------------------------------------------------------
                    Distance matrix (angstroms):
                    1          2          3          4          5
     1  C    0.000000
     2  C    1.499685   0.000000
     3  C    2.406556   1.537783   0.000000
     4  C    2.297002   2.403253   1.501176   0.000000
     5  C    2.436066   2.172812   1.520959   1.520594   0.000000
     6  C    1.513275   2.480593   2.482636   1.513229   2.493731
     7  C    2.619554   2.663362   3.478079   3.781299   2.664429
     8  C    6.369112   6.036287   5.190848   5.130952   4.057593
     9  N    3.673896   3.729653   4.584301   4.905477   3.716488
    10  C    7.333213   6.969128   5.895410   5.751834   4.942638
    11  C    8.667486   8.302717   7.265044   7.136059   6.293722
    12  C    9.142188   8.801539   7.951003   7.887384   6.857685
    13  C    8.405850   8.099875   7.458217   7.460577   6.264786
    14  C    7.020087   6.724484   6.133474   6.152753   4.905704
    15  H    1.084081   2.243609   3.429629   3.348202   3.449574
    16  H    2.300276   1.081970   2.352455   3.436822   3.147839
    17  H    3.436832   2.350534   1.081974   2.304497   2.343660
    18  H    3.347317   3.426192   2.243734   1.083822   2.240920
    19  H    2.179773   3.391348   3.394298   2.180447   2.975620
    20  H    2.173297   2.984297   2.986576   2.177143   3.415816
    21  H    7.167021   6.789915   5.550486   5.335743   4.778688
    22  H    9.454765   9.076027   7.930307   7.759958   7.061717
    23  H   10.220606   9.878270   9.027087   8.962653   7.942623
    24  H    9.023829   8.743058   8.243151   8.285461   7.015389
    25  H    6.585847   6.335432   5.988714   6.075832   4.708924
    26  C    3.790910   3.481929   2.676278   2.631033   1.422574
    27  C    4.964265   4.640420   3.806083   3.750878   2.628512
    28  C    1.519895   1.517060   2.165082   2.418386   1.558724
                    6          7          8          9         10
     6  C    0.000000
     7  C    3.742298   0.000000
     8  C    6.279572   5.202817   0.000000
     9  N    4.826396   1.148830   5.546321   0.000000
    10  C    7.024753   6.478529   1.406866   6.907839   0.000000
    11  C    8.384285   7.627371   2.425267   7.925654   1.390222
    12  C    9.033199   7.731709   2.800377   7.827798   2.411440
    13  C    8.482092   6.717199   2.425118   6.675530   2.786384
    14  C    7.142362   5.369144   1.407406   5.416792   2.423537
    15  H    2.283719   2.872863   7.247698   3.716990   8.284248
    16  H    3.437985   3.092821   6.771716   3.977740   7.731170
    17  H    3.437450   4.339997   5.334474   5.383998   5.865590
    18  H    2.281665   4.734233   5.049183   5.825435   5.414990
    19  H    1.093911   3.983913   6.312761   4.955453   7.059931
    20  H    1.094894   4.683722   7.225023   5.765966   7.871381
    21  H    6.687066   6.701222   2.156079   7.287251   1.083511
    22  H    9.055940   8.591049   3.406291   8.947081   2.144999
    23  H   10.106956   8.756078   3.885371   8.792776   3.393600
    24  H    9.216425   7.109535   3.405874   6.894387   3.871258
    25  H    6.902998   4.645337   2.155577   4.527432   3.404043
    26  C    3.753350   3.240074   2.635437   4.026508   3.570174
    27  C    4.894840   4.047753   1.429296   4.602606   2.466347
    28  C    2.482293   1.425757   5.110921   2.574582   6.202093
                   11         12         13         14         15
    11  C    0.000000
    12  C    1.389793   0.000000
    13  C    2.407006   1.389610   0.000000
    14  C    2.787201   2.411815   1.390241   0.000000
    15  H    9.590732   9.980155   9.156121   7.773616   0.000000
    16  H    9.030975   9.474442   8.726524   7.370582   2.665234
    17  H    7.204363   7.978067   7.609289   6.359464   4.415044
    18  H    6.783268   7.683267   7.441642   6.225415   4.367671
    19  H    8.367700   8.970079   8.409657   7.110488   2.692225
    20  H    9.244258   9.974036   9.487500   8.157905   2.693532
    21  H    2.151896   3.394803   3.869892   3.404807   8.177110
    22  H    1.084953   2.149188   3.390646   3.872154  10.414992
    23  H    2.148556   1.084993   2.148583   3.393964  11.047982
    24  H    3.390725   2.149152   1.084874   2.144298   9.692917
    25  H    3.870568   3.395777   2.153205   1.083375   7.231850
    26  C    4.896508   5.435771   4.886037   3.556006   4.741345
    27  C    3.736226   4.229663   3.731880   2.460161   5.875760
    28  C    7.485782   7.844737   7.031149   5.641174   2.245351
                   16         17         18         19         20
    16  H    0.000000
    17  H    2.834533   0.000000
    18  H    4.415908   2.670042   0.000000
    19  H    4.364361   4.366818   2.691993   0.000000
    20  H    3.759090   3.756212   2.695906   1.780325   0.000000
    21  H    7.586782   5.425851   4.833173   6.773440   7.429973
    22  H    9.816662   7.782751   7.283185   9.044360   9.850079
    23  H   10.535365   9.027786   8.731650  10.020559  11.046033
    24  H    9.312864   8.440923   8.349934   9.113129  10.253446
    25  H    6.919158   6.334384   6.330297   6.865315   7.957788
    26  C    4.338078   3.117950   2.887404   3.994551   4.697627
    27  C    5.429518   4.069372   3.800793   5.016577   5.841645
    28  C    2.337913   3.144180   3.432140   2.964108   3.404697
                   21         22         23         24         25
    21  H    0.000000
    22  H    2.474641   0.000000
    23  H    4.289975   2.475537   0.000000
    24  H    4.954765   4.287364   2.475911   0.000000
    25  H    4.297958   4.955521   4.291255   2.475728   0.000000
    26  C    3.548805   5.708852   6.520757   5.692522   3.521694
    27  C    2.685683   4.608780   5.314656   4.602207   2.673906
    28  C    6.193606   8.346766   8.915071   7.609676   5.153669
                   26         27         28
    26  C    0.000000
    27  C    1.206159   0.000000
    28  C    2.656696   3.751238   0.000000
 Symmetry turned off by external request.
 Stoichiometry    C16H11N
 Framework group  C1[X(C16H11N)]
 Deg. of freedom    78
 Full point group                 C1      NOp   1
 Rotational constants (GHZ):      1.1489262      0.2239205      0.1962287
 Leave Link  202 at Fri Jan 31 17:44:55 2025, MaxMem=   134217728 cpu:         0.0
 (Enter /home/mkochman/programs/g09/l301.exe)
 Standard basis: STO-3G (5D, 7F)
 Ernie: Thresh=  0.10000D-02 Tol=  0.10000D-05 Strict=F.
    96 basis functions,   288 primitive gaussians,    96 cartesian basis functions
    57 alpha electrons       57 beta electrons
       nuclear repulsion energy       995.9850631513 Hartrees.
 IExCor=    0 DFT=F Ex=HF Corr=None ExCW=0 ScaHFX=  1.000000
 ScaDFX=  1.000000  1.000000  1.000000  1.000000 ScalE2=  1.000000  1.000000
 IRadAn=      0 IRanWt=     -1 IRanGd=            0 ICorTp=0 IEmpDi=  4
 NAtoms=   28 NActive=   28 NUniq=   28 SFac= 1.00D+00 NAtFMM=   60 NAOKFM=F Big=F
 Integral buffers will be    131072 words long.
 Raffenetti 1 integral format.
 Two-electron integral symmetry is turned off.
 Leave Link  301 at Fri Jan 31 17:44:55 2025, MaxMem=   134217728 cpu:         0.0
 (Enter /home/mkochman/programs/g09/l402.exe)
 External calculation of energy and first derivatives.
 Running external command "bash run_external.bash R"
         input file       "/home/mkochman/systems/Z_MRSF_fixed/2_opt_qc/Gau-1872117.EIn"
         output file      "/home/mkochman/systems/Z_MRSF_fixed/2_opt_qc/Gau-1872117.EOu"
         message file     "/home/mkochman/systems/Z_MRSF_fixed/2_opt_qc/Gau-1872117.EMs"
         fchk file        "/home/mkochman/systems/Z_MRSF_fixed/2_opt_qc/Gau-1872117.EFC"
         mat. el file     "/home/mkochman/systems/Z_MRSF_fixed/2_opt_qc/Gau-1872117.EUF"
 Recovered energy= -671.015609250     dipole=      0.000000000000      0.000000000000      0.000000000000
 Energy=    -671.015609     NIter=   0.
 Dipole moment=       0.000000       0.000000       0.000000
 Leave Link  402 at Fri Jan 31 17:50:09 2025, MaxMem=   134217728 cpu:         0.0
 (Enter /home/mkochman/programs/g09/l716.exe)
 Dipole        = 0.00000000D+00 0.00000000D+00 0.00000000D+00
 -------------------------------------------------------------------
 Center     Atomic                   Forces (Hartrees/Bohr)
 Number     Number              X              Y              Z
 -------------------------------------------------------------------
      1        6          -0.000036340   -0.000013530    0.000071220
      2        6          -0.000046150   -0.000147550    0.000085980
      3        6           0.000155540   -0.000084250   -0.000201860
      4        6           0.000040670    0.000100340   -0.000015010
      5        6          -0.000041250   -0.000193720    0.000279660
      6        6           0.000098820   -0.000115070   -0.000054340
      7        6          -0.000150050    0.000352520   -0.000048140
      8        6           0.000029980   -0.000084620    0.000123020
      9        7           0.000140340   -0.000368550    0.000166080
     10        6           0.000176640    0.000032070   -0.000091870
     11        6          -0.000127550   -0.000043140    0.000106910
     12        6          -0.000097750    0.000029090    0.000030560
     13        6          -0.000118100   -0.000001890    0.000047730
     14        6           0.000192980   -0.000001850   -0.000131840
     15        1           0.000005380   -0.000022030   -0.000013820
     16        1          -0.000044100    0.000060450    0.000016250
     17        1          -0.000066200    0.000061800    0.000027160
     18        1          -0.000011850   -0.000019110   -0.000014460
     19        1           0.000002480    0.000004750    0.000008690
     20        1           0.000008190   -0.000017930   -0.000022750
     21        1          -0.000020010    0.000008930   -0.000008840
     22        1          -0.000025310    0.000021570   -0.000011850
     23        1          -0.000035430   -0.000008560    0.000009510
     24        1          -0.000005530   -0.000019920    0.000020480
     25        1          -0.000001690   -0.000025540    0.000011380
     26        6          -0.000023460    0.000237800   -0.000127860
     27        6          -0.000022440    0.000088390   -0.000096250
     28        6          -0.000025740    0.000165780   -0.000164580
 -------------------------------------------------------------------
 Cartesian Forces:  Max     0.000368550 RMS     0.000105865
 Leave Link  716 at Fri Jan 31 17:50:09 2025, MaxMem=   134217728 cpu:         0.0
 (Enter /home/mkochman/programs/g09/l103.exe)

 GradGradGradGradGradGradGradGradGradGradGradGradGradGradGradGradGradGrad
 Berny optimization.
 Using GEDIIS/GDIIS optimizer.
 FormGI is forming the generalized inverse of G from B-inverse, IUseBI=4.
 GSVD:  received Info=                   1 from GESDD.
 Internal  Forces:  Max     0.000416835 RMS     0.000057345
 Search for a local minimum.
 Step number   9 out of a maximum of  168
 All quantities printed in internal units (Hartrees-Bohrs-Radians)
 RMS Force = .57345D-04 SwitMx=.10000D-02 MixMth= 2
 Mixed Optimization -- En-DIIS/RFO-DIIS
 Swapping is turned off.
 Update second derivatives using D2CorX and points    3    4    5    6    7
                                                      8    9
 DE= -1.25D-05 DEPred=-1.43D-05 R= 8.72D-01
 TightC=F SS=  1.41D+00  RLast= 3.19D-02 DXNew= 7.1352D-01 9.5764D-02
 Trust test= 8.72D-01 RLast= 3.19D-02 DXMaxT set to 4.24D-01
 ITU=  1  1  1  0 -1  1  0  1  0
     Eigenvalues ---    0.00201   0.01169   0.01241   0.01348   0.01495
     Eigenvalues ---    0.01768   0.01852   0.01884   0.01995   0.02000
     Eigenvalues ---    0.02027   0.02035   0.02047   0.02069   0.02104
     Eigenvalues ---    0.02142   0.02180   0.02541   0.02986   0.04095
     Eigenvalues ---    0.04356   0.04847   0.05325   0.05838   0.06328
     Eigenvalues ---    0.06782   0.06975   0.07486   0.07634   0.08592
     Eigenvalues ---    0.09228   0.10267   0.10828   0.12192   0.13644
     Eigenvalues ---    0.15561   0.15834   0.16000   0.16000   0.16003
     Eigenvalues ---    0.16094   0.16186   0.19661   0.20487   0.21993
     Eigenvalues ---    0.22107   0.22709   0.23343   0.23842   0.24922
     Eigenvalues ---    0.26604   0.27708   0.28917   0.30309   0.31048
     Eigenvalues ---    0.32328   0.34606   0.34711   0.34899   0.34928
     Eigenvalues ---    0.35018   0.35145   0.35240   0.36258   0.36553
     Eigenvalues ---    0.37155   0.37387   0.37826   0.40645   0.40710
     Eigenvalues ---    0.41531   0.43708   0.44956   0.45758   0.46528
     Eigenvalues ---    0.47927   1.00019   1.26831
 En-DIIS/RFO-DIIS IScMMF=        0 using points:     9    8    7    6    5
 RFO step:  Lambda=-1.27669548D-06.
 NNeg= 0 NP= 5 Switch=  2.50D-03 Rises=F DC=  4.80D-04 SmlDif=  1.00D-05
 RMS Error=  0.1568526315D-03 NUsed= 5 EDIIS=F
 DidBck=F Rises=F RFO-DIIS coefs:    0.88317    0.08294    0.02496    0.00989   -0.00096
 Iteration  1 RMS(Cart)=  0.00569641 RMS(Int)=  0.00000974
 Iteration  2 RMS(Cart)=  0.00001814 RMS(Int)=  0.00000156
 Iteration  3 RMS(Cart)=  0.00000000 RMS(Int)=  0.00000156
 ITry= 1 IFail=0 DXMaxC= 1.95D-02 DCOld= 1.00D+10 DXMaxT= 4.24D-01 DXLimC= 3.00D+00 Rises=F
 Variable       Old X    -DE/DX   Delta X   Delta X   Delta X     New X
                                 (Linear)    (Quad)   (Total)
    R1        2.83399   0.00000   0.00001  -0.00003  -0.00002   2.83397
    R2        2.85968  -0.00003  -0.00004  -0.00011  -0.00016   2.85952
    R3        2.04862  -0.00001  -0.00003   0.00005   0.00002   2.04863
    R4        2.87219  -0.00006  -0.00010   0.00005  -0.00005   2.87214
    R5        2.90599   0.00009  -0.00010   0.00051   0.00042   2.90641
    R6        2.04463  -0.00003  -0.00004   0.00000  -0.00004   2.04459
    R7        2.86683   0.00002  -0.00019   0.00047   0.00028   2.86711
    R8        2.83681   0.00002  -0.00002   0.00023   0.00020   2.83702
    R9        2.87420   0.00001  -0.00011   0.00021   0.00009   2.87429
   R10        2.04463  -0.00002  -0.00001  -0.00005  -0.00006   2.04458
   R11        2.87351  -0.00008  -0.00007  -0.00011  -0.00018   2.87333
   R12        2.85959  -0.00005  -0.00005  -0.00011  -0.00016   2.85943
   R13        2.04813  -0.00001  -0.00004   0.00005   0.00001   2.04814
   R14        2.68828   0.00000  -0.00001   0.00005   0.00004   2.68831
   R15        2.94556  -0.00001   0.00005  -0.00018  -0.00013   2.94543
   R16        2.06719   0.00001   0.00001  -0.00001   0.00000   2.06719
   R17        2.06905  -0.00002   0.00000  -0.00006  -0.00006   2.06899
   R18        2.17097   0.00042   0.00011   0.00010   0.00021   2.17119
   R19        2.69429   0.00006  -0.00008   0.00029   0.00021   2.69451
   R20        2.65859   0.00000  -0.00009   0.00022   0.00013   2.65872
   R21        2.65961   0.00002  -0.00002   0.00009   0.00007   2.65968
   R22        2.70098  -0.00005   0.00003  -0.00013  -0.00009   2.70088
   R23        2.62714  -0.00023  -0.00010  -0.00021  -0.00031   2.62683
   R24        2.04754   0.00002   0.00003   0.00000   0.00003   2.04756
   R25        2.62633  -0.00004   0.00000  -0.00006  -0.00007   2.62626
   R26        2.05026   0.00002   0.00001   0.00003   0.00004   2.05031
   R27        2.62598  -0.00003  -0.00001  -0.00002  -0.00004   2.62595
   R28        2.05034  -0.00003  -0.00001  -0.00005  -0.00006   2.05028
   R29        2.62717  -0.00021  -0.00008  -0.00019  -0.00028   2.62690
   R30        2.05011   0.00002   0.00000   0.00005   0.00006   2.05017
   R31        2.04728   0.00002   0.00003   0.00001   0.00003   2.04732
   R32        2.27931  -0.00003  -0.00002   0.00004   0.00002   2.27933
    A1        1.93441  -0.00001   0.00001  -0.00002  -0.00001   1.93440
    A2        2.08862  -0.00002  -0.00034   0.00069   0.00035   2.08897
    A3        2.13342   0.00004   0.00033  -0.00059  -0.00026   2.13316
    A4        1.91718  -0.00006   0.00002  -0.00026  -0.00024   1.91694
    A5        2.06265   0.00001  -0.00018   0.00041   0.00023   2.06289
    A6        1.82899  -0.00001  -0.00001   0.00008   0.00007   1.82906
    A7        2.18549  -0.00002  -0.00009  -0.00041  -0.00050   2.18499
    A8        2.21505   0.00002  -0.00005   0.00032   0.00026   2.21532
    A9        1.57537  -0.00002  -0.00001  -0.00019  -0.00020   1.57517
   A10        2.22347   0.00004   0.00036   0.00014   0.00049   2.22396
   A11        1.82416  -0.00001   0.00003  -0.00022  -0.00020   1.82397
   A12        1.57999  -0.00001   0.00006  -0.00005   0.00001   1.58000
   A13        2.21165   0.00003  -0.00008   0.00045   0.00037   2.21202
   A14        2.19043  -0.00003  -0.00013  -0.00047  -0.00060   2.18983
   A15        2.22727   0.00004   0.00033   0.00042   0.00075   2.22802
   A16        1.93542  -0.00001   0.00001   0.00012   0.00013   1.93555
   A17        2.08701  -0.00003  -0.00035   0.00062   0.00027   2.08728
   A18        1.92974  -0.00005  -0.00002  -0.00025  -0.00027   1.92947
   A19        2.05517   0.00001  -0.00015   0.00050   0.00035   2.05552
   A20        2.13047   0.00004   0.00033  -0.00064  -0.00032   2.13015
   A21        2.28223  -0.00009   0.00048  -0.00135  -0.00087   2.28137
   A22        1.55912   0.00001  -0.00009   0.00014   0.00006   1.55918
   A23        2.21159  -0.00013   0.00002  -0.00105  -0.00103   2.21056
   A24        1.80645   0.00002  -0.00001   0.00011   0.00009   1.80654
   A25        2.19855   0.00012  -0.00019   0.00129   0.00110   2.19966
   A26        1.72344   0.00006   0.00001   0.00018   0.00019   1.72363
   A27        1.96277   0.00000   0.00001   0.00003   0.00004   1.96281
   A28        1.95251  -0.00003  -0.00003  -0.00009  -0.00012   1.95239
   A29        1.96379  -0.00001   0.00000   0.00005   0.00005   1.96384
   A30        1.95802  -0.00003  -0.00004  -0.00017  -0.00021   1.95781
   A31        1.89987   0.00002   0.00005   0.00001   0.00005   1.89992
   A32        2.07509   0.00002   0.00006  -0.00006   0.00000   2.07509
   A33        2.10878  -0.00008  -0.00007  -0.00012  -0.00019   2.10858
   A34        2.09931   0.00005   0.00001   0.00018   0.00019   2.09951
   A35        2.09856  -0.00003  -0.00001  -0.00007  -0.00008   2.09847
   A36        2.08347   0.00001   0.00010  -0.00019  -0.00009   2.08338
   A37        2.10116   0.00002  -0.00008   0.00026   0.00017   2.10134
   A38        2.09999   0.00000  -0.00004   0.00006   0.00003   2.10001
   A39        2.08785  -0.00003   0.00001  -0.00017  -0.00016   2.08768
   A40        2.09535   0.00003   0.00003   0.00011   0.00014   2.09549
   A41        2.09435   0.00006   0.00006   0.00006   0.00012   2.09448
   A42        2.09426  -0.00003  -0.00004   0.00002  -0.00002   2.09424
   A43        2.09457  -0.00003  -0.00002  -0.00008  -0.00010   2.09447
   A44        2.10074  -0.00005  -0.00006  -0.00005  -0.00011   2.10063
   A45        2.09567   0.00005   0.00003   0.00015   0.00017   2.09585
   A46        2.08678   0.00000   0.00003  -0.00010  -0.00006   2.08671
   A47        2.09765   0.00000  -0.00001   0.00006   0.00004   2.09769
   A48        2.08205   0.00001   0.00012  -0.00020  -0.00009   2.08196
   A49        2.10349  -0.00001  -0.00010   0.00015   0.00004   2.10353
   A50        1.82569   0.00002  -0.00001   0.00002   0.00002   1.82571
   A51        2.19108  -0.00009   0.00000  -0.00076  -0.00076   2.19031
   A52        1.56869   0.00002   0.00003   0.00010   0.00014   1.56882
   A53        2.26249  -0.00006   0.00051  -0.00129  -0.00078   2.26171
   A54        2.20587   0.00007  -0.00024   0.00114   0.00090   2.20677
   A55        3.13911   0.00014   0.00018   0.00159   0.00177   3.14088
   A56        3.11553  -0.00017  -0.00063  -0.00199  -0.00262   3.11291
   A57        3.14903   0.00019   0.00043   0.00260   0.00303   3.15206
   A58        3.13860  -0.00016  -0.00012  -0.00170  -0.00182   3.13677
   A59        3.14162  -0.00003  -0.00040   0.00084   0.00045   3.14206
   A60        3.14148  -0.00001  -0.00042   0.00080   0.00038   3.14186
    D1        0.34704  -0.00002   0.00000   0.00006   0.00007   0.34711
    D2       -2.46692  -0.00001   0.00047   0.00000   0.00047  -2.46645
    D3        2.98044   0.00000   0.00010   0.00001   0.00012   2.98055
    D4        0.16648   0.00001   0.00057  -0.00004   0.00052   0.16700
    D5       -0.53380   0.00001   0.00004   0.00011   0.00015  -0.53365
    D6       -2.60850  -0.00001   0.00003  -0.00006  -0.00003  -2.60853
    D7        1.53019  -0.00001  -0.00001  -0.00002  -0.00004   1.53016
    D8        3.13122   0.00001   0.00017  -0.00028  -0.00011   3.13112
    D9        1.05652  -0.00001   0.00016  -0.00045  -0.00029   1.05623
   D10       -1.08797   0.00000   0.00012  -0.00042  -0.00030  -1.08827
   D11        0.59693   0.00002  -0.00002   0.00025   0.00023   0.59717
   D12       -1.47777   0.00000  -0.00003   0.00008   0.00005  -1.47772
   D13        2.66093   0.00000  -0.00007   0.00011   0.00004   2.66097
   D14       -0.39019   0.00000   0.00008  -0.00009   0.00000  -0.39019
   D15        2.40183   0.00003  -0.00066   0.00131   0.00065   2.40248
   D16       -2.95228  -0.00001  -0.00029   0.00080   0.00051  -2.95177
   D17       -0.16026   0.00002  -0.00103   0.00220   0.00116  -0.15910
   D18        0.00392  -0.00001  -0.00005  -0.00026  -0.00031   0.00361
   D19        1.04225  -0.00005  -0.00004  -0.00038  -0.00042   1.04183
   D20       -2.79397   0.00003   0.00048   0.00061   0.00108  -2.79289
   D21        2.81048  -0.00002  -0.00054  -0.00039  -0.00092   2.80956
   D22       -2.43438  -0.00006  -0.00052  -0.00051  -0.00103  -2.43541
   D23        0.01259   0.00001  -0.00001   0.00048   0.00047   0.01306
   D24       -1.03394   0.00003  -0.00004  -0.00012  -0.00016  -1.03411
   D25        0.00438  -0.00001  -0.00003  -0.00024  -0.00027   0.00411
   D26        2.45135   0.00007   0.00048   0.00075   0.00123   2.45258
   D27       -0.00428   0.00001   0.00003   0.00023   0.00026  -0.00401
   D28       -2.45160  -0.00008  -0.00012  -0.00048  -0.00061  -2.45221
   D29        2.42905   0.00005   0.00026   0.00062   0.00088   2.42993
   D30       -0.01827  -0.00004   0.00011  -0.00010   0.00001  -0.01826
   D31       -0.35401   0.00003   0.00008   0.00037   0.00046  -0.35355
   D32       -2.98008   0.00001   0.00000   0.00041   0.00041  -2.97966
   D33        2.44937   0.00001  -0.00042  -0.00024  -0.00066   2.44871
   D34       -0.17669  -0.00001  -0.00050  -0.00020  -0.00071  -0.17740
   D35        2.43823   0.00014   0.00008   0.00121   0.00130   2.43953
   D36       -0.00426   0.00001   0.00003   0.00023   0.00026  -0.00400
   D37        0.00122   0.00007  -0.00017   0.00020   0.00002   0.00125
   D38       -2.44127  -0.00006  -0.00023  -0.00079  -0.00101  -2.44228
   D39       -2.38721  -0.00005   0.00063  -0.00112  -0.00049  -2.38770
   D40        0.38506   0.00000   0.00009   0.00016   0.00025   0.38531
   D41        0.17753  -0.00004   0.00098  -0.00196  -0.00098   0.17655
   D42        2.94980   0.00002   0.00045  -0.00069  -0.00024   2.94956
   D43        0.53708  -0.00002  -0.00008  -0.00025  -0.00033   0.53676
   D44        2.61102   0.00001  -0.00006  -0.00009  -0.00016   2.61086
   D45       -1.52275   0.00000  -0.00003  -0.00018  -0.00021  -1.52295
   D46       -0.59936  -0.00002  -0.00005  -0.00028  -0.00033  -0.59969
   D47        1.47458   0.00000  -0.00003  -0.00013  -0.00016   1.47442
   D48       -2.65918   0.00000   0.00000  -0.00021  -0.00021  -2.65940
   D49       -3.13499  -0.00002  -0.00023   0.00015  -0.00008  -3.13507
   D50       -1.06105   0.00000  -0.00021   0.00031   0.00009  -1.06096
   D51        1.08837  -0.00001  -0.00018   0.00022   0.00004   1.08841
   D52        0.92720   0.00004  -0.00103   0.01054   0.00952   0.93672
   D53       -2.21517   0.00007  -0.00061   0.01095   0.01034  -2.20483
   D54       -0.46059  -0.00001  -0.00191   0.00962   0.00771  -0.45288
   D55        2.68022   0.00001  -0.00149   0.01003   0.00854   2.68876
   D56        3.13593  -0.00001  -0.00160   0.01016   0.00855  -3.13870
   D57       -0.00645   0.00001  -0.00118   0.01057   0.00938   0.00293
   D58       -1.00792  -0.00002  -0.00011  -0.00014  -0.00025  -1.00817
   D59        0.00432  -0.00001  -0.00003  -0.00023  -0.00027   0.00406
   D60        2.48718  -0.00001   0.00058  -0.00105  -0.00047   2.48671
   D61        0.00401   0.00000  -0.00010  -0.00004  -0.00014   0.00387
   D62        1.01626   0.00002  -0.00003  -0.00014  -0.00016   1.01610
   D63       -2.78407   0.00002   0.00058  -0.00095  -0.00036  -2.78443
   D64        2.77998  -0.00002  -0.00057   0.00056  -0.00001   2.77997
   D65       -2.49096   0.00000  -0.00049   0.00047  -0.00003  -2.49099
   D66       -0.00810   0.00000   0.00012  -0.00034  -0.00023  -0.00833
   D67        0.00069   0.00000  -0.00003  -0.00039  -0.00042   0.00028
   D68       -3.14069  -0.00001  -0.00012  -0.00034  -0.00046  -3.14116
   D69        3.14133   0.00001  -0.00003   0.00091   0.00089  -3.14097
   D70       -0.00006   0.00000  -0.00012   0.00096   0.00084   0.00078
   D71        0.00028   0.00000   0.00001   0.00038   0.00040   0.00068
   D72       -3.14145   0.00001   0.00011   0.00039   0.00050  -3.14095
   D73       -3.14036  -0.00001   0.00001  -0.00091  -0.00090  -3.14126
   D74        0.00110   0.00000   0.00011  -0.00090  -0.00080   0.00030
   D75       -0.00109   0.00000   0.00002   0.00017   0.00019  -0.00090
   D76        3.14130   0.00000  -0.00003   0.00000  -0.00003   3.14127
   D77        3.14029   0.00001   0.00011   0.00013   0.00024   3.14053
   D78       -0.00051   0.00000   0.00007  -0.00005   0.00002  -0.00049
   D79        0.00050   0.00000   0.00001   0.00005   0.00006   0.00057
   D80       -3.14083  -0.00001   0.00000  -0.00033  -0.00033  -3.14116
   D81        3.14130   0.00000   0.00005   0.00023   0.00028   3.14158
   D82       -0.00003   0.00000   0.00004  -0.00015  -0.00011  -0.00015
   D83        0.00048   0.00000  -0.00002  -0.00006  -0.00009   0.00039
   D84       -3.14157   0.00000  -0.00004  -0.00018  -0.00022   3.14140
   D85       -3.14137   0.00001  -0.00001   0.00032   0.00031  -3.14106
   D86       -0.00024   0.00000  -0.00003   0.00020   0.00018  -0.00006
   D87       -0.00087   0.00000   0.00001  -0.00016  -0.00015  -0.00101
   D88        3.14086  -0.00001  -0.00008  -0.00016  -0.00025   3.14061
   D89        3.14118   0.00000   0.00003  -0.00004  -0.00002   3.14116
   D90       -0.00028   0.00000  -0.00007  -0.00005  -0.00012  -0.00039
         Item               Value     Threshold  Converged?
 Maximum Force            0.000417     0.000450     YES
 RMS     Force            0.000057     0.000300     YES
 Maximum Displacement     0.019466     0.001800     NO 
 RMS     Displacement     0.005695     0.001200     NO 
 Predicted change in Energy=-2.238536D-06
 GradGradGradGradGradGradGradGradGradGradGradGradGradGradGradGradGradGrad

 Leave Link  103 at Fri Jan 31 17:50:09 2025, MaxMem=   134217728 cpu:         0.0
 (Enter /home/mkochman/programs/g09/l202.exe)
                          Input orientation:                          
 ---------------------------------------------------------------------
 Center     Atomic      Atomic             Coordinates (Angstroms)
 Number     Number       Type             X           Y           Z
 ---------------------------------------------------------------------
      1          6           0       -8.356669   -0.346420    4.829312
      2          6           0       -8.515428   -1.122285    3.555795
      3          6           0       -8.011568   -0.175382    2.453542
      4          6           0       -7.598607    1.068314    3.186029
      5          6           0       -6.642906   -0.112095    3.114017
      6          6           0       -8.256533    1.136814    4.546928
      7          6           0       -6.417084   -2.106051    4.867794
      8          6           0       -2.898650   -0.188679    1.552800
      9          7           0       -5.820476   -2.946666    5.375231
     10          6           0       -2.497836    0.707004    0.544550
     11          6           0       -1.206790    0.652038    0.032257
     12          6           0       -0.301026   -0.286603    0.511809
     13          6           0       -0.684410   -1.176603    1.507741
     14          6           0       -1.972235   -1.134982    2.029409
     15          1           0       -8.780377   -0.732321    5.749531
     16          1           0       -9.151776   -1.987969    3.428267
     17          1           0       -8.233089   -0.236983    1.396313
     18          1           0       -7.343158    1.959876    2.625187
     19          1           0       -7.641583    1.661925    5.283637
     20          1           0       -9.242278    1.611524    4.505928
     21          1           0       -3.204710    1.438956    0.172262
     22          1           0       -0.908448    1.347394   -0.745331
     23          1           0        0.705430   -0.324482    0.108390
     24          1           0        0.021579   -1.909984    1.882903
     25          1           0       -2.274290   -1.828168    2.805293
     26          6           0       -5.338080   -0.115069    2.547278
     27          6           0       -4.223198   -0.143642    2.087861
     28          6           0       -7.158751   -1.066926    4.232768
 ---------------------------------------------------------------------
                    Distance matrix (angstroms):
                    1          2          3          4          5
     1  C    0.000000
     2  C    1.499672   0.000000
     3  C    2.406788   1.538005   0.000000
     4  C    2.297065   2.403334   1.501284   0.000000
     5  C    2.436007   2.173014   1.521009   1.520498   0.000000
     6  C    1.513192   2.480504   2.482767   1.513144   2.493351
     7  C    2.619116   2.663115   3.478286   3.781656   2.665069
     8  C    6.367918   6.035876   5.191671   5.131965   4.057427
     9  N    3.673089   3.728468   4.584448   4.906569   3.718101
    10  C    7.334495   6.973185   5.901195   5.755504   4.945168
    11  C    8.667723   8.305403   7.269955   7.139670   6.295435
    12  C    9.139901   8.800035   7.952054   7.889356   6.857214
    13  C    8.401524   8.094586   7.455483   7.460726   6.262346
    14  C    7.015860   6.718883   6.129785   6.152101   4.902840
    15  H    1.084091   2.243825   3.429984   3.348195   3.449551
    16  H    2.299958   1.081948   2.352793   3.436842   3.148347
    17  H    3.436966   2.350923   1.081943   2.304225   2.344096
    18  H    3.347293   3.426364   2.244006   1.083827   2.241065
    19  H    2.179726   3.391293   3.394411   2.180408   2.975190
    20  H    2.173115   2.984088   2.986632   2.176894   3.415409
    21  H    7.170660   6.797939   5.560235   5.341021   4.783396
    22  H    9.456302   9.081032   7.937629   7.764774   7.064608
    23  H   10.218083   9.876503   9.028180   8.964864   7.942100
    24  H    9.017821   8.734960   8.238078   8.284663   7.011662
    25  H    6.579329   6.325609   5.980952   6.073131   4.703725
    26  C    3.791185   3.482403   2.675811   2.630282   1.422594
    27  C    4.964097   4.640669   3.806111   3.750760   2.628494
    28  C    1.519869   1.517211   2.165131   2.418344   1.558654
                    6          7          8          9         10
     6  C    0.000000
     7  C    3.742018   0.000000
     8  C    6.279223   5.200469   0.000000
     9  N    4.826517   1.148942   5.545677   0.000000
    10  C    7.026120   6.477980   1.406936   6.908308   0.000000
    11  C    8.385471   7.624739   2.425128   7.923645   1.390059
    12  C    9.033183   7.726006   2.800161   7.822604   2.411286
    13  C    8.480896   6.709500   2.425054   6.668567   2.786436
    14  C    7.140823   5.362470   1.407442   5.411625   2.423629
    15  H    2.283492   2.872238   7.245883   3.715433   8.284553
    16  H    3.437606   3.092689   6.771736   3.975843   7.736513
    17  H    3.437186   4.340791   5.336952   5.384688   5.874499
    18  H    2.281397   4.734835   5.051728   5.827132   5.419953
    19  H    1.093912   3.983712   6.311837   4.956201   7.058963
    20  H    1.094863   4.683272   7.225186   5.765546   7.873892
    21  H    6.689537   6.703316   2.156097   7.290185   1.083524
    22  H    9.057963   8.589443   3.406146   8.945851   2.144772
    23  H   10.107066   8.749636   3.885120   8.786519   3.393393
    24  H    9.214507   7.099606   3.405818   6.884815   3.871339
    25  H    6.900119   4.636149   2.155572   4.520072   3.404119
    26  C    3.752756   3.242384   2.635379   4.030877   3.571233
    27  C    4.894320   4.048730   1.429246   4.605979   2.466228
    28  C    2.481994   1.425871   5.109012   2.574805   6.202734
                   11         12         13         14         15
    11  C    0.000000
    12  C    1.389758   0.000000
    13  C    2.407044   1.389591   0.000000
    14  C    2.787107   2.411596   1.390095   0.000000
    15  H    9.589729   9.976562   9.150676   7.768671   0.000000
    16  H    9.034674   9.472917   8.720266   7.364116   2.665119
    17  H    7.212481   7.981380   7.607750   6.356532   4.415359
    18  H    6.788869   7.687956   7.444805   6.227353   4.367500
    19  H    8.366805   8.969441   8.409333   7.110147   2.691899
    20  H    9.246806   9.975062   9.486828   8.156591   2.693235
    21  H    2.151866   3.394735   3.869957   3.404872   8.179758
    22  H    1.084975   2.149258   3.390736   3.872082  10.415168
    23  H    2.148482   1.084959   2.148476   3.393688  11.043974
    24  H    3.390832   2.149265   1.084903   2.144151   9.685667
    25  H    3.870492   3.395624   2.153114   1.083393   7.224859
    26  C    4.897074   5.435482   4.885093   3.554901   4.741818
    27  C    3.735951   4.229398   3.731832   2.460286   5.875565
    28  C    7.484983   7.841099   7.025304   5.635546   2.245485
                   16         17         18         19         20
    16  H    0.000000
    17  H    2.835274   0.000000
    18  H    4.416053   2.669888   0.000000
    19  H    4.364036   4.366580   2.691689   0.000000
    20  H    3.758444   3.755683   2.695402   1.780336   0.000000
    21  H    7.596906   5.439822   4.838900   6.772128   7.433887
    22  H    9.823240   7.794052   7.289789   9.043367   9.853843
    23  H   10.533437   9.031252   8.736838  10.020061  11.047324
    24  H    9.302939   8.436542   8.352614   9.113044  10.251845
    25  H    6.907493   6.326482   6.330493   6.865185   7.954653
    26  C    4.339145   3.117797   2.886487   3.993932   4.696829
    27  C    5.430389   4.070157   3.801008   5.015816   5.841133
    28  C    2.338309   3.144596   3.432180   2.963795   3.404380
                   21         22         23         24         25
    21  H    0.000000
    22  H    2.474506   0.000000
    23  H    4.289871   2.475604   0.000000
    24  H    4.954860   4.287549   2.475958   0.000000
    25  H    4.297981   4.955467   4.291048   2.475583   0.000000
    26  C    3.550628   5.709791   6.520433   5.691138   3.519672
    27  C    2.685416   4.608442   5.314356   4.602184   2.674056
    28  C    6.196902   8.347257   8.911064   7.601957   5.145400
                   26         27         28
    26  C    0.000000
    27  C    1.206168   0.000000
    28  C    2.657396   3.751074   0.000000
 Symmetry turned off by external request.
 Stoichiometry    C16H11N
 Framework group  C1[X(C16H11N)]
 Deg. of freedom    78
 Full point group                 C1      NOp   1
 Rotational constants (GHZ):      1.1486497      0.2240000      0.1962691
 Leave Link  202 at Fri Jan 31 17:50:09 2025, MaxMem=   134217728 cpu:         0.0
 (Enter /home/mkochman/programs/g09/l301.exe)
 Standard basis: STO-3G (5D, 7F)
 Ernie: Thresh=  0.10000D-02 Tol=  0.10000D-05 Strict=F.
    96 basis functions,   288 primitive gaussians,    96 cartesian basis functions
    57 alpha electrons       57 beta electrons
       nuclear repulsion energy       996.0070707322 Hartrees.
 IExCor=    0 DFT=F Ex=HF Corr=None ExCW=0 ScaHFX=  1.000000
 ScaDFX=  1.000000  1.000000  1.000000  1.000000 ScalE2=  1.000000  1.000000
 IRadAn=      0 IRanWt=     -1 IRanGd=            0 ICorTp=0 IEmpDi=  4
 NAtoms=   28 NActive=   28 NUniq=   28 SFac= 1.00D+00 NAtFMM=   60 NAOKFM=F Big=F
 Integral buffers will be    131072 words long.
 Raffenetti 1 integral format.
 Two-electron integral symmetry is turned off.
 Leave Link  301 at Fri Jan 31 17:50:09 2025, MaxMem=   134217728 cpu:         0.0
 (Enter /home/mkochman/programs/g09/l402.exe)
 External calculation of energy and first derivatives.
 Running external command "bash run_external.bash R"
         input file       "/home/mkochman/systems/Z_MRSF_fixed/2_opt_qc/Gau-1872117.EIn"
         output file      "/home/mkochman/systems/Z_MRSF_fixed/2_opt_qc/Gau-1872117.EOu"
         message file     "/home/mkochman/systems/Z_MRSF_fixed/2_opt_qc/Gau-1872117.EMs"
         fchk file        "/home/mkochman/systems/Z_MRSF_fixed/2_opt_qc/Gau-1872117.EFC"
         mat. el file     "/home/mkochman/systems/Z_MRSF_fixed/2_opt_qc/Gau-1872117.EUF"
 Recovered energy= -671.015610670     dipole=      0.000000000000      0.000000000000      0.000000000000
 Energy=    -671.015611     NIter=   0.
 Dipole moment=       0.000000       0.000000       0.000000
 Leave Link  402 at Fri Jan 31 17:55:09 2025, MaxMem=   134217728 cpu:         0.0
 (Enter /home/mkochman/programs/g09/l716.exe)
 Dipole        = 0.00000000D+00 0.00000000D+00 0.00000000D+00
 -------------------------------------------------------------------
 Center     Atomic                   Forces (Hartrees/Bohr)
 Number     Number              X              Y              Z
 -------------------------------------------------------------------
      1        6           0.000000380    0.000077250    0.000038920
      2        6           0.000025510   -0.000046970    0.000056880
      3        6           0.000042270    0.000024820    0.000018260
      4        6          -0.000006100    0.000066110    0.000046890
      5        6          -0.000070960   -0.000069370   -0.000039550
      6        6           0.000013420   -0.000056670   -0.000051100
      7        6          -0.000128300    0.000087480   -0.000040470
      8        6          -0.000006050    0.000005540   -0.000139680
      9        7           0.000072360   -0.000088500    0.000062320
     10        6           0.000073990   -0.000004960    0.000036760
     11        6          -0.000053860    0.000010250    0.000016250
     12        6          -0.000039100   -0.000007750    0.000010460
     13        6          -0.000034010   -0.000002530    0.000024820
     14        6           0.000017330    0.000010810   -0.000030290
     15        1           0.000009050   -0.000053410   -0.000036000
     16        1          -0.000000550    0.000016310   -0.000013520
     17        1          -0.000025150   -0.000003930    0.000004810
     18        1           0.000006700   -0.000046500   -0.000035190
     19        1           0.000003280    0.000006780    0.000006920
     20        1          -0.000013570    0.000004760    0.000000140
     21        1          -0.000004730    0.000008540   -0.000008440
     22        1          -0.000002220    0.000004430    0.000000080
     23        1          -0.000007160    0.000004180    0.000004910
     24        1          -0.000007940    0.000002310    0.000002100
     25        1           0.000003540   -0.000015160    0.000008960
     26        6           0.000065250    0.000056950    0.000038430
     27        6          -0.000000480   -0.000030450    0.000100370
     28        6           0.000020590    0.000035420   -0.000082210
 -------------------------------------------------------------------
 Cartesian Forces:  Max     0.000139680 RMS     0.000043060
 Leave Link  716 at Fri Jan 31 17:55:09 2025, MaxMem=   134217728 cpu:         0.0
 (Enter /home/mkochman/programs/g09/l103.exe)

 GradGradGradGradGradGradGradGradGradGradGradGradGradGradGradGradGradGrad
 Berny optimization.
 Using GEDIIS/GDIIS optimizer.
 FormGI is forming the generalized inverse of G from B-inverse, IUseBI=4.
 GSVD:  received Info=                   1 from GESDD.
 Internal  Forces:  Max     0.000130711 RMS     0.000022522
 Search for a local minimum.
 Step number  10 out of a maximum of  168
 All quantities printed in internal units (Hartrees-Bohrs-Radians)
 RMS Force = .22522D-04 SwitMx=.10000D-02 MixMth= 2
 Mixed Optimization -- En-DIIS/RFO-DIIS
 Swapping is turned off.
 Update second derivatives using D2CorX and points    3    4    5    6    7
                                                      8    9   10
 DE= -1.42D-06 DEPred=-2.24D-06 R= 6.34D-01
 TightC=F SS=  1.41D+00  RLast= 2.33D-02 DXNew= 7.1352D-01 6.9876D-02
 Trust test= 6.34D-01 RLast= 2.33D-02 DXMaxT set to 4.24D-01
 ITU=  1  1  1  1  0 -1  1  0  1  0
     Eigenvalues ---    0.00122   0.01168   0.01240   0.01344   0.01488
     Eigenvalues ---    0.01768   0.01846   0.01892   0.01997   0.02013
     Eigenvalues ---    0.02029   0.02043   0.02052   0.02070   0.02104
     Eigenvalues ---    0.02142   0.02180   0.02524   0.03526   0.04231
     Eigenvalues ---    0.04715   0.04897   0.05550   0.05833   0.06332
     Eigenvalues ---    0.06847   0.07057   0.07569   0.08068   0.08548
     Eigenvalues ---    0.09406   0.10555   0.10823   0.12098   0.13854
     Eigenvalues ---    0.15668   0.15806   0.16000   0.16001   0.16004
     Eigenvalues ---    0.16087   0.16184   0.19404   0.20492   0.22009
     Eigenvalues ---    0.22071   0.22729   0.23335   0.23806   0.24969
     Eigenvalues ---    0.26717   0.27754   0.28916   0.30318   0.31114
     Eigenvalues ---    0.32453   0.34623   0.34713   0.34904   0.34926
     Eigenvalues ---    0.35018   0.35142   0.35237   0.36276   0.36574
     Eigenvalues ---    0.37151   0.37375   0.37822   0.40645   0.40710
     Eigenvalues ---    0.41644   0.43801   0.44958   0.45616   0.46528
     Eigenvalues ---    0.47398   1.00079   1.25541
 En-DIIS/RFO-DIIS IScMMF=        0 using points:    10    9    8    7    6
 RFO step:  Lambda=-2.95271912D-07.
 NNeg= 0 NP= 5 Switch=  2.50D-03 Rises=F DC=  3.33D-04 SmlDif=  1.00D-05
 RMS Error=  0.1105160195D-03 NUsed= 5 EDIIS=F
 DidBck=F Rises=F RFO-DIIS coefs:    1.05512   -0.01533   -0.03075   -0.01005    0.00100
 Iteration  1 RMS(Cart)=  0.00838900 RMS(Int)=  0.00002029
 Iteration  2 RMS(Cart)=  0.00003410 RMS(Int)=  0.00000102
 Iteration  3 RMS(Cart)=  0.00000000 RMS(Int)=  0.00000102
 ITry= 1 IFail=0 DXMaxC= 3.48D-02 DCOld= 1.00D+10 DXMaxT= 4.24D-01 DXLimC= 3.00D+00 Rises=F
 Variable       Old X    -DE/DX   Delta X   Delta X   Delta X     New X
                                 (Linear)    (Quad)   (Total)
    R1        2.83397  -0.00002   0.00000  -0.00002  -0.00002   2.83395
    R2        2.85952  -0.00002  -0.00001  -0.00010  -0.00012   2.85940
    R3        2.04863  -0.00002   0.00002  -0.00002   0.00000   2.04863
    R4        2.87214  -0.00002   0.00004   0.00001   0.00005   2.87218
    R5        2.90641  -0.00001   0.00007   0.00026   0.00033   2.90674
    R6        2.04459  -0.00001   0.00001  -0.00003  -0.00002   2.04457
    R7        2.86711  -0.00003   0.00006   0.00006   0.00012   2.86723
    R8        2.83702   0.00001   0.00004   0.00009   0.00013   2.83715
    R9        2.87429  -0.00002   0.00002   0.00001   0.00004   2.87433
   R10        2.04458   0.00000   0.00000  -0.00002  -0.00002   2.04456
   R11        2.87333  -0.00002   0.00002  -0.00006  -0.00004   2.87329
   R12        2.85943  -0.00003  -0.00001  -0.00015  -0.00016   2.85927
   R13        2.04814  -0.00002   0.00002  -0.00003  -0.00001   2.04813
   R14        2.68831   0.00000   0.00000   0.00003   0.00003   2.68835
   R15        2.94543  -0.00002   0.00003  -0.00021  -0.00018   2.94525
   R16        2.06719   0.00001  -0.00001   0.00003   0.00003   2.06722
   R17        2.06899   0.00001   0.00000   0.00001   0.00000   2.06899
   R18        2.17119   0.00013  -0.00002   0.00017   0.00015   2.17133
   R19        2.69451  -0.00002   0.00006   0.00011   0.00018   2.69468
   R20        2.65872  -0.00003   0.00005   0.00003   0.00009   2.65881
   R21        2.65968  -0.00002   0.00002  -0.00001   0.00001   2.65969
   R22        2.70088  -0.00001  -0.00001  -0.00010  -0.00011   2.70077
   R23        2.62683  -0.00008   0.00003  -0.00031  -0.00028   2.62655
   R24        2.04756   0.00001  -0.00001   0.00003   0.00002   2.04759
   R25        2.62626  -0.00001   0.00000  -0.00005  -0.00005   2.62621
   R26        2.05031   0.00000   0.00000   0.00002   0.00003   2.05033
   R27        2.62595  -0.00001   0.00001  -0.00003  -0.00003   2.62592
   R28        2.05028  -0.00001   0.00000  -0.00005  -0.00005   2.05023
   R29        2.62690  -0.00007   0.00003  -0.00027  -0.00025   2.62665
   R30        2.05017  -0.00001   0.00000   0.00001   0.00001   2.05018
   R31        2.04732   0.00001  -0.00001   0.00005   0.00004   2.04735
   R32        2.27933  -0.00005   0.00001  -0.00004  -0.00002   2.27931
    A1        1.93440   0.00001   0.00001   0.00000   0.00001   1.93441
    A2        2.08897  -0.00003   0.00008  -0.00001   0.00007   2.08904
    A3        2.13316   0.00003  -0.00006   0.00005  -0.00001   2.13315
    A4        1.91694  -0.00001   0.00000  -0.00010  -0.00010   1.91684
    A5        2.06289  -0.00002   0.00000   0.00000   0.00000   2.06289
    A6        1.82906  -0.00001   0.00000  -0.00003  -0.00003   1.82902
    A7        2.18499   0.00000   0.00003  -0.00021  -0.00019   2.18481
    A8        2.21532   0.00001   0.00001   0.00013   0.00014   2.21546
    A9        1.57517  -0.00001   0.00000  -0.00009  -0.00010   1.57507
   A10        2.22396   0.00001  -0.00009   0.00028   0.00019   2.22415
   A11        1.82397   0.00000  -0.00004  -0.00006  -0.00010   1.82387
   A12        1.58000   0.00000  -0.00001  -0.00007  -0.00008   1.57992
   A13        2.21202  -0.00001   0.00003   0.00014   0.00017   2.21219
   A14        2.18983   0.00000   0.00004  -0.00032  -0.00029   2.18954
   A15        2.22802   0.00000  -0.00006   0.00051   0.00045   2.22847
   A16        1.93555  -0.00001   0.00002  -0.00002   0.00000   1.93554
   A17        2.08728  -0.00001   0.00008  -0.00003   0.00005   2.08733
   A18        1.92947   0.00000   0.00002  -0.00007  -0.00005   1.92942
   A19        2.05552  -0.00002   0.00000   0.00011   0.00011   2.05563
   A20        2.13015   0.00003  -0.00007   0.00001  -0.00007   2.13009
   A21        2.28137   0.00001  -0.00016  -0.00042  -0.00058   2.28078
   A22        1.55918  -0.00001   0.00002   0.00009   0.00011   1.55929
   A23        2.21056  -0.00001  -0.00004  -0.00086  -0.00090   2.20965
   A24        1.80654   0.00000  -0.00001   0.00006   0.00005   1.80659
   A25        2.19966   0.00001   0.00010   0.00079   0.00089   2.20055
   A26        1.72363   0.00001   0.00000   0.00011   0.00011   1.72374
   A27        1.96281   0.00000   0.00001   0.00003   0.00003   1.96284
   A28        1.95239   0.00000   0.00002  -0.00006  -0.00004   1.95235
   A29        1.96384   0.00000   0.00001   0.00001   0.00002   1.96386
   A30        1.95781   0.00000   0.00001  -0.00009  -0.00008   1.95773
   A31        1.89992   0.00000  -0.00004   0.00001  -0.00003   1.89989
   A32        2.07509   0.00002  -0.00003   0.00008   0.00005   2.07514
   A33        2.10858   0.00001   0.00003  -0.00002   0.00002   2.10860
   A34        2.09951  -0.00004   0.00000  -0.00006  -0.00006   2.09945
   A35        2.09847   0.00000   0.00000  -0.00006  -0.00006   2.09842
   A36        2.08338   0.00001  -0.00007  -0.00002  -0.00009   2.08329
   A37        2.10134   0.00000   0.00006   0.00008   0.00014   2.10148
   A38        2.10001  -0.00002   0.00002  -0.00005  -0.00003   2.09999
   A39        2.08768   0.00000  -0.00001  -0.00007  -0.00008   2.08760
   A40        2.09549   0.00001  -0.00001   0.00012   0.00010   2.09559
   A41        2.09448   0.00002  -0.00002   0.00014   0.00012   2.09460
   A42        2.09424  -0.00001   0.00002  -0.00006  -0.00004   2.09420
   A43        2.09447  -0.00001   0.00000  -0.00008  -0.00008   2.09439
   A44        2.10063  -0.00001   0.00002  -0.00009  -0.00007   2.10055
   A45        2.09585   0.00001   0.00000   0.00014   0.00014   2.09598
   A46        2.08671   0.00000  -0.00001  -0.00005  -0.00007   2.08665
   A47        2.09769  -0.00001   0.00001  -0.00002  -0.00001   2.09768
   A48        2.08196   0.00002  -0.00008   0.00002  -0.00006   2.08191
   A49        2.10353  -0.00001   0.00007   0.00000   0.00007   2.10360
   A50        1.82571   0.00000  -0.00001   0.00003   0.00002   1.82573
   A51        2.19031  -0.00003  -0.00002  -0.00072  -0.00073   2.18958
   A52        1.56882   0.00001  -0.00001   0.00008   0.00007   1.56889
   A53        2.26171  -0.00003  -0.00017  -0.00059  -0.00076   2.26095
   A54        2.20677   0.00003   0.00010   0.00079   0.00089   2.20766
   A55        3.14088  -0.00001   0.00029   0.00082   0.00110   3.14198
   A56        3.11291   0.00006   0.00006   0.00152   0.00158   3.11449
   A57        3.15206  -0.00011   0.00003  -0.00194  -0.00191   3.15015
   A58        3.13677   0.00003  -0.00017  -0.00066  -0.00083   3.13595
   A59        3.14206  -0.00006   0.00013  -0.00155  -0.00142   3.14064
   A60        3.14186  -0.00004   0.00019  -0.00115  -0.00095   3.14091
    D1        0.34711  -0.00001   0.00000  -0.00001  -0.00001   0.34709
    D2       -2.46645   0.00000  -0.00012   0.00030   0.00018  -2.46627
    D3        2.98055   0.00002   0.00003   0.00007   0.00010   2.98065
    D4        0.16700   0.00002  -0.00009   0.00038   0.00029   0.16729
    D5       -0.53365   0.00000   0.00000  -0.00003  -0.00004  -0.53369
    D6       -2.60853   0.00000  -0.00002  -0.00012  -0.00014  -2.60867
    D7        1.53016   0.00000   0.00001  -0.00010  -0.00009   1.53007
    D8        3.13112   0.00000  -0.00008  -0.00010  -0.00018   3.13093
    D9        1.05623   0.00000  -0.00010  -0.00018  -0.00028   1.05595
   D10       -1.08827   0.00000  -0.00006  -0.00017  -0.00023  -1.08850
   D11        0.59717  -0.00001   0.00002  -0.00003  -0.00001   0.59715
   D12       -1.47772  -0.00001   0.00000  -0.00011  -0.00011  -1.47783
   D13        2.66097   0.00000   0.00003  -0.00009  -0.00006   2.66091
   D14       -0.39019   0.00000  -0.00003   0.00002  -0.00002  -0.39021
   D15        2.40248   0.00001   0.00020   0.00050   0.00070   2.40319
   D16       -2.95177  -0.00002   0.00009   0.00006   0.00015  -2.95162
   D17       -0.15910  -0.00001   0.00032   0.00055   0.00087  -0.15823
   D18        0.00361   0.00001   0.00000   0.00000   0.00000   0.00361
   D19        1.04183   0.00000   0.00000  -0.00006  -0.00006   1.04177
   D20       -2.79289   0.00001  -0.00008   0.00078   0.00070  -2.79219
   D21        2.80956   0.00000   0.00013  -0.00040  -0.00028   2.80928
   D22       -2.43541   0.00000   0.00012  -0.00046  -0.00034  -2.43575
   D23        0.01306   0.00000   0.00004   0.00038   0.00042   0.01348
   D24       -1.03411   0.00001   0.00000   0.00003   0.00003  -1.03408
   D25        0.00411   0.00000   0.00000  -0.00003  -0.00003   0.00408
   D26        2.45258   0.00001  -0.00008   0.00081   0.00073   2.45331
   D27       -0.00401   0.00000   0.00000   0.00003   0.00003  -0.00398
   D28       -2.45221  -0.00003   0.00002  -0.00077  -0.00075  -2.45296
   D29        2.42993   0.00000  -0.00006   0.00037   0.00031   2.43024
   D30       -0.01826  -0.00003  -0.00005  -0.00043  -0.00048  -0.01874
   D31       -0.35355   0.00000   0.00000   0.00001   0.00000  -0.35355
   D32       -2.97966  -0.00002  -0.00004   0.00009   0.00005  -2.97961
   D33        2.44871   0.00000   0.00007  -0.00064  -0.00056   2.44815
   D34       -0.17740  -0.00002   0.00004  -0.00056  -0.00051  -0.17791
   D35        2.43953   0.00001   0.00004   0.00104   0.00107   2.44060
   D36       -0.00400   0.00000   0.00000   0.00003   0.00003  -0.00397
   D37        0.00125   0.00001   0.00006   0.00043   0.00049   0.00174
   D38       -2.44228   0.00000   0.00003  -0.00058  -0.00055  -2.44283
   D39       -2.38770   0.00001  -0.00018  -0.00028  -0.00046  -2.38816
   D40        0.38531  -0.00001  -0.00002  -0.00008  -0.00010   0.38521
   D41        0.17655   0.00004  -0.00030  -0.00020  -0.00050   0.17605
   D42        2.94956   0.00002  -0.00014   0.00000  -0.00014   2.94942
   D43        0.53676   0.00000   0.00001   0.00003   0.00003   0.53679
   D44        2.61086   0.00000   0.00002   0.00012   0.00014   2.61101
   D45       -1.52295   0.00000  -0.00001   0.00007   0.00005  -1.52290
   D46       -0.59969   0.00001   0.00000   0.00005   0.00005  -0.59963
   D47        1.47442   0.00001   0.00001   0.00015   0.00016   1.47458
   D48       -2.65940   0.00001  -0.00002   0.00009   0.00007  -2.65933
   D49       -3.13507   0.00000   0.00009  -0.00007   0.00002  -3.13504
   D50       -1.06096   0.00000   0.00011   0.00003   0.00013  -1.06082
   D51        1.08841   0.00000   0.00007  -0.00003   0.00004   1.08845
   D52        0.93672  -0.00002   0.00086   0.01070   0.01155   0.94827
   D53       -2.20483  -0.00001   0.00073   0.01155   0.01227  -2.19255
   D54       -0.45288   0.00006   0.00099   0.01352   0.01450  -0.43838
   D55        2.68876   0.00007   0.00085   0.01437   0.01522   2.70398
   D56       -3.13870  -0.00001   0.00100   0.01114   0.01214  -3.12656
   D57        0.00293   0.00001   0.00086   0.01199   0.01286   0.01579
   D58       -1.00817  -0.00001   0.00002  -0.00002  -0.00001  -1.00818
   D59        0.00406   0.00000   0.00000  -0.00003  -0.00003   0.00402
   D60        2.48671   0.00000  -0.00018  -0.00011  -0.00030   2.48642
   D61        0.00387   0.00001   0.00003   0.00004   0.00007   0.00394
   D62        1.01610   0.00001   0.00001   0.00004   0.00005   1.01615
   D63       -2.78443   0.00001  -0.00017  -0.00005  -0.00022  -2.78465
   D64        2.77997  -0.00002   0.00015  -0.00022  -0.00007   2.77990
   D65       -2.49099  -0.00001   0.00013  -0.00023  -0.00010  -2.49109
   D66       -0.00833  -0.00002  -0.00005  -0.00031  -0.00037  -0.00870
   D67        0.00028   0.00001   0.00000   0.00023   0.00023   0.00051
   D68       -3.14116   0.00001   0.00004   0.00013   0.00017  -3.14098
   D69       -3.14097  -0.00002   0.00004  -0.00006  -0.00003  -3.14100
   D70        0.00078  -0.00002   0.00008  -0.00016  -0.00008   0.00070
   D71        0.00068  -0.00001   0.00001  -0.00016  -0.00015   0.00053
   D72       -3.14095  -0.00001  -0.00003  -0.00017  -0.00020  -3.14115
   D73       -3.14126   0.00002  -0.00003   0.00014   0.00011  -3.14115
   D74        0.00030   0.00002  -0.00007   0.00012   0.00005   0.00035
   D75       -0.00090  -0.00001   0.00000  -0.00013  -0.00012  -0.00102
   D76        3.14127   0.00000   0.00001  -0.00011  -0.00011   3.14116
   D77        3.14053   0.00000  -0.00004  -0.00002  -0.00006   3.14047
   D78       -0.00049   0.00000  -0.00003  -0.00001  -0.00005  -0.00053
   D79        0.00057   0.00000  -0.00001  -0.00006  -0.00007   0.00050
   D80       -3.14116   0.00000  -0.00002  -0.00002  -0.00004  -3.14120
   D81        3.14158  -0.00001  -0.00001  -0.00007  -0.00009   3.14150
   D82       -0.00015   0.00000  -0.00003  -0.00003  -0.00005  -0.00020
   D83        0.00039   0.00001   0.00001   0.00014   0.00015   0.00054
   D84        3.14140   0.00001   0.00001   0.00012   0.00013   3.14153
   D85       -3.14106   0.00000   0.00002   0.00009   0.00012  -3.14095
   D86       -0.00006   0.00000   0.00003   0.00007   0.00010   0.00004
   D87       -0.00101   0.00000  -0.00001  -0.00003  -0.00004  -0.00105
   D88        3.14061   0.00000   0.00003  -0.00001   0.00001   3.14063
   D89        3.14116   0.00000  -0.00001  -0.00001  -0.00002   3.14114
   D90       -0.00039   0.00000   0.00003   0.00001   0.00003  -0.00036
         Item               Value     Threshold  Converged?
 Maximum Force            0.000131     0.000450     YES
 RMS     Force            0.000023     0.000300     YES
 Maximum Displacement     0.034812     0.001800     NO 
 RMS     Displacement     0.008391     0.001200     NO 
 Predicted change in Energy=-1.110587D-06
 GradGradGradGradGradGradGradGradGradGradGradGradGradGradGradGradGradGrad

 Leave Link  103 at Fri Jan 31 17:55:09 2025, MaxMem=   134217728 cpu:         0.0
 (Enter /home/mkochman/programs/g09/l202.exe)
                          Input orientation:                          
 ---------------------------------------------------------------------
 Center     Atomic      Atomic             Coordinates (Angstroms)
 Number     Number       Type             X           Y           Z
 ---------------------------------------------------------------------
      1          6           0       -8.358745   -0.342972    4.828770
      2          6           0       -8.514108   -1.124340    3.558215
      3          6           0       -8.008334   -0.181636    2.452997
      4          6           0       -7.597893    1.065415    3.181328
      5          6           0       -6.641266   -0.114633    3.116444
      6          6           0       -8.258955    1.139059    4.540343
      7          6           0       -6.418990   -2.101524    4.879572
      8          6           0       -2.897240   -0.189932    1.554515
      9          7           0       -5.825075   -2.940888    5.392384
     10          6           0       -2.495920    0.713844    0.553652
     11          6           0       -1.206041    0.660210    0.038687
     12          6           0       -0.301864   -0.284929    0.508294
     13          6           0       -0.685623   -1.182790    1.496979
     14          6           0       -1.972339   -1.142678    2.021150
     15          1           0       -8.784160   -0.725240    5.749716
     16          1           0       -9.149765   -1.990867    3.433079
     17          1           0       -8.227798   -0.247342    1.395596
     18          1           0       -7.341803    1.954873    2.617453
     19          1           0       -7.646131    1.667758    5.276276
     20          1           0       -9.244945    1.612873    4.495027
     21          1           0       -3.201684    1.450847    0.189266
     22          1           0       -0.907356    1.361767   -0.733198
     23          1           0        0.703758   -0.321748    0.102771
     24          1           0        0.019169   -1.921193    1.864481
     25          1           0       -2.274830   -1.841928    2.791430
     26          6           0       -5.335437   -0.117996    2.551977
     27          6           0       -4.220657   -0.146401    2.092334
     28          6           0       -7.158914   -1.065075    4.237964
 ---------------------------------------------------------------------
                    Distance matrix (angstroms):
                    1          2          3          4          5
     1  C    0.000000
     2  C    1.499660   0.000000
     3  C    2.406888   1.538182   0.000000
     4  C    2.297067   2.403439   1.501354   0.000000
     5  C    2.435966   2.173063   1.521028   1.520480   0.000000
     6  C    1.513131   2.480454   2.482752   1.513060   2.493221
     7  C    2.618727   2.662779   3.478541   3.781976   2.665663
     8  C    6.369631   6.036318   5.189472   5.130161   4.057465
     9  N    3.672371   3.727589   4.584767   4.907354   3.719380
    10  C    7.332544   6.973156   5.898822   5.749644   4.943498
    11  C    8.666743   8.305392   7.266966   7.134154   6.294017
    12  C    9.142385   8.800430   7.948725   7.886734   6.857074
    13  C    8.407313   8.095510   7.452407   7.461295   6.263650
    14  C    7.021996   6.719944   6.127261   6.153742   4.904633
    15  H    1.084089   2.243855   3.430126   3.348178   3.449486
    16  H    2.299831   1.081938   2.353028   3.436939   3.148504
    17  H    3.437000   2.351174   1.081933   2.304115   2.344357
    18  H    3.347265   3.426497   2.244099   1.083823   2.241116
    19  H    2.179706   3.391302   3.394459   2.180356   2.975155
    20  H    2.173032   2.983970   2.986529   2.176763   3.415247
    21  H    7.165058   6.797297   5.558180   5.331758   4.780149
    22  H    9.453297   9.080728   7.934597   7.757230   7.062382
    23  H   10.220787   9.876907   9.024619   8.962095   7.941946
    24  H    9.025919   8.736161   8.234878   8.286950   7.013734
    25  H    6.588751   6.327044   5.978643   6.077801   4.706904
    26  C    3.791409   3.482698   2.675486   2.629686   1.422611
    27  C    4.964926   4.641001   3.804972   3.749683   2.628528
    28  C    1.519893   1.517274   2.165198   2.418299   1.558559
                    6          7          8          9         10
     6  C    0.000000
     7  C    3.741915   0.000000
     8  C    6.279282   5.207005   0.000000
     9  N    4.826564   1.149019   5.556007   0.000000
    10  C    7.020476   6.483082   1.406981   6.917635   0.000000
    11  C    8.380800   7.631263   2.425001   7.935078   1.389912
    12  C    9.033298   7.734811   2.799925   7.836728   2.411118
    13  C    8.485777   6.719933   2.424938   6.684239   2.786443
    14  C    7.146622   5.372398   1.407450   5.426081   2.423708
    15  H    2.283426   2.871470   7.248593   3.713889   8.283237
    16  H    3.437443   3.092203   6.772476   3.974290   7.738230
    17  H    3.436933   4.341412   5.333235   5.385404   5.872577
    18  H    2.281277   4.735306   5.048185   5.828309   5.411286
    19  H    1.093926   3.983809   6.313041   4.956748   7.052503
    20  H    1.094865   4.683016   7.224270   5.765198   7.867148
    21  H    6.678703   6.705920   2.156095   7.296709   1.083537
    22  H    9.050185   8.595096   3.406030   8.956537   2.144603
    23  H   10.107237   8.758936   3.884858   8.801452   3.393183
    24  H    9.222403   7.111482   3.405699   6.902250   3.871352
    25  H    6.910480   4.647772   2.155561   4.536179   3.404189
    26  C    3.752432   3.244405   2.635320   4.034399   3.570451
    27  C    4.894181   4.052637   1.429188   4.612337   2.466228
    28  C    2.481881   1.425965   5.111618   2.574974   6.203404
                   11         12         13         14         15
    11  C    0.000000
    12  C    1.389732   0.000000
    13  C    2.407093   1.389576   0.000000
    14  C    2.787073   2.411421   1.389965   0.000000
    15  H    9.589745   9.980768   9.158681   7.776719   0.000000
    16  H    9.036197   9.473644   8.720273   7.363994   2.665011
    17  H    7.209017   7.975534   7.600640   6.350095   4.415460
    18  H    6.780396   7.682839   7.443462   6.227483   4.367433
    19  H    8.361953   8.971338   8.417683   7.119432   2.691783
    20  H    9.240699   9.973685   9.490312   8.161123   2.693203
    21  H    2.151830   3.394651   3.869976   3.404917   8.174228
    22  H    1.084989   2.149310   3.390815   3.872062  10.412868
    23  H    2.148414   1.084934   2.148392   3.393464  11.048592
    24  H    3.390915   2.149340   1.084910   2.144000   9.696595
    25  H    3.870478   3.395519   2.153055   1.083413   7.236700
    26  C    4.896340   5.435197   4.885446   3.555585   4.742148
    27  C    3.735773   4.229103   3.731624   2.460197   5.876824
    28  C    7.486471   7.844629   7.030673   5.640997   2.245508
                   16         17         18         19         20
    16  H    0.000000
    17  H    2.835708   0.000000
    18  H    4.416202   2.669770   0.000000
    19  H    4.363924   4.366420   2.691540   0.000000
    20  H    3.758157   3.755191   2.695217   1.780328   0.000000
    21  H    7.599170   5.440671   4.826047   6.758538   7.422051
    22  H    9.825239   7.791654   7.278788   9.034296   9.844429
    23  H   10.534174   9.024945   8.731420  10.022173  11.045876
    24  H    9.302402   8.428172   8.353129   9.125664  10.258323
    25  H    6.906419   6.318931   6.334050   6.880642   7.963692
    26  C    4.339710   3.117643   2.885581   3.993748   4.696339
    27  C    5.430999   4.068514   3.799033   5.016227   5.840500
    28  C    2.338465   3.144877   3.432141   2.963756   3.404264
                   21         22         23         24         25
    21  H    0.000000
    22  H    2.474432   0.000000
    23  H    4.289761   2.475633   0.000000
    24  H    4.954886   4.287682   2.475987   0.000000
    25  H    4.297986   4.955467   4.290900   2.475469   0.000000
    26  C    3.549166   5.708764   6.520124   5.691747   3.520880
    27  C    2.685363   4.608272   5.314036   4.601949   2.673910
    28  C    6.195280   8.347694   8.914818   7.608629   5.152693
                   26         27         28
    26  C    0.000000
    27  C    1.206156   0.000000
    28  C    2.657928   3.752472   0.000000
 Symmetry turned off by external request.
 Stoichiometry    C16H11N
 Framework group  C1[X(C16H11N)]
 Deg. of freedom    78
 Full point group                 C1      NOp   1
 Rotational constants (GHZ):      1.1481799      0.2238916      0.1961473
 Leave Link  202 at Fri Jan 31 17:55:09 2025, MaxMem=   134217728 cpu:         0.0
 (Enter /home/mkochman/programs/g09/l301.exe)
 Standard basis: STO-3G (5D, 7F)
 Ernie: Thresh=  0.10000D-02 Tol=  0.10000D-05 Strict=F.
    96 basis functions,   288 primitive gaussians,    96 cartesian basis functions
    57 alpha electrons       57 beta electrons
       nuclear repulsion energy       995.9244772284 Hartrees.
 IExCor=    0 DFT=F Ex=HF Corr=None ExCW=0 ScaHFX=  1.000000
 ScaDFX=  1.000000  1.000000  1.000000  1.000000 ScalE2=  1.000000  1.000000
 IRadAn=      0 IRanWt=     -1 IRanGd=            0 ICorTp=0 IEmpDi=  4
 NAtoms=   28 NActive=   28 NUniq=   28 SFac= 1.00D+00 NAtFMM=   60 NAOKFM=F Big=F
 Integral buffers will be    131072 words long.
 Raffenetti 1 integral format.
 Two-electron integral symmetry is turned off.
 Leave Link  301 at Fri Jan 31 17:55:09 2025, MaxMem=   134217728 cpu:         0.0
 (Enter /home/mkochman/programs/g09/l402.exe)
 External calculation of energy and first derivatives.
 Running external command "bash run_external.bash R"
         input file       "/home/mkochman/systems/Z_MRSF_fixed/2_opt_qc/Gau-1872117.EIn"
         output file      "/home/mkochman/systems/Z_MRSF_fixed/2_opt_qc/Gau-1872117.EOu"
         message file     "/home/mkochman/systems/Z_MRSF_fixed/2_opt_qc/Gau-1872117.EMs"
         fchk file        "/home/mkochman/systems/Z_MRSF_fixed/2_opt_qc/Gau-1872117.EFC"
         mat. el file     "/home/mkochman/systems/Z_MRSF_fixed/2_opt_qc/Gau-1872117.EUF"
 Recovered energy= -671.015610770     dipole=      0.000000000000      0.000000000000      0.000000000000
 Energy=    -671.015611     NIter=   0.
 Dipole moment=       0.000000       0.000000       0.000000
 Leave Link  402 at Fri Jan 31 18:00:21 2025, MaxMem=   134217728 cpu:         0.0
 (Enter /home/mkochman/programs/g09/l716.exe)
 Dipole        = 0.00000000D+00 0.00000000D+00 0.00000000D+00
 -------------------------------------------------------------------
 Center     Atomic                   Forces (Hartrees/Bohr)
 Number     Number              X              Y              Z
 -------------------------------------------------------------------
      1        6           0.000012250    0.000092200    0.000020620
      2        6           0.000054730    0.000047330    0.000020720
      3        6          -0.000009830    0.000042670    0.000130200
      4        6          -0.000040790    0.000009790    0.000056370
      5        6          -0.000002350   -0.000025510   -0.000065560
      6        6          -0.000026290   -0.000003130   -0.000013340
      7        6          -0.000071480   -0.000050320   -0.000026610
      8        6           0.000057290   -0.000030040   -0.000040870
      9        7           0.000004460    0.000089380   -0.000021490
     10        6          -0.000077090   -0.000028880    0.000108970
     11        6           0.000027770    0.000023000   -0.000040750
     12        6           0.000017620   -0.000013080   -0.000006380
     13        6           0.000039640   -0.000026530    0.000007190
     14        6          -0.000088600    0.000029440   -0.000006100
     15        1           0.000007980   -0.000057560   -0.000038360
     16        1           0.000017030   -0.000001200   -0.000028850
     17        1           0.000002760   -0.000037700   -0.000004300
     18        1           0.000014490   -0.000053610   -0.000043280
     19        1           0.000000530    0.000001070    0.000004250
     20        1          -0.000015770    0.000009330    0.000007350
     21        1           0.000007420    0.000005720   -0.000007600
     22        1           0.000011010   -0.000008280    0.000006880
     23        1           0.000012690    0.000008010   -0.000001990
     24        1           0.000003210    0.000012020   -0.000013240
     25        1           0.000012020   -0.000005950   -0.000000700
     26        6           0.000029180   -0.000019640    0.000012760
     27        6          -0.000054910    0.000048800    0.000007650
     28        6           0.000006410   -0.000061260   -0.000018710
 -------------------------------------------------------------------
 Cartesian Forces:  Max     0.000130200 RMS     0.000038603
 Leave Link  716 at Fri Jan 31 18:00:21 2025, MaxMem=   134217728 cpu:         0.0
 (Enter /home/mkochman/programs/g09/l103.exe)

 GradGradGradGradGradGradGradGradGradGradGradGradGradGradGradGradGradGrad
 Berny optimization.
 Using GEDIIS/GDIIS optimizer.
 FormGI is forming the generalized inverse of G from B-inverse, IUseBI=4.
 GSVD:  received Info=                   1 from GESDD.
 Internal  Forces:  Max     0.000100436 RMS     0.000021364
 Search for a local minimum.
 Step number  11 out of a maximum of  168
 All quantities printed in internal units (Hartrees-Bohrs-Radians)
 RMS Force = .21364D-04 SwitMx=.10000D-02 MixMth= 2
 Mixed Optimization -- En-DIIS/RFO-DIIS
 Swapping is turned off.
 Update second derivatives using D2CorX and points    3    4    5    6    7
                                                      8    9   10   11
 DE= -1.00D-07 DEPred=-1.11D-06 R= 9.00D-02
 Trust test= 9.00D-02 RLast= 3.26D-02 DXMaxT set to 2.12D-01
 ITU= -1  1  1  1  1  0 -1  1  0  1  0
     Eigenvalues ---    0.00054   0.01183   0.01240   0.01329   0.01475
     Eigenvalues ---    0.01770   0.01875   0.01928   0.01997   0.02015
     Eigenvalues ---    0.02029   0.02042   0.02051   0.02070   0.02104
     Eigenvalues ---    0.02142   0.02183   0.02637   0.03853   0.04229
     Eigenvalues ---    0.04765   0.05317   0.05757   0.06068   0.06332
     Eigenvalues ---    0.06871   0.07018   0.07621   0.08153   0.08681
     Eigenvalues ---    0.09548   0.10633   0.11211   0.12060   0.13733
     Eigenvalues ---    0.15682   0.15999   0.16000   0.16005   0.16058
     Eigenvalues ---    0.16178   0.16330   0.20084   0.20487   0.22025
     Eigenvalues ---    0.22070   0.22728   0.23376   0.23934   0.25356
     Eigenvalues ---    0.27001   0.28381   0.28918   0.30317   0.31211
     Eigenvalues ---    0.32633   0.34631   0.34710   0.34918   0.34943
     Eigenvalues ---    0.35027   0.35147   0.35239   0.36290   0.36590
     Eigenvalues ---    0.37187   0.37404   0.37934   0.40656   0.40714
     Eigenvalues ---    0.41982   0.44535   0.44991   0.46202   0.46530
     Eigenvalues ---    0.50053   1.00013   1.27276
 En-DIIS/RFO-DIIS IScMMF=        0 using points:    11   10    9    8    7
 RFO step:  Lambda=-1.97331887D-07.
 NNeg= 0 NP= 5 Switch=  2.50D-03 Rises=F DC=  5.58D-05 SmlDif=  1.00D-05
 RMS Error=  0.9317195494D-04 NUsed= 5 EDIIS=F
 DidBck=F Rises=F RFO-DIIS coefs:    1.18302    0.00869   -0.16942   -0.01228   -0.01002
 Iteration  1 RMS(Cart)=  0.00956118 RMS(Int)=  0.00002896
 Iteration  2 RMS(Cart)=  0.00004778 RMS(Int)=  0.00000049
 Iteration  3 RMS(Cart)=  0.00000000 RMS(Int)=  0.00000049
 ITry= 1 IFail=0 DXMaxC= 3.40D-02 DCOld= 1.00D+10 DXMaxT= 2.12D-01 DXLimC= 3.00D+00 Rises=F
 Variable       Old X    -DE/DX   Delta X   Delta X   Delta X     New X
                                 (Linear)    (Quad)   (Total)
    R1        2.83395  -0.00002  -0.00001  -0.00002  -0.00002   2.83393
    R2        2.85940   0.00000  -0.00005  -0.00004  -0.00009   2.85931
    R3        2.04863  -0.00002   0.00001  -0.00003  -0.00001   2.04862
    R4        2.87218   0.00000   0.00003   0.00012   0.00015   2.87234
    R5        2.90674  -0.00008   0.00017  -0.00004   0.00013   2.90688
    R6        2.04457  -0.00001   0.00000  -0.00001  -0.00001   2.04456
    R7        2.86723  -0.00004   0.00011  -0.00018  -0.00007   2.86716
    R8        2.83715  -0.00004   0.00008  -0.00005   0.00003   2.83718
    R9        2.87433  -0.00002   0.00004  -0.00010  -0.00005   2.87427
   R10        2.04456   0.00001  -0.00001   0.00001   0.00000   2.04456
   R11        2.87329   0.00001  -0.00002   0.00011   0.00009   2.87338
   R12        2.85927   0.00001  -0.00006  -0.00004  -0.00010   2.85917
   R13        2.04813  -0.00002   0.00001  -0.00003  -0.00002   2.04811
   R14        2.68835   0.00001   0.00001   0.00004   0.00005   2.68840
   R15        2.94525  -0.00003  -0.00004  -0.00013  -0.00017   2.94508
   R16        2.06722   0.00000   0.00000   0.00002   0.00002   2.06724
   R17        2.06899   0.00002  -0.00001   0.00005   0.00004   2.06903
   R18        2.17133  -0.00007   0.00004   0.00000   0.00003   2.17137
   R19        2.69468  -0.00008   0.00011  -0.00003   0.00008   2.69476
   R20        2.65881  -0.00005   0.00007  -0.00004   0.00003   2.65884
   R21        2.65969  -0.00002   0.00003  -0.00001   0.00001   2.65971
   R22        2.70077   0.00004  -0.00005   0.00004  -0.00001   2.70077
   R23        2.62655   0.00007  -0.00008   0.00004  -0.00004   2.62651
   R24        2.04759   0.00000   0.00000   0.00001   0.00001   2.04759
   R25        2.62621   0.00001  -0.00002   0.00001  -0.00001   2.62620
   R26        2.05033  -0.00001   0.00001  -0.00001   0.00000   2.05034
   R27        2.62592   0.00001  -0.00001   0.00001   0.00000   2.62592
   R28        2.05023   0.00001  -0.00002   0.00002   0.00000   2.05023
   R29        2.62665   0.00006  -0.00007   0.00005  -0.00003   2.62663
   R30        2.05018  -0.00001   0.00001  -0.00002  -0.00001   2.05018
   R31        2.04735   0.00000   0.00000   0.00001   0.00001   2.04737
   R32        2.27931  -0.00002   0.00001  -0.00002  -0.00001   2.27929
    A1        1.93441   0.00000   0.00001   0.00000   0.00001   1.93443
    A2        2.08904  -0.00002   0.00013  -0.00035  -0.00022   2.08882
    A3        2.13315   0.00003  -0.00010   0.00036   0.00026   2.13341
    A4        1.91684   0.00002  -0.00005   0.00012   0.00006   1.91690
    A5        2.06289  -0.00003   0.00005  -0.00030  -0.00025   2.06264
    A6        1.82902   0.00000   0.00000  -0.00005  -0.00004   1.82898
    A7        2.18481   0.00001  -0.00009   0.00021   0.00012   2.18493
    A8        2.21546  -0.00001   0.00008  -0.00013  -0.00006   2.21540
    A9        1.57507   0.00001  -0.00005   0.00000  -0.00005   1.57502
   A10        2.22415  -0.00001   0.00003  -0.00007  -0.00004   2.22412
   A11        1.82387   0.00002  -0.00007   0.00000  -0.00007   1.82380
   A12        1.57992   0.00001  -0.00002  -0.00003  -0.00005   1.57986
   A13        2.21219  -0.00002   0.00011  -0.00017  -0.00006   2.21213
   A14        2.18954   0.00000  -0.00011   0.00019   0.00008   2.18962
   A15        2.22847  -0.00002   0.00014   0.00000   0.00014   2.22861
   A16        1.93554   0.00000   0.00003  -0.00003   0.00000   1.93554
   A17        2.08733  -0.00002   0.00012  -0.00035  -0.00023   2.08710
   A18        1.92942   0.00001  -0.00004   0.00018   0.00014   1.92956
   A19        2.05563  -0.00003   0.00008  -0.00031  -0.00023   2.05540
   A20        2.13009   0.00003  -0.00012   0.00034   0.00021   2.13030
   A21        2.28078   0.00002  -0.00036  -0.00004  -0.00040   2.28038
   A22        1.55929  -0.00002   0.00005   0.00000   0.00005   1.55934
   A23        2.20965   0.00001  -0.00035  -0.00030  -0.00066   2.20900
   A24        1.80659  -0.00001   0.00002  -0.00006  -0.00004   1.80655
   A25        2.20055  -0.00001   0.00041   0.00031   0.00072   2.20127
   A26        1.72374  -0.00002   0.00005  -0.00007  -0.00002   1.72373
   A27        1.96284   0.00000   0.00002   0.00001   0.00003   1.96287
   A28        1.95235   0.00001  -0.00001   0.00005   0.00003   1.95238
   A29        1.96386   0.00000   0.00002   0.00001   0.00003   1.96389
   A30        1.95773   0.00001  -0.00004   0.00008   0.00004   1.95777
   A31        1.89989  -0.00001  -0.00002  -0.00008  -0.00010   1.89979
   A32        2.07514   0.00000  -0.00001  -0.00002  -0.00003   2.07511
   A33        2.10860  -0.00002  -0.00001  -0.00002  -0.00003   2.10857
   A34        2.09945   0.00002   0.00002   0.00004   0.00006   2.09951
   A35        2.09842   0.00001  -0.00002   0.00002   0.00000   2.09841
   A36        2.08329   0.00001  -0.00007  -0.00004  -0.00011   2.08318
   A37        2.10148  -0.00002   0.00009   0.00001   0.00011   2.10159
   A38        2.09999   0.00000   0.00001   0.00000   0.00002   2.10000
   A39        2.08760   0.00002  -0.00005   0.00005   0.00001   2.08761
   A40        2.09559  -0.00001   0.00003  -0.00005  -0.00002   2.09557
   A41        2.09460  -0.00002   0.00003  -0.00001   0.00001   2.09461
   A42        2.09420   0.00000   0.00000  -0.00001  -0.00001   2.09419
   A43        2.09439   0.00001  -0.00003   0.00002  -0.00001   2.09438
   A44        2.10055   0.00000  -0.00002  -0.00002  -0.00004   2.10052
   A45        2.09598  -0.00002   0.00005  -0.00004   0.00001   2.09599
   A46        2.08665   0.00002  -0.00003   0.00006   0.00003   2.08668
   A47        2.09768   0.00001   0.00001   0.00003   0.00004   2.09772
   A48        2.08191   0.00001  -0.00007  -0.00001  -0.00009   2.08182
   A49        2.10360  -0.00002   0.00006  -0.00002   0.00004   2.10365
   A50        1.82573   0.00000   0.00000   0.00002   0.00002   1.82574
   A51        2.18958   0.00001  -0.00026  -0.00032  -0.00058   2.18900
   A52        1.56889   0.00000   0.00003   0.00003   0.00006   1.56895
   A53        2.26095   0.00001  -0.00039  -0.00016  -0.00055   2.26040
   A54        2.20766  -0.00001   0.00038   0.00030   0.00068   2.20834
   A55        3.14198  -0.00008   0.00063  -0.00052   0.00010   3.14208
   A56        3.11449  -0.00001  -0.00012   0.00009  -0.00004   3.11445
   A57        3.15015   0.00004   0.00020   0.00034   0.00054   3.15069
   A58        3.13595   0.00010  -0.00048   0.00050   0.00002   3.13597
   A59        3.14064   0.00001  -0.00024   0.00044   0.00020   3.14085
   A60        3.14091  -0.00001  -0.00006   0.00000  -0.00006   3.14085
    D1        0.34709   0.00001   0.00001   0.00006   0.00006   0.34716
    D2       -2.46627   0.00001   0.00000   0.00001   0.00002  -2.46625
    D3        2.98065   0.00002   0.00005   0.00021   0.00025   2.98091
    D4        0.16729   0.00002   0.00004   0.00016   0.00020   0.16750
    D5       -0.53369   0.00000   0.00001  -0.00018  -0.00016  -0.53385
    D6       -2.60867   0.00000  -0.00004  -0.00016  -0.00020  -2.60887
    D7        1.53007   0.00000  -0.00001  -0.00010  -0.00011   1.52996
    D8        3.13093   0.00000  -0.00011  -0.00009  -0.00019   3.13074
    D9        1.05595   0.00001  -0.00016  -0.00007  -0.00023   1.05572
   D10       -1.08850   0.00000  -0.00013  -0.00001  -0.00014  -1.08864
   D11        0.59715  -0.00001   0.00005  -0.00025  -0.00021   0.59695
   D12       -1.47783  -0.00001  -0.00001  -0.00024  -0.00024  -1.47807
   D13        2.66091  -0.00001   0.00002  -0.00018  -0.00016   2.66075
   D14       -0.39021   0.00001  -0.00003   0.00011   0.00008  -0.39012
   D15        2.40319   0.00000   0.00039   0.00018   0.00057   2.40375
   D16       -2.95162  -0.00002   0.00018  -0.00030  -0.00013  -2.95175
   D17       -0.15823  -0.00003   0.00059  -0.00023   0.00036  -0.15787
   D18        0.00361   0.00000  -0.00004   0.00010   0.00005   0.00367
   D19        1.04177   0.00002  -0.00008   0.00017   0.00009   1.04186
   D20       -2.79219  -0.00001   0.00021  -0.00002   0.00019  -2.79200
   D21        2.80928   0.00001  -0.00008   0.00023   0.00015   2.80943
   D22       -2.43575   0.00003  -0.00011   0.00030   0.00019  -2.43556
   D23        0.01348   0.00000   0.00017   0.00011   0.00029   0.01376
   D24       -1.03408  -0.00001  -0.00002   0.00000  -0.00002  -1.03410
   D25        0.00408   0.00001  -0.00005   0.00007   0.00002   0.00410
   D26        2.45331  -0.00002   0.00024  -0.00012   0.00012   2.45342
   D27       -0.00398  -0.00001   0.00005  -0.00007  -0.00002  -0.00400
   D28       -2.45296   0.00001  -0.00021  -0.00045  -0.00066  -2.45362
   D29        2.43024  -0.00002   0.00014  -0.00034  -0.00020   2.43004
   D30       -0.01874  -0.00001  -0.00012  -0.00072  -0.00084  -0.01958
   D31       -0.35355  -0.00001   0.00007  -0.00022  -0.00016  -0.35371
   D32       -2.97961  -0.00002   0.00006  -0.00026  -0.00021  -2.97982
   D33        2.44815   0.00000  -0.00013  -0.00020  -0.00033   2.44782
   D34       -0.17791  -0.00002  -0.00014  -0.00024  -0.00038  -0.17829
   D35        2.44060  -0.00002   0.00042   0.00041   0.00083   2.44143
   D36       -0.00397  -0.00001   0.00005  -0.00006  -0.00002  -0.00399
   D37        0.00174   0.00001   0.00016   0.00071   0.00086   0.00260
   D38       -2.44283   0.00002  -0.00022   0.00023   0.00001  -2.44282
   D39       -2.38816   0.00001  -0.00029  -0.00013  -0.00042  -2.38858
   D40        0.38521   0.00001   0.00001  -0.00017  -0.00017   0.38505
   D41        0.17605   0.00003  -0.00047   0.00032  -0.00014   0.17590
   D42        2.94942   0.00003  -0.00017   0.00028   0.00011   2.94954
   D43        0.53679   0.00000  -0.00004   0.00024   0.00020   0.53699
   D44        2.61101   0.00000   0.00002   0.00022   0.00023   2.61124
   D45       -1.52290   0.00000  -0.00003   0.00019   0.00015  -1.52275
   D46       -0.59963   0.00001  -0.00004   0.00026   0.00022  -0.59942
   D47        1.47458   0.00000   0.00001   0.00024   0.00025   1.47484
   D48       -2.65933   0.00000  -0.00003   0.00021   0.00017  -2.65915
   D49       -3.13504   0.00000   0.00006   0.00004   0.00010  -3.13494
   D50       -1.06082   0.00000   0.00011   0.00002   0.00013  -1.06069
   D51        1.08845   0.00000   0.00007  -0.00001   0.00005   1.08851
   D52        0.94827   0.00003   0.00421   0.01228   0.01649   0.96477
   D53       -2.19255   0.00003   0.00442   0.01163   0.01605  -2.17651
   D54       -0.43838   0.00000   0.00453   0.01246   0.01699  -0.42138
   D55        2.70398   0.00000   0.00474   0.01181   0.01655   2.72053
   D56       -3.12656   0.00002   0.00409   0.01297   0.01706  -3.10950
   D57        0.01579   0.00001   0.00430   0.01232   0.01662   0.03241
   D58       -1.00818   0.00001  -0.00003   0.00005   0.00003  -1.00815
   D59        0.00402   0.00001  -0.00005   0.00007   0.00002   0.00404
   D60        2.48642   0.00001  -0.00027   0.00015  -0.00012   2.48629
   D61        0.00394  -0.00001   0.00001   0.00004   0.00005   0.00400
   D62        1.01615  -0.00001  -0.00001   0.00005   0.00004   1.01619
   D63       -2.78465  -0.00001  -0.00023   0.00013  -0.00010  -2.78475
   D64        2.77990   0.00000   0.00010  -0.00017  -0.00008   2.77982
   D65       -2.49109   0.00000   0.00007  -0.00016  -0.00009  -2.49118
   D66       -0.00870   0.00000  -0.00015  -0.00008  -0.00023  -0.00893
   D67        0.00051   0.00000  -0.00001   0.00023   0.00022   0.00073
   D68       -3.14098   0.00000   0.00001   0.00018   0.00018  -3.14080
   D69       -3.14100   0.00000   0.00012  -0.00011   0.00001  -3.14099
   D70        0.00070   0.00000   0.00013  -0.00016  -0.00002   0.00067
   D71        0.00053   0.00000   0.00002  -0.00012  -0.00010   0.00043
   D72       -3.14115   0.00000   0.00000  -0.00023  -0.00024  -3.14139
   D73       -3.14115   0.00000  -0.00010   0.00021   0.00011  -3.14105
   D74        0.00035   0.00000  -0.00013   0.00010  -0.00003   0.00032
   D75       -0.00102   0.00000   0.00000  -0.00019  -0.00019  -0.00121
   D76        3.14116   0.00000  -0.00002  -0.00002  -0.00004   3.14112
   D77        3.14047   0.00000  -0.00001  -0.00014  -0.00015   3.14032
   D78       -0.00053   0.00000  -0.00003   0.00003   0.00000  -0.00054
   D79        0.00050   0.00000  -0.00001   0.00004   0.00003   0.00052
   D80       -3.14120   0.00001  -0.00007   0.00020   0.00013  -3.14106
   D81        3.14150   0.00000   0.00001  -0.00013  -0.00012   3.14138
   D82       -0.00020   0.00000  -0.00004   0.00003  -0.00001  -0.00021
   D83        0.00054   0.00000   0.00003   0.00007   0.00010   0.00064
   D84        3.14153   0.00000   0.00001   0.00013   0.00014  -3.14152
   D85       -3.14095   0.00000   0.00008  -0.00009  -0.00001  -3.14096
   D86        0.00004   0.00000   0.00006  -0.00003   0.00003   0.00007
   D87       -0.00105   0.00000  -0.00003  -0.00002  -0.00006  -0.00111
   D88        3.14063   0.00000  -0.00001   0.00009   0.00008   3.14071
   D89        3.14114   0.00000  -0.00001  -0.00009  -0.00010   3.14104
   D90       -0.00036   0.00000   0.00001   0.00002   0.00004  -0.00032
         Item               Value     Threshold  Converged?
 Maximum Force            0.000100     0.000450     YES
 RMS     Force            0.000021     0.000300     YES
 Maximum Displacement     0.033984     0.001800     NO 
 RMS     Displacement     0.009562     0.001200     NO 
 Predicted change in Energy=-7.785612D-07
 GradGradGradGradGradGradGradGradGradGradGradGradGradGradGradGradGradGrad

 Leave Link  103 at Fri Jan 31 18:00:21 2025, MaxMem=   134217728 cpu:         0.0
 (Enter /home/mkochman/programs/g09/l202.exe)
                          Input orientation:                          
 ---------------------------------------------------------------------
 Center     Atomic      Atomic             Coordinates (Angstroms)
 Number     Number       Type             X           Y           Z
 ---------------------------------------------------------------------
      1          6           0       -8.358329   -0.339631    4.829673
      2          6           0       -8.512065   -1.127553    3.562988
      3          6           0       -8.008110   -0.189202    2.453147
      4          6           0       -7.600181    1.062161    3.175502
      5          6           0       -6.641227   -0.116359    3.116292
      6          6           0       -8.261604    1.141123    4.533985
      7          6           0       -6.415864   -2.094482    4.889480
      8          6           0       -2.897377   -0.190086    1.553854
      9          7           0       -5.821060   -2.930454    5.406824
     10          6           0       -2.491767    0.722747    0.562967
     11          6           0       -1.201910    0.669207    0.048000
     12          6           0       -0.301883   -0.284623    0.507893
     13          6           0       -0.689804   -1.191366    1.486800
     14          6           0       -1.976614   -1.151543    2.010724
     15          1           0       -8.782887   -0.718514    5.752403
     16          1           0       -9.145897   -1.995997    3.441991
     17          1           0       -8.227550   -0.260475    1.396102
     18          1           0       -7.345692    1.949222    2.607161
     19          1           0       -7.650045    1.674758    5.267422
     20          1           0       -9.248578    1.612686    4.486224
     21          1           0       -3.194327    1.466566    0.206315
     22          1           0       -0.899903    1.377758   -0.716168
     23          1           0        0.703795   -0.321228    0.102488
     24          1           0        0.011792   -1.936473    1.846802
     25          1           0       -2.282405   -1.857618    2.773447
     26          6           0       -5.335595   -0.119085    2.551299
     27          6           0       -4.220857   -0.146730    2.091523
     28          6           0       -7.157003   -1.062274    4.242367
 ---------------------------------------------------------------------
                    Distance matrix (angstroms):
                    1          2          3          4          5
     1  C    0.000000
     2  C    1.499649   0.000000
     3  C    2.406897   1.538252   0.000000
     4  C    2.296975   2.403441   1.501370   0.000000
     5  C    2.435973   2.173037   1.520999   1.520530   0.000000
     6  C    1.513083   2.480415   2.482722   1.513008   2.493339
     7  C    2.618444   2.662440   3.478657   3.782159   2.666074
     8  C    6.369878   6.036571   5.189250   5.129739   4.057469
     9  N    3.671947   3.727156   4.584960   4.907652   3.719992
    10  C    7.331437   6.976226   5.902074   5.747733   4.943843
    11  C    8.665823   8.307939   7.269523   7.132570   6.294259
    12  C    9.142599   8.800638   7.948525   7.886388   6.857064
    13  C    8.408718   8.093356   7.449549   7.462132   6.263411
    14  C    7.023671   6.717307   6.123788   6.154811   4.904334
    15  H    1.084082   2.243702   3.430093   3.348137   3.449403
    16  H    2.299885   1.081932   2.353057   3.436945   3.148411
    17  H    3.436972   2.351206   1.081933   2.304175   2.344408
    18  H    3.347214   3.426453   2.243964   1.083814   2.241007
    19  H    2.179692   3.391331   3.394510   2.180342   2.975429
    20  H    2.173026   2.983912   2.986463   2.176760   3.415347
    21  H    7.162730   6.802576   5.564380   5.328335   4.780662
    22  H    9.451661   9.084755   7.938925   7.754896   7.062785
    23  H   10.220993   9.877110   9.024429   8.961763   7.941934
    24  H    9.028086   8.732456   8.230397   8.288509   7.013350
    25  H    6.591601   6.321791   5.972429   6.079926   4.706257
    26  C    3.791642   3.482885   2.675236   2.629320   1.422638
    27  C    4.965214   4.641303   3.804716   3.749168   2.628548
    28  C    1.519975   1.517238   2.165166   2.418230   1.558469
                    6          7          8          9         10
     6  C    0.000000
     7  C    3.741961   0.000000
     8  C    6.279190   5.208923   0.000000
     9  N    4.826577   1.149037   5.559039   0.000000
    10  C    7.016769   6.484908   1.406997   6.920478   0.000000
    11  C    8.377712   7.633035   2.424993   7.937953   1.389888
    12  C    9.033235   7.736579   2.799922   7.839723   2.411103
    13  C    8.488699   6.721728   2.424962   6.687362   2.786462
    14  C    7.150123   5.374320   1.407457   5.429345   2.423705
    15  H    2.283534   2.870666   7.248881   3.712751   8.281647
    16  H    3.437433   3.091602   6.772767   3.973452   7.743242
    17  H    3.436851   4.341599   5.332972   5.385711   5.878780
    18  H    2.281353   4.735515   5.047137   5.828710   5.407731
    19  H    1.093939   3.984120   6.313167   4.957075   7.045995
    20  H    1.094883   4.682945   7.224024   5.765024   7.863742
    21  H    6.671726   6.707563   2.156047   7.299233   1.083540
    22  H    9.045151   8.596835   3.406030   8.959325   2.144588
    23  H   10.107176   8.760666   3.884856   8.804418   3.393161
    24  H    9.227222   7.113200   3.405724   6.905354   3.871368
    25  H    6.916847   4.649644   2.155519   4.539574   3.404165
    26  C    3.752426   3.245962   2.635307   4.036521   3.570644
    27  C    4.894060   4.054672   1.429183   4.615300   2.466216
    28  C    2.481964   1.426007   5.112067   2.575034   6.203927
                   11         12         13         14         15
    11  C    0.000000
    12  C    1.389727   0.000000
    13  C    2.407100   1.389577   0.000000
    14  C    2.787038   2.411384   1.389951   0.000000
    15  H    9.588389   9.981011   9.160620   7.779012   0.000000
    16  H    9.040432   9.473875   8.716405   7.359364   2.664910
    17  H    7.213966   7.975318   7.595552   6.343971   4.415378
    18  H    6.777448   7.681942   7.444418   6.228762   4.367482
    19  H    8.356551   8.971497   8.423344   7.126140   2.691894
    20  H    9.237795   9.973477   9.492728   8.163977   2.693431
    21  H    2.151877   3.394679   3.869998   3.404881   8.171026
    22  H    1.084992   2.149294   3.390813   3.872029  10.410486
    23  H    2.148404   1.084934   2.148389   3.393432  11.048824
    24  H    3.390918   2.149344   1.084906   2.144002   9.699666
    25  H    3.870449   3.395514   2.153075   1.083419   7.240719
    26  C    4.896454   5.435178   4.885317   3.555410   4.742384
    27  C    3.735743   4.229096   3.731661   2.460244   5.877168
    28  C    7.486914   7.844980   7.030966   5.641332   2.245413
                   16         17         18         19         20
    16  H    0.000000
    17  H    2.835676   0.000000
    18  H    4.416156   2.669663   0.000000
    19  H    4.363968   4.366435   2.691644   0.000000
    20  H    3.758132   3.755008   2.695387   1.780290   0.000000
    21  H    7.607899   5.452669   4.819838   6.746226   7.415721
    22  H    9.832036   7.799994   7.274564   9.025296   9.839738
    23  H   10.534399   9.024747   8.730554  10.022332  11.045673
    24  H    9.295776   8.420146   8.355198   9.134844  10.262433
    25  H    6.897364   6.308146   6.336920   6.892688   7.968951
    26  C    4.339877   3.117351   2.884702   3.993980   4.696212
    27  C    5.431351   4.068186   3.797827   5.016322   5.840216
    28  C    2.338405   3.144866   3.431999   2.963980   3.404345
                   21         22         23         24         25
    21  H    0.000000
    22  H    2.474519   0.000000
    23  H    4.289795   2.475600   0.000000
    24  H    4.954904   4.287672   2.475988   0.000000
    25  H    4.297903   4.955440   4.290910   2.475526   0.000000
    26  C    3.549403   5.708961   6.520104   5.691551   3.520485
    27  C    2.685237   4.608245   5.314029   4.601998   2.673903
    28  C    6.195769   8.348182   8.915150   7.608849   5.152864
                   26         27         28
    26  C    0.000000
    27  C    1.206150   0.000000
    28  C    2.658354   3.753040   0.000000
 Symmetry turned off by external request.
 Stoichiometry    C16H11N
 Framework group  C1[X(C16H11N)]
 Deg. of freedom    78
 Full point group                 C1      NOp   1
 Rotational constants (GHZ):      1.1479452      0.2238747      0.1961101
 Leave Link  202 at Fri Jan 31 18:00:21 2025, MaxMem=   134217728 cpu:         0.0
 (Enter /home/mkochman/programs/g09/l301.exe)
 Standard basis: STO-3G (5D, 7F)
 Ernie: Thresh=  0.10000D-02 Tol=  0.10000D-05 Strict=F.
    96 basis functions,   288 primitive gaussians,    96 cartesian basis functions
    57 alpha electrons       57 beta electrons
       nuclear repulsion energy       995.8981036995 Hartrees.
 IExCor=    0 DFT=F Ex=HF Corr=None ExCW=0 ScaHFX=  1.000000
 ScaDFX=  1.000000  1.000000  1.000000  1.000000 ScalE2=  1.000000  1.000000
 IRadAn=      0 IRanWt=     -1 IRanGd=            0 ICorTp=0 IEmpDi=  4
 NAtoms=   28 NActive=   28 NUniq=   28 SFac= 1.00D+00 NAtFMM=   60 NAOKFM=F Big=F
 Integral buffers will be    131072 words long.
 Raffenetti 1 integral format.
 Two-electron integral symmetry is turned off.
 Leave Link  301 at Fri Jan 31 18:00:21 2025, MaxMem=   134217728 cpu:         0.0
 (Enter /home/mkochman/programs/g09/l402.exe)
 External calculation of energy and first derivatives.
 Running external command "bash run_external.bash R"
         input file       "/home/mkochman/systems/Z_MRSF_fixed/2_opt_qc/Gau-1872117.EIn"
         output file      "/home/mkochman/systems/Z_MRSF_fixed/2_opt_qc/Gau-1872117.EOu"
         message file     "/home/mkochman/systems/Z_MRSF_fixed/2_opt_qc/Gau-1872117.EMs"
         fchk file        "/home/mkochman/systems/Z_MRSF_fixed/2_opt_qc/Gau-1872117.EFC"
         mat. el file     "/home/mkochman/systems/Z_MRSF_fixed/2_opt_qc/Gau-1872117.EUF"
 Recovered energy= -671.015610010     dipole=      0.000000000000      0.000000000000      0.000000000000
 Energy=    -671.015610     NIter=   0.
 Dipole moment=       0.000000       0.000000       0.000000
 Leave Link  402 at Fri Jan 31 18:05:35 2025, MaxMem=   134217728 cpu:         0.0
 (Enter /home/mkochman/programs/g09/l716.exe)
 Dipole        = 0.00000000D+00 0.00000000D+00 0.00000000D+00
 -------------------------------------------------------------------
 Center     Atomic                   Forces (Hartrees/Bohr)
 Number     Number              X              Y              Z
 -------------------------------------------------------------------
      1        6           0.000006790    0.000033680   -0.000000770
      2        6           0.000052320    0.000093150   -0.000021580
      3        6          -0.000055640    0.000028040    0.000174330
      4        6          -0.000047730   -0.000028840   -0.000004650
      5        6           0.000020610    0.000055550   -0.000128360
      6        6          -0.000022190    0.000031840    0.000024190
      7        6          -0.000005620   -0.000037190   -0.000041890
      8        6           0.000072980    0.000007680   -0.000063790
      9        7          -0.000024750    0.000117470   -0.000046190
     10        6          -0.000109090   -0.000051580    0.000120490
     11        6           0.000044010    0.000038210   -0.000052830
     12        6           0.000024380   -0.000018670   -0.000001710
     13        6           0.000046010   -0.000017370   -0.000000690
     14        6          -0.000122360    0.000025100    0.000010440
     15        1           0.000004360   -0.000033840   -0.000024660
     16        1           0.000011910   -0.000001960   -0.000024240
     17        1           0.000014170   -0.000036340   -0.000005390
     18        1           0.000008980   -0.000035980   -0.000028280
     19        1           0.000001840   -0.000006510   -0.000000320
     20        1          -0.000006590   -0.000001080    0.000001240
     21        1           0.000017900    0.000008530   -0.000014340
     22        1           0.000010220   -0.000010020    0.000006760
     23        1           0.000012010    0.000006800   -0.000003790
     24        1           0.000003280    0.000009550   -0.000012950
     25        1           0.000020180   -0.000006890   -0.000004140
     26        6           0.000021670   -0.000056530    0.000080040
     27        6          -0.000032860    0.000010520    0.000024320
     28        6          -0.000015730   -0.000126830    0.000046930
 -------------------------------------------------------------------
 Cartesian Forces:  Max     0.000174330 RMS     0.000048127
 Leave Link  716 at Fri Jan 31 18:05:35 2025, MaxMem=   134217728 cpu:         0.0
 (Enter /home/mkochman/programs/g09/l103.exe)

 GradGradGradGradGradGradGradGradGradGradGradGradGradGradGradGradGradGrad
 Berny optimization.
 Using GEDIIS/GDIIS optimizer.
 FormGI is forming the generalized inverse of G from B-inverse, IUseBI=4.
 GSVD:  received Info=                   1 from GESDD.
 Internal  Forces:  Max     0.000118338 RMS     0.000025477
 Search for a local minimum.
 Step number  12 out of a maximum of  168
 All quantities printed in internal units (Hartrees-Bohrs-Radians)
 RMS Force = .25477D-04 SwitMx=.10000D-02 MixMth= 2
 Mixed Optimization -- En-DIIS/RFO-DIIS
 Swapping is turned off.
 Update second derivatives using D2CorX and points    3    4    5    6    7
                                                      8    9   10   11   12
 DE=  7.60D-07 DEPred=-7.79D-07 R=-9.76D-01
 Trust test=-9.76D-01 RLast= 4.08D-02 DXMaxT set to 1.06D-01
 ITU= -1 -1  1  1  1  1  0 -1  1  0  1  0
     Eigenvalues ---    0.00033   0.01177   0.01250   0.01343   0.01503
     Eigenvalues ---    0.01770   0.01874   0.01917   0.01997   0.02019
     Eigenvalues ---    0.02029   0.02042   0.02053   0.02074   0.02106
     Eigenvalues ---    0.02142   0.02183   0.02601   0.03892   0.04227
     Eigenvalues ---    0.04857   0.05296   0.05730   0.06086   0.06333
     Eigenvalues ---    0.06827   0.07006   0.07624   0.08279   0.08668
     Eigenvalues ---    0.09439   0.10429   0.10885   0.13364   0.13864
     Eigenvalues ---    0.15668   0.15999   0.16000   0.16006   0.16062
     Eigenvalues ---    0.16170   0.16363   0.20493   0.20801   0.22044
     Eigenvalues ---    0.22226   0.22921   0.23630   0.24091   0.25310
     Eigenvalues ---    0.27219   0.28834   0.28957   0.30320   0.31206
     Eigenvalues ---    0.32464   0.34627   0.34714   0.34913   0.34945
     Eigenvalues ---    0.35024   0.35152   0.35242   0.36275   0.36572
     Eigenvalues ---    0.37182   0.37421   0.37979   0.40666   0.40716
     Eigenvalues ---    0.41934   0.44544   0.44960   0.46175   0.46530
     Eigenvalues ---    0.53171   1.00199   1.28613
 En-DIIS/RFO-DIIS IScMMF=        0 using points:    12   11   10    9    8
 RFO step:  Lambda=-2.31085135D-07.
 NNeg= 0 NP= 5 Switch=  2.50D-03 Rises=F DC=  1.25D-05 SmlDif=  1.00D-05
 RMS Error=  0.9051317665D-04 NUsed= 5 EDIIS=F
 DidBck=F Rises=F RFO-DIIS coefs:    2.25692   -1.33677   -0.18481    0.21840    0.04626
 Iteration  1 RMS(Cart)=  0.01403440 RMS(Int)=  0.00006247
 Iteration  2 RMS(Cart)=  0.00010264 RMS(Int)=  0.00000039
 Iteration  3 RMS(Cart)=  0.00000000 RMS(Int)=  0.00000039
 ITry= 1 IFail=0 DXMaxC= 5.02D-02 DCOld= 1.00D+10 DXMaxT= 1.06D-01 DXLimC= 3.00D+00 Rises=F
 Variable       Old X    -DE/DX   Delta X   Delta X   Delta X     New X
                                 (Linear)    (Quad)   (Total)
    R1        2.83393  -0.00003  -0.00002   0.00000  -0.00001   2.83391
    R2        2.85931   0.00001  -0.00006   0.00004  -0.00001   2.85930
    R3        2.04862  -0.00001  -0.00003   0.00001  -0.00002   2.04860
    R4        2.87234   0.00000   0.00018  -0.00001   0.00017   2.87250
    R5        2.90688  -0.00009   0.00000  -0.00013  -0.00014   2.90674
    R6        2.04456   0.00000   0.00000   0.00000   0.00000   2.04455
    R7        2.86716  -0.00002  -0.00021  -0.00001  -0.00021   2.86695
    R8        2.83718  -0.00006  -0.00004  -0.00007  -0.00011   2.83707
    R9        2.87427  -0.00001  -0.00011   0.00007  -0.00004   2.87423
   R10        2.04456   0.00000   0.00002   0.00000   0.00002   2.04458
   R11        2.87338   0.00001   0.00015  -0.00004   0.00012   2.87350
   R12        2.85917   0.00002  -0.00007   0.00006   0.00000   2.85917
   R13        2.04811  -0.00001  -0.00003   0.00001  -0.00002   2.04809
   R14        2.68840   0.00000   0.00005  -0.00003   0.00002   2.68841
   R15        2.94508  -0.00003  -0.00017  -0.00002  -0.00019   2.94489
   R16        2.06724   0.00000   0.00003  -0.00002   0.00002   2.06726
   R17        2.06903   0.00000   0.00006  -0.00005   0.00001   2.06904
   R18        2.17137  -0.00012  -0.00001  -0.00004  -0.00005   2.17131
   R19        2.69476  -0.00011   0.00000  -0.00012  -0.00012   2.69464
   R20        2.65884  -0.00006  -0.00004  -0.00004  -0.00008   2.65876
   R21        2.65971  -0.00002  -0.00002  -0.00002  -0.00004   2.65967
   R22        2.70077   0.00004   0.00002   0.00004   0.00006   2.70083
   R23        2.62651   0.00009   0.00001   0.00006   0.00007   2.62658
   R24        2.04759   0.00000   0.00001  -0.00001   0.00000   2.04759
   R25        2.62620   0.00002   0.00000   0.00002   0.00002   2.62622
   R26        2.05034  -0.00001  -0.00001  -0.00001  -0.00001   2.05032
   R27        2.62592   0.00001   0.00001  -0.00001   0.00000   2.62592
   R28        2.05023   0.00001   0.00002   0.00000   0.00002   2.05025
   R29        2.62663   0.00008   0.00003   0.00003   0.00006   2.62669
   R30        2.05018  -0.00001  -0.00003   0.00001  -0.00002   2.05016
   R31        2.04737   0.00000   0.00001  -0.00001   0.00000   2.04736
   R32        2.27929   0.00001  -0.00003   0.00003   0.00000   2.27929
    A1        1.93443  -0.00001   0.00001  -0.00001   0.00001   1.93443
    A2        2.08882   0.00000  -0.00042   0.00000  -0.00042   2.08840
    A3        2.13341   0.00002   0.00044   0.00010   0.00055   2.13396
    A4        1.91690   0.00001   0.00015  -0.00006   0.00009   1.91700
    A5        2.06264  -0.00002  -0.00039  -0.00012  -0.00051   2.06213
    A6        1.82898   0.00001  -0.00007   0.00009   0.00002   1.82900
    A7        2.18493   0.00001   0.00028  -0.00001   0.00027   2.18519
    A8        2.21540  -0.00002  -0.00016  -0.00010  -0.00026   2.21515
    A9        1.57502   0.00001  -0.00001  -0.00007  -0.00007   1.57495
   A10        2.22412  -0.00001  -0.00013   0.00017   0.00004   2.22415
   A11        1.82380   0.00003  -0.00001  -0.00002  -0.00003   1.82378
   A12        1.57986   0.00001  -0.00005   0.00010   0.00005   1.57992
   A13        2.21213  -0.00003  -0.00020  -0.00006  -0.00026   2.21187
   A14        2.18962   0.00000   0.00025   0.00002   0.00028   2.18989
   A15        2.22861  -0.00002  -0.00001   0.00004   0.00003   2.22864
   A16        1.93554  -0.00001  -0.00004   0.00015   0.00011   1.93565
   A17        2.08710   0.00000  -0.00042  -0.00008  -0.00050   2.08660
   A18        1.92956   0.00000   0.00023  -0.00021   0.00002   1.92958
   A19        2.05540  -0.00002  -0.00038  -0.00012  -0.00050   2.05490
   A20        2.13030   0.00002   0.00041   0.00013   0.00054   2.13084
   A21        2.28038   0.00006  -0.00012   0.00037   0.00025   2.28063
   A22        1.55934  -0.00002   0.00002  -0.00013  -0.00011   1.55923
   A23        2.20900   0.00005  -0.00049   0.00017  -0.00031   2.20868
   A24        1.80655   0.00000  -0.00007   0.00007   0.00000   1.80655
   A25        2.20127  -0.00005   0.00050  -0.00029   0.00021   2.20148
   A26        1.72373  -0.00002  -0.00008  -0.00001  -0.00009   1.72364
   A27        1.96287   0.00000   0.00002   0.00004   0.00006   1.96293
   A28        1.95238   0.00001   0.00006  -0.00008  -0.00001   1.95237
   A29        1.96389   0.00000   0.00002   0.00007   0.00009   1.96398
   A30        1.95777   0.00001   0.00010  -0.00011  -0.00001   1.95776
   A31        1.89979   0.00000  -0.00012   0.00008  -0.00004   1.89975
   A32        2.07511   0.00000  -0.00002   0.00001  -0.00001   2.07510
   A33        2.10857   0.00000  -0.00003   0.00001  -0.00001   2.10855
   A34        2.09951   0.00000   0.00005  -0.00002   0.00002   2.09953
   A35        2.09841   0.00002   0.00002   0.00002   0.00003   2.09845
   A36        2.08318   0.00002  -0.00006   0.00012   0.00006   2.08325
   A37        2.10159  -0.00003   0.00004  -0.00014  -0.00010   2.10149
   A38        2.10000  -0.00001   0.00000  -0.00003  -0.00003   2.09997
   A39        2.08761   0.00002   0.00006   0.00003   0.00009   2.08770
   A40        2.09557  -0.00001  -0.00006   0.00000  -0.00006   2.09552
   A41        2.09461  -0.00002   0.00000   0.00000   0.00000   2.09461
   A42        2.09419   0.00001  -0.00001  -0.00001  -0.00002   2.09416
   A43        2.09438   0.00002   0.00002   0.00001   0.00003   2.09441
   A44        2.10052   0.00000  -0.00003   0.00001  -0.00002   2.10050
   A45        2.09599  -0.00002  -0.00004  -0.00002  -0.00005   2.09594
   A46        2.08668   0.00001   0.00007   0.00000   0.00007   2.08675
   A47        2.09772   0.00000   0.00004  -0.00002   0.00002   2.09774
   A48        2.08182   0.00002  -0.00003   0.00011   0.00008   2.08190
   A49        2.10365  -0.00003   0.00000  -0.00010  -0.00010   2.10355
   A50        1.82574   0.00001   0.00001  -0.00004  -0.00002   1.82572
   A51        2.18900   0.00004  -0.00047   0.00013  -0.00034   2.18865
   A52        1.56895   0.00000   0.00004   0.00009   0.00013   1.56908
   A53        2.26040   0.00004  -0.00032   0.00033   0.00001   2.26040
   A54        2.20834  -0.00005   0.00050  -0.00026   0.00024   2.20858
   A55        3.14208  -0.00007  -0.00052   0.00002  -0.00050   3.14158
   A56        3.11445   0.00001   0.00021  -0.00017   0.00004   3.11448
   A57        3.15069  -0.00001   0.00032  -0.00031   0.00001   3.15071
   A58        3.13597   0.00008   0.00073  -0.00027   0.00047   3.13643
   A59        3.14085   0.00000  -0.00020   0.00002  -0.00018   3.14067
   A60        3.14085  -0.00001  -0.00040   0.00010  -0.00030   3.14055
    D1        0.34716   0.00001   0.00006   0.00007   0.00014   0.34729
    D2       -2.46625   0.00001  -0.00004   0.00015   0.00010  -2.46615
    D3        2.98091   0.00001   0.00027   0.00028   0.00055   2.98146
    D4        0.16750   0.00001   0.00016   0.00036   0.00052   0.16802
    D5       -0.53385   0.00000  -0.00023   0.00023   0.00000  -0.53385
    D6       -2.60887   0.00000  -0.00022   0.00014  -0.00008  -2.60895
    D7        1.52996   0.00000  -0.00014   0.00007  -0.00007   1.52989
    D8        3.13074   0.00000  -0.00014   0.00005  -0.00009   3.13065
    D9        1.05572   0.00000  -0.00014  -0.00004  -0.00018   1.05555
   D10       -1.08864   0.00000  -0.00005  -0.00011  -0.00016  -1.08880
   D11        0.59695  -0.00001  -0.00032   0.00021  -0.00011   0.59684
   D12       -1.47807   0.00000  -0.00031   0.00012  -0.00019  -1.47826
   D13        2.66075  -0.00001  -0.00022   0.00005  -0.00017   2.66058
   D14       -0.39012   0.00001   0.00013   0.00012   0.00025  -0.38988
   D15        2.40375  -0.00002   0.00036  -0.00040  -0.00004   2.40371
   D16       -2.95175  -0.00001  -0.00035   0.00019  -0.00017  -2.95192
   D17       -0.15787  -0.00004  -0.00013  -0.00033  -0.00046  -0.15833
   D18        0.00367   0.00000   0.00014  -0.00031  -0.00017   0.00349
   D19        1.04186   0.00002   0.00022  -0.00029  -0.00007   1.04179
   D20       -2.79200  -0.00001  -0.00004  -0.00016  -0.00021  -2.79220
   D21        2.80943   0.00001   0.00036  -0.00036  -0.00001   2.80942
   D22       -2.43556   0.00003   0.00044  -0.00035   0.00010  -2.43547
   D23        0.01376  -0.00001   0.00018  -0.00022  -0.00004   0.01372
   D24       -1.03410  -0.00001   0.00000  -0.00027  -0.00027  -1.03437
   D25        0.00410   0.00001   0.00009  -0.00025  -0.00016   0.00393
   D26        2.45342  -0.00003  -0.00017  -0.00013  -0.00030   2.45312
   D27       -0.00400  -0.00001  -0.00009   0.00025   0.00016  -0.00384
   D28       -2.45362   0.00004  -0.00063   0.00022  -0.00041  -2.45403
   D29        2.43004  -0.00003  -0.00046   0.00017  -0.00029   2.42975
   D30       -0.01958   0.00001  -0.00100   0.00014  -0.00086  -0.02044
   D31       -0.35371  -0.00001  -0.00029   0.00044   0.00015  -0.35356
   D32       -2.97982  -0.00002  -0.00034   0.00004  -0.00030  -2.98012
   D33        2.44782   0.00000  -0.00024   0.00028   0.00004   2.44786
   D34       -0.17829  -0.00001  -0.00028  -0.00013  -0.00041  -0.17870
   D35        2.44143  -0.00005   0.00064  -0.00003   0.00061   2.44204
   D36       -0.00399  -0.00001  -0.00008   0.00025   0.00016  -0.00383
   D37        0.00260  -0.00001   0.00103  -0.00010   0.00093   0.00352
   D38       -2.44282   0.00003   0.00030   0.00018   0.00048  -2.44234
   D39       -2.38858   0.00003  -0.00022   0.00070   0.00048  -2.38810
   D40        0.38505   0.00001  -0.00023   0.00051   0.00028   0.38532
   D41        0.17590   0.00004   0.00033   0.00044   0.00077   0.17667
   D42        2.94954   0.00002   0.00032   0.00024   0.00056   2.95010
   D43        0.53699   0.00000   0.00031  -0.00039  -0.00008   0.53690
   D44        2.61124   0.00000   0.00030  -0.00033  -0.00002   2.61122
   D45       -1.52275   0.00000   0.00024  -0.00026  -0.00002  -1.52276
   D46       -0.59942   0.00000   0.00034  -0.00043  -0.00009  -0.59951
   D47        1.47484  -0.00001   0.00033  -0.00036  -0.00003   1.47480
   D48       -2.65915   0.00000   0.00027  -0.00029  -0.00003  -2.65918
   D49       -3.13494   0.00001   0.00007  -0.00005   0.00002  -3.13492
   D50       -1.06069   0.00000   0.00006   0.00002   0.00008  -1.06061
   D51        1.08851   0.00001   0.00000   0.00009   0.00009   1.08860
   D52        0.96477   0.00002   0.01709   0.00724   0.02432   0.98909
   D53       -2.17651   0.00002   0.01649   0.00780   0.02430  -2.15221
   D54       -0.42138   0.00000   0.01764   0.00693   0.02457  -0.39681
   D55        2.72053   0.00000   0.01705   0.00750   0.02454   2.74507
   D56       -3.10950   0.00001   0.01743   0.00709   0.02452  -3.08499
   D57        0.03241   0.00000   0.01683   0.00766   0.02449   0.05690
   D58       -1.00815   0.00002   0.00008  -0.00029  -0.00021  -1.00836
   D59        0.00404   0.00001   0.00009  -0.00025  -0.00016   0.00388
   D60        2.48629   0.00002   0.00010   0.00013   0.00024   2.48653
   D61        0.00400  -0.00001   0.00007  -0.00037  -0.00031   0.00369
   D62        1.01619  -0.00002   0.00008  -0.00033  -0.00026   1.01593
   D63       -2.78475  -0.00001   0.00009   0.00005   0.00014  -2.78461
   D64        2.77982  -0.00001  -0.00022  -0.00043  -0.00066   2.77916
   D65       -2.49118  -0.00002  -0.00022  -0.00039  -0.00061  -2.49179
   D66       -0.00893   0.00000  -0.00020  -0.00001  -0.00021  -0.00914
   D67        0.00073   0.00000   0.00041  -0.00038   0.00003   0.00076
   D68       -3.14080   0.00000   0.00035  -0.00031   0.00005  -3.14075
   D69       -3.14099   0.00000  -0.00030   0.00033   0.00003  -3.14096
   D70        0.00067   0.00000  -0.00036   0.00040   0.00004   0.00071
   D71        0.00043   0.00000  -0.00026   0.00038   0.00012   0.00054
   D72       -3.14139   0.00000  -0.00043   0.00031  -0.00013  -3.14152
   D73       -3.14105   0.00000   0.00045  -0.00033   0.00012  -3.14093
   D74        0.00032   0.00000   0.00027  -0.00040  -0.00013   0.00020
   D75       -0.00121   0.00000  -0.00029   0.00017  -0.00012  -0.00132
   D76        3.14112   0.00000  -0.00005   0.00003  -0.00002   3.14110
   D77        3.14032   0.00000  -0.00023   0.00010  -0.00013   3.14018
   D78       -0.00054   0.00000   0.00000  -0.00004  -0.00004  -0.00058
   D79        0.00052   0.00000   0.00000   0.00006   0.00006   0.00058
   D80       -3.14106   0.00000   0.00027  -0.00014   0.00013  -3.14093
   D81        3.14138   0.00000  -0.00023   0.00020  -0.00003   3.14134
   D82       -0.00021   0.00000   0.00004   0.00000   0.00003  -0.00018
   D83        0.00064   0.00000   0.00015  -0.00006   0.00009   0.00073
   D84       -3.14152   0.00000   0.00024  -0.00017   0.00007  -3.14144
   D85       -3.14096   0.00000  -0.00012   0.00014   0.00002  -3.14094
   D86        0.00007   0.00000  -0.00003   0.00003   0.00000   0.00007
   D87       -0.00111   0.00000  -0.00002  -0.00016  -0.00018  -0.00129
   D88        3.14071   0.00000   0.00016  -0.00009   0.00007   3.14078
   D89        3.14104   0.00000  -0.00011  -0.00005  -0.00016   3.14088
   D90       -0.00032   0.00000   0.00007   0.00002   0.00009  -0.00024
         Item               Value     Threshold  Converged?
 Maximum Force            0.000118     0.000450     YES
 RMS     Force            0.000025     0.000300     YES
 Maximum Displacement     0.050225     0.001800     NO 
 RMS     Displacement     0.014036     0.001200     NO 
 Predicted change in Energy=-7.023886D-07
 GradGradGradGradGradGradGradGradGradGradGradGradGradGradGradGradGradGrad

 Leave Link  103 at Fri Jan 31 18:05:35 2025, MaxMem=   134217728 cpu:         0.0
 (Enter /home/mkochman/programs/g09/l202.exe)
                          Input orientation:                          
 ---------------------------------------------------------------------
 Center     Atomic      Atomic             Coordinates (Angstroms)
 Number     Number       Type             X           Y           Z
 ---------------------------------------------------------------------
      1          6           0       -8.357806   -0.334811    4.830839
      2          6           0       -8.509253   -1.132058    3.569734
      3          6           0       -8.008145   -0.200105    2.453332
      4          6           0       -7.604144    1.057542    3.166807
      5          6           0       -6.641480   -0.118418    3.115847
      6          6           0       -8.265665    1.144119    4.524777
      7          6           0       -6.410349   -2.083341    4.902930
      8          6           0       -2.897447   -0.190523    1.553671
      9          7           0       -5.812568   -2.913330    5.426376
     10          6           0       -2.485856    0.735276    0.577450
     11          6           0       -1.196111    0.681989    0.062075
     12          6           0       -0.302076   -0.284381    0.507271
     13          6           0       -0.695924   -1.203998    1.471695
     14          6           0       -1.982775   -1.164642    1.995643
     15          1           0       -8.780914   -0.709074    5.756104
     16          1           0       -9.140411   -2.003241    3.454607
     17          1           0       -8.227435   -0.279805    1.396845
     18          1           0       -7.352176    1.940975    2.591754
     19          1           0       -7.655745    1.684833    5.254398
     20          1           0       -9.254104    1.612278    4.473778
     21          1           0       -3.183650    1.488947    0.232307
     22          1           0       -0.889413    1.400587   -0.690748
     23          1           0        0.703568   -0.320655    0.101727
     24          1           0        0.001038   -1.958829    1.820224
     25          1           0       -2.293079   -1.880722    2.747130
     26          6           0       -5.335742   -0.120503    2.551077
     27          6           0       -4.220905   -0.147538    2.091507
     28          6           0       -7.154382   -1.058040    4.248344
 ---------------------------------------------------------------------
                    Distance matrix (angstroms):
                    1          2          3          4          5
     1  C    0.000000
     2  C    1.499642   0.000000
     3  C    2.406855   1.538180   0.000000
     4  C    2.296880   2.403314   1.501313   0.000000
     5  C    2.435939   2.173029   1.520977   1.520592   0.000000
     6  C    1.513076   2.480408   2.482769   1.513007   2.493403
     7  C    2.618233   2.662283   3.478514   3.782118   2.666085
     8  C    6.369943   6.036834   5.189289   5.129607   4.057509
     9  N    3.671739   3.727219   4.584882   4.907467   3.719836
    10  C    7.329134   6.980115   5.906737   5.745041   4.943831
    11  C    8.663998   8.311226   7.273239   7.130448   6.294301
    12  C    9.142788   8.800852   7.948443   7.886323   6.857132
    13  C    8.410932   8.090429   7.445803   7.464012   6.263494
    14  C    7.026235   6.713698   6.119224   6.157071   4.904384
    15  H    1.084070   2.243419   3.429946   3.348161   3.449204
    16  H    2.300032   1.081931   2.352845   3.436763   3.148328
    17  H    3.436909   2.351001   1.081945   2.304290   2.344412
    18  H    3.347237   3.426194   2.243587   1.083802   2.240728
    19  H    2.179737   3.391378   3.394577   2.180412   2.975542
    20  H    2.173015   2.983869   2.986528   2.176757   3.415419
    21  H    7.158525   6.809562   5.573293   5.323360   4.780692
    22  H    9.448621   9.089992   7.945049   7.751518   7.062848
    23  H   10.221213   9.877323   9.024329   8.961708   7.942012
    24  H    9.031695   8.727507   8.224411   8.291596   7.013473
    25  H    6.596408   6.314903   5.964292   6.084155   4.706407
    26  C    3.791585   3.483113   2.675374   2.629175   1.422646
    27  C    4.965175   4.641591   3.804848   3.748973   2.628556
    28  C    1.520063   1.517124   2.164955   2.418201   1.558367
                    6          7          8          9         10
     6  C    0.000000
     7  C    3.741884   0.000000
     8  C    6.279053   5.209681   0.000000
     9  N    4.826330   1.149009   5.559628   0.000000
    10  C    7.011044   6.485061   1.406953   6.920363   0.000000
    11  C    8.373044   7.633426   2.425011   7.938118   1.389925
    12  C    9.033256   7.737511   2.799949   7.840567   2.411124
    13  C    8.493288   6.723188   2.424985   6.688898   2.786452
    14  C    7.155530   5.375847   1.407435   5.430944   2.423644
    15  H    2.283850   2.869860   7.248760   3.711946   8.278427
    16  H    3.437488   3.091487   6.773043   3.973748   7.749878
    17  H    3.437002   4.341334   5.333042   5.385552   5.887914
    18  H    2.281671   4.735366   5.046336   5.828358   5.402980
    19  H    1.093947   3.984178   6.312982   4.956812   7.035855
    20  H    1.094890   4.682810   7.223863   5.764784   7.858733
    21  H    6.661162   6.707275   2.156045   7.298603   1.083540
    22  H    9.037510   8.596960   3.406061   8.959160   2.144667
    23  H   10.107229   8.761645   3.884892   8.805333   3.393188
    24  H    9.234786   7.115086   3.405756   6.907490   3.871348
    25  H    6.926867   4.651929   2.155546   4.542185   3.404133
    26  C    3.752228   3.246340   2.635338   4.036657   3.570632
    27  C    4.893799   4.055255   1.429215   4.615664   2.466196
    28  C    2.482110   1.425942   5.112274   2.574943   6.203755
                   11         12         13         14         15
    11  C    0.000000
    12  C    1.389737   0.000000
    13  C    2.407107   1.389578   0.000000
    14  C    2.787036   2.411402   1.389983   0.000000
    15  H    9.585732   9.981047   9.163415   7.782243   0.000000
    16  H    9.046084   9.474040   8.710917   7.352794   2.664769
    17  H    7.221231   7.975129   7.588372   6.335399   4.415173
    18  H    6.773585   7.681223   7.446548   6.231426   4.367741
    19  H    8.348220   8.971592   8.431684   7.135936   2.692304
    20  H    9.233623   9.973429   9.496649   8.168516   2.693871
    21  H    2.151853   3.394667   3.869989   3.404848   8.165353
    22  H    1.084984   2.149263   3.390791   3.872020  10.406169
    23  H    2.148406   1.084943   2.148415   3.393474  11.048902
    24  H    3.390896   2.149303   1.084896   2.144065   9.704417
    25  H    3.870445   3.395492   2.153042   1.083417   7.246978
    26  C    4.896495   5.435236   4.885380   3.555436   4.742133
    27  C    3.735784   4.229155   3.731724   2.460268   5.876927
    28  C    7.486891   7.845271   7.031555   5.641946   2.245156
                   16         17         18         19         20
    16  H    0.000000
    17  H    2.835162   0.000000
    18  H    4.415783   2.669410   0.000000
    19  H    4.364100   4.366618   2.692107   0.000000
    20  H    3.758139   3.755202   2.695809   1.780276   0.000000
    21  H    7.619816   5.470320   4.811229   6.727511   7.406463
    22  H    9.841188   7.812063   7.268710   9.011593   9.832863
    23  H   10.534554   9.024512   8.729846  10.022480  11.045645
    24  H    9.286510   8.408694   8.359036   9.148559  10.268972
    25  H    6.884874   6.293075   6.342237   6.910699   7.977357
    26  C    4.340112   3.117614   2.883982   3.993695   4.696048
    27  C    5.431686   4.068456   3.796971   5.015933   5.839971
    28  C    2.338318   3.144541   3.431836   2.964264   3.404445
                   21         22         23         24         25
    21  H    0.000000
    22  H    2.474543   0.000000
    23  H    4.289775   2.475536   0.000000
    24  H    4.954884   4.287606   2.475964   0.000000
    25  H    4.297920   4.955429   4.290904   2.475525   0.000000
    26  C    3.549439   5.709027   6.520172   5.691644   3.520598
    27  C    2.685257   4.608305   5.314097   4.602083   2.674001
    28  C    6.195353   8.348013   8.915467   7.609679   5.153903
                   26         27         28
    26  C    0.000000
    27  C    1.206150   0.000000
    28  C    2.658410   3.753165   0.000000
 Symmetry turned off by external request.
 Stoichiometry    C16H11N
 Framework group  C1[X(C16H11N)]
 Deg. of freedom    78
 Full point group                 C1      NOp   1
 Rotational constants (GHZ):      1.1479385      0.2238726      0.1960935
 Leave Link  202 at Fri Jan 31 18:05:35 2025, MaxMem=   134217728 cpu:         0.0
 (Enter /home/mkochman/programs/g09/l301.exe)
 Standard basis: STO-3G (5D, 7F)
 Ernie: Thresh=  0.10000D-02 Tol=  0.10000D-05 Strict=F.
    96 basis functions,   288 primitive gaussians,    96 cartesian basis functions
    57 alpha electrons       57 beta electrons
       nuclear repulsion energy       995.8963219366 Hartrees.
 IExCor=    0 DFT=F Ex=HF Corr=None ExCW=0 ScaHFX=  1.000000
 ScaDFX=  1.000000  1.000000  1.000000  1.000000 ScalE2=  1.000000  1.000000
 IRadAn=      0 IRanWt=     -1 IRanGd=            0 ICorTp=0 IEmpDi=  4
 NAtoms=   28 NActive=   28 NUniq=   28 SFac= 1.00D+00 NAtFMM=   60 NAOKFM=F Big=F
 Integral buffers will be    131072 words long.
 Raffenetti 1 integral format.
 Two-electron integral symmetry is turned off.
 Leave Link  301 at Fri Jan 31 18:05:35 2025, MaxMem=   134217728 cpu:         0.0
 (Enter /home/mkochman/programs/g09/l402.exe)
 External calculation of energy and first derivatives.
 Running external command "bash run_external.bash R"
         input file       "/home/mkochman/systems/Z_MRSF_fixed/2_opt_qc/Gau-1872117.EIn"
         output file      "/home/mkochman/systems/Z_MRSF_fixed/2_opt_qc/Gau-1872117.EOu"
         message file     "/home/mkochman/systems/Z_MRSF_fixed/2_opt_qc/Gau-1872117.EMs"
         fchk file        "/home/mkochman/systems/Z_MRSF_fixed/2_opt_qc/Gau-1872117.EFC"
         mat. el file     "/home/mkochman/systems/Z_MRSF_fixed/2_opt_qc/Gau-1872117.EUF"
 Recovered energy= -671.015608580     dipole=      0.000000000000      0.000000000000      0.000000000000
 Energy=    -671.015609     NIter=   0.
 Dipole moment=       0.000000       0.000000       0.000000
 Leave Link  402 at Fri Jan 31 18:11:21 2025, MaxMem=   134217728 cpu:         0.0
 (Enter /home/mkochman/programs/g09/l716.exe)
 Dipole        = 0.00000000D+00 0.00000000D+00 0.00000000D+00
 -------------------------------------------------------------------
 Center     Atomic                   Forces (Hartrees/Bohr)
 Number     Number              X              Y              Z
 -------------------------------------------------------------------
      1        6           0.000010670   -0.000048920   -0.000026170
      2        6           0.000040400    0.000064950   -0.000055890
      3        6          -0.000089700    0.000018030    0.000125840
      4        6           0.000010760   -0.000059780   -0.000048590
      5        6           0.000043880    0.000098300   -0.000127160
      6        6          -0.000041640    0.000044900    0.000028030
      7        6           0.000048960    0.000019950   -0.000061290
      8        6           0.000031350    0.000000200   -0.000040400
      9        7          -0.000014720    0.000038470   -0.000019240
     10        6          -0.000067090   -0.000023090    0.000071290
     11        6           0.000033280    0.000015740   -0.000031010
     12        6           0.000014370   -0.000011070   -0.000002780
     13        6           0.000029290   -0.000003470   -0.000010020
     14        6          -0.000070110    0.000013890    0.000017520
     15        1          -0.000012670    0.000017510   -0.000001800
     16        1           0.000003580   -0.000000750   -0.000002710
     17        1           0.000016030   -0.000007710   -0.000001170
     18        1          -0.000005970    0.000005590    0.000012970
     19        1           0.000005360   -0.000013570   -0.000010450
     20        1          -0.000004330   -0.000004160    0.000003210
     21        1           0.000012440    0.000006990   -0.000006420
     22        1           0.000002710   -0.000003130    0.000004110
     23        1           0.000006620    0.000003550   -0.000000570
     24        1           0.000001810    0.000001750   -0.000005220
     25        1           0.000011040   -0.000001780   -0.000001950
     26        6          -0.000003330   -0.000083020    0.000070050
     27        6          -0.000009040    0.000004270    0.000009730
     28        6          -0.000052970   -0.000096250    0.000123340
 -------------------------------------------------------------------
 Cartesian Forces:  Max     0.000127160 RMS     0.000041734
 Leave Link  716 at Fri Jan 31 18:11:22 2025, MaxMem=   134217728 cpu:         0.0
 (Enter /home/mkochman/programs/g09/l103.exe)

 GradGradGradGradGradGradGradGradGradGradGradGradGradGradGradGradGradGrad
 Berny optimization.
 Using GEDIIS/GDIIS optimizer.
 FormGI is forming the generalized inverse of G from B-inverse, IUseBI=4.
 Internal  Forces:  Max     0.000063705 RMS     0.000018624
 Search for a local minimum.
 Step number  13 out of a maximum of  168
 All quantities printed in internal units (Hartrees-Bohrs-Radians)
 RMS Force = .18624D-04 SwitMx=.10000D-02 MixMth= 2
 Mixed Optimization -- En-DIIS/RFO-DIIS
 Swapping is turned off.
 Update second derivatives using D2CorX and points    3    4    5    6    7
                                                      8    9   10   11   12
                                                     13
 DE=  1.43D-06 DEPred=-7.02D-07 R=-2.04D+00
 Trust test=-2.04D+00 RLast= 6.00D-02 DXMaxT set to 5.30D-02
 ITU= -1 -1 -1  1  1  1  1  0 -1  1  0  1  0
     Eigenvalues ---    0.00026   0.01185   0.01247   0.01372   0.01501
     Eigenvalues ---    0.01769   0.01873   0.01930   0.01997   0.02021
     Eigenvalues ---    0.02029   0.02044   0.02053   0.02073   0.02106
     Eigenvalues ---    0.02142   0.02183   0.02557   0.03862   0.04235
     Eigenvalues ---    0.04816   0.05279   0.05739   0.06123   0.06332
     Eigenvalues ---    0.06825   0.07087   0.07630   0.08143   0.08689
     Eigenvalues ---    0.09244   0.10361   0.10868   0.13447   0.14568
     Eigenvalues ---    0.15530   0.15980   0.16000   0.16006   0.16027
     Eigenvalues ---    0.16144   0.16221   0.20497   0.20893   0.22028
     Eigenvalues ---    0.22280   0.23048   0.23604   0.24314   0.25264
     Eigenvalues ---    0.27020   0.27984   0.28919   0.30329   0.31126
     Eigenvalues ---    0.32454   0.34634   0.34733   0.34910   0.34940
     Eigenvalues ---    0.35020   0.35156   0.35249   0.36274   0.36575
     Eigenvalues ---    0.37170   0.37423   0.37890   0.40679   0.40715
     Eigenvalues ---    0.41667   0.43873   0.44956   0.45967   0.46528
     Eigenvalues ---    0.51164   1.00353   1.28504
 En-DIIS/RFO-DIIS IScMMF=        0 using points:    13   12   11   10    9
 RFO step:  Lambda=-1.37186847D-07.
 NNeg= 0 NP= 5 Switch=  2.50D-03 Rises=F DC=  1.42D-06 SmlDif=  1.00D-05
 RMS Error=  0.5454627229D-04 NUsed= 5 EDIIS=F
 DidBck=F Rises=F RFO-DIIS coefs:    1.45297   -0.52338   -0.08412    0.08540    0.06913
 Iteration  1 RMS(Cart)=  0.00645583 RMS(Int)=  0.00001315
 Iteration  2 RMS(Cart)=  0.00002159 RMS(Int)=  0.00000014
 Iteration  3 RMS(Cart)=  0.00000000 RMS(Int)=  0.00000014
 ITry= 1 IFail=0 DXMaxC= 2.28D-02 DCOld= 1.00D+10 DXMaxT= 5.30D-02 DXLimC= 3.00D+00 Rises=F
 Variable       Old X    -DE/DX   Delta X   Delta X   Delta X     New X
                                 (Linear)    (Quad)   (Total)
    R1        2.83391  -0.00003   0.00000  -0.00004  -0.00004   2.83387
    R2        2.85930   0.00002   0.00003   0.00004   0.00007   2.85937
    R3        2.04860   0.00000  -0.00001  -0.00001  -0.00002   2.04858
    R4        2.87250   0.00001   0.00006  -0.00004   0.00002   2.87253
    R5        2.90674  -0.00005  -0.00015  -0.00005  -0.00020   2.90654
    R6        2.04455   0.00000   0.00001  -0.00001  -0.00001   2.04454
    R7        2.86695   0.00000  -0.00013   0.00004  -0.00009   2.86686
    R8        2.83707  -0.00005  -0.00009  -0.00008  -0.00017   2.83690
    R9        2.87423   0.00001  -0.00003   0.00009   0.00006   2.87429
   R10        2.04458   0.00000   0.00002  -0.00002   0.00000   2.04458
   R11        2.87350   0.00001   0.00006  -0.00005   0.00002   2.87352
   R12        2.85917   0.00002   0.00004   0.00003   0.00008   2.85924
   R13        2.04809   0.00000  -0.00001   0.00000  -0.00001   2.04808
   R14        2.68841  -0.00001   0.00000  -0.00003  -0.00004   2.68838
   R15        2.94489   0.00000  -0.00004   0.00003  -0.00001   2.94488
   R16        2.06726  -0.00001   0.00000  -0.00003  -0.00003   2.06723
   R17        2.06904   0.00000   0.00001   0.00000   0.00001   2.06905
   R18        2.17131  -0.00004  -0.00006   0.00005  -0.00001   2.17130
   R19        2.69464  -0.00006  -0.00010  -0.00004  -0.00014   2.69450
   R20        2.65876  -0.00003  -0.00006  -0.00002  -0.00009   2.65867
   R21        2.65967  -0.00001  -0.00003   0.00000  -0.00003   2.65964
   R22        2.70083   0.00003   0.00005   0.00002   0.00007   2.70089
   R23        2.62658   0.00006   0.00010  -0.00001   0.00009   2.62666
   R24        2.04759   0.00000  -0.00001   0.00001   0.00000   2.04759
   R25        2.62622   0.00001   0.00002  -0.00001   0.00002   2.62624
   R26        2.05032   0.00000  -0.00001   0.00000  -0.00001   2.05031
   R27        2.62592   0.00000   0.00001  -0.00001  -0.00001   2.62592
   R28        2.05025   0.00001   0.00002   0.00000   0.00002   2.05026
   R29        2.62669   0.00005   0.00009  -0.00001   0.00007   2.62676
   R30        2.05016   0.00000  -0.00001   0.00001   0.00000   2.05015
   R31        2.04736   0.00000  -0.00001   0.00000  -0.00001   2.04735
   R32        2.27929   0.00002   0.00000   0.00001   0.00001   2.27930
    A1        1.93443  -0.00002   0.00000   0.00000   0.00000   1.93444
    A2        2.08840   0.00002  -0.00021   0.00008  -0.00013   2.08827
    A3        2.13396  -0.00001   0.00025  -0.00013   0.00012   2.13407
    A4        1.91700   0.00000   0.00007  -0.00009  -0.00002   1.91698
    A5        2.06213   0.00001  -0.00023   0.00020  -0.00003   2.06211
    A6        1.82900   0.00001   0.00001  -0.00006  -0.00005   1.82895
    A7        2.18519   0.00000   0.00018  -0.00009   0.00009   2.18528
    A8        2.21515  -0.00001  -0.00015   0.00004  -0.00011   2.21504
    A9        1.57495   0.00001   0.00000   0.00011   0.00011   1.57506
   A10        2.22415   0.00000  -0.00004   0.00010   0.00005   2.22421
   A11        1.82378   0.00002   0.00002   0.00014   0.00016   1.82393
   A12        1.57992   0.00001   0.00004  -0.00009  -0.00005   1.57987
   A13        2.21187  -0.00002  -0.00017   0.00002  -0.00014   2.21172
   A14        2.18989   0.00000   0.00021  -0.00010   0.00011   2.19000
   A15        2.22864  -0.00001  -0.00012   0.00000  -0.00012   2.22852
   A16        1.93565  -0.00002   0.00004  -0.00019  -0.00015   1.93550
   A17        2.08660   0.00002  -0.00024   0.00014  -0.00009   2.08651
   A18        1.92958   0.00000   0.00002   0.00008   0.00011   1.92968
   A19        2.05490   0.00000  -0.00025   0.00012  -0.00013   2.05477
   A20        2.13084  -0.00001   0.00026  -0.00011   0.00015   2.13099
   A21        2.28063   0.00006   0.00029   0.00016   0.00045   2.28108
   A22        1.55923  -0.00001  -0.00008   0.00007  -0.00001   1.55922
   A23        2.20868   0.00005   0.00011   0.00024   0.00035   2.20903
   A24        1.80655   0.00000  -0.00001  -0.00004  -0.00005   1.80650
   A25        2.20148  -0.00006  -0.00017  -0.00025  -0.00042   2.20106
   A26        1.72364   0.00000  -0.00007   0.00003  -0.00004   1.72360
   A27        1.96293   0.00000   0.00002  -0.00005  -0.00003   1.96290
   A28        1.95237   0.00000   0.00001   0.00000   0.00001   1.95238
   A29        1.96398  -0.00001   0.00003  -0.00012  -0.00009   1.96390
   A30        1.95776   0.00001   0.00002   0.00004   0.00006   1.95782
   A31        1.89975   0.00000  -0.00001   0.00008   0.00007   1.89983
   A32        2.07510   0.00000  -0.00001   0.00000  -0.00001   2.07510
   A33        2.10855   0.00000   0.00001  -0.00001   0.00000   2.10855
   A34        2.09953   0.00000   0.00000   0.00000   0.00001   2.09953
   A35        2.09845   0.00001   0.00003   0.00000   0.00003   2.09848
   A36        2.08325   0.00001   0.00005   0.00006   0.00011   2.08336
   A37        2.10149  -0.00002  -0.00009  -0.00006  -0.00015   2.10135
   A38        2.09997   0.00000  -0.00001  -0.00001  -0.00002   2.09995
   A39        2.08770   0.00001   0.00006  -0.00002   0.00004   2.08773
   A40        2.09552   0.00000  -0.00005   0.00003  -0.00002   2.09550
   A41        2.09461  -0.00001  -0.00003   0.00001  -0.00002   2.09459
   A42        2.09416   0.00001   0.00000   0.00000   0.00000   2.09416
   A43        2.09441   0.00001   0.00003  -0.00001   0.00002   2.09444
   A44        2.10050   0.00001   0.00001  -0.00001   0.00001   2.10051
   A45        2.09594  -0.00001  -0.00006   0.00002  -0.00004   2.09590
   A46        2.08675   0.00000   0.00004  -0.00001   0.00003   2.08678
   A47        2.09774   0.00000   0.00001   0.00000   0.00001   2.09774
   A48        2.08190   0.00001   0.00006   0.00005   0.00010   2.08200
   A49        2.10355  -0.00001  -0.00006  -0.00005  -0.00011   2.10344
   A50        1.82572   0.00001  -0.00002   0.00008   0.00007   1.82579
   A51        2.18865   0.00005   0.00005   0.00024   0.00029   2.18894
   A52        1.56908  -0.00001   0.00004  -0.00010  -0.00006   1.56902
   A53        2.26040   0.00005   0.00021   0.00014   0.00035   2.26076
   A54        2.20858  -0.00006  -0.00014  -0.00027  -0.00041   2.20817
   A55        3.14158  -0.00002  -0.00053   0.00018  -0.00035   3.14124
   A56        3.11448   0.00001  -0.00004  -0.00014  -0.00018   3.11430
   A57        3.15071  -0.00001   0.00005   0.00006   0.00012   3.15082
   A58        3.13643   0.00002   0.00046  -0.00022   0.00024   3.13667
   A59        3.14067   0.00001   0.00009   0.00003   0.00013   3.14080
   A60        3.14055   0.00000  -0.00001  -0.00010  -0.00011   3.14044
    D1        0.34729   0.00000   0.00005  -0.00027  -0.00021   0.34708
    D2       -2.46615   0.00001  -0.00002   0.00004   0.00003  -2.46612
    D3        2.98146  -0.00001   0.00021  -0.00040  -0.00019   2.98127
    D4        0.16802  -0.00001   0.00014  -0.00008   0.00006   0.16807
    D5       -0.53385  -0.00001   0.00001  -0.00001   0.00000  -0.53385
    D6       -2.60895   0.00000   0.00000   0.00013   0.00013  -2.60882
    D7        1.52989   0.00000  -0.00001   0.00006   0.00005   1.52994
    D8        3.13065   0.00000   0.00001   0.00005   0.00005   3.13070
    D9        1.05555   0.00001   0.00000   0.00019   0.00019   1.05573
   D10       -1.08880   0.00000  -0.00001   0.00011   0.00011  -1.08869
   D11        0.59684   0.00000  -0.00005   0.00001  -0.00004   0.59680
   D12       -1.47826   0.00001  -0.00005   0.00015   0.00009  -1.47817
   D13        2.66058   0.00000  -0.00006   0.00007   0.00001   2.66059
   D14       -0.38988   0.00000   0.00011  -0.00023  -0.00012  -0.39000
   D15        2.40371  -0.00003  -0.00021  -0.00015  -0.00036   2.40335
   D16       -2.95192   0.00001  -0.00013  -0.00015  -0.00027  -2.95219
   D17       -0.15833  -0.00002  -0.00045  -0.00007  -0.00051  -0.15884
   D18        0.00349   0.00001  -0.00006   0.00040   0.00034   0.00384
   D19        1.04179   0.00002   0.00000   0.00034   0.00034   1.04213
   D20       -2.79220  -0.00001  -0.00029   0.00025  -0.00004  -2.79224
   D21        2.80942   0.00001   0.00009   0.00005   0.00014   2.80957
   D22       -2.43547   0.00002   0.00015  -0.00002   0.00014  -2.43533
   D23        0.01372  -0.00001  -0.00014  -0.00010  -0.00024   0.01349
   D24       -1.03437   0.00000  -0.00011   0.00037   0.00026  -1.03411
   D25        0.00393   0.00001  -0.00005   0.00031   0.00026   0.00419
   D26        2.45312  -0.00002  -0.00034   0.00022  -0.00012   2.45300
   D27       -0.00384  -0.00001   0.00005  -0.00030  -0.00025  -0.00409
   D28       -2.45403   0.00005   0.00002   0.00013   0.00015  -2.45388
   D29        2.42975  -0.00002  -0.00023  -0.00001  -0.00024   2.42951
   D30       -0.02044   0.00004  -0.00026   0.00041   0.00016  -0.02028
   D31       -0.35356  -0.00001   0.00005  -0.00040  -0.00036  -0.35391
   D32       -2.98012   0.00000  -0.00016  -0.00008  -0.00024  -2.98036
   D33        2.44786   0.00000   0.00018  -0.00023  -0.00005   2.44782
   D34       -0.17870   0.00001  -0.00003   0.00010   0.00007  -0.17863
   D35        2.44204  -0.00006  -0.00004  -0.00046  -0.00050   2.44154
   D36       -0.00383  -0.00001   0.00005  -0.00030  -0.00025  -0.00407
   D37        0.00352  -0.00003   0.00028  -0.00039  -0.00011   0.00342
   D38       -2.44234   0.00002   0.00037  -0.00023   0.00015  -2.44220
   D39       -2.38810   0.00003   0.00035  -0.00013   0.00022  -2.38788
   D40        0.38532   0.00000   0.00014  -0.00035  -0.00021   0.38511
   D41        0.17667   0.00002   0.00050  -0.00002   0.00048   0.17715
   D42        2.95010  -0.00001   0.00028  -0.00024   0.00004   2.95014
   D43        0.53690   0.00001  -0.00003   0.00023   0.00019   0.53710
   D44        2.61122   0.00000  -0.00004   0.00014   0.00010   2.61131
   D45       -1.52276   0.00001  -0.00001   0.00019   0.00018  -1.52258
   D46       -0.59951   0.00000  -0.00004   0.00018   0.00014  -0.59937
[truncated: 1,055,473 more chars]
