# Supplementary material for: Simulating the Energy Capture Process in Push–Pull Norbornadiene-Quadricyclane Photoswitches
Source: J Phys Chem Lett. 2025 Apr 23;16(17):4315–25. doi: 10.1021/acs.jpclett.5c00634 (PMC12051204; doi:10.1021/acs.jpclett.5c00634)
Supplement: Supplementary file 4 — jz5c00634_si_004.zip [file jz5c00634_si_004.zip › MRSF-TDDFT_geometry_optimizations/Compound_II/S0-NBD-II/x.bash]

#!/bin/bash
#SBATCH -J opt0
#SBATCH -p normal
#SBATCH -N 1
#SBATCH --ntasks-per-node 8
#SBATCH --mem 24000
#SBATCH --time 168:00:00
#SBATCH --mail-type=NONE
#SBATCH --no-requeue

# Compile the wrapper
g++ get_forces_opt.cpp -o executable

# Set up environment for OpenQP
source /usr/local/sbin/modules.sh
module load CMake/3.27.6-GCCcore-13.2.0
module load OpenBLAS/0.3.24-GCC-13.2.0
module load Python/3.11.5-GCCcore-13.2.0
export PATH=$PATH:/home/mkochman/programs/ninja/ninja:/home/mkochman/programs/openmpi/installation/bin
export LD_LIBRARY_PATH=$LD_LIBRARY_PATH:/home/mkochman/programs/openmpi/installation/lib

# Set up Gaussian
export nproc=1
export g09root=/home/mkochman/programs
export GAUSS_EXEDIR=/home/mkochman/programs/g09
export GAUSS_SCRDIR=$PWD

# Carry out the optimization
$g09root/g09/g09 opt.com
rm -rf checkfile.chk
