# Supplementary material for: Simulating the Energy Capture Process in Push–Pull Norbornadiene-Quadricyclane Photoswitches
Source: J Phys Chem Lett. 2025 Apr 23;16(17):4315–25. doi: 10.1021/acs.jpclett.5c00634 (PMC12051204; doi:10.1021/acs.jpclett.5c00634)
Supplement: Supplementary file 4 — jz5c00634_si_004.zip [file jz5c00634_si_004.zip › MRSF-TDDFT_geometry_optimizations/Compound_II/S0-NBD-II/gradient.inp]

[input]
system=
 6   -8.340663318  -0.518711230  4.663709991
 6   -9.118939850  -0.866588363  3.387593684
 6   -8.652490192  -0.082456547  2.418656290
 6   -7.559161314  0.798731091  3.035708275
 6   -6.395496289  -0.139408858  3.426204641
 6   -8.174901480  1.005763709  4.442152748
 6   -6.218783352  -1.998206481  5.077984754
 6   -2.766387483  -0.191518854  1.641653811
 7   -5.705332103  -2.866601888  5.635181007
 6   -2.438258209  0.729162963  0.635481968
 6   -1.186043233  0.694166119  0.034430999
 6   -0.247139784  -0.256623286  0.427484088
 6   -0.564005992  -1.174763821  1.425766325
 6   -1.814247728  -1.145618869  2.031282546
 1   -8.767119153  -0.861252761  5.604358213
 1   -9.856421919  -1.655943209  3.313297193
 1   -8.921313283  -0.083205353  1.369781113
 1   -7.261529831  1.676846118  2.466199072
 1   -7.492578352  1.477224924  5.153491613
 1   -9.126493748  1.540483390  4.416261476
 1   -3.170727972  1.467654578  0.331866980
 1   -0.942165298  1.410583214  -0.742630469
 1   0.729793674  -0.281884421  -0.043403063
 1   0.164879996  -1.916397074  1.734180568
 1   -2.065124292  -1.857857986  2.808165164
 6   -5.132327813  -0.160216098  2.806661868
 6   -4.052650700  -0.163381882  2.265442794
 6   -6.877318446  -0.937444081  4.419537535
charge=0
method=tdhf
basis=def2-sv(p)
runtype=grad
functional=dtcam-vaee
d4=False

[guess]
type=huckel
save_mol=False

[scf]
type=rohf
maxit=1000
maxdiis=5
multiplicity=3
conv=1.0e-7
save_molden=False

[dftgrid]
rad_npts=96
ang_npts=302
pruned=

[properties]
grad=1

[tdhf]
type=mrsf
maxit=1000
multiplicity=1
conv=1.0e-7
nstate=1
zvconv=1.0e-7
