# Supplementary material for: Simulating the Energy Capture Process in Push–Pull Norbornadiene-Quadricyclane Photoswitches
Source: J Phys Chem Lett. 2025 Apr 23;16(17):4315–25. doi: 10.1021/acs.jpclett.5c00634 (PMC12051204; doi:10.1021/acs.jpclett.5c00634)
Supplement: Supplementary file 4 — jz5c00634_si_004.zip [file jz5c00634_si_004.zip › MRSF-TDDFT_geometry_optimizations/Compound_II/S0-NBD-II/gradient.log]

   PyOQP started at 2025-02-01 07:15:50


          ***********************************************************
          *                                                         *
          *             OpenQP: Open Quantum Platform               *
          *                                                         *
          *                Version: 1.0 Aug, 2024                   *
          *                                                         *
          ***********************************************************
          *     The most efficient implementation of MRSF-TDDFT.    *
          ***********************************************************
          *                                                         *
          *   OpenQP was initiated by Prof. Cheol Ho Choi in 2012.  *
          *                                                         *
          *   It has since been developed by:                       *
          *   Dr. Vladimir Mironov                                  *
          *   Dr. Konstantin Komarov                                *
          *   Mr. Igor Gerasimov                                    *
          *   Dr. Hiroya Nakata                                     *
          *   Dr. Mohsen Mazaherifar                                *
          *                                                         *
          *   In 2024, Prof. Jingbai Li at Hoffmann Institute of    *
          *   Advanced Materials began developing PyOQP.            *
          *                                                         *
          ***********************************************************

                     Job Details:
                      Start Time: Sat Feb  1 07:15:50 2025    
                      Host: r21c01b08.bem2.kdm.wcss.pl  
                      Resources Allocated:
                        OpenMP Threads:    8

                    ++++++++++++++++++++++++++++++++++++++++
                      MODULE: apply_basis 
                      Setting up basis set information
                    ++++++++++++++++++++++++++++++++++++++++

     Basis Sets options
     ------------------
     Basis Set File: /home/mkochman/programs/openqp/openqp/share/basis_sets/def2-sv(p).basis
     Number of Shells  =     124     Number of Primitives  =     248
     Number of Basis Set functions  =     277
     Maximum Angluar Momentum =       2


                    ++++++++++++++++++++++++++++++++++++++++
                       MODULE: int1e
                       Computing H, S and T Matrices
                    ++++++++++++++++++++++++++++++++++++++++

                     ================================
                     Cartesian Coordinate in Angstrom
                     ================================
        ATOM     ZNUC           X              Y              Z
      --------------------------------------------------------------
          1      6.0    -8.340663318    -0.518711230     4.663709991
          2      6.0    -9.118939850    -0.866588363     3.387593684
          3      6.0    -8.652490192    -0.082456547     2.418656290
          4      6.0    -7.559161314     0.798731091     3.035708275
          5      6.0    -6.395496289    -0.139408858     3.426204641
          6      6.0    -8.174901480     1.005763709     4.442152748
          7      6.0    -6.218783352    -1.998206481     5.077984754
          8      6.0    -2.766387483    -0.191518854     1.641653811
          9      7.0    -5.705332103    -2.866601888     5.635181007
         10      6.0    -2.438258209     0.729162963     0.635481968
         11      6.0    -1.186043233     0.694166119     0.034430999
         12      6.0    -0.247139784    -0.256623286     0.427484088
         13      6.0    -0.564005992    -1.174763821     1.425766325
         14      6.0    -1.814247728    -1.145618869     2.031282546
         15      1.0    -8.767119153    -0.861252761     5.604358213
         16      1.0    -9.856421919    -1.655943209     3.313297193
         17      1.0    -8.921313283    -0.083205353     1.369781113
         18      1.0    -7.261529831     1.676846118     2.466199072
         19      1.0    -7.492578352     1.477224924     5.153491613
         20      1.0    -9.126493748     1.540483390     4.416261476
         21      1.0    -3.170727972     1.467654578     0.331866980
         22      1.0    -0.942165298     1.410583214    -0.742630469
         23      1.0     0.729793674    -0.281884421    -0.043403063
         24      1.0     0.164879996    -1.916397074     1.734180568
         25      1.0    -2.065124292    -1.857857986     2.808165164
         26      6.0    -5.132327813    -0.160216098     2.806661868
         27      6.0    -4.052650700    -0.163381882     2.265442794
         28      6.0    -6.877318446    -0.937444081     4.419537535

 ...... End Of One Electron Integrals ......


                    ++++++++++++++++++++++++++++++++++++++++
                       MODULE: Guess_Huckel
                       Initial guess using Huckel theory
                    ++++++++++++++++++++++++++++++++++++++++

 ...... End of initial orbital guess ......

   Step  CPU time (seconds):      0.000   Wall time (seconds):      0.000
   Total CPU time (seconds):      0.000   Wall time (seconds):      0.000

   ==============================================
      PyQOP: Orbital Guess
   ==============================================

   PyOQP guess type:                   huckel
   PyOQP guess file:                   compute orbitals
   PyOQP guess alpha:                  computed
   PyOQP guess beta:                   computed


   ==============================================
   PyOQP: Entering Electronic Energy Calculation
   ==============================================

   PyOQP natom:                        28
   PyOQP charge:                       0
   PyOQP basis:                        def2-sv(p)
    

   ==============================================
   PyOQP: Normal SCF steps
   ==============================================

   PyOQP method:                       tdhf
   PyOQP hf/functional:                dtcam-vaee
   PyOQP scf type:                     rohf
   PyOQP scf maxit:                    1000
   PyOQP scf multiplicity:             3
   PyOQP scf convergence:              1e-07
   PyOQP scf incremental:              True
   PyOQP diis type:                    cdiis
   PyOQP vdiis/cdiis switch:           0.3
   PyOQP vdiis/vshift switch:          0.003
   PyOQP cdiis/vshift_switch           0.3
   PyOQP vshift:                       0.0
   

                    ++++++++++++++++++++++++++++++++++++++++
                       MODULE: HF_DFT_Energy
                       Computing HF/DFT SCF Energy
                    ++++++++++++++++++++++++++++++++++++++++

     Lebedev grid-based DFT options
     ------------------------------
     XC functional: DTCAM-VAEE
     NRAD  =      96     NLEB  =     302
     THRESH=    0.00E+00
 
 The LibXC 6.2.2 version is used.
 S. Lehtola, C. Steigemann, M. J.T. Oliveira, and M. A.L. Marques.,  SoftwareX 7, 1–5 (2018)
 The libXC interfaces are described in the following article:
 Igor S. Gerasimov, Federico Zahariev, Sarom S. Leang, Anton Tesliuk, Mark S. Gordon, Michael G. Medvedev,
 Introducing LibXC into GAMESS (US),
 Mendeleev Commun., 2021, 31, 302–305
 
 The information about selected functionals:
The CAM version of B3LYP, tuned for excitations and properties exchange-correlation functional will be used with a coefficient   1.00000000E+00.
The functional has been described in the following articles:
[1] K. Okuno, Y. Shigeta, R. Kishi, H. Miyasaka, and M. Nakano.,  J. Photochem. Photobiol., A 235, 29 (2012); DOI: 10.1016/j.jphotochem.2012.03.003
[2] W. Park, A. Lashkaripour, K. Komarov, S. Lee, M. Huix-Rotllant, and C. H. Choi, J. Chem. Theory Comput., ??, ?? (2024); DOI: 10.1021/acs.jctc.4c00640
 
CAM-corrected functional is called
Yanai's notation of CAM parameters is used
The global hybrid part:                  5.00000000E-01
Additional long-range hybrid part:      -2.00000000E-01
Range-saparated factor:                  3.30000000E-01
 
     DFT Threshold         = 0.123E-08
   Step  CPU time (seconds):      0.879   Wall time (seconds):      0.120
   Total CPU time (seconds):      0.879   Wall time (seconds):      0.120

     SCF options
     ------------------
     SCF type = ROHF                 MaxIT =  1000
     MaxDIIS =     5                 Conv =   0.0000001000
     DIIS Type = c-DIIS
     vDIIS_cDIIS_Switch =  0.30000   vDIIS_vshift_Switch =  0.00300
     DIIS Reset Mod =    10          DIIS Reset Conv =   0.00500000
     VShift =  0.00000               VShift_cDIIS_Switch =  0.30000
     MOM =     F                     MOM_Switch =  0.00300


   Direct SCF iterations begin.
   =============================================================================================
    Iter         Energy            Delta E         Int Skip     DIIS Error     Shift     Method
   =============================================================================================
       1    -669.1715345638   -669.1715345638      85923959     0.41220132     0.000     SD
       2    -668.9020477411      0.2694868227      85858116     0.34056519     0.000     C-DIIS
       3    -667.4832074452      1.4188402959      86065129     0.56261523     0.000     C-DIIS
       4    -670.6967667518     -3.2135593066      86291998     0.16147775     0.000     C-DIIS
       5    -670.8339614847     -0.1371947329      86598167     0.05187991     0.000     C-DIIS
       6    -670.9261936372     -0.0922321525      86827333     0.02447510     0.000     C-DIIS
       7    -670.9447992600     -0.0186056228      87817974     0.01244879     0.000     C-DIIS
       8    -670.9466653389     -0.0018660789      88108370     0.00915421     0.000     C-DIIS
       9    -670.9485046822     -0.0018393433      90162908     0.00127297     0.000     C-DIIS
      10    -670.9486033296     -0.0000986474      95050055     0.00070443     0.000     C-DIIS
      11    -670.9486279584     -0.0000246288      97272468     0.00058095     0.000     C-DIIS
      12    -670.9486393787     -0.0000114203      99298189     0.00014607     0.000     C-DIIS
      13    -670.9486424638     -0.0000030851      99870973     0.00012946     0.000     C-DIIS
      14    -670.9486435360     -0.0000010723     103399409     0.00007801     0.000     C-DIIS
      15    -670.9486440519     -0.0000005159     102054791     0.00005698     0.000     C-DIIS
      16    -670.9486441032     -0.0000000513     107540098     0.00002363     0.000     C-DIIS
      17    -670.9486441651     -0.0000000619     108542775     0.00001436     0.000     C-DIIS
      18    -670.9486442023     -0.0000000372     109422546     0.00001256     0.000     C-DIIS
      19    -670.9486442099     -0.0000000076     112374649     0.00000517     0.000     C-DIIS
      20    -670.9486442115     -0.0000000016     111863593     0.00000698     0.000     C-DIIS
      21    -670.9486442144     -0.0000000029     117865654     0.00000186     0.000     C-DIIS
      22    -670.9486442142      0.0000000002     116558737     0.00000111     0.000     C-DIIS
      23    -670.9486442131      0.0000000011     129245027     0.00000109     0.000     C-DIIS
      24    -670.9486442110      0.0000000021     131847942     0.00000046     0.000     C-DIIS
      25    -670.9486442097      0.0000000013     139506425     0.00000048     0.000     C-DIIS
      26    -670.9486442154     -0.0000000057     132003987     0.00000010     0.000     C-DIIS
   ----------------------------------------------------------------
          SCF convergence achieved ....

 Final ROHF energy is     -670.9486442154 after  26 iterations


 DFT: XC energy              =       -55.4209701881
 DFT: total electron density =       114.0000128338
 DFT: number of electrons    =       114


          ===============================
          Molecular Orbitals and Energies
          ===============================

   -------------- Alpha Orbitals -------------

                          1                2                3                4                5
                  -14.7849909753   -10.6271763122   -10.6178211607   -10.6153530556   -10.6116378225
    1  C  1  S     -0.0000145800     0.0093874264     0.0007315213     0.0032227821     0.9896852583
    2  C  1  S     -0.0004698201     0.0035045483     0.0002491748    -0.0010021364     0.0481551723
    3  C  1  S      0.0117078614    -0.0200315831     0.0072140584     0.0126328594    -0.0977448638
    4  C  1  X      0.0002134856    -0.0006674740     0.0001736619     0.0005549008     0.0009732696
    5  C  1  Y     -0.0001358303     0.0006278558    -0.0000750329    -0.0000890996     0.0008068495
    6  C  1  Z      0.0000497396    -0.0002087861    -0.0000856384    -0.0000707554    -0.0019237283
    7  C  1  X      0.0021035458    -0.0025551099     0.0019682137     0.0010271332    -0.0112596208
    8  C  1  Y      0.0025249884    -0.0048245813     0.0011808870     0.0031677383    -0.0089203512
    9  C  1  Z     -0.0046974441     0.0106260512    -0.0030088965    -0.0096207636     0.0220467520
   10  C  1 XX     -0.0000339647    -0.0016782641     0.0000800697     0.0004288071     0.0013178459
   11  C  1 YY     -0.0001018149     0.0001283254    -0.0000222521    -0.0001993311     0.0013235722
   12  C  1 ZZ     -0.0000961742     0.0002882615     0.0000894816     0.0002773403     0.0017972121
   13  C  1 XY      0.0000947448     0.0005344061     0.0000849697     0.0002291977     0.0000459427
   14  C  1 XZ     -0.0000158351     0.0002347448    -0.0000268571    -0.0004525172    -0.0001782493
   15  C  1 YZ      0.0000336393    -0.0001747275     0.0000508664    -0.0000938348    -0.0001438984
   16  C  2  S     -0.0000036221    -0.0001112163     0.0001381889    -0.0001933933     0.0091145792
   17  C  2  S      0.0000530430    -0.0015274315     0.0001249954    -0.0004434786     0.0016408286
   18  C  2  S     -0.0061888617     0.0232694431    -0.0066135785    -0.0183133450     0.0329809046
   19  C  2  X      0.0000271449    -0.0001084918     0.0000780502    -0.0001304599    -0.0000406234
   20  C  2  Y     -0.0000903960    -0.0000913130    -0.0000036217    -0.0002593470    -0.0000152160
   21  C  2  Z     -0.0001086978     0.0001014788     0.0000273959    -0.0000031584    -0.0005114070
   22  C  2  X     -0.0021502076     0.0099056650    -0.0021107988    -0.0049973382     0.0094141438
   23  C  2  Y     -0.0017608571     0.0073614994    -0.0022402228    -0.0044483532     0.0060610825
   24  C  2  Z     -0.0003991033     0.0008096752     0.0003935391    -0.0002317730     0.0070405179
   25  C  2 XX      0.0000336992     0.0002389946     0.0000934243     0.0000423086    -0.0002443700
   26  C  2 YY     -0.0000393883    -0.0004881174     0.0000279322    -0.0002224887    -0.0000171413
   27  C  2 ZZ     -0.0000535786    -0.0001964578    -0.0000355670    -0.0001270847    -0.0014029461
   28  C  2 XY     -0.0000711889     0.0001423540    -0.0000011881     0.0000051130    -0.0001307752
   29  C  2 XZ     -0.0000457920     0.0002482019     0.0000252584    -0.0000250479    -0.0006653039
   30  C  2 YZ     -0.0000181392    -0.0001338317     0.0000015761    -0.0001402910    -0.0003541845
   31  C  3  S     -0.0000017565    -0.0000508355    -0.0000483957    -0.0000699817     0.0015940210
   32  C  3  S     -0.0000791028    -0.0004513402    -0.0001219080    -0.0013824673    -0.0002045948
   33  C  3  S      0.0033504054    -0.0178275684     0.0094869370     0.0219897961    -0.0149813936
   34  C  3  X     -0.0000695811     0.0000548986    -0.0000601694     0.0000152719     0.0000522748
   35  C  3  Y     -0.0000282733     0.0000166783     0.0001772425     0.0000404619     0.0000182512
   36  C  3  Z     -0.0000319668    -0.0002667358     0.0000940425    -0.0001461183     0.0001778786
   37  C  3  X     -0.0000374120    -0.0014582029     0.0016252007     0.0045856067    -0.0020461712
   38  C  3  Y     -0.0004215692     0.0007403900    -0.0000621334    -0.0010462768    -0.0003668184
   39  C  3  Z      0.0015429469    -0.0061624679     0.0037740901     0.0105196050    -0.0045494353
   40  C  3 XX     -0.0000465980     0.0000324370    -0.0000345162     0.0001462038     0.0000011047
   41  C  3 YY      0.0000262333    -0.0001860217     0.0000134157    -0.0003737067    -0.0000016157
   42  C  3 ZZ     -0.0000455521    -0.0001135046     0.0000838639    -0.0002219097     0.0005007246
   43  C  3 XY      0.0000151686    -0.0000151878     0.0001146745     0.0000400464     0.0000321144
   44  C  3 XZ     -0.0000336660     0.0000890551     0.0000334263     0.0003220754     0.0002416384
   45  C  3 YZ     -0.0000117342    -0.0001859950     0.0000514072    -0.0002039493    -0.0000821202
   46  C  4  S     -0.0000064620     0.0012401362    -0.0000926721     0.0167689709    -0.0012089574
   47  C  4  S     -0.0003799267    -0.0005911482     0.0003865022     0.0037500495    -0.0021807888
   48  C  4  S     -0.0015411155     0.0076462286    -0.0162782596    -0.0188310117     0.0187514491
   49  C  4  X     -0.0000352184     0.0002895283    -0.0003570891    -0.0008092964    -0.0000855838
   50  C  4  Y      0.0001078747    -0.0003122371     0.0000955555     0.0003211136    -0.0001980516
   51  C  4  Z     -0.0000148242     0.0002232431     0.0000607998     0.0001345821     0.0000634177
   52  C  4  X      0.0002634490    -0.0056656435     0.0026982786     0.0044350831    -0.0008625207
   53  C  4  Y      0.0007832083    -0.0062442576     0.0056835281     0.0082517096    -0.0078297055
   54  C  4  Z     -0.0006209436     0.0028296024    -0.0047567279    -0.0052399402     0.0031153310
   55  C  4 XX     -0.0000307546    -0.0001578738     0.0001786725    -0.0009802236    -0.0001106008
   56  C  4 YY     -0.0000823270     0.0004701697     0.0001024794    -0.0004854263     0.0001279030
   57  C  4 ZZ     -0.0000661477     0.0002215854    -0.0000061180     0.0000663873    -0.0000458388
   58  C  4 XY     -0.0000442420     0.0000407729    -0.0000835267     0.0011145916     0.0002866121
   59  C  4 XZ     -0.0000327513     0.0001796323    -0.0000833867    -0.0006082768    -0.0002106501
   60  C  4 YZ     -0.0000169787    -0.0004649266    -0.0000290830     0.0003604349    -0.0005110670
   61  C  5  S     -0.0000087616     0.0357527080    -0.0284688239     0.9883365906    -0.0034564184
   62  C  5  S      0.0001834849     0.0008792632    -0.0039909806     0.0442576617    -0.0006990345
   63  C  5  S     -0.0003735070     0.0158311903    -0.0187474873    -0.0067212500    -0.0217494405
   64  C  5  X      0.0000417605     0.0003039830    -0.0005279482     0.0000934480     0.0000401927
   65  C  5  Y      0.0000288836     0.0012548632    -0.0000624919    -0.0007601453    -0.0000128428
   66  C  5  Z     -0.0000390947    -0.0011856058     0.0002416163     0.0002652675    -0.0000069822
   67  C  5  X     -0.0100345914     0.0149984343    -0.0301958651     0.0018482985    -0.0000885439
   68  C  5  Y     -0.0010491490     0.0022167888     0.0006473236     0.0016121115    -0.0024330558
   69  C  5  Z      0.0062470912    -0.0106491451     0.0146895893    -0.0015444838     0.0022914218
   70  C  5 XX      0.0000031711    -0.0002178327    -0.0008320134     0.0028744027     0.0003129291
   71  C  5 YY     -0.0000257880    -0.0006225323    -0.0005798717     0.0006307132     0.0000523873
   72  C  5 ZZ     -0.0000051163    -0.0011722641    -0.0005764223     0.0014783392     0.0000120777
   73  C  5 XY     -0.0000077720    -0.0004233816     0.0000495427     0.0000422996     0.0000699606
   74  C  5 XZ     -0.0000398920     0.0006599684     0.0001676139    -0.0018393366    -0.0001287116
   75  C  5 YZ      0.0000158985     0.0011406351     0.0000011897    -0.0011535490    -0.0001549009
   76  C  6  S     -0.0000028246     0.0004924771     0.0000933305     0.0006272725     0.0062602690
   77  C  6  S     -0.0001024376    -0.0004667599     0.0000774796    -0.0004726292     0.0012983180
   78  C  6  S     -0.0033223599     0.0069807981     0.0033009386     0.0046846094     0.0232385421
   79  C  6  X      0.0000429087    -0.0000739172     0.0000785044     0.0001803688    -0.0000357343
   80  C  6  Y      0.0001115386    -0.0004801881     0.0000622948     0.0000387383     0.0001633141
   81  C  6  Z     -0.0000246298     0.0001114977    -0.0001467857    -0.0004084849     0.0000036569
   82  C  6  X      0.0007684089     0.0043051936    -0.0000766515     0.0057440500    -0.0023521655
   83  C  6  Y      0.0014088260    -0.0041418377    -0.0001688211    -0.0006972820    -0.0093430531
   84  C  6  Z      0.0002834670     0.0017669865    -0.0022545330    -0.0010135117     0.0024431145
   85  C  6 XX     -0.0000106733     0.0002456923    -0.0001166313     0.0003193985     0.0000390920
   86  C  6 YY     -0.0000559781     0.0004007562     0.0000228112     0.0000304360    -0.0015470165
   87  C  6 ZZ     -0.0000105197    -0.0001363738     0.0001869263     0.0000156853    -0.0001608991
   88  C  6 XY     -0.0001313912    -0.0003435047    -0.0000203197    -0.0003718716    -0.0001552580
   89  C  6 XZ      0.0000213564    -0.0000236068     0.0000663137    -0.0001769468     0.0002763959
   90  C  6 YZ     -0.0000520299     0.0000763305     0.0000101094     0.0001564734     0.0003515792
   91  C  7  S      0.0001886590     0.0176164232     0.0001414585     0.0012873484    -0.0045530019
   92  C  7  S      0.0020174798     0.0023114945     0.0006028314     0.0003650120    -0.0008700022
   93  C  7  S      0.0008326743     0.0101415210    -0.0111147962    -0.0163409025     0.0046472734
   94  C  7  X     -0.0010389702     0.0009737701     0.0000340900     0.0000442446     0.0002202383
   95  C  7  Y      0.0017235545    -0.0014458271    -0.0002208427    -0.0000615243     0.0000733671
   96  C  7  Z     -0.0010917179     0.0008152761     0.0001950658     0.0000218173    -0.0001355759
   97  C  7  X      0.0186718089     0.0061067571     0.0103150596     0.0088335709    -0.0043844199
   98  C  7  Y     -0.0306809305    -0.0114005706    -0.0149723436    -0.0128909440     0.0081266137
   99  C  7  Z      0.0193409890     0.0072829291     0.0088549253     0.0080245402    -0.0053365282
  100  C  7 XX      0.0003865036    -0.0006669536     0.0000265885     0.0001537919    -0.0000569684
  101  C  7 YY     -0.0005639722    -0.0020014253     0.0000179529     0.0003436634    -0.0000552197
  102  C  7 ZZ      0.0003137853    -0.0005383965     0.0000629813     0.0002076928    -0.0000887582
  103  C  7 XY      0.0010142478     0.0017037284     0.0000561746    -0.0001752684     0.0000373873
  104  C  7 XZ     -0.0006630543    -0.0009406708    -0.0000472834     0.0000168967    -0.0000902688
  105  C  7 YZ      0.0010778578     0.0016705281    -0.0000012615    -0.0003084070    -0.0002554573
  106  C  8  S     -0.0000017992    -0.0016461303     0.9890886174     0.0286280909    -0.0008275720
  107  C  8  S      0.0003877457    -0.0006949071     0.0431588157    -0.0011195926     0.0002135217
  108  C  8  S      0.0029570978    -0.0018165289    -0.0032165422    -0.0109496373     0.0002171415
  109  C  8  X     -0.0000067860    -0.0000155342    -0.0006063920     0.0005481543     0.0000065066
  110  C  8  Y     -0.0000326035     0.0001100784    -0.0000260732    -0.0000031658    -0.0000175637
  111  C  8  Z      0.0000350861    -0.0001122842     0.0003288351    -0.0002646496    -0.0000073821
  112  C  8  X     -0.0028232481     0.0040978989    -0.0229059229     0.0085913052    -0.0007713549
  113  C  8  Y      0.0006424183    -0.0025660725     0.0015456414    -0.0006401581     0.0003614992
  114  C  8  Z      0.0008163397     0.0004799668     0.0101635372    -0.0038849831     0.0002668964
  115  C  8 XX      0.0001073274    -0.0000608594     0.0024698322    -0.0006676695    -0.0000074033
  116  C  8 YY      0.0000605206    -0.0000950305     0.0011739730    -0.0004331246     0.0000395209
  117  C  8 ZZ      0.0000682645    -0.0001064124     0.0010788861    -0.0004920587     0.0000368002
  118  C  8 XY     -0.0000041655    -0.0000416900    -0.0007211701     0.0000096526    -0.0000022747
  119  C  8 XZ     -0.0000254694     0.0000009422    -0.0010879482     0.0001217435     0.0000169304
  120  C  8 YZ     -0.0000047920     0.0000188439    -0.0014259656    -0.0000371486     0.0000030498
  121  N  9  S     -0.9881409382    -0.0000399062    -0.0000161867    -0.0000000981     0.0000062115
  122  N  9  S      0.0463433048     0.0020791273     0.0007164659     0.0001743599    -0.0003910159
  123  N  9  S     -0.0524757409    -0.0193349902    -0.0141900496    -0.0090720818     0.0078236515
  124  N  9  X      0.0018171562     0.0005105273    -0.0000033818    -0.0001357211    -0.0000133249
  125  N  9  Y     -0.0031132884    -0.0008557837    -0.0000851377     0.0000705965     0.0000398538
  126  N  9  Z      0.0020078192     0.0005663503     0.0000814128    -0.0000256866    -0.0000322809
  127  N  9  X      0.0060026384     0.0026888875     0.0012979725     0.0005605474    -0.0009315139
  128  N  9  Y     -0.0104437945    -0.0041442030    -0.0030420761    -0.0018900806     0.0016212631
  129  N  9  Z      0.0068107626     0.0026794009     0.0022048260     0.0013217194    -0.0010700186
  130  N  9 XX     -0.0033505191     0.0005354560     0.0002202983     0.0000559522    -0.0001279404
  131  N  9 YY     -0.0027811443     0.0008269312     0.0001227301    -0.0000578720    -0.0000642076
  132  N  9 ZZ     -0.0033113097     0.0006218079     0.0001570489     0.0000081874    -0.0000697969
  133  N  9 XY     -0.0006163320    -0.0002275284     0.0000264619     0.0000574024     0.0000020978
  134  N  9 XZ      0.0003937963     0.0001510724    -0.0000300705    -0.0000299073     0.0000147689
  135  N  9 YZ     -0.0006459898    -0.0003179252     0.0000823031     0.0001150993    -0.0000335028
  136  C 10  S     -0.0000076604    -0.0000008179     0.0149102788    -0.0001705006     0.0000247353
  137  C 10  S      0.0000517024    -0.0000035036    -0.0000320077    -0.0003771676     0.0000155430
  138  C 10  S     -0.0002712345     0.0015909630     0.0140255206    -0.0013432204     0.0002566457
  139  C 10  X      0.0000165375    -0.0000598032     0.0004060710     0.0000873694    -0.0000018353
  140  C 10  Y     -0.0000069278    -0.0000129227     0.0011923010     0.0000558152    -0.0000121089
  141  C 10  Z     -0.0000017984     0.0000411816    -0.0012935413    -0.0000955714     0.0000099270
  142  C 10  X      0.0003296214    -0.0004920347     0.0034867109    -0.0017919490     0.0002177820
  143  C 10  Y     -0.0002089643    -0.0001584487    -0.0020831627     0.0011181650    -0.0000699695
  144  C 10  Z      0.0000299334     0.0003427758     0.0001396893    -0.0000859913    -0.0000978166
  145  C 10 XX     -0.0000059581     0.0000376743    -0.0002583467    -0.0001120704     0.0000009130
  146  C 10 YY     -0.0000050801     0.0000226276    -0.0009740691     0.0000233793    -0.0000004225
  147  C 10 ZZ     -0.0000217132     0.0000466088    -0.0012138687     0.0000228011    -0.0000142020
  148  C 10 XY     -0.0000235289     0.0000380832    -0.0004231158     0.0000341995    -0.0000057641
  149  C 10 XZ      0.0000139285    -0.0000438290     0.0005258711     0.0000429907    -0.0000016276
  150  C 10 YZ     -0.0000042140    -0.0000076047     0.0012203422    -0.0000333089     0.0000038569
  151  C 11  S     -0.0000037520     0.0000055989     0.0007011194    -0.0000061686    -0.0000118826
  152  C 11  S     -0.0000496286     0.0000876639    -0.0006636436     0.0000670379    -0.0000134753
  153  C 11  S     -0.0000815874    -0.0000480077    -0.0041541413     0.0021924768    -0.0003460737
  154  C 11  X      0.0000134741     0.0000034918    -0.0001134072    -0.0000940781     0.0000096947
  155  C 11  Y      0.0000084793    -0.0000134646     0.0001009199    -0.0000013927     0.0000038720
  156  C 11  Z     -0.0000148905     0.0000138412    -0.0000347618     0.0000470178    -0.0000056099
  157  C 11  X     -0.0001742083     0.0001885803     0.0020968823     0.0000511770     0.0000417120
  158  C 11  Y     -0.0000356681     0.0001234126    -0.0022029809    -0.0004255623     0.0000216854
  159  C 11  Z      0.0001199855    -0.0002004265     0.0009503372     0.0003587741    -0.0000338422
  160  C 11 XX     -0.0000043249    -0.0000082858     0.0001846394     0.0000724260    -0.0000058448
  161  C 11 YY     -0.0000172378     0.0000259350     0.0000109597     0.0000350035    -0.0000038519
  162  C 11 ZZ     -0.0000128750     0.0000148719     0.0000414653     0.0000313981    -0.0000039856
  163  C 11 XY     -0.0000003135    -0.0000004062    -0.0000418743    -0.0000138375     0.0000011226
  164  C 11 XZ     -0.0000149865     0.0000267573    -0.0001920642     0.0000091994    -0.0000029151
  165  C 11 YZ     -0.0000142301     0.0000154546    -0.0002115584     0.0000378721    -0.0000026624
  166  C 12  S     -0.0000030059    -0.0000091745    -0.0004354175    -0.0000792352    -0.0000025974
  167  C 12  S     -0.0000290406     0.0000263648    -0.0005946996     0.0000632406    -0.0000135587
  168  C 12  S      0.0001965827    -0.0010837585    -0.0018706526    -0.0022000862     0.0003443495
  169  C 12  X      0.0000185950    -0.0000173608     0.0002547459    -0.0000306283     0.0000051900
  170  C 12  Y     -0.0000047171     0.0000226151    -0.0000131392     0.0000033258    -0.0000011904
  171  C 12  Z     -0.0000054486    -0.0000100769    -0.0001168841     0.0000125747     0.0000012491
  172  C 12  X     -0.0001094949     0.0003133165    -0.0007425674     0.0007663813    -0.0001195598
  173  C 12  Y      0.0000576031     0.0001583798    -0.0000161207     0.0000252035    -0.0000285546
  174  C 12  Z      0.0000036873    -0.0003143923     0.0003901637    -0.0004030788     0.0000766006
  175  C 12 XX     -0.0000084382     0.0000102391    -0.0001024194     0.0000154746    -0.0000032145
  176  C 12 YY     -0.0000065622     0.0000023314    -0.0002011958     0.0000054940    -0.0000003019
  177  C 12 ZZ     -0.0000110959     0.0000028658    -0.0001906276     0.0000212095    -0.0000021648
  178  C 12 XY     -0.0000069700     0.0000010947    -0.0000247419     0.0000225524    -0.0000012991
  179  C 12 XZ     -0.0000022586     0.0000064338    -0.0000685678     0.0000075517    -0.0000001550
  180  C 12 YZ     -0.0000138449     0.0000198487    -0.0000479878     0.0000507150    -0.0000062009
  181  C 13  S     -0.0000036277     0.0000062899     0.0006632263    -0.0000006771    -0.0000158122
  182  C 13  S     -0.0000206704    -0.0000250861    -0.0006261559     0.0000605272    -0.0000065428
  183  C 13  S     -0.0007793661     0.0025351705    -0.0050698542     0.0024830863    -0.0006057967
  184  C 13  X      0.0000332724    -0.0000615470    -0.0000306863    -0.0001038321     0.0000178008
  185  C 13  Y     -0.0000069876    -0.0000079245    -0.0000897272     0.0000016638     0.0000006556
  186  C 13  Z     -0.0000108301     0.0000416186     0.0000974284     0.0000491483    -0.0000068470
  187  C 13  X      0.0001573014    -0.0007356619     0.0010174079    -0.0003255969     0.0001509429
  188  C 13  Y      0.0000466504     0.0007074777     0.0019135960     0.0005692101    -0.0001276103
  189  C 13  Z     -0.0001224454    -0.0002658315    -0.0022614676    -0.0003586941     0.0000476713
  190  C 13 XX     -0.0000117752     0.0000376764     0.0002327786     0.0000495732    -0.0000086983
  191  C 13 YY     -0.0000070603    -0.0000008517     0.0000251665     0.0000330956    -0.0000041739
  192  C 13 ZZ     -0.0000174753     0.0000151323    -0.0000236688     0.0000625505    -0.0000049773
  193  C 13 XY     -0.0000128372     0.0000055012    -0.0001523959     0.0000368974    -0.0000024383
  194  C 13 XZ      0.0000058989    -0.0000237363    -0.0001128784    -0.0000251890     0.0000040278
  195  C 13 YZ     -0.0000088384     0.0000038878    -0.0001591903     0.0000142916    -0.0000004749
  196  C 14  S     -0.0000065022    -0.0002973201     0.0140636361    -0.0002279605     0.0000892444
  197  C 14  S      0.0000878790    -0.0002008401     0.0000126211    -0.0004229765     0.0000437597
  198  C 14  S      0.0014214185    -0.0042884263     0.0162484861    -0.0019467875     0.0007523310
  199  C 14  X     -0.0000465621     0.0001309037     0.0011346077     0.0001457407    -0.0000276350
  200  C 14  Y      0.0000480013    -0.0000259334    -0.0012002340    -0.0000526491     0.0000073626
  201  C 14  Z     -0.0000198455    -0.0000430238     0.0005221152    -0.0000261637     0.0000055825
  202  C 14  X      0.0003785540    -0.0002295763     0.0020685379    -0.0010050911     0.0001629871
  203  C 14  Y      0.0002975808    -0.0016160314     0.0024637339    -0.0013292181     0.0002373958
  204  C 14  Z     -0.0004577451     0.0015399002    -0.0032941307     0.0017500862    -0.0003514872
  205  C 14 XX      0.0000084404    -0.0000783382    -0.0011451446    -0.0000888924     0.0000109543
  206  C 14 YY     -0.0000084293    -0.0000169654    -0.0010299437     0.0000261260    -0.0000074466
  207  C 14 ZZ      0.0000043790    -0.0000189028    -0.0001865501    -0.0000375568     0.0000080256
  208  C 14 XY      0.0000119350     0.0000064110     0.0012063750    -0.0000382954     0.0000017257
  209  C 14 XZ     -0.0000216487     0.0000406537    -0.0004335288     0.0000862284    -0.0000064134
  210  C 14 YZ     -0.0000062890     0.0000037238     0.0004745206    -0.0000022965    -0.0000027026
  211  H 15  S      0.0004059083    -0.0008418133     0.0001658426     0.0007067375    -0.0025919539
  212  H 15  S      0.0000342475    -0.0017848743     0.0005297257     0.0023407862     0.0067834581
  213  H 16  S     -0.0001207762     0.0008340019    -0.0002289662    -0.0001468355     0.0001334698
  214  H 16  S     -0.0002812900     0.0014555884    -0.0002601315     0.0000113413    -0.0000850788
  215  H 17  S      0.0001204182    -0.0001310971     0.0001359539     0.0007955866    -0.0002238425
  216  H 17  S      0.0000969150     0.0000880879     0.0003672678     0.0012497828     0.0004715977
  217  H 18  S     -0.0000551542     0.0006796239    -0.0004815839    -0.0007014778     0.0001413640
  218  H 18  S     -0.0001983377     0.0023791244    -0.0000009505    -0.0018774013     0.0010903239
  219  H 19  S      0.0000480644    -0.0009893496    -0.0000362853    -0.0008811331    -0.0005362664
  220  H 19  S     -0.0004723241    -0.0010635245     0.0007162793    -0.0013074737    -0.0007493562
  221  H 20  S      0.0001140092     0.0005834601    -0.0001363681     0.0005975631    -0.0006084273
  222  H 20  S      0.0005261838     0.0014629649    -0.0005245204     0.0016183258    -0.0016798941
  223  H 21  S      0.0000699457    -0.0000530522     0.0002086014    -0.0003376150     0.0000424101
  224  H 21  S      0.0000899431    -0.0001450237    -0.0013020920    -0.0000175784    -0.0001079717
  225  H 22  S      0.0000190367    -0.0000292770     0.0004639412     0.0000305693     0.0000016946
  226  H 22  S      0.0001054088    -0.0001307972     0.0013755799    -0.0002184243     0.0000476330
  227  H 23  S      0.0000087555    -0.0000175562     0.0002531009    -0.0000392324     0.0000075805
  228  H 23  S      0.0000301288    -0.0000350472     0.0006072124    -0.0000988152     0.0000096215
  229  H 24  S      0.0000150311     0.0000666297     0.0004396990     0.0000446988    -0.0000103347
  230  H 24  S      0.0001500568     0.0000291072     0.0013547742    -0.0001772967     0.0000173033
  231  H 25  S      0.0001227354    -0.0002182591     0.0002661106    -0.0003473874     0.0000589231
  232  H 25  S     -0.0002696440    -0.0001654610    -0.0014327215    -0.0001658882    -0.0000215698
  233  C 26  S     -0.0000186171     0.0004263664    -0.0030547060     0.0202577529    -0.0005152926
  234  C 26  S      0.0003285434    -0.0005122352    -0.0020537967     0.0011307864    -0.0003607426
  235  C 26  S     -0.0031352132    -0.0011754571    -0.0652514636     0.0591070714     0.0016561915
  236  C 26  X      0.0000635816    -0.0000884880     0.0012016568     0.0008552988     0.0001305761
  237  C 26  Y     -0.0001004989     0.0001063232    -0.0000172264    -0.0000986396    -0.0000009984
  238  C 26  Z      0.0000643809    -0.0000946849    -0.0005909580    -0.0003572862    -0.0001678877
  239  C 26  X     -0.0110462766     0.0200084289    -0.0678488135     0.0366757150    -0.0093418576
  240  C 26  Y      0.0010792216    -0.0023300482     0.0005824190    -0.0002912715     0.0006975709
  241  C 26  Z      0.0044867119    -0.0072796668     0.0336320148    -0.0186626730     0.0046251751
  242  C 26 XX     -0.0000045338     0.0001887962     0.0005989976    -0.0027580649    -0.0001927754
  243  C 26 YY      0.0000637281    -0.0000443148    -0.0005671626     0.0000563844    -0.0000717037
  244  C 26 ZZ      0.0000192380     0.0000618420    -0.0002703647    -0.0005549259    -0.0001493909
  245  C 26 XY     -0.0000298305     0.0000371979    -0.0000009558     0.0001896870    -0.0000160595
  246  C 26 XZ      0.0000684405    -0.0002810666    -0.0006592297     0.0015908111     0.0001044109
  247  C 26 YZ      0.0000159673    -0.0001458459     0.0000070535     0.0000274757     0.0000203544
  248  C 27  S     -0.0000110582    -0.0007554719     0.0135464980    -0.0007236597     0.0010807407
  249  C 27  S      0.0007123938    -0.0013323552     0.0024481803    -0.0009597779     0.0008179682
  250  C 27  S      0.0084029936    -0.0143093606     0.0765839439    -0.0518865639     0.0070316691
  251  C 27  X      0.0000117762     0.0001744036    -0.0005058754    -0.0011886638    -0.0001597643
  252  C 27  Y      0.0000154389    -0.0001063861     0.0000570898    -0.0000290926     0.0000230013
  253  C 27  Z     -0.0000219689     0.0000364038     0.0002022378     0.0006100715     0.0000864265
  254  C 27  X     -0.0072224635     0.0090938817    -0.0650079353     0.0368740432    -0.0034259735
  255  C 27  Y     -0.0005691778     0.0017396763     0.0000617293    -0.0000373541    -0.0003771072
  256  C 27  Z      0.0042123223    -0.0065885715     0.0327379150    -0.0182988755     0.0016842118
  257  C 27 XX      0.0000142888    -0.0001782949    -0.0024424532     0.0006053238     0.0001706302
  258  C 27 YY      0.0001185050    -0.0001964646     0.0003326756    -0.0003812036     0.0001308082
  259  C 27 ZZ      0.0001076695    -0.0002093840    -0.0002883364    -0.0001018872     0.0001246361
  260  C 27 XY      0.0000146902    -0.0000006713     0.0001203784     0.0000350256     0.0000082771
  261  C 27 XZ      0.0000362588     0.0000255535     0.0015610643    -0.0005869562    -0.0000071677
  262  C 27 YZ     -0.0000214618     0.0000313873     0.0000332959     0.0000252390    -0.0000106518
  263  C 28  S      0.0000109311     0.9888911271     0.0027250331    -0.0359990227    -0.0094648595
  264  C 28  S      0.0011850594     0.0426835440    -0.0005317725    -0.0023444366     0.0004977171
  265  C 28  S      0.0174295081    -0.0067390172     0.0053962755     0.0203802855     0.0216480627
  266  C 28  X      0.0000583355     0.0002888320    -0.0001536911    -0.0011133070     0.0006101398
  267  C 28  Y     -0.0001680600    -0.0000142422     0.0002480406    -0.0007520345    -0.0001896315
  268  C 28  Z      0.0001973193    -0.0005785802    -0.0001373701     0.0014422087    -0.0003169262
  269  C 28  X      0.0115041642     0.0008538572     0.0100766137     0.0090512663    -0.0158550495
  270  C 28  Y     -0.0184879080     0.0002413550    -0.0176449781    -0.0150047697     0.0108724526
  271  C 28  Z      0.0114908204     0.0002557553     0.0112775433     0.0087342229    -0.0037614757
  272  C 28 XX      0.0002693041     0.0010783779    -0.0000334083    -0.0003963124    -0.0015092786
  273  C 28 YY      0.0004571968     0.0018635318     0.0000136863    -0.0009430380    -0.0002084385
  274  C 28 ZZ      0.0002734311     0.0010431311     0.0000451341    -0.0011805945    -0.0001970799
  275  C 28 XY     -0.0002225669    -0.0010468870    -0.0000111487    -0.0005224663     0.0005380029
  276  C 28 XZ      0.0001245954     0.0001024324    -0.0000223614     0.0007049091     0.0005327701
  277  C 28 YZ     -0.0001358818    -0.0022032988    -0.0001344779     0.0013465249    -0.0000414011

                          6                7                8                9               10
                  -10.6104370235   -10.6069584158   -10.6008204000   -10.5970638492   -10.5957023840
    1  C  1  S     -0.0043456453     0.0011356206     0.0000506302     0.0011647315    -0.0000299066
    2  C  1  S      0.0002513825    -0.0020108354     0.0004676265    -0.0012967882    -0.0001352326
    3  C  1  S     -0.0050242091     0.0144106392    -0.0299836945    -0.0021677070     0.0033765971
    4  C  1  X      0.0000866152    -0.0000465175    -0.0005301530    -0.0003497389     0.0000410585
    5  C  1  Y     -0.0004590151     0.0000547716     0.0002363620    -0.0000150372    -0.0000195202
    6  C  1  Z      0.0002353548    -0.0002149861     0.0000693082     0.0002199981    -0.0000061882
    7  C  1  X      0.0000637420     0.0031048519    -0.0094084274     0.0001818361     0.0007950410
    8  C  1  Y      0.0003342438     0.0001167282    -0.0030981042    -0.0003185652     0.0002219077
    9  C  1  Z      0.0017062636    -0.0058883960     0.0082999707     0.0014249931    -0.0011694206
   10  C  1 XX     -0.0001729862    -0.0001981065    -0.0001702442    -0.0001763462    -0.0000055825
   11  C  1 YY      0.0002592960    -0.0001760879     0.0001627335    -0.0001372863    -0.0000316378
   12  C  1 ZZ      0.0000708262     0.0003428823     0.0000277704    -0.0002983278     0.0000207611
   13  C  1 XY     -0.0000302216     0.0000895820    -0.0001482154    -0.0000947082     0.0000229660
   14  C  1 XZ      0.0001982051    -0.0002323909     0.0000605094     0.0000071764    -0.0000138603
   15  C  1 YZ      0.0000679337    -0.0004706497    -0.0001036970    -0.0000773009    -0.0000180563
   16  C  2  S     -0.0006766128     0.0023585171    -0.0002207056    -0.0012782165     0.0009396719
   17  C  2  S     -0.0010527239    -0.0001757198     0.0000400461    -0.0002289539     0.0000715517
   18  C  2  S      0.0061831149    -0.0129552602     0.0105616503     0.0063100114    -0.0024124251
   19  C  2  X     -0.0001941310     0.0001103076    -0.0001188015    -0.0001259141     0.0000119895
   20  C  2  Y     -0.0000483720     0.0001546462     0.0000315940     0.0000382033    -0.0000140859
   21  C  2  Z     -0.0000011115     0.0000537504     0.0001175603    -0.0001312162     0.0000050063
   22  C  2  X      0.0030677386    -0.0030600937     0.0035079648     0.0017296546    -0.0007582355
   23  C  2  Y      0.0005316954    -0.0026572538     0.0034757461     0.0015726771    -0.0005740491
   24  C  2  Z      0.0015604708    -0.0009535039     0.0000136908    -0.0003578145    -0.0001061747
   25  C  2 XX     -0.0000725719     0.0002850200    -0.0001585987    -0.0001013852     0.0000155638
   26  C  2 YY     -0.0003076400     0.0001816822     0.0000084558    -0.0000726381     0.0000086973
   27  C  2 ZZ     -0.0002361765     0.0000322802     0.0001477269     0.0000155864    -0.0000142669
   28  C  2 XY      0.0000491459     0.0003966553     0.0000117605    -0.0000259036     0.0000074966
   29  C  2 XZ      0.0001523424     0.0000186967     0.0000178586    -0.0000698714    -0.0000036074
   30  C  2 YZ     -0.0000965134     0.0000211457    -0.0000597133     0.0000541211     0.0000043959
   31  C  3  S      0.0003855876     0.0125764949    -0.0012753833     0.0019207381     0.0014219654
   32  C  3  S      0.0002051554     0.0018021270    -0.0006788705     0.0007208279     0.0001060285
   33  C  3  S      0.0015440109     0.0311236361    -0.0113126263    -0.0126061913     0.0028298251
   34  C  3  X      0.0001883279    -0.0002696949    -0.0000414747     0.0001344692     0.0000168516
   35  C  3  Y      0.0001820327    -0.0004522179    -0.0002819598    -0.0001940913     0.0000577260
   36  C  3  Z      0.0000049294    -0.0000050483    -0.0002470883    -0.0000055042     0.0000438252
   37  C  3  X      0.0006808506     0.0079092269    -0.0011602606    -0.0032479773     0.0006119606
   38  C  3  Y      0.0004029681     0.0040740848    -0.0001157045    -0.0001644910     0.0000065766
   39  C  3  Z      0.0013411858     0.0088607632    -0.0046809977    -0.0045792679     0.0012276541
   40  C  3 XX      0.0001078361    -0.0007453546     0.0000123350     0.0000607402     0.0000094895
   41  C  3 YY     -0.0000693149    -0.0008090176    -0.0002355845     0.0001977165     0.0000162498
   42  C  3 ZZ      0.0001094516    -0.0001037570    -0.0002753821     0.0000571333     0.0000497752
   43  C  3 XY      0.0000944874    -0.0009108073    -0.0001809753    -0.0001416303     0.0000334820
   44  C  3 XZ     -0.0000289884    -0.0004098216     0.0000742481    -0.0000739441     0.0000233839
   45  C  3 YZ     -0.0000088003    -0.0004063184    -0.0001738622    -0.0000216569     0.0000139869
   46  C  4  S      0.0063155596     0.9895258554     0.0005622697     0.0004964144     0.0000496562
   47  C  4  S      0.0024379139     0.0481622434    -0.0003201493    -0.0004782530     0.0003363261
   48  C  4  S     -0.0185136019    -0.0940926834     0.0310476239     0.0201159411    -0.0076160034
   49  C  4  X     -0.0001291875    -0.0005588590     0.0008545837     0.0001299611    -0.0002108931
   50  C  4  Y     -0.0001936694    -0.0018368546    -0.0003000921    -0.0001508469     0.0000178818
   51  C  4  Z      0.0002166025     0.0013262663    -0.0000084491     0.0002450829     0.0000839420
   52  C  4  X     -0.0013513927     0.0063363757    -0.0024436050    -0.0023408194     0.0000692410
   53  C  4  Y      0.0061264899     0.0195654011    -0.0124949649    -0.0074910836     0.0023641113
   54  C  4  Z     -0.0053197791    -0.0137645735     0.0101908353     0.0048250103    -0.0017956883
   55  C  4 XX      0.0002705734     0.0013409253    -0.0003402897    -0.0002351302    -0.0000132623
   56  C  4 YY      0.0003271122     0.0017242328     0.0000734092     0.0000496099     0.0000534288
   57  C  4 ZZ      0.0002573813     0.0013919040     0.0001411253    -0.0000272569     0.0000247178
   58  C  4 XY      0.0001316346     0.0002058527     0.0000421991    -0.0000460041     0.0000192392
   59  C  4 XZ     -0.0000728877    -0.0000708097     0.0003402454     0.0002511944    -0.0000172725
   60  C  4 YZ      0.0001016920    -0.0002403953    -0.0000308716    -0.0001973837    -0.0000188213
   61  C  5  S      0.0017719126    -0.0171081213     0.0185300468    -0.0093902443     0.0004126264
   62  C  5  S     -0.0003503197    -0.0000451813     0.0007434373     0.0007312062    -0.0005303855
   63  C  5  S      0.0268005453     0.0266315390     0.0066146821     0.0626429057    -0.0031773005
   64  C  5  X      0.0002835007     0.0002679802     0.0011551491    -0.0008592099     0.0000218334
   65  C  5  Y     -0.0001426644    -0.0005086467     0.0001885357     0.0002365683    -0.0001661005
   66  C  5  Z      0.0000106944     0.0001616758    -0.0007647018     0.0004167347     0.0001210503
   67  C  5  X      0.0020194611    -0.0102580907     0.0601348527     0.0528490085    -0.0068444771
   68  C  5  Y     -0.0000398446     0.0054721554    -0.0029144800    -0.0040427079     0.0033956334
   69  C  5  Z     -0.0023875345    -0.0014720172    -0.0264462608    -0.0231666367     0.0002132683
   70  C  5 XX     -0.0002360259    -0.0009001577     0.0032540257    -0.0008033906    -0.0000131695
   71  C  5 YY     -0.0000175405    -0.0008910842     0.0001109520     0.0002015793    -0.0001303460
   72  C  5 ZZ     -0.0002867517    -0.0002128081     0.0007767069    -0.0001998804    -0.0000960530
   73  C  5 XY     -0.0001520850     0.0008892855    -0.0001334502    -0.0001218817    -0.0000086880
   74  C  5 XZ      0.0004502811    -0.0002200851    -0.0018309267     0.0005361866    -0.0000213397
   75  C  5 YZ      0.0001672989     0.0004086187     0.0000106618    -0.0000188248     0.0000298242
   76  C  6  S     -0.0001948037     0.0080967380    -0.0003491743     0.0001655881     0.0004474035
   77  C  6  S     -0.0001351566     0.0014053255    -0.0004458516    -0.0000408560     0.0000708189
   78  C  6  S      0.0070050168     0.0233206617    -0.0006376747    -0.0056034836     0.0012424897
   79  C  6  X     -0.0001186996    -0.0001006405    -0.0002506920     0.0001400618     0.0000605572
   80  C  6  Y      0.0001669486     0.0000406463    -0.0001622549     0.0000829880     0.0000126206
   81  C  6  Z     -0.0003927982     0.0001428352     0.0003298042     0.0000738503    -0.0000870513
   82  C  6  X      0.0026728334     0.0031084298     0.0013115060    -0.0012590516     0.0000478507
   83  C  6  Y     -0.0016061474    -0.0000843877    -0.0019441971     0.0010283605     0.0000802805
   84  C  6  Z     -0.0011745564    -0.0090991906     0.0037050408     0.0019027555    -0.0008253720
   85  C  6 XX     -0.0000902994    -0.0001205756     0.0001652012     0.0001664783    -0.0000053165
   86  C  6 YY     -0.0000701027    -0.0002258865    -0.0000224508    -0.0000605648     0.0000051565
   87  C  6 ZZ      0.0000876319    -0.0013149702    -0.0003466170    -0.0001508071     0.0000683278
   88  C  6 XY      0.0000823404     0.0001422363     0.0000735938    -0.0000192491    -0.0000051955
   89  C  6 XZ      0.0000278171     0.0007969874    -0.0001732652    -0.0001332491    -0.0000074344
   90  C  6 YZ      0.0000990571    -0.0000448633     0.0000292169    -0.0000340443     0.0000201507
   91  C  7  S     -0.9893349381     0.0062276107    -0.0009796778     0.0016913871    -0.0000700373
   92  C  7  S     -0.0483882913    -0.0010021437    -0.0007643877    -0.0012134658     0.0000983572
   93  C  7  S      0.0340685507     0.0123707835     0.0303295130     0.0230927525    -0.0028526604
   94  C  7  X     -0.0000325817    -0.0000857700    -0.0001177261    -0.0002397091     0.0000055002
   95  C  7  Y      0.0001026914    -0.0000348578     0.0004924340     0.0001237532    -0.0000380176
   96  C  7  Z     -0.0001360748    -0.0000018778    -0.0004221382     0.0000090452     0.0000302860
   97  C  7  X     -0.0359901863    -0.0083820185    -0.0184412579    -0.0146981631     0.0017683474
   98  C  7  Y      0.0603301433     0.0139053411     0.0308548119     0.0239783940    -0.0030515967
   99  C  7  Z     -0.0386204689    -0.0083670866    -0.0190848890    -0.0152673480     0.0019966222
  100  C  7 XX     -0.0005542101    -0.0002134150    -0.0000195080    -0.0001990814     0.0000259852
  101  C  7 YY     -0.0029540910    -0.0002324498     0.0002183327    -0.0001985215    -0.0000026159
  102  C  7 ZZ     -0.0006681729    -0.0002294555     0.0000772346    -0.0002630762     0.0000075402
  103  C  7 XY      0.0026441784    -0.0000435153    -0.0001109438    -0.0000915697     0.0000013415
  104  C  7 XZ     -0.0016409204     0.0000321960     0.0000980073     0.0000645148    -0.0000199308
  105  C  7 YZ      0.0027340639     0.0000006057    -0.0001843763    -0.0000136882     0.0000014609
  106  C  8  S      0.0001663259    -0.0003852217     0.0031371984     0.0141853000    -0.0148322435
  107  C  8  S     -0.0001143014     0.0001305177     0.0004574156    -0.0013983965    -0.0013067347
  108  C  8  S      0.0003991136     0.0008824968     0.0250769354    -0.0452104390     0.0255158724
  109  C  8  X     -0.0000324866    -0.0000011587    -0.0005872743    -0.0012545368    -0.0003722625
  110  C  8  Y     -0.0000443056    -0.0000282627    -0.0000011682     0.0000566168    -0.0008585712
  111  C  8  Z      0.0000416972     0.0000251941     0.0003043207     0.0005801613     0.0009711455
  112  C  8  X     -0.0001806901    -0.0011169870    -0.0270632860    -0.0006230610    -0.0074062385
  113  C  8  Y      0.0008676911     0.0005932090     0.0008709695    -0.0004164660    -0.0082858712
  114  C  8  Z     -0.0005185036     0.0000374875     0.0127760278     0.0007130644     0.0113108954
  115  C  8 XX      0.0000246775     0.0000282420     0.0016885526     0.0025165509    -0.0001198930
  116  C  8 YY     -0.0000167079     0.0000222315     0.0000333930    -0.0001376790    -0.0010531556
  117  C  8 ZZ      0.0000130031     0.0000385666     0.0003984853     0.0004792540    -0.0011457535
  118  C  8 XY      0.0000095176     0.0000179606    -0.0000738672    -0.0000803285    -0.0002938167
  119  C  8 XZ     -0.0000466999    -0.0000200574    -0.0009461721    -0.0014930970     0.0003588552
  120  C  8 YZ     -0.0000046751    -0.0000077786    -0.0000648962     0.0000097944     0.0012968204
  121  N  9  S     -0.0005346726     0.0000108118     0.0000211826     0.0000147745    -0.0000024240
  122  N  9  S     -0.0004761262    -0.0004353535    -0.0010474534    -0.0007569037     0.0001145192
  123  N  9  S      0.0666922335     0.0112780250     0.0246122163     0.0194520678    -0.0025639352
  124  N  9  X      0.0008099192     0.0000079914    -0.0000708568    -0.0000172034     0.0000077138
  125  N  9  Y     -0.0013835331    -0.0000256519     0.0001739201     0.0000407959    -0.0000129866
  126  N  9  Z      0.0009004281    -0.0000142700    -0.0001618355    -0.0000183651     0.0000062062
  127  N  9  X     -0.0100221110    -0.0012497180    -0.0026809189    -0.0021653805     0.0003120953
  128  N  9  Y      0.0170856218     0.0020826327     0.0047967225     0.0038439919    -0.0005209630
  129  N  9  Z     -0.0109686218    -0.0015590923    -0.0033931498    -0.0024488096     0.0003203038
  130  N  9 XX     -0.0008870055    -0.0000788263    -0.0002715979    -0.0001577001     0.0000282964
  131  N  9 YY     -0.0003610277    -0.0000528393    -0.0002307667    -0.0000952988     0.0000198655
  132  N  9 ZZ     -0.0007964003    -0.0000636292    -0.0002239083    -0.0001556813     0.0000277350
  133  N  9 XY     -0.0005021185    -0.0000466041    -0.0000080357    -0.0000627369     0.0000079662
  134  N  9 XZ      0.0003341057     0.0000416546     0.0000148589     0.0000379058    -0.0000044345
  135  N  9 YZ     -0.0005800210    -0.0000605159    -0.0000597456    -0.0000637550     0.0000086427
  136  C 10  S     -0.0001051455    -0.0000546388     0.0024984907    -0.0186364699     0.9829083529
  137  C 10  S     -0.0000265846     0.0000018899     0.0006170800    -0.0011043738     0.0404807236
  138  C 10  S     -0.0012754997    -0.0003514024     0.0048015242     0.0233995157    -0.0216676120
  139  C 10  X      0.0000308183     0.0000213459     0.0001409190    -0.0003077639     0.0004018157
  140  C 10  Y      0.0000163632    -0.0000077673    -0.0000840782     0.0001121334    -0.0009628225
  141  C 10  Z     -0.0000322762    -0.0000019495     0.0000071088     0.0000534649     0.0006734334
  142  C 10  X     -0.0002608678     0.0000862522     0.0042558165     0.0090558114    -0.0012284336
  143  C 10  Y      0.0002577265     0.0001135240    -0.0042524172    -0.0061341226    -0.0017635159
  144  C 10  Z     -0.0001470307    -0.0001563120     0.0017518901     0.0010173159     0.0022299617
  145  C 10 XX     -0.0000188226    -0.0000100493    -0.0001044442    -0.0001374451     0.0008225498
  146  C 10 YY      0.0000058743    -0.0000048550     0.0000367292    -0.0001288778     0.0000959395
  147  C 10 ZZ     -0.0000103571    -0.0000143268    -0.0001370632    -0.0000661710     0.0002568206
  148  C 10 XY     -0.0000021841    -0.0000095285    -0.0001968562     0.0001075166    -0.0001787449
  149  C 10 XZ      0.0000124267     0.0000107334     0.0001643545     0.0000416760    -0.0010394304
  150  C 10 YZ      0.0000045509     0.0000044820    -0.0000835284     0.0001901417    -0.0013144970
  151  C 11  S      0.0000162548     0.0000039482     0.0007641373    -0.0040343973     0.1114039346
  152  C 11  S     -0.0000129724    -0.0000236529    -0.0003227502    -0.0001210813     0.0031115884
  153  C 11  S      0.0006760814     0.0000733003    -0.0027675383    -0.0191652352     0.0084563001
  154  C 11  X     -0.0000180295    -0.0000011073     0.0000891273     0.0000480054     0.0018295302
  155  C 11  Y      0.0000035278     0.0000054865     0.0000639176     0.0000083805    -0.0000701014
  156  C 11  Z      0.0000084995    -0.0000047778    -0.0001050923    -0.0000316222    -0.0008606603
  157  C 11  X     -0.0001334689    -0.0000148731    -0.0001965276     0.0043008276     0.0000939126
  158  C 11  Y     -0.0001266712    -0.0001077572    -0.0001155198     0.0038144364     0.0000492941
  159  C 11  Z      0.0001883699     0.0001100109     0.0002036500    -0.0056549749    -0.0000926295
  160  C 11 XX      0.0000111510     0.0000010574    -0.0000121705    -0.0000208078    -0.0017212216
  161  C 11 YY     -0.0000011471    -0.0000065069    -0.0000973327     0.0000571609    -0.0001708652
  162  C 11 ZZ      0.0000002801    -0.0000035500    -0.0000874438     0.0000320963    -0.0004607365
  163  C 11 XY     -0.0000013954     0.0000001625    -0.0000315616    -0.0000000563     0.0001371472
  164  C 11 XZ     -0.0000083643    -0.0000082325    -0.0001035797     0.0000784532     0.0008019125
  165  C 11 YZ     -0.0000007461    -0.0000059944    -0.0001348650     0.0000597341    -0.0000290780
  166  C 12  S      0.0000145310     0.0000050935     0.0002984294    -0.0032166776     0.0200473489
  167  C 12  S      0.0000134481    -0.0000094370    -0.0001594156    -0.0004188738     0.0001637128
  168  C 12  S     -0.0000919509     0.0001631864     0.0015949609     0.0125409899    -0.0023878291
  169  C 12  X     -0.0000004049     0.0000071392     0.0001523405     0.0000047172     0.0000525961
  170  C 12  Y     -0.0000065358    -0.0000058070    -0.0000079490     0.0000020894     0.0001091485
  171  C 12  Z      0.0000084706     0.0000018855    -0.0000711249    -0.0000042833    -0.0001260604
  172  C 12  X      0.0000610197    -0.0000409080    -0.0007223211    -0.0052090450    -0.0003180540
  173  C 12  Y     -0.0000616874    -0.0000684991    -0.0000075071     0.0001624014    -0.0018208018
  174  C 12  Z      0.0000171892     0.0000812428     0.0003758499     0.0024847352     0.0018223557
  175  C 12 XX      0.0000018442    -0.0000037454    -0.0000597166    -0.0000698854     0.0001241892
  176  C 12 YY      0.0000003915    -0.0000018457    -0.0000690437     0.0000082648     0.0000498146
  177  C 12 ZZ      0.0000031728    -0.0000017394    -0.0000912934    -0.0000114051     0.0000199729
  178  C 12 XY      0.0000040904     0.0000000318    -0.0000429879    -0.0000001554    -0.0000781362
  179  C 12 XZ     -0.0000019027    -0.0000020558    -0.0000285521     0.0000429813    -0.0000619011
  180  C 12 YZ      0.0000015996    -0.0000061067    -0.0000902293    -0.0000050367    -0.0001227127
  181  C 13  S      0.0000143479     0.0000069575     0.0006763721    -0.0027232131    -0.0020889331
  182  C 13  S      0.0000237116     0.0000040575    -0.0003052401    -0.0000964703    -0.0010054064
  183  C 13  S     -0.0001950064    -0.0005189111    -0.0030975142    -0.0186491883    -0.0017862599
  184  C 13  X      0.0000018255     0.0000155564     0.0001402502     0.0000603618     0.0001762506
  185  C 13  Y      0.0000080308     0.0000015189    -0.0000669787    -0.0000119220    -0.0001966540
  186  C 13  Z     -0.0000056847    -0.0000090796    -0.0000114434    -0.0000193192     0.0000904395
  187  C 13  X      0.0001355389     0.0001235344    -0.0001390517     0.0067783587    -0.0012314391
  188  C 13  Y     -0.0001586429    -0.0001543405    -0.0000099496    -0.0040314954     0.0014398054
  189  C 13  Z      0.0000818114     0.0000789140     0.0000776595     0.0002528804    -0.0006914261
  190  C 13 XX     -0.0000082956    -0.0000082854     0.0000146379    -0.0000562220    -0.0000959121
  191  C 13 YY      0.0000051484    -0.0000011885    -0.0000891414     0.0000489210    -0.0001818404
  192  C 13 ZZ      0.0000056301    -0.0000045903    -0.0001235269     0.0000598419    -0.0002311968
  193  C 13 XY      0.0000026954    -0.0000023087    -0.0000908234     0.0000536431    -0.0000987426
  194  C 13 XZ      0.0000064949     0.0000047781    -0.0000618979     0.0000473377    -0.0000100372
  195  C 13 YZ      0.0000002338    -0.0000016354    -0.0001056257     0.0000358160    -0.0000403990
  196  C 14  S      0.0001191705     0.0001669522     0.0021699073    -0.0093654695     0.0006143643
  197  C 14  S      0.0000395280     0.0000477325     0.0006070152    -0.0007540131    -0.0003193562
  198  C 14  S      0.0005709687     0.0009055446     0.0054959914     0.0220737498    -0.0105424381
  199  C 14  X     -0.0000238295    -0.0000291498     0.0000602592    -0.0002006623    -0.0000865246
  200  C 14  Y     -0.0000115446     0.0000078511     0.0000796602    -0.0001117883     0.0001069418
  201  C 14  Z      0.0000210366     0.0000070576    -0.0001019677     0.0002035692    -0.0000539402
  202  C 14  X     -0.0001631347     0.0000126796     0.0013889002     0.0051003198     0.0064281839
  203  C 14  Y      0.0003238580     0.0003841175     0.0043723291     0.0055686014    -0.0011549700
  204  C 14  Z     -0.0002571852    -0.0003595410    -0.0046700491    -0.0076653323    -0.0021964280
  205  C 14 XX      0.0000322475     0.0000184278    -0.0002336020    -0.0001428116    -0.0000140551
  206  C 14 YY      0.0000066385     0.0000029593     0.0000299470    -0.0001350775     0.0002196810
  207  C 14 ZZ      0.0000136143     0.0000043360     0.0000236577    -0.0000925912     0.0001376235
  208  C 14 XY     -0.0000098013    -0.0000046280     0.0000640871     0.0000783347    -0.0000595466
  209  C 14 XZ     -0.0000016977    -0.0000085883    -0.0000033508     0.0000587439     0.0000260353
  210  C 14 YZ      0.0000024203    -0.0000054484    -0.0002053779     0.0001868780    -0.0002677099
  211  H 15  S      0.0005839702     0.0000712447    -0.0002180788    -0.0000362210     0.0000290536
  212  H 15  S      0.0000975577     0.0009841671    -0.0006405474    -0.0001733271     0.0001300237
  213  H 16  S      0.0000154707    -0.0001847260     0.0004160193     0.0001140976    -0.0000463681
  214  H 16  S      0.0000915759     0.0005208795     0.0005127454    -0.0000567731    -0.0000162462
  215  H 17  S      0.0001813266     0.0000794109    -0.0002813510    -0.0001597312     0.0000583828
  216  H 17  S      0.0004851611    -0.0001085623    -0.0004223332    -0.0003137348     0.0001980418
  217  H 18  S     -0.0002262520    -0.0025560689     0.0010698731     0.0000304953    -0.0001297651
  218  H 18  S     -0.0003950899     0.0068918558     0.0020080171     0.0007055468     0.0000749656
  219  H 19  S     -0.0007226851    -0.0005310735    -0.0004013632     0.0004140834    -0.0000016383
  220  H 19  S     -0.0000034847    -0.0006969637    -0.0009999891    -0.0005070106     0.0001216924
  221  H 20  S      0.0003345250    -0.0006209615     0.0003917144    -0.0001017496    -0.0000647108
  222  H 20  S      0.0000917300    -0.0016945237     0.0009725994     0.0002860058    -0.0002053698
  223  H 21  S     -0.0000574834     0.0000133229     0.0006389029     0.0010046832    -0.0023951471
  224  H 21  S      0.0001555914    -0.0000707008     0.0021889241     0.0011881064     0.0069012682
  225  H 22  S      0.0000139063     0.0000168055     0.0001485350    -0.0002991205    -0.0005800489
  226  H 22  S     -0.0000109464     0.0000683991     0.0007038048    -0.0005924058    -0.0007739862
  227  H 23  S     -0.0000050143     0.0000043445     0.0000608650     0.0003959859     0.0003039245
  228  H 23  S     -0.0000028374     0.0000117302     0.0003193462     0.0003217495     0.0007737388
  229  H 24  S     -0.0000213431    -0.0000135894     0.0001320737    -0.0002996816     0.0004491115
  230  H 24  S     -0.0000806782     0.0000006839     0.0006679668    -0.0006080453     0.0008875779
  231  H 25  S      0.0000011957     0.0000538197     0.0006654655     0.0009526205     0.0006708234
  232  H 25  S      0.0002423059     0.0000522479     0.0022380132     0.0013737519     0.0025193256
  233  C 26  S      0.0016531207    -0.0000853146    -0.9073489867     0.3945542698     0.0100708138
  234  C 26  S      0.0003880497    -0.0001053137    -0.0389797221     0.0234559907    -0.0006240592
  235  C 26  S     -0.0070453704    -0.0041034359    -0.0451085427     0.0067052045    -0.0136426761
  236  C 26  X     -0.0001245558     0.0001755882     0.0001302569     0.0026840382    -0.0001524887
  237  C 26  Y     -0.0003243906    -0.0001924419    -0.0000079656     0.0000417540     0.0001414559
  238  C 26  Z      0.0003193252     0.0001328807    -0.0000742788    -0.0013663363    -0.0000523679
  239  C 26  X      0.0083738370    -0.0029692349     0.0324579895     0.0897721341    -0.0112607553
  240  C 26  Y      0.0008076995    -0.0001435230    -0.0005550764    -0.0002074315    -0.0023360970
  241  C 26  Z     -0.0043032050     0.0017034359    -0.0163259496    -0.0449885100     0.0078356731
  242  C 26 XX      0.0003166557    -0.0000055422    -0.0042999851     0.0031265004    -0.0002312949
  243  C 26 YY      0.0001557147    -0.0000667057     0.0008510561    -0.0003566024    -0.0001815122
  244  C 26 ZZ      0.0002752804     0.0000663871    -0.0004551526     0.0004953450    -0.0001755892
  245  C 26 XY      0.0000769206     0.0000060548     0.0000384717    -0.0000438819     0.0000207494
  246  C 26 XZ     -0.0001699584    -0.0000993849     0.0029738906    -0.0020284391     0.0000293447
  247  C 26 YZ     -0.0000209253    -0.0002334804    -0.0000290160     0.0000136331     0.0000190100
  248  C 27  S     -0.0011769434     0.0007240585    -0.3944051694    -0.9073307884    -0.0166134829
  249  C 27  S     -0.0009001582     0.0002393879    -0.0139724760    -0.0465603808    -0.0005898681
  250  C 27  S     -0.0044249586     0.0033756781    -0.0327673525    -0.0568746723     0.0033963070
  251  C 27  X      0.0002514769     0.0000036353    -0.0021566149     0.0021251554     0.0002212788
  252  C 27  Y      0.0000365151     0.0000272680    -0.0000066232     0.0000353637     0.0000551879
  253  C 27  Z     -0.0001396316    -0.0000223914     0.0010846292    -0.0011016829    -0.0001611910
  254  C 27  X      0.0012715372    -0.0026732552    -0.0271599172     0.0546020963    -0.0196688705
  255  C 27  Y     -0.0007336532    -0.0002482880     0.0006204296    -0.0003553293     0.0033468803
  256  C 27  Z     -0.0003419998     0.0015486289     0.0133693102    -0.0272498688     0.0068517370
  257  C 27 XX     -0.0002189797    -0.0000120779    -0.0008420030    -0.0050785351     0.0002324845
  258  C 27 YY     -0.0001434203     0.0000534496    -0.0000010645     0.0004115808     0.0001406347
  259  C 27 ZZ     -0.0001542295     0.0000527182    -0.0001775873    -0.0009482700     0.0003260705
  260  C 27 XY      0.0000320379     0.0000247434     0.0000332494     0.0000356052     0.0001872554
  261  C 27 XZ      0.0000342213     0.0000180554     0.0004441430     0.0031476510    -0.0003126214
  262  C 27 YZ     -0.0000144995    -0.0000012928    -0.0000255896    -0.0000479599    -0.0002565367
  263  C 28  S      0.0180251914    -0.0007075389    -0.0006051492    -0.0005624067    -0.0000433818
  264  C 28  S      0.0006350651    -0.0004242612     0.0013436920     0.0010701302    -0.0000779747
  265  C 28  S     -0.0784035384    -0.0276741143    -0.0018527558    -0.0253325068     0.0036794886
  266  C 28  X      0.0010437469     0.0001234881     0.0007091684     0.0001416643     0.0000148067
  267  C 28  Y     -0.0017602471    -0.0000992079    -0.0004844214    -0.0001660075     0.0000585587
  268  C 28  Z      0.0008770925     0.0000038734     0.0001267872     0.0000519291    -0.0000449038
  269  C 28  X     -0.0185463068    -0.0035901094    -0.0308052101    -0.0165360237     0.0035514780
  270  C 28  Y      0.0248761755     0.0085554181     0.0407363207     0.0250973110    -0.0030786165
  271  C 28  Z     -0.0130369888    -0.0061920654    -0.0237961400    -0.0145067990     0.0010669883
  272  C 28 XX      0.0008714896     0.0001196483    -0.0000116617    -0.0001051138     0.0000335350
  273  C 28 YY      0.0020482053     0.0000728154    -0.0000700473     0.0002722954    -0.0000131048
  274  C 28 ZZ      0.0009632293     0.0002345763    -0.0000028082     0.0001639976     0.0000301538
  275  C 28 XY     -0.0011972894    -0.0000709349     0.0001111903     0.0000523323     0.0000149798
  276  C 28 XZ      0.0008722892     0.0000536538     0.0001673098     0.0000533342    -0.0000534420
  277  C 28 YZ     -0.0013370279    -0.0002484422     0.0003436489    -0.0001442736    -0.0000287681

                         11               12               13               14               15
                  -10.5943135143   -10.5942224570   -10.5935459031   -10.5931394693   -10.5923632351
    1  C  1  S     -0.0076926603    -0.0002425801    -0.0000245368    -0.0056367147     0.0000102668
    2  C  1  S      0.0020437850     0.0001322736     0.0000355708     0.0027897078    -0.0000011878
    3  C  1  S     -0.0164936110     0.0006406519     0.0001260837    -0.0177117562    -0.0004399604
    4  C  1  X      0.0002489746     0.0000507185     0.0000107020     0.0004874322    -0.0000098936
    5  C  1  Y      0.0003665365    -0.0000189588     0.0000002417     0.0004351625     0.0000011611
    6  C  1  Z     -0.0000939786    -0.0000212580    -0.0000055760     0.0004922004     0.0000022838
    7  C  1  X     -0.0037183230     0.0002999787     0.0000347137    -0.0093998490    -0.0000955926
    8  C  1  Y     -0.0038336349     0.0003755166    -0.0000014430    -0.0025600436    -0.0000001524
    9  C  1  Z      0.0058423110    -0.0005103313    -0.0000101933     0.0077038852     0.0001110613
   10  C  1 XX     -0.0001803126     0.0000397889     0.0000055451    -0.0003209832    -0.0000010816
   11  C  1 YY      0.0001432984     0.0000049498     0.0000041071     0.0001807334     0.0000008944
   12  C  1 ZZ     -0.0001804734     0.0000069426     0.0000049709    -0.0011105044    -0.0000047619
   13  C  1 XY     -0.0001224595     0.0000191117     0.0000007826    -0.0001572544    -0.0000011637
   14  C  1 XZ     -0.0007756779    -0.0000325227     0.0000005966    -0.0007277027    -0.0000005197
   15  C  1 YZ     -0.0004406519     0.0000221007     0.0000029624    -0.0002322692     0.0000014211
   16  C  2  S      0.6907616393     0.0147548810     0.0003735074     0.7085628078     0.0000236121
   17  C  2  S      0.0284002586     0.0005938320     0.0000191815     0.0315496146    -0.0000027372
   18  C  2  S     -0.0113627293    -0.0014200908    -0.0000914334    -0.0325916137     0.0002451359
   19  C  2  X      0.0006399333     0.0000257696     0.0000042041     0.0015490729    -0.0000022127
   20  C  2  Y     -0.0000930185     0.0000049895     0.0000002872     0.0015603072     0.0000024557
   21  C  2  Z      0.0012538183     0.0000237946     0.0000018771    -0.0011194401    -0.0000011454
   22  C  2  X     -0.0007703986    -0.0003787560    -0.0000212175    -0.0019510767     0.0000745993
   23  C  2  Y     -0.0006684383    -0.0006100798    -0.0000198646    -0.0021917857     0.0000354361
   24  C  2  Z      0.0000859436     0.0002601542     0.0000103651     0.0034488029     0.0000255763
   25  C  2 XX      0.0001843485     0.0000255801     0.0000026054     0.0001854057    -0.0000012280
   26  C  2 YY      0.0000868987    -0.0000061405     0.0000022208     0.0007921891    -0.0000024452
   27  C  2 ZZ     -0.0000950150    -0.0000095189    -0.0000001914     0.0011588527     0.0000015966
   28  C  2 XY      0.0006385702     0.0000078491     0.0000008375     0.0012231075    -0.0000012851
   29  C  2 XZ      0.0002586353     0.0000180471     0.0000014317    -0.0001441748     0.0000002815
   30  C  2 YZ      0.0001446493    -0.0000021680    -0.0000009770    -0.0009645950     0.0000003761
   31  C  3  S      0.7082654363     0.0132204943    -0.0002673772    -0.6910444418     0.0001571345
   32  C  3  S      0.0292142925     0.0004531272    -0.0000224751    -0.0308516226     0.0000062798
   33  C  3  S     -0.0132880407     0.0016840666     0.0002096857     0.0323933406    -0.0003451271
   34  C  3  X      0.0011577822    -0.0000107292    -0.0000028891     0.0000835871    -0.0000013374
   35  C  3  Y      0.0007376055     0.0000414629     0.0000041548     0.0011486451    -0.0000064182
   36  C  3  Z      0.0002272631     0.0000052058    -0.0000008552    -0.0021848910    -0.0000037089
   37  C  3  X     -0.0002787910     0.0001896505     0.0000494758    -0.0011729298    -0.0001010173
   38  C  3  Y      0.0003772199    -0.0000507920     0.0000054194    -0.0030667406    -0.0000100981
   39  C  3  Z     -0.0015174029     0.0007502258     0.0000637428     0.0030448154    -0.0001320065
   40  C  3 XX     -0.0001072541    -0.0000191846    -0.0000019633    -0.0001438243    -0.0000016591
   41  C  3 YY     -0.0002445952    -0.0000160823    -0.0000033104    -0.0003537740     0.0000016036
   42  C  3 ZZ      0.0006197789     0.0000068258    -0.0000020783    -0.0016483674    -0.0000031696
   43  C  3 XY      0.0002400252     0.0000230780     0.0000024499    -0.0010195976    -0.0000039377
   44  C  3 XZ      0.0004497862     0.0000106466    -0.0000001397     0.0002346836    -0.0000024520
   45  C  3 YZ      0.0000591965     0.0000090876     0.0000017325     0.0008771126    -0.0000018399
   46  C  4  S     -0.0108205864    -0.0003630351    -0.0000032483     0.0073324403    -0.0000149432
   47  C  4  S      0.0020506097     0.0000124390    -0.0000076102    -0.0026578856    -0.0000354065
   48  C  4  S     -0.0158704710    -0.0008905459    -0.0003050643     0.0175060941     0.0009509398
   49  C  4  X      0.0000035949     0.0000198846    -0.0000004556    -0.0004277018     0.0000199484
   50  C  4  Y     -0.0000881808     0.0000034598     0.0000056373    -0.0003640020    -0.0000011061
   51  C  4  Z      0.0004840541    -0.0000106982    -0.0000111414    -0.0005822483    -0.0000019806
   52  C  4  X      0.0013675779     0.0012638595     0.0000524695     0.0023456903     0.0000316203
   53  C  4  Y      0.0051458096     0.0007205504     0.0001486247    -0.0096006655    -0.0003470990
   54  C  4  Z     -0.0052150804    -0.0007661099    -0.0000906289     0.0073387951     0.0002116701
   55  C  4 XX     -0.0004585356     0.0000773072     0.0000071648     0.0007533718     0.0000012781
   56  C  4 YY      0.0001585922    -0.0000030105    -0.0000057891     0.0004880211    -0.0000008492
   57  C  4 ZZ      0.0000653597    -0.0000199432    -0.0000024143     0.0000145594    -0.0000030630
   58  C  4 XY     -0.0003614474    -0.0000402812     0.0000008975     0.0007855498    -0.0000052776
   59  C  4 XZ     -0.0005346575    -0.0000439658    -0.0000077991     0.0004939349     0.0000056493
   60  C  4 YZ     -0.0005710316     0.0000030198     0.0000061370     0.0002615281    -0.0000037008
   61  C  5  S      0.0003649073     0.0005611073     0.0000381741    -0.0000522603    -0.0000520297
   62  C  5  S     -0.0015464872    -0.0007006819     0.0000373360     0.0008860997    -0.0000049425
   63  C  5  S      0.0058601071    -0.0011207159    -0.0015013446    -0.0272159854     0.0014633369
   64  C  5  X      0.0003566140    -0.0001022235     0.0000123663    -0.0001695478    -0.0000154720
   65  C  5  Y      0.0001447507     0.0001191240    -0.0000014011     0.0000018876     0.0000250936
   66  C  5  Z      0.0000324195    -0.0000695384    -0.0000082351    -0.0002053170    -0.0000111043
   67  C  5  X     -0.0066926348    -0.0052190181    -0.0013758980     0.0122365162     0.0014414599
   68  C  5  Y      0.0016352238    -0.0030357434     0.0000153835    -0.0011481932    -0.0005080808
   69  C  5  Z     -0.0018449934     0.0054546467     0.0006780043    -0.0001025623    -0.0002369384
   70  C  5 XX      0.0002036133    -0.0000606717    -0.0000125246    -0.0003035441    -0.0000011018
   71  C  5 YY     -0.0004283484    -0.0001063493     0.0000101600     0.0001448458     0.0000013840
   72  C  5 ZZ     -0.0002521519    -0.0000686907     0.0000078279     0.0001638682     0.0000034855
   73  C  5 XY     -0.0000735458     0.0000220132     0.0000034968     0.0000788505     0.0000052222
   74  C  5 XZ      0.0002805659    -0.0000579355     0.0000139902    -0.0000754145    -0.0000123604
   75  C  5 YZ     -0.0002320713    -0.0000573955     0.0000013892     0.0000099220    -0.0000106925
   76  C  6  S      0.0035270202    -0.0000323163    -0.0000374136     0.0001456464    -0.0000752704
   77  C  6  S     -0.0005710096    -0.0000311583     0.0000022501     0.0000007028    -0.0000131441
   78  C  6  S      0.0160478627     0.0005455716     0.0000627425     0.0001473881    -0.0001268797
   79  C  6  X      0.0001585037     0.0000009575    -0.0000048918    -0.0001800079    -0.0000015717
   80  C  6  Y     -0.0003700173     0.0000176615    -0.0000024136    -0.0003077121     0.0000014680
   81  C  6  Z     -0.0002340116    -0.0000125902     0.0000008245     0.0003777749     0.0000079384
   82  C  6  X     -0.0035016047    -0.0000612998     0.0000062750    -0.0009214618    -0.0000246505
   83  C  6  Y     -0.0057540308    -0.0002160076    -0.0000104934    -0.0014551467    -0.0000099885
   84  C  6  Z     -0.0062854312    -0.0003993349    -0.0000283661     0.0016451379     0.0000776478
   85  C  6 XX      0.0000258287    -0.0000294732    -0.0000044819     0.0000315957     0.0000015120
   86  C  6 YY      0.0003810489     0.0000143047     0.0000016153     0.0002397440    -0.0000008424
   87  C  6 ZZ      0.0003349705     0.0000299530     0.0000024542    -0.0002667286    -0.0000067086
   88  C  6 XY      0.0001295314    -0.0000144564     0.0000009798     0.0001129704    -0.0000011477
   89  C  6 XZ      0.0001387423     0.0000288441     0.0000049955     0.0000412660    -0.0000011905
   90  C  6 YZ      0.0004993384     0.0000042028    -0.0000003056    -0.0000391139    -0.0000026871
   91  C  7  S     -0.0002070049     0.0001405650    -0.0000209534    -0.0006468362     0.0000269305
   92  C  7  S     -0.0000687406     0.0000335811     0.0000261228     0.0008114209    -0.0000207938
   93  C  7  S      0.0046267215    -0.0017063942    -0.0006468578    -0.0000837377     0.0006937072
   94  C  7  X     -0.0000335138     0.0000120032     0.0000060926     0.0000702760    -0.0000054883
   95  C  7  Y      0.0000589760    -0.0000572172    -0.0000047745     0.0001304003     0.0000029601
   96  C  7  Z     -0.0001027113     0.0000506399     0.0000016032    -0.0000351551     0.0000004414
   97  C  7  X     -0.0019498847     0.0021962059     0.0003490793     0.0020966499    -0.0002779736
   98  C  7  Y      0.0058135849    -0.0025545882    -0.0006067953    -0.0011099117     0.0005753563
   99  C  7  Z     -0.0028163314     0.0012961013     0.0003919022     0.0013299386    -0.0004015096
  100  C  7 XX     -0.0000078308    -0.0000209741     0.0000041155     0.0000662235    -0.0000056673
  101  C  7 YY      0.0000915807     0.0000013357     0.0000015227     0.0001902596     0.0000011364
  102  C  7 ZZ      0.0000139126    -0.0000012061     0.0000035529     0.0001169615    -0.0000022765
  103  C  7 XY      0.0000225760     0.0000060724     0.0000023144     0.0000869320    -0.0000022224
  104  C  7 XZ     -0.0000175194     0.0000036949    -0.0000015295    -0.0001190130     0.0000040770
  105  C  7 YZ     -0.0000836665    -0.0000106446     0.0000028666     0.0000053568    -0.0000031887
  106  C  8  S      0.0002630094    -0.0139836940    -0.0021955726    -0.0000891085     0.0004647329
  107  C  8  S      0.0000310654    -0.0011567888     0.0003656905     0.0001411374    -0.0001590860
  108  C  8  S     -0.0001589484     0.0262197968     0.0041088381     0.0003158936    -0.0031555184
  109  C  8  X     -0.0000098854    -0.0009646256     0.0000900135    -0.0000009822    -0.0000573984
  110  C  8  Y      0.0000140718     0.0008704943    -0.0000113494    -0.0000207080     0.0004220243
  111  C  8  Z     -0.0000631854    -0.0003073892    -0.0000352040     0.0000381474    -0.0003560821
  112  C  8  X      0.0003399160    -0.0134335224    -0.0007970346    -0.0004035923     0.0013298741
  113  C  8  Y     -0.0010342712     0.0091933676     0.0009811289     0.0004747853    -0.0036667366
  114  C  8  Z      0.0014100754    -0.0015993267    -0.0004917037    -0.0005514551     0.0026727640
  115  C  8 XX      0.0000322405    -0.0009593171    -0.0001991777     0.0000226042     0.0002137168
  116  C  8 YY      0.0000238345    -0.0010901497    -0.0000798071     0.0000283387     0.0002617810
  117  C  8 ZZ      0.0000217989    -0.0002151638    -0.0000411790     0.0000141764     0.0003003101
  118  C  8 XY     -0.0000583127     0.0011794914     0.0001096085     0.0000147129     0.0000355137
  119  C  8 XZ     -0.0000148384    -0.0004864219     0.0000914375     0.0000174279    -0.0001527975
  120  C  8 YZ      0.0000025687     0.0006079374     0.0001645175    -0.0000119769    -0.0002862297
  121  N  9  S      0.0000044165    -0.0000027851    -0.0000002616    -0.0000025534     0.0000001269
  122  N  9  S     -0.0001958586     0.0001390400     0.0000161100     0.0001207486    -0.0000095889
  123  N  9  S      0.0041797231    -0.0026100285    -0.0004542543    -0.0021212717     0.0003782782
  124  N  9  X     -0.0000888878    -0.0000249754     0.0000008945    -0.0000502151    -0.0000038135
  125  N  9  Y     -0.0000149512    -0.0000159394    -0.0000015102    -0.0000267467     0.0000009643
  126  N  9  Z     -0.0000499328     0.0000276361     0.0000010800    -0.0000138266     0.0000012289
  127  N  9  X     -0.0009177653     0.0000876955     0.0000534712    -0.0000955620    -0.0000617677
  128  N  9  Y      0.0004926161    -0.0005843410    -0.0000852320    -0.0006587887     0.0000639288
  129  N  9  Z     -0.0007069792     0.0005044399     0.0000539212     0.0002088025    -0.0000278895
  130  N  9 XX     -0.0000244641     0.0000569618     0.0000029270     0.0000401567     0.0000008705
  131  N  9 YY     -0.0000901029     0.0000228428     0.0000026660    -0.0000033292    -0.0000016137
  132  N  9 ZZ     -0.0000288672     0.0000253474     0.0000032999     0.0000277597    -0.0000020674
  133  N  9 XY     -0.0000154927    -0.0000041016     0.0000009349     0.0000048722    -0.0000010611
  134  N  9 XZ      0.0000288686    -0.0000037258    -0.0000004390     0.0000015401    -0.0000000169
  135  N  9 YZ     -0.0000021941     0.0000249220     0.0000007447     0.0000180054     0.0000015637
  136  C 10  S     -0.0015918533    -0.0026183115     0.0514980483     0.0002380938    -0.1010011008
  137  C 10  S     -0.0000098749    -0.0004861188     0.0029569476     0.0000004188    -0.0053871702
  138  C 10  S      0.0017345467    -0.0112751985    -0.0015293821    -0.0006725110     0.0203690172
  139  C 10  X     -0.0000382103    -0.0000122360     0.0003396968     0.0000175829    -0.0018087915
  140  C 10  Y     -0.0000144487    -0.0000882157    -0.0001614368     0.0000022271     0.0001315110
  141  C 10  Z      0.0000248750     0.0000867854    -0.0000245382    -0.0000060762     0.0007944629
  142  C 10  X      0.0001135770     0.0055974851     0.0022862493    -0.0000511252     0.0006565952
  143  C 10  Y     -0.0005204792     0.0008699237     0.0021364963     0.0002648933    -0.0013183700
  144  C 10  Z      0.0002622794    -0.0036246843    -0.0031053503    -0.0001450561     0.0008719136
  145  C 10 XX      0.0000198516     0.0000407456     0.0003018880    -0.0000067803    -0.0017715684
  146  C 10 YY      0.0000191588     0.0002220272    -0.0000242512    -0.0000170284    -0.0001480972
  147  C 10 ZZ     -0.0000008173     0.0000638078     0.0000959337    -0.0000068941    -0.0005296815
  148  C 10 XY      0.0000107562    -0.0001716950     0.0000438575    -0.0000062549     0.0000771737
  149  C 10 XZ     -0.0000247787     0.0000950950    -0.0002423951     0.0000111377     0.0010651931
  150  C 10 YZ      0.0000055285    -0.0002156778    -0.0000438827     0.0000047594     0.0003003593
  151  C 11  S     -0.0003702093     0.0043457072    -0.2901542737     0.0002322852     0.9384971694
  152  C 11  S      0.0000264175    -0.0008291225    -0.0105893759    -0.0000067913     0.0390518430
  153  C 11  S     -0.0006506049    -0.0010119397    -0.0048656579     0.0002499515    -0.0378941552
  154  C 11  X      0.0000177434    -0.0000189493     0.0013378851    -0.0000053028    -0.0000956002
  155  C 11  Y     -0.0000050582     0.0002504403    -0.0010207630     0.0000017628    -0.0010777138
  156  C 11  Z      0.0000049539    -0.0002190009     0.0002551227    -0.0000037801     0.0010321283
  157  C 11  X      0.0001377853    -0.0005131517     0.0016971094    -0.0000556332     0.0010797465
  158  C 11  Y      0.0001945242    -0.0014716332    -0.0001903009    -0.0001022913     0.0028954993
  159  C 11  Z     -0.0002276932     0.0016031114    -0.0006844118     0.0001164873    -0.0031886099
  160  C 11 XX     -0.0000073288    -0.0002041883     0.0005721461     0.0000029272     0.0017779330
  161  C 11 YY      0.0000115705    -0.0002329585     0.0008400640    -0.0000061091     0.0003598620
  162  C 11 ZZ      0.0000029916    -0.0001641908     0.0002368283    -0.0000012422    -0.0001209627
  163  C 11 XY     -0.0000014890     0.0000716487    -0.0007290174     0.0000007957    -0.0012203782
  164  C 11 XZ      0.0000072688    -0.0001090163     0.0005065157    -0.0000042788    -0.0005861362
  165  C 11 YZ      0.0000017255    -0.0000846455    -0.0002002835    -0.0000020953    -0.0009575317
  166  C 12  S     -0.0013347311     0.0694107786    -0.9295627187     0.0003373455    -0.2814247323
  167  C 12  S     -0.0000448192     0.0021425028    -0.0375092216     0.0000084510    -0.0127102758
  168  C 12  S      0.0001107859    -0.0036623822     0.0253046852    -0.0000018093     0.0234858838
  169  C 12  X      0.0000002692     0.0001004744     0.0004836275     0.0000020924     0.0015456786
  170  C 12  Y      0.0000152655    -0.0000869001     0.0001616823    -0.0000073109    -0.0013992409
  171  C 12  Z     -0.0000043019     0.0000285078    -0.0003921381     0.0000008805     0.0004954622
  172  C 12  X     -0.0000205959    -0.0013415241    -0.0032160350     0.0000070849    -0.0021521102
  173  C 12  Y      0.0000205382     0.0018495162     0.0002051404    -0.0000273150    -0.0000839105
  174  C 12  Z     -0.0000363976    -0.0010102146     0.0014391156     0.0000327343     0.0011649539
  175  C 12 XX     -0.0000014123     0.0001169263    -0.0000893382    -0.0000027894    -0.0010658515
  176  C 12 YY     -0.0000019264     0.0000394678    -0.0000492136    -0.0000005301    -0.0011076997
  177  C 12 ZZ     -0.0000049094     0.0000090132     0.0001452902     0.0000001959    -0.0002392385
  178  C 12 XY     -0.0000012602    -0.0000854329     0.0003818144     0.0000001813     0.0012378146
  179  C 12 XZ      0.0000040492    -0.0000859823     0.0003354019    -0.0000013185    -0.0002871181
  180  C 12 YZ      0.0000023108    -0.0001711510     0.0009992396    -0.0000026918     0.0009392610
  181  C 13  S     -0.0026439653     0.1384548678    -0.1443927790    -0.0003128941    -0.0931846093
  182  C 13  S     -0.0001090347     0.0041611425    -0.0045606792    -0.0000028673    -0.0038439028
  183  C 13  S      0.0003141626     0.0083641344    -0.0088415370    -0.0003846352    -0.0043289286
  184  C 13  X     -0.0000417250     0.0017689205     0.0006075124     0.0000082342     0.0003483865
  185  C 13  Y     -0.0000012534    -0.0000636168     0.0010656896    -0.0000010803     0.0004376432
  186  C 13  Z      0.0000313113    -0.0008363704    -0.0012798093    -0.0000078264    -0.0005756644
  187  C 13  X     -0.0002126333     0.0000203333     0.0023963110     0.0001278212    -0.0022959019
  188  C 13  Y      0.0001842038    -0.0000820391    -0.0003088964    -0.0000690587    -0.0005335264
  189  C 13  Z     -0.0000398168     0.0000648797    -0.0009298659    -0.0000078573     0.0016480031
  190  C 13 XX      0.0000432928    -0.0016194004     0.0000079118    -0.0000067083     0.0001484754
  191  C 13 YY     -0.0000059025    -0.0002052863     0.0007770396     0.0000029927     0.0004219570
  192  C 13 ZZ      0.0000104842    -0.0006026075     0.0008951206    -0.0000027864     0.0004493619
  193  C 13 XY     -0.0000040136    -0.0000402480     0.0003231570     0.0000000407     0.0000845071
  194  C 13 XZ     -0.0000276097     0.0008861140    -0.0002161984     0.0000052572    -0.0001133450
  195  C 13 YZ     -0.0000038248     0.0000631222    -0.0008318809     0.0000007462    -0.0003962444
  196  C 14  S     -0.0195402684     0.9771458948     0.0878890004    -0.0013563265     0.0287205321
  197  C 14  S     -0.0008362468     0.0402088416     0.0043266211    -0.0000170386     0.0010445238
  198  C 14  S     -0.0007532779    -0.0212487342     0.0012176808     0.0007754382    -0.0043686534
  199  C 14  X      0.0000468492    -0.0002747611    -0.0000214763    -0.0000303821     0.0001069720
  200  C 14  Y     -0.0000298795     0.0009721452     0.0002019724     0.0000118371    -0.0000885140
  201  C 14  Z     -0.0000030824    -0.0007471385    -0.0001734331     0.0000084889     0.0000267745
  202  C 14  X      0.0001309112    -0.0027270870     0.0030953352     0.0000754103     0.0010776786
  203  C 14  Y     -0.0004107676     0.0020081785    -0.0018583124     0.0001804614    -0.0006566129
  204  C 14  Z      0.0001511414    -0.0004554176     0.0001312630    -0.0001297325     0.0000550414
  205  C 14 XX     -0.0000589603     0.0012496512     0.0002033243     0.0000172138    -0.0000932254
  206  C 14 YY     -0.0000267291     0.0001299983    -0.0000279040     0.0000065696    -0.0001266743
  207  C 14 ZZ      0.0000123178    -0.0002412069    -0.0000462197    -0.0000022097    -0.0000853604
  208  C 14 XY      0.0000260068    -0.0009740152    -0.0001013845     0.0000044110     0.0000406474
  209  C 14 XZ      0.0000269590    -0.0005593910    -0.0000660107    -0.0000129804    -0.0000591259
  210  C 14 YZ      0.0000077939    -0.0009436493     0.0000086616     0.0000088570    -0.0000248973
  211  H 15  S     -0.0004161626     0.0000649301    -0.0000040861    -0.0008604002     0.0000031029
  212  H 15  S     -0.0004826313     0.0001794504    -0.0000107252    -0.0019228366     0.0000038943
  213  H 16  S     -0.0022962220    -0.0001186852    -0.0000031390    -0.0018569087     0.0000012542
  214  H 16  S      0.0040033779    -0.0000192188     0.0000038931     0.0065839676    -0.0000056754
  215  H 17  S     -0.0023716693    -0.0000201720     0.0000028364     0.0017929718    -0.0000070638
  216  H 17  S      0.0041494698     0.0001219473    -0.0000039947    -0.0065055130    -0.0000163998
  217  H 18  S     -0.0003885616    -0.0001399887    -0.0000012619     0.0008367405     0.0000019569
  218  H 18  S     -0.0004100659    -0.0002277944    -0.0000438529     0.0018972069     0.0000491813
  219  H 19  S      0.0005607213    -0.0000094183    -0.0000042046     0.0000113800     0.0000047934
  220  H 19  S      0.0017041557     0.0002185104     0.0000137557     0.0000367482    -0.0000109556
  221  H 20  S     -0.0014734649    -0.0000243969     0.0000013456    -0.0000242085     0.0000018343
  222  H 20  S     -0.0007851409    -0.0000129925    -0.0000060508    -0.0000154242     0.0000163796
  223  H 21  S      0.0000429199     0.0006895386    -0.0003826006    -0.0000070578    -0.0000737450
  224  H 21  S     -0.0000799809     0.0025338648     0.0002423624    -0.0000774299    -0.0026798898
  225  H 22  S     -0.0000238939     0.0004385295     0.0009632795     0.0000113275    -0.0026384715
  226  H 22  S     -0.0000267312     0.0008897814    -0.0005889760     0.0000385795     0.0071179926
  227  H 23  S     -0.0000015957     0.0001474652     0.0028238921     0.0000002643     0.0005959588
  228  H 23  S     -0.0000152540     0.0010498641    -0.0055806008     0.0000036466    -0.0034684641
  229  H 24  S      0.0000350718    -0.0006627525     0.0004595183    -0.0000059336     0.0006696337
  230  H 24  S      0.0000600005    -0.0006400530     0.0002204565     0.0000101168     0.0004660394
  231  H 25  S      0.0000266223    -0.0023701537    -0.0005582871     0.0000379838    -0.0000001126
  232  H 25  S     -0.0001042106     0.0067838302     0.0000374033    -0.0001075666     0.0005806265
  233  C 26  S     -0.0012798798     0.0060888244    -0.0014070124     0.0015432177     0.0007860490
  234  C 26  S      0.0002190386    -0.0009544573     0.0000915559    -0.0005908924    -0.0000742037
  235  C 26  S      0.0016899509    -0.0169028893     0.0021598987    -0.0029773455    -0.0011678584
  236  C 26  X     -0.0000839429    -0.0000736573     0.0000642612     0.0001087666    -0.0000406247
  237  C 26  Y     -0.0000335558    -0.0001555218    -0.0000055904     0.0000128450    -0.0000171160
  238  C 26  Z     -0.0000685999     0.0001746392    -0.0000278800    -0.0001374131     0.0000365144
  239  C 26  X      0.0002076516    -0.0149224944    -0.0012867863    -0.0038949973     0.0014161203
  240  C 26  Y     -0.0004043722     0.0024481584     0.0001100685     0.0002354772     0.0001848634
  241  C 26  Z      0.0024530268     0.0052957996     0.0005516243     0.0001592892    -0.0008908440
  242  C 26 XX      0.0000410725    -0.0002675953     0.0000277479     0.0000087066    -0.0000054908
  243  C 26 YY      0.0000310625    -0.0001872190     0.0000380471    -0.0001416002    -0.0000305426
  244  C 26 ZZ      0.0001433379    -0.0002164643     0.0000363954    -0.0002141651    -0.0000198862
  245  C 26 XY      0.0000202299    -0.0000088378     0.0000017580     0.0000125423     0.0000055662
  246  C 26 XZ     -0.0000732376     0.0000616985     0.0000074197     0.0000659407    -0.0000233596
  247  C 26 YZ     -0.0000423374     0.0000122565     0.0000036486     0.0000344675    -0.0000085868
  248  C 27  S      0.0001901633    -0.0082843055     0.0024418528    -0.0017695774    -0.0008019482
  249  C 27  S      0.0000968492    -0.0001358607    -0.0002093944     0.0001175426     0.0001195932
  250  C 27  S     -0.0002075536     0.0062279042     0.0001950356     0.0040689061    -0.0007881669
  251  C 27  X      0.0000599870     0.0002924524    -0.0001530909    -0.0000507288     0.0000738344
  252  C 27  Y     -0.0000169600    -0.0000688125    -0.0000186072     0.0000148782     0.0001293167
  253  C 27  Z      0.0000644172    -0.0000846309     0.0000943572    -0.0000146843    -0.0001554694
  254  C 27  X     -0.0007816961    -0.0197540178     0.0010233608    -0.0015369405    -0.0002778964
  255  C 27  Y      0.0004517373    -0.0029980451    -0.0002000860    -0.0002322136     0.0000512405
  256  C 27  Z     -0.0012954483     0.0126911120    -0.0003360467     0.0017214843     0.0000980538
  257  C 27 XX     -0.0000248907     0.0005909256     0.0000165661     0.0000481058    -0.0000757260
  258  C 27 YY      0.0000204241     0.0001602191    -0.0000437636     0.0000384643     0.0000281116
  259  C 27 ZZ     -0.0000310448     0.0000271570    -0.0000718150     0.0000574917     0.0000605637
  260  C 27 XY      0.0000276147    -0.0003215896    -0.0000650937    -0.0000075732     0.0000793229
  261  C 27 XZ      0.0000677107    -0.0000588193    -0.0000325853    -0.0000244102     0.0000176237
  262  C 27 YZ     -0.0000071538    -0.0000228005    -0.0000698333    -0.0000002125     0.0000135747
  263  C 28  S      0.0001384380     0.0002649221     0.0000162489     0.0001154703     0.0000037893
  264  C 28  S     -0.0015000618    -0.0002218564    -0.0000365187    -0.0009986582     0.0000298961
  265  C 28  S      0.0036517453    -0.0028638460     0.0005106127     0.0274582608    -0.0008865896
  266  C 28  X      0.0002186073    -0.0001097600    -0.0000108346     0.0001839405     0.0000015099
  267  C 28  Y     -0.0001234893     0.0000377298     0.0000038698     0.0001266533    -0.0000080089
  268  C 28  Z      0.0003107951     0.0000190119     0.0000014943     0.0000682626     0.0000048034
  269  C 28  X     -0.0079935583     0.0006816893     0.0005003145    -0.0093471267    -0.0007088117
  270  C 28  Y      0.0061767372    -0.0043339865    -0.0006862386     0.0053091222     0.0005614049
  271  C 28  Z     -0.0050266671     0.0036396779     0.0003856784    -0.0052600672    -0.0001677968
  272  C 28 XX      0.0002866898    -0.0000491810     0.0000010047     0.0001883160    -0.0000055198
  273  C 28 YY     -0.0004555850    -0.0000264019    -0.0000060060    -0.0001329780     0.0000044637
  274  C 28 ZZ     -0.0002771439    -0.0000477340    -0.0000055813    -0.0001010098    -0.0000019916
  275  C 28 XY      0.0000382687    -0.0000190368    -0.0000024614    -0.0001665220    -0.0000012351
  276  C 28 XZ      0.0001814797     0.0000523939    -0.0000018857     0.0001901766     0.0000104777
  277  C 28 YZ     -0.0002067451     0.0000148176    -0.0000001068    -0.0000745285     0.0000063392

                         16               17               18               19               20
                  -10.5914322621   -10.5902079758    -1.0072863556    -0.9813688105    -0.9542856777
    1  C  1  S      0.0000261745     0.0065161885     0.1027738856    -0.0395548312     0.0046998203
    2  C  1  S     -0.0000465343    -0.0012693170    -0.1906613179     0.0764285121    -0.0083769932
    3  C  1  S     -0.0000622452    -0.0062050301    -0.0665878731    -0.0491457776     0.0067872286
    4  C  1  X     -0.0000119598    -0.0000479221    -0.0336711410     0.0026566369     0.0000025231
    5  C  1  Y      0.0000023202     0.0006801748    -0.0233869816     0.0171560437    -0.0013284427
    6  C  1  Z      0.0000066111     0.0002743558     0.0502210887    -0.0253266444     0.0022523773
    7  C  1  X     -0.0000340092     0.0018982667    -0.0131757179    -0.0141890967     0.0023773006
    8  C  1  Y     -0.0000223698    -0.0025565934    -0.0137419006    -0.0056273200     0.0002113974
    9  C  1  Z      0.0000175818    -0.0046360746     0.0245314277     0.0202478992    -0.0020130424
   10  C  1 XX     -0.0000088772     0.0000915917    -0.0119936810     0.0033415984    -0.0003302078
   11  C  1 YY     -0.0000064511     0.0018039078    -0.0101138622     0.0049288557    -0.0005141333
   12  C  1 ZZ     -0.0000068921    -0.0001617128    -0.0150243519     0.0068623175    -0.0006622728
   13  C  1 XY     -0.0000013286     0.0002119812    -0.0018836781     0.0009925964    -0.0000399581
   14  C  1 XZ     -0.0000009523     0.0001133408     0.0034704441    -0.0006456505     0.0000179009
   15  C  1 YZ     -0.0000054177    -0.0002673580     0.0040967387    -0.0020003316     0.0002239361
   16  C  2  S      0.0000610718     0.0025922984     0.0760907462    -0.0383840892     0.0044513755
   17  C  2  S      0.0000043918     0.0006977824    -0.1362089815     0.0686218350    -0.0080947589
   18  C  2  S      0.0000934781    -0.0020633731    -0.0224595884     0.0497836845    -0.0084995307
   19  C  2  X     -0.0000029939    -0.0000340122    -0.0443787523     0.0200880756    -0.0020597903
   20  C  2  Y     -0.0000003994    -0.0001359518    -0.0383410267     0.0210554046    -0.0021994494
   21  C  2  Z     -0.0000032481    -0.0002132627    -0.0041640460    -0.0006638305     0.0000221587
   22  C  2  X      0.0000233449    -0.0020933037    -0.0036534700     0.0151773305    -0.0022426570
   23  C  2  Y      0.0000509170    -0.0023913652    -0.0033483003     0.0109964063    -0.0021847072
   24  C  2  Z     -0.0000376693    -0.0005774346    -0.0020263660     0.0043372378     0.0001090592
   25  C  2 XX     -0.0000031947     0.0000718543    -0.0083563059     0.0037058415    -0.0003822547
   26  C  2 YY     -0.0000005809    -0.0003530184    -0.0076381810     0.0042425883    -0.0004850921
   27  C  2 ZZ      0.0000014556    -0.0000100076    -0.0082115711     0.0042682547    -0.0005433080
   28  C  2 XY      0.0000000543    -0.0002273622    -0.0065829031     0.0037353816    -0.0003713442
   29  C  2 XZ     -0.0000033052    -0.0001352876    -0.0016624506     0.0007534376    -0.0000504024
   30  C  2 YZ      0.0000009980    -0.0002072707     0.0010949236    -0.0005409312     0.0000562242
   31  C  3  S     -0.0001959990     0.0024853998     0.0751520149    -0.0400532421     0.0040121807
   32  C  3  S      0.0000116085     0.0007036504    -0.1342110606     0.0728246121    -0.0076201808
   33  C  3  S     -0.0003024277    -0.0021668872    -0.0304766439     0.0006165049     0.0093331228
   34  C  3  X      0.0000057346    -0.0000797685    -0.0184015617     0.0086069902    -0.0002417033
   35  C  3  Y     -0.0000050629    -0.0002123608     0.0036361327    -0.0016465442     0.0006825513
   36  C  3  Z     -0.0000002527    -0.0001251111    -0.0551813297     0.0282449512    -0.0029118320
   37  C  3  X     -0.0000626956    -0.0009321006    -0.0036428098     0.0020559531     0.0024022786
   38  C  3  Y     -0.0000037465    -0.0003364872    -0.0006610059     0.0031845195     0.0001703712
   39  C  3  Z     -0.0001098700    -0.0031299112    -0.0075425522    -0.0025806007     0.0038895824
   40  C  3 XX      0.0000029526     0.0000814905    -0.0058443424     0.0032914584    -0.0002754915
   41  C  3 YY      0.0000050753     0.0000093371    -0.0051630782     0.0027656597    -0.0003521993
   42  C  3 ZZ      0.0000016989    -0.0003898322    -0.0127618921     0.0070006446    -0.0007036363
   43  C  3 XY     -0.0000044235    -0.0000906868    -0.0036043713     0.0019624586    -0.0000937856
   44  C  3 XZ     -0.0000001736    -0.0000536925    -0.0029160615     0.0014324979    -0.0000493638
   45  C  3 YZ     -0.0000016304    -0.0002888919     0.0015691137    -0.0006751424     0.0001330209
   46  C  4  S      0.0000150284     0.0083260258     0.0980432712    -0.0473846048     0.0028029595
   47  C  4  S      0.0000123998    -0.0012162480    -0.1808402056     0.0920673895    -0.0047138683
   48  C  4  S      0.0002349622    -0.0060734452    -0.0494156903     0.0348321178    -0.0213015713
   49  C  4  X     -0.0000051569    -0.0001663555     0.0128208960    -0.0099325286     0.0025959434
   50  C  4  Y     -0.0000023345     0.0004638724     0.0478249985    -0.0213928014     0.0012381566
   51  C  4  Z      0.0000115404     0.0005274540    -0.0398213949     0.0173014137    -0.0015843760
   52  C  4  X     -0.0001583792     0.0002046186     0.0081450611    -0.0038766740     0.0032984483
   53  C  4  Y     -0.0001860347    -0.0054878606     0.0158910390    -0.0102865790     0.0081494487
   54  C  4  Z      0.0001297129    -0.0009714196    -0.0159069316     0.0096867832    -0.0062697718
   55  C  4 XX     -0.0000144722     0.0003878944    -0.0099873825     0.0053606774    -0.0000463880
   56  C  4 YY      0.0000072918    -0.0001833657    -0.0132341143     0.0067296953    -0.0004147434
   57  C  4 ZZ      0.0000046361     0.0015199702    -0.0121611590     0.0063031868    -0.0004653017
   58  C  4 XY      0.0000037529    -0.0001838279    -0.0020028934     0.0016258522    -0.0002835256
   59  C  4 XZ      0.0000103391    -0.0007025466     0.0013366175    -0.0007103383    -0.0000445042
   60  C  4 YZ     -0.0000073399     0.0003563047     0.0055945129    -0.0021039991     0.0002274766
   61  C  5  S     -0.0000867908     0.0004213301     0.1009911927    -0.0298617583    -0.0040889757
   62  C  5  S      0.0000264854     0.0006325922    -0.1873676844     0.0531830736     0.0065514522
   63  C  5  S      0.0016390954    -0.0002130325    -0.0190580760     0.0380991001    -0.0411190057
   64  C  5  X      0.0000021034     0.0000656144     0.0498370843    -0.0231899049     0.0066304213
   65  C  5  Y     -0.0000136726    -0.0000177235     0.0122858214     0.0073437809    -0.0007398468
   66  C  5  Z      0.0000162079     0.0000604443    -0.0320894152     0.0024079265    -0.0025869588
   67  C  5  X      0.0016248928     0.0033688631     0.0310652270     0.0694830631    -0.0439901416
   68  C  5  Y      0.0002480046    -0.0016086889    -0.0031494293    -0.0005121847     0.0030311497
   69  C  5  Z     -0.0010501034    -0.0016557186    -0.0126289825    -0.0358865859     0.0192823930
   70  C  5 XX      0.0000169187    -0.0002800594    -0.0149439138     0.0054208585     0.0000594445
   71  C  5 YY     -0.0000022475    -0.0000552413    -0.0077534723     0.0019523720     0.0000879771
   72  C  5 ZZ     -0.0000073806    -0.0000697352    -0.0090376498     0.0019811883     0.0001668926
   73  C  5 XY     -0.0000113938     0.0002652466     0.0016598634    -0.0012657012     0.0000634696
   74  C  5 XZ     -0.0000032457     0.0002498382     0.0052790992    -0.0012391045    -0.0000020940
   75  C  5 YZ      0.0000059527    -0.0001517284     0.0053025529    -0.0009836286    -0.0000164178
   76  C  6  S      0.0001549117    -0.9896092360     0.0830834782    -0.0399448814     0.0038745831
   77  C  6  S      0.0000032036    -0.0444775164    -0.1534520707     0.0754764710    -0.0071684912
   78  C  6  S     -0.0000879595     0.0483295735    -0.0101010698     0.0249708384     0.0028697499
   79  C  6  X      0.0000069393    -0.0004075119    -0.0152629723     0.0051591577     0.0000020849
   80  C  6  Y      0.0000004554     0.0012965656     0.0505960811    -0.0222558789     0.0022551423
   81  C  6  Z     -0.0000005476     0.0008360911     0.0321744387    -0.0170914620     0.0011458685
   82  C  6  X     -0.0000084570     0.0017590138    -0.0045195596    -0.0035909101     0.0006112209
   83  C  6  Y      0.0000320031    -0.0041851569     0.0032874378    -0.0090722666     0.0000796298
   84  C  6  Z      0.0000396953    -0.0025047252     0.0009686406    -0.0033279806    -0.0022382416
   85  C  6 XX      0.0000069223    -0.0006204617    -0.0093089988     0.0045065877    -0.0004801618
   86  C  6 YY     -0.0000020793    -0.0006951551    -0.0126456668     0.0059996503    -0.0005941233
   87  C  6 ZZ     -0.0000041219    -0.0005743946    -0.0095346935     0.0050509657    -0.0003370747
   88  C  6 XY     -0.0000006833     0.0001025067     0.0024041480    -0.0001734526     0.0000130916
   89  C  6 XZ     -0.0000071503    -0.0000556886     0.0003935200    -0.0001999978     0.0000077453
   90  C  6 YZ      0.0000002142    -0.0002649477    -0.0040112221     0.0023080404    -0.0001659412
   91  C  7  S     -0.0000012011     0.0002400114     0.0834212180     0.1733701876     0.0003757206
   92  C  7  S     -0.0000026594    -0.0001770351    -0.1581465991    -0.3377219000    -0.0000472466
   93  C  7  S      0.0006670432    -0.0023401712    -0.0222890059     0.0209182178    -0.0196373627
   94  C  7  X     -0.0000114367     0.0000342770    -0.0135625396    -0.0871507077     0.0002326156
   95  C  7  Y      0.0000056482    -0.0001154607     0.0234293946     0.1478626340     0.0002966003
   96  C  7  Z      0.0000001363    -0.0000435971    -0.0148862167    -0.0955280726    -0.0003629386
   97  C  7  X     -0.0003159701     0.0011033873    -0.0271107263    -0.1202785448     0.0116416104
   98  C  7  Y      0.0005028552    -0.0014275549     0.0441836489     0.2013018435    -0.0190729171
   99  C  7  Z     -0.0003085406     0.0019027335    -0.0278382088    -0.1278966709     0.0119935684
  100  C  7 XX      0.0000006515    -0.0000270046    -0.0049585683    -0.0109755741     0.0000146718
  101  C  7 YY      0.0000011677     0.0000583616    -0.0109181710    -0.0233153191    -0.0000093527
  102  C  7 ZZ     -0.0000002110     0.0000142024    -0.0055940641    -0.0118835812     0.0000718362
  103  C  7 XY     -0.0000023012    -0.0000885003     0.0063333041     0.0133805662     0.0001047430
  104  C  7 XZ     -0.0000000447     0.0000490575    -0.0039182450    -0.0083267998    -0.0000788673
  105  C  7 YZ     -0.0000029377    -0.0000800377     0.0073226608     0.0146472399     0.0000232613
  106  C  8  S      0.0011015969     0.0000992579     0.0029435507    -0.0011800196    -0.1366806898
  107  C  8  S     -0.0002280847    -0.0000792765    -0.0049899231     0.0000568281     0.2608121477
  108  C  8  S     -0.0046473201    -0.0010349870     0.0119609840    -0.0149365526     0.0145640486
  109  C  8  X      0.0002279009    -0.0000038332     0.0009001475    -0.0001229343     0.0366452260
  110  C  8  Y     -0.0003875419    -0.0000561307    -0.0000613547     0.0000875340    -0.0007504851
  111  C  8  Z      0.0002385894     0.0000063676    -0.0003446973    -0.0000222074    -0.0178588195
  112  C  8  X     -0.0006364031     0.0007889141    -0.0075919894     0.0160312487     0.0150714525
  113  C  8  Y      0.0031483981     0.0009357513     0.0022869818    -0.0017784133     0.0000363617
  114  C  8  Z     -0.0025530084    -0.0007477954     0.0017347535    -0.0063277027    -0.0076361584
  115  C  8 XX      0.0004489125    -0.0000352749    -0.0000950237    -0.0002448902     0.0168424529
  116  C  8 YY      0.0003393165    -0.0000069957    -0.0001712185    -0.0001088143     0.0132441362
  117  C  8 ZZ      0.0001758929     0.0000133675    -0.0001161042    -0.0001516821     0.0119404860
  118  C  8 XY     -0.0002789692    -0.0000025450     0.0000630644    -0.0000234978    -0.0038054078
  119  C  8 XZ     -0.0000166560    -0.0000156676    -0.0000254422     0.0000623370    -0.0039286069
  120  C  8 YZ     -0.0002334228     0.0000041731     0.0000986550    -0.0000453191    -0.0076690960
  121  N  9  S     -0.0000000835     0.0000003300    -0.0718488278    -0.2128498988    -0.0005155963
  122  N  9  S     -0.0000074168     0.0000306264    -0.1410666598    -0.4208588540    -0.0004468350
  123  N  9  S      0.0003163098    -0.0013928757     0.0071565656     0.0598571624    -0.0151091400
  124  N  9  X      0.0000035597    -0.0000104551    -0.0291823637    -0.0845514441    -0.0002684278
  125  N  9  Y      0.0000005354    -0.0000103936     0.0494042706     0.1426199229     0.0002772321
  126  N  9  Z     -0.0000026433    -0.0000707726    -0.0315823003    -0.0912735073    -0.0001281455
  127  N  9  X     -0.0000176208     0.0002003430    -0.0040545688    -0.0172905139     0.0016138160
  128  N  9  Y      0.0000520412    -0.0005170873     0.0075226031     0.0302220288    -0.0028470557
  129  N  9  Z     -0.0000420029    -0.0001453156    -0.0051247312    -0.0200049230     0.0018786533
  130  N  9 XX     -0.0000019533     0.0000095974    -0.0033758949    -0.0098797012     0.0000523304
  131  N  9 YY     -0.0000016778    -0.0000434284    -0.0068571138    -0.0198020831     0.0000194731
  132  N  9 ZZ     -0.0000006096     0.0000421880    -0.0036822939    -0.0106164645     0.0000630270
  133  N  9 XY      0.0000013316     0.0000391310     0.0036952905     0.0106543213     0.0000560533
  134  N  9 XZ     -0.0000006732     0.0000009550    -0.0023450151    -0.0067077389    -0.0000349231
  135  N  9 YZ     -0.0000001511     0.0000082579     0.0040371506     0.0115090220     0.0000438681
  136  C 10  S      0.0003699997     0.0004434425     0.0013497147    -0.0006880138    -0.1149429119
  137  C 10  S     -0.0003764825    -0.0000303744    -0.0023347860     0.0010660482     0.2113377323
  138  C 10  S     -0.0017293926    -0.0009575576    -0.0042639219    -0.0025513797     0.0678604113
  139  C 10  X     -0.0001964351     0.0000219931     0.0002060099     0.0000713124     0.0317761214
  140  C 10  Y      0.0001352622     0.0000058094     0.0006593292    -0.0002794358    -0.0452619374
  141  C 10  Z     -0.0000241172    -0.0000221029    -0.0006731787     0.0002056039     0.0252294624
  142  C 10  X      0.0003340966    -0.0002625401     0.0003327528    -0.0033805792     0.0110850435
  143  C 10  Y      0.0001738674     0.0003353802     0.0002882170     0.0020147439    -0.0122126995
  144  C 10  Z     -0.0003275716    -0.0002986295    -0.0003906173    -0.0001830619     0.0055138614
  145  C 10 XX     -0.0002846462    -0.0000192203    -0.0001704892     0.0000735133     0.0148615759
  146  C 10 YY     -0.0001394792     0.0000071536    -0.0001269091     0.0000696730     0.0111724912
  147  C 10 ZZ     -0.0002163834    -0.0000198881    -0.0001610105     0.0001205252     0.0100320866
  148  C 10 XY     -0.0000448887     0.0000040833    -0.0000238923     0.0000661490    -0.0035622984
  149  C 10 XZ      0.0001522108     0.0000017606     0.0001057260    -0.0000690394    -0.0039592048
  150  C 10 YZ      0.0000705221     0.0000093460     0.0001162463    -0.0000410669    -0.0073337427
  151  C 11  S      0.0469022288    -0.0000037245     0.0006858788    -0.0004644186    -0.1025208152
  152  C 11  S      0.0017873384    -0.0000070163    -0.0013930788     0.0011142920     0.1885337459
  153  C 11  S     -0.0077090078     0.0004373938     0.0014807192     0.0035170397     0.0274259716
  154  C 11  X      0.0004285828    -0.0000126589     0.0002409741    -0.0002208710    -0.0167374782
  155  C 11  Y     -0.0004337323     0.0000057391     0.0002484488    -0.0001994176    -0.0363858469
  156  C 11  Z      0.0001791337     0.0000083704    -0.0003630778     0.0002922863     0.0416650988
  157  C 11  X     -0.0028818122    -0.0000260712    -0.0004290802    -0.0001653921    -0.0007439741
  158  C 11  Y      0.0010099175    -0.0001135756    -0.0005385430    -0.0002250703    -0.0029555257
  159  C 11  Z      0.0005354250     0.0001336712     0.0006906308     0.0002937858     0.0030781043
  160  C 11 XX      0.0005311453     0.0000067369    -0.0000844570     0.0000962597     0.0130436420
  161  C 11 YY      0.0003648102     0.0000023841    -0.0000826544     0.0000893416     0.0098578012
  162  C 11 ZZ      0.0001370924     0.0000010779    -0.0000802120     0.0000849440     0.0091530158
  163  C 11 XY     -0.0003867546    -0.0000003470     0.0000059868    -0.0000083264    -0.0027290881
  164  C 11 XZ      0.0000000990    -0.0000045099     0.0000078600     0.0000008206    -0.0037362257
  165  C 11 YZ     -0.0002662306     0.0000042348     0.0000234393    -0.0000017673    -0.0065069866
  166  C 12  S     -0.1763527003     0.0000312098     0.0005648262    -0.0004121065    -0.0990437553
  167  C 12  S     -0.0086212799     0.0000051767    -0.0010459713     0.0009485099     0.1817667970
  168  C 12  S      0.0225571033    -0.0000622482    -0.0006747471    -0.0020579079     0.0553279518
  169  C 12  X      0.0007335893    -0.0000004033     0.0003738093    -0.0003135236    -0.0508457675
  170  C 12  Y      0.0011927745    -0.0000023664    -0.0000403850     0.0000209747     0.0015544751
  171  C 12  Z     -0.0014596776     0.0000099775    -0.0001880844     0.0001533756     0.0242957014
  172  C 12  X     -0.0019876878     0.0000309567     0.0003334267     0.0008598964    -0.0156762476
  173  C 12  Y      0.0001633747    -0.0000675053    -0.0002200175    -0.0000367402     0.0005713333
  174  C 12  Z      0.0008560109     0.0000226213     0.0000098988    -0.0003944949     0.0074076752
  175  C 12 XX     -0.0004288068     0.0000010357    -0.0000936641     0.0000956340     0.0133925453
  176  C 12 YY     -0.0011798247     0.0000014872    -0.0000547177     0.0000483078     0.0092732786
  177  C 12 ZZ     -0.0011089103     0.0000030320    -0.0000527754     0.0000635773     0.0084962196
  178  C 12 XY      0.0000088254     0.0000045720     0.0000185291     0.0000065780    -0.0030851916
  179  C 12 XZ      0.0003959378     0.0000004912     0.0000232477    -0.0000214412    -0.0037761193
  180  C 12 YZ      0.0015163545     0.0000023194     0.0000213824     0.0000181158    -0.0060008701
  181  C 13  S      0.9648264986     0.0001492834     0.0006853114    -0.0004509130    -0.1016271289
  182  C 13  S      0.0399624853     0.0000335165    -0.0012886567     0.0010247218     0.1868452706
  183  C 13  S     -0.0376744816    -0.0003014368    -0.0004633006     0.0044070845     0.0265215938
  184  C 13  X     -0.0009146377     0.0000026946     0.0004439117    -0.0003599293    -0.0410688118
  185  C 13  Y      0.0010144828     0.0000083915    -0.0002564717     0.0002101475     0.0379297208
  186  C 13  Z     -0.0004641295    -0.0000020411    -0.0000040083    -0.0000114055    -0.0138601795
  187  C 13  X      0.0024871997     0.0001676887    -0.0001061127    -0.0006796014    -0.0023943950
  188  C 13  Y     -0.0030606871    -0.0001154709    -0.0001884531     0.0002904152     0.0032198901
  189  C 13  Z      0.0015367079     0.0000387984     0.0002102941     0.0000830526    -0.0017385583
  190  C 13 XX      0.0011623680    -0.0000072443    -0.0001165855     0.0000976450     0.0134160242
  191  C 13 YY      0.0002441037     0.0000050359    -0.0000687712     0.0000765059     0.0098238178
  192  C 13 ZZ      0.0005322475     0.0000092076    -0.0000654715     0.0000867309     0.0085132535
  193  C 13 XY     -0.0000895282     0.0000031947     0.0000199172     0.0000063166    -0.0036202049
  194  C 13 XZ     -0.0012758639     0.0000075590     0.0000273177    -0.0000201410    -0.0031618711
  195  C 13 YZ     -0.0014375958     0.0000037455     0.0000235120    -0.0000070997    -0.0060607336
  196  C 14  S     -0.1245292118    -0.0001248749     0.0013501318    -0.0006540755    -0.1138130237
  197  C 14  S     -0.0064955276    -0.0000037552    -0.0022141394     0.0009235863     0.2092833580
  198  C 14  S      0.0203666042     0.0007436404     0.0005713333    -0.0059647779     0.0680649907
  199  C 14  X     -0.0017611616    -0.0000286175     0.0005259106    -0.0000186723     0.0016004032
  200  C 14  Y     -0.0000944484     0.0000001056    -0.0006333545     0.0001977347     0.0445716304
  201  C 14  Z      0.0009765639     0.0000096922     0.0003458509    -0.0001840564    -0.0415045647
  202  C 14  X     -0.0006231832    -0.0001405657    -0.0001361874    -0.0017071189     0.0033991195
  203  C 14  Y      0.0015172868     0.0000727788     0.0012361823    -0.0022678538     0.0119970634
  204  C 14  Z     -0.0010703080    -0.0001229448    -0.0010215798     0.0028803669    -0.0126680153
  205  C 14 XX     -0.0019810687     0.0000287577    -0.0001637888     0.0001070767     0.0148387499
  206  C 14 YY     -0.0001716737    -0.0000116469    -0.0001198575     0.0000613910     0.0110878632
  207  C 14 ZZ     -0.0004055516     0.0000132765    -0.0000774187     0.0000268049     0.0098114765
  208  C 14 XY      0.0003262190    -0.0000095924     0.0000803283    -0.0000634533    -0.0037580089
  209  C 14 XZ      0.0009689877     0.0000030088     0.0000040544     0.0000256010    -0.0038019567
  210  C 14 YZ      0.0002149369     0.0000073363     0.0000602197     0.0000169707    -0.0072026077
  211  H 15  S     -0.0000025647     0.0011098608    -0.0316858769     0.0094974806    -0.0016424152
  212  H 15  S     -0.0000035445     0.0022467011    -0.0079947589     0.0001367970    -0.0000785994
  213  H 16  S      0.0000064858    -0.0003844926    -0.0189486526     0.0106664251    -0.0014800961
  214  H 16  S      0.0000070731    -0.0010623156    -0.0015660890     0.0023527499    -0.0002622023
  215  H 17  S     -0.0000026673    -0.0003845758    -0.0187215260     0.0105826060    -0.0009871829
  216  H 17  S     -0.0000040468    -0.0010725360    -0.0016756359     0.0009474372     0.0003088305
  217  H 18  S      0.0000098183     0.0010969939    -0.0292429708     0.0152663608    -0.0008833305
  218  H 18  S      0.0000858652     0.0021847984    -0.0073853076     0.0034624886    -0.0014435588
  219  H 19  S      0.0000079648     0.0009069357    -0.0304217269     0.0143973560    -0.0015351681
  220  H 19  S     -0.0000313860    -0.0086923147    -0.0013306337     0.0049994183     0.0004641638
  221  H 20  S     -0.0000039454     0.0011255316    -0.0294308497     0.0151262323    -0.0017486009
  222  H 20  S      0.0000038557    -0.0081265396    -0.0055566809    -0.0015657833    -0.0005183264
  223  H 21  S      0.0000663093    -0.0000476443    -0.0005222238    -0.0001942891     0.0415744139
  224  H 21  S      0.0001715693    -0.0000539406     0.0007651192    -0.0003895517     0.0023922012
  225  H 22  S      0.0002606842     0.0000106405    -0.0001243922     0.0000959970     0.0344450649
  226  H 22  S      0.0013158527    -0.0000016754     0.0001834223    -0.0005105440     0.0041899384
  227  H 23  S      0.0002352413    -0.0000002332    -0.0001701835     0.0000666633     0.0337842898
  228  H 23  S     -0.0030715625    -0.0000073891     0.0000103868    -0.0001604089     0.0051873610
  229  H 24  S     -0.0026756128    -0.0000176555    -0.0001935349     0.0000941850     0.0339310712
  230  H 24  S      0.0072505977    -0.0000470572     0.0000264667    -0.0005979000     0.0041977020
  231  H 25  S      0.0000258603     0.0000001944    -0.0004322281    -0.0002578617     0.0406612468
  232  H 25  S     -0.0027755142    -0.0000518172     0.0007519010     0.0003773492     0.0020430136
  233  C 26  S      0.0008092579     0.0004007348     0.0297510948    -0.0077743635    -0.0247354500
  234  C 26  S     -0.0000787562    -0.0001787778    -0.0544828901     0.0129612627     0.0453808463
  235  C 26  S     -0.0008943729     0.0001160062    -0.0561766168     0.0066049432     0.0083415968
  236  C 26  X     -0.0000680157     0.0000258470     0.0194707622    -0.0057796127     0.0192426413
  237  C 26  Y      0.0000200842    -0.0001471750     0.0006974211     0.0012104270    -0.0001523400
  238  C 26  Z      0.0000168371    -0.0000761596    -0.0101561751     0.0015001997    -0.0094997949
  239  C 26  X      0.0023714446     0.0021718947     0.0140112677     0.0728046772    -0.0672907353
  240  C 26  Y     -0.0002243330     0.0013237554     0.0013847827    -0.0017378997     0.0004810605
  241  C 26  Z     -0.0009936419    -0.0007789639    -0.0084368655    -0.0346924863     0.0335511981
  242  C 26 XX      0.0000109535     0.0000984468    -0.0049011845     0.0012882409     0.0044926114
  243  C 26 YY     -0.0000382858    -0.0000327438    -0.0007921361     0.0000811573     0.0013791670
  244  C 26 ZZ     -0.0000345667    -0.0000253520    -0.0019537056     0.0003120330     0.0021623237
  245  C 26 XY     -0.0000119700     0.0000044379    -0.0001887232    -0.0000656729    -0.0000341750
  246  C 26 XZ     -0.0000217698    -0.0000987665     0.0025620770    -0.0005979755    -0.0018119699
  247  C 26 YZ     -0.0000000418     0.0000033276     0.0002702358     0.0000304358    -0.0000793220
  248  C 27  S     -0.0008747068    -0.0000132988     0.0094837721    -0.0026708000    -0.0598066979
  249  C 27  S      0.0001900297    -0.0001385202    -0.0184176269     0.0001022524     0.1118219291
  250  C 27  S     -0.0014107795    -0.0010166576    -0.0031094264    -0.0524444268     0.1207224649
  251  C 27  X      0.0001934600     0.0000100867     0.0076661852    -0.0019779101     0.0286386398
  252  C 27  Y     -0.0001208494     0.0000643556     0.0001892475     0.0002485979    -0.0008776174
  253  C 27  Z      0.0000126184     0.0000036409    -0.0040942244     0.0007787469    -0.0136437392
  254  C 27  X      0.0001150919     0.0018571324    -0.0154765697     0.0434760708    -0.0025924655
  255  C 27  Y      0.0000290900    -0.0010037923    -0.0010789892     0.0007842271    -0.0005317526
  256  C 27  Z     -0.0000821421    -0.0009955016     0.0088361475    -0.0228934337     0.0017737046
  257  C 27 XX     -0.0000345702    -0.0000234646    -0.0021533043     0.0004428091     0.0120860207
  258  C 27 YY      0.0000407166    -0.0000080293    -0.0006683272    -0.0004392784     0.0021778983
  259  C 27 ZZ      0.0000061345    -0.0000324380    -0.0010602362    -0.0002786610     0.0044333454
  260  C 27 XY     -0.0000113545     0.0000344944    -0.0000165127    -0.0000564380    -0.0003906639
  261  C 27 XZ      0.0000975677     0.0000348493     0.0008961386    -0.0004298661    -0.0057196315
  262  C 27 YZ      0.0000840293    -0.0000160307     0.0000542022     0.0000516106    -0.0003501050
  263  C 28  S     -0.0000416978     0.0003431870     0.1123217824    -0.0032914276     0.0009504569
  264  C 28  S      0.0000545568     0.0005695826    -0.2096503640     0.0013051048    -0.0027257688
  265  C 28  S     -0.0000314849    -0.0005031293    -0.0793410865    -0.1574634378     0.0128885499
  266  C 28  X      0.0000192575     0.0000899116     0.0152802866    -0.0265043163     0.0028226637
  267  C 28  Y     -0.0000049647     0.0000157371    -0.0351208403     0.0407155518    -0.0002938640
  268  C 28  Z     -0.0000028993    -0.0000154397     0.0305733509    -0.0272120805    -0.0008636360
  269  C 28  X     -0.0004018403     0.0024211353    -0.0143771120    -0.0978126471     0.0172888646
  270  C 28  Y      0.0008089054    -0.0042156516     0.0234576985     0.1395220092    -0.0226110649
  271  C 28  Z     -0.0005528612     0.0015457856    -0.0140253847    -0.0818487534     0.0124418764
  272  C 28 XX      0.0000046584    -0.0001204581    -0.0131717977     0.0012479542    -0.0001682997
  273  C 28 YY      0.0000091805    -0.0004103661    -0.0125691435    -0.0007212968    -0.0002285867
  274  C 28 ZZ      0.0000106060     0.0000596326    -0.0099684380     0.0003819337    -0.0000266016
  275  C 28 XY      0.0000030458     0.0003184396     0.0048660995     0.0008642705     0.0001971409
  276  C 28 XZ     -0.0000031794     0.0000156383     0.0009492825    -0.0011067986    -0.0002206229
  277  C 28 YZ     -0.0000044635     0.0000131741     0.0083979802     0.0000387408    -0.0000201095

                         21               22               23               24               25
                   -0.8848458303    -0.8597620246    -0.8301293541    -0.8245609670    -0.7995974925
    1  C  1  S     -0.0372768993    -0.0021848483     0.0003541360    -0.0879785389    -0.0740691253
    2  C  1  S      0.0719555775     0.0044690912    -0.0003891057     0.1791353030     0.1563273780
    3  C  1  S     -0.0144159780     0.0406967857    -0.0033274203    -0.0433916485    -0.0477842552
    4  C  1  X     -0.0367450034    -0.0547589946    -0.0005696447     0.0409050845    -0.0240365696
    5  C  1  Y      0.0163852330     0.0140680693     0.0000079541    -0.0113683838    -0.0743931323
    6  C  1  Z     -0.0290409773    -0.0281894503    -0.0002941768     0.0144078932    -0.0252714885
    7  C  1  X     -0.0187042855    -0.0052292139    -0.0007513051    -0.0057858192    -0.0176840033
    8  C  1  Y      0.0046860940     0.0087435334     0.0005360093    -0.0061352503    -0.0336172157
    9  C  1  Z      0.0001521100    -0.0195257796     0.0004308865     0.0237867511     0.0094754605
   10  C  1 XX      0.0001257570    -0.0044337347    -0.0000481734     0.0137531967     0.0107455290
   11  C  1 YY      0.0051552453     0.0010329571    -0.0000174173     0.0102636574     0.0031193306
   12  C  1 ZZ      0.0085755173     0.0051465283     0.0000069066     0.0090761342     0.0150515656
   13  C  1 XY      0.0009526898     0.0011904632     0.0000193444    -0.0006927558    -0.0020475150
   14  C  1 XZ      0.0027103944     0.0038153589     0.0000306020    -0.0026122291     0.0030812854
   15  C  1 YZ     -0.0016137915    -0.0006897242     0.0000404853    -0.0003576219     0.0031586772
   16  C  2  S     -0.0784006221    -0.0797570368    -0.0007405366     0.0162658875    -0.1273666378
   17  C  2  S      0.1477643459     0.1513979680     0.0013452356    -0.0299011501     0.2460436182
   18  C  2  S      0.0531375579     0.0147366340     0.0017609082     0.0288387374     0.1034123655
   19  C  2  X      0.0240403993     0.0185501102     0.0001122798     0.0014461681     0.0193643261
   20  C  2  Y      0.0364040670     0.0385257618     0.0003735588    -0.0242598981     0.0055552471
   21  C  2  Z     -0.0145440066    -0.0322615516    -0.0005233825     0.0611293117    -0.0028341150
   22  C  2  X      0.0068889832    -0.0074236945     0.0005026889     0.0168810391     0.0189240976
   23  C  2  Y      0.0093874430    -0.0015749595    -0.0000820486     0.0058973528     0.0100619457
   24  C  2  Z      0.0000678535    -0.0063272921     0.0004053235     0.0287447629     0.0202508374
   25  C  2 XX      0.0067184030     0.0067528276     0.0000685206    -0.0005343688     0.0140204782
   26  C  2 YY      0.0097899129     0.0104784752     0.0000815705    -0.0035161195     0.0123615560
   27  C  2 ZZ      0.0096865008     0.0094933288     0.0000910306    -0.0004389235     0.0177345960
   28  C  2 XY      0.0060732861     0.0061214622     0.0000483167    -0.0018796650     0.0067879306
   29  C  2 XZ      0.0000413341    -0.0012467045    -0.0000094917     0.0043510453     0.0024876222
   30  C  2 YZ     -0.0017144479    -0.0026090965    -0.0000411244     0.0030984768    -0.0030597124
   31  C  3  S     -0.0713770198    -0.0858157993    -0.0009195720     0.0770585904    -0.0395026107
   32  C  3  S      0.1346878546     0.1625040452     0.0016013453    -0.1484255032     0.0736616072
   33  C  3  S      0.0086663777     0.0769936512    -0.0005922148    -0.0814018049    -0.0016455145
   34  C  3  X     -0.0117507738    -0.0125470529    -0.0002046501    -0.0151275929    -0.0670502929
   35  C  3  Y     -0.0174047071    -0.0181012076    -0.0002640543    -0.0075906175    -0.0842666241
   36  C  3  Z      0.0447105478     0.0438853325     0.0003278050    -0.0144414979     0.0323576885
   37  C  3  X     -0.0095193823     0.0039631869    -0.0006888064    -0.0190642643    -0.0312635324
   38  C  3  Y     -0.0033877325    -0.0008163804    -0.0001367087    -0.0129706116    -0.0330477698
   39  C  3  Z     -0.0043815163     0.0191644283    -0.0003498300    -0.0185042946    -0.0053381801
   40  C  3 XX      0.0041305627     0.0058351974     0.0000410448    -0.0083995640     0.0000304059
   41  C  3 YY      0.0064736220     0.0079099774     0.0000743240    -0.0072860840     0.0036066641
   42  C  3 ZZ      0.0130990788     0.0151250641     0.0001216670    -0.0111315279     0.0079903498
   43  C  3 XY      0.0029463002     0.0041951925     0.0000293406    -0.0046692600    -0.0010261193
   44  C  3 XZ     -0.0000824283     0.0000835698    -0.0000189425    -0.0019425371    -0.0039673723
   45  C  3 YZ     -0.0021463890    -0.0022373777    -0.0000297663     0.0004553668    -0.0074555561
   46  C  4  S     -0.0133043368    -0.0214412093    -0.0001630525     0.0747993853     0.1317971563
   47  C  4  S      0.0235266119     0.0441511598    -0.0002578565    -0.1540466331    -0.2675499060
   48  C  4  S      0.0597789443    -0.0561159303     0.0103731243     0.0590168873    -0.0226013279
   49  C  4  X     -0.0600754208    -0.0544770534    -0.0001883563     0.0027063817    -0.0227530223
   50  C  4  Y      0.0001897573    -0.0004225537    -0.0001490390     0.0139317219    -0.0167570265
   51  C  4  Z      0.0000281086    -0.0161311959    -0.0003969031     0.0315704136    -0.0417141411
   52  C  4  X     -0.0206350886    -0.0079055635     0.0020794090    -0.0001859512    -0.0000219079
   53  C  4  Y     -0.0185404844     0.0253910259    -0.0018486275    -0.0236295337    -0.0146139767
   54  C  4  Z      0.0150677382    -0.0223670392     0.0009553514     0.0267250328    -0.0169835421
   55  C  4 XX      0.0010546231     0.0044249530     0.0001205147    -0.0117988786    -0.0138582084
   56  C  4 YY      0.0014386451     0.0022982051    -0.0000606190    -0.0103623834    -0.0159910414
   57  C  4 ZZ      0.0025382514     0.0019714723    -0.0000886253    -0.0064193169    -0.0205077630
   58  C  4 XY      0.0059574987     0.0059667500    -0.0000145322    -0.0022335583     0.0025400228
   59  C  4 XZ     -0.0016939072    -0.0021258178    -0.0000242069    -0.0005112009     0.0016056659
   60  C  4 YZ      0.0008557330     0.0023275778     0.0000465829    -0.0011819529     0.0030252964
   61  C  5  S      0.1138293401     0.0819055261     0.0002198368     0.0428516111     0.0445074718
   62  C  5  S     -0.2216562558    -0.1631832482    -0.0006005968    -0.0884563956    -0.0889159106
   63  C  5  S      0.0264614293    -0.1264636973     0.0033419844     0.0001229229    -0.0961352867
   64  C  5  X     -0.0442648376     0.0117613688     0.0004508527    -0.0467230843     0.0580582400
   65  C  5  Y      0.0325972515     0.0433746027     0.0003966950    -0.0452392146    -0.0632170423
   66  C  5  Z     -0.0120245509    -0.0539175508    -0.0007143462     0.0766075704     0.0171653218
   67  C  5  X      0.0854620872    -0.1294124947     0.0013890179     0.0783607593    -0.0197535903
   68  C  5  Y     -0.0062835090     0.0174570059    -0.0095299990    -0.0402579080    -0.0419337219
   69  C  5  Z     -0.0386800501     0.0447417077     0.0082703699     0.0034468862     0.0408955201
   70  C  5 XX     -0.0129380153    -0.0091292326    -0.0000485662    -0.0089627214    -0.0093143164
   71  C  5 YY     -0.0098535418    -0.0088166800    -0.0000043237    -0.0029673711    -0.0054763631
   72  C  5 ZZ     -0.0115882894    -0.0102670115    -0.0000506865    -0.0018647384    -0.0034722373
   73  C  5 XY      0.0000558642    -0.0005833946    -0.0000350495     0.0035172255     0.0064797836
   74  C  5 XZ      0.0051740890     0.0052212370     0.0000408391    -0.0017538436     0.0007242800
   75  C  5 YZ      0.0051154828     0.0056774053    -0.0000241037    -0.0012566749     0.0001254698
   76  C  6  S     -0.0360493922    -0.0180838303     0.0001874567    -0.0168036912     0.0909186390
   77  C  6  S      0.0693690080     0.0358165112    -0.0003768855     0.0326199128    -0.1791201306
   78  C  6  S      0.0041886706     0.0159943522    -0.0017954549     0.0043826996    -0.0272480798
   79  C  6  X     -0.0165714592    -0.0192945482    -0.0002452011    -0.0037506880    -0.0410444360
   80  C  6  Y     -0.0167201048    -0.0017753669     0.0001366702    -0.0326279421    -0.0290912463
   81  C  6  Z     -0.0129625704    -0.0184892862    -0.0001205124     0.0392127646     0.0481049142
   82  C  6  X     -0.0137161615    -0.0125101305    -0.0003658404    -0.0037261671    -0.0201485924
   83  C  6  Y     -0.0025313838     0.0025952815    -0.0001192677    -0.0178845199    -0.0263850666
   84  C  6  Z      0.0014054058    -0.0159008445     0.0006403944     0.0262407636     0.0180158236
   85  C  6 XX      0.0031994402     0.0008336814    -0.0000498933     0.0019697089    -0.0146752540
   86  C  6 YY      0.0055863617     0.0018837241    -0.0000232374     0.0069939673    -0.0056761592
   87  C  6 ZZ      0.0050041967     0.0045691607    -0.0000238451    -0.0024859983    -0.0152176153
   88  C  6 XY      0.0019730334     0.0025845171     0.0000137050    -0.0009728559     0.0035102204
   89  C  6 XZ      0.0015656364     0.0014648178     0.0000464764     0.0015112020     0.0026459760
   90  C  6 YZ      0.0019488825     0.0019668900    -0.0000067929    -0.0019198731    -0.0028161370
   91  C  7  S      0.0080197577     0.0194013533     0.0002317847    -0.0262159856    -0.0251334809
   92  C  7  S     -0.0160771661    -0.0353673712    -0.0003727500     0.0518811059     0.0537747790
   93  C  7  S      0.0468377074    -0.0642541117     0.0017418771     0.0608147514    -0.0150578455
   94  C  7  X      0.0246920086     0.0414540724     0.0003679132    -0.0511917750    -0.0438711945
   95  C  7  Y     -0.0538550471    -0.0765514115    -0.0006049001     0.0737875617     0.0612160360
   96  C  7  Z      0.0372540411     0.0498354312     0.0003761709    -0.0428227460    -0.0395648292
   97  C  7  X     -0.0159343595     0.0467298552     0.0019492275    -0.0242035473     0.0162245676
   98  C  7  Y      0.0276361974    -0.0775759703    -0.0009785391     0.0486593092    -0.0185081099
   99  C  7  Z     -0.0169368317     0.0502894254    -0.0001365827    -0.0345955894     0.0122660994
  100  C  7 XX     -0.0003213314    -0.0011668995    -0.0000533787     0.0029267640     0.0036016863
  101  C  7 YY     -0.0019247085    -0.0036302658    -0.0000010360     0.0043817923     0.0044735498
  102  C  7 ZZ     -0.0016407400    -0.0022225146     0.0000027403     0.0023259055     0.0031632628
  103  C  7 XY     -0.0000129475     0.0012585973     0.0000213275    -0.0024043901    -0.0022763440
  104  C  7 XZ     -0.0000794749    -0.0009585109     0.0000157189     0.0014428290     0.0015311882
  105  C  7 YZ      0.0013640326     0.0022093002    -0.0000097177    -0.0018203746    -0.0020400533
  106  C  8  S      0.0519984964    -0.1052621583     0.0008323264    -0.0875670501     0.0338977790
  107  C  8  S     -0.1026372381     0.2118874201    -0.0014828744     0.1751845709    -0.0661849713
  108  C  8  S      0.0436758685     0.0489522600    -0.0006169709     0.1229107428    -0.0607353177
  109  C  8  X      0.0433954824    -0.0361906120     0.0309598471     0.0239041956    -0.0322114097
  110  C  8  Y     -0.0006808419     0.0006018688    -0.0938583152    -0.0016342557     0.0007671352
  111  C  8  Z     -0.0212422536     0.0177813251     0.0700522875    -0.0106624539     0.0155964057
  112  C  8  X     -0.0128880347    -0.0541718241     0.0074798981    -0.0785139299     0.0350919964
  113  C  8  Y      0.0048046322     0.0051854346    -0.0190324762     0.0042990629    -0.0007290251
  114  C  8  Z      0.0024754813     0.0233407811     0.0135836953     0.0350185984    -0.0148909885
  115  C  8 XX     -0.0059413844     0.0132789689     0.0032167813     0.0108038596    -0.0037056682
  116  C  8 YY     -0.0044167777     0.0107256788     0.0001539322     0.0103929591    -0.0045212018
  117  C  8 ZZ     -0.0043400576     0.0100713855    -0.0035930957     0.0090262857    -0.0035671037
  118  C  8 XY      0.0007896712    -0.0022378689    -0.0056868652    -0.0025109946     0.0012449638
  119  C  8 XZ      0.0012210355    -0.0025443136     0.0032956000    -0.0014555339     0.0000980039
  120  C  8 YZ      0.0014980007    -0.0044672771     0.0026836949    -0.0051027163     0.0025081941
  121  N  9  S      0.0286147435     0.0352996372     0.0002185274    -0.0307086339    -0.0250116336
  122  N  9  S      0.0562704988     0.0726633965     0.0006355927    -0.0618277144    -0.0496830279
  123  N  9  S      0.0392810000    -0.0324900627    -0.0020974135    -0.0002534012    -0.0441577313
  124  N  9  X      0.0116981075     0.0129876873     0.0000142581    -0.0082250778    -0.0060891937
  125  N  9  Y     -0.0167082019    -0.0201185876    -0.0001314933     0.0165278767     0.0136088153
  126  N  9  Z      0.0101589626     0.0129489823     0.0001292209    -0.0119274827    -0.0084232667
  127  N  9  X     -0.0031648673     0.0056093458    -0.0000679719    -0.0038969998     0.0009362905
  128  N  9  Y      0.0037815820    -0.0108272579    -0.0006297747     0.0031891002    -0.0064605530
  129  N  9  Z     -0.0026442837     0.0064027112     0.0006522087    -0.0000358619     0.0031019667
  130  N  9 XX      0.0013423166     0.0019048033     0.0000595245    -0.0009193105    -0.0006464398
  131  N  9 YY      0.0023435914     0.0032176448     0.0000344173    -0.0026631943    -0.0024584339
  132  N  9 ZZ      0.0010552725     0.0018106359     0.0000361436    -0.0015581713    -0.0010591807
  133  N  9 XY     -0.0016660954    -0.0017977350    -0.0000027255     0.0012619925     0.0011867153
  134  N  9 XZ      0.0010131171     0.0011310732    -0.0000035003    -0.0009215311    -0.0007244236
  135  N  9 YZ     -0.0013903069    -0.0017172707     0.0000182687     0.0018784317     0.0015709095
  136  C 10  S     -0.0027391179    -0.0244603078     0.1401622649    -0.0451143555     0.0283055832
  137  C 10  S      0.0052059858     0.0472578370    -0.2696140782     0.0877735668    -0.0553169601
  138  C 10  S     -0.0179076502     0.0341208437    -0.0802275017     0.0322921608    -0.0174359782
  139  C 10  X      0.0341749594    -0.0491205515    -0.0492275965    -0.0294724622     0.0080379059
  140  C 10  Y      0.0063298868    -0.0216804581    -0.0038773579    -0.0260551448     0.0129559223
  141  C 10  Z     -0.0229510782     0.0446996968     0.0284424802     0.0386481438    -0.0156111841
  142  C 10  X      0.0075328576    -0.0026704210    -0.0100083506     0.0008938353    -0.0021016760
  143  C 10  Y      0.0047056672    -0.0162968945    -0.0035796213    -0.0186516609     0.0093403877
  144  C 10  Z     -0.0080988259     0.0161164176     0.0083569863     0.0167161889    -0.0077686114
  145  C 10 XX      0.0019702748    -0.0001375802    -0.0221421373     0.0025207641    -0.0020659033
  146  C 10 YY     -0.0004209993     0.0041796615    -0.0125791512     0.0066867888    -0.0040677007
  147  C 10 ZZ     -0.0010742461     0.0042117564    -0.0127980193     0.0056376362    -0.0032649291
  148  C 10 XY     -0.0015450885     0.0010844891     0.0034487116    -0.0005320026     0.0007348155
  149  C 10 XZ      0.0002042769    -0.0003377812     0.0059432261     0.0000501474    -0.0001747219
  150  C 10 YZ      0.0011306343    -0.0039141541     0.0045936220    -0.0049270985     0.0026706305
  151  C 11  S     -0.0490927663     0.0665168442     0.1351804958     0.0445245116    -0.0167374388
  152  C 11  S      0.0917483198    -0.1267872179    -0.2595250836    -0.0868552653     0.0331552584
  153  C 11  S      0.0343594587    -0.0496150826    -0.0580777175    -0.0306885346     0.0123000542
  154  C 11  X      0.0135897354    -0.0363215393     0.0583322898    -0.0492062769     0.0309182276
  155  C 11  Y     -0.0205668761     0.0318403965    -0.0089364110     0.0273399973    -0.0138969847
  156  C 11  Z      0.0118754095    -0.0107342308    -0.0213247906    -0.0000375093    -0.0030032010
  157  C 11  X      0.0033740236    -0.0120367121     0.0182623790    -0.0182620478     0.0109063164
  158  C 11  Y     -0.0089416346     0.0118645973    -0.0114427463     0.0077110259    -0.0036469753
  159  C 11  Z      0.0064475965    -0.0047401963     0.0012063141     0.0022139651    -0.0021346495
  160  C 11 XX      0.0059383781    -0.0077322115    -0.0201997300    -0.0047101465     0.0015350146
  161  C 11 YY      0.0056982042    -0.0086849997    -0.0118883828    -0.0068475482     0.0029996128
  162  C 11 ZZ      0.0042372063    -0.0058510934    -0.0131591259    -0.0039220194     0.0014342511
  163  C 11 XY     -0.0023721425     0.0038940657     0.0016736081     0.0034626740    -0.0017127328
  164  C 11 XZ     -0.0004327819    -0.0006579508     0.0065257765    -0.0018502210     0.0012756294
  165  C 11 YZ     -0.0032189593     0.0042834832     0.0049354111     0.0028584212    -0.0011326550
  166  C 12  S     -0.0644092531     0.1023407674    -0.0026251277     0.0890045059    -0.0442582824
  167  C 12  S      0.1213501143    -0.1951659416     0.0050245242    -0.1719658383     0.0861574999
  168  C 12  S      0.0191776211    -0.0299400018     0.0007509057    -0.0342025892     0.0187300771
  169  C 12  X     -0.0216091692     0.0267277098     0.0281363069     0.0128875466    -0.0022146464
  170  C 12  Y      0.0007535720    -0.0010812397    -0.0862242974    -0.0015395456     0.0007382682
  171  C 12  Z      0.0101339110    -0.0126269220     0.0644740146    -0.0050771744     0.0001562607
  172  C 12  X      0.0008248846    -0.0041708990     0.0104675148    -0.0038904337     0.0023285251
  173  C 12  Y     -0.0002823357    -0.0003536564    -0.0313908648    -0.0004551726     0.0002068360
  174  C 12  Z     -0.0002707594     0.0023266749     0.0233600776     0.0024286789    -0.0017455166
  175  C 12 XX      0.0082444908    -0.0131421561    -0.0032022243    -0.0115233465     0.0057760245
  176  C 12 YY      0.0066256840    -0.0109246259    -0.0000035858    -0.0098976389     0.0050155000
  177  C 12 ZZ      0.0059582752    -0.0098571340     0.0040785283    -0.0089095016     0.0045204749
  178  C 12 XY     -0.0018312799     0.0027699927     0.0061435877     0.0023562811    -0.0011524373
  179  C 12 XZ     -0.0017954591     0.0025768825    -0.0036682725     0.0019643297    -0.0009278485
  180  C 12 YZ     -0.0036280698     0.0054743627    -0.0029775102     0.0045265405    -0.0021944838
  181  C 13  S     -0.0482250987     0.0656205908    -0.1375855136     0.0409952085    -0.0145788620
  182  C 13  S      0.0903338503    -0.1249120260     0.2641159761    -0.0799378261     0.0288868719
  183  C 13  S      0.0303178972    -0.0522597318     0.0594977464    -0.0320428351     0.0119790900
  184  C 13  X      0.0003562582    -0.0156148469    -0.0521616006    -0.0326494274     0.0225121295
  185  C 13  Y      0.0202548001    -0.0305159215    -0.0039415043    -0.0252935066     0.0125370045
  186  C 13  Z     -0.0186910959     0.0357159215     0.0299682547     0.0396321027    -0.0228739412
  187  C 13  X     -0.0011593534    -0.0032970062    -0.0103186123    -0.0124052592     0.0085983312
  188  C 13  Y      0.0077177331    -0.0124708800    -0.0098079021    -0.0078543423     0.0036463181
  189  C 13  Z     -0.0064594676     0.0130453720     0.0141566200     0.0134509002    -0.0076125623
  190  C 13 XX      0.0049984201    -0.0058770141     0.0213291901    -0.0021695210     0.0000763180
  191  C 13 YY      0.0055922753    -0.0084403526     0.0123000919    -0.0063359952     0.0026740216
  192  C 13 ZZ      0.0050030274    -0.0076580978     0.0123988828    -0.0057998094     0.0024716893
  193  C 13 XY     -0.0010143710     0.0007864688    -0.0034079301    -0.0002037964     0.0003443509
  194  C 13 XZ     -0.0011178169     0.0011420982    -0.0055452947     0.0001287577     0.0001843440
  195  C 13 YZ     -0.0037935919     0.0056706793    -0.0043863939     0.0043855168    -0.0019784686
  196  C 14  S     -0.0017802762    -0.0249528758    -0.1386811767    -0.0479731847     0.0294225413
  197  C 14  S      0.0035715078     0.0484009236     0.2667463280     0.0934785329    -0.0574104061
  198  C 14  S     -0.0081326253     0.0424326713     0.0787618673     0.0405822522    -0.0206581846
  199  C 14  X      0.0385603895    -0.0642339527     0.0540174709    -0.0459557898     0.0153080875
  200  C 14  Y     -0.0080746028     0.0247543094    -0.0061212437     0.0279322033    -0.0131772533
  201  C 14  Z     -0.0120224182     0.0099633386    -0.0217208745    -0.0022953404     0.0045732055
  202  C 14  X      0.0091640122    -0.0144292167     0.0132481244    -0.0114138901     0.0047225362
  203  C 14  Y     -0.0023878869     0.0185864767    -0.0046825716     0.0206266897    -0.0101197976
  204  C 14  Z     -0.0024572877    -0.0097557016    -0.0024131581    -0.0128972720     0.0065366762
  205  C 14 XX      0.0000715830     0.0027645833     0.0211886471     0.0047103107    -0.0027304485
  206  C 14 YY     -0.0006579025     0.0044316631     0.0122504190     0.0070899339    -0.0042067256
  207  C 14 ZZ      0.0008911181     0.0013827012     0.0135510444     0.0041817424    -0.0028144580
  208  C 14 XY      0.0017584078    -0.0036768048    -0.0018749707    -0.0034416777     0.0015598944
  209  C 14 XZ     -0.0017288950     0.0023232198    -0.0068817934     0.0014985217    -0.0005299319
  210  C 14 YZ     -0.0003499877    -0.0017703536    -0.0051436340    -0.0037202455     0.0023185517
  211  H 15  S      0.0163433821    -0.0011746844    -0.0001652952     0.0588641800     0.0569897679
  212  H 15  S      0.0023999004     0.0016732536     0.0001389619     0.0064219192     0.0070815181
  213  H 16  S      0.0311940546     0.0338359704     0.0003299967    -0.0043156503     0.0818214743
  214  H 16  S      0.0029639942     0.0020010694    -0.0000866392     0.0021964417     0.0117506097
  215  H 17  S      0.0267620460     0.0385082489     0.0004515137    -0.0448210334     0.0197006730
  216  H 17  S      0.0012158155     0.0047821369    -0.0000964750    -0.0069059194    -0.0010264287
  217  H 18  S      0.0017159673     0.0097283875     0.0000071464    -0.0523215939    -0.0906727460
  218  H 18  S      0.0048906095    -0.0015016401    -0.0012843378    -0.0021443032    -0.0141679036
  219  H 19  S      0.0114780645     0.0012887637    -0.0001884021     0.0145736069    -0.0642463054
  220  H 19  S      0.0055838688     0.0088198851     0.0002240351    -0.0019699551    -0.0022418785
  221  H 20  S      0.0235529160     0.0170100547     0.0000332562     0.0052646316    -0.0526800729
  222  H 20  S     -0.0026889646    -0.0066343838     0.0002242996     0.0038809431    -0.0099107808
  223  H 21  S     -0.0037897173     0.0192138594    -0.0813308954     0.0268114940    -0.0161068134
  224  H 21  S      0.0039943595     0.0013620329    -0.0038083969     0.0083465665    -0.0064559382
  225  H 22  S      0.0221965902    -0.0330645613    -0.0775369349    -0.0259130620     0.0111896883
  226  H 22  S      0.0031778973    -0.0019804246    -0.0048227236     0.0003297998    -0.0003834594
  227  H 23  S      0.0286965323    -0.0508559995     0.0014371721    -0.0520821332     0.0291633359
  228  H 23  S      0.0022319990    -0.0027857809     0.0001556472    -0.0027092865     0.0018279286
  229  H 24  S      0.0215449604    -0.0324995345     0.0782632596    -0.0237731508     0.0097670834
  230  H 24  S      0.0028911836    -0.0019769005     0.0048056027     0.0004277513    -0.0005217462
  231  H 25  S     -0.0041588801     0.0193787210     0.0790031923     0.0282314079    -0.0163668468
  232  H 25  S      0.0034576497     0.0005658783     0.0025895548     0.0080135891    -0.0058431446
  233  C 26  S      0.1505793755    -0.0248000672    -0.0012119059     0.1232883659    -0.0631049984
  234  C 26  S     -0.2769960398     0.0391615654     0.0022486933    -0.2373518846     0.1168508190
  235  C 26  S     -0.1671292624    -0.0205796852    -0.0014901922    -0.2384991578     0.0844154001
  236  C 26  X     -0.0293976721     0.0829809141     0.0020228715    -0.0302172554     0.0841295096
  237  C 26  Y      0.0023443546     0.0037207170    -0.0028308341    -0.0061257610    -0.0093417404
  238  C 26  Z      0.0115190315    -0.0467795170     0.0015489615     0.0227919147    -0.0368848756
  239  C 26  X      0.0918181716    -0.1675425887    -0.0047494313     0.0049704803    -0.0479106955
  240  C 26  Y      0.0025023946     0.0035145202     0.0060498467     0.0020760923     0.0049050813
  241  C 26  Z     -0.0482230735     0.0827760187    -0.0031583912    -0.0060517069     0.0248816112
  242  C 26 XX     -0.0272365395     0.0045098313     0.0005300255    -0.0240896157     0.0117574405
  243  C 26 YY     -0.0060241085     0.0012050188     0.0000612782    -0.0059332318     0.0030229044
  244  C 26 ZZ     -0.0118852207     0.0012972713    -0.0002059547    -0.0099090393     0.0056286814
  245  C 26 XY     -0.0004030426    -0.0007985432    -0.0004788514     0.0006255952     0.0008639772
  246  C 26 XZ      0.0129257744    -0.0010586432     0.0001591740     0.0097408559    -0.0055859280
  247  C 26 YZ      0.0005528456     0.0001914754     0.0002199217    -0.0001106444    -0.0005983044
  248  C 27  S      0.1293177451    -0.1026741612    -0.0008926318     0.0549283526    -0.0665923503
  249  C 27  S     -0.2397490158     0.1997485611     0.0016669827    -0.0982295530     0.1246946242
  250  C 27  S     -0.1441890287     0.2010976744     0.0052165790    -0.0463220986     0.1150448784
  251  C 27  X      0.0559102786     0.0197666921     0.0025490485     0.1261947106    -0.0766876506
  252  C 27  Y      0.0009002041    -0.0000972966    -0.0111817099    -0.0027378599    -0.0017804843
  253  C 27  Z     -0.0293474575    -0.0102795835     0.0089025540    -0.0608196666     0.0394478053
  254  C 27  X     -0.0253667884    -0.0945584978     0.0023067447    -0.1024551748     0.0234180589
  255  C 27  Y     -0.0021001581    -0.0016678549    -0.0096548245    -0.0006378970    -0.0036308170
  256  C 27  Z      0.0140415623     0.0478870062     0.0076653828     0.0535547234    -0.0128696441
  257  C 27 XX     -0.0242123651     0.0203897139     0.0012895320    -0.0089328496     0.0114881679
  258  C 27 YY     -0.0061387271     0.0050642492     0.0001234464    -0.0031155533     0.0034955883
  259  C 27 ZZ     -0.0106070511     0.0084567693    -0.0011242257    -0.0043122973     0.0056161418
  260  C 27 XY      0.0003026522    -0.0005595521    -0.0019470363     0.0002503105     0.0003561131
  261  C 27 XZ      0.0105624348    -0.0085323694     0.0010439116     0.0030450894    -0.0047607689
  262  C 27 YZ      0.0003119210    -0.0001265969     0.0008861980    -0.0000802151    -0.0002535168
  263  C 28  S      0.0734703459     0.1097991904     0.0009308377    -0.0981613867    -0.0570637657
  264  C 28  S     -0.1413731829    -0.2182053527    -0.0019097874     0.1964889836     0.1126143818
  265  C 28  S     -0.0531015061    -0.0143770939    -0.0100969094     0.0401374941     0.0857886436
  266  C 28  X     -0.0521070739    -0.0365469334    -0.0000142808    -0.0300829268    -0.0163277890
  267  C 28  Y     -0.0172356867    -0.0151211129    -0.0001291487    -0.0153842005    -0.0565152446
  268  C 28  Z      0.0375914482     0.0271888072     0.0000181686     0.0308781840     0.0368626371
  269  C 28  X     -0.0573641616     0.0439175069    -0.0040327870    -0.0745110517    -0.0194239273
  270  C 28  Y      0.0491252349    -0.0721728492    -0.0029320194     0.0423823957    -0.0379860666
  271  C 28  Z     -0.0197096347     0.0426105438     0.0047963068    -0.0012860157     0.0359856667
  272  C 28 XX     -0.0064102985    -0.0110613826    -0.0001533194     0.0140821504     0.0118591885
  273  C 28 YY     -0.0080263231    -0.0132159421    -0.0001066910     0.0116232290     0.0024553858
  274  C 28 ZZ     -0.0087975725    -0.0118401338    -0.0001375921     0.0078344762     0.0043188809
  275  C 28 XY     -0.0006316720     0.0016575881    -0.0000019953    -0.0050215175    -0.0013353787
  276  C 28 XZ      0.0037037070     0.0028472223     0.0001122123    -0.0004405574     0.0001593217
  277  C 28 YZ      0.0058124555     0.0072860450     0.0001113806    -0.0036157959    -0.0005694514

                         26               27               28               29               30
                   -0.7857431632    -0.7030072100    -0.6818291130    -0.6772947793    -0.6518072897
    1  C  1  S      0.1003545883     0.0522773108     0.0450426106     0.0000458102     0.0726120059
    2  C  1  S     -0.2050057683    -0.1069868854    -0.0907681306     0.0002726568    -0.1504290758
    3  C  1  S     -0.0436077533    -0.0355111322    -0.0262278891    -0.0044781164    -0.0354486993
    4  C  1  X      0.0023389857     0.0572368713     0.0196239477    -0.0013147308    -0.0620369883
    5  C  1  Y     -0.0693581110    -0.0029073617     0.0195837748     0.0013866053     0.0860548536
    6  C  1  Z     -0.0299093719     0.0119088890     0.0342520917    -0.0016059521    -0.0045098591
    7  C  1  X      0.0011030040     0.0100642255     0.0008843276    -0.0011623535    -0.0208847889
    8  C  1  Y     -0.0326825153    -0.0054690275     0.0033656969     0.0015553545     0.0313463939
    9  C  1  Z     -0.0134238759     0.0103925005     0.0234102738    -0.0000799549     0.0143702703
   10  C  1 XX     -0.0097887371    -0.0050138626    -0.0068120221    -0.0000127630    -0.0135547129
   11  C  1 YY     -0.0194123260    -0.0058639867    -0.0011982721     0.0000349660    -0.0009800685
   12  C  1 ZZ     -0.0103127672    -0.0096837821    -0.0089827591     0.0000301524    -0.0140584752
   13  C  1 XY     -0.0027675548    -0.0035456757    -0.0042160882     0.0001758394     0.0000534310
   14  C  1 XZ      0.0018747477    -0.0001799042     0.0026802326    -0.0000288558     0.0061923928
   15  C  1 YZ      0.0036265652    -0.0008963751    -0.0010841890     0.0000952769     0.0028499403
   16  C  2  S     -0.0510761750     0.0491704057     0.0326537095    -0.0013658055    -0.0573647477
   17  C  2  S      0.0963930693    -0.0977076736    -0.0657641610     0.0025597007     0.1098718047
   18  C  2  S      0.0218111451    -0.0372202150    -0.0216706450     0.0029140700     0.0560850173
   19  C  2  X      0.0063392218     0.0078143277    -0.0075988541    -0.0002180915    -0.0610183481
   20  C  2  Y      0.0151045862     0.0204061541     0.0265894053    -0.0001041698     0.0029643187
   21  C  2  Z     -0.0963672585    -0.0512502536    -0.0567678967     0.0003565298    -0.0827163652
   22  C  2  X     -0.0038631870    -0.0049612159    -0.0076067178     0.0009239653    -0.0088406885
   23  C  2  Y      0.0008489610     0.0028633035     0.0070948193    -0.0001610602     0.0115286439
   24  C  2  Z     -0.0372808609    -0.0291688648    -0.0263044845     0.0012200119    -0.0187700459
   25  C  2 XX      0.0060847568    -0.0057199098    -0.0058924948     0.0001648240     0.0028820799
   26  C  2 YY      0.0047928163    -0.0052615554    -0.0018650051     0.0001454843     0.0111670927
   27  C  2 ZZ      0.0047695840    -0.0073496016    -0.0043895945     0.0001489163     0.0060284174
   28  C  2 XY      0.0025579241    -0.0035482248    -0.0027298468     0.0001141597     0.0040822515
   29  C  2 XZ     -0.0050736602    -0.0029070155    -0.0028334740     0.0000475524    -0.0029077658
   30  C  2 YZ     -0.0065922353    -0.0020217228    -0.0017492200     0.0000286263    -0.0013220666
   31  C  3  S     -0.1077577532    -0.0499100913    -0.0544967393     0.0011081155    -0.0147609114
   32  C  3  S      0.2083510554     0.0988926758     0.1078330337    -0.0024770177     0.0248652746
   33  C  3  S      0.0617988743     0.0434727320     0.0530207214    -0.0031148816     0.0031228835
   34  C  3  X     -0.0028004982     0.0268884465    -0.0044625648    -0.0010833201    -0.1040221391
   35  C  3  Y     -0.0320265420     0.0407808349     0.0315492353    -0.0016418278    -0.0752571061
   36  C  3  Z      0.0087992798    -0.0241004301    -0.0290514138     0.0012324593     0.0089318337
   37  C  3  X      0.0063891421     0.0217862126     0.0115835842    -0.0017811628    -0.0364522095
   38  C  3  Y      0.0000481166     0.0229116535     0.0200438422    -0.0010165924    -0.0241907773
   39  C  3  Z      0.0035142138     0.0009108596     0.0017169280    -0.0004943707     0.0025816006
   40  C  3 XX      0.0117059887     0.0052939301     0.0039835212    -0.0001845144    -0.0022401768
   41  C  3 YY      0.0102435432     0.0052602786     0.0062436476    -0.0001538769     0.0020768844
   42  C  3 ZZ      0.0147347498     0.0080429764     0.0104045656    -0.0002230593     0.0039506880
   43  C  3 XY      0.0043041220     0.0032834255     0.0032698100    -0.0001151425    -0.0009391812
   44  C  3 XZ      0.0017355055     0.0032402753     0.0012129902    -0.0001102591    -0.0055573245
   45  C  3 YZ     -0.0051777256     0.0019383048     0.0021314893    -0.0000646855    -0.0019486433
   46  C  4  S     -0.0228611722    -0.0512406297    -0.0199163309     0.0016914355     0.0863489797
   47  C  4  S      0.0493380629     0.1062333950     0.0423945469    -0.0044583867    -0.1783222851
   48  C  4  S     -0.0146002342     0.0173854173     0.0016574871     0.0154496658    -0.0274341821
   49  C  4  X      0.0169462592    -0.0529473403    -0.0813962116     0.0010670923    -0.0293906943
   50  C  4  Y     -0.0528803833     0.0157187829     0.0548687111    -0.0014735979     0.0382357053
   51  C  4  Z     -0.0769800582    -0.0238365668    -0.0222200827     0.0019901216     0.0666017665
   52  C  4  X      0.0049494760    -0.0129609010    -0.0195067373     0.0032665983    -0.0088787425
   53  C  4  Y     -0.0247545736     0.0039900568     0.0268035206    -0.0033683233     0.0220966935
   54  C  4  Z     -0.0272413466    -0.0040621885    -0.0065595958     0.0023319771     0.0253599960
   55  C  4 XX      0.0048194692     0.0044008458     0.0023700289    -0.0001453807    -0.0087341572
   56  C  4 YY      0.0079310914     0.0078231147     0.0008109758    -0.0003837526    -0.0172149665
   57  C  4 ZZ     -0.0043623805     0.0083111701     0.0056657361    -0.0003546645    -0.0081600095
   58  C  4 XY      0.0013178118     0.0036038662     0.0045446813    -0.0002137810    -0.0030191729
   59  C  4 XZ      0.0068455054     0.0012421626    -0.0017914413    -0.0000222796    -0.0034853729
   60  C  4 YZ      0.0000718865     0.0002557895     0.0040369893     0.0000167323     0.0077620987
   61  C  5  S     -0.0754866099     0.0697555365     0.0817809659    -0.0028794569    -0.0444886359
   62  C  5  S      0.1495835873    -0.1447650367    -0.1670025273     0.0055272517     0.0913862782
   63  C  5  S      0.1435422712    -0.0904709442    -0.0918130042     0.0093943810     0.1294113672
   64  C  5  X     -0.0118981342    -0.0925459454     0.0269656351     0.0008591751     0.1627522367
   65  C  5  Y     -0.0347506328    -0.0103821390    -0.0112032010    -0.0019320696    -0.0645852275
   66  C  5  Z      0.0113313911     0.0522565664     0.0026438732     0.0015033654     0.0079098256
   67  C  5  X      0.0793334437    -0.0192306825    -0.0050680787     0.0038073772     0.1074108871
   68  C  5  Y      0.0007227079     0.0015663711    -0.0022856439    -0.0143653646    -0.0214963578
   69  C  5  Z     -0.0521901856     0.0099447197     0.0097974990     0.0116557893    -0.0219312565
   70  C  5 XX      0.0096227092    -0.0132864405    -0.0152640449     0.0004961536     0.0043009740
   71  C  5 YY      0.0078474540    -0.0040654666    -0.0061140108     0.0002521225     0.0044727678
   72  C  5 ZZ      0.0079921359    -0.0062618685    -0.0082427906     0.0001807869     0.0058086700
   73  C  5 XY      0.0004714370    -0.0002446661    -0.0004264341    -0.0001676927     0.0002968592
   74  C  5 XZ      0.0008052202     0.0057037654     0.0056662603    -0.0001185130    -0.0042626966
   75  C  5 YZ     -0.0060999105    -0.0010904347     0.0016195438    -0.0000452708     0.0000621186
   76  C  6  S      0.1386175096    -0.0023615552    -0.0541222516    -0.0004488016    -0.1194547650
   77  C  6  S     -0.2752986040     0.0049430384     0.1102762696     0.0008817434     0.2434402967
   78  C  6  S     -0.0624672583     0.0071364440     0.0462184117    -0.0032402845     0.0692564197
   79  C  6  X      0.0087944901     0.0159363485    -0.0173505476    -0.0001981869    -0.0503605203
   80  C  6  Y      0.0310974545     0.0288359645     0.0553426167    -0.0006015054     0.0950996413
   81  C  6  Z     -0.0287257762    -0.0344221653    -0.0080360010     0.0007112340     0.0639361497
   82  C  6  X      0.0084976235     0.0064028533    -0.0079391637    -0.0003686870    -0.0166268055
   83  C  6  Y      0.0058522828     0.0105974174     0.0179256478    -0.0003385669     0.0309849372
   84  C  6  Z     -0.0185202061    -0.0164910681    -0.0085921023     0.0015872164     0.0236546810
   85  C  6 XX     -0.0194665463    -0.0000787366     0.0092566534     0.0000857132     0.0254631424
   86  C  6 YY     -0.0214867265    -0.0030259939     0.0038187541     0.0001445633     0.0134960796
   87  C  6 ZZ     -0.0140928322     0.0042052519     0.0103356600    -0.0000905376     0.0132522753
   88  C  6 XY      0.0007639795    -0.0015398061    -0.0005225555    -0.0000334859    -0.0009185446
   89  C  6 XZ     -0.0033023572    -0.0004023458     0.0031595409     0.0000678139     0.0077135287
   90  C  6 YZ     -0.0003927136     0.0007322899     0.0007724754     0.0000417235     0.0039754940
   91  C  7  S     -0.0179622264    -0.0564472333    -0.0768625273     0.0026570804    -0.0233225631
   92  C  7  S      0.0348657605     0.1176422535     0.1630862209    -0.0055031413     0.0522936154
   93  C  7  S      0.0423296878     0.0562948469     0.0325420997     0.0017860373    -0.0043840229
   94  C  7  X     -0.0169259359    -0.0682247627    -0.0875114557     0.0036263684     0.0025538799
   95  C  7  Y      0.0416073688     0.1058476426     0.1401982953    -0.0045460843     0.0474680731
   96  C  7  Z     -0.0346194565    -0.0636610477    -0.0838532891     0.0024394465    -0.0393285290
   97  C  7  X     -0.0232539733    -0.0172761953    -0.0010177092     0.0029583061     0.0157568695
   98  C  7  Y      0.0451332840     0.0294593388    -0.0020421037    -0.0011636594    -0.0208121030
   99  C  7  Z     -0.0254930972    -0.0176526597     0.0022086704    -0.0005819119     0.0084567429
  100  C  7 XX      0.0008271508     0.0060380281     0.0088087040    -0.0003817693     0.0012684993
  101  C  7 YY      0.0036007488     0.0096622027     0.0134360149    -0.0003856372     0.0058082853
  102  C  7 ZZ      0.0028970336     0.0059454519     0.0083853293    -0.0002200387     0.0041649590
  103  C  7 XY     -0.0009995963    -0.0041769469    -0.0055833778     0.0002340202    -0.0006130926
  104  C  7 XZ      0.0012866217     0.0027612349     0.0034532243    -0.0001021121     0.0008107880
  105  C  7 YZ     -0.0027445093    -0.0036554821    -0.0048363439     0.0000936851    -0.0031984771
  106  C  8  S     -0.0284914977    -0.0627565643     0.0746307094    -0.0016718664    -0.0350315349
  107  C  8  S      0.0544761735     0.1328118982    -0.1544895854     0.0037253443     0.0699669692
  108  C  8  S      0.0632022067     0.0617105818    -0.0757580556     0.0054147179     0.0166001666
  109  C  8  X      0.0454898021    -0.1147534727     0.0598487708     0.0574744935     0.0174723907
  110  C  8  Y     -0.0008759327     0.0013989580    -0.0055495488    -0.1721380066     0.0016136344
  111  C  8  Z     -0.0221349676     0.0565785373    -0.0252789521     0.1281323785    -0.0101517028
  112  C  8  X     -0.0296010055    -0.0467536593     0.0501923930     0.0133428926    -0.0019061503
  113  C  8  Y     -0.0019269543     0.0012801535    -0.0039712727    -0.0420346437    -0.0015599053
  114  C  8  Z      0.0192744921     0.0220419623    -0.0229002654     0.0316240846     0.0002228663
  115  C  8 XX      0.0029139912     0.0110006386    -0.0112864275     0.0023496009     0.0042942429
  116  C  8 YY      0.0042127053     0.0044902723    -0.0070376265     0.0003531062     0.0040337905
  117  C  8 ZZ      0.0031763436     0.0058764486    -0.0074924864    -0.0019860218     0.0037893165
  118  C  8 XY     -0.0012418172    -0.0003775407     0.0011013041    -0.0035891082    -0.0006772260
  119  C  8 XZ      0.0001168436    -0.0037432732     0.0029555536     0.0019741024    -0.0007568624
  120  C  8 YZ     -0.0025513057    -0.0003999041     0.0020882128     0.0015734183    -0.0017666100
  121  N  9  S     -0.0148833310    -0.0341186126    -0.0448995664     0.0014503118    -0.0126761934
  122  N  9  S     -0.0315589670    -0.0700868637    -0.0920432535     0.0032411483    -0.0257430333
  123  N  9  S      0.0175131463    -0.0310383701    -0.0715084439    -0.0008479329    -0.0384231830
  124  N  9  X     -0.0066890701    -0.0054465864    -0.0065476659    -0.0001700794    -0.0115729147
  125  N  9  Y      0.0078444052     0.0115645703     0.0126475572    -0.0004500224     0.0002146525
  126  N  9  Z     -0.0025346756    -0.0089848510    -0.0104878691     0.0005369869     0.0027107781
  127  N  9  X     -0.0035641947    -0.0011680039     0.0024599189    -0.0000262547     0.0073560488
  128  N  9  Y      0.0039250662     0.0004767615    -0.0030675649    -0.0007545146    -0.0019286066
  129  N  9  Z     -0.0055193124     0.0002812861     0.0033084822     0.0007874135     0.0018963405
  130  N  9 XX     -0.0011107626    -0.0012323149    -0.0017161443     0.0000929933    -0.0016136186
  131  N  9 YY     -0.0017164727    -0.0028853180    -0.0036754259     0.0001478143    -0.0006654727
  132  N  9 ZZ     -0.0005197548    -0.0017332127    -0.0023005665     0.0001245110    -0.0000626967
  133  N  9 XY      0.0011108742     0.0013334864     0.0017839768    -0.0000191305     0.0016037091
  134  N  9 XZ     -0.0004705702    -0.0009493951    -0.0013152249     0.0000143883    -0.0008763164
  135  N  9 YZ      0.0005595990     0.0017997453     0.0023016578    -0.0000526418     0.0001050150
  136  C 10  S     -0.0331533365     0.0625114195    -0.0420047281     0.1041085603     0.0089706033
  137  C 10  S      0.0650548498    -0.1241415479     0.0837130857    -0.2088119132    -0.0179971917
  138  C 10  S      0.0233650856    -0.0345380056     0.0167464730    -0.0593990512     0.0026563063
  139  C 10  X     -0.0034533152    -0.0547365168     0.0587789925     0.1130569349    -0.0219303410
  140  C 10  Y     -0.0125106101    -0.0269535046     0.0463234108     0.0013553218    -0.0358150120
  141  C 10  Z      0.0134715383     0.0523424469    -0.0720264894    -0.0583891750     0.0433644367
  142  C 10  X      0.0024265764    -0.0173416343     0.0151510678     0.0333465688    -0.0056576844
  143  C 10  Y     -0.0105926715    -0.0076468540     0.0180251958     0.0105273057    -0.0136185292
  144  C 10  Z      0.0080360127     0.0159286172    -0.0238410074    -0.0264334802     0.0154641143
  145  C 10 XX      0.0027672405    -0.0096681627     0.0085589427    -0.0123808199    -0.0033990546
  146  C 10 YY      0.0047174210    -0.0071344404     0.0037997613    -0.0144417931    -0.0000719139
  147  C 10 ZZ      0.0036459747    -0.0053691870     0.0031320921    -0.0116185058    -0.0003738682
  148  C 10 XY     -0.0010136364     0.0033991425    -0.0024911584     0.0038004813     0.0005645037
  149  C 10 XZ      0.0001722432     0.0003478959    -0.0010820214     0.0002714828     0.0010424845
  150  C 10 YZ     -0.0028631058     0.0018287921     0.0001988486     0.0070168247    -0.0010042088
  151  C 11  S      0.0139338913     0.0222107241    -0.0355159599    -0.1095434661     0.0221663446
  152  C 11  S     -0.0277798378    -0.0442909985     0.0714683912     0.2186566409    -0.0446089635
  153  C 11  S     -0.0118490284     0.0022390072     0.0150594583     0.0527841240    -0.0184322095
  154  C 11  X     -0.0372634602     0.1129399209    -0.0967039367     0.0984316262     0.0339234199
  155  C 11  Y      0.0153216453    -0.0501131574     0.0540224275    -0.0032506471    -0.0319564000
  156  C 11  Z      0.0047711420    -0.0113351683    -0.0003574986    -0.0467909261     0.0121374299
  157  C 11  X     -0.0127933754     0.0345144103    -0.0311030605     0.0331366394     0.0127122410
  158  C 11  Y      0.0043897918    -0.0167800904     0.0167760488    -0.0098771154    -0.0083992503
  159  C 11  Z      0.0025190684    -0.0021137367     0.0004194459    -0.0077672356     0.0012202635
  160  C 11 XX     -0.0011199284    -0.0042424737     0.0055563288     0.0122027654    -0.0030883192
  161  C 11 YY     -0.0028299609    -0.0001858701     0.0025336541     0.0147741991    -0.0023409277
  162  C 11 ZZ     -0.0011146545    -0.0033004475     0.0048021713     0.0127981480    -0.0029278954
  163  C 11 XY      0.0017885789    -0.0027130736     0.0018436717    -0.0025758534    -0.0003872452
  164  C 11 XZ     -0.0015938440     0.0042496563    -0.0036135897    -0.0010388329     0.0013286264
  165  C 11 YZ      0.0010384945     0.0003143752    -0.0012453363    -0.0075299160     0.0010771935
  166  C 12  S      0.0476419400    -0.0944529944     0.0792938393     0.0001573572    -0.0292587209
  167  C 12  S     -0.0930987165     0.1879495391    -0.1582169271    -0.0003591158     0.0586745268
  168  C 12  S     -0.0219760301     0.0393982587    -0.0363959414    -0.0007655018     0.0157486594
  169  C 12  X     -0.0006754533     0.0364975811    -0.0372583345    -0.0521112389     0.0125872336
  170  C 12  Y     -0.0006193888     0.0010049637     0.0034352178     0.1566416401    -0.0020964756
  171  C 12  Z      0.0005792036    -0.0194608442     0.0157405416    -0.1166016662    -0.0039402726
  172  C 12  X     -0.0029250173     0.0120589686    -0.0079642396    -0.0158870981    -0.0007565199
  173  C 12  Y     -0.0000601291     0.0002088694     0.0012189881     0.0481198889    -0.0003898832
  174  C 12  Z      0.0011192045    -0.0063912685     0.0029739382    -0.0358551091     0.0013006612
  175  C 12 XX     -0.0062402605     0.0138535127    -0.0122554382     0.0028148664     0.0050840631
  176  C 12 YY     -0.0054370814     0.0102242862    -0.0080644564     0.0002092671     0.0024906386
  177  C 12 ZZ     -0.0049392601     0.0099077656    -0.0082853129    -0.0030922855     0.0029342047
  178  C 12 XY      0.0011940019    -0.0020699086     0.0014376581    -0.0049898497    -0.0003686213
  179  C 12 XZ      0.0010170888    -0.0029186658     0.0031130713     0.0028938724    -0.0016577913
  180  C 12 YZ      0.0023443951    -0.0038038910     0.0028507449     0.0022745906    -0.0006723411
  181  C 13  S      0.0126891689     0.0253994249    -0.0317958292     0.1101799363     0.0198586913
  182  C 13  S     -0.0255170416    -0.0506105497     0.0639880681    -0.2200033478    -0.0400659418
  183  C 13  S     -0.0079891179     0.0002079583     0.0146378959    -0.0525501955    -0.0160876842
  184  C 13  X     -0.0276927288     0.0795895733    -0.0654624464    -0.0973776220     0.0165737206
  185  C 13  Y     -0.0137658512     0.0449133104    -0.0493560560     0.0021901886     0.0306081681
  186  C 13  Z      0.0264918716    -0.0812163059     0.0782135833     0.0472402327    -0.0362138580
  187  C 13  X     -0.0113184522     0.0234113939    -0.0214936489    -0.0273515772     0.0076305897
  188  C 13  Y     -0.0027885260     0.0148716222    -0.0149148750    -0.0076580390     0.0081545531
  189  C 13  Z      0.0083216256    -0.0253914480     0.0244900908     0.0208082438    -0.0113316071
  190  C 13 XX      0.0004070619    -0.0075331606     0.0075631743    -0.0132006865    -0.0037511990
  191  C 13 YY     -0.0026425082    -0.0007971910     0.0022006938    -0.0149149749    -0.0020392441
  192  C 13 ZZ     -0.0023951046    -0.0005356824     0.0017679872    -0.0119314710    -0.0017052674
  193  C 13 XY     -0.0005270065     0.0024070924    -0.0022701628     0.0041277328     0.0011032763
  194  C 13 XZ     -0.0003460772     0.0013948527    -0.0011642534     0.0001757221     0.0004173589
  195  C 13 YZ      0.0020234038    -0.0018273517     0.0009508202     0.0068346318     0.0001635189
  196  C 14  S     -0.0335447721     0.0612123398    -0.0463095557    -0.1035650524     0.0123740690
  197  C 14  S      0.0655502756    -0.1215125980     0.0923431430     0.2078539393    -0.0249416036
  198  C 14  S      0.0149948309    -0.0329364460     0.0163572825     0.0571214669    -0.0033206542
  199  C 14  X     -0.0108674426    -0.0764164086     0.0856750153    -0.1176225374    -0.0440166025
  200  C 14  Y      0.0130406525     0.0301241238    -0.0489868390     0.0104350743     0.0368702838
  201  C 14  Z     -0.0061001639     0.0112093812     0.0013706882     0.0499226833    -0.0118288100
  202  C 14  X     -0.0034328071    -0.0237148474     0.0262527478    -0.0404765094    -0.0138860901
  203  C 14  Y      0.0080009527     0.0092049743    -0.0191363504     0.0122101409     0.0135131838
  204  C 14  Z     -0.0059477978     0.0037648423     0.0044717476     0.0093199992    -0.0051581858
  205  C 14 XX      0.0029990237    -0.0072346438     0.0067612994     0.0118568313    -0.0029549096
  206  C 14 YY      0.0046845710    -0.0067042002     0.0041945227     0.0143508920    -0.0003716878
  207  C 14 ZZ      0.0034011469    -0.0076789365     0.0060717316     0.0119545930    -0.0017527386
  208  C 14 XY     -0.0014690503    -0.0007080830     0.0014216798    -0.0031428564    -0.0009337174
  209  C 14 XZ      0.0004730956     0.0027169522    -0.0034560317    -0.0006124898     0.0020069733
  210  C 14 YZ     -0.0026635755     0.0035358513    -0.0018998479    -0.0073113508    -0.0001031404
  211  H 15  S     -0.0736072461    -0.0492375774    -0.0309757621    -0.0006127668    -0.0714093743
  212  H 15  S     -0.0082690046    -0.0113514625    -0.0137797821     0.0003483529    -0.0232336680
  213  H 16  S      0.0315793521    -0.0500839519    -0.0344253028     0.0012914535     0.0782613177
  214  H 16  S      0.0013320081    -0.0104328854    -0.0079418394     0.0001679835     0.0176134244
  215  H 17  S      0.0733131273     0.0508376816     0.0636794308    -0.0015524392     0.0221420417
  216  H 17  S      0.0093276954     0.0112166796     0.0140848272    -0.0005365545     0.0033321798
  217  H 18  S      0.0182218931     0.0474433679     0.0345970787    -0.0028122743    -0.0864562989
  218  H 18  S      0.0081805900     0.0111624100     0.0011184827    -0.0024524405    -0.0263060306
  219  H 19  S     -0.0955840902     0.0018503970     0.0500108149     0.0004202551     0.1365221168
  220  H 19  S     -0.0108090260     0.0013984579     0.0109682111     0.0003340765     0.0262198474
  221  H 20  S     -0.0918168028     0.0023372417     0.0678298664     0.0003809846     0.1576977716
  222  H 20  S     -0.0094331731    -0.0005135822     0.0067460631     0.0006497543     0.0305654723
  223  H 21  S      0.0187374733    -0.0486510228     0.0421488826    -0.1222862252    -0.0210092600
  224  H 21  S      0.0072139015    -0.0108859245     0.0061866361    -0.0232466710    -0.0016288536
  225  H 22  S     -0.0102779856    -0.0180855380     0.0378795147     0.1236437294    -0.0325939835
  226  H 22  S      0.0005369814    -0.0043207242     0.0071202595     0.0263351810    -0.0063856619
  227  H 23  S     -0.0335690102     0.0980323808    -0.0891387905    -0.0001115039     0.0341920401
  228  H 23  S     -0.0024098274     0.0159747776    -0.0177876645     0.0000153253     0.0092848474
  229  H 24  S     -0.0092792591    -0.0209975157     0.0334039185    -0.1236443402    -0.0291522497
  230  H 24  S      0.0008189829    -0.0048259531     0.0061937739    -0.0255797836    -0.0055426135
  231  H 25  S      0.0184585157    -0.0460143191     0.0460978704     0.1187670609    -0.0241018093
  232  H 25  S      0.0075407105    -0.0100090649     0.0063944638     0.0208949792    -0.0009913435
  233  C 26  S      0.0545220551     0.0751268047    -0.0354770387     0.0005648611    -0.0212967503
  234  C 26  S     -0.0984726269    -0.1565248304     0.0641918977    -0.0009126058     0.0527914339
  235  C 26  S     -0.1024403804    -0.1411553256     0.0590206157    -0.0077515969     0.0155234768
  236  C 26  X     -0.1262911605     0.0957312733     0.1230023205    -0.0002860038    -0.1484634631
  237  C 26  Y     -0.0048856161    -0.0047662428    -0.0049721887    -0.0110951423    -0.0121269970
  238  C 26  Z      0.0620914587    -0.0445879167    -0.0553853814     0.0103552805     0.0946683776
  239  C 26  X      0.0967347232    -0.0459386722    -0.0037299597    -0.0053182742     0.0914930725
  240  C 26  Y     -0.0042014341    -0.0017214670    -0.0011532664     0.0055918811    -0.0062448958
  241  C 26  Z     -0.0398544927     0.0234499492     0.0007444662    -0.0024581947    -0.0432617092
  242  C 26 XX     -0.0088944976    -0.0154896965     0.0067420677     0.0008419247     0.0048638888
  243  C 26 YY     -0.0027591085    -0.0040868799     0.0016242711    -0.0000195991     0.0018298312
  244  C 26 ZZ     -0.0041505593    -0.0069341746     0.0031260242    -0.0009502711     0.0041397704
  245  C 26 XY      0.0009585043     0.0001019089     0.0000130044    -0.0014384590     0.0012079582
  246  C 26 XZ      0.0035304049     0.0064077705    -0.0033467268     0.0008127142    -0.0034366007
  247  C 26 YZ     -0.0001887006    -0.0006105187    -0.0005829027     0.0007243504    -0.0000352271
  248  C 27  S      0.0870956425    -0.0722937868    -0.0113392152     0.0013945764     0.0446117590
  249  C 27  S     -0.1679369783     0.1514880763     0.0122564329    -0.0024689146    -0.0914886289
  250  C 27  S     -0.1672803242     0.1262907145     0.0500159687     0.0031586190    -0.1449581132
  251  C 27  X      0.0822450977     0.1039267749    -0.1517140065     0.0154329965     0.0718545120
  252  C 27  Y     -0.0018677215    -0.0032751979    -0.0004421241    -0.0341624183    -0.0041878874
  253  C 27  Z     -0.0412129670    -0.0498757092     0.0773214014     0.0234111096    -0.0292611651
  254  C 27  X     -0.0142170638    -0.0513386934     0.0165554487     0.0018777470     0.0474834857
  255  C 27  Y      0.0016585696     0.0003023475    -0.0005188273    -0.0175258102     0.0012861700
  256  C 27  Z      0.0006532404     0.0259920636    -0.0059600191     0.0151190949    -0.0200041374
  257  C 27 XX     -0.0161491398     0.0155121284    -0.0000675114     0.0019450757    -0.0095026886
  258  C 27 YY     -0.0048044308     0.0040056968     0.0002856622     0.0000872656    -0.0028872249
  259  C 27 ZZ     -0.0077143813     0.0069507304     0.0003315160    -0.0024353147    -0.0036720796
  260  C 27 XY      0.0004162359     0.0000993223    -0.0000639510    -0.0037838679     0.0006374161
  261  C 27 XZ      0.0066655416    -0.0065240637    -0.0001585523     0.0022646656     0.0028947218
  262  C 27 YZ     -0.0001398419     0.0004272930    -0.0004751705     0.0017319920    -0.0001374557
  263  C 28  S     -0.0452279883    -0.0675533951    -0.0486386936     0.0019485547     0.0075093715
  264  C 28  S      0.0914940075     0.1380058554     0.0993528168    -0.0040448076    -0.0163380646
  265  C 28  S     -0.0046487654     0.0548496548     0.0886982493    -0.0173357943     0.0342413700
  266  C 28  X      0.0806627005     0.0412585849     0.0746852467     0.0000964729     0.1554745173
  267  C 28  Y     -0.0125026248    -0.0846453177    -0.1517137867     0.0054093212    -0.0382705944
  268  C 28  Z     -0.0498130958     0.0629932524     0.1179580262    -0.0051898779    -0.0177199726
  269  C 28  X      0.0065681288    -0.0026851454     0.0293224235    -0.0063634342     0.0632257164
  270  C 28  Y      0.0355848923    -0.0013734167    -0.0511620415    -0.0021664170    -0.0179911647
  271  C 28  Z     -0.0465838211     0.0007510992     0.0355052601     0.0054325623    -0.0035267405
  272  C 28 XX      0.0013770694     0.0052057804     0.0042367625    -0.0002980902    -0.0045843854
  273  C 28 YY      0.0034664084     0.0109957084     0.0088490031    -0.0002768236     0.0004622406
  274  C 28 ZZ      0.0080475507     0.0064155720     0.0030847427    -0.0001610989    -0.0006373290
  275  C 28 XY      0.0032591569    -0.0051611664    -0.0059162081     0.0002004636     0.0020419187
  276  C 28 XZ      0.0004040295     0.0035596067     0.0033238142    -0.0000365549    -0.0017483321
  277  C 28 YZ     -0.0055651014    -0.0044757471    -0.0018235406     0.0001351073     0.0005606615

                         31               32               33               34               35
                   -0.6255371510    -0.5990790870    -0.5900734303    -0.5654855002    -0.5389595882
    1  C  1  S     -0.0656405685    -0.0227394829     0.0619906033     0.0073171244    -0.0073122663
    2  C  1  S      0.1391044294     0.0427715071    -0.1222749226    -0.0066868283     0.0132131233
    3  C  1  S      0.0214656805     0.0823391360    -0.1706522872    -0.1072785229     0.0192807670
    4  C  1  X     -0.1021629287     0.0634552403    -0.0198885572     0.0800120539    -0.0474850737
    5  C  1  Y     -0.0854853227     0.0400795702    -0.0282481994    -0.0564115251     0.0039935610
    6  C  1  Z      0.1015845111     0.0256557081    -0.1420411230     0.1259706496     0.0103237417
    7  C  1  X     -0.0366746037     0.0340351271    -0.0288349243    -0.0067036163    -0.0165798519
    8  C  1  Y     -0.0370970614     0.0314479425    -0.0397619774    -0.0432575536     0.0065928202
    9  C  1  Z      0.0424067306    -0.0237246273     0.0082140201     0.0912612905    -0.0047070983
   10  C  1 XX      0.0062721255     0.0028211184    -0.0069248975     0.0076309048    -0.0010540223
   11  C  1 YY      0.0078325418     0.0028435468    -0.0088571787    -0.0001454611     0.0009647996
   12  C  1 ZZ      0.0145801688     0.0022147031    -0.0092931976    -0.0066462342     0.0028571786
   13  C  1 XY     -0.0009482064    -0.0013167547     0.0004691443     0.0050118456    -0.0002384980
   14  C  1 XZ      0.0016213154    -0.0039297284     0.0064725317    -0.0051767064     0.0002132527
   15  C  1 YZ     -0.0020343734    -0.0027511886     0.0040673232     0.0050921886    -0.0010206927
   16  C  2  S     -0.0046027449     0.0666587551    -0.0894676551    -0.0274627397     0.0056414546
   17  C  2  S      0.0128349171    -0.1350344329     0.1815105035     0.0547543447    -0.0120815931
   18  C  2  S      0.0335055100    -0.1261601966     0.1951548330     0.0884701070    -0.0156065527
   19  C  2  X     -0.0358477434     0.0671393185    -0.0398107325    -0.1626995694     0.0088139690
   20  C  2  Y     -0.0505473911     0.0804289667    -0.0674563460    -0.1890135142     0.0187947726
   21  C  2  Z      0.0930812538    -0.0400370504     0.0401728772    -0.0750996080     0.0241572820
   22  C  2  X     -0.0056633381    -0.0089861283     0.0403841128    -0.0400328486     0.0000054485
   23  C  2  Y     -0.0092979497    -0.0055254828     0.0337301587    -0.0530743319     0.0041024860
   24  C  2  Z      0.0343783144    -0.0192267318     0.0157784994    -0.0209860025     0.0088254992
   25  C  2 XX     -0.0001036023    -0.0102622192     0.0158124034     0.0065248206    -0.0021073625
   26  C  2 YY      0.0009796536    -0.0115495887     0.0160068884     0.0038147730    -0.0008597442
   27  C  2 ZZ      0.0045015103    -0.0060211880     0.0039338301     0.0053823462     0.0002769326
   28  C  2 XY      0.0001038982    -0.0075141602     0.0117162129     0.0020867978    -0.0008494277
   29  C  2 XZ      0.0030327741    -0.0018772173     0.0021857715    -0.0001142236     0.0001391457
   30  C  2 YZ      0.0020995133    -0.0011137129     0.0010797385    -0.0019577115     0.0006967412
   31  C  3  S      0.0205813351    -0.0628576232     0.0993433047    -0.0127933838    -0.0019536446
   32  C  3  S     -0.0373449398     0.1270585524    -0.2014585631     0.0250014435     0.0034688942
   33  C  3  S     -0.0098842497     0.1063328880    -0.2217628357     0.0418481930     0.0052396514
   34  C  3  X      0.0364015528     0.0075484310     0.0107197731    -0.0818106664     0.0109342965
   35  C  3  Y      0.0638668165     0.0163413618    -0.0322380678    -0.0557641045     0.0187213113
   36  C  3  Z     -0.0429314549    -0.0516233601     0.1678000221    -0.2163477258     0.0035007745
   37  C  3  X      0.0084970258     0.0135421165    -0.0162436603    -0.0221968299     0.0023536259
   38  C  3  Y      0.0221777646     0.0056714007    -0.0097481978    -0.0163946605     0.0051057297
   39  C  3  Z     -0.0189494315     0.0214893344    -0.0244146627    -0.0747423173     0.0065568686
   40  C  3 XX      0.0004808911     0.0049550464    -0.0093510624     0.0038849279     0.0002729900
   41  C  3 YY      0.0002554575     0.0032924889    -0.0062585947     0.0038928791    -0.0004497995
   42  C  3 ZZ     -0.0051376070     0.0163211190    -0.0261337602     0.0017568088     0.0007610528
   43  C  3 XY      0.0022467743    -0.0001328096    -0.0007555901     0.0013686512    -0.0000739580
   44  C  3 XZ     -0.0004599880     0.0042821048    -0.0057243605     0.0002471361     0.0000622458
   45  C  3 YZ      0.0024793034     0.0000403999    -0.0001561422    -0.0024293061     0.0006403925
   46  C  4  S     -0.0676323402     0.0391799964    -0.0547250229    -0.0063416011     0.0028354657
   47  C  4  S      0.1430450272    -0.0795485043     0.1048140554     0.0201186755    -0.0059600815
   48  C  4  S      0.0401967971    -0.0726940000     0.1826848557    -0.0581884688     0.0114512566
   49  C  4  X      0.0413051708    -0.0612543368     0.0357073399     0.1444474484    -0.0140217936
   50  C  4  Y      0.1009769379    -0.0704373183     0.0515476669     0.0828599779    -0.0063311086
   51  C  4  Z     -0.1145782873    -0.0084288138     0.0748954658    -0.0090896065    -0.0206653130
   52  C  4  X      0.0139594921    -0.0091637808    -0.0145491257     0.0502278786    -0.0067083185
   53  C  4  Y      0.0328473592    -0.0045656073    -0.0414042620     0.0605232520    -0.0071971786
   54  C  4  Z     -0.0429850703    -0.0171398760     0.0754369778    -0.0305394184    -0.0036242462
   55  C  4 XX      0.0117725819    -0.0046991012     0.0043900331    -0.0046965904     0.0008371874
   56  C  4 YY      0.0111380405    -0.0069633244     0.0092450111     0.0033033809    -0.0002808571
   57  C  4 ZZ      0.0062863193    -0.0045106864     0.0066700046     0.0077522698    -0.0018276849
   58  C  4 XY      0.0030429986     0.0014225203    -0.0002823516    -0.0067073275     0.0003111530
   59  C  4 XZ     -0.0026084580     0.0030819516    -0.0052179287     0.0062295549    -0.0001563876
   60  C  4 YZ     -0.0012793543     0.0030519049    -0.0057390984    -0.0023846634     0.0006632319
   61  C  5  S      0.0054064402     0.0121851214     0.0262279975    -0.0047428311    -0.0163957741
   62  C  5  S     -0.0057924845    -0.0239984985    -0.0551611838     0.0063303953     0.0371962346
   63  C  5  S      0.1292446490    -0.0027642658    -0.1653924634    -0.0312202306     0.0815700447
   64  C  5  X      0.1600664676    -0.0060147187    -0.1028140901    -0.1058353919     0.0293816264
   65  C  5  Y      0.0969881145    -0.0377394478     0.0271320982     0.0474370339    -0.0204028842
   66  C  5  Z     -0.1761667669     0.0234130099     0.0412523683     0.0644792174    -0.0080391263
   67  C  5  X      0.1021645150    -0.0359595973     0.0360957416    -0.0762729092     0.0612727149
   68  C  5  Y      0.0302210218    -0.0263231117     0.0263260300     0.0382458824    -0.0117049696
   69  C  5  Z     -0.0834730720     0.0371647086    -0.0357929589     0.0248201035    -0.0253268210
   70  C  5 XX      0.0029920681    -0.0007312877    -0.0070503099    -0.0036708551     0.0035222922
   71  C  5 YY      0.0005749882    -0.0043658272     0.0015945372     0.0030820299     0.0020397173
   72  C  5 ZZ     -0.0029412993    -0.0002794020    -0.0045604345     0.0025634067     0.0024308253
   73  C  5 XY     -0.0047971543     0.0031242846    -0.0023831102    -0.0014300398     0.0001341336
   74  C  5 XZ      0.0035184109    -0.0013335543     0.0032979989    -0.0006391457    -0.0004478221
   75  C  5 YZ      0.0023269801     0.0011268905    -0.0008688530    -0.0016787570    -0.0010001061
   76  C  6  S      0.0257685966     0.0017682860     0.0046996905    -0.0100703298     0.0007796355
   77  C  6  S     -0.0536550762    -0.0032679322    -0.0091964217     0.0216391271    -0.0025341748
   78  C  6  S      0.0357878051    -0.0207165739    -0.0221464559     0.0832972177    -0.0071871242
   79  C  6  X     -0.0364447724    -0.0085248528     0.0377204660     0.1348984851    -0.0460206874
   80  C  6  Y      0.0194417745    -0.0500273411     0.0348604796     0.0772200416    -0.0003240889
   81  C  6  Z     -0.0042295355     0.0283337500    -0.0986766041     0.1085320988    -0.0023624009
   82  C  6  X     -0.0136150074    -0.0029814070     0.0062372831     0.0666087627    -0.0157412218
   83  C  6  Y     -0.0003411616    -0.0119479409     0.0094849819     0.0108294627     0.0014134497
   84  C  6  Z     -0.0058661837     0.0091677117    -0.0261296575     0.0364410804     0.0024847850
   85  C  6 XX     -0.0040623832    -0.0028587705    -0.0001743355     0.0066367344     0.0005337992
   86  C  6 YY     -0.0048435327     0.0031122104    -0.0047920740    -0.0009459414     0.0000995971
   87  C  6 ZZ     -0.0009787970    -0.0017233994     0.0019474814     0.0022677471    -0.0010603956
   88  C  6 XY      0.0046219606    -0.0013305387     0.0000537763    -0.0000663315     0.0000333834
   89  C  6 XZ     -0.0019731232     0.0019585403    -0.0040970851     0.0018000820    -0.0001624723
   90  C  6 YZ     -0.0064101973     0.0000740963     0.0038633635    -0.0028609693    -0.0008169278
   91  C  7  S     -0.0466737553     0.0217067156    -0.0260137555     0.0286059899    -0.0010889127
   92  C  7  S      0.0991052296    -0.0478027183     0.0567674464    -0.0633784579     0.0021621379
   93  C  7  S     -0.0009565303    -0.0190338848     0.0716655700     0.0225392302    -0.0025481445
   94  C  7  X     -0.0680687165     0.0182442220    -0.0204909545     0.0152550668     0.0080706795
   95  C  7  Y      0.0724737709    -0.0331783812     0.0375414475    -0.0365499619     0.0017646709
   96  C  7  Z     -0.0358825083     0.0255444770    -0.0345661412     0.0437644679    -0.0085720186
   97  C  7  X      0.0063682062    -0.0009568261    -0.0379683206    -0.0240611389     0.0032114689
   98  C  7  Y     -0.0190559128    -0.0001070148     0.0567560939     0.0409802397    -0.0010666740
   99  C  7  Z      0.0152592475     0.0012512260    -0.0355998220    -0.0215755783    -0.0016107313
  100  C  7 XX      0.0070733189    -0.0025140425     0.0028142530    -0.0032827902    -0.0002804871
  101  C  7 YY      0.0071040411    -0.0038392237     0.0043639098    -0.0046407812     0.0003663725
  102  C  7 ZZ      0.0042659893    -0.0027976552     0.0034169319    -0.0040482653     0.0005174880
  103  C  7 XY     -0.0041559667     0.0012194784    -0.0012223070     0.0014683645     0.0001937366
  104  C  7 XZ      0.0019693742    -0.0010243455     0.0014814002    -0.0014412491     0.0000375794
  105  C  7 YZ     -0.0018963010     0.0016125849    -0.0017001106     0.0020638020    -0.0005771541
  106  C  8  S     -0.0263862832    -0.0102379577     0.0033638895     0.0042236530    -0.0279796495
  107  C  8  S      0.0522804678     0.0194406531    -0.0088723945    -0.0085223580     0.0554280391
  108  C  8  S     -0.0199166680    -0.1130256602    -0.0778022704    -0.0014197771     0.2496375123
  109  C  8  X      0.0662168382     0.1897954843     0.0938752928     0.0030258849    -0.1603354865
  110  C  8  Y     -0.0019266292    -0.0039870295    -0.0012316391     0.0017318444     0.0041541660
  111  C  8  Z     -0.0316778951    -0.0927765496    -0.0454252667    -0.0026889957     0.0768741333
  112  C  8  X      0.0306352384     0.1332304596     0.0987107262     0.0290758076     0.0903611858
  113  C  8  Y     -0.0003570440    -0.0037446888    -0.0030327264    -0.0076943575    -0.0000989145
  114  C  8  Z     -0.0143344367    -0.0638916530    -0.0470256718    -0.0089764542    -0.0453920002
  115  C  8 XX      0.0023527913    -0.0009947689    -0.0014327558     0.0003316470     0.0151859524
  116  C  8 YY      0.0037577868     0.0019277132    -0.0007471634    -0.0015490429    -0.0064230293
  117  C  8 ZZ      0.0027662667     0.0010589563    -0.0007530770    -0.0008121080     0.0003575995
  118  C  8 XY     -0.0010324006    -0.0002096496     0.0002074534     0.0001094338     0.0024358629
  119  C  8 XZ      0.0005430136     0.0013100219     0.0004226687    -0.0008445624    -0.0106676661
  120  C  8 YZ     -0.0016775497    -0.0010787217     0.0003772223     0.0011839358     0.0061518337
  121  N  9  S     -0.0263158126     0.0112882964    -0.0126790250     0.0148306173    -0.0005861856
  122  N  9  S     -0.0544613405     0.0232255499    -0.0283410062     0.0300661677    -0.0013394672
  123  N  9  S     -0.0570940126     0.0242682071     0.0214865689     0.0596763340    -0.0011894670
  124  N  9  X      0.0066424422     0.0010478471    -0.0011944964     0.0026817362    -0.0039315972
  125  N  9  Y      0.0050745100    -0.0010118206     0.0019602082    -0.0015892481    -0.0000419003
  126  N  9  Z     -0.0070138934    -0.0017867362     0.0045966035    -0.0110365219     0.0040263888
  127  N  9  X     -0.0022478106    -0.0003895162    -0.0037250724    -0.0055695033     0.0017358994
  128  N  9  Y     -0.0038907190     0.0016117503     0.0078416298     0.0071367080    -0.0000151105
  129  N  9  Z      0.0035240931     0.0002132343    -0.0095145311     0.0028992062    -0.0020443612
  130  N  9 XX     -0.0002335539     0.0005468460    -0.0010844770     0.0009961866    -0.0004412121
  131  N  9 YY     -0.0024518332     0.0009803093    -0.0014318726     0.0014890775    -0.0000816484
  132  N  9 ZZ     -0.0018914858     0.0003497500    -0.0004496281    -0.0002448338     0.0003210179
  133  N  9 XY      0.0001195934    -0.0005261311     0.0005808151    -0.0009858271     0.0004124898
  134  N  9 XZ     -0.0003461315     0.0002195396    -0.0000484487     0.0000660370    -0.0000629469
  135  N  9 YZ      0.0016598703    -0.0003404634    -0.0000000798     0.0001654708    -0.0003009892
  136  C 10  S      0.0050133742     0.0020217219     0.0035018170     0.0067967153     0.0648921503
  137  C 10  S     -0.0100755691    -0.0037900943    -0.0070502939    -0.0135558275    -0.1313545176
  138  C 10  S      0.0044895468    -0.0048279441    -0.0236080492    -0.0254493058    -0.3352399952
  139  C 10  X     -0.0042454973     0.0650735983     0.0521071088     0.0286633514     0.1427875920
  140  C 10  Y     -0.0516005542    -0.1231276460    -0.0650211725    -0.0176597902    -0.0634651685
  141  C 10  Z      0.0493053878     0.0796720369     0.0329859283     0.0006870502    -0.0141746804
  142  C 10  X      0.0004914980     0.0180429998     0.0068983222     0.0003800962    -0.0477969967
  143  C 10  Y     -0.0186162288    -0.0354889758    -0.0119983789    -0.0002786842     0.0623751736
  144  C 10  Z      0.0165846088     0.0234499672     0.0074701272    -0.0006173554    -0.0326537353
  145  C 10 XX     -0.0032461471    -0.0038440899    -0.0016697896    -0.0004912736    -0.0068965924
  146  C 10 YY      0.0005730307     0.0005647516    -0.0006991299    -0.0016829993    -0.0147806596
  147  C 10 ZZ     -0.0002215110    -0.0009655032    -0.0009591529    -0.0009529705    -0.0062086920
  148  C 10 XY      0.0001244700    -0.0005866203    -0.0000597230     0.0006593743     0.0093655161
  149  C 10 XZ      0.0014822113     0.0024621190     0.0007695597    -0.0006236675    -0.0071158901
  150  C 10 YZ     -0.0011943101    -0.0008722071     0.0003075171     0.0008861500     0.0061740811
  151  C 11  S      0.0223783112     0.0330038476     0.0105547061    -0.0059539659    -0.0699871501
  152  C 11  S     -0.0448895531    -0.0649067588    -0.0198390894     0.0127465831     0.1424937574
  153  C 11  S     -0.0303204425    -0.0610438628    -0.0145491823     0.0183043248     0.3119650991
  154  C 11  X      0.0239501584    -0.0093082408    -0.0153444266    -0.0085734933    -0.0222092612
  155  C 11  Y     -0.0447022279    -0.1151798926    -0.0631202381    -0.0159735852     0.0107345201
  156  C 11  Z      0.0286473604     0.1098513165     0.0652550316     0.0194484362     0.0012910921
  157  C 11  X      0.0111838180     0.0031914797    -0.0044737103    -0.0065936042    -0.0480696951
  158  C 11  Y     -0.0103671808    -0.0309495231    -0.0204048536    -0.0094730926    -0.0718556153
  159  C 11  Z      0.0038122586     0.0267184557     0.0206893347     0.0122862462     0.0897868105
  160  C 11 XX     -0.0032102139    -0.0056840323    -0.0024414602    -0.0001402013     0.0015091230
  161  C 11 YY     -0.0027441000    -0.0049748554    -0.0017554819     0.0008176931     0.0115178297
  162  C 11 ZZ     -0.0030316028    -0.0047719661    -0.0015773528     0.0008743145     0.0125039630
  163  C 11 XY     -0.0000875186     0.0007449066     0.0005464937     0.0003385200     0.0036319870
  164  C 11 XZ      0.0010169846     0.0011388152     0.0004543392     0.0000763647    -0.0017437454
  165  C 11 YZ      0.0012609126     0.0022078236     0.0006879692    -0.0006995522    -0.0095108567
  166  C 12  S     -0.0217614561    -0.0140115680     0.0002820568     0.0076569561     0.0661843312
  167  C 12  S      0.0438414565     0.0290211028     0.0003718487    -0.0148076596    -0.1293835414
  168  C 12  S      0.0170686050     0.0084258092    -0.0122567118    -0.0256981967    -0.2990730762
  169  C 12  X     -0.0053408715    -0.0920636408    -0.0711229098    -0.0427915439    -0.2183182337
  170  C 12  Y      0.0028666309     0.0020750338     0.0022494892     0.0034809635     0.0025868081
  171  C 12  Z      0.0000082458     0.0443778826     0.0340488069     0.0200308784     0.1076845340
  172  C 12  X     -0.0106759239    -0.0458791223    -0.0259891892    -0.0066704285     0.0338158484
  173  C 12  Y      0.0010532647     0.0005987828     0.0006385785     0.0019198673    -0.0028546252
  174  C 12  Z      0.0043434355     0.0223147820     0.0128349206     0.0029702611    -0.0147757299
  175  C 12 XX      0.0044180034     0.0035322819     0.0001813475    -0.0020458303    -0.0203505032
  176  C 12 YY      0.0011888900    -0.0012804436    -0.0013266527    -0.0007226473    -0.0019827595
  177  C 12 ZZ      0.0018645485     0.0001634585    -0.0007622014    -0.0010155207    -0.0066872940
  178  C 12 XY     -0.0001924043     0.0004320241     0.0003445644     0.0000634639    -0.0002109226
  179  C 12 XZ     -0.0017448258    -0.0023290409    -0.0005920771     0.0008125371     0.0098351897
  180  C 12 YZ      0.0000292941     0.0013632117     0.0009032710     0.0001771823    -0.0018542146
  181  C 13  S      0.0248232073     0.0331054475     0.0108762869    -0.0053652627    -0.0705867016
  182  C 13  S     -0.0497996586    -0.0653139931    -0.0206090250     0.0112230415     0.1437268117
  183  C 13  S     -0.0321999870    -0.0615651691    -0.0146619946     0.0229864601     0.3106807262
  184  C 13  X     -0.0098596671    -0.0836904589    -0.0570363276    -0.0225757781    -0.0077326970
  185  C 13  Y      0.0433488808     0.1162322206     0.0639257667     0.0160506349    -0.0094956896
  186  C 13  Z     -0.0346259844    -0.0637551433    -0.0296202033    -0.0027360618     0.0124430643
  187  C 13  X      0.0031773760    -0.0172976038    -0.0184886501    -0.0157787196    -0.0948195237
  188  C 13  Y      0.0095026808     0.0307733958     0.0204041071     0.0120796273     0.0745674715
  189  C 13  Z     -0.0102797943    -0.0192674278    -0.0094507195    -0.0027655598    -0.0201848776
  190  C 13 XX     -0.0041314797    -0.0060827340    -0.0023250718     0.0004693382     0.0088878887
  191  C 13 YY     -0.0031691376    -0.0049365290    -0.0017419582     0.0007595429     0.0123219029
  192  C 13 ZZ     -0.0025760779    -0.0044019056    -0.0017968656     0.0001026663     0.0046258205
  193  C 13 XY      0.0011974702     0.0012636252     0.0002345231    -0.0006323724    -0.0094560917
  194  C 13 XZ      0.0002959539     0.0008840736     0.0006422905     0.0005184644     0.0059206685
  195  C 13 YZ      0.0008942952     0.0018442249     0.0007996534    -0.0001681663    -0.0037221982
  196  C 14  S      0.0021859407     0.0037876122     0.0039644460     0.0058635430     0.0670849078
  197  C 14  S     -0.0044592157    -0.0074798044    -0.0081110540    -0.0120210053    -0.1359984310
  198  C 14  S      0.0080130330    -0.0096228986    -0.0265222739    -0.0390712142    -0.3342447690
  199  C 14  X     -0.0389433618    -0.0169980751     0.0094198583     0.0204647310     0.0982693271
  200  C 14  Y      0.0511932652     0.1201263972     0.0619531674     0.0136378239     0.0555547369
  201  C 14  Z     -0.0269859397    -0.1008953694    -0.0613267753    -0.0237547878    -0.1002874669
  202  C 14  X     -0.0123641863    -0.0047354879    -0.0008207388     0.0037790892    -0.0100023435
  203  C 14  Y      0.0181804721     0.0346971847     0.0112683501    -0.0056292801    -0.0591740104
  204  C 14  Z     -0.0105051519    -0.0291189464    -0.0099146937     0.0025220094     0.0591471157
  205  C 14 XX     -0.0024754078    -0.0045107796    -0.0020646678    -0.0004182529    -0.0009458452
  206  C 14 YY      0.0009572374     0.0004085565    -0.0006790896    -0.0015959497    -0.0143990767
  207  C 14 ZZ     -0.0004267334    -0.0007404435    -0.0007700956    -0.0010846969    -0.0131712739
  208  C 14 XY     -0.0007915803     0.0000100575     0.0003716854     0.0003885355    -0.0016834076
  209  C 14 XZ      0.0019654039     0.0022410743     0.0005621981    -0.0003724755    -0.0006058760
  210  C 14 YZ     -0.0009857044    -0.0011757692     0.0000775456     0.0010147609     0.0111338281
  211  H 15  S      0.1548697354     0.0146273700    -0.1333861005     0.0533047939     0.0273031706
  212  H 15  S      0.0249089284     0.0108279789    -0.0381030058    -0.0009104343     0.0087766877
  213  H 16  S      0.0379244952    -0.1355871045     0.1474045349     0.1987288740    -0.0218397793
  214  H 16  S      0.0064176237    -0.0382840839     0.0511343397     0.0406625841    -0.0057049303
  215  H 17  S     -0.0008139106     0.0984984129    -0.2157272341     0.1652214784    -0.0012749735
  216  H 17  S     -0.0043474263     0.0321127440    -0.0636268554     0.0292867744     0.0016403300
  217  H 18  S      0.1552735798    -0.0828662057     0.0668776563     0.0793642616    -0.0021172262
  218  H 18  S      0.0260953478    -0.0228852281     0.0286467451     0.0092656725    -0.0007580362
  219  H 19  S     -0.0343804230    -0.0070841876    -0.0212930059     0.1367062001    -0.0225527743
  220  H 19  S     -0.0124426330     0.0005624897    -0.0006068408     0.0140425566    -0.0060929353
  221  H 20  S     -0.0002817841    -0.0129914824    -0.0137361729    -0.0427359246     0.0280172679
  222  H 20  S     -0.0100673312    -0.0010094097    -0.0032833401    -0.0003978435     0.0068096170
  223  H 21  S     -0.0327147433    -0.0967048413    -0.0608392008    -0.0286151037    -0.1773451695
  224  H 21  S     -0.0024583410    -0.0187480261    -0.0143216021    -0.0086307401    -0.0632627307
  225  H 22  S     -0.0479820848    -0.1316267935    -0.0693370662    -0.0110133747     0.0864562184
  226  H 22  S     -0.0096866487    -0.0252348715    -0.0131141919    -0.0005435095     0.0421904627
  227  H 23  S      0.0186381490    -0.0481240798    -0.0499355512    -0.0404367405    -0.2554262096
  228  H 23  S      0.0085714584     0.0008232467    -0.0060878979    -0.0099689842    -0.0837244382
  229  H 24  S     -0.0509326707    -0.1291458228    -0.0683753796    -0.0117426824     0.0893380621
  230  H 24  S     -0.0100631768    -0.0240975557    -0.0125800402    -0.0002240215     0.0423875316
  231  H 25  S     -0.0286337166    -0.0950960069    -0.0592392768    -0.0270385994    -0.1739102809
  232  H 25  S     -0.0024459291    -0.0158829810    -0.0125823757    -0.0080601845    -0.0589038928
  233  C 26  S     -0.0423579829    -0.0376573722     0.0074146912     0.0243582398     0.0289382684
  234  C 26  S      0.0933463433     0.0819464324    -0.0209806864    -0.0535637585    -0.0539632446
  235  C 26  S      0.0403424287     0.1326031870     0.0349122687    -0.0015526246    -0.0464376469
  236  C 26  X     -0.1523995512     0.0667016889     0.1336624386     0.0899867207    -0.0805243676
  237  C 26  Y      0.0211972759    -0.0085725266     0.0040957417     0.0200965457    -0.0067811374
  238  C 26  Z      0.0551817324    -0.0299579097    -0.0669072176    -0.0429675822     0.0416371905
  239  C 26  X      0.0888353990     0.0131830863     0.0458130894    -0.0298371739     0.0548640680
  240  C 26  Y      0.0049671963     0.0009703595    -0.0011001777     0.0002034100    -0.0022840886
  241  C 26  Z     -0.0480021933    -0.0079516961    -0.0223833807     0.0208278437    -0.0271087192
  242  C 26 XX      0.0101650956     0.0076638853    -0.0022396263    -0.0058449300    -0.0061575103
  243  C 26 YY      0.0031616224     0.0026290361    -0.0008180415    -0.0017623878    -0.0009350563
  244  C 26 ZZ      0.0032503219     0.0042829776    -0.0013086605    -0.0024642752    -0.0021817622
  245  C 26 XY     -0.0020005686     0.0007502728    -0.0003691031    -0.0008745784     0.0003671790
  246  C 26 XZ     -0.0021730750    -0.0030358889     0.0004353337     0.0017114474     0.0030504486
  247  C 26 YZ      0.0008666246    -0.0002175513    -0.0002192032     0.0001395880    -0.0000529509
  248  C 27  S      0.0533670127     0.0297098117    -0.0093987672    -0.0214619806    -0.0471549331
  249  C 27  S     -0.1125067654    -0.0657194671     0.0138090713     0.0472747630     0.1139852578
  250  C 27  S     -0.1330640468     0.0190741812     0.0435872346     0.0750585008     0.0390648504
  251  C 27  X      0.0161290323    -0.1536479640    -0.1106702480    -0.0279841946     0.1833764286
  252  C 27  Y      0.0067630257    -0.0012358051     0.0032461636     0.0095346708    -0.0052838219
  253  C 27  Z     -0.0149423093     0.0766276122     0.0546575689     0.0154509472    -0.0901965659
  254  C 27  X      0.0592904254     0.0727953526     0.0624619826    -0.0046432806     0.0766945162
  255  C 27  Y      0.0011328351    -0.0036231369     0.0006281113     0.0093458417    -0.0023765545
  256  C 27  Z     -0.0325074811    -0.0349907528    -0.0302367766    -0.0002485134    -0.0379861859
  257  C 27 XX     -0.0098575654    -0.0067109247     0.0015726975     0.0045330292     0.0112562915
  258  C 27 YY     -0.0036753912    -0.0023192862    -0.0000920163     0.0015635090     0.0042233295
  259  C 27 ZZ     -0.0060095860    -0.0030677302     0.0003798558     0.0024785872     0.0063349396
  260  C 27 XY     -0.0008039940     0.0006418857    -0.0000650415    -0.0007987059     0.0008538251
  261  C 27 XZ      0.0045168947     0.0023300769    -0.0009281603    -0.0018217061    -0.0036597563
  262  C 27 YZ      0.0004841023     0.0000200769     0.0002815032     0.0006368062     0.0013577640
  263  C 28  S      0.0347489667    -0.0071345658    -0.0138529235    -0.0195088127     0.0067306388
  264  C 28  S     -0.0682834411     0.0137598619     0.0295562632     0.0381904844    -0.0121052887
  265  C 28  S      0.0476162725    -0.0598584389     0.0715077987     0.0186779205    -0.0057498134
  266  C 28  X     -0.0027915718    -0.0503155827     0.0439923439    -0.0626295719     0.0354809081
  267  C 28  Y     -0.1712422295     0.0558747593    -0.0439160734     0.0942122723    -0.0074714562
  268  C 28  Z      0.1547445179    -0.0169822878    -0.0092519684    -0.0082582129    -0.0176514013
  269  C 28  X      0.0054578339    -0.0160380876    -0.0154785145    -0.0723527736     0.0106602852
  270  C 28  Y     -0.0733670614    -0.0005792377     0.0764699199     0.0876894639    -0.0042131685
  271  C 28  Z      0.0631128175     0.0123644822    -0.0752932431    -0.0296422385    -0.0033058860
  272  C 28 XX      0.0003033229     0.0020579821    -0.0011955376     0.0017421693    -0.0009974639
  273  C 28 YY     -0.0053680782    -0.0004052778     0.0049320907     0.0041073513    -0.0016824204
  274  C 28 ZZ     -0.0057471478     0.0009782239     0.0010736548     0.0021367953     0.0001174776
  275  C 28 XY     -0.0015195323    -0.0007159784    -0.0009816991     0.0015210645     0.0011614981
  276  C 28 XZ      0.0009457839    -0.0023076058     0.0063839925    -0.0039117301    -0.0007342722
  277  C 28 YZ      0.0040774786     0.0010684899    -0.0041600962    -0.0005788543     0.0002577084

                         36               37               38               39               40
                   -0.5187041052    -0.5103333214    -0.4932001952    -0.4807886301    -0.4606689663
    1  C  1  S     -0.0039703394     0.0107974717    -0.0002561084     0.0002653629    -0.0169631254
    2  C  1  S      0.0090618135    -0.0236538322    -0.0007464303    -0.0004433289     0.0385832837
    3  C  1  S      0.0018956709    -0.0237315498     0.0126042151    -0.0012888994    -0.0261938786
    4  C  1  X     -0.0366122753     0.1573404277    -0.0029066546    -0.0016913654    -0.0886463757
    5  C  1  Y     -0.0100008671     0.0322792087     0.0073826252    -0.0008838223     0.1849523261
    6  C  1  Z      0.0081158641    -0.0183371749     0.0116293587    -0.0014266781     0.1229514010
    7  C  1  X     -0.0180392021     0.0767350723     0.0041603762    -0.0014470450    -0.0319185650
    8  C  1  Y     -0.0030389207     0.0088797785     0.0063280992    -0.0002853039     0.0562035940
    9  C  1  Z      0.0013125267     0.0053589470    -0.0002750995    -0.0001737627     0.0501249394
   10  C  1 XX      0.0005245421    -0.0009877788    -0.0009661578     0.0000100694    -0.0013139563
   11  C  1 YY      0.0001113090    -0.0000464338     0.0002329785    -0.0000155990     0.0048554254
   12  C  1 ZZ      0.0015237507    -0.0049607775     0.0007013833    -0.0000680597     0.0041894130
   13  C  1 XY      0.0006700327    -0.0015296979     0.0000175631    -0.0001141329     0.0105170092
   14  C  1 XZ     -0.0005957684     0.0020156445     0.0001421097    -0.0000014273    -0.0004112720
   15  C  1 YZ     -0.0000142319    -0.0001836890    -0.0005429518     0.0001123024    -0.0138334884
   16  C  2  S      0.0017909381    -0.0098619046    -0.0006523696     0.0002527624    -0.0005612890
   17  C  2  S     -0.0050555707     0.0267262959     0.0022741585    -0.0007258881     0.0072482437
   18  C  2  S      0.0047755091    -0.0021075101    -0.0134445053     0.0006752614    -0.0268283961
   19  C  2  X     -0.0210825299     0.0806151565     0.0145805942    -0.0008440687    -0.1134138991
   20  C  2  Y     -0.0205896990     0.0762600558     0.0206202709    -0.0018049841     0.0797422770
   21  C  2  Z      0.0362293780    -0.1539431489    -0.0197700379     0.0029308653    -0.0572844503
   22  C  2  X     -0.0046398341     0.0208905822     0.0001405315     0.0002055028    -0.0690843254
   23  C  2  Y     -0.0041098651     0.0142826753     0.0015972331    -0.0002633233     0.0182358831
   24  C  2  Z      0.0124590198    -0.0506636836    -0.0049861171     0.0010598528    -0.0150084771
   25  C  2 XX     -0.0004625796     0.0025867815    -0.0004572475    -0.0000079209    -0.0070370315
   26  C  2 YY      0.0002467236    -0.0005849925    -0.0003467693    -0.0000457371     0.0080848495
   27  C  2 ZZ      0.0000700546     0.0001232311     0.0005805590    -0.0000395791     0.0015295771
   28  C  2 XY      0.0001872974    -0.0003266636    -0.0004134708    -0.0000160662     0.0028456144
   29  C  2 XZ      0.0011051198    -0.0044732189    -0.0010463724     0.0000946541    -0.0015752625
   30  C  2 YZ      0.0010593259    -0.0047187907    -0.0006148688     0.0001014043     0.0008018821
   31  C  3  S      0.0027771930    -0.0099160163    -0.0026160075     0.0002147935    -0.0035518640
   32  C  3  S     -0.0070317938     0.0270981887     0.0062354872    -0.0007486401     0.0141205580
   33  C  3  S      0.0002680301    -0.0131738862     0.0117074883    -0.0004618045     0.0172130251
   34  C  3  X      0.0115567630    -0.0487019776    -0.0048747020     0.0013144619    -0.1193779232
   35  C  3  Y      0.0347551025    -0.1426583577    -0.0214176183     0.0019991475     0.0189852512
   36  C  3  Z     -0.0274250846     0.1152660919     0.0216059650    -0.0027382001     0.0296005823
   37  C  3  X      0.0035969244    -0.0192206562    -0.0012229866     0.0003928616    -0.0587085736
   38  C  3  Y      0.0117377834    -0.0484669709    -0.0084726992     0.0006571752     0.0109406888
   39  C  3  Z     -0.0071490852     0.0223717454     0.0112457705    -0.0007629921     0.0064135547
   40  C  3 XX     -0.0001755547     0.0005268473     0.0005347077    -0.0000115800    -0.0010462468
   41  C  3 YY     -0.0000704528     0.0010714322    -0.0001144180    -0.0000766855    -0.0006103114
   42  C  3 ZZ     -0.0003834463     0.0006310042     0.0001894517    -0.0000182512     0.0049361531
   43  C  3 XY      0.0006276510    -0.0019798977    -0.0003439672    -0.0000268646     0.0025861020
   44  C  3 XZ      0.0004221968    -0.0019906334    -0.0004342506     0.0000658832    -0.0042581224
   45  C  3 YZ      0.0015452348    -0.0063308674    -0.0010512792     0.0000806492     0.0035888214
   46  C  4  S     -0.0062874524     0.0120014912     0.0026973729     0.0005591654    -0.0221032318
   47  C  4  S      0.0128366701    -0.0260732669    -0.0050395243    -0.0012714086     0.0530897009
   48  C  4  S      0.0130374968     0.0070868072    -0.0109593731     0.0016832702    -0.0275020482
   49  C  4  X     -0.0244135429     0.0998686830     0.0222658906    -0.0006939353    -0.0304942267
   50  C  4  Y      0.0244951069    -0.0735691148    -0.0212504577    -0.0009042956     0.0721781025
   51  C  4  Z     -0.0256959928     0.1049216126     0.0081045370    -0.0019726951     0.1213337565
   52  C  4  X     -0.0122854783     0.0597310197     0.0143131853    -0.0003562482     0.0088942104
   53  C  4  Y      0.0093782704    -0.0353685211    -0.0053599126    -0.0017792405     0.0266976150
   54  C  4  Z     -0.0111487927     0.0500284207     0.0017300840    -0.0000584331     0.0270605612
   55  C  4 XX      0.0000415576     0.0002980899     0.0007107983    -0.0000075536     0.0043064755
   56  C  4 YY      0.0016525649    -0.0049190521    -0.0006476113    -0.0000187617    -0.0050583079
   57  C  4 ZZ      0.0011319347    -0.0019064678    -0.0013613959    -0.0001759515     0.0099880300
   58  C  4 XY      0.0007711173    -0.0017494669    -0.0007033789    -0.0001336992     0.0041374159
   59  C  4 XZ      0.0000769913    -0.0004587824     0.0001466219     0.0000217235    -0.0009216184
   60  C  4 YZ     -0.0006084718     0.0016011572     0.0006384978     0.0000578597    -0.0080962017
   61  C  5  S     -0.0016610550     0.0124790804    -0.0085417834    -0.0003555222     0.0024638669
   62  C  5  S      0.0050363946    -0.0348054695     0.0181062954     0.0009183039    -0.0010091820
   63  C  5  S      0.0048746599    -0.0054417791     0.0238386744     0.0002423973    -0.0215135073
   64  C  5  X     -0.0090235283     0.0582846380     0.0120698461    -0.0030269693     0.0593169725
   65  C  5  Y     -0.0488805417     0.1973344930     0.0289059052    -0.0022660601     0.0488588492
   66  C  5  Z      0.0435169491    -0.1727130875    -0.0320630077     0.0012283177     0.1407669166
   67  C  5  X     -0.0015356643     0.0176784166    -0.0050259899     0.0013922750     0.0270900540
   68  C  5  Y     -0.0229459483     0.0556980416     0.0083132868    -0.0027630694     0.0138580672
   69  C  5  Z      0.0193104380    -0.0434800815    -0.0052523460     0.0009983288     0.0720515667
   70  C  5 XX     -0.0011751618     0.0057919249     0.0027255094    -0.0001450158    -0.0013818893
   71  C  5 YY      0.0013225855    -0.0060066491     0.0006841872     0.0001094399     0.0002209097
   72  C  5 ZZ      0.0006347079    -0.0060050501     0.0007327391     0.0001862345     0.0024765675
   73  C  5 XY      0.0002624258    -0.0053334506    -0.0010638325     0.0002578839    -0.0048930235
   74  C  5 XZ      0.0008246127    -0.0012818779    -0.0000003607    -0.0000437191     0.0000223428
   75  C  5 YZ     -0.0014567370     0.0081414756     0.0004976698    -0.0002004641    -0.0008345653
   76  C  6  S      0.0030059079    -0.0077033611    -0.0006825474    -0.0002219290     0.0167362754
   77  C  6  S     -0.0070176639     0.0188803362     0.0014216514     0.0004506212    -0.0465422381
   78  C  6  S      0.0006928407    -0.0061804964    -0.0014422215    -0.0004981362     0.1033828706
   79  C  6  X     -0.0360813491     0.1884711597     0.0125743680    -0.0057109799     0.1103350893
   80  C  6  Y      0.0102508187    -0.0484673161    -0.0052212433     0.0021294287    -0.2410014312
   81  C  6  Z     -0.0145704357     0.0563652941     0.0163245372    -0.0002535574    -0.1061729069
   82  C  6  X     -0.0076736295     0.0470299400     0.0013682165    -0.0020257774     0.0594054335
   83  C  6  Y      0.0029756301    -0.0179354988    -0.0011532255     0.0011113282    -0.1584544816
   84  C  6  Z     -0.0028670483     0.0123472699     0.0049094615     0.0004131346    -0.0798155462
   85  C  6 XX      0.0001861736    -0.0030648025     0.0000904769     0.0002520185    -0.0158747418
   86  C  6 YY     -0.0008178574     0.0023008829     0.0002542750     0.0000343065     0.0002098908
   87  C  6 ZZ     -0.0005372753     0.0032485456    -0.0000308607    -0.0001507411     0.0009928109
   88  C  6 XY     -0.0006756883     0.0043578800     0.0009079987    -0.0002259321     0.0074372590
   89  C  6 XZ     -0.0006828340     0.0026405959     0.0004268763     0.0000013240    -0.0090378602
   90  C  6 YZ     -0.0014204521     0.0053634479     0.0005136825    -0.0000481439    -0.0047734467
   91  C  7  S      0.0091812300    -0.0336330080    -0.0072366538     0.0002921959    -0.0217928171
   92  C  7  S     -0.0195373536     0.0717520796     0.0159957686    -0.0007203561     0.0450662577
   93  C  7  S     -0.0209500594     0.0960012494     0.0016613443    -0.0010323980     0.0133992666
   94  C  7  X      0.0223859817    -0.0886627942    -0.0095955067     0.0002106062     0.0909013901
   95  C  7  Y     -0.0106869662     0.0396196932     0.0088408933    -0.0010028557     0.0995818181
   96  C  7  Z     -0.0049169127     0.0287081772     0.0000768442    -0.0005889111     0.0235757092
   97  C  7  X      0.0181997371    -0.0629220882     0.0022091459    -0.0013703094     0.0388608900
   98  C  7  Y     -0.0176736711     0.0662616665    -0.0056320802     0.0013137650     0.0464097251
   99  C  7  Z      0.0060300579    -0.0224821245     0.0054731760    -0.0011540471     0.0136392689
  100  C  7 XX     -0.0015752363     0.0061562710     0.0009883054    -0.0001080233     0.0011472831
  101  C  7 YY     -0.0013605567     0.0048848982     0.0012073041    -0.0000537514     0.0030812098
  102  C  7 ZZ     -0.0005256938     0.0017284536     0.0007359382    -0.0000104252     0.0024694087
  103  C  7 XY      0.0010660198    -0.0040207395    -0.0005694377     0.0000625252    -0.0003042656
  104  C  7 XZ     -0.0005004551     0.0016516534     0.0002842402     0.0000030911     0.0001003092
  105  C  7 YZ     -0.0000991971     0.0006602191    -0.0002437244    -0.0000090250    -0.0011657709
  106  C  8  S      0.0032681186    -0.0147670365     0.0631542810    -0.0016983775     0.0000857992
  107  C  8  S     -0.0064577153     0.0309938232    -0.1390636437     0.0036546349     0.0007177009
  108  C  8  S     -0.0124079475     0.0609977129    -0.2103355648     0.0057065217     0.0031576855
  109  C  8  X      0.0721764769     0.0154670767    -0.2019859714     0.0302987650     0.0117923141
  110  C  8  Y     -0.2091976243    -0.0536356693     0.0002031548    -0.0746642605     0.0211735070
  111  C  8  Z      0.1543402368     0.0428927112     0.1018727112     0.0526550423     0.0159914632
  112  C  8  X      0.0146764144     0.0207478886    -0.1450035289    -0.0075888324    -0.0002401799
  113  C  8  Y     -0.0580971900    -0.0145968577     0.0036782685     0.0399232220     0.0148518990
  114  C  8  Z      0.0458096795     0.0025033554     0.0699121294    -0.0326603397     0.0051881484
  115  C  8 XX     -0.0002522193     0.0035424193    -0.0059540479     0.0055641830    -0.0012909894
  116  C  8 YY     -0.0000722475     0.0011009973    -0.0091916711     0.0006300787     0.0001148968
  117  C  8 ZZ     -0.0007512963     0.0010081572    -0.0081087519    -0.0056058175     0.0012553468
  118  C  8 XY     -0.0007476480    -0.0012597100     0.0006106310    -0.0094031045    -0.0005444250
  119  C  8 XZ      0.0007634815    -0.0006234117    -0.0008735825     0.0054520879    -0.0010019093
  120  C  8 YZ      0.0002517360     0.0006350016     0.0025810345     0.0042556589     0.0003119172
  121  N  9  S      0.0048527967    -0.0191586585    -0.0043344836     0.0002808841    -0.0150428431
  122  N  9  S      0.0108824845    -0.0420343447    -0.0088989163     0.0004777295    -0.0326038612
  123  N  9  S     -0.0049331009     0.0066179522    -0.0156354099     0.0028148406    -0.0247041078
  124  N  9  X     -0.0095036043     0.0394501463     0.0043132419     0.0002450009    -0.0605401090
  125  N  9  Y      0.0020590260    -0.0110553777    -0.0035947068     0.0005537545    -0.0793903579
  126  N  9  Z      0.0053861753    -0.0243561008    -0.0012667842     0.0004109822    -0.0204770998
  127  N  9  X      0.0057016800    -0.0233632975    -0.0013090527    -0.0005334599     0.0313026832
  128  N  9  Y     -0.0041620346     0.0145717697     0.0004188970     0.0002580006     0.0441900864
  129  N  9  Z     -0.0004085110     0.0066033141     0.0016848817    -0.0005529255     0.0104822206
  130  N  9 XX     -0.0003359417     0.0016738053     0.0000251702     0.0000034271    -0.0061511757
  131  N  9 YY      0.0004133956    -0.0013115538    -0.0001575257    -0.0000352796     0.0067375623
  132  N  9 ZZ      0.0009825627    -0.0040975952    -0.0004900580     0.0000420585    -0.0030569692
  133  N  9 XY      0.0006702674    -0.0028832746    -0.0002334967    -0.0000102543     0.0019572067
  134  N  9 XZ     -0.0001147033     0.0003348123    -0.0000219315     0.0000471282    -0.0039678916
  135  N  9 YZ     -0.0005814017     0.0025330404     0.0002419443    -0.0000352326    -0.0014243814
  136  C 10  S     -0.0135344255     0.0088137645    -0.0158651215     0.0242188792    -0.0009960773
  137  C 10  S      0.0277993053    -0.0174552534     0.0254609769    -0.0604797190     0.0019695969
  138  C 10  S      0.0200168537    -0.0538881245     0.1246446077    -0.0837134889    -0.0010933915
  139  C 10  X      0.1668372297     0.0542276351    -0.0449269380    -0.2007475997    -0.0022625421
  140  C 10  Y      0.1011973483     0.0062673036     0.1516968221     0.1661305460     0.0077292816
  141  C 10  Z     -0.1766565251    -0.0333017715    -0.1158346835    -0.0501638866     0.0130973088
  142  C 10  X      0.0649079467     0.0075571727     0.0027347410    -0.0452473367     0.0010692333
  143  C 10  Y      0.0314869498     0.0182065500    -0.0108123275     0.0772128066     0.0044694608
  144  C 10  Z     -0.0615219010    -0.0207380530     0.0083664149    -0.0476211337     0.0032660232
  145  C 10 XX      0.0062348916    -0.0012683033     0.0130851391    -0.0057161481    -0.0000163877
  146  C 10 YY     -0.0004082652    -0.0020677486     0.0002864684     0.0031952092    -0.0004145121
  147  C 10 ZZ     -0.0012143854    -0.0005112379    -0.0050729059    -0.0021131259     0.0007372635
  148  C 10 XY     -0.0029408612     0.0018111797    -0.0108417099    -0.0044817906    -0.0003425679
  149  C 10 XZ     -0.0001100356    -0.0011489240     0.0022104431     0.0056411654     0.0005576262
  150  C 10 YZ      0.0034591255     0.0008138987     0.0050907660    -0.0043385167    -0.0002818055
  151  C 11  S      0.0070951791    -0.0084671156     0.0135123177     0.0218739520     0.0008362971
  152  C 11  S     -0.0145567493     0.0161161727    -0.0211403908    -0.0560405085    -0.0019670141
  153  C 11  S     -0.0203088637     0.0517789035    -0.1330258620    -0.0521162991    -0.0021378292
  154  C 11  X     -0.2475344343    -0.0552964218    -0.0170665204     0.0930957617     0.0106694437
  155  C 11  Y      0.0913143903     0.0507739558    -0.1549953069     0.1638359853     0.0060158323
  156  C 11  Z      0.0416729166    -0.0175601288     0.1501080226    -0.1966415944     0.0060157874
  157  C 11  X     -0.0738545530    -0.0190863007    -0.0339856948     0.0086656629     0.0050165911
  158  C 11  Y      0.0313337437     0.0010012320     0.0057605939     0.0630483229     0.0029250055
  159  C 11  Z      0.0086577452     0.0091577916     0.0119705831    -0.0619415957     0.0034487713
  160  C 11 XX      0.0020509085     0.0005396087     0.0003256040    -0.0082369527    -0.0001388168
  161  C 11 YY     -0.0041444071     0.0007860944    -0.0011309536     0.0036057611    -0.0005306697
  162  C 11 ZZ     -0.0010871841     0.0024345898    -0.0083382141     0.0011911375     0.0003661566
  163  C 11 XY      0.0022551174     0.0020761411    -0.0093734616     0.0000288169    -0.0002926329
  164  C 11 XZ     -0.0035323052    -0.0019022852     0.0082982009     0.0029791904     0.0001465917
  165  C 11 YZ      0.0027446193    -0.0014912591     0.0057927892    -0.0070578516    -0.0000010897
  166  C 12  S     -0.0033847276     0.0105814016    -0.0455517740     0.0010792181     0.0002311710
  167  C 12  S      0.0068676904    -0.0218699815     0.1016198420    -0.0022144157    -0.0006259772
  168  C 12  S      0.0172833607    -0.0562184075     0.2141201801    -0.0068028805     0.0008933960
  169  C 12  X      0.0702641810     0.0202812743    -0.1956175077     0.0237389097     0.0053542060
  170  C 12  Y     -0.2041080605    -0.0528948318     0.0045837143    -0.0718317647     0.0132658553
  171  C 12  Z      0.1505551934     0.0396576213     0.0948387569     0.0534381023     0.0034510584
  172  C 12  X      0.0191907072     0.0260352720    -0.1243998641    -0.0038783969     0.0025412376
  173  C 12  Y     -0.0729677208    -0.0186697263     0.0036825813     0.0180128664     0.0065816812
  174  C 12  Z      0.0567433846     0.0051775217     0.0596152421    -0.0145862339     0.0037984152
  175  C 12 XX     -0.0011643828    -0.0033954548     0.0050033298    -0.0058585342    -0.0002160216
  176  C 12 YY     -0.0001110802    -0.0002385083     0.0037015937    -0.0004310481    -0.0000575053
  177  C 12 ZZ      0.0025744677    -0.0002475537     0.0042059940     0.0058895793     0.0002361893
  178  C 12 XY      0.0037371237     0.0009157472     0.0002566007     0.0096871449    -0.0003376399
  179  C 12 XZ     -0.0025997890     0.0006986739    -0.0007634783    -0.0054652665    -0.0003318513
  180  C 12 YZ     -0.0015449505    -0.0009619378     0.0002882024    -0.0045272845     0.0002133078
  181  C 13  S     -0.0011136612    -0.0089807108     0.0134097346    -0.0227155944    -0.0005160496
  182  C 13  S      0.0026775255     0.0176116678    -0.0206143334     0.0573992522     0.0011562887
  183  C 13  S     -0.0126861180     0.0499472867    -0.1323325808     0.0630721877    -0.0013240707
  184  C 13  X      0.1796438416     0.0669381079    -0.1280951052    -0.1980623566    -0.0018793238
  185  C 13  Y      0.0913344976     0.0025112836     0.1639959521     0.1673853277     0.0042090198
  186  C 13  Z     -0.1743264643    -0.0353613527    -0.0848649883    -0.0527187206     0.0137029011
  187  C 13  X      0.0582127558     0.0103736858    -0.0328029496    -0.0520101151     0.0007958316
  188  C 13  Y      0.0226837117     0.0155605352    -0.0019640059     0.0668731793     0.0016157279
  189  C 13  Z     -0.0502178387    -0.0190502854     0.0184260793    -0.0347699982     0.0065535155
  190  C 13 XX     -0.0043570625     0.0009950342    -0.0110356458     0.0057063640     0.0000911642
  191  C 13 YY      0.0029101831     0.0024244338    -0.0021994393    -0.0035161340     0.0004063684
  192  C 13 ZZ      0.0020584605     0.0005677953     0.0039622052     0.0017122378    -0.0003323742
  193  C 13 XY      0.0009286748    -0.0019503074     0.0107777254     0.0043120899    -0.0002262855
  194  C 13 XZ      0.0017533754     0.0015219970    -0.0034321373    -0.0054798614    -0.0003509090
  195  C 13 YZ     -0.0034324377    -0.0010026500    -0.0032049952     0.0047469970     0.0003611091
  196  C 14  S      0.0083199595     0.0095645735    -0.0183636816    -0.0216660379     0.0006737810
  197  C 14  S     -0.0173601236    -0.0188264862     0.0311901541     0.0554040641    -0.0009961200
  198  C 14  S      0.0079861980    -0.0439490316     0.1315282570     0.0668798152     0.0038261227
  199  C 14  X     -0.2380149181    -0.0650115097     0.0547345842     0.0883744297     0.0121757123
  200  C 14  Y      0.1030589390     0.0469611456    -0.1411789743     0.1679891629     0.0097039904
  201  C 14  Z      0.0262854557    -0.0102032908     0.1011402004    -0.1980603131     0.0036757359
  202  C 14  X     -0.0833941939    -0.0251746624    -0.0066973749    -0.0076972300     0.0034404306
  203  C 14  Y      0.0400543654     0.0010619721     0.0143688035     0.0763891792     0.0068662400
  204  C 14  Z      0.0056266767     0.0114139923    -0.0098013626    -0.0658542959    -0.0003869209
  205  C 14 XX     -0.0020237092    -0.0006596464     0.0015761963     0.0078279308     0.0000335301
  206  C 14 YY      0.0016154575    -0.0007155699    -0.0006312330    -0.0031420097     0.0005285155
  207  C 14 ZZ     -0.0020025593    -0.0026625234     0.0080548453    -0.0012221415    -0.0007697900
  208  C 14 XY     -0.0036789786    -0.0024133840     0.0102461367    -0.0004381335    -0.0000974710
  209  C 14 XZ      0.0038541756     0.0021746825    -0.0101603099    -0.0024828564    -0.0004249630
  210  C 14 YZ     -0.0010699383     0.0013078935    -0.0043274158     0.0065673012     0.0004327666
  211  H 15  S      0.0226826737    -0.0779963536     0.0079196515    -0.0006194681     0.0962712636
  212  H 15  S      0.0064038119    -0.0219583917     0.0035852885    -0.0003518250     0.0403572843
  213  H 16  S      0.0182877614    -0.0654353125    -0.0184225419     0.0010743664     0.0203664436
  214  H 16  S      0.0057892533    -0.0228241874    -0.0068036815     0.0004546387     0.0010562760
  215  H 17  S      0.0145877506    -0.0653503005    -0.0122137984     0.0016341080     0.0051082973
  216  H 17  S      0.0044385009    -0.0233610253    -0.0036450676     0.0006530679    -0.0045456540
  217  H 18  S      0.0260817699    -0.0788018324    -0.0158264039    -0.0004926141     0.0184335257
  218  H 18  S      0.0051270011    -0.0234681079    -0.0050624156     0.0009677903     0.0103684556
  219  H 19  S     -0.0246357213     0.1127034274     0.0141214410    -0.0020760318    -0.1056142699
  220  H 19  S     -0.0086545212     0.0393178253     0.0053791241    -0.0007362970    -0.0345685418
  221  H 20  S      0.0249237177    -0.1385727154    -0.0106263972     0.0051980020    -0.1998362152
  222  H 20  S      0.0078744442    -0.0428023887    -0.0041396296     0.0017767981    -0.0687589796
  223  H 21  S      0.0197318934    -0.0293690257     0.1574932101     0.1861571976     0.0036529983
  224  H 21  S      0.0084678850    -0.0101450569     0.0639281953     0.0675030255     0.0006324778
  225  H 22  S     -0.0277239862     0.0371810110    -0.1912497652     0.1959770828     0.0006754087
  226  H 22  S     -0.0092736279     0.0140577943    -0.0700719283     0.0719645664     0.0005182475
  227  H 23  S      0.0063385936    -0.0120195440    -0.1143863230    -0.0015895341     0.0023226159
  228  H 23  S      0.0026878236    -0.0062825083    -0.0317071084    -0.0008196402     0.0009562625
  229  H 24  S      0.0075719497     0.0372009948    -0.1969371114    -0.1872649134     0.0003821831
  230  H 24  S      0.0018609720     0.0140918969    -0.0706592324    -0.0671762011    -0.0001837104
  231  H 25  S     -0.0037840295    -0.0307646553     0.1471445720    -0.1943975850    -0.0057901946
  232  H 25  S     -0.0021780178    -0.0144439013     0.0562113437    -0.0657689349    -0.0001502222
  233  C 26  S      0.0052440207    -0.0253512131     0.0192423907    -0.0000063425     0.0036591133
  234  C 26  S     -0.0123041274     0.0588150717    -0.0386824745    -0.0000826381    -0.0092402632
  235  C 26  S     -0.0179484379     0.0535239922    -0.0207121895     0.0001004628    -0.0218055986
  236  C 26  X      0.0352972987    -0.1020453743    -0.0589082865     0.0008236903     0.0559033979
  237  C 26  Y     -0.0447984411     0.0562364875     0.0091344633     0.0043261794     0.0340105529
  238  C 26  Z      0.0202046874     0.0198978803     0.0221195673    -0.0057787246     0.0818033166
  239  C 26  X     -0.0006800029    -0.0063718021    -0.0124843538     0.0002436029     0.0013871784
  240  C 26  Y     -0.0114261052     0.0219118718     0.0035101373     0.0045514321     0.0218052157
  241  C 26  Z      0.0098652436    -0.0092156845     0.0037154057    -0.0050229005     0.0479787080
  242  C 26 XX      0.0004071455     0.0076335741    -0.0035515991    -0.0000870190    -0.0032205880
  243  C 26 YY     -0.0005354774     0.0024974112    -0.0008973622    -0.0000295029    -0.0002597090
  244  C 26 ZZ     -0.0020997649     0.0008778910    -0.0020550087     0.0000810137     0.0009881137
  245  C 26 XY     -0.0021338875    -0.0044377337    -0.0006419675     0.0002028517    -0.0008732662
  246  C 26 XZ      0.0015120393     0.0003812118     0.0020733443    -0.0001076633    -0.0008544062
  247  C 26 YZ      0.0009222931     0.0027983081     0.0002909245    -0.0001041984     0.0001721979
  248  C 27  S     -0.0022604659     0.0141858207    -0.0311924811     0.0004412303    -0.0012224996
  249  C 27  S      0.0041230453    -0.0265441089     0.0673507316    -0.0009203177     0.0034751765
  250  C 27  S      0.0134171248    -0.0417537419     0.0164841636    -0.0003659541     0.0255547417
  251  C 27  X      0.0151473872     0.0387381840     0.1178601236    -0.0050782804     0.0231251763
  252  C 27  Y     -0.0730206724     0.0112081132     0.0022606334     0.0034365720     0.0278843917
  253  C 27  Z      0.0574216913    -0.0186740466    -0.0609203469    -0.0014470236     0.0586356967
  254  C 27  X      0.0016732226     0.0197921919     0.0083928512     0.0010824635    -0.0033772626
  255  C 27  Y     -0.0317720919     0.0035543136     0.0014907343    -0.0007685430     0.0090257053
  256  C 27  Z      0.0272051555    -0.0071912400    -0.0053719927    -0.0002134342     0.0353874518
  257  C 27 XX      0.0024975207    -0.0009209979     0.0067518472     0.0009405653    -0.0022267018
  258  C 27 YY      0.0002541011    -0.0005118447     0.0029059113    -0.0000031008     0.0000719474
  259  C 27 ZZ     -0.0021574722    -0.0030066473     0.0033468178    -0.0011121266     0.0031237868
  260  C 27 XY     -0.0036424882    -0.0039017131    -0.0007295203    -0.0016300317    -0.0007727259
  261  C 27 XZ      0.0019934056     0.0030095105    -0.0017798634     0.0009864281    -0.0028042626
  262  C 27 YZ      0.0015732711     0.0020872839     0.0000584969     0.0008089903     0.0003645233
  263  C 28  S     -0.0040352842     0.0240369012     0.0081191205    -0.0009005874     0.0226620604
  264  C 28  S      0.0106581338    -0.0602340745    -0.0187685172     0.0019846234    -0.0462681053
  265  C 28  S      0.0098236584    -0.0909917692    -0.0105170499    -0.0005122192    -0.0639828968
  266  C 28  X      0.0309718113    -0.1372309024     0.0007778312     0.0008375340     0.1947390230
  267  C 28  Y      0.0251253571    -0.0996951934    -0.0196032249     0.0008646023     0.0746888783
  268  C 28  Z     -0.0465689725     0.2036139930     0.0241016408    -0.0035594288     0.0605380903
  269  C 28  X      0.0156864202    -0.0874676761     0.0063200363    -0.0006858856     0.0915558412
  270  C 28  Y     -0.0100322759     0.0297007147    -0.0165695012     0.0008333018     0.0125580002
  271  C 28  Z     -0.0010218148     0.0312781581     0.0150620706    -0.0014336233     0.0355440147
  272  C 28 XX      0.0007209361    -0.0028305562    -0.0016217743     0.0000219553    -0.0049446058
  273  C 28 YY     -0.0003115509     0.0003628775    -0.0007478737     0.0000826569     0.0020982861
  274  C 28 ZZ      0.0017393632    -0.0082685140    -0.0013588124     0.0002090080    -0.0054319104
  275  C 28 XY      0.0017835261    -0.0070475874    -0.0006189160     0.0000675086    -0.0021049208
  276  C 28 XZ     -0.0015794381     0.0057060566     0.0006526905     0.0000291482    -0.0010527567
  277  C 28 YZ     -0.0005422344     0.0029267324     0.0004229928    -0.0001010754    -0.0005462349

                         41               42               43               44               45
                   -0.4508480388    -0.4486554385    -0.4259330414    -0.4219313431    -0.4141253679
    1  C  1  S      0.0190011161     0.0025861898     0.0073680076    -0.0173640251    -0.0197102271
    2  C  1  S     -0.0500547471    -0.0125407581    -0.0176276628     0.0390050437     0.0474707052
    3  C  1  S      0.0057410191     0.0221137490    -0.0042291005     0.0655599884     0.0422064406
    4  C  1  X     -0.1864284160    -0.0903510274     0.0044637914    -0.1192551285    -0.0503291579
    5  C  1  Y      0.0544689692    -0.1005568728    -0.0383200006    -0.0037608481     0.0668386117
    6  C  1  Z      0.1427754027     0.1932626780     0.0123609982    -0.1668483912    -0.1323512408
    7  C  1  X     -0.0797416799    -0.0210557444    -0.0048581045    -0.0416567980    -0.0471376013
    8  C  1  Y      0.0410730491    -0.0080879747    -0.0131358750     0.0013092490     0.0343625320
    9  C  1  Z      0.0340980177     0.0733052823    -0.0020796613    -0.0757504185    -0.0651727208
   10  C  1 XX     -0.0115986198    -0.0044559742     0.0001658443    -0.0036130993     0.0012955560
   11  C  1 YY      0.0009717074    -0.0084488368    -0.0022237128     0.0031577748     0.0049644533
   12  C  1 ZZ      0.0036446517     0.0138719989    -0.0009293582     0.0065971091     0.0012404472
   13  C  1 XY      0.0064094259     0.0000835070    -0.0035843016     0.0100939489    -0.0028617658
   14  C  1 XZ     -0.0038841620    -0.0060760266    -0.0009243225     0.0076141332     0.0054711597
   15  C  1 YZ     -0.0050104314    -0.0010304768    -0.0002202769     0.0099281272     0.0036906038
   16  C  2  S      0.0100545833    -0.0183158835     0.0033127405    -0.0132914541    -0.0093167739
   17  C  2  S     -0.0249998977     0.0427505127    -0.0096018189     0.0376213600     0.0263863917
   18  C  2  S     -0.0871518128     0.0060159691    -0.0191290380     0.0190431886    -0.0167916528
   19  C  2  X     -0.0652642546     0.1282726416     0.0035567800     0.1105959413     0.0778037489
   20  C  2  Y     -0.0613274391     0.1822438359    -0.0065340955    -0.0086942654     0.0921962145
   21  C  2  Z      0.0176317297    -0.1724154639    -0.0120007930     0.2007677174     0.0479158560
   22  C  2  X     -0.0432455987     0.0361124340     0.0007728773     0.0453362412     0.0191289717
   23  C  2  Y     -0.0479411378     0.0484310469    -0.0033465241    -0.0167446762     0.0324771570
   24  C  2  Z      0.0269741226    -0.0457417273    -0.0050837183     0.0792948822     0.0037151913
   25  C  2 XX     -0.0017336602    -0.0035358552    -0.0006021676     0.0044622532    -0.0031284871
   26  C  2 YY      0.0005530721    -0.0030024628    -0.0012473071    -0.0035450886    -0.0044367760
   27  C  2 ZZ     -0.0009917792     0.0078311598    -0.0002987955     0.0065462592     0.0099998690
   28  C  2 XY      0.0041532431    -0.0063118812    -0.0010737394     0.0002373301    -0.0067134843
   29  C  2 XZ     -0.0056047325    -0.0094420976    -0.0007092285     0.0053164925     0.0041411723
   30  C  2 YZ      0.0031041044    -0.0102564895    -0.0006934209     0.0047233595     0.0026721478
   31  C  3  S     -0.0038378648    -0.0210695178    -0.0007006489    -0.0050714380     0.0141339202
   32  C  3  S      0.0083669064     0.0495156906    -0.0009721188     0.0128254575    -0.0395315928
   33  C  3  S      0.0882989528     0.0415703924     0.0135117970     0.0364822548     0.0040023344
   34  C  3  X      0.1180112876    -0.0404965235     0.0024027383     0.1038635235    -0.1231323903
   35  C  3  Y      0.0148113951    -0.1404188737    -0.0158252880     0.0641376689    -0.1032320028
   36  C  3  Z     -0.0059821365     0.2537387457    -0.0050321683    -0.0673605692    -0.1003631229
   37  C  3  X      0.0449725112    -0.0058996272     0.0010521809     0.0598522833    -0.0379435555
   38  C  3  Y     -0.0201739925    -0.0447625205    -0.0087488884     0.0307155618    -0.0325678783
   39  C  3  Z      0.0405097000     0.0843025408     0.0084930042    -0.0263932810    -0.0296492807
   40  C  3 XX      0.0094758440     0.0033294265     0.0006876124    -0.0012890651    -0.0064366349
   41  C  3 YY     -0.0050033170     0.0067656232    -0.0008626877    -0.0011080906    -0.0068563996
   42  C  3 ZZ     -0.0034266767    -0.0082094114    -0.0005186718     0.0072136896     0.0073516573
   43  C  3 XY     -0.0001751608     0.0017860499    -0.0008001284    -0.0016276260    -0.0058640944
   44  C  3 XZ      0.0054659568    -0.0094285456     0.0003198323     0.0059247591    -0.0027424040
   45  C  3 YZ      0.0019099427    -0.0101576420    -0.0004137178    -0.0007914169    -0.0055064411
   46  C  4  S     -0.0130562353    -0.0055783060     0.0035598547     0.0039207430     0.0207056848
   47  C  4  S      0.0366988478     0.0083235758    -0.0066901271    -0.0111211195    -0.0484714380
   48  C  4  S      0.0092433997     0.0046075913    -0.0081448148     0.0026308830    -0.0651488965
   49  C  4  X      0.0862108758     0.0820367227     0.0394730510    -0.0458227031     0.1994309108
   50  C  4  Y     -0.3253894723     0.0850151402    -0.0484177593     0.0123682781     0.1041325558
   51  C  4  Z      0.0390112439    -0.1213496378     0.0069044868    -0.0640290878    -0.0145444792
   52  C  4  X      0.0554638496     0.0327575456     0.0132640100     0.0027194098     0.1022886019
   53  C  4  Y     -0.1162873812     0.0455023606    -0.0159637538     0.0024071681     0.0461073453
   54  C  4  Z      0.0001253180    -0.0229964254     0.0033232092    -0.0163437250    -0.0040603067
   55  C  4 XX      0.0075471595    -0.0009386327     0.0030834817    -0.0083648440    -0.0036649691
   56  C  4 YY      0.0006104983     0.0121326799    -0.0007597122     0.0008182373     0.0006280637
   57  C  4 ZZ     -0.0043470145    -0.0072921046    -0.0038991306     0.0058929036    -0.0040889320
   58  C  4 XY     -0.0111343820     0.0045480782    -0.0040230330     0.0082906628    -0.0043446808
   59  C  4 XZ      0.0083154843     0.0015114617     0.0010368229     0.0052379359    -0.0034331602
   60  C  4 YZ      0.0096909428    -0.0030445429     0.0013229336     0.0024748003    -0.0107385440
   61  C  5  S     -0.0362853860    -0.0113497945    -0.0135238668     0.0246365392    -0.0134289191
   62  C  5  S      0.0803534255     0.0226411712     0.0313637741    -0.0608306109     0.0322619745
   63  C  5  S      0.0406936753     0.0492377978     0.0315363991    -0.0898234571    -0.0451436488
   64  C  5  X     -0.2232046463    -0.0593047489    -0.0365301693     0.0602185523    -0.0513714828
   65  C  5  Y      0.0875465051    -0.0567924849     0.0683697563    -0.0741336342     0.0667797350
   66  C  5  Z     -0.0848391294     0.0880817744     0.0105132591     0.0072379875     0.0008132830
   67  C  5  X     -0.1776318064    -0.0378879263    -0.0228778404     0.0248238552     0.0027185097
   68  C  5  Y      0.0111451444    -0.0145681264     0.0350856080    -0.0324841820     0.0545365741
   69  C  5  Z      0.0179234870     0.0303831488     0.0107101331     0.0139493689    -0.0286244123
   70  C  5 XX      0.0064623289    -0.0070152462     0.0051096457    -0.0062139458    -0.0017410327
   71  C  5 YY      0.0059794467     0.0058297040     0.0007848103    -0.0008996650     0.0073409527
   72  C  5 ZZ      0.0045734719     0.0042052501     0.0002119447    -0.0047217559     0.0028730341
   73  C  5 XY     -0.0067467997     0.0019353364     0.0024287317    -0.0000765172    -0.0002060785
   74  C  5 XZ      0.0091203457     0.0052888578     0.0026322869     0.0030667307    -0.0004940753
   75  C  5 YZ     -0.0024207419    -0.0064718000    -0.0020388617     0.0006512502    -0.0042653261
   76  C  6  S     -0.0073826235     0.0258900115     0.0022552491    -0.0055151793     0.0021400580
   77  C  6  S      0.0199880702    -0.0623852819    -0.0040878749     0.0156917725    -0.0055383288
   78  C  6  S     -0.0162543744    -0.0754043672    -0.0213234786    -0.0176852092     0.0038584441
   79  C  6  X     -0.0331127471     0.0300485483    -0.1001197880     0.2628722433    -0.0927539557
   80  C  6  Y     -0.0216572840     0.1568238160     0.0510089971    -0.0121819774    -0.0468832236
   81  C  6  Z      0.0789635463     0.1483745380    -0.0166808980     0.1469279669     0.0330468718
   82  C  6  X     -0.0203007934    -0.0004473608    -0.0467584772     0.1157911444    -0.0372753324
   83  C  6  Y     -0.0054008093     0.0846122459     0.0278374579     0.0102026304    -0.0185204300
   84  C  6  Z      0.0512968705     0.0728323760    -0.0012257279     0.0703948295     0.0070381723
   85  C  6 XX      0.0052169559     0.0020654257     0.0053504257    -0.0060414656     0.0041273141
   86  C  6 YY      0.0006170671    -0.0091439839    -0.0013982909     0.0017950072     0.0050023195
   87  C  6 ZZ     -0.0013544499    -0.0009934842    -0.0037802029     0.0074883885    -0.0101718925
   88  C  6 XY      0.0010891356     0.0063195433    -0.0063454989     0.0192787613    -0.0001515622
   89  C  6 XZ     -0.0009653360     0.0069622138    -0.0018002029     0.0106769059    -0.0036333601
   90  C  6 YZ      0.0036389113    -0.0024543127    -0.0006402950     0.0092822301    -0.0027281438
   91  C  7  S     -0.0592115177     0.0223631769     0.0000172312    -0.0267863041    -0.0371939120
   92  C  7  S      0.1280226556    -0.0459513733    -0.0002416868     0.0613793272     0.0815906223
   93  C  7  S      0.0421414812    -0.0854360145    -0.0054945056     0.0309425791     0.0365098864
   94  C  7  X      0.0075278345     0.0528483626    -0.0306083975     0.0845423134     0.0377600102
   95  C  7  Y      0.0388853973     0.0013994523    -0.0022714336    -0.0347697129    -0.0410114101
   96  C  7  Z     -0.0521089775    -0.0072767658     0.0245634385    -0.1103207259    -0.0125131956
   97  C  7  X      0.0096038770     0.0660664225    -0.0120990597     0.0353632174    -0.0084544537
   98  C  7  Y      0.0014179721    -0.0674543683    -0.0037789724    -0.0125680089     0.0248852741
   99  C  7  Z     -0.0168722953     0.0424669554     0.0144115425    -0.0590850199    -0.0310988702
  100  C  7 XX      0.0047074438    -0.0026637380    -0.0006240504     0.0045754287     0.0029489649
  101  C  7 YY      0.0087320641    -0.0020624816     0.0000187542     0.0049615316     0.0034418488
  102  C  7 ZZ      0.0071233658    -0.0008896111     0.0001566873     0.0006369384     0.0017571764
  103  C  7 XY     -0.0016699414     0.0010238275     0.0007799319    -0.0028012386    -0.0007260362
  104  C  7 XZ      0.0015355606    -0.0005944352    -0.0001553945     0.0008947981     0.0003367864
  105  C  7 YZ     -0.0030189988    -0.0007227042    -0.0003382058     0.0004678769     0.0004090530
  106  C  8  S      0.0026593624     0.0018733605     0.0009093703    -0.0010242356     0.0123270048
  107  C  8  S     -0.0040045644    -0.0038162910    -0.0020196861     0.0025309507    -0.0272500595
  108  C  8  S      0.0036788613    -0.0067601658    -0.0000186329    -0.0023090259     0.0026812714
  109  C  8  X      0.0124593796     0.0137877886     0.0931897704     0.0272648799    -0.0877629655
  110  C  8  Y     -0.0185717869     0.0028801046     0.1700944941     0.0389096662     0.0051724497
  111  C  8  Z     -0.0237254361    -0.0053859230     0.1839531920     0.0496736111     0.0146802341
  112  C  8  X     -0.0028231739     0.0086168573     0.0528534373     0.0100440281     0.0014807019
  113  C  8  Y     -0.0076534667     0.0008261215     0.0901239442     0.0247859903    -0.0032890004
  114  C  8  Z     -0.0077623431    -0.0020959360     0.1003820907     0.0254304611    -0.0121906015
  115  C  8 XX      0.0002006760    -0.0005754899     0.0018624994     0.0004597138     0.0061221038
  116  C  8 YY     -0.0002554505    -0.0002947675    -0.0003267159     0.0004119899    -0.0080319903
  117  C  8 ZZ     -0.0010797135    -0.0000213550    -0.0020647625    -0.0000697819    -0.0030386001
  118  C  8 XY     -0.0000486988     0.0002914065     0.0013562463     0.0014292942     0.0013647581
  119  C  8 XZ      0.0009748926    -0.0001351695     0.0015027874     0.0004548522    -0.0066769509
  120  C  8 YZ      0.0002548187     0.0000823377    -0.0004761650    -0.0010227710     0.0063008941
  121  N  9  S     -0.0435715769     0.0160446964     0.0001703181    -0.0288972399    -0.0460618302
  122  N  9  S     -0.0924953821     0.0361391238     0.0005063577    -0.0611309397    -0.0982174640
  123  N  9  S     -0.1029010876    -0.0219222471    -0.0015463549    -0.0765633553    -0.0931296696
  124  N  9  X      0.0157247815    -0.0428570262     0.0244599091    -0.0296633260     0.0456227213
  125  N  9  Y     -0.0567066621     0.0109299539     0.0022628303    -0.0327843087    -0.0941951995
  126  N  9  Z      0.0555817532    -0.0053231122    -0.0194318237     0.1323106032     0.0943123839
  127  N  9  X     -0.0073837077     0.0280128399    -0.0134893983     0.0183473297    -0.0262991063
  128  N  9  Y      0.0285411613    -0.0173380637    -0.0019486019     0.0152264209     0.0531509927
  129  N  9  Z     -0.0268682698     0.0103379253     0.0106090487    -0.0708518670    -0.0547886053
  130  N  9 XX     -0.0042353641    -0.0009224653     0.0016949591    -0.0063115177    -0.0044547958
  131  N  9 YY     -0.0011090159     0.0016428486    -0.0001658222    -0.0026856438    -0.0002244566
  132  N  9 ZZ     -0.0011216072     0.0020841283    -0.0013572770     0.0048722621    -0.0010567958
  133  N  9 XY     -0.0002926386     0.0027317294    -0.0015569310     0.0031050625    -0.0029824335
  134  N  9 XZ      0.0009468965    -0.0015936510     0.0003192487     0.0021639309     0.0032037297
  135  N  9 YZ     -0.0032025046    -0.0001672382     0.0013114124    -0.0072775408    -0.0060878868
  136  C 10  S     -0.0011697639    -0.0021394744     0.0004074568    -0.0012087892    -0.0071235938
  137  C 10  S      0.0030667479     0.0048441450    -0.0005233831     0.0019937394     0.0188300893
  138  C 10  S      0.0067137458     0.0074787673    -0.0016088664     0.0061384671    -0.0029659290
  139  C 10  X      0.0159664065     0.0051418532     0.0841957392    -0.0000841213     0.1641405239
  140  C 10  Y     -0.0168250354    -0.0039142496     0.1259716034     0.0434725835    -0.0360394797
  141  C 10  Z     -0.0110108394     0.0034838006     0.1402460054     0.0412013496    -0.0751175206
  142  C 10  X      0.0100634910     0.0045131480     0.0425072078     0.0059040199     0.0614311118
  143  C 10  Y     -0.0071663874    -0.0016696854     0.0684860196     0.0214879579    -0.0060179047
  144  C 10  Z     -0.0075077439     0.0002484910     0.0755830444     0.0216784527    -0.0393941405
  145  C 10 XX     -0.0002213586     0.0000255273     0.0028274563     0.0010240503     0.0031536072
  146  C 10 YY      0.0006293311     0.0003062022    -0.0089957440    -0.0015071222    -0.0039890210
  147  C 10 ZZ     -0.0002272865     0.0004163519     0.0058761512     0.0011972008     0.0009694499
  148  C 10 XY      0.0007103586     0.0000741022     0.0008150362    -0.0010397174     0.0051920511
  149  C 10 XZ     -0.0006255930     0.0000915972     0.0044112682     0.0023983453    -0.0067907989
  150  C 10 YZ      0.0000036747    -0.0002114354    -0.0023252518    -0.0008184678     0.0034526328
  151  C 11  S      0.0013670995     0.0016894063    -0.0000396515     0.0003605243     0.0042197429
  152  C 11  S     -0.0031120839    -0.0035061155     0.0000381286    -0.0005791110    -0.0070136039
  153  C 11  S     -0.0112945377    -0.0091607834    -0.0005791459    -0.0025788672    -0.0463428756
  154  C 11  X     -0.0236385340    -0.0040919711     0.0478409568     0.0372938692    -0.1841496695
  155  C 11  Y      0.0056625253     0.0035252413     0.1159921116     0.0166439901     0.0311933441
  156  C 11  Z     -0.0068647131     0.0008867909     0.1194808350     0.0349724283     0.0409561185
  157  C 11  X     -0.0046903746     0.0014299661     0.0275294819     0.0175402764    -0.0624145168
  158  C 11  Y      0.0017366900     0.0026408273     0.0607470103     0.0111994835     0.0205543024
  159  C 11  Z     -0.0058356969    -0.0020273616     0.0633291714     0.0177327965    -0.0004549436
  160  C 11 XX      0.0005436884     0.0002530217    -0.0019683921    -0.0006257642     0.0067875836
  161  C 11 YY     -0.0005510374    -0.0006646689    -0.0060557675    -0.0013628220    -0.0062314111
  162  C 11 ZZ     -0.0005193984    -0.0002142333     0.0080728286     0.0017291126    -0.0030978642
  163  C 11 XY      0.0009228963     0.0001582788    -0.0036555728    -0.0019019170     0.0022913804
  164  C 11 XZ     -0.0009700466    -0.0004097874    -0.0005548755     0.0007494583    -0.0057299727
  165  C 11 YZ      0.0004074231     0.0004239982     0.0005545764     0.0002583992     0.0060069231
  166  C 12  S      0.0010424017     0.0007857428     0.0001543866    -0.0001226674     0.0035659409
  167  C 12  S     -0.0035236856    -0.0024214385    -0.0007192381     0.0007596586    -0.0156983051
  168  C 12  S      0.0054704840     0.0031998944     0.0019214527    -0.0019226266     0.0531288345
  169  C 12  X      0.0257584310     0.0172867139     0.0664268526     0.0000088817     0.1774770099
  170  C 12  Y     -0.0143118499     0.0036895729     0.0926440371     0.0441504067    -0.0399456174
  171  C 12  Z     -0.0131558791    -0.0102141702     0.1120524427     0.0236555440    -0.0754125728
  172  C 12  X      0.0041826350     0.0035236782     0.0320050889     0.0040893375     0.0348629728
  173  C 12  Y     -0.0066675993     0.0017549597     0.0504141353     0.0204672478    -0.0151348236
  174  C 12  Z     -0.0036559661    -0.0024193358     0.0595004720     0.0131884526    -0.0152976154
  175  C 12 XX      0.0014166132     0.0008710932    -0.0042797513    -0.0017650020     0.0130281853
  176  C 12 YY     -0.0009325872    -0.0006235071    -0.0001072472     0.0005881746    -0.0089980020
  177  C 12 ZZ     -0.0003970366    -0.0001675904     0.0044871228     0.0010283036    -0.0018096461
  178  C 12 XY      0.0006194060     0.0000492389    -0.0044964767    -0.0019574062     0.0038909496
  179  C 12 XZ     -0.0009434052    -0.0007444357    -0.0046650619    -0.0002459754    -0.0108772527
  180  C 12 YZ      0.0003542256     0.0004555931     0.0026834189     0.0005467846     0.0060742235
  181  C 13  S      0.0027433114     0.0009871310     0.0009089592    -0.0013377398     0.0053908117
  182  C 13  S     -0.0058894981    -0.0020953455    -0.0017066426     0.0023977247    -0.0079908798
  183  C 13  S     -0.0167289424    -0.0057600045    -0.0054545140     0.0081220195    -0.0594145178
  184  C 13  X     -0.0056170481    -0.0076304932     0.0563940431     0.0207899519    -0.1589251368
  185  C 13  Y     -0.0074849405    -0.0050696693     0.1126153477     0.0186531780     0.0000692983
  186  C 13  Z     -0.0037898003     0.0104926835     0.1154792111     0.0407234269     0.0569365432
  187  C 13  X      0.0033224551     0.0002560188     0.0323788075     0.0075886337    -0.0403553660
  188  C 13  Y     -0.0052082889    -0.0025198579     0.0586011202     0.0122519626    -0.0155621088
  189  C 13  Z     -0.0034781564     0.0032730339     0.0613107933     0.0214007416     0.0215956742
  190  C 13 XX      0.0005287817     0.0005640514    -0.0043527728    -0.0008304319     0.0047685814
  191  C 13 YY     -0.0013209608    -0.0005301227     0.0056908700     0.0023783129    -0.0083066819
  192  C 13 ZZ     -0.0003255381    -0.0003810466    -0.0017993391    -0.0008024659    -0.0001914116
  193  C 13 XY      0.0004706763    -0.0000764642    -0.0019240352    -0.0018050069     0.0063412511
  194  C 13 XZ     -0.0003043328    -0.0003920196    -0.0059222346    -0.0006049275    -0.0077278989
  195  C 13 YZ      0.0004223759     0.0005798161     0.0030274379     0.0007172076     0.0047439300
  196  C 14  S     -0.0036950207    -0.0009869058    -0.0017117552     0.0027887497    -0.0113841880
  197  C 14  S      0.0082738507     0.0025100382     0.0034902629    -0.0055013839     0.0262913439
  198  C 14  S      0.0149025677     0.0014826176     0.0040857907    -0.0068539279     0.0146897376
  199  C 14  X     -0.0056306010     0.0093850788     0.0725654113     0.0182512068     0.1449863876
  200  C 14  Y     -0.0007878014     0.0065905171     0.1263250526     0.0414039095    -0.0230847736
  201  C 14  Z     -0.0145026687    -0.0082795332     0.1419571138     0.0327350045    -0.0768408706
  202  C 14  X      0.0032642783     0.0054455699     0.0403288923     0.0064653499     0.0644818792
  203  C 14  Y     -0.0005159430     0.0023296138     0.0658640227     0.0240165315    -0.0190748243
  204  C 14  Z     -0.0098307697    -0.0039333800     0.0751346540     0.0179581490    -0.0287325076
  205  C 14 XX      0.0002747678     0.0002888721    -0.0003760137     0.0002864820     0.0051330591
  206  C 14 YY      0.0000295501     0.0001357899     0.0087876798     0.0018134335    -0.0034956692
  207  C 14 ZZ      0.0009503862    -0.0001791575    -0.0078306793    -0.0031054185     0.0005749362
  208  C 14 XY     -0.0002146506    -0.0002815349     0.0026997429     0.0000177269     0.0010272207
  209  C 14 XZ      0.0006604513     0.0001453670    -0.0029037385    -0.0003336243    -0.0034162861
  210  C 14 YZ     -0.0004557337     0.0002426932     0.0008310134     0.0008254743     0.0037754945
  211  H 15  S      0.1353315499     0.2011300230     0.0095131320    -0.0677304028    -0.0837009100
  212  H 15  S      0.0549574899     0.0749263925     0.0050510660    -0.0317643927    -0.0383157149
  213  H 16  S      0.0636980861    -0.1628956593    -0.0027484198    -0.0554044255    -0.1092002273
  214  H 16  S      0.0240155157    -0.0689519611     0.0003969987    -0.0249039372    -0.0486439360
  215  H 17  S     -0.0139576667    -0.1835752787     0.0045775042     0.0509705800     0.1032576110
  216  H 17  S     -0.0008642867    -0.0769268777     0.0026323644     0.0214966817     0.0462060596
  217  H 18  S     -0.2127747641     0.1402372134    -0.0348353023     0.0233598261     0.1113931962
  218  H 18  S     -0.0872012712     0.0508692115    -0.0143014452     0.0092617205     0.0506637225
  219  H 19  S      0.0257610516     0.1300834066    -0.0485076707     0.2413857886    -0.0567341688
  220  H 19  S      0.0086565006     0.0498714804    -0.0172361898     0.0962109989    -0.0238460806
  221  H 20  S      0.0229507430     0.0085788981     0.1011308647    -0.2157762827     0.0516791327
  222  H 20  S      0.0081927560     0.0013775298     0.0406608555    -0.0897647729     0.0224326038
  223  H 21  S     -0.0141105987    -0.0033766252    -0.0098003759     0.0181839829    -0.1005654596
  224  H 21  S     -0.0057325494    -0.0011661926    -0.0037317134     0.0068431982    -0.0448040620
  225  H 22  S      0.0009237513    -0.0018164188     0.0017294707    -0.0060310436    -0.0568900741
  226  H 22  S      0.0004937154    -0.0011306252     0.0006827471    -0.0025764563    -0.0280248011
  227  H 23  S      0.0249070221     0.0169633274     0.0084751336    -0.0108175125     0.1873023684
  228  H 23  S      0.0107224581     0.0072538704     0.0039499804    -0.0050983554     0.0902098988
  229  H 24  S     -0.0037883126    -0.0003106287    -0.0073412518     0.0143227809    -0.0982077140
  230  H 24  S     -0.0014166511    -0.0006217599    -0.0030370538     0.0059082153    -0.0463049646
  231  H 25  S     -0.0024222294    -0.0089912002     0.0037524648    -0.0104399899    -0.0548654204
  232  H 25  S     -0.0022830112    -0.0016543202    -0.0004317890    -0.0001990900    -0.0271263480
  233  C 26  S      0.0321055685     0.0235339622     0.0058165220    -0.0033592695     0.0258945256
  234  C 26  S     -0.0691083736    -0.0528955529    -0.0125466840     0.0074597100    -0.0570881544
  235  C 26  S     -0.0204555807    -0.0371043046    -0.0036485667     0.0155390540    -0.0390800009
  236  C 26  X      0.0668664625     0.0802011504     0.0439444549     0.0078640693     0.0001029271
  237  C 26  Y      0.0091363709    -0.0147711380     0.0947539429    -0.0445485449     0.0525280623
  238  C 26  Z     -0.1184748452    -0.0176398615     0.0476083899     0.0404543037    -0.0315366968
  239  C 26  X     -0.0672185749     0.0209207386     0.0137676916    -0.0054003822    -0.0027024095
  240  C 26  Y      0.0043501341    -0.0045442783     0.0430864692    -0.0232585000     0.0189972883
  241  C 26  Z     -0.0014034744     0.0026261022     0.0272978021     0.0173749202    -0.0115448214
  242  C 26 XX     -0.0046123351    -0.0043294895     0.0021696189     0.0031889325    -0.0069192969
  243  C 26 YY     -0.0028284055    -0.0021023485    -0.0005349884     0.0004965465    -0.0016293593
  244  C 26 ZZ     -0.0054892740    -0.0019854792    -0.0044644308    -0.0001160897    -0.0025052414
  245  C 26 XY     -0.0017887066     0.0009600202     0.0031994932     0.0014279332    -0.0003225758
  246  C 26 XZ      0.0042285447     0.0001458087     0.0037573134    -0.0001732238     0.0018035328
  247  C 26 YZ      0.0005200367    -0.0010627836    -0.0015407974    -0.0008361648    -0.0002258245
  248  C 27  S     -0.0150745205    -0.0101782912    -0.0036210654     0.0037147952    -0.0336188224
  249  C 27  S      0.0350591599     0.0196126987     0.0082697777    -0.0085928431     0.0780897110
  250  C 27  S      0.0744082598     0.0207539573     0.0068816182     0.0000987081     0.0786926776
  251  C 27  X     -0.0617741874    -0.0221484191     0.0475214605     0.0220434981     0.0537397684
  252  C 27  Y     -0.0033666401    -0.0055687690     0.1204285054    -0.0133808298     0.0331454389
  253  C 27  Z     -0.0215109245     0.0236189386     0.1042697007     0.0394481398    -0.0560396066
  254  C 27  X     -0.0499985310    -0.0042622863     0.0215609938     0.0068527211     0.0250594693
  255  C 27  Y     -0.0035844110    -0.0025561306     0.0533321689    -0.0069523449     0.0193776932
  256  C 27  Z      0.0014186174     0.0056080914     0.0431887131     0.0224012913    -0.0269195202
  257  C 27 XX      0.0055933742     0.0008716435     0.0041962425    -0.0015070669     0.0079507826
  258  C 27 YY      0.0012057039     0.0004615825     0.0001045364    -0.0002649375     0.0029612414
  259  C 27 ZZ     -0.0004686081     0.0013913068    -0.0026463428    -0.0004593581     0.0037196846
  260  C 27 XY     -0.0010944099     0.0008347786     0.0013697496     0.0033670038    -0.0021232886
  261  C 27 XZ      0.0006748418    -0.0012019525     0.0024641967     0.0006604363    -0.0019218268
  262  C 27 YZ      0.0005584961    -0.0004153920    -0.0006757797    -0.0018345552     0.0021647285
  263  C 28  S      0.0454642990    -0.0066065589    -0.0048359285     0.0288511615     0.0051074643
  264  C 28  S     -0.1061408589     0.0108925452     0.0113186352    -0.0725926452    -0.0126540907
  265  C 28  S     -0.1103523912     0.0895840352     0.0108835711    -0.0312290996     0.0427803773
  266  C 28  X      0.1579454173     0.0892294442    -0.0257427883     0.0895309947     0.0148007876
  267  C 28  Y     -0.0905128245     0.0533408857     0.0055400740    -0.0615552760    -0.0034361071
  268  C 28  Z     -0.0078574891    -0.0755801203     0.0168978207    -0.0728324400    -0.0272410197
  269  C 28  X      0.0735733660     0.0641194126    -0.0143825277     0.0520171547    -0.0033387814
  270  C 28  Y     -0.0780310034    -0.0453073288    -0.0061904868    -0.0076990336     0.0300120776
  271  C 28  Z      0.0398609053     0.0159650317     0.0160288544    -0.0527664653    -0.0464036102
  272  C 28 XX     -0.0186330987    -0.0009072591    -0.0000933223    -0.0020633503    -0.0014961133
  273  C 28 YY     -0.0013807589    -0.0036612815     0.0015682648    -0.0043589377     0.0018662755
  274  C 28 ZZ     -0.0017108988     0.0046205224     0.0006158010    -0.0087628147    -0.0033992486
  275  C 28 XY     -0.0037549261     0.0071153514     0.0019596370    -0.0010411889    -0.0023235885
  276  C 28 XZ      0.0053882255    -0.0056977998     0.0013404071     0.0027985939     0.0051951053
  277  C 28 YZ     -0.0036246977    -0.0002365181    -0.0024026868     0.0049045080    -0.0010171713

                         46               47               48               49               50
                   -0.4121114495    -0.4039846552    -0.4012258357    -0.3972759049    -0.3886285399
    1  C  1  S     -0.0144075499    -0.0019167707     0.0074252472     0.0018970900    -0.0074261996
    2  C  1  S      0.0349391852     0.0057277013    -0.0188690962    -0.0100757258     0.0187428116
    3  C  1  S      0.0335775732     0.0049446184    -0.0272252453     0.0347578909    -0.0231655215
    4  C  1  X     -0.0452755239    -0.0377907207     0.0715410961    -0.1174807643     0.1102316479
    5  C  1  Y      0.0549437560     0.0471519538    -0.0950950958    -0.1899550235     0.2069529815
    6  C  1  Z     -0.0867399085    -0.0411566861     0.0832302547     0.0521565676     0.1082099822
    7  C  1  X     -0.0422122893    -0.0201561986     0.0490008604    -0.0579565810     0.0530353892
    8  C  1  Y      0.0311964862     0.0237483611    -0.0490061730    -0.0978860423     0.0930634888
    9  C  1  Z     -0.0452553995    -0.0186117581     0.0455405108    -0.0128451621     0.0727258497
   10  C  1 XX      0.0008333188    -0.0015200208     0.0025400480    -0.0036947278    -0.0011501233
   11  C  1 YY      0.0035879671     0.0023731937    -0.0054802260    -0.0082721826     0.0114186152
   12  C  1 ZZ      0.0013307672    -0.0005446285     0.0007137698     0.0117697540    -0.0068735015
   13  C  1 XY     -0.0027662226     0.0015248601     0.0004071335     0.0020845742    -0.0015833856
   14  C  1 XZ      0.0032427534     0.0034982551    -0.0056546247    -0.0063250655    -0.0063922800
   15  C  1 YZ      0.0023863920     0.0017864273    -0.0021703436    -0.0076849401    -0.0037925149
   16  C  2  S     -0.0071204991    -0.0045019285     0.0069717883     0.0117162170     0.0098544277
   17  C  2  S      0.0199587617     0.0121027404    -0.0201284853    -0.0206235988    -0.0260352085
   18  C  2  S     -0.0192821902     0.0024176464     0.0239935183    -0.1254037671     0.0391627773
   19  C  2  X      0.0603590413     0.0069754222    -0.0314527806     0.0535050506    -0.1068948669
   20  C  2  Y      0.0797810266     0.0083326612    -0.0437662991     0.0523734813    -0.0207644736
   21  C  2  Z      0.0194276191     0.0436099599    -0.0504446001     0.0150312207    -0.1707079308
   22  C  2  X      0.0129486342    -0.0004142666     0.0003089097    -0.0072417513    -0.0310824989
   23  C  2  Y      0.0269747358     0.0022684338    -0.0117341314    -0.0121958226     0.0052580626
   24  C  2  Z     -0.0039544344     0.0165246885    -0.0119306782     0.0150587667    -0.0822398901
   25  C  2 XX     -0.0030384831     0.0004733427     0.0013861724    -0.0068125333    -0.0005323740
   26  C  2 YY     -0.0038156737     0.0006301677     0.0013781228    -0.0067161163     0.0052455064
   27  C  2 ZZ      0.0083223058     0.0013814418    -0.0059427583     0.0093440852    -0.0089596930
   28  C  2 XY     -0.0058276475     0.0006307457     0.0021652118    -0.0084645339     0.0045880354
   29  C  2 XZ      0.0024887429     0.0009895278    -0.0018343300     0.0017014780    -0.0049764396
   30  C  2 YZ      0.0017264963     0.0021576835    -0.0038630595    -0.0045877747     0.0009087684
   31  C  3  S      0.0120844120     0.0014366231    -0.0106134563    -0.0039201063     0.0085397997
   32  C  3  S     -0.0339668066    -0.0036279165     0.0280738139     0.0042620255    -0.0140255093
   33  C  3  S      0.0075004108     0.0048281995    -0.0119184352     0.1000454455    -0.0857851425
   34  C  3  X     -0.1076736740     0.0147766781     0.0418041797    -0.1253482732    -0.0304447999
   35  C  3  Y     -0.0999680702     0.0123873464     0.0549149610    -0.0641090869    -0.0338487418
   36  C  3  Z     -0.0742299893    -0.0169599885     0.0692245561    -0.0692865495     0.0627060141
   37  C  3  X     -0.0335824412     0.0092176955     0.0087034668    -0.0543175393    -0.0185914083
   38  C  3  Y     -0.0339982641     0.0069209223     0.0212058200    -0.0392580087    -0.0119902682
   39  C  3  Z     -0.0189958558    -0.0047406881     0.0157567846     0.0088635468    -0.0048193403
   40  C  3 XX     -0.0048949429     0.0002798387     0.0019515946    -0.0073418418     0.0026491374
   41  C  3 YY     -0.0056893480    -0.0015846534     0.0060473154    -0.0038454653     0.0040699528
   42  C  3 ZZ      0.0050044627     0.0012029612    -0.0039092624     0.0124865565    -0.0098244235
   43  C  3 XY     -0.0047888269    -0.0002858560     0.0034665672    -0.0065632906     0.0047740214
   44  C  3 XZ     -0.0028313702     0.0004285250     0.0004437127     0.0028934466    -0.0051819004
   45  C  3 YZ     -0.0050602427    -0.0003196055     0.0029838855     0.0020187049    -0.0004071254
   46  C  4  S      0.0156640885     0.0026105054    -0.0061925900    -0.0083242358    -0.0080532602
   47  C  4  S     -0.0368690574    -0.0071256663     0.0153615619     0.0236296847     0.0161978624
   48  C  4  S     -0.0608749695     0.0043078458     0.0214020629    -0.0261896947     0.0283975016
   49  C  4  X      0.1837003053     0.0224456821    -0.1538909617    -0.0000396361    -0.0046658053
   50  C  4  Y      0.0787368819    -0.0143981143     0.0075939398     0.0438775547     0.0524378670
   51  C  4  Z     -0.0139127815    -0.0312819208     0.0165801978     0.3059871763    -0.0741646777
   52  C  4  X      0.0925405561     0.0211466888    -0.0900574317     0.0212690039    -0.0126704844
   53  C  4  Y      0.0383896313    -0.0130387809     0.0079409162     0.0484474207     0.0125667075
   54  C  4  Z     -0.0062278245    -0.0132155411     0.0078222985     0.1417615484    -0.0425275994
   55  C  4 XX     -0.0025669935    -0.0003617172     0.0003268898     0.0017073993    -0.0019265862
   56  C  4 YY      0.0016376638    -0.0001845946    -0.0007364686    -0.0073497163     0.0052277877
   57  C  4 ZZ     -0.0042294452    -0.0005597934     0.0026448713     0.0085629807     0.0006978370
   58  C  4 XY     -0.0046573424     0.0008207761     0.0037547928    -0.0092570638     0.0040676153
   59  C  4 XZ     -0.0028181342     0.0011358617     0.0004825508    -0.0038627112    -0.0054606105
   60  C  4 YZ     -0.0094944132    -0.0009663637     0.0055232193     0.0065443184    -0.0079572547
   61  C  5  S     -0.0095500402     0.0050127655     0.0030221416    -0.0142352577     0.0142338155
   62  C  5  S      0.0238320932    -0.0114662556    -0.0081718271     0.0354368016    -0.0324628974
   63  C  5  S     -0.0571151163    -0.0362082619     0.0662630959     0.0496022223    -0.0295834358
   64  C  5  X     -0.0816426279    -0.0071682540     0.0661010086    -0.0168093864    -0.0014180974
   65  C  5  Y      0.0595453744     0.0143644189    -0.0784436590     0.0373296228    -0.1014610441
   66  C  5  Z      0.0128137578    -0.0106440242     0.0392197352     0.0253774299    -0.0741487544
   67  C  5  X     -0.0399834728     0.0022181433     0.0303552934    -0.0527656690     0.0153013521
   68  C  5  Y      0.0488595108     0.0027742389    -0.0460055214    -0.0070053247    -0.0532537552
   69  C  5  Z     -0.0088587983    -0.0005664118     0.0230981393     0.0595279089    -0.0642643591
   70  C  5 XX     -0.0030656507    -0.0030809276     0.0021895355     0.0040223683    -0.0046300385
   71  C  5 YY      0.0064634427     0.0003738177    -0.0048012338     0.0080617153     0.0018377115
   72  C  5 ZZ      0.0024103138     0.0011367108    -0.0007537938    -0.0049367133    -0.0026678509
   73  C  5 XY     -0.0000073553     0.0005652126     0.0032234402    -0.0036345349    -0.0009595321
   74  C  5 XZ      0.0006976510     0.0013390674    -0.0038317358    -0.0038016291    -0.0037509743
   75  C  5 YZ     -0.0043933289    -0.0019476989     0.0029497793     0.0036990416     0.0005446314
   76  C  6  S      0.0036602562    -0.0016463559     0.0030563804    -0.0050912242    -0.0111971589
   77  C  6  S     -0.0087843419     0.0037331413    -0.0074104232     0.0098778674     0.0235592910
   78  C  6  S     -0.0011559598     0.0029856280    -0.0069846647     0.0306495295     0.0560955973
   79  C  6  X     -0.1023726656     0.0173604540     0.0483563201     0.1115747210    -0.0332736553
   80  C  6  Y     -0.0318032399    -0.0377304535     0.0742752432     0.1131848070    -0.1901829152
   81  C  6  Z      0.0283210735     0.0497864672    -0.0595958425    -0.2442732917     0.0439389159
   82  C  6  X     -0.0431755729     0.0071954914     0.0230884935     0.0554058499    -0.0143522132
   83  C  6  Y     -0.0114359559    -0.0179220323     0.0332975620     0.0472659283    -0.1053921984
   84  C  6  Z      0.0070069551     0.0221778294    -0.0243961745    -0.1229708052     0.0171788602
   85  C  6 XX      0.0043962982    -0.0008466323    -0.0024460394     0.0024328527    -0.0065872419
   86  C  6 YY      0.0037758130     0.0023911328    -0.0053519516    -0.0110072655     0.0097406220
   87  C  6 ZZ     -0.0096124443    -0.0009738422     0.0066701550     0.0093696302    -0.0004505147
   88  C  6 XY     -0.0015785258     0.0036823254    -0.0023520965     0.0003503045     0.0000489808
   89  C  6 XZ     -0.0037757499     0.0018483189     0.0017669434    -0.0106426028    -0.0016914066
   90  C  6 YZ     -0.0031099970     0.0011330042     0.0004109962     0.0028829664    -0.0079719847
   91  C  7  S     -0.0387361256     0.0358058967    -0.0405404310     0.0065693504    -0.0004557180
   92  C  7  S      0.0846671385    -0.0744927782     0.0832625810    -0.0144234652    -0.0013396205
   93  C  7  S      0.0283006233    -0.0248907962     0.0244355066    -0.0357878768     0.0219101109
   94  C  7  X      0.0449613762    -0.0240611654     0.0609380863    -0.0936702660    -0.0551392987
   95  C  7  Y     -0.0485345224     0.1186480166    -0.1592328781    -0.1110217390    -0.1767816498
   96  C  7  Z     -0.0017072591    -0.0795758306     0.1331315951    -0.1603633351    -0.2127632726
   97  C  7  X     -0.0003353498     0.0335729289    -0.0320597898    -0.0181544073    -0.0508840060
   98  C  7  Y      0.0153674246    -0.0155349118     0.0246389513    -0.1094436947    -0.0683214732
   99  C  7  Z     -0.0230889399     0.0079904207    -0.0009084998    -0.0550451372    -0.1393316233
  100  C  7 XX      0.0027637557    -0.0000119598    -0.0006820745    -0.0025171292    -0.0021779548
  101  C  7 YY      0.0029991231    -0.0000557511    -0.0020819887     0.0073746604     0.0091070224
  102  C  7 ZZ      0.0018143972    -0.0010817508     0.0009517961    -0.0043350767    -0.0085480351
  103  C  7 XY     -0.0004293991    -0.0020497686     0.0029541393     0.0004821216    -0.0019235383
  104  C  7 XZ      0.0001330691     0.0015565163    -0.0017952978    -0.0039456630    -0.0058195251
  105  C  7 YZ      0.0004877780    -0.0005020457     0.0007615734     0.0003540862     0.0041934493
  106  C  8  S     -0.0110686237     0.0004403275     0.0002344157     0.0000840562    -0.0002059262
  107  C  8  S      0.0254763021    -0.0005159809    -0.0016462248     0.0003689496     0.0005544914
  108  C  8  S     -0.0173840385    -0.0055075438     0.0021810300     0.0041993721    -0.0017515549
  109  C  8  X      0.0902668817    -0.0471799094    -0.0479157360    -0.0027313264    -0.0011845571
  110  C  8  Y      0.0042554330     0.1540563297     0.1064921665     0.0090048456     0.0164935847
  111  C  8  Z     -0.0647517157    -0.1168747985    -0.0735068157    -0.0116986013     0.0061894640
  112  C  8  X      0.0040958693    -0.0292273647    -0.0139367110    -0.0099856254     0.0022613350
  113  C  8  Y     -0.0043213514     0.0710550986     0.0501168210     0.0098293474     0.0107268719
  114  C  8  Z     -0.0069243172    -0.0506107553    -0.0385477702    -0.0067825023     0.0047423677
  115  C  8 XX     -0.0082407318    -0.0028977130    -0.0015062341    -0.0009631648     0.0026045381
  116  C  8 YY      0.0088717327     0.0001474347    -0.0007916841     0.0001240590    -0.0002093923
  117  C  8 ZZ      0.0032717679     0.0025996813     0.0022353064     0.0008516682    -0.0022463750
  118  C  8 XY     -0.0031365801     0.0040296799     0.0040648207     0.0001321291     0.0034019609
  119  C  8 XZ      0.0078281715    -0.0019593926    -0.0029581905    -0.0005969666     0.0018278272
  120  C  8 YZ     -0.0061479126    -0.0021625193    -0.0014312709    -0.0001383016    -0.0015680767
  121  N  9  S     -0.0516565595     0.0730540572    -0.0980131941     0.0152947263    -0.0017078944
  122  N  9  S     -0.1095245883     0.1546869632    -0.2070875388     0.0328259490    -0.0044411979
  123  N  9  S     -0.1175447420     0.1685868113    -0.2334318816     0.0138070476     0.0203289760
  124  N  9  X      0.0538358034    -0.1450670676     0.1858020561     0.0476587181     0.0575920528
  125  N  9  Y     -0.1124598113     0.1764332337    -0.2645120060     0.1727611024     0.1580261471
  126  N  9  Z      0.1009513930    -0.1105751185     0.1414521047     0.1037698531     0.2099138935
  127  N  9  X     -0.0295954903     0.0802642836    -0.1023723649    -0.0261772783    -0.0343518294
  128  N  9  Y      0.0609846040    -0.0977556635     0.1459056170    -0.1019365370    -0.0839056121
  129  N  9  Z     -0.0566885538     0.0615492395    -0.0772136223    -0.0558365917    -0.1216832198
  130  N  9 XX     -0.0048565769     0.0034063058    -0.0055596288     0.0057525708     0.0029910372
  131  N  9 YY      0.0003514071    -0.0009643092     0.0035188897    -0.0138849543    -0.0164578838
  132  N  9 ZZ     -0.0015805442     0.0055744286    -0.0083816153     0.0097759537     0.0131665375
  133  N  9 XY     -0.0037058165     0.0098905984    -0.0134674256     0.0021932884     0.0020947063
  134  N  9 XZ      0.0034625405    -0.0061716459     0.0075185915     0.0061354417     0.0094170778
  135  N  9 YZ     -0.0067260156     0.0078316472    -0.0109133763    -0.0008368863    -0.0063527029
  136  C 10  S      0.0107299444     0.0028413635    -0.0008730020    -0.0004633857    -0.0005927607
  137  C 10  S     -0.0250254509     0.0000567349     0.0060017632     0.0012080551     0.0016089532
  138  C 10  S     -0.0099472378    -0.0645919939    -0.0442504389    -0.0050469469    -0.0016754798
  139  C 10  X     -0.1612949277     0.0492683313     0.0378450676    -0.0038931724     0.0170134091
  140  C 10  Y     -0.0148061366    -0.1399679052    -0.0923258810    -0.0151862127     0.0212791028
  141  C 10  Z      0.0789808676     0.1029003710     0.0650275874     0.0027294185     0.0332498290
  142  C 10  X     -0.0683783339    -0.0029379372    -0.0013307338    -0.0018078912     0.0086311326
  143  C 10  Y     -0.0172271068    -0.0369359774    -0.0199899334    -0.0043366343     0.0139033666
  144  C 10  Z      0.0412999545     0.0353518982     0.0188348723    -0.0026451817     0.0181747491
  145  C 10 XX     -0.0056157698    -0.0060947225    -0.0034265032    -0.0007769171     0.0013693850
  146  C 10 YY      0.0039868241    -0.0039214627    -0.0025899183     0.0001277782    -0.0011138978
  147  C 10 ZZ     -0.0001418840     0.0061008057     0.0041978036     0.0005334042    -0.0001733328
  148  C 10 XY     -0.0022615015     0.0137133873     0.0091504625     0.0004660559     0.0017600549
  149  C 10 XZ      0.0040630499    -0.0088262079    -0.0060834552    -0.0006752475     0.0011565124
  150  C 10 YZ     -0.0039005771    -0.0025811901    -0.0013902713    -0.0000664537    -0.0009205531
  151  C 11  S     -0.0049223709     0.0012277281     0.0018390380     0.0004069824     0.0002867029
  152  C 11  S      0.0070545271    -0.0092994358    -0.0080920431    -0.0015482701    -0.0007782656
  153  C 11  S      0.0612533995     0.0528795314     0.0330642477     0.0024446736     0.0009119403
  154  C 11  X      0.1589792884    -0.0704521568    -0.0536197714    -0.0050805000     0.0164459126
  155  C 11  Y     -0.0071647630     0.1556377167     0.0990705250     0.0015084368     0.0408664816
  156  C 11  Z     -0.0893747198    -0.1061507891    -0.0634746371    -0.0161906624     0.0364495958
  157  C 11  X      0.0475607650    -0.0391108686    -0.0277671935    -0.0029390564     0.0101045057
  158  C 11  Y     -0.0168569948     0.0437780340     0.0270265902    -0.0032616670     0.0229850364
  159  C 11  Z     -0.0174150126    -0.0200271017    -0.0106503336    -0.0061778301     0.0224444629
  160  C 11 XX     -0.0088745327    -0.0083029001    -0.0048464967    -0.0006161203    -0.0002992555
  161  C 11 YY      0.0081569994     0.0023465781     0.0009129066     0.0005701615    -0.0021072630
  162  C 11 ZZ      0.0044181983     0.0085487081     0.0050855132     0.0000628650     0.0023920748
  163  C 11 XY      0.0010753793     0.0107948501     0.0069015786     0.0008435639    -0.0003934310
  164  C 11 XZ      0.0044538740    -0.0055427660    -0.0038755272    -0.0003937967     0.0002949111
  165  C 11 YZ     -0.0086396938    -0.0089190612    -0.0051452979    -0.0006215344    -0.0003770340
  166  C 12  S     -0.0037599484    -0.0006807644    -0.0002713041    -0.0000739713     0.0000376549
  167  C 12  S      0.0166645752     0.0018207291     0.0001437320     0.0001354323    -0.0001138741
  168  C 12  S     -0.0555058167     0.0058297078     0.0015321958     0.0008723091     0.0017222823
  169  C 12  X     -0.1795010309     0.0518394265     0.0453381212    -0.0026915032     0.0248468343
  170  C 12  Y     -0.0260039873    -0.1778558714    -0.1109894720    -0.0176227633     0.0329492018
  171  C 12  Z      0.0998474560     0.1364097660     0.0779674128    -0.0000318785     0.0444281296
  172  C 12  X     -0.0357884467     0.0198857639     0.0168248033    -0.0016721928     0.0128739278
  173  C 12  Y     -0.0116258033    -0.0712510680    -0.0442653530    -0.0087008163     0.0190022397
  174  C 12  Z      0.0211069651     0.0551525571     0.0315007201    -0.0003566599     0.0248982969
  175  C 12 XX     -0.0142488850    -0.0046643537    -0.0018600247    -0.0001104987    -0.0014556028
  176  C 12 YY      0.0095620401     0.0000843163    -0.0007341373     0.0000643126    -0.0000459885
  177  C 12 ZZ      0.0023788786     0.0047191797     0.0028576210     0.0000053157     0.0015572629
  178  C 12 XY     -0.0015539303     0.0073076363     0.0049403803     0.0007703354    -0.0012406888
  179  C 12 XZ      0.0112599576    -0.0039019457    -0.0034272640     0.0001274794    -0.0016259517
  180  C 12 YZ     -0.0078227957    -0.0036816759    -0.0017433378    -0.0004835751     0.0007948552
  181  C 13  S     -0.0033257892    -0.0006819113    -0.0015884404    -0.0003122209    -0.0004629173
  182  C 13  S      0.0047437968     0.0080254004     0.0080890061     0.0010863511     0.0013575269
  183  C 13  S      0.0452182944    -0.0611298049    -0.0326109391    -0.0072265688    -0.0010740176
  184  C 13  X      0.1669139478    -0.0207963861    -0.0345387058    -0.0053919155     0.0141365022
  185  C 13  Y      0.0230207792     0.1574230030     0.0993927013     0.0018570158     0.0403472863
  186  C 13  Z     -0.1208397110    -0.1329139644    -0.0734270208    -0.0162167162     0.0368863513
  187  C 13  X      0.0474105003     0.0157323603     0.0000075530    -0.0005954262     0.0100100008
  188  C 13  Y      0.0190648413     0.0397081044     0.0275533186    -0.0032047855     0.0212681030
  189  C 13  Z     -0.0500526261    -0.0440536151    -0.0251678942    -0.0071622435     0.0233650601
  190  C 13 XX     -0.0063814080    -0.0064226795    -0.0033920004    -0.0002390386    -0.0009049603
  191  C 13 YY      0.0069314760    -0.0029717162    -0.0024410456    -0.0005355124     0.0019569062
  192  C 13 ZZ      0.0018918609     0.0066082373     0.0044007718     0.0006657067    -0.0009997227
  193  C 13 XY     -0.0031885008     0.0135285237     0.0091794569     0.0008671085     0.0003733360
  194  C 13 XZ      0.0072021421    -0.0080850046    -0.0059866391    -0.0001506292    -0.0017829561
  195  C 13 YZ     -0.0061858966    -0.0027731962    -0.0013306927    -0.0003451434     0.0006633538
  196  C 14  S      0.0069271097    -0.0035286427    -0.0002720457     0.0003916204     0.0006836127
  197  C 14  S     -0.0188357477     0.0012522896    -0.0038847208    -0.0010807442    -0.0016087265
  198  C 14  S      0.0052394562     0.0771784466     0.0411051985     0.0118871591    -0.0004491274
  199  C 14  X     -0.1771871683     0.0296674093     0.0451993264    -0.0003919758     0.0217974660
  200  C 14  Y     -0.0218730793    -0.1425255443    -0.0967475609    -0.0151073221     0.0197324266
  201  C 14  Z      0.0936597999     0.1151855364     0.0653732467     0.0010201403     0.0307062219
  202  C 14  X     -0.0728061252     0.0218019969     0.0215212922    -0.0003291262     0.0100091705
  203  C 14  Y     -0.0012487263    -0.0319163920    -0.0298891734    -0.0025104930     0.0141068235
  204  C 14  Z      0.0291437915     0.0182973647     0.0163216137    -0.0052219567     0.0157701662
  205  C 14 XX     -0.0081318245    -0.0084307207    -0.0048703345    -0.0007767168     0.0009639979
  206  C 14 YY      0.0046329176     0.0034156353     0.0010979803     0.0000041313     0.0007332954
  207  C 14 ZZ      0.0036744608     0.0096304443     0.0055895832     0.0009618310    -0.0018442742
  208  C 14 XY      0.0010530252     0.0111777775     0.0073402120     0.0003759940     0.0018476953
  209  C 14 XZ      0.0029744805    -0.0053665406    -0.0040394825    -0.0005271605     0.0003584362
  210  C 14 YZ     -0.0069891853    -0.0094266510    -0.0052529598    -0.0005094033    -0.0006129185
  211  H 15  S     -0.0518289960    -0.0331287964     0.0633250874     0.1490285538    -0.0055452529
  212  H 15  S     -0.0244051691    -0.0158386502     0.0303850007     0.0696301221    -0.0079960335
  213  H 16  S     -0.0908211124    -0.0056924245     0.0471865709    -0.1008372257     0.0866664809
  214  H 16  S     -0.0410203072    -0.0028058409     0.0219023695    -0.0473888516     0.0410259349
  215  H 17  S      0.0777057863     0.0116415770    -0.0622070655     0.1088648834    -0.0747676770
  216  H 17  S      0.0349757198     0.0058543082    -0.0298899274     0.0500084190    -0.0366954298
  217  H 18  S      0.0947807607     0.0079864825    -0.0352812512    -0.1129155729     0.0942972499
  218  H 18  S      0.0442220134     0.0045604061    -0.0173306804    -0.0558017927     0.0433912772
  219  H 19  S     -0.0616372964     0.0290997784     0.0187444249    -0.0356211059    -0.0672465972
  220  H 19  S     -0.0257498685     0.0130713255     0.0085764418    -0.0195301051    -0.0398181871
  221  H 20  S      0.0649637923    -0.0316730897    -0.0081630637    -0.0276941063    -0.0491895419
  222  H 20  S      0.0280450258    -0.0143799613    -0.0027867475    -0.0112103561    -0.0212159687
  223  H 21  S      0.0608865003    -0.1636077727    -0.1093215480    -0.0083236695    -0.0062849836
  224  H 21  S      0.0315740124    -0.0757585716    -0.0546131776    -0.0056378245    -0.0029503429
  225  H 22  S      0.1030427706     0.1649105937     0.0991644631     0.0113427790     0.0044163083
  226  H 22  S      0.0490870601     0.0809789805     0.0496317579     0.0062996309     0.0021540516
  227  H 23  S     -0.1989150890    -0.0074100726     0.0103211416    -0.0019606689     0.0024346625
  228  H 23  S     -0.0964413519    -0.0036843966     0.0051255507    -0.0009031028     0.0012078274
  229  H 24  S      0.0672543012    -0.1612325421    -0.1122099670    -0.0094586714    -0.0073611904
  230  H 24  S      0.0326109722    -0.0787081983    -0.0541645525    -0.0047313974    -0.0042256167
  231  H 25  S      0.1076398084     0.1736481728     0.1015974807     0.0109376994     0.0034856158
  232  H 25  S      0.0451929824     0.0809995493     0.0412865197     0.0057220792     0.0040261450
  233  C 26  S      0.0037851203     0.0038965252    -0.0135403138     0.0004705723    -0.0037821198
  234  C 26  S     -0.0144558131    -0.0098401633     0.0324042608     0.0005080417     0.0069735404
  235  C 26  S      0.0012706126    -0.0154362430     0.0297478296     0.0151601048    -0.0106819941
  236  C 26  X      0.0627430120    -0.0047753664    -0.0313908660     0.0140623795    -0.0506653863
  237  C 26  Y      0.0473572008     0.0458857880    -0.0249106486     0.0026852643    -0.0934938276
  238  C 26  Z     -0.0616065938    -0.0392725024     0.0392940764     0.0163216518    -0.0684460678
  239  C 26  X     -0.0130135963    -0.0160136542     0.0213612847    -0.0348209321    -0.0117379517
  240  C 26  Y      0.0177307300     0.0256071056    -0.0076868253     0.0033471673    -0.0475538674
  241  C 26  Z     -0.0053215679    -0.0164043385    -0.0008441993     0.0203149566    -0.0408985542
  242  C 26 XX     -0.0018852330    -0.0025422879     0.0016189061    -0.0008516778     0.0004745929
  243  C 26 YY     -0.0009477747    -0.0004102955     0.0012670967     0.0005405559     0.0006693811
  244  C 26 ZZ     -0.0009484553     0.0013073542     0.0034765920    -0.0005107690    -0.0000857579
  245  C 26 XY     -0.0002808102     0.0027676592     0.0026148020    -0.0008571123     0.0007210722
  246  C 26 XZ     -0.0004488009    -0.0013049177    -0.0023447442    -0.0001020876    -0.0000106671
  247  C 26 YZ     -0.0004946538    -0.0016381093    -0.0008098441     0.0008842270    -0.0006898335
  248  C 27  S      0.0254679297    -0.0002686289     0.0029109349    -0.0007177248     0.0017070679
  249  C 27  S     -0.0609342214    -0.0002645462    -0.0063980191     0.0044896022    -0.0044520624
  250  C 27  S     -0.0352988348     0.0117488716    -0.0302526837     0.0203359762    -0.0018988468
  251  C 27  X     -0.1134169687    -0.0303761769     0.0160283169     0.0009086099    -0.0188735663
  252  C 27  Y      0.0322665451     0.0674467556     0.0086952970     0.0021581382    -0.0605222201
  253  C 27  Z      0.0305922113    -0.0460590294    -0.0159142973     0.0123529019    -0.0541017517
  254  C 27  X     -0.0501692156    -0.0198421148     0.0236353349    -0.0106372173    -0.0114125187
  255  C 27  Y      0.0183194087     0.0234291182    -0.0029030276    -0.0022450098    -0.0326481416
  256  C 27  Z      0.0116255938    -0.0105806231    -0.0106337948     0.0181665594    -0.0289964962
  257  C 27 XX     -0.0043064036    -0.0006933449    -0.0030955985    -0.0004138607     0.0027365343
  258  C 27 YY     -0.0025447098    -0.0001719609    -0.0002116016     0.0003793390    -0.0002348555
  259  C 27 ZZ     -0.0040723743     0.0007864614     0.0020389691     0.0012925437    -0.0032104160
  260  C 27 XY     -0.0026181855     0.0013355795     0.0037294299     0.0001504906     0.0045680220
  261  C 27 XZ      0.0015663823    -0.0009428457    -0.0016164761    -0.0009600791     0.0025469298
  262  C 27 YZ     -0.0000578489    -0.0006958948    -0.0016355755    -0.0000102824    -0.0023279139
  263  C 28  S      0.0035222249    -0.0068269928     0.0037377783     0.0164478959    -0.0047242550
  264  C 28  S     -0.0096662006     0.0169532490    -0.0104886484    -0.0380546626     0.0145050736
  265  C 28  S      0.0361839352     0.0623561999    -0.1088677508    -0.0506457532    -0.0149806259
  266  C 28  X      0.0145128232     0.0581706217    -0.0753601688     0.0125314693    -0.0436235313
  267  C 28  Y      0.0091552353    -0.0387565736     0.0827354454    -0.0954808384    -0.0548315715
  268  C 28  Z     -0.0328489370     0.0188363109    -0.0328802104    -0.0693692054    -0.0723207195
  269  C 28  X      0.0021158765     0.0346550497    -0.0473470607     0.0155387661    -0.0290455113
  270  C 28  Y      0.0182389700    -0.0241104292     0.0413577947    -0.1053339287    -0.0006719985
  271  C 28  Z     -0.0343223029     0.0104282370    -0.0069749500     0.0164923808    -0.0550854631
  272  C 28 XX     -0.0019950484     0.0001424419     0.0026188459    -0.0050900477    -0.0036718102
  273  C 28 YY      0.0019450975     0.0011446441    -0.0034701151     0.0039773756     0.0090805707
  274  C 28 ZZ     -0.0020908710    -0.0005917795     0.0020751182    -0.0061182266    -0.0016127537
  275  C 28 XY     -0.0020147018    -0.0021714252     0.0047156802     0.0044767538    -0.0095193897
  276  C 28 XZ      0.0043636770     0.0027420384    -0.0060657243    -0.0040171810    -0.0095166729
  277  C 28 YZ     -0.0016258759     0.0007675722     0.0005006796    -0.0009948107     0.0063877010

                         51               52               53               54               55
                   -0.3619191165    -0.3585484926    -0.3230061226    -0.2984145623    -0.2876031852
    1  C  1  S      0.0102514551    -0.0083952948    -0.0070923750     0.0040874960     0.0001082556
    2  C  1  S     -0.0240507977     0.0200111595     0.0119323688    -0.0068118479    -0.0001462442
    3  C  1  S     -0.0172874496    -0.0038849782     0.0854112392    -0.0483847986    -0.0015221502
    4  C  1  X     -0.0389084500     0.1340951286    -0.0006499871     0.0366066706     0.0009967946
    5  C  1  Y      0.0717460308    -0.0572967003     0.0506908212    -0.0610176252    -0.0019069514
    6  C  1  Z     -0.0116844307     0.0366721128     0.0006927354    -0.0351966162    -0.0008773226
    7  C  1  X     -0.0119677417     0.0546173787     0.0034026474     0.0119406922     0.0004574529
    8  C  1  Y      0.0305903111    -0.0208730958     0.0431146876    -0.0458992621    -0.0013691674
    9  C  1  Z     -0.0065661999     0.0263674428    -0.0156424430    -0.0203165067    -0.0002970487
   10  C  1 XX     -0.0014762082     0.0033702219    -0.0057012413     0.0086576090     0.0003224344
   11  C  1 YY      0.0011871051     0.0007032001     0.0065021639    -0.0059083104    -0.0002125119
   12  C  1 ZZ     -0.0043833379    -0.0005427780     0.0018125162    -0.0045998433    -0.0001537783
   13  C  1 XY      0.0003974062    -0.0032077103    -0.0004996231    -0.0037349110    -0.0001216317
   14  C  1 XZ      0.0035560105    -0.0043309515    -0.0026621454     0.0066128698     0.0001834377
   15  C  1 YZ      0.0022881418     0.0010951167     0.0006251045     0.0012966310    -0.0000326095
   16  C  2  S     -0.0051229479     0.0100981359     0.0036926971    -0.0075803847    -0.0002006999
   17  C  2  S      0.0098629049    -0.0256911304    -0.0089449478     0.0179456396     0.0005015879
   18  C  2  S      0.0292996629    -0.0047966008    -0.0307610569     0.0240650769     0.0005419525
   19  C  2  X     -0.0382805961     0.0136408566     0.0989666587    -0.0939824997    -0.0049702319
   20  C  2  Y      0.0181363349    -0.0802333156    -0.0933644954     0.1031780013     0.0052280586
   21  C  2  Z      0.0381687747    -0.0691152557    -0.0624103540     0.0738258325     0.0024757545
   22  C  2  X     -0.0176607147     0.0223347165     0.0632113903    -0.0734903131    -0.0039081684
   23  C  2  Y      0.0168511570    -0.0382983713    -0.0643366914     0.0773282545     0.0037225317
   24  C  2  Z      0.0158515340    -0.0329283933    -0.0459622407     0.0454145267     0.0017975802
   25  C  2 XX      0.0003976106     0.0032783761     0.0022814436    -0.0010812443    -0.0001198197
   26  C  2 YY      0.0043815116    -0.0019092392    -0.0070369741     0.0062147945     0.0002628413
   27  C  2 ZZ     -0.0028455359    -0.0059554094     0.0029753574    -0.0021704956    -0.0000569834
   28  C  2 XY      0.0029109327     0.0017607187     0.0006288477    -0.0012227001    -0.0001091635
   29  C  2 XZ     -0.0001707447    -0.0021113112    -0.0050764301     0.0055866157     0.0002682959
   30  C  2 YZ      0.0015521614    -0.0015093607     0.0041583326    -0.0039905897    -0.0001902289
   31  C  3  S     -0.0100731441    -0.0057152841     0.0128524597    -0.0108962601    -0.0000791575
   32  C  3  S      0.0249186158     0.0136336241    -0.0306064520     0.0270342547     0.0001308834
   33  C  3  S      0.0146704936    -0.0119827126    -0.0340190509     0.0315416509     0.0013652788
   34  C  3  X      0.0512747064     0.0639803823     0.0678759693    -0.0587820727    -0.0049489028
   35  C  3  Y      0.0820694414    -0.0149145008    -0.1655823351     0.1389098016     0.0052852277
   36  C  3  Z      0.0403350688     0.0197953778    -0.0602598013     0.0430080694     0.0014158899
   37  C  3  X      0.0259347538     0.0253716494     0.0525419370    -0.0528872293    -0.0034226379
   38  C  3  Y      0.0516005017    -0.0143300360    -0.1070673510     0.1026056389     0.0040044111
   39  C  3  Z      0.0142895635     0.0064511814    -0.0340154139     0.0287171323     0.0011737330
   40  C  3 XX      0.0050774466     0.0012188102    -0.0041034466     0.0078166434     0.0002468776
   41  C  3 YY      0.0007940842     0.0047572993     0.0014921286    -0.0058252873    -0.0003298690
   42  C  3 ZZ     -0.0014398967    -0.0040831195    -0.0030564613     0.0026901606     0.0000925977
   43  C  3 XY      0.0036170329     0.0016414881    -0.0031794127     0.0023169188     0.0000531888
   44  C  3 XZ     -0.0012921851     0.0021473378     0.0045431637    -0.0042666268    -0.0002320676
   45  C  3 YZ      0.0005326432    -0.0002084244    -0.0045267283     0.0018514064     0.0001085495
   46  C  4  S      0.0041765864    -0.0034373803    -0.0190420731    -0.0015044426     0.0000334674
   47  C  4  S     -0.0070387244     0.0059300422     0.0400415095     0.0067436276     0.0000958143
   48  C  4  S     -0.0291319059     0.0500516611     0.0905148480    -0.0355106120    -0.0021835720
   49  C  4  X     -0.0143736919    -0.0270720926     0.1067069567     0.0632064660     0.0018520670
   50  C  4  Y     -0.0515568995    -0.0495581208    -0.0103677838    -0.0939607713    -0.0016607342
   51  C  4  Z     -0.1189342252    -0.0101920833     0.0293933700    -0.0594381182    -0.0006885189
   52  C  4  X     -0.0058700877    -0.0229677456     0.0485076865     0.0410506555     0.0011995405
   53  C  4  Y     -0.0258632342    -0.0307801197    -0.0004225976    -0.0433257735    -0.0007483239
   54  C  4  Z     -0.0585135410    -0.0011430765     0.0279267703    -0.0437473250    -0.0004570477
   55  C  4 XX      0.0028541186     0.0034932390    -0.0041961203     0.0108369471     0.0002733857
   56  C  4 YY     -0.0008625208    -0.0008628154     0.0083313346    -0.0046356498    -0.0001225680
   57  C  4 ZZ     -0.0033438420    -0.0017540274     0.0035477678    -0.0056116037    -0.0001441770
   58  C  4 XY      0.0051310846     0.0003538819    -0.0017253019    -0.0017153401    -0.0001740604
   59  C  4 XZ      0.0076598085     0.0005481349    -0.0044639191     0.0101708752     0.0001641941
   60  C  4 YZ     -0.0020438351     0.0033923567    -0.0014836616    -0.0008788267    -0.0000478950
   61  C  5  S     -0.0112204702     0.0186593603     0.0056248097    -0.0130100716    -0.0004695407
   62  C  5  S      0.0258852821    -0.0455176244    -0.0158643410     0.0312458265     0.0011885315
   63  C  5  S      0.0176447382    -0.0058805627    -0.0258961316     0.0588037891     0.0016947234
   64  C  5  X      0.0266399465     0.0440205678    -0.0200342228    -0.0038539389    -0.0021004329
   65  C  5  Y      0.0569834054     0.1000540891     0.0077896096     0.1805190780     0.0015223649
   66  C  5  Z      0.1154097663    -0.0134619039    -0.0502278852     0.0577203086    -0.0019614460
   67  C  5  X      0.0349678610     0.0157616835    -0.0448369138    -0.0151477464    -0.0011976367
   68  C  5  Y      0.0599823346     0.0384092297    -0.0052361587     0.1136627491     0.0014269269
   69  C  5  Z      0.0516504800     0.0270834452    -0.0096181697     0.0544114161    -0.0011463777
   70  C  5 XX      0.0049430552     0.0045232926     0.0067489231     0.0098020571     0.0001297341
   71  C  5 YY     -0.0006648473    -0.0060407100     0.0012912624    -0.0024462791     0.0000566410
   72  C  5 ZZ     -0.0008140264    -0.0051880777    -0.0107250321    -0.0005833625     0.0000710380
   73  C  5 XY      0.0069916712     0.0048245946    -0.0132371738    -0.0042559913    -0.0002049432
   74  C  5 XZ      0.0072012838     0.0022301489     0.0097273451     0.0064237245    -0.0000479747
   75  C  5 YZ     -0.0048686138    -0.0011689909     0.0055466627     0.0001738334     0.0000646133
   76  C  6  S      0.0091337027     0.0011824047    -0.0141947014     0.0272006935     0.0007069357
   77  C  6  S     -0.0235526498     0.0029898084     0.0420561229    -0.0683741654    -0.0018089942
   78  C  6  S     -0.0076574221    -0.0407790012    -0.0435777186    -0.0250192139    -0.0005015097
   79  C  6  X     -0.0230710377    -0.0635946594    -0.0510387425    -0.0437979605     0.0003335977
   80  C  6  Y     -0.0375659236     0.0390144098    -0.0546990578     0.0692042514     0.0020788911
   81  C  6  Z      0.1222020056    -0.0227714653    -0.0173083330     0.0793153321     0.0016200262
   82  C  6  X     -0.0130840567    -0.0391310855    -0.0345221493    -0.0216276692     0.0001597564
   83  C  6  Y     -0.0296706729     0.0329337983     0.0018899529     0.0133238654     0.0004546666
   84  C  6  Z      0.0621444187     0.0020978356     0.0146672868     0.0335640016     0.0003577353
   85  C  6 XX     -0.0011753466     0.0021311849     0.0037634947     0.0019810037     0.0000043194
   86  C  6 YY      0.0012795827    -0.0000830386     0.0053719047    -0.0055749239    -0.0001773557
   87  C  6 ZZ     -0.0040979583    -0.0009078138    -0.0014343762    -0.0087510027    -0.0001624579
   88  C  6 XY      0.0032380439    -0.0089326252    -0.0028975291    -0.0034137135     0.0000053061
   89  C  6 XZ      0.0055269378    -0.0003796931    -0.0066481508     0.0049609467     0.0001640136
   90  C  6 YZ      0.0012378476    -0.0015734230    -0.0033391321     0.0042826341     0.0001443452
   91  C  7  S     -0.0010617790     0.0027888211    -0.0053030448     0.0005091026     0.0000392939
   92  C  7  S      0.0032025094    -0.0070895380     0.0103810188    -0.0004586679    -0.0000665882
   93  C  7  S     -0.0022966394     0.0087904777     0.0340160816    -0.0066759067    -0.0004333973
   94  C  7  X     -0.2079485176     0.2508253691    -0.0267208751     0.0006968435     0.0007091480
   95  C  7  Y     -0.1304358291     0.0065129904     0.0397775887    -0.0383461939     0.0000905135
   96  C  7  Z     -0.0171490071    -0.1929475323     0.0286405561    -0.0604801873    -0.0002761563
   97  C  7  X     -0.1259418132     0.1492655451     0.0035632462     0.0226510823     0.0008748810
   98  C  7  Y     -0.0837933453     0.0290605246    -0.0003954754    -0.0383950738    -0.0000959462
   99  C  7  Z     -0.0007262603    -0.1358843961     0.0315931425    -0.0382562763    -0.0003533004
  100  C  7 XX     -0.0118128127     0.0158078754     0.0010905354     0.0028293153     0.0001236890
  101  C  7 YY      0.0126821504    -0.0029635313    -0.0017280459     0.0054266066    -0.0000514174
  102  C  7 ZZ     -0.0001310936    -0.0148852375     0.0042068189    -0.0090302046    -0.0001239386
  103  C  7 XY      0.0079434972    -0.0144585290     0.0012920237    -0.0034463351    -0.0001078585
  104  C  7 XZ     -0.0072920123     0.0027593030     0.0007491852    -0.0034843083    -0.0000044826
  105  C  7 YZ     -0.0048842099     0.0136998489    -0.0020794065     0.0057522257     0.0001331188
  106  C  8  S      0.0004238643    -0.0006987021     0.0000702727     0.0001700252     0.0000074421
  107  C  8  S     -0.0016445772     0.0022689380     0.0003951326     0.0001781903     0.0000043497
  108  C  8  S      0.0039327212    -0.0083626916     0.0026244862     0.0075070779     0.0002894063
  109  C  8  X      0.0265887138     0.0158889595    -0.0022178889    -0.0883645852     0.0007028508
  110  C  8  Y      0.0395367512     0.0256433727     0.1022451953    -0.1176705245     0.0021182145
  111  C  8  Z      0.0445069724     0.0441532986    -0.0067015252    -0.1779909750     0.0013836618
  112  C  8  X      0.0208759706     0.0015232024    -0.0068409856    -0.0690053234    -0.0001127041
  113  C  8  Y      0.0151578426     0.0234957604     0.0740933895    -0.0753000430     0.0006409884
  114  C  8  Z      0.0279891603     0.0209009867    -0.0096747968    -0.1180213683     0.0000328132
  115  C  8 XX     -0.0056403495    -0.0029163005    -0.0077993540    -0.0043935856    -0.0033859590
  116  C  8 YY      0.0001889289     0.0001463100    -0.0004660422    -0.0002953429     0.0181984658
  117  C  8 ZZ      0.0051122768     0.0032037799     0.0086178656     0.0047212453    -0.0148167140
  118  C  8 XY     -0.0061261956    -0.0046007200     0.0116785031     0.0053485267     0.0024953778
  119  C  8 XZ     -0.0045375594    -0.0028705302    -0.0080639568    -0.0042712338    -0.0082045924
  120  C  8 YZ      0.0029925354     0.0025334535    -0.0053474760    -0.0024462743     0.0036071399
  121  N  9  S     -0.0000180587    -0.0009665876     0.0001414062    -0.0002430076    -0.0000004556
  122  N  9  S      0.0001946927    -0.0022866334     0.0009833197     0.0000914700    -0.0000022300
  123  N  9  S     -0.0051382153     0.0103537800    -0.0212285010    -0.0146326836    -0.0000567689
  124  N  9  X      0.2282687661    -0.2768139155     0.0060202023    -0.0188268068    -0.0013993558
  125  N  9  Y      0.1428922582    -0.0271396562    -0.0065987943     0.0529759960    -0.0001920920
  126  N  9  Z      0.0118142678     0.2321195314    -0.0615961969     0.0974970748     0.0011048579
  127  N  9  X     -0.1327514183     0.1609729942    -0.0000537022     0.0134042843     0.0008884723
  128  N  9  Y     -0.0848273751     0.0179330808    -0.0011438228    -0.0365206849     0.0001052532
  129  N  9  Z     -0.0065794173    -0.1384210205     0.0406138817    -0.0600587502    -0.0007414117
  130  N  9 XX      0.0128779115    -0.0156607368     0.0012367660    -0.0003884609    -0.0000624102
  131  N  9 YY     -0.0136525653     0.0021107826     0.0014133805    -0.0043145623     0.0000242275
  132  N  9 ZZ      0.0008457964     0.0134913130    -0.0027427067     0.0050445562     0.0000448637
  133  N  9 XY     -0.0077574931     0.0140911373    -0.0006274045     0.0019981776     0.0000425242
  134  N  9 XZ      0.0084236768    -0.0021198913    -0.0017317097     0.0023524653    -0.0000112375
  135  N  9 YZ      0.0043477360    -0.0134055030     0.0028553410    -0.0029304558    -0.0000532596
  136  C 10  S      0.0002587194     0.0015463061    -0.0193561582    -0.0096723314    -0.0002068124
  137  C 10  S     -0.0005118807    -0.0037037432     0.0446922054     0.0224556319     0.0005124293
  138  C 10  S      0.0015675339    -0.0036985872     0.0356612865     0.0252999505     0.0004219508
  139  C 10  X     -0.0136772731    -0.0025248383    -0.0336263603    -0.0521436933     0.1046795128
  140  C 10  Y     -0.0227488404    -0.0071379915    -0.0381937314    -0.0802327769     0.1892758592
  141  C 10  Z     -0.0259610353    -0.0222130411     0.0723238151    -0.0379192005     0.2083602342
  142  C 10  X     -0.0090460691    -0.0001634450    -0.0009467822    -0.0245691777     0.0765400908
  143  C 10  Y     -0.0135527538    -0.0048652551     0.0014124352    -0.0477757826     0.1380670038
  144  C 10  Z     -0.0124570125    -0.0112924925     0.0150289973    -0.0463507192     0.1513227564
  145  C 10 XX     -0.0035783873    -0.0023803577    -0.0017045104     0.0040886274     0.0065666849
  146  C 10 YY     -0.0005879001    -0.0009958363     0.0017390810     0.0079696850    -0.0006245623
  147  C 10 ZZ      0.0042099389     0.0027524178     0.0064999003    -0.0086322580    -0.0058636110
  148  C 10 XY     -0.0040269412    -0.0030834611    -0.0001577318     0.0067736837     0.0066300757
  149  C 10 XZ     -0.0028175346    -0.0018816946    -0.0005635449     0.0020287476     0.0057782313
  150  C 10 YZ      0.0017709540     0.0015205502    -0.0008436213    -0.0021466026    -0.0035429112
  151  C 11  S     -0.0000699038    -0.0007912753     0.0082938635     0.0040391309     0.0000769541
  152  C 11  S      0.0002356481     0.0019518310    -0.0203651494    -0.0098918297    -0.0001815893
  153  C 11  S      0.0013775514    -0.0010356742    -0.0213378097    -0.0150775092    -0.0003953052
  154  C 11  X     -0.0403752544    -0.0319952737     0.0093836570     0.0535818362     0.1023321721
  155  C 11  Y     -0.0754435068    -0.0545947176    -0.0072572552     0.0813531077     0.1844545278
  156  C 11  Z     -0.0819577492    -0.0519283960    -0.0565081331     0.0705535022     0.2017866887
  157  C 11  X     -0.0266938720    -0.0189624629     0.0127155900     0.0429135027     0.0739915221
  158  C 11  Y     -0.0473093135    -0.0333671130    -0.0190429269     0.0521475484     0.1330825855
  159  C 11  Z     -0.0516780659    -0.0351922250    -0.0292616374     0.0539320850     0.1457804602
  160  C 11 XX     -0.0013731794    -0.0005980026    -0.0045427637     0.0043790313    -0.0069339705
  161  C 11 YY      0.0050195231     0.0034289441     0.0017011774    -0.0073502861     0.0004675856
  162  C 11 ZZ     -0.0036231456    -0.0026029731     0.0000460795     0.0015026282     0.0064376608
  163  C 11 XY      0.0001428298    -0.0003342192     0.0015833813     0.0047334361    -0.0070301039
  164  C 11 XZ     -0.0025382299    -0.0018686408    -0.0025972186     0.0066688741    -0.0060185652
  165  C 11 YZ      0.0012303097     0.0012720703    -0.0009723798    -0.0045723708     0.0036751152
  166  C 12  S     -0.0000505311     0.0000927008     0.0000115007     0.0000206198     0.0000020525
  167  C 12  S      0.0000918875    -0.0001127473    -0.0001683400    -0.0001321434    -0.0000152814
  168  C 12  S     -0.0048650079     0.0075208554     0.0008161531     0.0016641547     0.0000652786
  169  C 12  X     -0.0534771234    -0.0364583518    -0.0178661038     0.0802979328    -0.0021908284
  170  C 12  Y     -0.0940744057    -0.0635792406    -0.0548781813     0.1379944481    -0.0041007783
  171  C 12  Z     -0.1032391017    -0.0759074543    -0.0351101705     0.1588840117    -0.0043776439
  172  C 12  X     -0.0316741942    -0.0240278181    -0.0120357009     0.0574998604    -0.0017083434
  173  C 12  Y     -0.0562322958    -0.0420062496    -0.0397586673     0.0961688620    -0.0031689626
  174  C 12  Z     -0.0651781438    -0.0439761907    -0.0215753712     0.1157011514    -0.0033007908
  175  C 12 XX      0.0029717406     0.0023610849     0.0001145864    -0.0031486683    -0.0031787724
  176  C 12 YY     -0.0001240568    -0.0002222745    -0.0001839341     0.0000745955     0.0176748863
  177  C 12 ZZ     -0.0028908716    -0.0020649977     0.0000381753     0.0030453269    -0.0144999402
  178  C 12 XY      0.0030355005     0.0020024804     0.0025825080    -0.0022180576     0.0023588018
  179  C 12 XZ      0.0027846585     0.0017832096    -0.0000982382    -0.0027692617    -0.0078662493
  180  C 12 YZ     -0.0016554106    -0.0009629793    -0.0012243318     0.0011734006     0.0035337001
  181  C 13  S      0.0003680144     0.0003315426    -0.0084502374    -0.0040527004    -0.0000770252
  182  C 13  S     -0.0009962052    -0.0007522512     0.0206703020     0.0097105148     0.0001696035
  183  C 13  S      0.0048590949    -0.0069048936     0.0162704048     0.0100865206     0.0002845670
  184  C 13  X     -0.0380730332    -0.0273896578    -0.0517586317     0.0253689345    -0.1046600049
  185  C 13  Y     -0.0744358176    -0.0539386798    -0.0051411104     0.0826049268    -0.1882128962
  186  C 13  Z     -0.0815988587    -0.0530171763    -0.0265011569     0.0848925378    -0.2062560192
  187  C 13  X     -0.0258857792    -0.0158533716    -0.0307498779     0.0185283800    -0.0754763624
  188  C 13  Y     -0.0424991668    -0.0391759167    -0.0172035789     0.0518046304    -0.1358109857
  189  C 13  Z     -0.0542940803    -0.0298800638    -0.0079418209     0.0661765002    -0.1485843551
  190  C 13 XX      0.0004285177     0.0002575181    -0.0003565736     0.0034085431     0.0067410342
  191  C 13 YY     -0.0049094594    -0.0034597488    -0.0018795515     0.0068078879    -0.0006435196
  192  C 13 ZZ      0.0044087543     0.0030812890     0.0049833003    -0.0088488086    -0.0060756867
  193  C 13 XY     -0.0012622743    -0.0011974149     0.0016701285     0.0066545211     0.0068419792
  194  C 13 XZ      0.0019271259     0.0013559955    -0.0020816531    -0.0001002414     0.0058985431
  195  C 13 YZ     -0.0007962981    -0.0003294796    -0.0003507622    -0.0011961427    -0.0036219873
  196  C 14  S     -0.0006048418    -0.0009549592     0.0194239732     0.0096573928     0.0002016739
  197  C 14  S      0.0008015792     0.0032101750    -0.0448471360    -0.0221983382    -0.0004641383
  198  C 14  S     -0.0053046250     0.0070651969    -0.0298363835    -0.0203816989    -0.0006053228
  199  C 14  X     -0.0161025013    -0.0101026135     0.0775092356     0.0003640569    -0.1031833008
  200  C 14  Y     -0.0210579939    -0.0070993756    -0.0410152072    -0.0798769808    -0.1879356659
  201  C 14  Z     -0.0240763521    -0.0167652149     0.0193235299    -0.0613139112    -0.2053651919
  202  C 14  X     -0.0058698175    -0.0077324619     0.0158985965    -0.0198252553    -0.0746238916
  203  C 14  Y     -0.0196882431     0.0068315116     0.0003486291    -0.0427918199    -0.1349094260
  204  C 14  Z     -0.0072746213    -0.0171554486     0.0076249274    -0.0493168211    -0.1478213441
  205  C 14 XX     -0.0040441918    -0.0021916906    -0.0035581696     0.0058083144    -0.0066754720
  206  C 14 YY      0.0010839055     0.0010498670    -0.0019538419    -0.0085167583    -0.0000927730
  207  C 14 ZZ      0.0029425802     0.0017649472    -0.0011010643    -0.0006669387     0.0066929599
  208  C 14 XY     -0.0036969346    -0.0030387235     0.0006778683     0.0053817966    -0.0069449194
  209  C 14 XZ     -0.0034397592    -0.0024376603    -0.0046406186     0.0063697569    -0.0056682613
  210  C 14 YZ      0.0020406590     0.0018482635     0.0009879535    -0.0041013835     0.0035031791
  211  H 15  S     -0.0334212253     0.0030668237    -0.0019936311    -0.0460588609    -0.0011284752
  212  H 15  S     -0.0101257093    -0.0122022597    -0.0009462754    -0.0276904606    -0.0007200304
  213  H 16  S      0.0239363172     0.0429773494    -0.0039385048    -0.0035276436    -0.0003998743
  214  H 16  S      0.0139868681     0.0233738990    -0.0013658439    -0.0028250191    -0.0003388522
  215  H 17  S     -0.0397643652    -0.0315313171     0.0245122286    -0.0126514831    -0.0000288987
  216  H 17  S     -0.0240241842    -0.0169057734     0.0136517485    -0.0127242804    -0.0001754102
  217  H 18  S      0.0117483097    -0.0394884685     0.0311156488    -0.0417704499    -0.0009686899
  218  H 18  S      0.0100554593    -0.0196804411    -0.0059319783    -0.0345050789    -0.0004186430
  219  H 19  S      0.0451698598    -0.0417462652    -0.0630769137     0.0331134870     0.0016720631
  220  H 19  S      0.0282342441    -0.0192483507    -0.0414819010     0.0310443703     0.0011899036
  221  H 20  S     -0.0123293795     0.0773760742     0.0350150586     0.0543120486     0.0002890791
  222  H 20  S     -0.0044833409     0.0368643657     0.0117869963     0.0481356036     0.0008355058
  223  H 21  S      0.0010594397     0.0017989763    -0.0104360707    -0.0016862011     0.0000254652
  224  H 21  S      0.0008869299     0.0028016037    -0.0295710610    -0.0137722336    -0.0002796651
  225  H 22  S     -0.0001063979    -0.0056711918     0.0333482100     0.0131484356     0.0002449480
  226  H 22  S     -0.0001927804    -0.0034775410     0.0253729965     0.0114974644     0.0002354488
  227  H 23  S     -0.0012928125     0.0017712658     0.0005699225     0.0001368461     0.0000281089
  228  H 23  S     -0.0006815073     0.0008946868     0.0004770298     0.0001749346     0.0000289734
  229  H 24  S      0.0020203462     0.0029966230    -0.0341080556    -0.0132104811    -0.0002570018
  230  H 24  S      0.0025289532    -0.0005174820    -0.0248816422    -0.0111852317    -0.0002194843
  231  H 25  S      0.0008108452    -0.0047333404     0.0098129008     0.0018114165     0.0000396423
  232  H 25  S     -0.0072448299     0.0094956571     0.0253962494     0.0153194411     0.0003481230
  233  C 26  S      0.0052178129    -0.0070708021     0.0005357572     0.0028638821     0.0000693442
  234  C 26  S     -0.0106069609     0.0141662307    -0.0009025177    -0.0057915752    -0.0001357074
  235  C 26  S     -0.0130690303     0.0160588044     0.0109601252    -0.0208705306    -0.0009407624
  236  C 26  X      0.0992333353     0.0200882201     0.1108318914     0.0913284009     0.0000156477
  237  C 26  Y      0.1572036494     0.1296157245    -0.2696208787    -0.0384392247    -0.0038015813
  238  C 26  Z      0.1565209712     0.0995917526     0.2098011664     0.1591462568    -0.0005007028
  239  C 26  X      0.0712437990    -0.0000636232     0.0281453879     0.0427596570    -0.0004366794
  240  C 26  Y      0.0794258036     0.0683675377    -0.1608216939    -0.0202975000    -0.0030851941
  241  C 26  Z      0.0725491011     0.0561901077     0.1386802923     0.1218532028    -0.0004554655
  242  C 26 XX      0.0020907630     0.0030099105     0.0112194694     0.0000981240     0.0000346732
  243  C 26 YY     -0.0005453451     0.0010852876    -0.0000797166    -0.0001732643     0.0001227938
  244  C 26 ZZ     -0.0029982684    -0.0017327046    -0.0109653676    -0.0018574799    -0.0002258564
  245  C 26 XY      0.0037562104     0.0016958653    -0.0120779968    -0.0138488378    -0.0002081724
  246  C 26 XZ      0.0018757170     0.0024343791     0.0095224688     0.0019536791     0.0000611947
  247  C 26 YZ     -0.0015085714    -0.0013248982     0.0060877954     0.0069035296     0.0001326292
  248  C 27  S     -0.0025417144     0.0039736426     0.0004909380    -0.0007916237    -0.0000375933
  249  C 27  S      0.0042008720    -0.0084062938     0.0018656398     0.0030270770     0.0001139967
  250  C 27  S     -0.0163055408     0.0110404185     0.0187764656     0.0131321804     0.0003818872
  251  C 27  X      0.0671196260     0.0566141600     0.1107531774     0.0336319627     0.0003538956
  252  C 27  Y      0.1426536666     0.1131050325    -0.2411537817    -0.1518849077    -0.0036791130
  253  C 27  Z      0.1509600566     0.0827768471     0.2315548283     0.0791495555     0.0009539837
  254  C 27  X      0.0471946222     0.0206683304     0.0564388623     0.0015349690     0.0001689995
  255  C 27  Y      0.0813536487     0.0567317184    -0.1471532366    -0.1009330164    -0.0016166999
  256  C 27  Z      0.0725386027     0.0545692319     0.1471802456     0.0528000460     0.0015310854
  257  C 27 XX     -0.0046066851    -0.0025329866    -0.0087017322    -0.0119037630    -0.0002481225
  258  C 27 YY      0.0000570515    -0.0002733215    -0.0000457934     0.0001742461     0.0017608947
  259  C 27 ZZ      0.0049180811     0.0016627760     0.0089521883     0.0125036982    -0.0014790406
  260  C 27 XY     -0.0053896158    -0.0047735919     0.0164501976    -0.0023951763     0.0004707709
  261  C 27 XZ     -0.0041683321    -0.0015568658    -0.0075209439    -0.0110889453    -0.0007629241
  262  C 27 YZ      0.0027760900     0.0022925583    -0.0081188766     0.0013551951     0.0002357891
  263  C 28  S     -0.0030857301    -0.0061935648     0.0303018829    -0.0051300568    -0.0003504798
  264  C 28  S      0.0080161099     0.0130697712    -0.0742381295     0.0135702888     0.0009098885
  265  C 28  S      0.0217522284    -0.0134901239    -0.0634867362     0.0251297658     0.0014265731
  266  C 28  X      0.0396915633    -0.0960494308    -0.0052944467    -0.0656610663    -0.0026250406
  267  C 28  Y      0.0145194064     0.0036169919    -0.0611439747     0.0417424153     0.0003154298
  268  C 28  Z     -0.0177185346     0.0536624555     0.0284945979     0.1012218012     0.0014651533
  269  C 28  X      0.0424629267    -0.0919971695     0.0127109503    -0.0410209622    -0.0016803533
  270  C 28  Y      0.0118342960     0.0067933569    -0.0451549871     0.0109674703    -0.0000207467
  271  C 28  Z     -0.0209278709     0.0393876627     0.0120058966     0.0838071448     0.0013055293
  272  C 28 XX     -0.0076803322     0.0143499519    -0.0047946346     0.0040803704     0.0000839498
  273  C 28 YY      0.0115424361    -0.0011876388    -0.0055910370     0.0073888967     0.0000609543
  274  C 28 ZZ     -0.0029074265    -0.0101717692    -0.0019185293    -0.0075863691     0.0000667717
  275  C 28 XY      0.0063741060    -0.0072178888    -0.0019081750     0.0013027308    -0.0000873784
  276  C 28 XZ     -0.0035085935     0.0008972845     0.0022182944     0.0009127067     0.0000152096
  277  C 28 YZ     -0.0036709103     0.0088604041    -0.0006833750    -0.0011669503    -0.0000447997

                         56               57               58               59               60
                   -0.2831735687    -0.2178521301    -0.0920285808    -0.0026403286     0.0037956517
    1  C  1  S      0.0033536836     0.0023880678     0.0009237145    -0.0024047243    -0.0000288833
    2  C  1  S     -0.0027812273    -0.0010556017    -0.0060741023     0.0029962406     0.0001503677
    3  C  1  S     -0.0729775775    -0.0554816975    -0.0092801202     0.1143426911    -0.0013813047
    4  C  1  X      0.0356650614    -0.0175845198     0.0119459928     0.0026760174     0.0000573525
    5  C  1  Y     -0.0620348127    -0.0346431393     0.0151135613     0.0107991233    -0.0000368696
    6  C  1  Z     -0.0251925823    -0.0287383776     0.0188587924    -0.0006519507     0.0000023735
    7  C  1  X      0.0139216608    -0.0202706187    -0.0059602883    -0.0113801119    -0.0004144613
    8  C  1  Y     -0.0511920756    -0.0375708966    -0.0109018694     0.0895589964    -0.0005890736
    9  C  1  Z     -0.0046254963    -0.0134600402    -0.0010636451    -0.0193907490    -0.0000333778
   10  C  1 XX      0.0117452691     0.0040319118    -0.0101958449     0.0094767447     0.0000276524
   11  C  1 YY     -0.0073898021    -0.0058345152     0.0099358923    -0.0068876997    -0.0000093716
   12  C  1 ZZ     -0.0054258280     0.0014144943    -0.0009350804    -0.0017304573     0.0000078341
   13  C  1 XY     -0.0046533082     0.0055413687    -0.0066261066    -0.0016874816    -0.0000140201
   14  C  1 XZ      0.0056772822     0.0093487997    -0.0114535336     0.0037266696     0.0000022316
   15  C  1 YZ     -0.0019625125     0.0008698536     0.0045376953    -0.0067318051    -0.0000080340
   16  C  2  S     -0.0058223216    -0.0177645310     0.0185912512    -0.0021401405    -0.0000098215
   17  C  2  S      0.0149947031     0.0427471815    -0.0434499090     0.0012717038     0.0000214144
   18  C  2  S      0.0233224458     0.0594253413    -0.0828834443    -0.0306890835     0.0002426872
   19  C  2  X     -0.2018899081     0.1040424047     0.0121450271    -0.1310629238    -0.0003481945
   20  C  2  Y      0.2072866182    -0.0516882373    -0.0456290556     0.1181263807     0.0003313409
   21  C  2  Z      0.0840065518     0.0424641633    -0.0630676485     0.0426133132     0.0000138098
   22  C  2  X     -0.1529041251     0.0806467207     0.0184175442    -0.2121970010    -0.0001368888
   23  C  2  Y      0.1502193181    -0.0422108369    -0.0531039209     0.1700839064     0.0006943277
   24  C  2  Z      0.0652028778     0.0255816625    -0.0756035242     0.0597999460     0.0000997469
   25  C  2 XX     -0.0050932037     0.0033125071    -0.0011078786     0.0039279787     0.0000150994
   26  C  2 YY      0.0099536743    -0.0008119505     0.0009112381    -0.0073759161    -0.0000219152
   27  C  2 ZZ     -0.0022879889     0.0055163602    -0.0083508009     0.0033520965     0.0000053811
   28  C  2 XY     -0.0046237390     0.0031349018    -0.0008781515     0.0016381666     0.0000026542
   29  C  2 XZ      0.0103801863    -0.0028767185     0.0007890425    -0.0050267867    -0.0000080876
   30  C  2 YZ     -0.0073636363     0.0021338914    -0.0013612021     0.0039939872     0.0000112183
   31  C  3  S      0.0009685270    -0.0117748061    -0.0186002361     0.0137651049     0.0000474120
   32  C  3  S     -0.0022500319     0.0302683907     0.0471499199    -0.0383240153     0.0001296416
   33  C  3  S      0.0182484177     0.0163822414     0.0778462847    -0.0548015066    -0.0029195255
   34  C  3  X     -0.2110873461     0.1077990873     0.0054377749     0.0872567842     0.0001687826
   35  C  3  Y      0.1942343205    -0.0371942190     0.0717605090    -0.1260790772    -0.0003373317
   36  C  3  Z      0.0511685485    -0.0034608320     0.0289295578    -0.0417979259    -0.0000766943
   37  C  3  X     -0.1519860339     0.0798816217     0.0007246751     0.1447924473    -0.0006558585
   38  C  3  Y      0.1433328795    -0.0276807129     0.0887309302    -0.2041313009    -0.0011428842
   39  C  3  Z      0.0403181080    -0.0166977980     0.0273341981    -0.0228932473    -0.0002072462
   40  C  3 XX      0.0089649147    -0.0022417476     0.0011985101     0.0038253234     0.0000188194
   41  C  3 YY     -0.0131184454     0.0051594850     0.0076003367    -0.0115289536    -0.0000020762
   42  C  3 ZZ      0.0034552316     0.0029519062     0.0007015034    -0.0004179330     0.0000217258
   43  C  3 XY      0.0014265126    -0.0001473367     0.0034575192     0.0005008929    -0.0000062812
   44  C  3 XZ     -0.0095392472     0.0032431724     0.0015025129    -0.0051527739    -0.0000296081
   45  C  3 YZ      0.0044407007    -0.0017523027    -0.0006297034     0.0035856813     0.0000089283
   46  C  4  S      0.0014469985     0.0028025982    -0.0011617203    -0.0014874890    -0.0000797405
   47  C  4  S     -0.0002800010    -0.0035496477     0.0068465976    -0.0036625538    -0.0002139719
   48  C  4  S     -0.0613958912    -0.0489126785    -0.0032851091     0.0935623619     0.0041137499
   49  C  4  X      0.0656611256    -0.0082983551    -0.0110270270     0.0006253469     0.0000816470
   50  C  4  Y     -0.0440329606    -0.0157855399    -0.0155598474    -0.0105022985     0.0000955645
   51  C  4  Z     -0.0106285304    -0.0232372010    -0.0166516109    -0.0009973870    -0.0000646746
   52  C  4  X      0.0464547387    -0.0045831919     0.0034651115     0.0286959143     0.0007764403
   53  C  4  Y     -0.0205157481    -0.0020680122     0.0026681440    -0.0614785004     0.0000749723
   54  C  4  Z     -0.0289898816    -0.0277413956     0.0045795642     0.0146673265    -0.0025826509
   55  C  4 XX      0.0087643683     0.0022065108     0.0102000963    -0.0130503444    -0.0000181797
   56  C  4 YY     -0.0039563710    -0.0034433474    -0.0087626212     0.0102745767    -0.0000038162
   57  C  4 ZZ     -0.0053890425     0.0004095124    -0.0001739281     0.0023162974    -0.0000313866
   58  C  4 XY     -0.0072854453     0.0040407405     0.0069901662    -0.0015831411     0.0000208467
   59  C  4 XZ      0.0040895458     0.0055987841     0.0119451463    -0.0101921587     0.0000069888
   60  C  4 YZ     -0.0021288887     0.0019103270    -0.0048125636     0.0063689837     0.0000057241
   61  C  5  S     -0.0170003365     0.0014752452    -0.0057143207     0.0130933547     0.0000425009
   62  C  5  S      0.0438916616    -0.0058324443     0.0135774408    -0.0309250244    -0.0000513367
   63  C  5  S      0.0577479622     0.0182208610     0.0230605753    -0.0507409281    -0.0007766133
   64  C  5  X     -0.0979351163     0.0913444904     0.1046218570    -0.0280085845     0.0001428211
   65  C  5  Y      0.0038505109     0.1667386279     0.2305755790    -0.1352875094    -0.0000398954
   66  C  5  Z     -0.1157177850     0.1751724060     0.2272355245    -0.0936871319     0.0000785822
   67  C  5  X     -0.0683684321     0.0450537877     0.1302895171    -0.0075402728    -0.0008537583
   68  C  5  Y     -0.0012082237     0.1056070199     0.2589510561    -0.2233500825    -0.0021443618
   69  C  5  Z     -0.0719748595     0.1096097086     0.2567765227    -0.0850672819     0.0009702613
   70  C  5 XX      0.0028191136    -0.0069535327     0.0074512906     0.0058161418    -0.0000136553
   71  C  5 YY      0.0039420549    -0.0126831035     0.0104813684    -0.0049883370     0.0000013959
   72  C  5 ZZ      0.0027987913     0.0182058164    -0.0151287193    -0.0076534129     0.0000041783
   73  C  5 XY     -0.0079226164    -0.0094102681     0.0102154683     0.0065145035    -0.0000065789
   74  C  5 XZ     -0.0043793745    -0.0000904317     0.0034639937     0.0066540706    -0.0000002383
   75  C  5 YZ      0.0029292780     0.0027756190    -0.0033893464    -0.0018611099    -0.0000025383
   76  C  6  S      0.0222470096     0.0161968383    -0.0000407254    -0.0049763492    -0.0000451142
   77  C  6  S     -0.0614867342    -0.0425004984    -0.0026239603     0.0261737697    -0.0001641142
   78  C  6  S      0.0227709163     0.0181928211     0.0161651066    -0.1230437177     0.0032229631
   79  C  6  X      0.0310216477    -0.0454863209    -0.0366667584     0.0356378794     0.0000661848
   80  C  6  Y      0.0675637461     0.0429222324    -0.0613547830     0.0485964635     0.0001131286
   81  C  6  Z      0.0483883469    -0.0096550244     0.0757394238    -0.0637830875    -0.0001263564
   82  C  6  X      0.0241580116    -0.0148605285    -0.0375785238     0.0179612816     0.0007263497
   83  C  6  Y      0.0047129804     0.0087929349    -0.0814969207     0.1455733799    -0.0005775458
   84  C  6  Z     -0.0011449646    -0.0149846436     0.0853327845    -0.0784484858    -0.0006689524
   85  C  6 XX     -0.0010724580     0.0019744399     0.0005703003     0.0003562700    -0.0000206296
   86  C  6 YY     -0.0061340242    -0.0036011826    -0.0002741359     0.0034594318    -0.0000055431
   87  C  6 ZZ     -0.0043672421    -0.0062771185    -0.0009809374     0.0016117698     0.0000008397
   88  C  6 XY      0.0015750190    -0.0060416523     0.0008213211     0.0028514648     0.0000017683
   89  C  6 XZ      0.0056170454    -0.0000872078    -0.0009644378     0.0003230520    -0.0000127592
   90  C  6 YZ      0.0051883027     0.0001936637     0.0004471529     0.0002810293     0.0000099254
   91  C  7  S      0.0015338781     0.0014383170    -0.0025418187     0.0031925826     0.0000178166
   92  C  7  S     -0.0025282328    -0.0036786560     0.0056755914    -0.0060126280    -0.0000305330
   93  C  7  S     -0.0172080318    -0.0021875953     0.0169525880    -0.0288624223     0.0001410823
   94  C  7  X      0.0268777882    -0.0079846586    -0.0305920861     0.0074028150    -0.0000997334
   95  C  7  Y      0.0091495497    -0.0215066235    -0.0511633948     0.0235724514    -0.0002470679
   96  C  7  Z     -0.0004912377    -0.0186370976    -0.0650620151     0.0458570014    -0.0002042429
   97  C  7  X      0.0360166731    -0.0152730924    -0.0166997821     0.0100953341     0.0004584955
   98  C  7  Y      0.0019845195    -0.0396427444    -0.0220693034     0.0755678315     0.0000963375
   99  C  7  Z     -0.0034940875    -0.0342820267    -0.0314400741     0.0279539455     0.0002121848
  100  C  7 XX      0.0049391720    -0.0077973455     0.0099052306    -0.0015215983     0.0000008408
  101  C  7 YY     -0.0050208063     0.0248978894    -0.0271316400     0.0049897898    -0.0000122704
  102  C  7 ZZ     -0.0019662819    -0.0174258149     0.0186737515    -0.0053567070     0.0000064368
  103  C  7 XY     -0.0036391550    -0.0008591205     0.0027682547    -0.0022810564     0.0000057769
  104  C  7 XZ      0.0014356592    -0.0136930195     0.0166672060    -0.0039329106     0.0000072671
  105  C  7 YZ      0.0038702123     0.0061916517    -0.0081896340     0.0026969428    -0.0000108886
  106  C  8  S      0.0001417861     0.0000356865     0.0001222044    -0.0003464125     0.0000152332
  107  C  8  S      0.0005256365    -0.0004138483    -0.0003415612    -0.0000728222    -0.0000538118
  108  C  8  S      0.0125656980    -0.0055145801     0.0025026824    -0.0290435941     0.0001946843
  109  C  8  X      0.0602699821     0.0256698235    -0.0121013193    -0.1073940508     0.0000396698
  110  C  8  Y      0.1324631251     0.0469923270    -0.0218636675    -0.1932299609     0.0000759073
  111  C  8  Z      0.1167215930     0.0505709080    -0.0250454893    -0.2099285957     0.0001168988
  112  C  8  X      0.0294183906     0.0272555827    -0.0130995110    -0.1280016159     0.0001810264
  113  C  8  Y      0.0933902015     0.0411183934    -0.0211385502    -0.2575714701     0.0014294409
  114  C  8  Z      0.0863541711     0.0428102849    -0.0238833757    -0.3041106104     0.0013339817
  115  C  8 XX      0.0000530945     0.0078335809     0.0102140161     0.0067837100     0.0053336977
  116  C  8 YY     -0.0006580903    -0.0003906513    -0.0004860041    -0.0001411761    -0.0286053638
  117  C  8 ZZ      0.0006407525    -0.0075178072    -0.0098423069    -0.0067593108     0.0232653285
  118  C  8 XY      0.0062525293     0.0083703298     0.0112814785     0.0046521600    -0.0035956860
  119  C  8 XZ     -0.0001141428     0.0067888476     0.0088391781     0.0061478469     0.0128905858
  120  C  8 YZ     -0.0031323699    -0.0043174750    -0.0058006163    -0.0024653969    -0.0058217273
  121  N  9  S      0.0000198435     0.0001504403    -0.0006918691     0.0017195071     0.0000016454
  122  N  9  S      0.0001577923     0.0007708413    -0.0016723513     0.0016255630     0.0000260164
  123  N  9  S     -0.0037985302    -0.0056455621    -0.0017793831     0.0492146239    -0.0002843929
  124  N  9  X     -0.0569225803     0.0679443619    -0.0676845572     0.0111200838     0.0000772924
  125  N  9  Y     -0.0262358235     0.1279519904    -0.1296961529     0.0351088913     0.0000703082
  126  N  9  Z      0.0170085226     0.1389902255    -0.1454312577     0.0539555602     0.0000776389
  127  N  9  X      0.0364293306    -0.0470503326     0.0607359312    -0.0242322640    -0.0001270218
  128  N  9  Y      0.0164177589    -0.0916241889     0.1163655460    -0.0353680110    -0.0002192983
  129  N  9  Z     -0.0107460124    -0.0968125130     0.1302393442    -0.0703236987    -0.0000483811
  130  N  9 XX     -0.0023567008     0.0022244735    -0.0007746937    -0.0001783641     0.0000136007
  131  N  9 YY      0.0020834621    -0.0069063777     0.0025015543     0.0001833973    -0.0000169748
  132  N  9 ZZ      0.0006225362     0.0048320927    -0.0019655719    -0.0005261216     0.0000127970
  133  N  9 XY      0.0013511968     0.0003193775     0.0001226772    -0.0006088352     0.0000026440
  134  N  9 XZ     -0.0009729395     0.0039146018    -0.0015582262     0.0001824161     0.0000116679
  135  N  9 YZ     -0.0015302227    -0.0017483245     0.0008222292    -0.0002741177    -0.0000035458
  136  C 10  S     -0.0061957222    -0.0002768830    -0.0006940811     0.0026869129     0.0000181244
  137  C 10  S      0.0145308129     0.0006208821     0.0016672729    -0.0066461442    -0.0001115071
  138  C 10  S      0.0201770658     0.0005786378     0.0033344622    -0.0355740018     0.0002576446
  139  C 10  X      0.0175386722     0.0355887210     0.0397308681     0.0584628979    -0.1072507236
  140  C 10  Y      0.0410209312     0.0647255218     0.0727104432     0.1015570777    -0.1936499113
  141  C 10  Z      0.0750426038     0.0720178375     0.0819071178     0.1043766922    -0.2122652728
  142  C 10  X      0.0236175920     0.0286987507     0.0415469210     0.0734641821    -0.1646504501
  143  C 10  Y      0.0365746596     0.0536570273     0.0749067569     0.1450200360    -0.2973176263
  144  C 10  Z      0.0450806865     0.0580488230     0.0814174052     0.1592762129    -0.3258332741
  145  C 10 XX     -0.0031347012    -0.0003637077     0.0015332643     0.0067535945     0.0105751529
  146  C 10 YY     -0.0041303478    -0.0030233280     0.0002611192     0.0116000955    -0.0001512318
  147  C 10 ZZ      0.0095269658     0.0034992122    -0.0015112566    -0.0196369075    -0.0104468332
  148  C 10 XY     -0.0047984208    -0.0013563078     0.0015770869     0.0113543270     0.0109898681
  149  C 10 XZ     -0.0008465147     0.0005813174     0.0013618063     0.0019161739     0.0090418498
  150  C 10 YZ      0.0007108805    -0.0001311815    -0.0008194838    -0.0022564333    -0.0055838441
  151  C 11  S      0.0025536975     0.0001071750     0.0002796048    -0.0011834123    -0.0000108119
  152  C 11  S     -0.0063310835    -0.0001815085    -0.0007215727     0.0032013074     0.0000410593
  153  C 11  S     -0.0118730449    -0.0001453482    -0.0016662564     0.0185693707    -0.0001475191
  154  C 11  X     -0.0256090903    -0.0082076949     0.0036822128     0.0434327549     0.1090857176
  155  C 11  Y     -0.0567236039    -0.0152925867     0.0053559645     0.0835245591     0.1969513748
  156  C 11  Z     -0.0725905794    -0.0170161917     0.0054006933     0.0928660360     0.2158131723
  157  C 11  X     -0.0153123683    -0.0061690326     0.0064350720     0.0601970756     0.1668446913
  158  C 11  Y     -0.0450797748    -0.0119623703     0.0084729642     0.1291459717     0.3011323394
  159  C 11  Z     -0.0513742510    -0.0132120015     0.0099024952     0.1396036024     0.3298894005
  160  C 11 XX     -0.0057679912    -0.0046546042    -0.0058135904    -0.0119275470     0.0101153954
  161  C 11 YY      0.0053943579     0.0035143927     0.0041900336     0.0132743648    -0.0004992315
  162  C 11 ZZ     -0.0006200418     0.0011211986     0.0014952190    -0.0006515355    -0.0096066285
  163  C 11 XY     -0.0027513694    -0.0036762925    -0.0045888530    -0.0087571244     0.0103766084
  164  C 11 XZ     -0.0059869516    -0.0049589242    -0.0061395974    -0.0141713931     0.0087428112
  165  C 11 YZ      0.0027247829     0.0027986668     0.0034451112     0.0079018809    -0.0053785784
  166  C 12  S      0.0000167441    -0.0000002228     0.0000003201     0.0000020445     0.0000009827
  167  C 12  S     -0.0001555544     0.0000325028    -0.0000267174     0.0003201411    -0.0000110503
  168  C 12  S      0.0017827005    -0.0003160088    -0.0005264566     0.0008622870     0.0001296817
  169  C 12  X     -0.0618362815    -0.0392493028    -0.0420778557    -0.1007875199    -0.0013772930
  170  C 12  Y     -0.1151067969    -0.0708716101    -0.0760094025    -0.1817943042    -0.0024864753
  171  C 12  Z     -0.1223081822    -0.0775827577    -0.0832287074    -0.1991085133    -0.0027362733
  172  C 12  X     -0.0454606157    -0.0340434269    -0.0448941219    -0.1496876514    -0.0023870781
  173  C 12  Y     -0.0863682437    -0.0616805967    -0.0818745947    -0.2680531055    -0.0042079890
  174  C 12  Z     -0.0881123593    -0.0675096161    -0.0891232033    -0.2963002336    -0.0045542076
  175  C 12 XX      0.0018211449     0.0003325239    -0.0006177860    -0.0042581038    -0.0051654785
  176  C 12 YY     -0.0005965222    -0.0001115034    -0.0000570556    -0.0000167660     0.0277940376
  177  C 12 ZZ     -0.0012681935    -0.0002084756     0.0006635957     0.0043797113    -0.0226305642
  178  C 12 XY      0.0023268644     0.0003235130    -0.0006117402    -0.0046927866     0.0035046673
  179  C 12 XZ      0.0017037176     0.0003052581    -0.0005003187    -0.0037065598    -0.0125044471
  180  C 12 YZ     -0.0013323085    -0.0001861814     0.0002926885     0.0023919871     0.0056579968
  181  C 13  S     -0.0025432733    -0.0001016031    -0.0002393248     0.0010407939     0.0000095707
  182  C 13  S      0.0059468732     0.0003097009     0.0005550742    -0.0019278898    -0.0000296596
  183  C 13  S      0.0069941138     0.0008466502     0.0022049956    -0.0132204591    -0.0002195232
  184  C 13  X     -0.0375937463    -0.0079508479     0.0030383605     0.0500289009    -0.1079025803
  185  C 13  Y     -0.0464033880    -0.0136100980     0.0067255893     0.0864998077    -0.1948248976
  186  C 13  Z     -0.0532290109    -0.0148991412     0.0075477267     0.0936384789    -0.2134291703
  187  C 13  X     -0.0275760325    -0.0059573228     0.0046590966     0.0784904041    -0.1635526105
  188  C 13  Y     -0.0377602753    -0.0102713904     0.0105867529     0.1302625746    -0.2954532609
  189  C 13  Z     -0.0342974939    -0.0111963274     0.0123740865     0.1376924841    -0.3236182166
  190  C 13 XX     -0.0030858874    -0.0034059660    -0.0042431264    -0.0076100022    -0.0102308522
  191  C 13 YY     -0.0051220537    -0.0031085539    -0.0037281890    -0.0121434671     0.0000854417
  192  C 13 ZZ      0.0090548684     0.0065751089     0.0080702562     0.0193822584     0.0101386169
  193  C 13 XY     -0.0043544909    -0.0045387670    -0.0056040853    -0.0118484014    -0.0106327072
  194  C 13 XZ     -0.0017387865    -0.0020031563    -0.0025597018    -0.0027441222    -0.0087163983
  195  C 13 YZ      0.0010158560     0.0014687262     0.0018340659     0.0027700985     0.0054021444
  196  C 14  S      0.0061615150     0.0002775718     0.0006341906    -0.0023715169    -0.0000203521
  197  C 14  S     -0.0141646153    -0.0006904001    -0.0015720707     0.0062229073     0.0000405561
  198  C 14  S     -0.0151999633    -0.0016481217    -0.0033654942     0.0235941471     0.0006001890
  199  C 14  X      0.0543870826     0.0371410315     0.0421895346     0.0492339149     0.1079000729
  200  C 14  Y      0.0494823697     0.0652000695     0.0726221540     0.1003375476     0.1949049641
  201  C 14  Z      0.0694856791     0.0719745447     0.0805686948     0.1067215805     0.2134970035
  202  C 14  X      0.0275685601     0.0293678709     0.0405734539     0.0787345784     0.1635232728
  203  C 14  Y      0.0469499316     0.0522123559     0.0737736950     0.1398415098     0.2955114219
  204  C 14  Z      0.0473276226     0.0588812359     0.0812852595     0.1547314765     0.3234804735
  205  C 14 XX     -0.0052439183    -0.0014367796     0.0016292824     0.0119231183    -0.0105281313
  206  C 14 YY      0.0045571759     0.0031387477    -0.0003404863    -0.0124516506     0.0009519138
  207  C 14 ZZ     -0.0015267070    -0.0018065132    -0.0015626454     0.0018109675     0.0095893869
  208  C 14 XY     -0.0027798581    -0.0004673075     0.0016576070     0.0080535020    -0.0106762195
  209  C 14 XZ     -0.0064274436    -0.0021842568     0.0014080451     0.0139419302    -0.0092293558
  210  C 14 YZ      0.0031714272     0.0011202905    -0.0008819087    -0.0076023708     0.0056556863
  211  H 15  S     -0.0350674244    -0.0187397251     0.0155893604    -0.0052398551    -0.0000047405
  212  H 15  S     -0.0220747068    -0.0123188750     0.0168630245    -0.0080518283    -0.0000516226
  213  H 16  S     -0.0154012589    -0.0119097650     0.0200324996    -0.0035247751    -0.0000099538
  214  H 16  S     -0.0125030546    -0.0134100786     0.0404595440    -0.0163109084     0.0000755622
  215  H 17  S      0.0020664086    -0.0034216670    -0.0196498255     0.0153436815     0.0000037431
  216  H 17  S      0.0016987005    -0.0050211846    -0.0424342116     0.0555023317     0.0007061466
  217  H 18  S     -0.0292268529    -0.0140803230    -0.0156553091     0.0192827826    -0.0000503983
  218  H 18  S     -0.0253930993    -0.0119682944    -0.0189181904     0.0518081887    -0.0031694657
  219  H 19  S      0.0640312090    -0.0297393580    -0.0009731193     0.0115048394    -0.0000698891
  220  H 19  S      0.0402004810    -0.0129506104     0.0017118978     0.0205156609    -0.0005283163
  221  H 20  S     -0.0078730459     0.0546311380     0.0007413442    -0.0149440849    -0.0000162158
  222  H 20  S      0.0215917107     0.0335939830     0.0033797815    -0.0386012874    -0.0001879700
  223  H 21  S     -0.0000910781     0.0000296912     0.0003927320    -0.0018060094    -0.0000698204
  224  H 21  S     -0.0085183866    -0.0007398479    -0.0016686259     0.0127266176    -0.0000878436
  225  H 22  S      0.0074927118     0.0002070412     0.0004339633    -0.0013933023    -0.0000038976
  226  H 22  S      0.0072643023     0.0001356078     0.0009976904    -0.0066265519    -0.0000755374
  227  H 23  S      0.0000485085    -0.0000027571    -0.0000238904     0.0000974400     0.0000094806
  228  H 23  S      0.0001318596    -0.0000222546    -0.0000022632    -0.0000933130     0.0000183013
  229  H 24  S     -0.0074439593    -0.0002078585    -0.0003422463     0.0011865783     0.0000019937
  230  H 24  S     -0.0067576858    -0.0003168945    -0.0006132032     0.0041596944     0.0000160735
  231  H 25  S      0.0004516514    -0.0001271319    -0.0002384612     0.0010289158    -0.0000329659
  232  H 25  S      0.0109524597    -0.0000477153     0.0008561402    -0.0078318963    -0.0000993783
  233  C 26  S      0.0020222055     0.0006918157     0.0021193087    -0.0040920121    -0.0000091289
  234  C 26  S     -0.0040558382    -0.0016292314    -0.0047919998     0.0072363465     0.0000163030
  235  C 26  S     -0.0388375464     0.0154133311    -0.0157791960     0.0774051800     0.0000933174
  236  C 26  X     -0.0237991707    -0.0537973244     0.0340083784     0.0645642360     0.0000096055
  237  C 26  Y     -0.1598876808    -0.1035879070     0.0573627456     0.1058392868    -0.0001685042
  238  C 26  Z     -0.0645081329    -0.1105307996     0.0549329088     0.1533513260     0.0000474747
  239  C 26  X     -0.0351217138    -0.0312509993     0.0374408493     0.0993783153    -0.0005255500
  240  C 26  Y     -0.1099210537    -0.0664493867     0.0563198461     0.1397622640     0.0017127050
  241  C 26  Z     -0.0284426228    -0.0727064873     0.0553393551     0.1444440075     0.0019865255
  242  C 26 XX      0.0041930062    -0.0121857807    -0.0185417112     0.0037928839     0.0001006510
  243  C 26 YY     -0.0001153264    -0.0008720645     0.0014782498    -0.0001175814    -0.0005072138
  244  C 26 ZZ     -0.0064847527     0.0133317127     0.0159471553    -0.0016541856     0.0004154073
  245  C 26 XY     -0.0046895133    -0.0137611575    -0.0200340182     0.0067031742    -0.0000604723
  246  C 26 XZ      0.0059507934    -0.0107259130    -0.0158330924     0.0028699886     0.0002237153
  247  C 26 YZ      0.0021110028     0.0068838248     0.0105020747    -0.0032878484    -0.0001068104
  248  C 27  S     -0.0008966759    -0.0001631162    -0.0008889636     0.0023857336     0.0000094201
  249  C 27  S      0.0032260459     0.0003379295     0.0019912978    -0.0077174098     0.0000250676
  250  C 27  S      0.0189981234    -0.0058369522    -0.0017500024    -0.0286595233     0.0007541407
  251  C 27  X      0.0146441228    -0.0878098119    -0.0936493570    -0.0041451908    -0.0001980234
  252  C 27  Y     -0.1061398647    -0.1646275346    -0.1786262887     0.0185915526    -0.0000912557
  253  C 27  Z      0.0394083541    -0.1729649254    -0.1809607650    -0.0199430027    -0.0003587156
  254  C 27  X     -0.0140089001    -0.0505449391    -0.0880141008     0.0415304273    -0.0017223919
  255  C 27  Y     -0.0633397444    -0.1138931930    -0.1671578548     0.0193414110    -0.0018389031
  256  C 27  Z      0.0425767844    -0.1251176291    -0.1689018990    -0.0360731126    -0.0015198698
  257  C 27 XX      0.0071308031     0.0062311879    -0.0037252191    -0.0172517326     0.0009852820
  258  C 27 YY     -0.0002389900    -0.0001450520     0.0002604529    -0.0000652222    -0.0052067020
  259  C 27 ZZ     -0.0058073220    -0.0062269791     0.0038279335     0.0158185363     0.0042278503
  260  C 27 XY      0.0124629900     0.0068221445    -0.0043128737    -0.0153093430    -0.0006156392
  261  C 27 XZ      0.0049385965     0.0056374640    -0.0035509888    -0.0140691213     0.0023623739
  262  C 27 YZ     -0.0062894763    -0.0034741851     0.0022475382     0.0077930341    -0.0010799503
  263  C 28  S     -0.0139125967    -0.0002421395     0.0066238873    -0.0120730122    -0.0000268488
  264  C 28  S      0.0370760615    -0.0015297388    -0.0155255482     0.0299396303     0.0001215577
  265  C 28  S      0.0424317636     0.0200449556    -0.0228426036    -0.0315795876    -0.0013882550
  266  C 28  X     -0.1046080699     0.1324035043    -0.1049848714    -0.0312231358    -0.0001654355
  267  C 28  Y     -0.0110892612     0.2519715808    -0.2317475888     0.0155440978    -0.0001226479
  268  C 28  Z      0.0219738012     0.2721629103    -0.2482393616     0.0276092070    -0.0001127794
  269  C 28  X     -0.0695749056     0.0947003754    -0.1254219628    -0.0724570530    -0.0006270207
  270  C 28  Y     -0.0180755024     0.1854356317    -0.2531138739     0.0442686459    -0.0003660560
  271  C 28  Z      0.0385926215     0.2013629737    -0.2793513356     0.0784234865     0.0009942051
  272  C 28 XX      0.0021705801     0.0045463316    -0.0001683841     0.0012954862     0.0000220809
  273  C 28 YY      0.0009915158     0.0053273448     0.0167880263    -0.0088169904     0.0000254358
  274  C 28 ZZ      0.0053433265    -0.0103952017    -0.0197585511     0.0135640863    -0.0000228771
  275  C 28 XY     -0.0048472172     0.0082640111     0.0059040366    -0.0045902611    -0.0000014512
  276  C 28 XZ     -0.0000659614     0.0026598166    -0.0039345454    -0.0002732863    -0.0000168418
  277  C 28 YZ     -0.0013223493    -0.0008208236     0.0005254551    -0.0013211659     0.0000154959

                         61               62               63               64               65
                    0.0257538281     0.0545604107     0.0698361882     0.0731784198     0.0792298862
    1  C  1  S      0.0041825209    -0.0390980855    -0.0589987479    -0.0090204306    -0.0189046855
    2  C  1  S      0.0030874105     0.0737628268     0.1179333834     0.0230084255     0.0516430524
    3  C  1  S     -0.2247221359     0.7243593878     0.9693106617    -0.1545288686     0.0027554033
    4  C  1  X     -0.0027839248     0.1119430047     0.0865465603    -0.0438283391    -0.0863705844
    5  C  1  Y      0.0127331659    -0.0834075237    -0.0543378755    -0.0152488100    -0.0300347407
    6  C  1  Z      0.0135056966     0.0003352272     0.0516081958     0.0354764779     0.0830074811
    7  C  1  X     -0.1774719723     0.2394694160     0.0636587561    -0.1552580550    -0.2374265238
    8  C  1  Y      0.0442692685    -0.1270799038    -0.0509750406    -0.1362131675    -0.2493568707
    9  C  1  Z      0.0208103965    -0.0575235849     0.1134412968     0.2123941384     0.3735464974
   10  C  1 XX      0.0167006151     0.0045636861     0.0136008822     0.0012114536     0.0053372143
   11  C  1 YY     -0.0088353029     0.0063960494     0.0020373328     0.0056739363     0.0096964258
   12  C  1 ZZ     -0.0076763554     0.0060077886     0.0096887010    -0.0031941894    -0.0049407083
   13  C  1 XY     -0.0077187883     0.0018628720     0.0039995229    -0.0023621178    -0.0023442159
   14  C  1 XZ      0.0048767458    -0.0004363219    -0.0026107876     0.0047319933     0.0076012611
   15  C  1 YZ     -0.0101278578     0.0009699710    -0.0006477303     0.0035072945     0.0065681255
   16  C  2  S      0.0012906468    -0.0008836153    -0.0045780661    -0.0155524686    -0.0336355716
   17  C  2  S     -0.0021744427     0.0091469991     0.0273542601     0.0359358567     0.0840826999
   18  C  2  S     -0.0170352941    -0.0938855050    -0.1454319443     0.3497075533     0.5758420634
   19  C  2  X     -0.2456966467    -0.0143481223    -0.0732606567    -0.0200281950    -0.0533874723
   20  C  2  Y      0.2287655195    -0.0046645999     0.0228515175    -0.0356777192    -0.0731210770
   21  C  2  Z      0.0594450185    -0.0107456073    -0.0098003833    -0.0004899837    -0.0010888254
   22  C  2  X     -0.4121705909    -0.0662638917    -0.2348577295     0.0056627026    -0.0930337372
   23  C  2  Y      0.3579333738    -0.0088577825    -0.0249153437    -0.0454365410    -0.1868719701
   24  C  2  Z      0.0858977275    -0.0572224391    -0.0787028731     0.0062602978     0.0068323450
   25  C  2 XX      0.0089413292     0.0017746376     0.0046435942    -0.0019127503    -0.0017375300
   26  C  2 YY     -0.0135097693    -0.0007741225    -0.0030014421     0.0018201021     0.0047264630
   27  C  2 ZZ      0.0039595810    -0.0002901040     0.0028358219     0.0080455894     0.0160183495
   28  C  2 XY      0.0040067210    -0.0011911396    -0.0000851011    -0.0028273142    -0.0057199535
   29  C  2 XZ     -0.0136999762     0.0060370185     0.0008636209     0.0010880680     0.0013188684
   30  C  2 YZ      0.0082527023    -0.0051185989    -0.0008492610    -0.0007748181    -0.0011836510
   31  C  3  S     -0.0090901685     0.0001883953    -0.0101439600    -0.0155817393    -0.0324303838
   32  C  3  S      0.0272364761     0.0096331293     0.0160423145     0.0440758682     0.0846899229
   33  C  3  S      0.0896855071    -0.0870573345     0.2804120841     0.0601358731     0.4314373058
   34  C  3  X      0.2744792454    -0.0470570444     0.0420317612    -0.0248588219    -0.0372399104
   35  C  3  Y     -0.2232446627     0.0179067034    -0.0244815940     0.0051407103     0.0119897607
   36  C  3  Z     -0.0629978836    -0.0043213174    -0.0238898603    -0.0450793701    -0.0865235127
   37  C  3  X      0.4553702063    -0.1308460852     0.1214054557    -0.0878782970    -0.0812923035
   38  C  3  Y     -0.3433934837     0.0145023422    -0.0345098342    -0.0188294995     0.0043150087
   39  C  3  Z     -0.0984317703    -0.0251016505     0.0256923166    -0.1843272672    -0.2560086142
   40  C  3 XX      0.0103278970     0.0068492841     0.0043879822     0.0046857461     0.0080599437
   41  C  3 YY     -0.0110488253    -0.0048424235    -0.0001147891     0.0057766263     0.0121875365
   42  C  3 ZZ      0.0070064522    -0.0012446988    -0.0003772302    -0.0013953234    -0.0016559691
   43  C  3 XY      0.0055685879     0.0020344421     0.0038512127     0.0022292527     0.0053447037
   44  C  3 XZ     -0.0125959817     0.0018066959    -0.0044916767    -0.0017985490    -0.0042951026
   45  C  3 YZ      0.0075330729    -0.0024111301     0.0015848015    -0.0000807998     0.0007825922
   46  C  4  S     -0.0015394011    -0.0513459941     0.0134470699    -0.0273978172    -0.0299001756
   47  C  4  S      0.0007969853     0.1067655305    -0.0224272039     0.0496153675     0.0691543910
   48  C  4  S      0.0471871048     0.6832371468    -0.2531917878     0.6863825859     0.3760577145
   49  C  4  X     -0.0003183220     0.1442700200    -0.0212846390     0.0259767856     0.0125555621
   50  C  4  Y     -0.0060525575    -0.0779881948     0.0020935965     0.0521900753     0.0872910795
   51  C  4  Z     -0.0145063186    -0.0054493901    -0.0355551681    -0.0384891309    -0.0639733078
   52  C  4  X      0.1545404769     0.1936796700     0.0793927100     0.0479306387     0.1270159956
   53  C  4  Y     -0.0471464517    -0.1282678836    -0.0052357593     0.1173849056     0.2509780345
   54  C  4  Z     -0.0148510949     0.0084747723    -0.1218462746    -0.0884797505    -0.2825175595
   55  C  4 XX     -0.0145479158     0.0056080720     0.0005562944     0.0036673383     0.0077562595
   56  C  4 YY      0.0066221493     0.0087087058    -0.0053157500     0.0027024248     0.0002174765
   57  C  4 ZZ      0.0081834452     0.0087157233     0.0005524395     0.0046890389     0.0063425678
   58  C  4 XY      0.0091109098     0.0011737998    -0.0013427134    -0.0023929350    -0.0053384957
   59  C  4 XZ     -0.0006324441     0.0023966954    -0.0034267429     0.0036572110     0.0044278911
   60  C  4 YZ      0.0105083713    -0.0024722626     0.0091391649     0.0019966364     0.0072378018
   61  C  5  S      0.0237236760     0.0259731447     0.0373488247    -0.0140439773    -0.0291246873
   62  C  5  S     -0.0574825524    -0.0671636516    -0.0991831292     0.0431377159     0.0765031782
   63  C  5  S      0.0537441765    -0.4948788906    -0.5222236735     0.2868055017     0.1681151956
   64  C  5  X      0.1012006283     0.0264905658     0.0204430206     0.0074266189     0.0190291005
   65  C  5  Y      0.0221297820     0.0038802465     0.0731839712    -0.0094734844    -0.0109873183
   66  C  5  Z      0.1344197715    -0.0104253646    -0.0555002496     0.0087082059     0.0134390672
   67  C  5  X      0.2612200987    -0.0837217898     0.2221068287     0.4548651962     0.0452122663
   68  C  5  Y     -0.1123145026    -0.1182275657     0.2320127562    -0.0851690489    -0.0811050095
   69  C  5  Z      0.2616369460     0.1738738795    -0.2693168463    -0.1619213452     0.0525512699
   70  C  5 XX     -0.0014206572     0.0078290464    -0.0174172379     0.0016832009    -0.0032954717
   71  C  5 YY     -0.0058909213    -0.0012039409    -0.0049933725     0.0042166574     0.0075321860
   72  C  5 ZZ     -0.0048773176    -0.0193621865     0.0039847918     0.0029411231     0.0097272338
   73  C  5 XY      0.0007415420    -0.0287447046     0.0109012523    -0.0047190759    -0.0027398683
   74  C  5 XZ      0.0024432989     0.0167769444    -0.0035717982     0.0019997819     0.0024137941
   75  C  5 YZ      0.0047617787     0.0044834028    -0.0111835015    -0.0005824641    -0.0027965562
   76  C  6  S      0.0026440731     0.0020822643    -0.0088517644    -0.0216571445    -0.0486497695
   77  C  6  S     -0.0159353997     0.0063945905     0.0149723882     0.0280282527     0.0549529462
   78  C  6  S      0.0963409961    -0.1671172122     0.1804624296     0.5103298958     1.3038813816
   79  C  6  X      0.0286518168     0.0103163330     0.0398376778    -0.0116571061    -0.0175781533
   80  C  6  Y      0.0526589114     0.0135801107     0.0775661761     0.0175914929     0.0426386372
   81  C  6  Z     -0.0633400668     0.0456209452    -0.0495140803     0.0362326236     0.0485378715
   82  C  6  X      0.0738421121     0.0238591777     0.1178914542    -0.0475470534    -0.0723186278
   83  C  6  Y      0.0375956467     0.0845513419     0.2255622933    -0.0217599093    -0.0185491814
   84  C  6  Z     -0.1206897919     0.1391458801    -0.1710442915     0.1028928956     0.0290889130
   85  C  6 XX      0.0033244986     0.0028822201    -0.0009015567     0.0037708960     0.0061892322
   86  C  6 YY      0.0000386854     0.0009462972     0.0042651885     0.0005120220     0.0015654727
   87  C  6 ZZ     -0.0066313670    -0.0036855202    -0.0003011006     0.0021760193     0.0060173036
   88  C  6 XY      0.0027712780    -0.0075556896    -0.0037238349     0.0022477581     0.0036989560
   89  C  6 XZ     -0.0029582590    -0.0033779359     0.0026177974    -0.0011793467    -0.0008738734
   90  C  6 YZ      0.0009517496     0.0023636053    -0.0028166258    -0.0030642882    -0.0063511662
   91  C  7  S      0.0085345658     0.0006203993    -0.0029460406     0.0034516712     0.0081868460
   92  C  7  S     -0.0187240107    -0.0131450697     0.0048134683    -0.0236397989    -0.0254415850
   93  C  7  S     -0.0412554484     0.1127011111     0.0230347867     0.1371404685    -0.0604487807
   94  C  7  X     -0.0784794190     0.1481644325     0.2707633946    -0.0389397310    -0.0831167451
   95  C  7  Y     -0.0934417422     0.0318314142     0.0335355069    -0.0150496483    -0.0412636681
   96  C  7  Z     -0.0316298681    -0.0906662530    -0.2066369117     0.0316121337     0.0589595790
   97  C  7  X     -0.1072396124     0.2650224317     0.0749623030    -0.3867486207    -0.3117018354
   98  C  7  Y      0.0469577997    -0.0887219047     0.4080734139     0.5077577692     0.3182372378
   99  C  7  Z     -0.1420308920    -0.0400820973    -0.4546346391    -0.3006866413    -0.2006756117
  100  C  7 XX      0.0070143636    -0.0096079494    -0.0231774347     0.0006013072     0.0021342297
  101  C  7 YY     -0.0147714757     0.0019585707     0.0061507275    -0.0018813858    -0.0028745801
  102  C  7 ZZ      0.0022192396     0.0081435010     0.0158659302    -0.0053156603    -0.0072299160
  103  C  7 XY     -0.0040112113     0.0129814370     0.0167602401    -0.0049201575    -0.0080053694
  104  C  7 XZ      0.0072323283    -0.0074842343    -0.0012092229     0.0027426590     0.0049802573
  105  C  7 YZ     -0.0000092256    -0.0091567914    -0.0189618791     0.0005563995     0.0003553630
  106  C  8  S     -0.0007396770     0.0040220264    -0.0028105292    -0.0196536507     0.0114904967
  107  C  8  S     -0.0024338620    -0.0070109634     0.0033940995     0.0500156490    -0.0248737636
  108  C  8  S     -0.0893721547    -0.0538934985    -0.1287795874     0.1825953718     0.2955092220
  109  C  8  X      0.0491137406     0.0098797649    -0.0028649739    -0.0420630248     0.0091579834
  110  C  8  Y      0.0902723332     0.0089346450    -0.0003954966    -0.0051486219    -0.0135830761
  111  C  8  Z      0.1010165750    -0.0057056420     0.0134977778     0.0102095774    -0.0206544172
  112  C  8  X      0.1397311745    -0.0367413301     0.1435875974     0.1084179871    -0.2417439908
  113  C  8  Y      0.1473228715     0.0631983046    -0.0186190098     0.0040069844     0.0130359475
  114  C  8  Z      0.0864014258    -0.0264706771    -0.0437017242    -0.0821399355     0.0635855934
  115  C  8 XX      0.0015614714     0.0141717131    -0.0096151111    -0.0061884588     0.0046103060
  116  C  8 YY      0.0000608424    -0.0000105287     0.0003009517     0.0108639929    -0.0055092998
  117  C  8 ZZ     -0.0026565877    -0.0153468284     0.0088987168     0.0037965983    -0.0009509217
  118  C  8 XY     -0.0035355240    -0.0232772208     0.0146841776    -0.0053944510    -0.0000739938
  119  C  8 XZ      0.0025180832     0.0132822406    -0.0069010024     0.0099420610    -0.0072568102
  120  C  8 YZ      0.0015231406     0.0115971986    -0.0073973907    -0.0038268398     0.0024887981
  121  N  9  S      0.0046093838    -0.0064908053     0.0075662795     0.0088640848     0.0118388615
  122  N  9  S      0.0038596321    -0.0086035709    -0.0005959219    -0.0019922404     0.0114850059
  123  N  9  S      0.1578456283    -0.1890779519     0.4319326147     0.5691881864     0.4459574167
  124  N  9  X     -0.0824164590     0.1661752647     0.2749399756    -0.0436452617    -0.0695528745
  125  N  9  Y     -0.0866081290     0.0437191607     0.0240840228    -0.0188185967    -0.0423356870
  126  N  9  Z     -0.0348733541    -0.1119616800    -0.1956176512     0.0314578026     0.0427216007
  127  N  9  X      0.0685705060    -0.1824320071    -0.3953884495    -0.0100265179     0.0444957660
  128  N  9  Y      0.1326445932    -0.0887945811     0.0571940403     0.1423242745     0.1422220211
  129  N  9  Z      0.0307769545     0.1599592535     0.1857067960    -0.1158607584    -0.1098366151
  130  N  9 XX      0.0004068474    -0.0006617793    -0.0067233640    -0.0025311669    -0.0004191495
  131  N  9 YY     -0.0016914138     0.0001819534    -0.0000654404    -0.0008025166    -0.0003068165
  132  N  9 ZZ     -0.0002277209     0.0014656005     0.0013105676    -0.0031199535    -0.0028951484
  133  N  9 XY     -0.0016992182     0.0023381043     0.0023720546    -0.0025314144    -0.0034212980
  134  N  9 XZ      0.0017692681    -0.0014205438     0.0004957633     0.0016193432     0.0019970668
  135  N  9 YZ     -0.0010687001    -0.0002760572    -0.0049946554    -0.0018254861    -0.0009389008
  136  C 10  S      0.0060545190     0.0396995706    -0.0260269023    -0.0351002913     0.0142758794
  137  C 10  S     -0.0153255180    -0.1022583445     0.0666754781     0.0736378045    -0.0341814170
  138  C 10  S     -0.0986062692    -0.3567806512     0.2178029423     0.3448066259    -0.1240393028
  139  C 10  X     -0.0100194116     0.0426258955    -0.0272030771    -0.0634268336     0.0199262947
  140  C 10  Y     -0.0257952680     0.0346100574    -0.0185195493     0.0718571838    -0.0246864975
  141  C 10  Z     -0.0443488747    -0.0532993168     0.0295263336    -0.0333266742     0.0104157088
  142  C 10  X     -0.0527164867    -0.0355144631    -0.0057145610    -0.2960298504     0.1272915782
  143  C 10  Y     -0.0374450507    -0.0161952015     0.0426296108     0.2751937791    -0.0438514772
  144  C 10  Z     -0.0566220012     0.0304733451    -0.0371549459    -0.0999096401    -0.0235547587
  145  C 10 XX     -0.0037522569    -0.0026421310     0.0017615651     0.0038011409    -0.0011036243
  146  C 10 YY     -0.0081248540    -0.0104251727     0.0058521891     0.0015555363     0.0011241172
  147  C 10 ZZ      0.0088279980    -0.0065049310     0.0053131598     0.0077508981    -0.0068246298
  148  C 10 XY     -0.0049944797     0.0015685916    -0.0011146427     0.0099483671    -0.0052695103
  149  C 10 XZ     -0.0019110923    -0.0054453991     0.0029128289    -0.0068522207     0.0049279505
  150  C 10 YZ      0.0012803493     0.0003390508     0.0001228121     0.0008380315    -0.0004561282
  151  C 11  S     -0.0029409325    -0.0170622287     0.0100228103    -0.0383565866     0.0240980343
  152  C 11  S      0.0082395344     0.0419542410    -0.0223264776     0.0839550221    -0.0584278170
  153  C 11  S      0.0587482072     0.2277282750    -0.1165810165     0.7317487477    -0.4106142518
  154  C 11  X     -0.0321300419    -0.0368360040     0.0196833399     0.0318655035    -0.0089071948
  155  C 11  Y     -0.0461024394     0.0021792151    -0.0051987104     0.0817108604    -0.0341844851
  156  C 11  Z     -0.0480907462     0.0116246805    -0.0140079179    -0.0779667892     0.0609863266
  157  C 11  X     -0.0638702083    -0.1087059516     0.0690155930     0.0543596400     0.0049373436
  158  C 11  Y     -0.0669660360     0.0446015507    -0.0395940840     0.1788523909    -0.1432011452
  159  C 11  Z     -0.0727835877     0.0064009927    -0.0139982141    -0.1688113279     0.1717626148
  160  C 11 XX      0.0060303170     0.0035769539    -0.0012112714     0.0146223644    -0.0095676782
  161  C 11 YY     -0.0057289939     0.0032234059    -0.0024569399     0.0028644823    -0.0007077206
  162  C 11 ZZ      0.0015788368     0.0019454700    -0.0008640141    -0.0002388587    -0.0017051426
  163  C 11 XY      0.0029661037    -0.0020417814     0.0012790598    -0.0064945812     0.0026734343
  164  C 11 XZ      0.0063748058     0.0017192419    -0.0006504501     0.0005104073    -0.0011458110
  165  C 11 YZ     -0.0032715725     0.0002541411    -0.0001886837     0.0082201727    -0.0041455576
  166  C 12  S     -0.0001138825     0.0025530020    -0.0024156695    -0.0369713410     0.0229247045
  167  C 12  S      0.0013115832    -0.0055754935     0.0072379773     0.0810238688    -0.0543084631
  168  C 12  S     -0.0046272669    -0.0067605328     0.0119654596     0.4517429590    -0.4001494285
  169  C 12  X      0.0462135071    -0.0022990289     0.0085704058     0.0990474308    -0.0807254473
  170  C 12  Y      0.0838477473     0.0042049882     0.0059182705    -0.0088217623    -0.0120367580
  171  C 12  Z      0.0920726960     0.0038972113     0.0032321669    -0.0593518354     0.0189523616
  172  C 12  X      0.0758728024    -0.0145833512     0.0328074610     0.3037432742    -0.2113512647
  173  C 12  Y      0.1358196384     0.0090671014     0.0040303886    -0.0316048596    -0.0244057317
  174  C 12  Z      0.1435208348     0.0107725179     0.0028628172    -0.1567750199     0.0672425701
  175  C 12 XX      0.0027185778     0.0013039189    -0.0003845233    -0.0047197066     0.0006409633
  176  C 12 YY      0.0000114365    -0.0007333764     0.0007634894     0.0126656143    -0.0078802204
  177  C 12 ZZ     -0.0023796623    -0.0015193629     0.0011309336     0.0077835094    -0.0043267908
  178  C 12 XY      0.0022032177    -0.0013892584     0.0012970985    -0.0019159822     0.0007073148
  179  C 12 XZ      0.0020766017     0.0004669667    -0.0001434369     0.0078902155    -0.0048422030
  180  C 12 YZ     -0.0010642433     0.0009371516    -0.0008316663    -0.0051061595     0.0033395795
  181  C 13  S      0.0025990653     0.0206675834    -0.0153365746    -0.0314896406     0.0223314939
  182  C 13  S     -0.0044163134    -0.0501050709     0.0393025268     0.0682379820    -0.0536800414
  183  C 13  S     -0.0296225924    -0.3020131940     0.2734878157     0.5726030920    -0.3943251362
  184  C 13  X     -0.0212999454     0.0246251648    -0.0173575586     0.0778953877    -0.0382010851
  185  C 13  Y     -0.0469994726     0.0075105566    -0.0124301497    -0.0588045058     0.0557358067
  186  C 13  Z     -0.0546898141    -0.0239059246     0.0112863562     0.0275362491    -0.0055253367
  187  C 13  X     -0.0254663029     0.0656828439    -0.0576706050     0.1498480682    -0.0899291644
  188  C 13  Y     -0.0696233728     0.0397938046    -0.0524923231    -0.1410459804     0.1575962840
  189  C 13  Z     -0.0918840119    -0.0768782264     0.0617456666     0.0755144859    -0.0539359652
  190  C 13 XX      0.0026988500    -0.0013953055     0.0019147231     0.0049546661    -0.0044645058
  191  C 13 YY      0.0057233452    -0.0031762116     0.0031185025    -0.0002769265    -0.0022716500
  192  C 13 ZZ     -0.0092638149    -0.0056844304     0.0034250807     0.0087559254    -0.0044607632
  193  C 13 XY      0.0045373092    -0.0029783265     0.0021503326     0.0084720723    -0.0056981553
  194  C 13 XZ      0.0009922431     0.0016532765    -0.0011580504    -0.0074574436     0.0048648601
  195  C 13 YZ     -0.0006979654     0.0014968465    -0.0008745397     0.0013969186    -0.0009236255
  196  C 14  S     -0.0059497737    -0.0328338285     0.0213678341    -0.0378454756     0.0158787600
  197  C 14  S      0.0158396531     0.0854618698    -0.0555784734     0.0851945175    -0.0364531919
  198  C 14  S      0.0562601224     0.3226415370    -0.2558378082     0.3133856209    -0.0910501926
  199  C 14  X     -0.0286492589    -0.0619832667     0.0380378430    -0.0270523511     0.0044922948
  200  C 14  Y     -0.0253645213     0.0502193892    -0.0283729318    -0.0418154051     0.0215473199
  201  C 14  Z     -0.0348179089    -0.0153213933     0.0054089720     0.0513511043    -0.0248132863
  202  C 14  X     -0.0283845393     0.0430016520    -0.0801446296    -0.0942528078     0.0782821521
  203  C 14  Y     -0.0583729538     0.0552159498    -0.0253159530    -0.1766987029     0.0747603596
  204  C 14  Z     -0.0483055576    -0.0748421918     0.0626079599     0.2099074087    -0.1077871888
  205  C 14 XX     -0.0052057201    -0.0018258901     0.0011536188     0.0119846638    -0.0057134701
  206  C 14 YY      0.0082933245     0.0098276247    -0.0059951423     0.0023586708    -0.0018688347
  207  C 14 ZZ      0.0002547737     0.0085158405    -0.0060652521     0.0008737279     0.0010528090
  208  C 14 XY     -0.0038620029     0.0020152068    -0.0020978329    -0.0045957329     0.0042253425
  209  C 14 XZ     -0.0064875007     0.0032105032    -0.0026041656     0.0029947160    -0.0001721329
  210  C 14 YZ      0.0036402357    -0.0029062836     0.0027715783     0.0071095997    -0.0054978241
  211  H 15  S     -0.0202608764    -0.0119740363     0.0208407913    -0.0345070085    -0.0608507324
  212  H 15  S     -0.0332656196    -0.2161891629    -0.5212294899    -0.3564140815    -0.7624635062
  213  H 16  S     -0.0056398195     0.0018574615     0.0072178187    -0.0216548823    -0.0439033965
  214  H 16  S      0.0079497265    -0.0529577410    -0.1834740627    -0.2919323855    -0.6871971875
  215  H 17  S     -0.0023970426     0.0067218026    -0.0214053338    -0.0171077953    -0.0391669484
  216  H 17  S     -0.0417919086    -0.0505903894    -0.1314624156    -0.3553672580    -0.6964682578
  217  H 18  S      0.0111500655     0.0002725562    -0.0468986329    -0.0155598131    -0.0482459191
  218  H 18  S     -0.0089265944    -0.2415943448    -0.0707846012    -0.5910570798    -0.7731988661
  219  H 19  S     -0.0070933984    -0.0206784972    -0.0116510286    -0.0089189790    -0.0167105889
  220  H 19  S     -0.0164771837    -0.1708396291    -0.1891155448    -0.2854014680    -0.5649689646
  221  H 20  S      0.0081004712     0.0518997635     0.0137610626    -0.0097107025    -0.0266458454
  222  H 20  S      0.0237692072     0.1280749505    -0.0698108980    -0.2783640766    -0.6423180725
  223  H 21  S     -0.0045397092    -0.0149421947     0.0064935854    -0.0590041795     0.0339788260
  224  H 21  S      0.0211957878     0.1506091827    -0.1399387005    -0.8110117743     0.2348492263
  225  H 22  S     -0.0031654862    -0.0169630224     0.0088010632    -0.0582662318     0.0350280161
  226  H 22  S     -0.0186798354    -0.1087836052     0.0531485635    -0.8269187586     0.5375654322
  227  H 23  S      0.0000192203     0.0042829771    -0.0038897340    -0.0631870811     0.0352017768
  228  H 23  S     -0.0012561082     0.0366478802    -0.0498585847    -0.8133466167     0.5607780236
  229  H 24  S      0.0028078058     0.0241306902    -0.0161916412    -0.0510010566     0.0339044227
  230  H 24  S      0.0119985416     0.1745518530    -0.1553588496    -0.6874808109     0.4947009129
  231  H 25  S      0.0024270622     0.0222006226    -0.0188645597    -0.0519338167     0.0336739527
  232  H 25  S     -0.0253841082     0.0016336004     0.0232930555    -0.6180623434     0.2646508517
  233  C 26  S     -0.0066259960     0.0060058143     0.0037909169    -0.0172519981     0.0109162668
  234  C 26  S      0.0111285549    -0.0305631690    -0.0251710660     0.0880688350    -0.0196736075
  235  C 26  S      0.2003372635     0.0910245624     0.3149712625    -0.3127844963    -0.6464625916
  236  C 26  X     -0.0082275076     0.0847536170    -0.0537917332     0.0451275921     0.0030918630
  237  C 26  Y     -0.0636440004    -0.2446772769     0.1843408100    -0.0241275925    -0.0014357135
  238  C 26  Z      0.0221330591     0.1813587246    -0.1285987732    -0.0077559701    -0.0168404497
  239  C 26  X      0.1300012798    -0.1278645376     0.1529123344     0.4188603639    -0.1931873091
  240  C 26  Y     -0.0396470256    -0.3529284248     0.1977300826    -0.0354441608     0.0030005788
  241  C 26  Z     -0.1125769871     0.3935740835    -0.2701335028    -0.1986629281     0.0374721389
  242  C 26 XX     -0.0078182566    -0.0157995379     0.0037692540     0.0057783614     0.0041985453
  243  C 26 YY      0.0009363930    -0.0006817468     0.0006242645     0.0029439728    -0.0053501614
  244  C 26 ZZ      0.0102786438     0.0118901262    -0.0072575054     0.0054103947    -0.0039680026
  245  C 26 XY     -0.0020805196     0.0183475478    -0.0138815013     0.0038974619     0.0016678712
  246  C 26 XZ     -0.0079720851    -0.0102371653     0.0075903884    -0.0017217374    -0.0022169634
  247  C 26 YZ      0.0022648579    -0.0126832666     0.0029473009     0.0003062470     0.0003495606
  248  C 27  S      0.0037688804     0.0012664277     0.0066299058     0.0054193956    -0.0211780878
  249  C 27  S     -0.0166082538    -0.0021584007    -0.0289185129     0.0044016592     0.0640619960
  250  C 27  S     -0.1462697587     0.2568603960    -0.2108552226    -0.3826389973     0.1935224083
  251  C 27  X     -0.0309568010    -0.0885592360     0.0549669990    -0.0629250389     0.0134735347
  252  C 27  Y      0.0072934019     0.2701172326    -0.1571330448     0.0422238205     0.0195621295
  253  C 27  Z     -0.0791782695    -0.2106027225     0.1043723639     0.0155156200     0.0203502017
  254  C 27  X      0.1388270443    -0.2319216986     0.3441154886     0.1122969705    -0.3711474169
  255  C 27  Y     -0.0125788238     0.3653384656    -0.2300193823     0.0443954523     0.0150224133
  256  C 27  Z     -0.1758868358    -0.2313524486     0.0281941831    -0.0658177919     0.2451374427
  257  C 27 XX      0.0016802115    -0.0117972563     0.0070194645     0.0049061711     0.0013774132
  258  C 27 YY     -0.0011403662     0.0009543482    -0.0023434742    -0.0053183550     0.0052208821
  259  C 27 ZZ     -0.0040403325     0.0119176908    -0.0105178179    -0.0007159200     0.0043765032
  260  C 27 XY      0.0084215034     0.0179456531    -0.0138727567     0.0023948727    -0.0000779320
  261  C 27 XZ      0.0028271121    -0.0089109946     0.0063940820    -0.0070071640     0.0025270852
  262  C 27 YZ     -0.0041778699    -0.0097083177     0.0060504242     0.0010363658     0.0003978345
  263  C 28  S     -0.0266424391     0.0444214443    -0.0242507346    -0.0099520511    -0.0205277588
  264  C 28  S      0.0686807983    -0.1165601924     0.0745918999     0.0333785495     0.0626359287
  265  C 28  S     -0.0245613131    -0.3929069642    -0.0321869133    -0.3610476877    -0.2992309817
  266  C 28  X     -0.1071575387    -0.0123397218     0.0598546259     0.0121986168     0.0217746140
  267  C 28  Y     -0.0337994446    -0.0296441932     0.0172487073    -0.0131602471    -0.0083566353
  268  C 28  Z     -0.0041380631     0.0421401799    -0.0446136896     0.0222692312     0.0332255317
  269  C 28  X     -0.3904242878     0.2708831331     0.1707305210    -0.3291457807    -0.2380121019
  270  C 28  Y     -0.0122793910    -0.1344883315     0.3775175215     0.4175678801     0.2062381062
  271  C 28  Z      0.0319667317     0.0241957011    -0.4663458529    -0.2050339768    -0.0449066747
  272  C 28 XX      0.0023654658     0.0147744640     0.0294163248    -0.0007104089    -0.0012777622
  273  C 28 YY      0.0165910160    -0.0167076654    -0.0019472219     0.0023447261     0.0056539596
  274  C 28 ZZ     -0.0036989357    -0.0191555153    -0.0137192779     0.0042825740     0.0070720759
  275  C 28 XY      0.0036316661    -0.0100824388    -0.0190200951     0.0067151404     0.0117648618
  276  C 28 XZ     -0.0107290148    -0.0047671617     0.0000501070    -0.0040020115    -0.0080024373
  277  C 28 YZ     -0.0005865456     0.0083342363     0.0184712722    -0.0014677985    -0.0019152169

                         66               67               68               69               70
                    0.1083592637     0.1109281612     0.1188612750     0.1206355529     0.1250212330
    1  C  1  S      0.0180082911    -0.0094403345    -0.0157440867     0.0067392555    -0.0312867153
    2  C  1  S     -0.0258534686     0.0125283962     0.0116150581     0.0149390641     0.0186721614
    3  C  1  S     -0.4456198708     0.4512868009     0.9673776380    -0.7459281472     1.2104112068
    4  C  1  X      0.0154694850    -0.0210829097    -0.0492919817     0.0194197146    -0.0561223027
    5  C  1  Y      0.0641512836    -0.0152049469    -0.0292964893    -0.0266271743     0.0053074676
    6  C  1  Z      0.0333353126     0.0598467720     0.1122411278    -0.0003083299     0.1245615073
    7  C  1  X      0.0077936062    -0.0416598309    -0.0696068470    -0.1168739280    -0.2143526821
    8  C  1  Y      0.3330481318    -0.0614244112    -0.1782507767    -0.3209023752     0.1253994574
    9  C  1  Z      0.1104620658     0.1750255119     0.2544003413     0.1437982951     0.3840322161
   10  C  1 XX      0.0054965125     0.0012372221     0.0016001145     0.0020258463    -0.0007864448
   11  C  1 YY     -0.0045456601     0.0022866932     0.0001369866    -0.0027866670     0.0017079860
   12  C  1 ZZ     -0.0064330086     0.0009162336     0.0037217262     0.0017211893     0.0061775824
   13  C  1 XY      0.0075446993     0.0020311420     0.0036592726     0.0045508078    -0.0024705267
   14  C  1 XZ      0.0048477050     0.0018073810     0.0032677585     0.0068194250     0.0031907455
   15  C  1 YZ      0.0064887617    -0.0001236427    -0.0023786404    -0.0021474987    -0.0009576350
   16  C  2  S     -0.0372542075    -0.0182783520    -0.0265068034     0.0160082905    -0.0218101004
   17  C  2  S      0.0602240534     0.0477746997     0.0766889732    -0.0222045179     0.0412156854
   18  C  2  S      0.9195091700     0.2373220366     0.0247991179    -0.4357655101     0.2481827812
   19  C  2  X     -0.0211238551    -0.0190738041    -0.0143595864     0.1065859634    -0.0180135842
   20  C  2  Y     -0.1055846271    -0.0450954054    -0.0306344458     0.0944305748    -0.0597382613
   21  C  2  Z      0.0404834988    -0.0027805957    -0.0069553470     0.0185155176    -0.0092736139
   22  C  2  X     -0.1455696930    -0.1337742258    -0.2312492486     0.3310899735    -0.1965272567
   23  C  2  Y     -0.3319185888    -0.2034112602    -0.2913867149     0.3242442806    -0.2727270983
   24  C  2  Z      0.2026348547    -0.0670591184    -0.1779732225     0.0866994563    -0.2447111691
   25  C  2 XX      0.0053272754     0.0021187661     0.0032519677    -0.0031104775     0.0019732621
   26  C  2 YY      0.0055428512     0.0050386181     0.0093127352     0.0008908013     0.0055213512
   27  C  2 ZZ      0.0056607068     0.0038420704     0.0043735024    -0.0032884919     0.0017070941
   28  C  2 XY     -0.0067995045    -0.0002479005     0.0018998722     0.0035798322     0.0014435129
   29  C  2 XZ     -0.0068708034    -0.0002963477    -0.0008423995    -0.0014658009    -0.0011046768
   30  C  2 YZ      0.0014999555    -0.0010109727    -0.0009401767    -0.0024807563     0.0028734156
   31  C  3  S     -0.0336480753     0.0008085549     0.0263410853     0.0107279194     0.0414790413
   32  C  3  S      0.0491153782    -0.0057382345    -0.0584445897    -0.0081802059    -0.1046084287
   33  C  3  S      0.9539230891     0.1118157046    -0.1072130661    -0.4999529310    -0.5651690408
   34  C  3  X      0.0350275274    -0.0024830226     0.0113629160     0.0352282347     0.0215845009
   35  C  3  Y      0.0129646266     0.0146775864     0.0164428168    -0.0015570392     0.0031232434
   36  C  3  Z     -0.1026476804     0.0122590780     0.0956889585     0.1144418768     0.0811797288
   37  C  3  X      0.1117683164     0.0711538679     0.2347864152     0.0494489861     0.1681471176
   38  C  3  Y      0.1227979030     0.1284418470     0.1855874694    -0.0406337631     0.1168309164
   39  C  3  Z     -0.3371353856     0.0991398403     0.5435118636     0.2914861921     0.4537382097
   40  C  3 XX      0.0029426354     0.0002189733    -0.0038529686    -0.0038871709    -0.0065177379
   41  C  3 YY      0.0112305175     0.0002733354    -0.0040508075    -0.0030768381    -0.0057890811
   42  C  3 ZZ     -0.0002346900    -0.0020189482    -0.0044126052     0.0041584984    -0.0109673116
   43  C  3 XY     -0.0062282303     0.0000621170     0.0017992773    -0.0003408764    -0.0013488275
   44  C  3 XZ     -0.0033372887     0.0002246788     0.0002665503    -0.0013954694     0.0025210546
   45  C  3 YZ     -0.0011162417    -0.0010578226    -0.0011318499    -0.0024394616     0.0000069335
   46  C  4  S      0.0189990710     0.0168789315     0.0336591006    -0.0053561181     0.0031343539
   47  C  4  S     -0.0252567918    -0.0080730715    -0.0080630096     0.0233767570     0.0144280058
   48  C  4  S     -0.5737837897    -0.7801248992    -1.8991755407    -0.0194952659    -0.3288992009
   49  C  4  X      0.0007135239    -0.0026484558    -0.0363701122     0.0408018217    -0.0337405359
   50  C  4  Y      0.0409009472    -0.0680100859    -0.1074408230     0.0211762320    -0.0751130015
   51  C  4  Z      0.0537842251     0.0322136648     0.0280821760    -0.0340302898     0.0464515547
   52  C  4  X     -0.1030304620     0.0148620453    -0.0026052130     0.1220056835    -0.1901031316
   53  C  4  Y      0.2237545674    -0.2183650520    -0.1496874255     0.0810373847    -0.1626828314
   54  C  4  Z      0.2260444203     0.0600575495    -0.1918675038    -0.3306255268     0.2488054967
   55  C  4 XX     -0.0025870983    -0.0001905667    -0.0000921050     0.0037605926    -0.0002846465
   56  C  4 YY     -0.0053374501    -0.0025980303    -0.0042191785    -0.0017729252     0.0043796235
   57  C  4 ZZ      0.0022238911    -0.0003556298    -0.0022484741     0.0027478450    -0.0020181418
   58  C  4 XY     -0.0021604109    -0.0020208279    -0.0023130920     0.0054318200    -0.0035998499
   59  C  4 XZ      0.0094760494     0.0017593129    -0.0005347371     0.0043379298     0.0008467024
   60  C  4 YZ      0.0037972535     0.0014250099     0.0017246649    -0.0022459827    -0.0002924379
   61  C  5  S      0.0088214771    -0.0049656087    -0.0121664593     0.0012414693    -0.0128034208
   62  C  5  S     -0.0460249104     0.0032966106     0.0178760355     0.0132348595     0.0236007327
   63  C  5  S      0.4101459506     0.0180466849     0.0006750532     0.0728524657     0.8035521201
   64  C  5  X     -0.0088313960    -0.0101886358    -0.0226817121     0.0558749476    -0.0243526196
   65  C  5  Y      0.0360013370    -0.0038077092     0.0092122368     0.0628277849    -0.0145924422
   66  C  5  Z     -0.0050400965     0.0155191329     0.0412292366     0.0775176197    -0.0249785056
   67  C  5  X     -0.0683609715    -0.2329082230    -0.8605160426     0.3427267194     0.4940801209
   68  C  5  Y      0.1423425320    -0.0329596651     0.1516592271     0.0682408620     0.0124103597
   69  C  5  Z     -0.1255827498     0.1826806852     0.3816351680    -0.0310080351    -0.3048331580
   70  C  5 XX     -0.0092765047     0.0005042629    -0.0014918374    -0.0107810887     0.0097074302
   71  C  5 YY     -0.0018242058    -0.0002431442    -0.0017737738    -0.0024205303     0.0025553584
   72  C  5 ZZ      0.0051239483    -0.0000618244     0.0067129100     0.0182230582    -0.0045593550
   73  C  5 XY     -0.0066413799    -0.0054013499    -0.0044976312    -0.0171738311    -0.0026413976
   74  C  5 XZ     -0.0076172015     0.0020287321     0.0012895208    -0.0080531357     0.0050381338
   75  C  5 YZ      0.0119387829     0.0022041394     0.0013566079     0.0040151624     0.0016092071
   76  C  6  S      0.0704077600    -0.0056810745    -0.0254495822    -0.0142099042     0.0366190476
   77  C  6  S     -0.1193296079    -0.0019471675     0.0093216896    -0.0357501613    -0.0278267988
   78  C  6  S     -1.4829750542     0.2329108234     1.0500158792     1.1931232187    -1.1265624574
   79  C  6  X      0.0901902786     0.0171595151    -0.0013564180     0.0323361950    -0.0042855903
   80  C  6  Y     -0.1113425742    -0.0026018522     0.0376662629     0.0388437435    -0.0229443802
   81  C  6  Z     -0.0554156357     0.0046434687     0.0090832460     0.0503299133    -0.0295838551
   82  C  6  X      0.3407669201     0.0987747473     0.1325288875     0.3174357180     0.0485310579
   83  C  6  Y     -0.3605819701     0.0327057161     0.1074732984    -0.2009389217     0.1333453819
   84  C  6  Z     -0.1613831373    -0.1027763194    -0.2624048085     0.0794092841    -0.1213252016
   85  C  6 XX     -0.0043179818     0.0005558005     0.0012730344     0.0020356784    -0.0041551030
   86  C  6 YY     -0.0113499789    -0.0000902649     0.0012195264    -0.0017295310    -0.0031576228
   87  C  6 ZZ     -0.0117112082    -0.0008408215     0.0018517625    -0.0055381556    -0.0002899528
   88  C  6 XY     -0.0046567547    -0.0013965378    -0.0022532890    -0.0053158058     0.0032818024
   89  C  6 XZ     -0.0028758415    -0.0003078571     0.0017715164     0.0006669820    -0.0002956507
   90  C  6 YZ     -0.0094712034    -0.0003245958     0.0011172623     0.0022195156    -0.0021902110
   91  C  7  S      0.0008360595    -0.0025378148    -0.0011272867     0.0018493519    -0.0026199982
   92  C  7  S      0.0063500131     0.0030543104     0.0121726968    -0.0150171606    -0.0100548153
   93  C  7  S     -0.0716139365    -0.1731844705    -0.2953738492     0.1364034099    -0.0869120867
   94  C  7  X     -0.0381802150    -0.0379196117    -0.0957635419    -0.0615665839    -0.0224794581
   95  C  7  Y     -0.0928316166    -0.0240830360    -0.0701087720    -0.1431342523    -0.0041082189
   96  C  7  Z     -0.1060656612    -0.0066167239    -0.0182571252    -0.1586890677     0.0140657229
   97  C  7  X      0.1934958812    -0.1036639764     0.1315200735    -0.3246619890    -0.5007937055
   98  C  7  Y     -0.4806116579     0.0594903212    -0.4559972144     0.0678653178     0.7967752859
   99  C  7  Z      0.0718315278    -0.0748914983     0.1532439631    -0.4517026099    -0.4486127835
  100  C  7 XX      0.0014648486     0.0018190991     0.0051977512     0.0013148246    -0.0029956344
  101  C  7 YY     -0.0075376687    -0.0025201825    -0.0046061656    -0.0114809137    -0.0002745108
  102  C  7 ZZ      0.0093074098    -0.0010362914     0.0009185747     0.0056774668    -0.0040548118
  103  C  7 XY      0.0018295974    -0.0019245158    -0.0022243719     0.0006592266    -0.0051925793
  104  C  7 XZ      0.0037182058     0.0015832366     0.0027906680     0.0059631813     0.0038358035
  105  C  7 YZ      0.0005589937     0.0003930477     0.0002210088    -0.0038721097    -0.0016204617
  106  C  8  S     -0.0004212518    -0.0013125976     0.0029049717    -0.0000981034     0.0009346083
  107  C  8  S     -0.0064375947     0.0015751150    -0.0114076362     0.0050305043     0.0083785195
  108  C  8  S     -0.2053253792    -0.0644324550    -0.1840740270     0.1022298387    -0.0043253851
  109  C  8  X     -0.0133391271     0.0274888708     0.0475636352    -0.0415200042    -0.0698390325
  110  C  8  Y     -0.0256379747    -0.0158258400     0.0054034613    -0.0316043736     0.0102636664
  111  C  8  Z     -0.0354969276    -0.0069055123    -0.0424959692    -0.0172653759     0.0375301191
  112  C  8  X      0.1298160266    -0.1303105552    -0.1404873180     0.0223870665     0.2719417478
  113  C  8  Y     -0.0709783760     0.0314038156    -0.1081102759    -0.0415578528    -0.0450444646
  114  C  8  Z     -0.1066883620     0.0193109917     0.1360497043    -0.0876249320    -0.0810657675
  115  C  8 XX     -0.0062026947    -0.0022144502     0.0030734875    -0.0129951507    -0.0021541292
  116  C  8 YY     -0.0002443002    -0.0015393580    -0.0041419992     0.0028384884     0.0064875178
  117  C  8 ZZ      0.0037106335     0.0035250106    -0.0020742038     0.0116364904    -0.0025426889
  118  C  8 XY     -0.0079545814     0.0050411252    -0.0040376710    -0.0114825309    -0.0028049085
  119  C  8 XZ     -0.0035806191    -0.0043535988    -0.0021558725    -0.0083127569     0.0095440639
  120  C  8 YZ      0.0039983563     0.0002972193     0.0076523776     0.0031452789    -0.0067395777
  121  N  9  S     -0.0062595275     0.0053445230    -0.0004504999     0.0037028441     0.0179892330
  122  N  9  S      0.0018587330     0.0050762034     0.0112734088    -0.0032538667     0.0047579739
  123  N  9  S     -0.4035751748     0.1829673380    -0.3056947660     0.3130689927     0.9572940960
  124  N  9  X     -0.0306540568    -0.0303278169    -0.0541617892    -0.0668607564    -0.0065030283
  125  N  9  Y     -0.0717045973    -0.0253515387    -0.0601384598    -0.1309946981    -0.0115309179
  126  N  9  Z     -0.0974225473    -0.0057409159    -0.0361618847    -0.1356427252     0.0190515884
  127  N  9  X      0.0879368122     0.0145031711     0.1233761351     0.0611953192    -0.1054531263
  128  N  9  Y      0.0168212595     0.0779716086     0.0221081251     0.2597113078     0.2142518101
  129  N  9  Z      0.1924199987    -0.0185815875     0.0890750564     0.1624684872    -0.1693500503
  130  N  9 XX      0.0029551343    -0.0001608812     0.0040347642    -0.0005362117    -0.0044089403
  131  N  9 YY     -0.0024646915    -0.0003930109    -0.0013035930    -0.0049005404    -0.0007970446
  132  N  9 ZZ      0.0043493380    -0.0006573899     0.0015657868     0.0021389543    -0.0043344429
  133  N  9 XY      0.0015740855    -0.0016796162    -0.0008778182    -0.0005756404    -0.0044034745
  134  N  9 XZ      0.0007314091     0.0014637772     0.0012105856     0.0032200567     0.0032932445
  135  N  9 YZ      0.0009246268    -0.0010661360     0.0014420289    -0.0026717080    -0.0040375626
  136  C 10  S     -0.0002923113     0.0357157807     0.0181048246    -0.0112345671    -0.0279401047
  137  C 10  S      0.0020512712    -0.0796842712    -0.0395795677     0.0248234537     0.0658717425
  138  C 10  S      0.0280466028    -0.7474276229     0.0511525174     0.0945785638     0.3531697526
  139  C 10  X     -0.0179932592     0.1171274305     0.0086278825    -0.0460501824    -0.0687521339
  140  C 10  Y     -0.0077147871    -0.1240081078    -0.0051251479    -0.0354389896     0.0696718931
  141  C 10  Z     -0.0295441612     0.0476286626    -0.0192080093    -0.0523996264    -0.0007549663
  142  C 10  X     -0.0790132303     0.4506743089     0.1170641168    -0.1428951819    -0.3747665372
  143  C 10  Y      0.0087629181    -0.4460450612    -0.2647736352     0.0536884357     0.3281654631
  144  C 10  Z     -0.0312163433     0.1727029648     0.1567590460    -0.1474364611    -0.0619549533
  145  C 10 XX      0.0026524007    -0.0058428521    -0.0045931652     0.0070928878     0.0087790265
  146  C 10 YY      0.0032796947    -0.0049087011    -0.0003291971     0.0053480561     0.0000537105
  147  C 10 ZZ     -0.0047808872    -0.0081450208    -0.0011343586    -0.0076581862     0.0056460236
  148  C 10 XY      0.0044305021    -0.0020621013     0.0040015858     0.0047698136    -0.0002347869
  149  C 10 XZ     -0.0003116344     0.0029802437    -0.0013302354     0.0019742830    -0.0045221171
  150  C 10 YZ     -0.0014191387     0.0014612074    -0.0041064656    -0.0000875458     0.0036250786
  151  C 11  S     -0.0057929988     0.0219988929    -0.0289824843     0.0076394768    -0.0037503513
  152  C 11  S      0.0167698661    -0.0490288985     0.0634611626    -0.0167405894     0.0125965777
  153  C 11  S      0.1449947712    -0.7308230396     0.4870578138    -0.1005691770     0.2206284443
  154  C 11  X      0.0286044655    -0.0184045153     0.0262695074     0.0459223277    -0.0175373771
  155  C 11  Y      0.0643480497    -0.0762175497     0.1015966695     0.0658336895    -0.0418714196
  156  C 11  Z      0.0398051683     0.0928566099    -0.0687170168     0.1239578936    -0.0033563577
  157  C 11  X      0.0574371101    -0.1738967221     0.0415777367     0.1066086940     0.0320115120
  158  C 11  Y      0.1413442516    -0.1419916405     0.4210705962     0.0465790454    -0.1645211237
  159  C 11  Z      0.0498957806     0.2425448777    -0.3360722507     0.2990712890     0.0357423536
  160  C 11 XX      0.0000895417    -0.0055808483     0.0058157160    -0.0038837063    -0.0001551267
  161  C 11 YY      0.0061814781    -0.0049143890     0.0061047506     0.0073787186     0.0001510728
  162  C 11 ZZ     -0.0022957193    -0.0025129190     0.0026524713    -0.0073544414     0.0026070481
  163  C 11 XY     -0.0007693820     0.0045934748    -0.0013510833     0.0007335721    -0.0007906718
  164  C 11 XZ     -0.0024223986    -0.0028349875    -0.0003242496    -0.0039880510     0.0024850902
  165  C 11 YZ      0.0013740619     0.0008953323     0.0010630931     0.0016633149    -0.0013124789
  166  C 12  S     -0.0011913173    -0.0138158719    -0.0187594187     0.0103661721     0.0314683181
  167  C 12  S      0.0049975337     0.0293355297     0.0388881668    -0.0220036770    -0.0639294157
  168  C 12  S      0.0281131609     0.4455595472     0.7132262121    -0.3644935552    -1.0113564866
  169  C 12  X     -0.0271517268     0.0544765189     0.0734319646    -0.0973945878    -0.1035043256
  170  C 12  Y     -0.0553854923    -0.0190939167    -0.0197239531    -0.0976671621     0.0250512271
  171  C 12  Z     -0.0654023904    -0.0255943974    -0.0591787232    -0.0881613446     0.0841311821
  172  C 12  X     -0.0413297074     0.0972079157     0.2034211859    -0.2348155074    -0.3221629299
  173  C 12  Y     -0.1291262557     0.0873594654    -0.1028480357    -0.1902769699     0.0616550757
  174  C 12  Z     -0.1251001111    -0.1604335520    -0.0931640254    -0.1858672375     0.2233923125
  175  C 12 XX     -0.0020924931     0.0038790749     0.0018171248    -0.0062980330    -0.0047858848
  176  C 12 YY      0.0003882740     0.0035333486     0.0038014142    -0.0018683506    -0.0053481075
  177  C 12 ZZ      0.0029809048     0.0000276131     0.0050364295     0.0022924523    -0.0065588917
  178  C 12 XY     -0.0020491871    -0.0053901722     0.0000371621    -0.0046057722     0.0012626603
  179  C 12 XZ     -0.0024912091     0.0030598581    -0.0017057169    -0.0034530376     0.0019913112
  180  C 12 YZ      0.0010249969     0.0010210432    -0.0016874423     0.0031208938     0.0009114877
  181  C 13  S      0.0035985909    -0.0340140608     0.0171023027    -0.0029568347     0.0059610812
  182  C 13  S     -0.0054225849     0.0746459239    -0.0394235826     0.0063318476    -0.0110757380
  183  C 13  S     -0.0621351188     0.7573903990    -0.5900832466     0.1495424324     0.0511447908
  184  C 13  X      0.0173244879     0.1137642461    -0.0272012382     0.0546270679    -0.0305969705
  185  C 13  Y      0.0617292166    -0.1157625612     0.0575032537     0.0880107328     0.0071115383
  186  C 13  Z      0.0485483925     0.0619449441    -0.0014807581     0.1013418041    -0.0421501543
  187  C 13  X      0.0043882999     0.3909386778    -0.1280443951     0.1202725025    -0.0542072771
  188  C 13  Y      0.1198988847    -0.3642182411     0.1024474440     0.1973471340     0.1568497393
  189  C 13  Z      0.0978472696     0.1598527825     0.0407655661     0.1578336878    -0.2147895981
  190  C 13 XX      0.0004777164     0.0044043928    -0.0001866309     0.0006824201    -0.0021204681
  191  C 13 YY     -0.0052500201     0.0045388373    -0.0061620809    -0.0071583879     0.0020183769
  192  C 13 ZZ      0.0036250949     0.0091104832    -0.0033575145     0.0081196862    -0.0022523290
  193  C 13 XY     -0.0019718424     0.0043958524    -0.0013956328    -0.0013887039     0.0000295951
  194  C 13 XZ      0.0017335728    -0.0036448123     0.0003887886     0.0036210363    -0.0000358105
  195  C 13 YZ     -0.0001024170    -0.0026435182     0.0025894455    -0.0022899637    -0.0004447899
  196  C 14  S      0.0024642927    -0.0161187168     0.0280069280    -0.0127427890    -0.0396562455
  197  C 14  S     -0.0035299277     0.0368419213    -0.0679156318     0.0298627886     0.0929435705
  198  C 14  S     -0.1478321201     0.5655109088    -0.4645405357     0.1691528429     0.4256524564
  199  C 14  X     -0.0081020556    -0.0122853444     0.0368864671    -0.0445169976    -0.0411402054
  200  C 14  Y     -0.0026258688    -0.0875234646     0.0705461866    -0.0750568398    -0.0385583789
  201  C 14  Z     -0.0387210306     0.0803097126    -0.1019836349    -0.0182772565     0.0848309429
  202  C 14  X     -0.0143740985    -0.0916534612     0.1887762290    -0.1024847035    -0.0932464691
  203  C 14  Y     -0.0008413351    -0.1425022256     0.2852026209    -0.2110222428    -0.3586270607
  204  C 14  Z     -0.0574238109     0.1696384552    -0.3821852668     0.0696889575     0.4233381081
  205  C 14 XX      0.0026051624     0.0061364078    -0.0088174599     0.0092499943     0.0072014556
  206  C 14 YY     -0.0038288944     0.0037921356    -0.0037611686    -0.0038760510     0.0047943551
  207  C 14 ZZ      0.0000193132     0.0001344232    -0.0030983553     0.0010315611     0.0070528215
  208  C 14 XY      0.0029348998    -0.0055483172     0.0025622955     0.0045308452     0.0015781481
  209  C 14 XZ      0.0041825732     0.0037625578     0.0026153130     0.0052632786    -0.0046389391
  210  C 14 YZ     -0.0023751817     0.0006369400    -0.0032131890    -0.0025038444     0.0030834784
  211  H 15  S     -0.0271137384    -0.0066542227    -0.0031501643    -0.0052106219    -0.0109823695
  212  H 15  S      0.1624427631    -0.4504788503    -0.8418476518     0.0250192265    -1.0156317714
[truncated: 1,207,576 more chars]
