# Supplementary material for: Simulating the Energy Capture Process in Push–Pull Norbornadiene-Quadricyclane Photoswitches
Source: J Phys Chem Lett. 2025 Apr 23;16(17):4315–25. doi: 10.1021/acs.jpclett.5c00634 (PMC12051204; doi:10.1021/acs.jpclett.5c00634)
Supplement: Supplementary file 4 — jz5c00634_si_004.zip [file jz5c00634_si_004.zip › MRSF-TDDFT_geometry_optimizations/Compound_II/S0-NBD-II/opt.log]

 Entering Gaussian System, Link 0=/home/mkochman/programs/g09/g09
 Input=opt.com
 Output=opt.log
 Initial command:
 /home/mkochman/programs/g09/l1.exe "/home/mkochman/systems/Z_MRSF_fixed/0_opt_nbd/Gau-3920263.inp" -scrdir="/home/mkochman/systems/Z_MRSF_fixed/0_opt_nbd/"
 Entering Link 1 = /home/mkochman/programs/g09/l1.exe PID=   3920264.
  
 Copyright (c) 1988,1990,1992,1993,1995,1998,2003,2009,2013,
            Gaussian, Inc.  All Rights Reserved.
  
 This is part of the Gaussian(R) 09 program.  It is based on
 the Gaussian(R) 03 system (copyright 2003, Gaussian, Inc.),
 the Gaussian(R) 98 system (copyright 1998, Gaussian, Inc.),
 the Gaussian(R) 94 system (copyright 1995, Gaussian, Inc.),
 the Gaussian 92(TM) system (copyright 1992, Gaussian, Inc.),
 the Gaussian 90(TM) system (copyright 1990, Gaussian, Inc.),
 the Gaussian 88(TM) system (copyright 1988, Gaussian, Inc.),
 the Gaussian 86(TM) system (copyright 1986, Carnegie Mellon
 University), and the Gaussian 82(TM) system (copyright 1983,
 Carnegie Mellon University). Gaussian is a federally registered
 trademark of Gaussian, Inc.
  
 This software contains proprietary and confidential information,
 including trade secrets, belonging to Gaussian, Inc.
  
 This software is provided under written license and may be
 used, copied, transmitted, or stored only in accord with that
 written license.
  
 The following legend is applicable only to US Government
 contracts under FAR:
  
                    RESTRICTED RIGHTS LEGEND
  
 Use, reproduction and disclosure by the US Government is
 subject to restrictions as set forth in subparagraphs (a)
 and (c) of the Commercial Computer Software - Restricted
 Rights clause in FAR 52.227-19.
  
 Gaussian, Inc.
 340 Quinnipiac St., Bldg. 40, Wallingford CT 06492
  
  
 ---------------------------------------------------------------
 Warning -- This program may not be used in any manner that
 competes with the business of Gaussian, Inc. or will provide
 assistance to any competitor of Gaussian, Inc.  The licensee
 of this program is prohibited from giving any competitor of
 Gaussian, Inc. access to this program.  By using this program,
 the user acknowledges that Gaussian, Inc. is engaged in the
 business of creating and licensing software in the field of
 computational chemistry and represents and warrants to the
 licensee that it is not a competitor of Gaussian, Inc. and that
 it will not use this program in any manner prohibited above.
 ---------------------------------------------------------------
  

 Cite this work as:
 Gaussian 09, Revision D.01,
 M. J. Frisch, G. W. Trucks, H. B. Schlegel, G. E. Scuseria, 
 M. A. Robb, J. R. Cheeseman, G. Scalmani, V. Barone, B. Mennucci, 
 G. A. Petersson, H. Nakatsuji, M. Caricato, X. Li, H. P. Hratchian, 
 A. F. Izmaylov, J. Bloino, G. Zheng, J. L. Sonnenberg, M. Hada, 
 M. Ehara, K. Toyota, R. Fukuda, J. Hasegawa, M. Ishida, T. Nakajima, 
 Y. Honda, O. Kitao, H. Nakai, T. Vreven, J. A. Montgomery, Jr., 
 J. E. Peralta, F. Ogliaro, M. Bearpark, J. J. Heyd, E. Brothers, 
 K. N. Kudin, V. N. Staroverov, T. Keith, R. Kobayashi, J. Normand, 
 K. Raghavachari, A. Rendell, J. C. Burant, S. S. Iyengar, J. Tomasi, 
 M. Cossi, N. Rega, J. M. Millam, M. Klene, J. E. Knox, J. B. Cross, 
 V. Bakken, C. Adamo, J. Jaramillo, R. Gomperts, R. E. Stratmann, 
 O. Yazyev, A. J. Austin, R. Cammi, C. Pomelli, J. W. Ochterski, 
 R. L. Martin, K. Morokuma, V. G. Zakrzewski, G. A. Voth, 
 P. Salvador, J. J. Dannenberg, S. Dapprich, A. D. Daniels, 
 O. Farkas, J. B. Foresman, J. V. Ortiz, J. Cioslowski, 
 and D. J. Fox, Gaussian, Inc., Wallingford CT, 2013.
 
 ******************************************
 Gaussian 09:  ES64L-G09RevD.01 24-Apr-2013
                31-Jan-2025 
 ******************************************
 %nproc=1
 Will use up to    1 processors via shared memory.
 %mem=1GB
 %chk=checkfile.chk
 Default route:  MAXDISK=1700GB
 -------------------------------------------------------
 #P External="bash run_external.bash" Opt=NoMicro NoSymm
 -------------------------------------------------------
 1/14=-1,18=20,19=15,26=1,38=1/1,3;
 2/9=110,12=2,15=1,17=6,18=5,40=1/2;
 3/11=9,16=1,25=1,30=1,41=9900000,43=2,71=1/1;
 4/20=17,22=1,24=3,113=1,114=1/2;
 6/7=2,8=2,9=2,10=2/1;
 7/30=1,44=-1/16;
 1/14=-1,18=20,19=15,26=1/3(2);
 2/9=110,15=1/2;
 99//99;
 2/9=110,15=1/2;
 3/11=9,16=1,25=1,30=1,41=9900000,43=2,71=1/1;
 4/16=2,20=17,22=1,24=3,113=1,114=1/2;
 7/30=1,44=-1/16;
 1/14=-1,18=20,19=15,26=1/3(-4);
 2/9=110,15=1/2;
 6/7=2,8=2,9=2,10=2/1;
 99//99;
 Leave Link    1 at Fri Jan 31 17:03:07 2025, MaxMem=   134217728 cpu:         0.0
 (Enter /home/mkochman/programs/g09/l101.exe)
 -------
 NBD opt
 -------
 Symbolic Z-matrix:
 Charge =  0 Multiplicity = 1
 C                    -8.33038  -0.52044   4.65617 
 C                    -9.11159  -0.85576   3.38411 
 C                    -8.64373  -0.0702    2.42183 
 C                    -7.54868   0.79893   3.04199 
 C                    -6.39587  -0.14439   3.42693 
 C                    -8.16261   0.99878   4.44369 
 C                    -6.21279  -2.00786   5.05254 
 C                    -2.77319  -0.19327   1.64433 
 N                    -5.69967  -2.87935   5.59608 
 C                    -2.45346   0.71242   0.62711 
 C                    -1.20503   0.67881   0.02979 
 C                    -0.26103  -0.25516   0.43715 
 C                    -0.56983  -1.15819   1.44638 
 C                    -1.8162   -1.13089   2.04838 
 H                    -8.75573  -0.86716   5.59699 
 H                    -9.85648  -1.63863   3.30484 
 H                    -8.91663  -0.06193   1.37334 
 H                    -7.24582   1.67955   2.47725 
 H                    -7.47781   1.46425   5.15861 
 H                    -9.11372   1.53701   4.41939 
 H                    -3.19306   1.44017   0.31201 
 H                    -0.96609   1.38547  -0.7586 
 H                     0.71709  -0.27926  -0.03285 
 H                     0.16589  -1.88903   1.7665 
 H                    -2.06278  -1.83361   2.83652 
 C                    -5.13465  -0.16436   2.80626 
 C                    -4.05543  -0.16649   2.26516 
 C                    -6.87373  -0.93687   4.40562 
 
 NAtoms=     28 NQM=       28 NQMF=       0 NMMI=      0 NMMIF=      0
                NMic=       0 NMicF=      0.
                    Isotopes and Nuclear Properties:
 (Nuclear quadrupole moments (NQMom) in fm**2, nuclear magnetic moments (NMagM)
  in nuclear magnetons)

  Atom         1           2           3           4           5           6           7           8           9          10
 IAtWgt=          12          12          12          12          12          12          12          12          14          12
 AtmWgt=  12.0000000  12.0000000  12.0000000  12.0000000  12.0000000  12.0000000  12.0000000  12.0000000  14.0030740  12.0000000
 NucSpn=           0           0           0           0           0           0           0           0           2           0
 AtZEff=   0.0000000   0.0000000   0.0000000   0.0000000   0.0000000   0.0000000   0.0000000   0.0000000   0.0000000   0.0000000
 NQMom=    0.0000000   0.0000000   0.0000000   0.0000000   0.0000000   0.0000000   0.0000000   0.0000000   2.0440000   0.0000000
 NMagM=    0.0000000   0.0000000   0.0000000   0.0000000   0.0000000   0.0000000   0.0000000   0.0000000   0.4037610   0.0000000
 AtZNuc=   6.0000000   6.0000000   6.0000000   6.0000000   6.0000000   6.0000000   6.0000000   6.0000000   7.0000000   6.0000000

  Atom        11          12          13          14          15          16          17          18          19          20
 IAtWgt=          12          12          12          12           1           1           1           1           1           1
 AtmWgt=  12.0000000  12.0000000  12.0000000  12.0000000   1.0078250   1.0078250   1.0078250   1.0078250   1.0078250   1.0078250
 NucSpn=           0           0           0           0           1           1           1           1           1           1
 AtZEff=   0.0000000   0.0000000   0.0000000   0.0000000   0.0000000   0.0000000   0.0000000   0.0000000   0.0000000   0.0000000
 NQMom=    0.0000000   0.0000000   0.0000000   0.0000000   0.0000000   0.0000000   0.0000000   0.0000000   0.0000000   0.0000000
 NMagM=    0.0000000   0.0000000   0.0000000   0.0000000   2.7928460   2.7928460   2.7928460   2.7928460   2.7928460   2.7928460
 AtZNuc=   6.0000000   6.0000000   6.0000000   6.0000000   1.0000000   1.0000000   1.0000000   1.0000000   1.0000000   1.0000000

  Atom        21          22          23          24          25          26          27          28
 IAtWgt=           1           1           1           1           1          12          12          12
 AtmWgt=   1.0078250   1.0078250   1.0078250   1.0078250   1.0078250  12.0000000  12.0000000  12.0000000
 NucSpn=           1           1           1           1           1           0           0           0
 AtZEff=   0.0000000   0.0000000   0.0000000   0.0000000   0.0000000   0.0000000   0.0000000   0.0000000
 NQMom=    0.0000000   0.0000000   0.0000000   0.0000000   0.0000000   0.0000000   0.0000000   0.0000000
 NMagM=    2.7928460   2.7928460   2.7928460   2.7928460   2.7928460   0.0000000   0.0000000   0.0000000
 AtZNuc=   1.0000000   1.0000000   1.0000000   1.0000000   1.0000000   6.0000000   6.0000000   6.0000000
 Leave Link  101 at Fri Jan 31 17:03:08 2025, MaxMem=   134217728 cpu:         0.1
 (Enter /home/mkochman/programs/g09/l103.exe)

 GradGradGradGradGradGradGradGradGradGradGradGradGradGradGradGradGradGrad
 Berny optimization.
 Initialization pass.
                           ----------------------------
                           !    Initial Parameters    !
                           ! (Angstroms and Degrees)  !
 --------------------------                            --------------------------
 ! Name  Definition              Value          Derivative Info.                !
 --------------------------------------------------------------------------------
 ! R1    R(1,2)                  1.53           estimate D2E/DX2                !
 ! R2    R(1,6)                  1.5431         estimate D2E/DX2                !
 ! R3    R(1,15)                 1.0892         estimate D2E/DX2                !
 ! R4    R(1,28)                 1.5356         estimate D2E/DX2                !
 ! R5    R(2,3)                  1.3274         estimate D2E/DX2                !
 ! R6    R(2,16)                 1.0835         estimate D2E/DX2                !
 ! R7    R(3,4)                  1.5294         estimate D2E/DX2                !
 ! R8    R(3,17)                 1.0835         estimate D2E/DX2                !
 ! R9    R(4,5)                  1.5385         estimate D2E/DX2                !
 ! R10   R(4,6)                  1.5432         estimate D2E/DX2                !
 ! R11   R(4,18)                 1.0891         estimate D2E/DX2                !
 ! R12   R(5,26)                 1.4058         estimate D2E/DX2                !
 ! R13   R(5,28)                 1.3469         estimate D2E/DX2                !
 ! R14   R(6,19)                 1.0939         estimate D2E/DX2                !
 ! R15   R(6,20)                 1.0931         estimate D2E/DX2                !
 ! R16   R(7,9)                  1.1481         estimate D2E/DX2                !
 ! R17   R(7,28)                 1.4151         estimate D2E/DX2                !
 ! R18   R(8,10)                 1.399          estimate D2E/DX2                !
 ! R19   R(8,14)                 1.3994         estimate D2E/DX2                !
 ! R20   R(8,27)                 1.4249         estimate D2E/DX2                !
 ! R21   R(10,11)                1.3844         estimate D2E/DX2                !
 ! R22   R(10,21)                1.0844         estimate D2E/DX2                !
 ! R23   R(11,12)                1.389          estimate D2E/DX2                !
 ! R24   R(11,22)                1.0854         estimate D2E/DX2                !
 ! R25   R(12,13)                1.389          estimate D2E/DX2                !
 ! R26   R(12,23)                1.0855         estimate D2E/DX2                !
 ! R27   R(13,14)                1.3844         estimate D2E/DX2                !
 ! R28   R(13,24)                1.0853         estimate D2E/DX2                !
 ! R29   R(14,25)                1.0843         estimate D2E/DX2                !
 ! R30   R(26,27)                1.2073         estimate D2E/DX2                !
 ! A1    A(2,1,6)               99.0211         estimate D2E/DX2                !
 ! A2    A(2,1,15)             116.6798         estimate D2E/DX2                !
 ! A3    A(2,1,28)             106.8135         estimate D2E/DX2                !
 ! A4    A(6,1,15)             118.3462         estimate D2E/DX2                !
 ! A5    A(6,1,28)              98.1279         estimate D2E/DX2                !
 ! A6    A(15,1,28)            115.1551         estimate D2E/DX2                !
 ! A7    A(1,2,3)              107.0408         estimate D2E/DX2                !
 ! A8    A(1,2,16)             124.7637         estimate D2E/DX2                !
 ! A9    A(3,2,16)             128.0878         estimate D2E/DX2                !
 ! A10   A(2,3,4)              107.1407         estimate D2E/DX2                !
 ! A11   A(2,3,17)             128.1179         estimate D2E/DX2                !
 ! A12   A(4,3,17)             124.6391         estimate D2E/DX2                !
 ! A13   A(3,4,5)              106.8294         estimate D2E/DX2                !
 ! A14   A(3,4,6)               99.0357         estimate D2E/DX2                !
 ! A15   A(3,4,18)             116.6368         estimate D2E/DX2                !
 ! A16   A(5,4,6)               98.6405         estimate D2E/DX2                !
 ! A17   A(5,4,18)             114.6542         estimate D2E/DX2                !
 ! A18   A(6,4,18)             118.4826         estimate D2E/DX2                !
 ! A19   A(4,5,26)             124.7836         estimate D2E/DX2                !
 ! A20   A(4,5,28)             106.0639         estimate D2E/DX2                !
 ! A21   A(26,5,28)            129.1044         estimate D2E/DX2                !
 ! A22   A(1,6,4)               92.3396         estimate D2E/DX2                !
 ! A23   A(1,6,19)             113.389          estimate D2E/DX2                !
 ! A24   A(1,6,20)             113.1547         estimate D2E/DX2                !
 ! A25   A(4,6,19)             113.5565         estimate D2E/DX2                !
 ! A26   A(4,6,20)             112.9362         estimate D2E/DX2                !
 ! A27   A(19,6,20)            110.4682         estimate D2E/DX2                !
 ! A28   A(10,8,14)            119.1707         estimate D2E/DX2                !
 ! A29   A(10,8,27)            120.6837         estimate D2E/DX2                !
 ! A30   A(14,8,27)            120.1456         estimate D2E/DX2                !
 ! A31   A(8,10,11)            120.272          estimate D2E/DX2                !
 ! A32   A(8,10,21)            119.3322         estimate D2E/DX2                !
 ! A33   A(11,10,21)           120.3958         estimate D2E/DX2                !
 ! A34   A(10,11,12)           120.1758         estimate D2E/DX2                !
 ! A35   A(10,11,22)           119.7448         estimate D2E/DX2                !
 ! A36   A(12,11,22)           120.0794         estimate D2E/DX2                !
 ! A37   A(11,12,13)           119.9431         estimate D2E/DX2                !
 ! A38   A(11,12,23)           120.0234         estimate D2E/DX2                !
 ! A39   A(13,12,23)           120.0335         estimate D2E/DX2                !
 ! A40   A(12,13,14)           120.2168         estimate D2E/DX2                !
 ! A41   A(12,13,24)           120.0921         estimate D2E/DX2                !
 ! A42   A(14,13,24)           119.6911         estimate D2E/DX2                !
 ! A43   A(8,14,13)            120.2216         estimate D2E/DX2                !
 ! A44   A(8,14,25)            119.2473         estimate D2E/DX2                !
 ! A45   A(13,14,25)           120.5311         estimate D2E/DX2                !
 ! A46   A(1,28,5)             107.1902         estimate D2E/DX2                !
 ! A47   A(1,28,7)             125.0103         estimate D2E/DX2                !
 ! A48   A(5,28,7)             127.7184         estimate D2E/DX2                !
 ! A49   L(9,7,28,8,-1)        181.4797         estimate D2E/DX2                !
 ! A50   L(5,26,27,9,-1)       180.8205         estimate D2E/DX2                !
 ! A51   L(8,27,26,25,-1)      178.7432         estimate D2E/DX2                !
 ! A52   L(9,7,28,8,-2)        180.1648         estimate D2E/DX2                !
 ! A53   L(5,26,27,9,-2)       180.1393         estimate D2E/DX2                !
 ! A54   L(8,27,26,25,-2)      180.0289         estimate D2E/DX2                !
 ! D1    D(6,1,2,3)             35.7112         estimate D2E/DX2                !
 ! D2    D(6,1,2,16)          -147.8029         estimate D2E/DX2                !
 ! D3    D(15,1,2,3)           163.8673         estimate D2E/DX2                !
 ! D4    D(15,1,2,16)          -19.6467         estimate D2E/DX2                !
 ! D5    D(28,1,2,3)           -65.6808         estimate D2E/DX2                !
 ! D6    D(28,1,2,16)          110.8051         estimate D2E/DX2                !
 ! D7    D(2,1,6,4)            -53.5113         estimate D2E/DX2                !
 ! D8    D(2,1,6,19)          -170.4777         estimate D2E/DX2                !
 ! D9    D(2,1,6,20)            62.6994         estimate D2E/DX2                !
 ! D10   D(15,1,6,4)           179.4599         estimate D2E/DX2                !
 ! D11   D(15,1,6,19)           62.4936         estimate D2E/DX2                !
 ! D12   D(15,1,6,20)          -64.3293         estimate D2E/DX2                !
 ! D13   D(28,1,6,4)            55.0625         estimate D2E/DX2                !
 ! D14   D(28,1,6,19)          -61.9039         estimate D2E/DX2                !
 ! D15   D(28,1,6,20)          171.2733         estimate D2E/DX2                !
 ! D16   D(2,1,28,5)            65.4809         estimate D2E/DX2                !
 ! D17   D(2,1,28,7)          -111.4536         estimate D2E/DX2                !
 ! D18   D(6,1,28,5)           -36.5605         estimate D2E/DX2                !
 ! D19   D(6,1,28,7)           146.505          estimate D2E/DX2                !
 ! D20   D(15,1,28,5)         -163.2113         estimate D2E/DX2                !
 ! D21   D(15,1,28,7)           19.8542         estimate D2E/DX2                !
 ! D22   D(1,2,3,4)             -0.1268         estimate D2E/DX2                !
 ! D23   D(1,2,3,17)           176.2912         estimate D2E/DX2                !
 ! D24   D(16,2,3,4)          -176.4588         estimate D2E/DX2                !
 ! D25   D(16,2,3,17)           -0.0407         estimate D2E/DX2                !
 ! D26   D(2,3,4,5)             66.4489         estimate D2E/DX2                !
 ! D27   D(2,3,4,6)            -35.4995         estimate D2E/DX2                !
 ! D28   D(2,3,4,18)          -163.8142         estimate D2E/DX2                !
 ! D29   D(17,3,4,5)          -110.1262         estimate D2E/DX2                !
 ! D30   D(17,3,4,6)           147.9255         estimate D2E/DX2                !
 ! D31   D(17,3,4,18)           19.6108         estimate D2E/DX2                !
 ! D32   D(3,4,5,26)           111.6542         estimate D2E/DX2                !
 ! D33   D(3,4,5,28)           -66.0181         estimate D2E/DX2                !
 ! D34   D(6,4,5,26)          -146.1106         estimate D2E/DX2                !
 ! D35   D(6,4,5,28)            36.2171         estimate D2E/DX2                !
 ! D36   D(18,4,5,26)          -19.2053         estimate D2E/DX2                !
 ! D37   D(18,4,5,28)          163.1223         estimate D2E/DX2                !
 ! D38   D(3,4,6,1)             53.4331         estimate D2E/DX2                !
 ! D39   D(3,4,6,19)           170.256          estimate D2E/DX2                !
 ! D40   D(3,4,6,20)           -62.9658         estimate D2E/DX2                !
 ! D41   D(5,4,6,1)            -55.2717         estimate D2E/DX2                !
 ! D42   D(5,4,6,19)            61.5513         estimate D2E/DX2                !
 ! D43   D(5,4,6,20)          -171.6705         estimate D2E/DX2                !
 ! D44   D(18,4,6,1)          -179.499          estimate D2E/DX2                !
 ! D45   D(18,4,6,19)          -62.676          estimate D2E/DX2                !
 ! D46   D(18,4,6,20)           64.1021         estimate D2E/DX2                !
 ! D47   D(4,5,8,10)             2.3346         estimate D2E/DX2                !
 ! D48   D(4,5,8,14)          -177.7025         estimate D2E/DX2                !
 ! D49   D(28,5,8,10)          179.5738         estimate D2E/DX2                !
 ! D50   D(28,5,8,14)           -0.4634         estimate D2E/DX2                !
 ! D51   D(4,5,28,1)             0.2388         estimate D2E/DX2                !
 ! D52   D(4,5,28,7)           177.0646         estimate D2E/DX2                !
 ! D53   D(26,5,28,1)         -177.2976         estimate D2E/DX2                !
 ! D54   D(26,5,28,7)           -0.4718         estimate D2E/DX2                !
 ! D55   D(14,8,10,11)          -0.0005         estimate D2E/DX2                !
 ! D56   D(14,8,10,21)        -179.9955         estimate D2E/DX2                !
 ! D57   D(27,8,10,11)         179.9994         estimate D2E/DX2                !
 ! D58   D(27,8,10,21)           0.0045         estimate D2E/DX2                !
 ! D59   D(10,8,14,13)           0.0084         estimate D2E/DX2                !
 ! D60   D(10,8,14,25)        -179.985          estimate D2E/DX2                !
 ! D61   D(27,8,14,13)        -179.9916         estimate D2E/DX2                !
 ! D62   D(27,8,14,25)           0.015          estimate D2E/DX2                !
 ! D63   D(8,10,11,12)          -0.0065         estimate D2E/DX2                !
 ! D64   D(8,10,11,22)         179.9995         estimate D2E/DX2                !
 ! D65   D(21,10,11,12)        179.9884         estimate D2E/DX2                !
 ! D66   D(21,10,11,22)         -0.0056         estimate D2E/DX2                !
 ! D67   D(10,11,12,13)          0.0058         estimate D2E/DX2                !
 ! D68   D(10,11,12,23)       -179.9958         estimate D2E/DX2                !
 ! D69   D(22,11,12,13)        179.9997         estimate D2E/DX2                !
 ! D70   D(22,11,12,23)         -0.0018         estimate D2E/DX2                !
 ! D71   D(11,12,13,14)          0.0021         estimate D2E/DX2                !
 ! D72   D(11,12,13,24)        179.9946         estimate D2E/DX2                !
 ! D73   D(23,12,13,14)       -179.9963         estimate D2E/DX2                !
 ! D74   D(23,12,13,24)         -0.0038         estimate D2E/DX2                !
 ! D75   D(12,13,14,8)          -0.0092         estimate D2E/DX2                !
 ! D76   D(12,13,14,25)        179.9841         estimate D2E/DX2                !
 ! D77   D(24,13,14,8)         179.9983         estimate D2E/DX2                !
 ! D78   D(24,13,14,25)         -0.0084         estimate D2E/DX2                !
 --------------------------------------------------------------------------------
 Trust Radius=3.00D-01 FncErr=1.00D-07 GrdErr=1.00D-07
 Number of steps in this run=    168 maximum allowed number of steps=    168.
 GradGradGradGradGradGradGradGradGradGradGradGradGradGradGradGradGradGrad

 Leave Link  103 at Fri Jan 31 17:03:08 2025, MaxMem=   134217728 cpu:         0.0
 (Enter /home/mkochman/programs/g09/l202.exe)
                          Input orientation:                          
 ---------------------------------------------------------------------
 Center     Atomic      Atomic             Coordinates (Angstroms)
 Number     Number       Type             X           Y           Z
 ---------------------------------------------------------------------
      1          6           0       -8.330380   -0.520436    4.656175
      2          6           0       -9.111592   -0.855758    3.384106
      3          6           0       -8.643734   -0.070197    2.421834
      4          6           0       -7.548677    0.798926    3.041994
      5          6           0       -6.395868   -0.144393    3.426931
      6          6           0       -8.162609    0.998777    4.443694
      7          6           0       -6.212790   -2.007858    5.052545
      8          6           0       -2.773191   -0.193266    1.644330
      9          7           0       -5.699665   -2.879351    5.596078
     10          6           0       -2.453465    0.712418    0.627111
     11          6           0       -1.205031    0.678813    0.029786
     12          6           0       -0.261032   -0.255164    0.437152
     13          6           0       -0.569831   -1.158194    1.446379
     14          6           0       -1.816199   -1.130890    2.048379
     15          1           0       -8.755733   -0.867157    5.596989
     16          1           0       -9.856481   -1.638633    3.304838
     17          1           0       -8.916630   -0.061926    1.373341
     18          1           0       -7.245816    1.679549    2.477253
     19          1           0       -7.477812    1.464251    5.158614
     20          1           0       -9.113716    1.537010    4.419387
     21          1           0       -3.193058    1.440166    0.312007
     22          1           0       -0.966093    1.385470   -0.758602
     23          1           0        0.717093   -0.279264   -0.032848
     24          1           0        0.165892   -1.889029    1.766499
     25          1           0       -2.062775   -1.833607    2.836518
     26          6           0       -5.134652   -0.164364    2.806257
     27          6           0       -4.055428   -0.166492    2.265164
     28          6           0       -6.873729   -0.936867    4.405622
 ---------------------------------------------------------------------
                    Distance matrix (angstroms):
                    1          2          3          4          5
     1  C    0.000000
     2  C    1.529998   0.000000
     3  C    2.300692   1.327390   0.000000
     4  C    2.226513   2.301679   1.529419   0.000000
     5  C    2.322667   2.807674   2.463458   1.538505   0.000000
     6  C    1.543147   2.337220   2.337114   1.543249   2.337096
     7  C    2.617961   3.537524   4.072426   3.702020   2.479645
     8  C    6.329344   6.606137   5.923085   5.073773   4.037802
     9  N    3.656304   4.541915   5.160883   4.844783   3.559479
    10  C    7.231280   7.375016   6.492530   5.639178   4.910770
    11  C    8.579759   8.724682   7.849663   7.023508   6.258039
    12  C    9.109605   9.347602   8.616430   7.810638   6.825486
    13  C    8.422330   8.764013   8.205069   7.421630   6.236432
    14  C    7.043281   7.421767   6.919521   6.129662   4.883334
    15  H    1.089161   2.241343   3.275560   3.280369   3.286411
    16  H    2.324965   1.083530   2.170356   3.367009   3.771406
    17  H    3.366142   2.170565   1.083456   2.323093   3.252425
    18  H    3.280841   3.275864   2.240280   1.089107   2.225099
    19  H    2.217724   3.346724   3.347218   2.219856   2.599435
    20  H    2.214219   2.607135   2.606571   2.211635   3.346458
    21  H    7.007698   7.052525   6.036757   5.180293   4.740419
    22  H    9.337291   9.409266   8.436842   7.623579   7.024359
    23  H   10.193227  10.421659   9.679580   8.884824   7.910909
    24  H    9.077990   9.473965   9.019264   8.268407   6.989813
    25  H    6.657209   7.137357   6.825730   6.088314   4.688041
    26  C    3.709671   4.077743   3.531331   2.609792   1.405810
    27  C    4.910949   5.224166   4.591990   3.706519   2.613016
    28  C    1.535585   2.461322   2.796328   2.308250   1.346923
                    6          7          8          9         10
     6  C    0.000000
     7  C    3.634879   0.000000
     8  C    6.188960   5.171026   0.000000
     9  N    4.736450   1.148140   5.603179   0.000000
    10  C    6.873328   6.412246   1.399008   6.937525   0.000000
    11  C    8.245778   7.584455   2.413794   7.990361   1.384382
    12  C    8.947607   7.732866   2.787840   7.942267   2.403968
    13  C    8.443145   6.750507   2.413517   6.818913   2.778212
    14  C    7.109848   5.396675   1.399366   5.542977   2.413274
    15  H    2.272354   2.839749   7.201975   3.659027   8.180057
    16  H    3.334986   4.057991   7.417505   4.905944   8.215980
    17  H    3.334772   4.963259   6.150815   6.009846   6.552020
    18  H    2.273951   4.614786   4.919916   5.735959   5.227331
    19  H    1.093948   3.696901   6.101722   4.713817   6.807631
    20  H    1.093110   4.624105   7.134217   5.704786   7.708453
    21  H    6.477816   6.593963   2.149296   7.270675   1.084392
    22  H    8.888378   8.532991   3.395894   8.998742   2.141372
    23  H   10.026063   8.767699   3.873294   8.923007   3.386948
    24  H    9.212531   7.176336   3.395400   7.074685   3.863516
    25  H    6.914722   4.707841   2.148655   4.683559   3.393576
    26  C    3.633541   3.099462   2.631997   3.933637   3.564574
    27  C    4.792993   3.976724   1.424880   4.599795   2.453973
    28  C    2.325807   1.415051   4.999209   2.562978   6.044504
                   11         12         13         14         15
    11  C    0.000000
    12  C    1.389026   0.000000
    13  C    2.405163   1.389013   0.000000
    14  C    2.779076   2.404473   1.384407   0.000000
    15  H    9.507727   9.957831   9.182660   7.798674   0.000000
    16  H    9.536462  10.109909   9.482962   8.153688   2.657212
    17  H    7.862734   8.708224   8.418799   7.212106   4.302729
    18  H    6.594137   7.529431   7.326954   6.128885   4.300967
    19  H    8.140612   8.793776   8.269105   6.961478   2.694573
    20  H    9.085835   9.871175   9.439325   8.123615   2.700910
    21  H    2.147454   3.389186   3.862588   3.394267   8.012373
    22  H    1.085362   2.149097   3.389570   3.864438  10.302735
    23  H    2.148580   1.085454   2.148675   3.387380  11.035176
    24  H    3.389604   2.149172   1.085304   2.140775   9.762800
    25  H    3.863382   3.390386   2.148849   1.084332   7.304102
    26  C    4.884840   5.419694   4.865651   3.538458   4.625400
    27  C    3.719707   4.212711   3.715275   2.447694   5.803866
    28  C    7.341152   7.742173   6.967441   5.583265   2.228486
                   16         17         18         19         20
    16  H    0.000000
    17  H    2.664583   0.000000
    18  H    4.302419   2.653861   0.000000
    19  H    4.326944   4.327551   2.699976   0.000000
    20  H    3.446539   3.445843   2.698380   1.796644   0.000000
    21  H    7.926995   6.011820   4.601135   6.469103   7.206535
    22  H   10.232094   8.357701   7.070513   8.798985   9.654962
    23  H   11.170878   9.738235   8.575866   9.856348  10.943768
    24  H   10.142837   9.272814   8.256714   9.009836  10.241419
    25  H    7.810198   7.228766   6.271782   6.752083   7.973851
    26  C    4.971692   4.045626   2.822281   3.698157   4.618421
    27  C    6.074565   4.943436   3.692076   4.769076   5.755769
    28  C    3.255920   3.759480   3.271497   2.587911   3.337334
                   21         22         23         24         25
    21  H    0.000000
    22  H    2.471551   0.000000
    23  H    4.285399   2.476121   0.000000
    24  H    4.947891   4.287174   2.476452   0.000000
    25  H    4.285824   4.948743   4.286830   2.472846   0.000000
    26  C    3.544797   5.699745   6.505125   5.670215   3.496243
    27  C    2.672050   4.593009   5.298164   4.586430   2.660148
    28  C    5.996275   8.183069   8.817769   7.578116   5.139213
                   26         27         28
    26  C    0.000000
    27  C    1.207274   0.000000
    28  C    2.485783   3.621859   0.000000
 Symmetry turned off by external request.
 Stoichiometry    C16H11N
 Framework group  C1[X(C16H11N)]
 Deg. of freedom    78
 Full point group                 C1      NOp   1
 Rotational constants (GHZ):      1.1027330      0.2164410      0.1891794
 Leave Link  202 at Fri Jan 31 17:03:08 2025, MaxMem=   134217728 cpu:         0.0
 (Enter /home/mkochman/programs/g09/l301.exe)
 Standard basis: STO-3G (5D, 7F)
 Ernie: Thresh=  0.10000D-02 Tol=  0.10000D-05 Strict=F.
    96 basis functions,   288 primitive gaussians,    96 cartesian basis functions
    57 alpha electrons       57 beta electrons
       nuclear repulsion energy       981.3470649441 Hartrees.
 IExCor=    0 DFT=F Ex=HF Corr=None ExCW=0 ScaHFX=  1.000000
 ScaDFX=  1.000000  1.000000  1.000000  1.000000 ScalE2=  1.000000  1.000000
 IRadAn=      0 IRanWt=     -1 IRanGd=            0 ICorTp=0 IEmpDi=  4
 NAtoms=   28 NActive=   28 NUniq=   28 SFac= 1.00D+00 NAtFMM=   60 NAOKFM=F Big=F
 Integral buffers will be    131072 words long.
 Raffenetti 1 integral format.
 Two-electron integral symmetry is turned off.
 Leave Link  301 at Fri Jan 31 17:03:09 2025, MaxMem=   134217728 cpu:         0.0
 (Enter /home/mkochman/programs/g09/l402.exe)
 External calculation of energy and first derivatives.
 Running external command "bash run_external.bash R"
         input file       "/home/mkochman/systems/Z_MRSF_fixed/0_opt_nbd/Gau-3920264.EIn"
         output file      "/home/mkochman/systems/Z_MRSF_fixed/0_opt_nbd/Gau-3920264.EOu"
         message file     "/home/mkochman/systems/Z_MRSF_fixed/0_opt_nbd/Gau-3920264.EMs"
         fchk file        "/home/mkochman/systems/Z_MRSF_fixed/0_opt_nbd/Gau-3920264.EFC"
         mat. el file     "/home/mkochman/systems/Z_MRSF_fixed/0_opt_nbd/Gau-3920264.EUF"
 Recovered energy= -671.055356770     dipole=      0.000000000000      0.000000000000      0.000000000000
 Energy=    -671.055357     NIter=   0.
 Dipole moment=       0.000000       0.000000       0.000000
 Leave Link  402 at Fri Jan 31 17:07:51 2025, MaxMem=   134217728 cpu:         0.0
 (Enter /home/mkochman/programs/g09/l601.exe)
 Leave Link  601 at Fri Jan 31 17:07:51 2025, MaxMem=   134217728 cpu:         0.0
 (Enter /home/mkochman/programs/g09/l716.exe)
 Dipole        = 0.00000000D+00 0.00000000D+00 0.00000000D+00
 -------------------------------------------------------------------
 Center     Atomic                   Forces (Hartrees/Bohr)
 Number     Number              X              Y              Z
 -------------------------------------------------------------------
      1        6          -0.002721060   -0.001711300    0.003949380
      2        6          -0.003493300   -0.003935400    0.000664700
      3        6          -0.000583500    0.001244040   -0.005158360
      4        6           0.000257960    0.003808290   -0.003143230
      5        6           0.006930010    0.007874200   -0.010381690
      6        6          -0.000753620    0.004607010    0.003040020
      7        6          -0.005766950    0.009012910   -0.005424620
      8        6          -0.000019440    0.000014280    0.000004920
      9        7           0.004616890   -0.007798370    0.004920990
     10        6          -0.003907730    0.002697560   -0.000565120
     11        6           0.002116290    0.002843390   -0.003749990
     12        6           0.003990890   -0.000110600   -0.001914080
     13        6           0.004143050   -0.003008560    0.000749850
     14        6          -0.002114810   -0.002570430    0.003482940
     15        1           0.000304260    0.000108290   -0.000561570
     16        1           0.000483880    0.000215280    0.000212600
     17        1           0.000219940    0.000014300    0.000431570
     18        1          -0.000227530   -0.000465580    0.000334960
     19        1          -0.000713210   -0.000029170   -0.000428960
     20        1           0.000818620   -0.000285870    0.000357520
     21        1           0.000400520   -0.000369110    0.000149060
     22        1          -0.000064190   -0.000271020    0.000289770
     23        1          -0.000372000    0.000009700    0.000176030
     24        1          -0.000256210    0.000283450   -0.000141070
     25        1           0.000181360    0.000387670   -0.000458520
     26        6           0.001771060   -0.000061160   -0.000869130
     27        6          -0.003741070    0.000087610    0.001784410
     28        6          -0.001449580   -0.012584500    0.012264480
 -------------------------------------------------------------------
 Cartesian Forces:  Max     0.012584500 RMS     0.003554531
 Leave Link  716 at Fri Jan 31 17:07:51 2025, MaxMem=   134217728 cpu:         0.0
 (Enter /home/mkochman/programs/g09/l103.exe)

 GradGradGradGradGradGradGradGradGradGradGradGradGradGradGradGradGradGrad
 Berny optimization.
 FormGI is forming the generalized inverse of G from B-inverse, IUseBI=4.
 GSVD:  received Info=                   1 from GESDD.
 Internal  Forces:  Max     0.015037629 RMS     0.001947884
 Search for a local minimum.
 Step number   1 out of a maximum of  168
 All quantities printed in internal units (Hartrees-Bohrs-Radians)
 RMS Force = .19479D-02 SwitMx=.10000D-02 MixMth= 1
 Mixed Optimization -- RFO/linear search
 Second derivative matrix not updated -- first step.
 ITU=  0
     Eigenvalues ---    0.00230   0.00794   0.01076   0.01080   0.01375
     Eigenvalues ---    0.01467   0.01680   0.01722   0.01890   0.01890
     Eigenvalues ---    0.02101   0.02120   0.02187   0.02203   0.02234
     Eigenvalues ---    0.02241   0.02252   0.02266   0.02270   0.02874
     Eigenvalues ---    0.03549   0.04375   0.04534   0.04638   0.04638
     Eigenvalues ---    0.04753   0.05025   0.05142   0.05876   0.06695
     Eigenvalues ---    0.07841   0.09428   0.12484   0.12761   0.15910
     Eigenvalues ---    0.15960   0.16000   0.16000   0.16000   0.16000
     Eigenvalues ---    0.16000   0.18496   0.22000   0.22000   0.23475
     Eigenvalues ---    0.23902   0.24198   0.24950   0.24971   0.25000
     Eigenvalues ---    0.26606   0.27207   0.28419   0.29203   0.34360
     Eigenvalues ---    0.34456   0.34910   0.34916   0.35343   0.35354
     Eigenvalues ---    0.35361   0.35469   0.35476   0.35571   0.35580
     Eigenvalues ---    0.41734   0.42299   0.42915   0.43214   0.44671
     Eigenvalues ---    0.46337   0.46763   0.47694   0.48308   0.49142
     Eigenvalues ---    0.54471   1.01251   1.35880
 RFO step:  Lambda=-1.22526551D-03 EMin= 2.30000000D-03
 Linear search not attempted -- first point.
 Iteration  1 RMS(Cart)=  0.01231277 RMS(Int)=  0.00001711
 Iteration  2 RMS(Cart)=  0.00002272 RMS(Int)=  0.00000292
 Iteration  3 RMS(Cart)=  0.00000000 RMS(Int)=  0.00000292
 ITry= 1 IFail=0 DXMaxC= 5.83D-02 DCOld= 1.00D+10 DXMaxT= 3.00D-01 DXLimC= 3.00D+00 Rises=F
 Variable       Old X    -DE/DX   Delta X   Delta X   Delta X     New X
                                 (Linear)    (Quad)   (Total)
    R1        2.89128   0.00311   0.00000   0.01029   0.01029   2.90157
    R2        2.91613   0.00479   0.00000   0.01317   0.01317   2.92929
    R3        2.05822  -0.00064   0.00000  -0.00182  -0.00182   2.05639
    R4        2.90184   0.00295   0.00000   0.01168   0.01168   2.91351
    R5        2.50840   0.00516   0.00000   0.00809   0.00808   2.51649
    R6        2.04757  -0.00050   0.00000  -0.00141  -0.00141   2.04617
    R7        2.89018   0.00302   0.00000   0.00986   0.00986   2.90004
    R8        2.04744  -0.00047   0.00000  -0.00132  -0.00132   2.04612
    R9        2.90735   0.00347   0.00000   0.01413   0.01413   2.92148
   R10        2.91632   0.00468   0.00000   0.01250   0.01250   2.92882
   R11        2.05811  -0.00061   0.00000  -0.00175  -0.00175   2.05636
   R12        2.65660   0.00236   0.00000   0.00527   0.00527   2.66186
   R13        2.54532   0.01504   0.00000   0.03017   0.03019   2.57550
   R14        2.06726  -0.00074   0.00000  -0.00215  -0.00215   2.06511
   R15        2.06568  -0.00086   0.00000  -0.00248  -0.00248   2.06320
   R16        2.16967   0.01031   0.00000   0.00758   0.00758   2.17725
   R17        2.67406  -0.00169   0.00000  -0.00390  -0.00390   2.67016
   R18        2.64374   0.00384   0.00000   0.00832   0.00832   2.65206
   R19        2.64442   0.00385   0.00000   0.00837   0.00837   2.65279
   R20        2.69263   0.00454   0.00000   0.01083   0.01083   2.70347
   R21        2.61610   0.00530   0.00000   0.01094   0.01094   2.62704
   R22        2.04920  -0.00056   0.00000  -0.00158  -0.00158   2.04762
   R23        2.62488   0.00386   0.00000   0.00814   0.00814   2.63302
   R24        2.05104  -0.00040   0.00000  -0.00113  -0.00113   2.04990
   R25        2.62486   0.00384   0.00000   0.00811   0.00811   2.63296
   R26        2.05121  -0.00041   0.00000  -0.00116  -0.00116   2.05005
   R27        2.61615   0.00530   0.00000   0.01094   0.01094   2.62709
   R28        2.05093  -0.00041   0.00000  -0.00115  -0.00115   2.04978
   R29        2.04909  -0.00062   0.00000  -0.00176  -0.00176   2.04733
   R30        2.28142   0.00039   0.00000   0.00038   0.00038   2.28180
    A1        1.72824  -0.00063   0.00000   0.00259   0.00259   1.73083
    A2        2.03645   0.00024   0.00000  -0.00029  -0.00030   2.03615
    A3        1.86425   0.00027   0.00000  -0.00192  -0.00193   1.86232
    A4        2.06553   0.00025   0.00000   0.00058   0.00058   2.06611
    A5        1.71265   0.00092   0.00000   0.00098   0.00098   1.71363
    A6        2.00983  -0.00090   0.00000  -0.00146  -0.00146   2.00837
    A7        1.86821   0.00040   0.00000   0.00117   0.00116   1.86937
    A8        2.17754  -0.00044   0.00000  -0.00199  -0.00199   2.17555
    A9        2.23555   0.00007   0.00000   0.00073   0.00074   2.23629
   A10        1.86996   0.00036   0.00000   0.00083   0.00082   1.87078
   A11        2.23608  -0.00005   0.00000   0.00000   0.00000   2.23608
   A12        2.17536  -0.00028   0.00000  -0.00107  -0.00107   2.17429
   A13        1.86452   0.00028   0.00000  -0.00017  -0.00017   1.86436
   A14        1.72850  -0.00057   0.00000   0.00206   0.00207   1.73057
   A15        2.03570   0.00018   0.00000  -0.00051  -0.00052   2.03518
   A16        1.72160   0.00083   0.00000  -0.00019  -0.00019   1.72141
   A17        2.00109  -0.00074   0.00000  -0.00013  -0.00013   2.00096
   A18        2.06791   0.00016   0.00000  -0.00078  -0.00078   2.06713
   A19        2.17789   0.00073   0.00000   0.00156   0.00156   2.17944
   A20        1.85116  -0.00145   0.00000  -0.00312  -0.00311   1.84805
   A21        2.25330   0.00072   0.00000   0.00146   0.00146   2.25475
   A22        1.61163   0.00110   0.00000   0.00050   0.00048   1.61211
   A23        1.97901   0.00006   0.00000   0.00179   0.00179   1.98081
   A24        1.97492  -0.00060   0.00000  -0.00070  -0.00070   1.97423
   A25        1.98194   0.00005   0.00000   0.00118   0.00118   1.98311
   A26        1.97111  -0.00051   0.00000   0.00142   0.00142   1.97253
   A27        1.92803   0.00001   0.00000  -0.00334  -0.00334   1.92469
   A28        2.07992  -0.00041   0.00000  -0.00182  -0.00182   2.07810
   A29        2.10633   0.00018   0.00000   0.00080   0.00080   2.10713
   A30        2.09694   0.00023   0.00000   0.00102   0.00102   2.09795
   A31        2.09914   0.00028   0.00000   0.00116   0.00116   2.10030
   A32        2.08274  -0.00012   0.00000  -0.00043  -0.00043   2.08231
   A33        2.10130  -0.00016   0.00000  -0.00072  -0.00072   2.10058
   A34        2.09746   0.00000   0.00000   0.00003   0.00003   2.09750
   A35        2.08994   0.00003   0.00000   0.00015   0.00015   2.09009
   A36        2.09578  -0.00003   0.00000  -0.00018  -0.00018   2.09560
   A37        2.09340  -0.00015   0.00000  -0.00056  -0.00056   2.09284
   A38        2.09480   0.00007   0.00000   0.00027   0.00027   2.09508
   A39        2.09498   0.00008   0.00000   0.00029   0.00029   2.09527
   A40        2.09818  -0.00001   0.00000  -0.00002  -0.00002   2.09816
   A41        2.09600  -0.00002   0.00000  -0.00017  -0.00017   2.09583
   A42        2.08900   0.00004   0.00000   0.00019   0.00019   2.08919
   A43        2.09826   0.00029   0.00000   0.00121   0.00121   2.09947
   A44        2.08126  -0.00010   0.00000  -0.00034  -0.00034   2.08092
   A45        2.10366  -0.00019   0.00000  -0.00087  -0.00087   2.10280
   A46        1.87082  -0.00136   0.00000  -0.00336  -0.00335   1.86747
   A47        2.18184   0.00006   0.00000  -0.00077  -0.00077   2.18107
   A48        2.22911   0.00131   0.00000   0.00421   0.00421   2.23331
   A49        3.16742   0.00003   0.00000   0.00134   0.00134   3.16876
   A50        3.15591   0.00002   0.00000   0.00051   0.00051   3.15642
   A51        3.11966   0.00002   0.00000   0.00042   0.00042   3.12008
   A52        3.14447   0.00010   0.00000   0.00493   0.00493   3.14940
   A53        3.14402  -0.00004   0.00000  -0.00124  -0.00124   3.14278
   A54        3.14210   0.00001   0.00000   0.00062   0.00062   3.14272
    D1        0.62328  -0.00056   0.00000  -0.00526  -0.00526   0.61802
    D2       -2.57965   0.00001   0.00000  -0.00671  -0.00671  -2.58636
    D3        2.86002  -0.00058   0.00000  -0.00272  -0.00272   2.85731
    D4       -0.34290  -0.00001   0.00000  -0.00417  -0.00417  -0.34707
    D5       -1.14635  -0.00139   0.00000  -0.00676  -0.00675  -1.15310
    D6        1.93391  -0.00082   0.00000  -0.00821  -0.00821   1.92571
    D7       -0.93395   0.00038   0.00000   0.00609   0.00608  -0.92787
    D8       -2.97540  -0.00025   0.00000   0.00404   0.00404  -2.97136
    D9        1.09431   0.00020   0.00000   0.00773   0.00773   1.10204
   D10        3.13217   0.00042   0.00000   0.00405   0.00405   3.13621
   D11        1.09072  -0.00021   0.00000   0.00200   0.00200   1.09272
   D12       -1.12276   0.00024   0.00000   0.00570   0.00570  -1.11706
   D13        0.96102   0.00073   0.00000   0.00484   0.00484   0.96586
   D14       -1.08043   0.00010   0.00000   0.00279   0.00279  -1.07764
   D15        2.98928   0.00055   0.00000   0.00649   0.00649   2.99577
   D16        1.14286   0.00013   0.00000   0.00205   0.00205   1.14491
   D17       -1.94523  -0.00004   0.00000   0.00032   0.00032  -1.94491
   D18       -0.63810   0.00043   0.00000  -0.00063  -0.00063  -0.63873
   D19        2.55699   0.00026   0.00000  -0.00236  -0.00236   2.55463
   D20       -2.84857  -0.00004   0.00000  -0.00125  -0.00125  -2.84982
   D21        0.34652  -0.00021   0.00000  -0.00298  -0.00298   0.34354
   D22       -0.00221   0.00003   0.00000   0.00295   0.00295   0.00074
   D23        3.07686   0.00057   0.00000  -0.00135  -0.00135   3.07551
   D24       -3.07979  -0.00054   0.00000   0.00460   0.00460  -3.07519
   D25       -0.00071   0.00000   0.00000   0.00029   0.00030  -0.00042
   D26        1.15975   0.00122   0.00000   0.00072   0.00072   1.16047
   D27       -0.61958   0.00047   0.00000   0.00025   0.00025  -0.61933
   D28       -2.85910   0.00059   0.00000  -0.00003  -0.00003  -2.85913
   D29       -1.92206   0.00069   0.00000   0.00479   0.00479  -1.91728
   D30        2.58179  -0.00006   0.00000   0.00432   0.00432   2.58611
   D31        0.34227   0.00006   0.00000   0.00404   0.00404   0.34631
   D32        1.94873  -0.00002   0.00000  -0.00193  -0.00193   1.94680
   D33       -1.15223  -0.00006   0.00000   0.00032   0.00032  -1.15191
   D34       -2.55011  -0.00028   0.00000   0.00017   0.00017  -2.54994
   D35        0.63211  -0.00032   0.00000   0.00242   0.00242   0.63453
   D36       -0.33520   0.00009   0.00000  -0.00098  -0.00098  -0.33618
   D37        2.84702   0.00005   0.00000   0.00127   0.00127   2.84829
   D38        0.93258  -0.00032   0.00000  -0.00444  -0.00444   0.92815
   D39        2.97153   0.00032   0.00000  -0.00186  -0.00186   2.96967
   D40       -1.09896  -0.00006   0.00000  -0.00426  -0.00426  -1.10322
   D41       -0.96467  -0.00066   0.00000  -0.00466  -0.00466  -0.96933
   D42        1.07427  -0.00002   0.00000  -0.00209  -0.00209   1.07219
   D43       -2.99622  -0.00041   0.00000  -0.00449  -0.00449  -3.00070
   D44       -3.13285  -0.00045   0.00000  -0.00392  -0.00392  -3.13677
   D45       -1.09390   0.00019   0.00000  -0.00135  -0.00135  -1.09525
   D46        1.11879  -0.00019   0.00000  -0.00375  -0.00375   1.11505
   D47        0.04075   0.00002   0.00000   0.00639   0.00639   0.04714
   D48       -3.10149   0.00004   0.00000   0.00764   0.00764  -3.09385
   D49        3.13415  -0.00001   0.00000   0.00206   0.00206   3.13621
   D50       -0.00809   0.00001   0.00000   0.00331   0.00331  -0.00478
   D51        0.00417  -0.00005   0.00000  -0.00105  -0.00105   0.00312
   D52        3.09036   0.00008   0.00000   0.00053   0.00053   3.09089
   D53       -3.09443  -0.00009   0.00000   0.00134   0.00134  -3.09309
   D54       -0.00823   0.00003   0.00000   0.00292   0.00292  -0.00531
   D55       -0.00001   0.00000   0.00000   0.00002   0.00002   0.00001
   D56       -3.14151   0.00000   0.00000  -0.00005  -0.00005  -3.14156
   D57        3.14158   0.00000   0.00000   0.00038   0.00038  -3.14122
   D58        0.00008   0.00000   0.00000   0.00032   0.00032   0.00040
   D59        0.00015  -0.00001   0.00000  -0.00011  -0.00011   0.00003
   D60       -3.14133   0.00000   0.00000   0.00010   0.00010  -3.14123
   D61       -3.14145  -0.00001   0.00000  -0.00048  -0.00048   3.14126
   D62        0.00026   0.00000   0.00000  -0.00027  -0.00027  -0.00001
   D63       -0.00011   0.00000   0.00000   0.00010   0.00010  -0.00001
   D64        3.14158   0.00000   0.00000  -0.00001  -0.00001   3.14157
   D65        3.14139   0.00000   0.00000   0.00017   0.00017   3.14156
   D66       -0.00010   0.00000   0.00000   0.00005   0.00005  -0.00005
   D67        0.00010   0.00000   0.00000  -0.00012  -0.00012  -0.00002
   D68       -3.14152   0.00000   0.00000  -0.00011  -0.00011   3.14156
   D69        3.14159   0.00000   0.00000  -0.00001  -0.00001   3.14158
   D70       -0.00003   0.00000   0.00000   0.00001   0.00001  -0.00002
   D71        0.00004   0.00000   0.00000   0.00002   0.00002   0.00006
   D72        3.14150   0.00000   0.00000  -0.00001  -0.00001   3.14149
   D73       -3.14153   0.00000   0.00000   0.00001   0.00001  -3.14152
   D74       -0.00007   0.00000   0.00000  -0.00002  -0.00002  -0.00009
   D75       -0.00016   0.00000   0.00000   0.00010   0.00010  -0.00006
   D76        3.14132   0.00000   0.00000  -0.00012  -0.00012   3.14120
   D77        3.14156   0.00000   0.00000   0.00013   0.00013  -3.14150
   D78       -0.00015   0.00000   0.00000  -0.00009  -0.00009  -0.00024
         Item               Value     Threshold  Converged?
 Maximum Force            0.015038     0.000450     NO 
 RMS     Force            0.001948     0.000300     NO 
 Maximum Displacement     0.058287     0.001800     NO 
 RMS     Displacement     0.012314     0.001200     NO 
 Predicted change in Energy=-6.146736D-04
 GradGradGradGradGradGradGradGradGradGradGradGradGradGradGradGradGradGrad

 Leave Link  103 at Fri Jan 31 17:07:51 2025, MaxMem=   134217728 cpu:         0.0
 (Enter /home/mkochman/programs/g09/l202.exe)
                          Input orientation:                          
 ---------------------------------------------------------------------
 Center     Atomic      Atomic             Coordinates (Angstroms)
 Number     Number       Type             X           Y           Z
 ---------------------------------------------------------------------
      1          6           0       -8.344291   -0.521265    4.662961
      2          6           0       -9.121292   -0.861593    3.383104
      3          6           0       -8.652008   -0.072582    2.418442
      4          6           0       -7.556184    0.802719    3.041437
      5          6           0       -6.395580   -0.142054    3.429334
      6          6           0       -8.172297    1.004376    4.449206
      7          6           0       -6.227642   -2.012372    5.071530
      8          6           0       -2.765654   -0.191683    1.641712
      9          7           0       -5.717065   -2.883179    5.626922
     10          6           0       -2.443312    0.719130    0.623834
     11          6           0       -1.190704    0.685021    0.021847
     12          6           0       -0.244980   -0.255205    0.425525
     13          6           0       -0.555536   -1.163646    1.435269
     14          6           0       -1.806234   -1.135224    2.041560
     15          1           0       -8.773508   -0.866938    5.601286
     16          1           0       -9.860802   -1.648415    3.302719
     17          1           0       -8.920194   -0.067564    1.369434
     18          1           0       -7.255439    1.682789    2.476489
     19          1           0       -7.488988    1.470047    5.163679
     20          1           0       -9.121324    1.543686    4.426608
     21          1           0       -3.180922    1.449118    0.312166
     22          1           0       -0.951647    1.393505   -0.764036
     23          1           0        0.731809   -0.279831   -0.045803
     24          1           0        0.178564   -1.896844    1.751634
     25          1           0       -2.052420   -1.839812    2.826868
     26          6           0       -5.131415   -0.161937    2.808336
     27          6           0       -4.052279   -0.164363    2.266616
     28          6           0       -6.881658   -0.943350    4.418850
 ---------------------------------------------------------------------
                    Distance matrix (angstroms):
                    1          2          3          4          5
     1  C    0.000000
     2  C    1.535443   0.000000
     3  C    2.309517   1.331668   0.000000
     4  C    2.236825   2.310029   1.534635   0.000000
     5  C    2.337330   2.819464   2.473499   1.545983   0.000000
     6  C    1.550114   2.349256   2.348183   1.549863   2.347586
     7  C    2.621170   3.542355   4.084019   3.716320   2.494613
     8  C    6.352776   6.623848   5.938573   5.088933   4.046532
     9  N    3.661990   4.550856   5.177614   4.863428   3.578203
    10  C    7.257733   7.396464   6.511170   5.656258   4.922692
    11  C    8.612136   8.751245   7.873290   7.046355   6.275808
    12  C    9.144698   9.375708   8.641944   7.836830   6.845843
    13  C    8.455493   8.789623   8.228603   7.446841   6.255083
    14  C    7.070706   7.442089   6.938002   6.149578   4.896366
    15  H    1.088196   2.245287   3.282721   3.289751   3.301117
    16  H    2.328203   1.082786   2.174023   3.374550   3.780597
    17  H    3.374141   2.173888   1.082759   2.326694   3.259204
    18  H    3.290002   3.282870   2.243903   1.088180   2.230991
    19  H    2.224317   3.357292   3.356880   2.225703   2.608134
    20  H    2.218933   2.621882   2.620173   2.217520   3.356479
    21  H    7.033648   7.075171   6.056794   5.197083   4.752115
    22  H    9.368556   9.435430   8.460091   7.645297   7.041215
    23  H   10.227725  10.448897   9.704199   8.910320   7.930652
    24  H    9.110823   9.498461   9.041657   8.293224   7.008091
    25  H    6.685615   7.157881   6.844302   6.109045   4.701956
    26  C    3.727107   4.091332   3.543244   2.620001   1.408598
    27  C    4.928612   5.237134   4.603149   3.716577   2.616003
    28  C    1.541766   2.468889   2.809628   2.324007   1.362897
                    6          7          8          9         10
     6  C    0.000000
     7  C    3.642765   0.000000
     8  C    6.208411   5.202299   0.000000
     9  N    4.746394   1.152152   5.642418   0.000000
    10  C    6.894643   6.447035   1.403410   6.980328   0.000000
    11  C    8.273218   7.625351   2.423436   8.039706   1.390172
    12  C    8.978803   7.775940   2.799455   7.994029   2.412741
    13  C    8.473439   6.790840   2.423211   6.867905   2.786928
    14  C    7.134522   5.431294   1.403793   5.586123   2.419596
    15  H    2.278280   2.841495   7.226929   3.661656   8.207437
    16  H    3.347055   4.057216   7.431159   4.908881   8.234127
    17  H    3.345654   4.973693   6.161810   6.026103   6.566948
    18  H    2.278702   4.630854   4.936463   5.756725   5.245716
    19  H    1.092810   3.704959   6.121722   4.722804   6.828830
    20  H    1.091796   4.629780   7.152740   5.711992   7.728960
    21  H    6.498209   6.626912   2.152293   7.310776   1.083554
    22  H    8.914432   8.572628   3.404565   9.046744   2.146166
    23  H   10.056709   8.810377   3.884292   8.974698   3.395251
    24  H    9.242881   7.216268   3.404127   7.123844   3.871626
    25  H    6.940769   4.743497   2.151658   4.728482   3.399168
    26  C    3.646876   3.122158   2.637939   3.961385   3.574105
    27  C    4.806682   4.001860   1.430613   4.631968   2.463345
    28  C    2.336729   1.412988   5.021851   2.564888   6.071648
                   11         12         13         14         15
    11  C    0.000000
    12  C    1.393333   0.000000
    13  C    2.412213   1.393303   0.000000
    14  C    2.787725   2.413197   1.390195   0.000000
    15  H    9.541365   9.994925   9.218394   7.828572   0.000000
    16  H    9.559270  10.133277   9.503175   8.168840   2.660136
    17  H    7.882093   8.728432   8.436423   7.224962   4.309186
    18  H    6.618294   7.557037   7.353572   6.150138   4.309292
    19  H    8.168420   8.826225   8.301213   6.987757   2.702405
    20  H    9.112297   9.901220   9.468393   8.147119   2.704062
    21  H    2.151534   3.396664   3.870471   3.399911   8.038403
    22  H    1.084763   2.152366   3.396008   3.872487  10.334817
    23  H    2.152109   1.084838   2.152199   3.395651  11.071828
    24  H    3.396040   2.152425   1.084698   2.145587   9.798986
    25  H    3.871109   3.397686   2.152768   1.083403   7.336001
    26  C    4.900109   5.437255   4.881332   3.548530   4.643537
    27  C    3.734843   4.230059   3.730538   2.457222   5.822683
    28  C    7.373750   7.775969   6.997864   5.607875   2.232283
                   16         17         18         19         20
    16  H    0.000000
    17  H    2.668599   0.000000
    18  H    4.309000   2.657201   0.000000
    19  H    4.337450   4.336922   2.705697   0.000000
    20  H    3.464023   3.461631   2.702562   1.792545   0.000000
    21  H    7.947257   6.029708   4.619587   6.488224   7.226753
    22  H   10.254989   8.377599   7.093834   8.824992   9.680339
    23  H   11.193258   9.757516   8.602904   9.888492  10.973236
    24  H   10.161518   9.288689   8.282728   9.042641  10.270377
    25  H    7.825208   7.240946   6.293083   6.780274   7.998539
    26  C    4.982081   4.053911   2.832775   3.710682   4.631126
    27  C    6.083983   4.950849   3.703546   4.782806   5.768727
    28  C    3.258552   3.771149   3.287717   2.597711   3.346865
                   21         22         23         24         25
    21  H    0.000000
    22  H    2.476080   0.000000
    23  H    4.292653   2.479907   0.000000
    24  H    4.955167   4.293294   2.480240   0.000000
    25  H    4.291190   4.955869   4.293916   2.477230   0.000000
    26  C    3.553982   5.714167   6.522071   5.685279   3.506539
    27  C    2.680011   4.607138   5.314895   4.600731   2.668417
    28  C    6.023637   8.215122   8.850891   7.607229   5.163293
                   26         27         28
    26  C    0.000000
    27  C    1.207477   0.000000
    28  C    2.503540   3.639275   0.000000
 Symmetry turned off by external request.
 Stoichiometry    C16H11N
 Framework group  C1[X(C16H11N)]
 Deg. of freedom    78
 Full point group                 C1      NOp   1
 Rotational constants (GHZ):      1.0938609      0.2148082      0.1877660
 Leave Link  202 at Fri Jan 31 17:07:51 2025, MaxMem=   134217728 cpu:         0.0
 (Enter /home/mkochman/programs/g09/l301.exe)
 Standard basis: STO-3G (5D, 7F)
 Ernie: Thresh=  0.10000D-02 Tol=  0.10000D-05 Strict=F.
    96 basis functions,   288 primitive gaussians,    96 cartesian basis functions
    57 alpha electrons       57 beta electrons
       nuclear repulsion energy       977.9270882939 Hartrees.
 IExCor=    0 DFT=F Ex=HF Corr=None ExCW=0 ScaHFX=  1.000000
 ScaDFX=  1.000000  1.000000  1.000000  1.000000 ScalE2=  1.000000  1.000000
 IRadAn=      0 IRanWt=     -1 IRanGd=            0 ICorTp=0 IEmpDi=  4
 NAtoms=   28 NActive=   28 NUniq=   28 SFac= 1.00D+00 NAtFMM=   60 NAOKFM=F Big=F
 Integral buffers will be    131072 words long.
 Raffenetti 1 integral format.
 Two-electron integral symmetry is turned off.
 Leave Link  301 at Fri Jan 31 17:07:51 2025, MaxMem=   134217728 cpu:         0.0
 (Enter /home/mkochman/programs/g09/l402.exe)
 External calculation of energy and first derivatives.
 Running external command "bash run_external.bash R"
         input file       "/home/mkochman/systems/Z_MRSF_fixed/0_opt_nbd/Gau-3920264.EIn"
         output file      "/home/mkochman/systems/Z_MRSF_fixed/0_opt_nbd/Gau-3920264.EOu"
         message file     "/home/mkochman/systems/Z_MRSF_fixed/0_opt_nbd/Gau-3920264.EMs"
         fchk file        "/home/mkochman/systems/Z_MRSF_fixed/0_opt_nbd/Gau-3920264.EFC"
         mat. el file     "/home/mkochman/systems/Z_MRSF_fixed/0_opt_nbd/Gau-3920264.EUF"
 Recovered energy= -671.055912060     dipole=      0.000000000000      0.000000000000      0.000000000000
 Energy=    -671.055912     NIter=   0.
 Dipole moment=       0.000000       0.000000       0.000000
 Leave Link  402 at Fri Jan 31 17:12:20 2025, MaxMem=   134217728 cpu:         0.0
 (Enter /home/mkochman/programs/g09/l716.exe)
 Dipole        = 0.00000000D+00 0.00000000D+00 0.00000000D+00
 -------------------------------------------------------------------
 Center     Atomic                   Forces (Hartrees/Bohr)
 Number     Number              X              Y              Z
 -------------------------------------------------------------------
      1        6           0.000290190    0.000161680   -0.000609370
      2        6           0.000329110    0.001020070   -0.000333540
      3        6           0.000055600   -0.000359810    0.000957400
      4        6          -0.000207890   -0.000588790    0.000438810
      5        6           0.000513330    0.000398510   -0.000766560
      6        6          -0.000124760   -0.000169390   -0.000188470
      7        6          -0.000734790    0.001847270   -0.000740390
      8        6           0.000471850   -0.000026360   -0.000200980
      9        7           0.000210420   -0.000622280    0.000191810
     10        6           0.000238060   -0.000301590    0.000181310
     11        6          -0.000235500   -0.000322660    0.000418740
     12        6          -0.000529470    0.000017140    0.000253490
     13        6          -0.000467110    0.000331980   -0.000080710
     14        6           0.000013710    0.000318660   -0.000328150
     15        1           0.000095240   -0.000008940   -0.000046740
     16        1           0.000012750   -0.000035380    0.000105020
     17        1           0.000048350    0.000031860   -0.000017670
     18        1           0.000058550   -0.000062940    0.000073020
     19        1           0.000023150   -0.000182390   -0.000103990
     20        1          -0.000133620   -0.000094440   -0.000137630
     21        1           0.000052440    0.000032250   -0.000051260
     22        1          -0.000083960   -0.000007440    0.000051980
     23        1          -0.000040510    0.000001920    0.000017410
     24        1          -0.000090830    0.000013170    0.000033660
     25        1           0.000078980   -0.000037720    0.000005480
     26        6          -0.001364560   -0.000219440    0.000891780
     27        6           0.000960640   -0.000001190   -0.000497940
     28        6           0.000611770   -0.001131180    0.000507540
 -------------------------------------------------------------------
 Cartesian Forces:  Max     0.001847270 RMS     0.000450580
 Leave Link  716 at Fri Jan 31 17:12:21 2025, MaxMem=   134217728 cpu:         0.0
 (Enter /home/mkochman/programs/g09/l103.exe)

 GradGradGradGradGradGradGradGradGradGradGradGradGradGradGradGradGradGrad
 Berny optimization.
 Using GEDIIS/GDIIS optimizer.
 FormGI is forming the generalized inverse of G from B-inverse, IUseBI=4.
 GSVD:  received Info=                   1 from GESDD.
 Internal  Forces:  Max     0.001426559 RMS     0.000254702
 Search for a local minimum.
 Step number   2 out of a maximum of  168
 All quantities printed in internal units (Hartrees-Bohrs-Radians)
 RMS Force = .25470D-03 SwitMx=.10000D-02 MixMth= 2
 Mixed Optimization -- En-DIIS/RFO-DIIS
 Update second derivatives using D2CorX and points    1    2
 DE= -5.55D-04 DEPred=-6.15D-04 R= 9.03D-01
 TightC=F SS=  1.41D+00  RLast= 5.96D-02 DXNew= 5.0454D-01 1.7875D-01
 Trust test= 9.03D-01 RLast= 5.96D-02 DXMaxT set to 3.00D-01
 ITU=  1  0
 Use linear search instead of GDIIS.
     Eigenvalues ---    0.00230   0.00794   0.01078   0.01081   0.01376
     Eigenvalues ---    0.01469   0.01684   0.01722   0.01889   0.01895
     Eigenvalues ---    0.02110   0.02121   0.02187   0.02203   0.02234
     Eigenvalues ---    0.02241   0.02252   0.02266   0.02270   0.02876
     Eigenvalues ---    0.03550   0.04376   0.04533   0.04638   0.04638
     Eigenvalues ---    0.04759   0.05037   0.05150   0.05877   0.06698
     Eigenvalues ---    0.07851   0.09445   0.12495   0.12753   0.15901
     Eigenvalues ---    0.15946   0.15998   0.16000   0.16000   0.16000
     Eigenvalues ---    0.16001   0.18482   0.22000   0.22000   0.23497
     Eigenvalues ---    0.23935   0.24304   0.24917   0.24976   0.25000
     Eigenvalues ---    0.26623   0.27236   0.28365   0.29876   0.34336
     Eigenvalues ---    0.34460   0.34890   0.34913   0.35334   0.35350
     Eigenvalues ---    0.35359   0.35466   0.35475   0.35570   0.35579
     Eigenvalues ---    0.41769   0.42368   0.42522   0.42931   0.44698
     Eigenvalues ---    0.46339   0.47206   0.47694   0.48159   0.50390
     Eigenvalues ---    0.56717   1.01247   1.34300
 RFO step:  Lambda=-2.65209514D-05 EMin= 2.29949862D-03
 Quartic linear search produced a step of -0.07617.
 Iteration  1 RMS(Cart)=  0.00354950 RMS(Int)=  0.00002361
 Iteration  2 RMS(Cart)=  0.00002531 RMS(Int)=  0.00000077
 Iteration  3 RMS(Cart)=  0.00000000 RMS(Int)=  0.00000077
 ITry= 1 IFail=0 DXMaxC= 1.60D-02 DCOld= 1.00D+10 DXMaxT= 3.00D-01 DXLimC= 3.00D+00 Rises=F
 Variable       Old X    -DE/DX   Delta X   Delta X   Delta X     New X
                                 (Linear)    (Quad)   (Total)
    R1        2.90157  -0.00049  -0.00078  -0.00053  -0.00131   2.90025
    R2        2.92929  -0.00051  -0.00100  -0.00032  -0.00133   2.92797
    R3        2.05639  -0.00008   0.00014  -0.00037  -0.00024   2.05616
    R4        2.91351  -0.00022  -0.00089   0.00046  -0.00043   2.91308
    R5        2.51649  -0.00091  -0.00062  -0.00061  -0.00123   2.51526
    R6        2.04617   0.00001   0.00011  -0.00011   0.00000   2.04617
    R7        2.90004  -0.00051  -0.00075  -0.00068  -0.00143   2.89861
    R8        2.04612   0.00001   0.00010  -0.00011   0.00000   2.04611
    R9        2.92148  -0.00041  -0.00108  -0.00031  -0.00139   2.92010
   R10        2.92882  -0.00051  -0.00095   0.00001  -0.00094   2.92788
   R11        2.05636  -0.00007   0.00013  -0.00036  -0.00022   2.05614
   R12        2.66186  -0.00121  -0.00040  -0.00201  -0.00241   2.65946
   R13        2.57550  -0.00032  -0.00230   0.00215  -0.00015   2.57535
   R14        2.06511  -0.00013   0.00016  -0.00057  -0.00040   2.06471
   R15        2.06320   0.00007   0.00019  -0.00004   0.00015   2.06335
   R16        2.17725   0.00065  -0.00058   0.00118   0.00060   2.17786
   R17        2.67016  -0.00143   0.00030  -0.00342  -0.00313   2.66703
   R18        2.65206  -0.00067  -0.00063  -0.00056  -0.00119   2.65087
   R19        2.65279  -0.00068  -0.00064  -0.00059  -0.00122   2.65156
   R20        2.70347  -0.00068  -0.00083  -0.00047  -0.00129   2.70218
   R21        2.62704  -0.00081  -0.00083  -0.00049  -0.00132   2.62572
   R22        2.04762   0.00000   0.00012  -0.00015  -0.00003   2.04759
   R23        2.63302  -0.00049  -0.00062  -0.00016  -0.00078   2.63224
   R24        2.04990  -0.00006   0.00009  -0.00027  -0.00018   2.04972
   R25        2.63296  -0.00048  -0.00062  -0.00015  -0.00077   2.63219
   R26        2.05005  -0.00005   0.00009  -0.00023  -0.00014   2.04991
   R27        2.62709  -0.00081  -0.00083  -0.00049  -0.00133   2.62576
   R28        2.04978  -0.00006   0.00009  -0.00027  -0.00018   2.04960
   R29        2.04733   0.00001   0.00013  -0.00014   0.00000   2.04733
   R30        2.28180   0.00040  -0.00003   0.00040   0.00037   2.28218
    A1        1.73083  -0.00015  -0.00020  -0.00173  -0.00193   1.72891
    A2        2.03615   0.00004   0.00002  -0.00002   0.00000   2.03615
    A3        1.86232   0.00010   0.00015   0.00161   0.00176   1.86408
    A4        2.06611  -0.00002  -0.00004  -0.00003  -0.00007   2.06604
    A5        1.71363   0.00012  -0.00007   0.00141   0.00134   1.71497
    A6        2.00837  -0.00008   0.00011  -0.00099  -0.00088   2.00750
    A7        1.86937   0.00006  -0.00009   0.00000  -0.00009   1.86928
    A8        2.17555  -0.00014   0.00015  -0.00085  -0.00070   2.17485
    A9        2.23629   0.00008  -0.00006   0.00068   0.00063   2.23692
   A10        1.87078   0.00007  -0.00006   0.00002  -0.00004   1.87074
   A11        2.23608   0.00002   0.00000   0.00044   0.00044   2.23651
   A12        2.17429  -0.00009   0.00008  -0.00034  -0.00026   2.17403
   A13        1.86436   0.00005   0.00001  -0.00001   0.00000   1.86436
   A14        1.73057  -0.00012  -0.00016  -0.00059  -0.00075   1.72982
   A15        2.03518   0.00005   0.00004   0.00031   0.00034   2.03553
   A16        1.72141   0.00012   0.00001   0.00150   0.00151   1.72292
   A17        2.00096  -0.00009   0.00001  -0.00082  -0.00081   2.00015
   A18        2.06713   0.00000   0.00006  -0.00018  -0.00012   2.06701
   A19        2.17944   0.00034  -0.00012   0.00152   0.00140   2.18084
   A20        1.84805   0.00001   0.00024  -0.00047  -0.00023   1.84782
   A21        2.25475  -0.00035  -0.00011  -0.00102  -0.00113   2.25362
   A22        1.61211  -0.00006  -0.00004  -0.00034  -0.00038   1.61173
   A23        1.98081  -0.00006  -0.00014  -0.00025  -0.00038   1.98042
   A24        1.97423   0.00002   0.00005  -0.00068  -0.00063   1.97360
   A25        1.98311  -0.00004  -0.00009   0.00004  -0.00005   1.98306
   A26        1.97253   0.00002  -0.00011  -0.00046  -0.00057   1.97196
   A27        1.92469   0.00009   0.00025   0.00134   0.00159   1.92628
   A28        2.07810   0.00031   0.00014   0.00096   0.00110   2.07920
   A29        2.10713  -0.00017  -0.00006  -0.00056  -0.00062   2.10651
   A30        2.09795  -0.00014  -0.00008  -0.00041  -0.00048   2.09747
   A31        2.10030  -0.00015  -0.00009  -0.00053  -0.00061   2.09969
   A32        2.08231   0.00016   0.00003   0.00075   0.00078   2.08309
   A33        2.10058   0.00000   0.00006  -0.00022  -0.00017   2.10041
   A34        2.09750  -0.00003   0.00000  -0.00010  -0.00010   2.09740
   A35        2.09009  -0.00006  -0.00001  -0.00040  -0.00041   2.08967
   A36        2.09560   0.00010   0.00001   0.00050   0.00051   2.09611
   A37        2.09284   0.00007   0.00004   0.00027   0.00032   2.09316
   A38        2.09508  -0.00003  -0.00002  -0.00015  -0.00017   2.09491
   A39        2.09527  -0.00003  -0.00002  -0.00013  -0.00015   2.09512
   A40        2.09816  -0.00003   0.00000  -0.00010  -0.00009   2.09807
   A41        2.09583   0.00010   0.00001   0.00050   0.00051   2.09634
   A42        2.08919  -0.00006  -0.00001  -0.00040  -0.00041   2.08878
   A43        2.09947  -0.00015  -0.00009  -0.00052  -0.00061   2.09886
   A44        2.08092   0.00016   0.00003   0.00079   0.00081   2.08173
   A45        2.10280  -0.00001   0.00007  -0.00027  -0.00020   2.10260
   A46        1.86747  -0.00014   0.00026  -0.00065  -0.00039   1.86708
   A47        2.18107   0.00015   0.00006   0.00041   0.00047   2.18154
   A48        2.23331  -0.00001  -0.00032   0.00034   0.00002   2.23333
   A49        3.16876   0.00004  -0.00010   0.00200   0.00190   3.17066
   A50        3.15642   0.00007  -0.00004   0.00151   0.00147   3.15789
   A51        3.12008   0.00002  -0.00003   0.00053   0.00050   3.12058
   A52        3.14940  -0.00041  -0.00038  -0.01962  -0.02000   3.12940
   A53        3.14278   0.00001   0.00009   0.00042   0.00051   3.14330
   A54        3.14272  -0.00001  -0.00005  -0.00034  -0.00039   3.14233
    D1        0.61802   0.00015   0.00040   0.00398   0.00438   0.62240
    D2       -2.58636   0.00008   0.00051   0.00136   0.00187  -2.58449
    D3        2.85731   0.00004   0.00021   0.00261   0.00282   2.86013
    D4       -0.34707  -0.00003   0.00032  -0.00001   0.00031  -0.34677
    D5       -1.15310   0.00005   0.00051   0.00270   0.00321  -1.14989
    D6        1.92571  -0.00002   0.00063   0.00007   0.00070   1.92641
    D7       -0.92787  -0.00012  -0.00046  -0.00262  -0.00308  -0.93095
    D8       -2.97136  -0.00003  -0.00031  -0.00242  -0.00273  -2.97409
    D9        1.10204  -0.00013  -0.00059  -0.00348  -0.00406   1.09798
   D10        3.13621  -0.00004  -0.00031  -0.00119  -0.00150   3.13472
   D11        1.09272   0.00005  -0.00015  -0.00099  -0.00114   1.09158
   D12       -1.11706  -0.00005  -0.00043  -0.00205  -0.00248  -1.11954
   D13        0.96586  -0.00003  -0.00037  -0.00100  -0.00137   0.96449
   D14       -1.07764   0.00006  -0.00021  -0.00080  -0.00101  -1.07865
   D15        2.99577  -0.00003  -0.00049  -0.00186  -0.00235   2.99342
   D16        1.14491  -0.00010  -0.00016  -0.00048  -0.00063   1.14428
   D17       -1.94491  -0.00009  -0.00002  -0.00253  -0.00256  -1.94747
   D18       -0.63873   0.00000   0.00005   0.00055   0.00059  -0.63814
   D19        2.55463   0.00001   0.00018  -0.00151  -0.00133   2.55330
   D20       -2.84982  -0.00003   0.00010   0.00012   0.00022  -2.84961
   D21        0.34354  -0.00002   0.00023  -0.00193  -0.00171   0.34183
   D22        0.00074  -0.00007  -0.00022  -0.00352  -0.00374  -0.00300
   D23        3.07551  -0.00006   0.00010  -0.00160  -0.00150   3.07401
   D24       -3.07519   0.00001  -0.00035  -0.00070  -0.00105  -3.07624
   D25       -0.00042   0.00003  -0.00002   0.00122   0.00119   0.00078
   D26        1.16047   0.00007  -0.00005   0.00321   0.00315   1.16362
   D27       -0.61933  -0.00003  -0.00002   0.00181   0.00179  -0.61754
   D28       -2.85913   0.00003   0.00000   0.00231   0.00231  -2.85681
   D29       -1.91728   0.00005  -0.00036   0.00134   0.00098  -1.91630
   D30        2.58611  -0.00006  -0.00033  -0.00006  -0.00039   2.58572
   D31        0.34631   0.00001  -0.00031   0.00045   0.00014   0.34645
   D32        1.94680   0.00004   0.00015   0.00050   0.00064   1.94745
   D33       -1.15191   0.00005  -0.00002  -0.00023  -0.00025  -1.15216
   D34       -2.54994  -0.00003  -0.00001   0.00038   0.00036  -2.54958
   D35        0.63453  -0.00002  -0.00018  -0.00035  -0.00053   0.63400
   D36       -0.33618   0.00000   0.00007   0.00074   0.00082  -0.33536
   D37        2.84829   0.00002  -0.00010   0.00002  -0.00007   2.84822
   D38        0.92815   0.00009   0.00034   0.00098   0.00132   0.92947
   D39        2.96967  -0.00001   0.00014   0.00054   0.00068   2.97035
   D40       -1.10322   0.00010   0.00032   0.00203   0.00236  -1.10086
   D41       -0.96933   0.00004   0.00036   0.00079   0.00114  -0.96819
   D42        1.07219  -0.00007   0.00016   0.00035   0.00051   1.07269
   D43       -3.00070   0.00005   0.00034   0.00184   0.00218  -2.99852
   D44       -3.13677   0.00006   0.00030   0.00079   0.00109  -3.13568
   D45       -1.09525  -0.00005   0.00010   0.00035   0.00045  -1.09480
   D46        1.11505   0.00006   0.00029   0.00184   0.00212   1.11717
   D47        0.04714   0.00001  -0.00049   0.00297   0.00248   0.04961
   D48       -3.09385   0.00000  -0.00058   0.00260   0.00202  -3.09183
   D49        3.13621   0.00002  -0.00016   0.00450   0.00434   3.14056
   D50       -0.00478   0.00002  -0.00025   0.00414   0.00389  -0.00089
   D51        0.00312   0.00001   0.00008  -0.00016  -0.00008   0.00303
   D52        3.09089   0.00001  -0.00004   0.00197   0.00193   3.09283
   D53       -3.09309   0.00001  -0.00010  -0.00101  -0.00111  -3.09420
   D54       -0.00531   0.00000  -0.00022   0.00112   0.00090  -0.00441
   D55        0.00001   0.00000   0.00000   0.00007   0.00007   0.00008
   D56       -3.14156   0.00000   0.00000   0.00009   0.00009  -3.14147
   D57       -3.14122   0.00000  -0.00003   0.00009   0.00006  -3.14116
   D58        0.00040   0.00000  -0.00002   0.00010   0.00008   0.00048
   D59        0.00003   0.00000   0.00001  -0.00009  -0.00009  -0.00005
   D60       -3.14123   0.00000  -0.00001  -0.00016  -0.00017  -3.14140
   D61        3.14126   0.00000   0.00004  -0.00011  -0.00007   3.14118
   D62       -0.00001  -0.00001   0.00002  -0.00018  -0.00016  -0.00016
   D63       -0.00001   0.00000  -0.00001  -0.00001  -0.00002  -0.00003
   D64        3.14157   0.00000   0.00000   0.00002   0.00002   3.14159
   D65        3.14156   0.00000  -0.00001  -0.00002  -0.00004   3.14152
   D66       -0.00005   0.00000   0.00000   0.00000   0.00000  -0.00005
   D67       -0.00002   0.00000   0.00001  -0.00003  -0.00002  -0.00004
   D68        3.14156   0.00000   0.00001   0.00000   0.00001   3.14157
   D69        3.14158   0.00000   0.00000  -0.00006  -0.00006   3.14152
   D70       -0.00002   0.00000   0.00000  -0.00002  -0.00002  -0.00005
   D71        0.00006   0.00000   0.00000   0.00001   0.00001   0.00007
   D72        3.14149   0.00000   0.00000   0.00007   0.00007   3.14156
   D73       -3.14152   0.00000   0.00000  -0.00002  -0.00002  -3.14155
   D74       -0.00009   0.00000   0.00000   0.00003   0.00004  -0.00005
   D75       -0.00006   0.00000  -0.00001   0.00005   0.00004  -0.00002
   D76        3.14120   0.00000   0.00001   0.00012   0.00013   3.14132
   D77       -3.14150   0.00000  -0.00001  -0.00001  -0.00002  -3.14151
   D78       -0.00024   0.00000   0.00001   0.00006   0.00007  -0.00017
         Item               Value     Threshold  Converged?
 Maximum Force            0.001427     0.000450     NO 
 RMS     Force            0.000255     0.000300     YES
 Maximum Displacement     0.016011     0.001800     NO 
 RMS     Displacement     0.003553     0.001200     NO 
 Predicted change in Energy=-1.662934D-05
 GradGradGradGradGradGradGradGradGradGradGradGradGradGradGradGradGradGrad

 Leave Link  103 at Fri Jan 31 17:12:21 2025, MaxMem=   134217728 cpu:         0.0
 (Enter /home/mkochman/programs/g09/l202.exe)
                          Input orientation:                          
 ---------------------------------------------------------------------
 Center     Atomic      Atomic             Coordinates (Angstroms)
 Number     Number       Type             X           Y           Z
 ---------------------------------------------------------------------
      1          6           0       -8.341762   -0.519091    4.663498
      2          6           0       -9.121285   -0.859726    3.386092
      3          6           0       -8.650385   -0.075386    2.419307
      4          6           0       -7.554807    0.800708    3.039755
      5          6           0       -6.394285   -0.142757    3.428157
      6          6           0       -8.171620    1.005546    4.446212
      7          6           0       -6.225189   -2.007304    5.074436
      8          6           0       -2.765516   -0.192638    1.642175
      9          7           0       -5.723039   -2.890529    5.618449
     10          6           0       -2.444190    0.719795    0.626299
     11          6           0       -1.192228    0.686767    0.024525
     12          6           0       -0.246791   -0.253810    0.426632
     13          6           0       -0.556874   -1.163740    1.434618
     14          6           0       -1.806873   -1.136526    2.040794
     15          1           0       -8.769668   -0.862961    5.602939
     16          1           0       -9.862149   -1.645589    3.308853
     17          1           0       -8.918563   -0.072564    1.370291
     18          1           0       -7.253861    1.679460    2.473095
     19          1           0       -7.489040    1.473276    5.159711
     20          1           0       -9.121757    1.542943    4.420947
     21          1           0       -3.181727    1.450308    0.315737
     22          1           0       -0.953664    1.396673   -0.760090
     23          1           0        0.729903   -0.277539   -0.044767
     24          1           0        0.177043   -1.897399    1.750007
     25          1           0       -2.052613   -1.842449    2.825039
     26          6           0       -5.130898   -0.164338    2.808522
     27          6           0       -4.051538   -0.166480    2.266806
     28          6           0       -6.879625   -0.942117    4.419490
 ---------------------------------------------------------------------
                    Distance matrix (angstroms):
                    1          2          3          4          5
     1  C    0.000000
     2  C    1.534749   0.000000
     3  C    2.308358   1.331019   0.000000
     4  C    2.235556   2.308862   1.533880   0.000000
     5  C    2.336742   2.819990   2.472308   1.545249   0.000000
     6  C    1.549412   2.346264   2.346481   1.549367   2.348181
     7  C    2.619835   3.543277   4.082107   3.713858   2.493063
     8  C    6.350550   6.624353   5.937117   5.086971   4.044772
     9  N    3.659695   4.544849   5.170000   4.861098   3.577458
    10  C    7.253631   7.395603   6.508766   5.652408   4.919111
    11  C    8.607555   8.749955   7.870194   7.041804   6.271700
    12  C    9.140567   9.374549   8.638459   7.832465   6.842015
    13  C    8.452558   8.789187   8.225512   7.443560   6.252358
    14  C    7.068563   7.442249   6.935629   6.147320   4.894559
    15  H    1.088072   2.244562   3.281771   3.288403   3.300124
    16  H    2.327153   1.082786   2.173753   3.373516   3.781378
    17  H    3.373025   2.173516   1.082756   2.325843   3.257564
    18  H    3.288620   3.281509   2.243358   1.088061   2.229684
    19  H    2.223260   3.354526   3.355129   2.225059   2.609278
    20  H    2.217928   2.616055   2.616819   2.216740   3.356534
    21  H    7.029048   7.074015   6.054665   5.192888   4.748215
    22  H    9.363197   9.433567   8.456656   7.639966   7.036449
    23  H   10.223562  10.447757   9.700635   8.905802   7.926753
    24  H    9.108140   9.498023   9.038317   8.290039   7.005520
    25  H    6.684654   7.158676   6.842348   6.107906   4.701363
    26  C    3.725109   4.091496   3.542060   2.619182   1.407324
    27  C    4.926915   5.237912   4.602276   3.715615   2.614912
    28  C    1.541537   2.469765   2.808478   2.323140   1.362818
                    6          7          8          9         10
     6  C    0.000000
     7  C    3.641501   0.000000
     8  C    6.206789   5.200265   0.000000
     9  N    4.748589   1.152472   5.642368   0.000000
    10  C    6.890344   6.443519   1.402779   6.979029   0.000000
    11  C    8.268303   7.621700   2.421855   8.038487   1.389472
    12  C    8.974737   7.772905   2.797367   7.993532   2.411708
    13  C    8.471119   6.788937   2.421615   6.868443   2.786224
    14  C    7.133338   5.429802   1.403145   5.586815   2.419276
    15  H    2.277498   2.839580   7.224045   3.659675   8.202666
    16  H    3.343649   4.059015   7.433107   4.900647   8.235123
    17  H    3.343880   4.971737   6.160222   6.016573   6.564972
    18  H    2.278076   4.627891   4.933601   5.755126   5.240662
    19  H    1.092597   3.703921   6.120458   4.729905   6.824227
    20  H    1.091877   4.628328   7.150917   5.713228   7.724431
    21  H    6.492893   6.622911   2.152195   7.308891   1.083540
    22  H    8.908279   8.568414   3.402880   9.045043   2.145205
    23  H   10.052477   8.807475   3.882130   8.974419   3.394093
    24  H    9.241038   7.214740   3.402424   7.124754   3.870825
    25  H    6.941291   4.743137   2.151574   4.730078   3.398953
    26  C    3.646456   3.119032   2.637461   3.959602   3.572420
    27  C    4.806093   3.999522   1.429930   4.631185   2.461770
    28  C    2.337382   1.411334   5.020069   2.563494   6.068223
                   11         12         13         14         15
    11  C    0.000000
    12  C    1.392919   0.000000
    13  C    2.411724   1.392896   0.000000
    14  C    2.787028   2.412169   1.389492   0.000000
    15  H    9.536140   9.990228   9.214953   7.825870   0.000000
    16  H    9.560033  10.134069   9.504372   8.170348   2.658732
    17  H    7.879335   8.724848   8.432832   7.222031   4.308388
    18  H    6.612437   7.551461   7.349276   6.147059   4.307842
    19  H    8.163246   8.822417   8.299705   6.987542   2.700826
    20  H    9.107085   9.896863   9.465808   8.145687   2.703599
    21  H    2.150792   3.395609   3.869753   3.399669   8.033107
    22  H    1.084666   2.152224   3.395570   3.871693  10.328795
    23  H    2.151574   1.084763   2.151680   3.394503  11.067120
    24  H    3.395601   2.152288   1.084601   2.144623   9.795856
    25  H    3.870410   3.396634   2.152012   1.083401   7.334504
    26  C    4.897769   5.434695   4.879356   3.547351   4.640850
    27  C    3.732493   4.227288   3.728236   2.455726   5.820277
    28  C    7.369903   7.772462   6.995410   5.606140   2.231385
                   16         17         18         19         20
    16  H    0.000000
    17  H    2.668854   0.000000
    18  H    4.307855   2.656502   0.000000
    19  H    4.334125   4.335074   2.704761   0.000000
    20  H    3.457119   3.457984   2.702185   1.793430   0.000000
    21  H    7.948041   6.028476   4.613998   6.482096   7.221170
    22  H   10.255377   8.374772   7.087025   8.818223   9.673794
    23  H   11.194190   9.753835   8.597089   9.884481  10.968681
    24  H   10.162617   9.284625   8.278594   9.041923  10.268280
    25  H    7.826984   7.238097   6.291318   6.782290   7.998787
    26  C    4.982888   4.052571   2.831796   3.710890   4.630516
    27  C    6.085789   4.949797   3.702016   4.782690   5.767979
    28  C    3.259423   3.769749   3.286514   2.598738   3.347041
                   21         22         23         24         25
    21  H    0.000000
    22  H    2.474782   0.000000
    23  H    4.291417   2.479731   0.000000
    24  H    4.954352   4.293017   2.480084   0.000000
    25  H    4.291123   4.955073   4.292683   2.475900   0.000000
    26  C    3.552510   5.711482   6.519437   5.683151   3.506019
    27  C    2.679038   4.604603   5.312050   4.598267   2.667620
    28  C    6.019879   8.210664   8.847382   7.604951   5.162646
                   26         27         28
    26  C    0.000000
    27  C    1.207675   0.000000
    28  C    2.501641   3.637821   0.000000
 Symmetry turned off by external request.
 Stoichiometry    C16H11N
 Framework group  C1[X(C16H11N)]
 Deg. of freedom    78
 Full point group                 C1      NOp   1
 Rotational constants (GHZ):      1.0950124      0.2149468      0.1878954
 Leave Link  202 at Fri Jan 31 17:12:21 2025, MaxMem=   134217728 cpu:         0.0
 (Enter /home/mkochman/programs/g09/l301.exe)
 Standard basis: STO-3G (5D, 7F)
 Ernie: Thresh=  0.10000D-02 Tol=  0.10000D-05 Strict=F.
    96 basis functions,   288 primitive gaussians,    96 cartesian basis functions
    57 alpha electrons       57 beta electrons
       nuclear repulsion energy       978.2861227675 Hartrees.
 IExCor=    0 DFT=F Ex=HF Corr=None ExCW=0 ScaHFX=  1.000000
 ScaDFX=  1.000000  1.000000  1.000000  1.000000 ScalE2=  1.000000  1.000000
 IRadAn=      0 IRanWt=     -1 IRanGd=            0 ICorTp=0 IEmpDi=  4
 NAtoms=   28 NActive=   28 NUniq=   28 SFac= 1.00D+00 NAtFMM=   60 NAOKFM=F Big=F
 Integral buffers will be    131072 words long.
 Raffenetti 1 integral format.
 Two-electron integral symmetry is turned off.
 Leave Link  301 at Fri Jan 31 17:12:21 2025, MaxMem=   134217728 cpu:         0.0
 (Enter /home/mkochman/programs/g09/l402.exe)
 External calculation of energy and first derivatives.
 Running external command "bash run_external.bash R"
         input file       "/home/mkochman/systems/Z_MRSF_fixed/0_opt_nbd/Gau-3920264.EIn"
         output file      "/home/mkochman/systems/Z_MRSF_fixed/0_opt_nbd/Gau-3920264.EOu"
         message file     "/home/mkochman/systems/Z_MRSF_fixed/0_opt_nbd/Gau-3920264.EMs"
         fchk file        "/home/mkochman/systems/Z_MRSF_fixed/0_opt_nbd/Gau-3920264.EFC"
         mat. el file     "/home/mkochman/systems/Z_MRSF_fixed/0_opt_nbd/Gau-3920264.EUF"
 Recovered energy= -671.055912140     dipole=      0.000000000000      0.000000000000      0.000000000000
 Energy=    -671.055912     NIter=   0.
 Dipole moment=       0.000000       0.000000       0.000000
 Leave Link  402 at Fri Jan 31 17:16:48 2025, MaxMem=   134217728 cpu:         0.0
 (Enter /home/mkochman/programs/g09/l716.exe)
 Dipole        = 0.00000000D+00 0.00000000D+00 0.00000000D+00
 -------------------------------------------------------------------
 Center     Atomic                   Forces (Hartrees/Bohr)
 Number     Number              X              Y              Z
 -------------------------------------------------------------------
      1        6          -0.000100630    0.000127530   -0.000125950
      2        6           0.000239250   -0.000124460   -0.000150180
      3        6          -0.000143110    0.000063770    0.000153440
      4        6          -0.000059610   -0.000243050    0.000025880
      5        6          -0.000006570    0.000267980   -0.000144230
      6        6           0.000187160    0.000000060    0.000053310
      7        6          -0.000697500   -0.000778050   -0.000975460
      8        6          -0.000001960   -0.000046740    0.000034580
      9        7           0.000325540    0.000484880    0.000483190
     10        6           0.000009050   -0.000022960    0.000026680
     11        6           0.000012710   -0.000066660    0.000060380
     12        6          -0.000064290    0.000000410    0.000031810
     13        6          -0.000030800    0.000068630   -0.000046450
     14        6          -0.000010860    0.000033510   -0.000042470
     15        1          -0.000009000   -0.000015420    0.000029510
     16        1           0.000008860   -0.000037190    0.000022090
     17        1           0.000003070    0.000017210   -0.000014570
     18        1           0.000012730    0.000024890   -0.000025700
     19        1           0.000072380    0.000011030    0.000008470
     20        1           0.000034210   -0.000019290   -0.000025370
     21        1           0.000000620    0.000002400   -0.000001990
     22        1           0.000007390    0.000010650   -0.000012630
     23        1           0.000019490   -0.000000920   -0.000011430
     24        1           0.000015390   -0.000010740    0.000000470
     25        1           0.000004030   -0.000004880    0.000001240
     26        6          -0.000233100    0.000001060    0.000189700
     27        6           0.000135780    0.000019270   -0.000085600
     28        6           0.000321140    0.000239100    0.000565300
 -------------------------------------------------------------------
 Cartesian Forces:  Max     0.000975460 RMS     0.000208071
 Leave Link  716 at Fri Jan 31 17:16:48 2025, MaxMem=   134217728 cpu:         0.0
 (Enter /home/mkochman/programs/g09/l103.exe)

 GradGradGradGradGradGradGradGradGradGradGradGradGradGradGradGradGradGrad
 Berny optimization.
 Using GEDIIS/GDIIS optimizer.
 FormGI is forming the generalized inverse of G from B-inverse, IUseBI=4.
 GSVD:  received Info=                   1 from GESDD.
 Internal  Forces:  Max     0.001572253 RMS     0.000132084
 Search for a local minimum.
 Step number   3 out of a maximum of  168
 All quantities printed in internal units (Hartrees-Bohrs-Radians)
 RMS Force = .13208D-03 SwitMx=.10000D-02 MixMth= 2
 Mixed Optimization -- En-DIIS/RFO-DIIS
 Swapping is turned off.
 Update second derivatives using D2CorX and points    1    2    3
 DE= -8.00D-08 DEPred=-1.66D-05 R= 4.81D-03
 Trust test= 4.81D-03 RLast= 2.61D-02 DXMaxT set to 1.50D-01
 ITU= -1  1  0
     Eigenvalues ---    0.00228   0.00792   0.01072   0.01082   0.01375
     Eigenvalues ---    0.01464   0.01648   0.01697   0.01890   0.02075
     Eigenvalues ---    0.02120   0.02187   0.02203   0.02234   0.02241
     Eigenvalues ---    0.02252   0.02266   0.02270   0.02872   0.03542
     Eigenvalues ---    0.04375   0.04496   0.04574   0.04637   0.04742
     Eigenvalues ---    0.05023   0.05136   0.05530   0.06597   0.06696
     Eigenvalues ---    0.08645   0.09510   0.12470   0.12740   0.15662
     Eigenvalues ---    0.15907   0.15989   0.16000   0.16000   0.16000
     Eigenvalues ---    0.16002   0.18470   0.22000   0.22002   0.22347
     Eigenvalues ---    0.23929   0.23934   0.24475   0.24972   0.25001
     Eigenvalues ---    0.26618   0.27129   0.28521   0.28826   0.34035
     Eigenvalues ---    0.34467   0.34707   0.34913   0.35179   0.35347
     Eigenvalues ---    0.35358   0.35456   0.35474   0.35570   0.35578
     Eigenvalues ---    0.36012   0.41856   0.42378   0.42931   0.44263
     Eigenvalues ---    0.46338   0.46683   0.47694   0.47956   0.49669
     Eigenvalues ---    0.55319   1.00871   1.32467
 En-DIIS/RFO-DIIS IScMMF=        0 using points:     3    2
 RFO step:  Lambda=-1.03476374D-05.
 NNeg= 0 NP= 2 Switch=  2.50D-03 Rises=F DC=  8.00D-08 SmlDif=  1.00D-05
 RMS Error=  0.4933645507D-03 NUsed= 2 EDIIS=F
 DidBck=T Rises=F RFO-DIIS coefs:    0.50875    0.49125
 Iteration  1 RMS(Cart)=  0.00614692 RMS(Int)=  0.00005123
 Iteration  2 RMS(Cart)=  0.00005222 RMS(Int)=  0.00000042
 Iteration  3 RMS(Cart)=  0.00000000 RMS(Int)=  0.00000042
 ITry= 1 IFail=0 DXMaxC= 3.77D-02 DCOld= 1.00D+10 DXMaxT= 1.50D-01 DXLimC= 3.00D+00 Rises=F
 Variable       Old X    -DE/DX   Delta X   Delta X   Delta X     New X
                                 (Linear)    (Quad)   (Total)
    R1        2.90025  -0.00001   0.00064  -0.00142  -0.00078   2.89948
    R2        2.92797  -0.00002   0.00065  -0.00123  -0.00058   2.92738
    R3        2.05616   0.00003   0.00012  -0.00030  -0.00019   2.05597
    R4        2.91308  -0.00014   0.00021  -0.00050  -0.00028   2.91280
    R5        2.51526  -0.00009   0.00060  -0.00146  -0.00086   2.51440
    R6        2.04617   0.00002   0.00000  -0.00001  -0.00001   2.04616
    R7        2.89861  -0.00001   0.00070  -0.00159  -0.00089   2.89773
    R8        2.04611   0.00002   0.00000  -0.00002  -0.00002   2.04609
    R9        2.92010  -0.00018   0.00068  -0.00148  -0.00080   2.91929
   R10        2.92788  -0.00008   0.00046  -0.00106  -0.00060   2.92727
   R11        2.05614   0.00004   0.00011  -0.00028  -0.00017   2.05596
   R12        2.65946  -0.00020   0.00118  -0.00311  -0.00192   2.65753
   R13        2.57535   0.00001   0.00007   0.00075   0.00082   2.57617
   R14        2.06471   0.00005   0.00020  -0.00050  -0.00030   2.06441
   R15        2.06335  -0.00004  -0.00008   0.00007   0.00000   2.06335
   R16        2.17786   0.00000  -0.00030   0.00097   0.00067   2.17853
   R17        2.66703  -0.00018   0.00154  -0.00426  -0.00272   2.66431
   R18        2.65087  -0.00005   0.00059  -0.00132  -0.00074   2.65013
   R19        2.65156  -0.00005   0.00060  -0.00137  -0.00076   2.65080
   R20        2.70218  -0.00007   0.00063  -0.00140  -0.00077   2.70141
   R21        2.62572  -0.00003   0.00065  -0.00139  -0.00074   2.62498
   R22        2.04759   0.00000   0.00001  -0.00008  -0.00006   2.04753
   R23        2.63224  -0.00007   0.00038  -0.00083  -0.00045   2.63179
   R24        2.04972   0.00002   0.00009  -0.00024  -0.00015   2.04957
   R25        2.63219  -0.00007   0.00038  -0.00082  -0.00044   2.63175
   R26        2.04991   0.00002   0.00007  -0.00018  -0.00011   2.04979
   R27        2.62576  -0.00003   0.00065  -0.00140  -0.00074   2.62502
   R28        2.04960   0.00002   0.00009  -0.00024  -0.00015   2.04945
   R29        2.04733   0.00000   0.00000  -0.00005  -0.00005   2.04728
   R30        2.28218   0.00009  -0.00018   0.00053   0.00034   2.28252
    A1        1.72891   0.00007   0.00095  -0.00148  -0.00053   1.72837
    A2        2.03615   0.00000   0.00000  -0.00002  -0.00002   2.03613
    A3        1.86408  -0.00003  -0.00087   0.00162   0.00076   1.86484
    A4        2.06604   0.00001   0.00003   0.00000   0.00003   2.06608
    A5        1.71497  -0.00004  -0.00066   0.00131   0.00066   1.71563
    A6        2.00750  -0.00001   0.00043  -0.00115  -0.00071   2.00678
    A7        1.86928   0.00000   0.00005  -0.00008  -0.00003   1.86925
    A8        2.17485  -0.00003   0.00034  -0.00100  -0.00065   2.17420
    A9        2.23692   0.00003  -0.00031   0.00092   0.00061   2.23753
   A10        1.87074   0.00000   0.00002  -0.00005  -0.00003   1.87071
   A11        2.23651   0.00001  -0.00021   0.00056   0.00034   2.23686
   A12        2.17403  -0.00002   0.00013  -0.00045  -0.00032   2.17371
   A13        1.86436   0.00001   0.00000   0.00039   0.00039   1.86475
   A14        1.72982   0.00005   0.00037  -0.00065  -0.00028   1.72954
   A15        2.03553   0.00000  -0.00017   0.00033   0.00016   2.03569
   A16        1.72292  -0.00004  -0.00074   0.00139   0.00065   1.72357
   A17        2.00015   0.00001   0.00040  -0.00104  -0.00064   1.99951
   A18        2.06701  -0.00002   0.00006  -0.00020  -0.00014   2.06687
   A19        2.18084   0.00012  -0.00069   0.00199   0.00130   2.18214
   A20        1.84782   0.00002   0.00011  -0.00024  -0.00013   1.84769
   A21        2.25362  -0.00014   0.00056  -0.00171  -0.00115   2.25247
   A22        1.61173  -0.00001   0.00019  -0.00051  -0.00032   1.61141
   A23        1.98042   0.00004   0.00019  -0.00042  -0.00023   1.98019
   A24        1.97360  -0.00002   0.00031  -0.00071  -0.00040   1.97320
   A25        1.98306   0.00002   0.00003  -0.00021  -0.00019   1.98287
   A26        1.97196  -0.00005   0.00028  -0.00072  -0.00044   1.97152
   A27        1.92628   0.00002  -0.00078   0.00203   0.00125   1.92753
   A28        2.07920  -0.00001  -0.00054   0.00132   0.00078   2.07999
   A29        2.10651  -0.00002   0.00030  -0.00079  -0.00049   2.10602
   A30        2.09747   0.00003   0.00024  -0.00053  -0.00030   2.09717
   A31        2.09969   0.00000   0.00030  -0.00075  -0.00045   2.09924
   A32        2.08309   0.00000  -0.00038   0.00098   0.00060   2.08368
   A33        2.10041   0.00000   0.00008  -0.00023  -0.00015   2.10026
   A34        2.09740   0.00001   0.00005  -0.00010  -0.00005   2.09735
   A35        2.08967   0.00000   0.00020  -0.00052  -0.00032   2.08936
   A36        2.09611  -0.00001  -0.00025   0.00062   0.00037   2.09648
   A37        2.09316  -0.00001  -0.00016   0.00036   0.00020   2.09336
   A38        2.09491   0.00000   0.00008  -0.00019  -0.00011   2.09480
   A39        2.09512   0.00000   0.00007  -0.00017  -0.00010   2.09502
   A40        2.09807   0.00001   0.00005  -0.00010  -0.00005   2.09801
   A41        2.09634  -0.00001  -0.00025   0.00062   0.00037   2.09671
   A42        2.08878   0.00000   0.00020  -0.00052  -0.00031   2.08847
   A43        2.09886   0.00000   0.00030  -0.00074  -0.00044   2.09842
   A44        2.08173   0.00000  -0.00040   0.00103   0.00063   2.08236
   A45        2.10260   0.00000   0.00010  -0.00029  -0.00019   2.10240
   A46        1.86708  -0.00003   0.00019  -0.00079  -0.00060   1.86648
   A47        2.18154  -0.00002  -0.00023   0.00059   0.00036   2.18190
   A48        2.23333   0.00005  -0.00001   0.00028   0.00027   2.23360
   A49        3.17066  -0.00015  -0.00093  -0.00117  -0.00211   3.16856
   A50        3.15789  -0.00010  -0.00072   0.00080   0.00008   3.15797
   A51        3.12058  -0.00007  -0.00024  -0.00007  -0.00031   3.12026
   A52        3.12940   0.00157   0.00982   0.01410   0.02392   3.15332
   A53        3.14330  -0.00003  -0.00025  -0.00011  -0.00036   3.14294
   A54        3.14233   0.00001   0.00019  -0.00012   0.00007   3.14240
    D1        0.62240  -0.00010  -0.00215   0.00320   0.00105   0.62345
    D2       -2.58449  -0.00005  -0.00092   0.00090  -0.00002  -2.58451
    D3        2.86013  -0.00003  -0.00138   0.00205   0.00067   2.86080
    D4       -0.34677   0.00002  -0.00015  -0.00024  -0.00039  -0.34716
    D5       -1.14989  -0.00008  -0.00158   0.00193   0.00036  -1.14953
    D6        1.92641  -0.00002  -0.00034  -0.00036  -0.00070   1.92570
    D7       -0.93095   0.00009   0.00151  -0.00243  -0.00092  -0.93186
    D8       -2.97409   0.00006   0.00134  -0.00182  -0.00048  -2.97457
    D9        1.09798   0.00003   0.00200  -0.00366  -0.00167   1.09631
   D10        3.13472   0.00003   0.00074  -0.00123  -0.00049   3.13423
   D11        1.09158   0.00000   0.00056  -0.00062  -0.00006   1.09152
   D12       -1.11954  -0.00003   0.00122  -0.00246  -0.00124  -1.12078
   D13        0.96449   0.00007   0.00067  -0.00077  -0.00010   0.96439
   D14       -1.07865   0.00003   0.00050  -0.00016   0.00033  -1.07831
   D15        2.99342   0.00000   0.00115  -0.00201  -0.00085   2.99257
   D16        1.14428   0.00003   0.00031  -0.00052  -0.00021   1.14406
   D17       -1.94747   0.00004   0.00126  -0.00218  -0.00093  -1.94839
   D18       -0.63814  -0.00003  -0.00029   0.00026  -0.00003  -0.63817
   D19        2.55330  -0.00001   0.00065  -0.00140  -0.00074   2.55256
   D20       -2.84961  -0.00001  -0.00011  -0.00004  -0.00014  -2.84975
   D21        0.34183   0.00001   0.00084  -0.00170  -0.00086   0.34098
   D22       -0.00300   0.00008   0.00184  -0.00248  -0.00064  -0.00365
   D23        3.07401   0.00003   0.00074  -0.00147  -0.00074   3.07327
   D24       -3.07624   0.00002   0.00052   0.00002   0.00053  -3.07570
   D25        0.00078  -0.00002  -0.00059   0.00103   0.00044   0.00122
   D26        1.16362  -0.00006  -0.00155   0.00222   0.00068   1.16430
   D27       -0.61754  -0.00003  -0.00088   0.00087  -0.00001  -0.61755
   D28       -2.85681  -0.00004  -0.00114   0.00142   0.00028  -2.85653
   D29       -1.91630  -0.00001  -0.00048   0.00122   0.00073  -1.91557
   D30        2.58572   0.00001   0.00019  -0.00014   0.00005   2.58577
   D31        0.34645   0.00000  -0.00007   0.00041   0.00034   0.34679
   D32        1.94745   0.00000  -0.00032   0.00056   0.00025   1.94769
   D33       -1.15216   0.00001   0.00012  -0.00021  -0.00009  -1.15225
   D34       -2.54958   0.00004  -0.00018   0.00044   0.00026  -2.54931
   D35        0.63400   0.00005   0.00026  -0.00033  -0.00007   0.63393
   D36       -0.33536  -0.00001  -0.00040   0.00060   0.00019  -0.33517
   D37        2.84822   0.00000   0.00004  -0.00017  -0.00014   2.84808
   D38        0.92947  -0.00006  -0.00065   0.00129   0.00064   0.93011
   D39        2.97035  -0.00001  -0.00034   0.00051   0.00017   2.97052
   D40       -1.10086  -0.00001  -0.00116   0.00252   0.00136  -1.09950
   D41       -0.96819  -0.00007  -0.00056   0.00072   0.00016  -0.96803
   D42        1.07269  -0.00002  -0.00025  -0.00007  -0.00032   1.07238
   D43       -2.99852  -0.00002  -0.00107   0.00194   0.00087  -2.99765
   D44       -3.13568  -0.00004  -0.00054   0.00109   0.00055  -3.13513
   D45       -1.09480   0.00001  -0.00022   0.00030   0.00008  -1.09472
   D46        1.11717   0.00001  -0.00104   0.00231   0.00127   1.11844
   D47        0.04961   0.00003  -0.00122   0.00719   0.00598   0.05559
   D48       -3.09183   0.00004  -0.00099   0.00725   0.00626  -3.08557
   D49        3.14056  -0.00002  -0.00213   0.00803   0.00589  -3.13674
   D50       -0.00089  -0.00001  -0.00191   0.00809   0.00618   0.00529
   D51        0.00303  -0.00001   0.00004   0.00002   0.00006   0.00310
   D52        3.09283  -0.00003  -0.00095   0.00176   0.00081   3.09364
   D53       -3.09420   0.00000   0.00055  -0.00091  -0.00037  -3.09457
   D54       -0.00441  -0.00002  -0.00044   0.00082   0.00038  -0.00403
   D55        0.00008   0.00000  -0.00004   0.00007   0.00003   0.00011
   D56       -3.14147   0.00000  -0.00004   0.00010   0.00005  -3.14142
   D57       -3.14116   0.00000  -0.00003   0.00008   0.00005  -3.14111
   D58        0.00048   0.00000  -0.00004   0.00011   0.00007   0.00055
   D59       -0.00005   0.00000   0.00004  -0.00010  -0.00005  -0.00011
   D60       -3.14140   0.00000   0.00008  -0.00019  -0.00010  -3.14151
   D61        3.14118   0.00000   0.00004  -0.00011  -0.00007   3.14111
   D62       -0.00016   0.00000   0.00008  -0.00020  -0.00012  -0.00029
   D63       -0.00003   0.00000   0.00001   0.00001   0.00002  -0.00001
   D64        3.14159   0.00000  -0.00001   0.00003   0.00002  -3.14158
   D65        3.14152   0.00000   0.00002  -0.00003  -0.00001   3.14151
   D66       -0.00005   0.00000   0.00000   0.00000   0.00000  -0.00005
   D67       -0.00004   0.00000   0.00001  -0.00005  -0.00004  -0.00008
   D68        3.14157   0.00000  -0.00001  -0.00001  -0.00002   3.14155
   D69        3.14152   0.00000   0.00003  -0.00007  -0.00004   3.14148
   D70       -0.00005   0.00000   0.00001  -0.00004  -0.00003  -0.00007
   D71        0.00007   0.00000  -0.00001   0.00002   0.00001   0.00008
   D72        3.14156   0.00000  -0.00003   0.00008   0.00004  -3.14158
   D73       -3.14155   0.00000   0.00001  -0.00002  -0.00001  -3.14155
   D74       -0.00005   0.00000  -0.00002   0.00005   0.00003  -0.00003
   D75       -0.00002   0.00000  -0.00002   0.00005   0.00003   0.00001
   D76        3.14132   0.00000  -0.00006   0.00015   0.00008   3.14141
   D77       -3.14151   0.00000   0.00001  -0.00001   0.00000  -3.14151
   D78       -0.00017   0.00000  -0.00003   0.00009   0.00005  -0.00012
         Item               Value     Threshold  Converged?
 Maximum Force            0.001572     0.000450     NO 
 RMS     Force            0.000132     0.000300     YES
 Maximum Displacement     0.037688     0.001800     NO 
 RMS     Displacement     0.006151     0.001200     NO 
 Predicted change in Energy=-1.971771D-05
 GradGradGradGradGradGradGradGradGradGradGradGradGradGradGradGradGradGrad

 Leave Link  103 at Fri Jan 31 17:16:48 2025, MaxMem=   134217728 cpu:         0.0
 (Enter /home/mkochman/programs/g09/l202.exe)
                          Input orientation:                          
 ---------------------------------------------------------------------
 Center     Atomic      Atomic             Coordinates (Angstroms)
 Number     Number       Type             X           Y           Z
 ---------------------------------------------------------------------
      1          6           0       -8.340850   -0.520177    4.661920
      2          6           0       -9.120841   -0.860904    3.385318
      3          6           0       -8.650590   -0.076952    2.418529
      4          6           0       -7.555677    0.799577    3.038378
      5          6           0       -6.394284   -0.142373    3.426162
      6          6           0       -8.172646    1.004332    4.444427
      7          6           0       -6.223520   -2.005228    5.073055
      8          6           0       -2.766020   -0.192704    1.641989
      9          7           0       -5.708938   -2.870586    5.634636
     10          6           0       -2.442507    0.723694    0.630925
     11          6           0       -1.190817    0.690069    0.029525
     12          6           0       -0.248340   -0.254938    0.427349
     13          6           0       -0.561004   -1.168743    1.430699
     14          6           0       -1.810701   -1.141045    2.036573
     15          1           0       -8.767899   -0.864448    5.601489
     16          1           0       -9.860961   -1.647551    3.309015
     17          1           0       -8.918606   -0.074398    1.369482
     18          1           0       -7.255290    1.678394    2.471697
     19          1           0       -7.490417    1.472673    5.157618
     20          1           0       -9.123706    1.540052    4.418338
     21          1           0       -3.177774    1.457797    0.323578
     22          1           0       -0.950363    1.403162   -0.751504
     23          1           0        0.728347   -0.279093   -0.043903
     24          1           0        0.170576   -1.905965    1.742922
     25          1           0       -2.058316   -1.850083    2.817375
     26          6           0       -5.131442   -0.163726    2.807720
     27          6           0       -4.051822   -0.165954    2.266118
     28          6           0       -6.878593   -0.942349    4.418099
 ---------------------------------------------------------------------
                    Distance matrix (angstroms):
                    1          2          3          4          5
     1  C    0.000000
     2  C    1.534338   0.000000
     3  C    2.307638   1.330563   0.000000
     4  C    2.234757   2.308095   1.533412   0.000000
     5  C    2.336441   2.819941   2.471947   1.544824   0.000000
     6  C    1.549104   2.345184   2.345606   1.549047   2.348268
     7  C    2.618682   3.542937   4.081106   3.712343   2.492318
     8  C    6.348697   6.623400   5.936714   5.086781   4.043526
     9  N    3.660267   4.554046   5.176973   4.860154   3.576339
    10  C    7.251661   7.395794   6.509751   5.652087   4.917312
    11  C    8.605042   8.749408   7.870443   7.041068   6.269463
    12  C    9.137322   9.372195   8.636798   7.831133   6.839457
    13  C    8.449109   8.785563   8.222483   7.442068   6.249997
    14  C    7.065463   7.438799   6.932695   6.146086   4.892599
    15  H    1.087972   2.244102   3.281028   3.287552   3.299619
    16  H    2.326383   1.082781   2.173647   3.372835   3.781155
    17  H    3.372339   2.173266   1.082746   2.325214   3.256801
    18  H    3.287740   3.280703   2.242973   1.087970   2.228795
    19  H    2.222702   3.353342   3.354094   2.224521   2.609180
    20  H    2.217372   2.613757   2.614915   2.216147   3.356294
    21  H    7.027870   7.076063   6.057722   5.193210   4.746842
    22  H    9.360753   9.433769   8.457739   7.639221   7.034049
    23  H   10.220236  10.445313   9.698912   8.904440   7.924135
    24  H    9.104138   9.493158   9.034086   8.288134   7.002924
    25  H    6.681409   7.154040   6.838212   6.106597   4.699735
    26  C    3.723629   4.090841   3.541667   2.618792   1.406305
    27  C    4.925556   5.237414   4.602153   3.715593   2.614074
    28  C    1.541386   2.470008   2.808409   2.323011   1.363252
                    6          7          8          9         10
     6  C    0.000000
     7  C    3.640290   0.000000
     8  C    6.206299   5.197284   0.000000
     9  N    4.743568   1.152828   5.636759   0.000000
    10  C    6.888834   6.440155   1.402389   6.973201   0.000000
    11  C    8.266562   7.617737   2.420866   8.031746   1.389079
    12  C    8.973143   7.768454   2.796057   7.985961   2.411127
    13  C    8.470059   6.784582   2.420619   6.860800   2.785860
    14  C    7.132653   5.425864   1.402741   5.579751   2.419148
    15  H    2.277160   2.838042   7.221594   3.658269   8.199956
    16  H    3.342461   4.058417   7.431941   4.913616   8.235801
    17  H    3.342962   4.970719   6.159754   6.025958   6.566755
    18  H    2.277622   4.626087   4.933859   5.752270   5.240493
    19  H    1.092438   3.702428   6.119890   4.718592   6.821533
    20  H    1.091876   4.626958   7.150575   5.709093   7.723299
    21  H    6.491207   6.620170   2.152185   7.304042   1.083506
    22  H    8.906072   8.564391   3.401794   9.038348   2.144594
    23  H   10.050868   8.802912   3.880760   8.966620   3.393419
    24  H    9.239984   7.210000   3.401331   7.116503   3.870381
    25  H    6.941182   4.739313   2.151578   4.722862   3.398897
    26  C    3.645831   3.116971   2.637232   3.956266   3.571599
    27  C    4.805807   3.997261   1.429525   4.626875   2.460737
    28  C    2.337697   1.409894   5.018168   2.562451   6.066073
                   11         12         13         14         15
    11  C    0.000000
    12  C    1.392682   0.000000
    13  C    2.411459   1.392663   0.000000
    14  C    2.786660   2.411588   1.389099   0.000000
    15  H    9.532862   9.986296   9.210929   7.822258   0.000000
    16  H    9.559860  10.131429   9.499818   8.165925   2.657719
    17  H    7.880268   8.723172   8.429167   7.218383   4.307757
    18  H    6.612021   7.550793   7.348697   6.146716   4.306928
    19  H    8.160562   8.820871   8.299625   6.987962   2.700206
    20  H    9.105761   9.895560   9.464852   8.145006   2.703343
    21  H    2.150319   3.394969   3.869356   3.399591   8.031106
    22  H    1.084586   2.152168   3.395336   3.871246  10.325523
    23  H    2.151245   1.084703   2.151361   3.393834  11.063082
    24  H    3.395366   2.152235   1.084522   2.144014   9.791304
    25  H    3.870018   3.395987   2.151521   1.083375   7.330843
    26  C    4.896515   5.433155   4.878028   3.546426   4.638962
    27  C    3.731015   4.225573   3.726839   2.454815   5.818416
    28  C    7.367168   7.769097   6.991978   5.603095   2.230685
                   16         17         18         19         20
    16  H    0.000000
    17  H    2.669200   0.000000
    18  H    4.307265   2.655894   0.000000
    19  H    4.332736   4.333950   2.704030   0.000000
    20  H    3.454700   3.456014   2.701764   1.794075   0.000000
    21  H    7.951164   6.033133   4.614024   6.478199   7.219968
    22  H   10.256384   8.377032   7.086387   8.814469   9.672101
    23  H   11.191434   9.752091   8.596422   9.882945  10.967399
    24  H   10.156336   9.279404   8.277816   9.042465  10.267257
    25  H    7.820741   7.232775   6.291120   6.784185   7.998489
    26  C    4.982106   4.052052   2.831439   3.710065   4.629808
    27  C    6.085134   4.949538   3.702174   4.782238   5.767713
    28  C    3.259124   3.769490   3.286133   2.598759   3.347065
                   21         22         23         24         25
    21  H    0.000000
    22  H    2.473893   0.000000
    23  H    4.290642   2.479667   0.000000
    24  H    4.953876   4.292900   2.480034   0.000000
    25  H    4.291187   4.954600   4.291902   2.474982   0.000000
    26  C    3.552059   5.710047   6.517837   5.681601   3.505424
    27  C    2.678431   4.602958   5.310275   4.596740   2.667254
    28  C    6.018460   8.207931   8.843920   7.601047   5.159590
                   26         27         28
    26  C    0.000000
    27  C    1.207856   0.000000
    28  C    2.500422   3.636543   0.000000
 Symmetry turned off by external request.
 Stoichiometry    C16H11N
 Framework group  C1[X(C16H11N)]
 Deg. of freedom    78
 Full point group                 C1      NOp   1
 Rotational constants (GHZ):      1.0953657      0.2150929      0.1880156
 Leave Link  202 at Fri Jan 31 17:16:48 2025, MaxMem=   134217728 cpu:         0.0
 (Enter /home/mkochman/programs/g09/l301.exe)
 Standard basis: STO-3G (5D, 7F)
 Ernie: Thresh=  0.10000D-02 Tol=  0.10000D-05 Strict=F.
    96 basis functions,   288 primitive gaussians,    96 cartesian basis functions
    57 alpha electrons       57 beta electrons
       nuclear repulsion energy       978.5224910405 Hartrees.
 IExCor=    0 DFT=F Ex=HF Corr=None ExCW=0 ScaHFX=  1.000000
 ScaDFX=  1.000000  1.000000  1.000000  1.000000 ScalE2=  1.000000  1.000000
 IRadAn=      0 IRanWt=     -1 IRanGd=            0 ICorTp=0 IEmpDi=  4
 NAtoms=   28 NActive=   28 NUniq=   28 SFac= 1.00D+00 NAtFMM=   60 NAOKFM=F Big=F
 Integral buffers will be    131072 words long.
 Raffenetti 1 integral format.
 Two-electron integral symmetry is turned off.
 Leave Link  301 at Fri Jan 31 17:16:49 2025, MaxMem=   134217728 cpu:         0.0
 (Enter /home/mkochman/programs/g09/l402.exe)
 External calculation of energy and first derivatives.
 Running external command "bash run_external.bash R"
         input file       "/home/mkochman/systems/Z_MRSF_fixed/0_opt_nbd/Gau-3920264.EIn"
         output file      "/home/mkochman/systems/Z_MRSF_fixed/0_opt_nbd/Gau-3920264.EOu"
         message file     "/home/mkochman/systems/Z_MRSF_fixed/0_opt_nbd/Gau-3920264.EMs"
         fchk file        "/home/mkochman/systems/Z_MRSF_fixed/0_opt_nbd/Gau-3920264.EFC"
         mat. el file     "/home/mkochman/systems/Z_MRSF_fixed/0_opt_nbd/Gau-3920264.EUF"
 Recovered energy= -671.055916900     dipole=      0.000000000000      0.000000000000      0.000000000000
 Energy=    -671.055917     NIter=   0.
 Dipole moment=       0.000000       0.000000       0.000000
 Leave Link  402 at Fri Jan 31 17:21:24 2025, MaxMem=   134217728 cpu:         0.0
 (Enter /home/mkochman/programs/g09/l716.exe)
 Dipole        = 0.00000000D+00 0.00000000D+00 0.00000000D+00
 -------------------------------------------------------------------
 Center     Atomic                   Forces (Hartrees/Bohr)
 Number     Number              X              Y              Z
 -------------------------------------------------------------------
      1        6          -0.000233020    0.000036500    0.000123690
      2        6           0.000045130   -0.000678610    0.000073830
      3        6          -0.000107210    0.000228600   -0.000404350
      4        6           0.000118640    0.000099360   -0.000113140
      5        6          -0.000570270   -0.000137920    0.000529300
      6        6           0.000302370   -0.000031860    0.000130580
      7        6           0.001010800   -0.000790330    0.001242470
      8        6          -0.000377650   -0.000010570    0.000201830
      9        7          -0.000474600    0.000325370   -0.000621540
     10        6          -0.000046420    0.000132020   -0.000092220
     11        6           0.000129010    0.000079710   -0.000134770
     12        6           0.000205650   -0.000008310   -0.000097340
     13        6           0.000189500   -0.000079630   -0.000021910
     14        6           0.000036400   -0.000137460    0.000099290
     15        1          -0.000084590   -0.000014910    0.000101470
     16        1          -0.000026800   -0.000014820   -0.000040820
     17        1          -0.000030670    0.000008990   -0.000019390
     18        1          -0.000020400    0.000100360   -0.000086720
     19        1           0.000073060    0.000131750    0.000096710
     20        1           0.000099880    0.000038490    0.000058880
     21        1          -0.000047820   -0.000008570    0.000032340
     22        1           0.000074340    0.000028590   -0.000063400
     23        1           0.000066160   -0.000002090   -0.000032800
     24        1           0.000094620   -0.000031990   -0.000019170
     25        1          -0.000055840    0.000014940    0.000015860
     26        6           0.000597580    0.000058280   -0.000404420
     27        6          -0.000383520    0.000000200    0.000200110
     28        6          -0.000533590    0.000665440   -0.000729520
 -------------------------------------------------------------------
 Cartesian Forces:  Max     0.001242470 RMS     0.000306912
 Leave Link  716 at Fri Jan 31 17:21:24 2025, MaxMem=   134217728 cpu:         0.0
 (Enter /home/mkochman/programs/g09/l103.exe)

 GradGradGradGradGradGradGradGradGradGradGradGradGradGradGradGradGradGrad
 Berny optimization.
 Using GEDIIS/GDIIS optimizer.
 FormGI is forming the generalized inverse of G from B-inverse, IUseBI=4.
 GSVD:  received Info=                   1 from GESDD.
 Internal  Forces:  Max     0.000884499 RMS     0.000158180
 Search for a local minimum.
 Step number   4 out of a maximum of  168
 All quantities printed in internal units (Hartrees-Bohrs-Radians)
 RMS Force = .15818D-03 SwitMx=.10000D-02 MixMth= 2
 Mixed Optimization -- En-DIIS/RFO-DIIS
 Swapping is turned off.
 Update second derivatives using D2CorX and points    1    2    3    4
 DE= -4.76D-06 DEPred=-1.97D-05 R= 2.41D-01
 Trust test= 2.41D-01 RLast= 2.79D-02 DXMaxT set to 1.50D-01
 ITU=  0 -1  1  0
     Eigenvalues ---    0.00223   0.00789   0.01082   0.01110   0.01373
     Eigenvalues ---    0.01469   0.01692   0.01790   0.01892   0.02120
     Eigenvalues ---    0.02186   0.02203   0.02207   0.02234   0.02241
     Eigenvalues ---    0.02252   0.02266   0.02270   0.02883   0.03563
     Eigenvalues ---    0.04374   0.04536   0.04635   0.04671   0.04772
     Eigenvalues ---    0.05035   0.05144   0.05794   0.06693   0.08199
     Eigenvalues ---    0.09476   0.09696   0.12468   0.12730   0.15701
     Eigenvalues ---    0.15906   0.15999   0.16000   0.16000   0.16000
     Eigenvalues ---    0.16043   0.18486   0.21990   0.22000   0.22542
     Eigenvalues ---    0.23776   0.23930   0.24412   0.24973   0.25001
     Eigenvalues ---    0.26616   0.27097   0.28430   0.29497   0.34392
     Eigenvalues ---    0.34459   0.34913   0.34984   0.35346   0.35358
     Eigenvalues ---    0.35408   0.35466   0.35475   0.35572   0.35583
     Eigenvalues ---    0.38599   0.41819   0.42459   0.42933   0.44203
     Eigenvalues ---    0.46337   0.46792   0.47694   0.48165   0.49639
     Eigenvalues ---    0.55370   1.00823   1.34129
 En-DIIS/RFO-DIIS IScMMF=        0 using points:     4    3    2
 RFO step:  Lambda=-7.49618115D-06.
 NNeg= 0 NP= 3 Switch=  2.50D-03 Rises=F DC=  8.00D-08 SmlDif=  1.00D-05
 RMS Error=  0.3264031028D-03 NUsed= 3 EDIIS=F
 DidBck=T Rises=F RFO-DIIS coefs:    0.46526    0.28910    0.24564
 Iteration  1 RMS(Cart)=  0.00263426 RMS(Int)=  0.00000573
 Iteration  2 RMS(Cart)=  0.00000671 RMS(Int)=  0.00000046
 Iteration  3 RMS(Cart)=  0.00000000 RMS(Int)=  0.00000046
 ITry= 1 IFail=0 DXMaxC= 1.29D-02 DCOld= 1.00D+10 DXMaxT= 1.50D-01 DXLimC= 3.00D+00 Rises=F
 Variable       Old X    -DE/DX   Delta X   Delta X   Delta X     New X
                                 (Linear)    (Quad)   (Total)
    R1        2.89948   0.00025   0.00074  -0.00016   0.00058   2.90006
    R2        2.92738   0.00018   0.00064  -0.00014   0.00049   2.92788
    R3        2.05597   0.00012   0.00016   0.00010   0.00025   2.05622
    R4        2.91280  -0.00004   0.00026  -0.00050  -0.00025   2.91255
    R5        2.51440   0.00044   0.00076  -0.00029   0.00047   2.51487
    R6        2.04616   0.00003   0.00001   0.00006   0.00007   2.04622
    R7        2.89773   0.00027   0.00082  -0.00026   0.00057   2.89829
    R8        2.04609   0.00003   0.00001   0.00005   0.00006   2.04615
    R9        2.91929  -0.00003   0.00077  -0.00049   0.00028   2.91958
   R10        2.92727   0.00016   0.00055  -0.00041   0.00015   2.92742
   R11        2.05596   0.00012   0.00015   0.00010   0.00025   2.05621
   R12        2.65753   0.00055   0.00162  -0.00052   0.00110   2.65863
   R13        2.57617  -0.00012  -0.00040  -0.00003  -0.00043   2.57574
   R14        2.06441   0.00016   0.00026   0.00010   0.00036   2.06477
   R15        2.06335  -0.00007  -0.00004  -0.00006  -0.00009   2.06325
   R16        2.17853  -0.00076  -0.00051  -0.00002  -0.00053   2.17800
   R17        2.66431   0.00088   0.00222  -0.00043   0.00180   2.66611
   R18        2.65013   0.00034   0.00069  -0.00016   0.00053   2.65066
   R19        2.65080   0.00034   0.00071  -0.00018   0.00053   2.65133
   R20        2.70141   0.00028   0.00073  -0.00026   0.00047   2.70188
   R21        2.62498   0.00042   0.00072  -0.00015   0.00057   2.62555
   R22        2.04753   0.00002   0.00004   0.00001   0.00005   2.04758
   R23        2.63179   0.00017   0.00043  -0.00020   0.00023   2.63202
   R24        2.04957   0.00008   0.00013   0.00004   0.00017   2.04974
   R25        2.63175   0.00016   0.00042  -0.00020   0.00023   2.63198
   R26        2.04979   0.00007   0.00010   0.00005   0.00015   2.04994
   R27        2.62502   0.00042   0.00072  -0.00015   0.00058   2.62559
   R28        2.04945   0.00008   0.00012   0.00004   0.00017   2.04962
   R29        2.04728   0.00002   0.00003   0.00002   0.00005   2.04733
   R30        2.28252  -0.00016  -0.00027   0.00010  -0.00017   2.28234
    A1        1.72837   0.00018   0.00076   0.00106   0.00182   1.73019
    A2        2.03613  -0.00003   0.00001   0.00006   0.00007   2.03620
    A3        1.86484  -0.00008  -0.00084  -0.00036  -0.00120   1.86364
    A4        2.06608   0.00001   0.00000   0.00004   0.00004   2.06611
    A5        1.71563  -0.00017  -0.00068  -0.00070  -0.00138   1.71425
    A6        2.00678   0.00007   0.00060  -0.00011   0.00049   2.00727
    A7        1.86925  -0.00007   0.00004   0.00004   0.00007   1.86933
    A8        2.17420   0.00008   0.00052  -0.00015   0.00037   2.17456
    A9        2.23753  -0.00001  -0.00048   0.00022  -0.00026   2.23727
   A10        1.87071  -0.00005   0.00003  -0.00006  -0.00004   1.87067
   A11        2.23686   0.00001  -0.00029   0.00011  -0.00018   2.23668
   A12        2.17371   0.00003   0.00023  -0.00015   0.00008   2.17380
   A13        1.86475  -0.00004  -0.00021   0.00035   0.00014   1.86489
   A14        1.72954   0.00014   0.00033   0.00030   0.00063   1.73017
   A15        2.03569  -0.00004  -0.00017  -0.00006  -0.00023   2.03546
   A16        1.72357  -0.00015  -0.00072  -0.00050  -0.00122   1.72235
   A17        1.99951   0.00009   0.00054  -0.00004   0.00050   2.00001
   A18        2.06687  -0.00001   0.00011  -0.00004   0.00007   2.06694
   A19        2.18214  -0.00006  -0.00104   0.00049  -0.00055   2.18159
   A20        1.84769   0.00006   0.00013   0.00022   0.00034   1.84804
   A21        2.25247   0.00001   0.00090  -0.00068   0.00021   2.25268
   A22        1.61141   0.00002   0.00027  -0.00006   0.00021   1.61162
   A23        1.98019   0.00007   0.00022   0.00002   0.00024   1.98043
   A24        1.97320  -0.00003   0.00037   0.00000   0.00037   1.97356
   A25        1.98287   0.00005   0.00011  -0.00018  -0.00007   1.98280
   A26        1.97152  -0.00005   0.00037  -0.00022   0.00016   1.97168
   A27        1.92753  -0.00004  -0.00106   0.00034  -0.00071   1.92682
   A28        2.07999  -0.00023  -0.00069   0.00002  -0.00067   2.07932
   A29        2.10602   0.00011   0.00041  -0.00007   0.00035   2.10637
   A30        2.09717   0.00011   0.00028   0.00004   0.00032   2.09749
   A31        2.09924   0.00010   0.00039  -0.00004   0.00035   2.09959
   A32        2.08368  -0.00011  -0.00051   0.00005  -0.00047   2.08322
   A33        2.10026   0.00001   0.00012  -0.00001   0.00011   2.10037
   A34        2.09735   0.00004   0.00005   0.00004   0.00009   2.09744
   A35        2.08936   0.00004   0.00027  -0.00002   0.00025   2.08961
   A36        2.09648  -0.00008  -0.00032  -0.00002  -0.00034   2.09614
   A37        2.09336  -0.00005  -0.00019  -0.00003  -0.00021   2.09315
   A38        2.09480   0.00003   0.00010   0.00001   0.00011   2.09491
   A39        2.09502   0.00003   0.00009   0.00001   0.00010   2.09513
   A40        2.09801   0.00004   0.00005   0.00004   0.00009   2.09810
   A41        2.09671  -0.00008  -0.00032  -0.00002  -0.00034   2.09636
   A42        2.08847   0.00004   0.00027  -0.00002   0.00025   2.08872
   A43        2.09842   0.00010   0.00038  -0.00004   0.00035   2.09877
   A44        2.08236  -0.00011  -0.00054   0.00005  -0.00048   2.08187
   A45        2.10240   0.00001   0.00015  -0.00002   0.00014   2.10254
   A46        1.86648   0.00009   0.00042  -0.00029   0.00012   1.86660
   A47        2.18190  -0.00004  -0.00031   0.00019  -0.00012   2.18178
   A48        2.23360  -0.00005  -0.00015   0.00008  -0.00008   2.23353
   A49        3.16856   0.00003   0.00066  -0.00103  -0.00037   3.16819
   A50        3.15797  -0.00015  -0.00040  -0.00151  -0.00191   3.15606
   A51        3.12026  -0.00007   0.00005  -0.00089  -0.00085   3.11941
   A52        3.15332  -0.00079  -0.00788  -0.00052  -0.00840   3.14492
   A53        3.14294   0.00001   0.00007  -0.00012  -0.00005   3.14289
   A54        3.14240   0.00000   0.00006   0.00002   0.00008   3.14248
    D1        0.62345  -0.00018  -0.00164  -0.00272  -0.00436   0.61909
    D2       -2.58451  -0.00010  -0.00045  -0.00110  -0.00155  -2.58606
    D3        2.86080  -0.00005  -0.00105  -0.00183  -0.00288   2.85792
    D4       -0.34716   0.00003   0.00013  -0.00020  -0.00007  -0.34722
    D5       -1.14953  -0.00005  -0.00098  -0.00226  -0.00324  -1.15277
    D6        1.92570   0.00004   0.00021  -0.00063  -0.00043   1.92527
    D7       -0.93186   0.00016   0.00125   0.00158   0.00283  -0.92903
    D8       -2.97457   0.00007   0.00093   0.00181   0.00274  -2.97183
    D9        1.09631   0.00010   0.00189   0.00131   0.00320   1.09952
   D10        3.13423   0.00004   0.00063   0.00063   0.00126   3.13549
   D11        1.09152  -0.00004   0.00031   0.00086   0.00117   1.09269
   D12       -1.12078  -0.00001   0.00127   0.00036   0.00164  -1.11915
   D13        0.96439   0.00008   0.00039   0.00128   0.00167   0.96606
   D14       -1.07831  -0.00001   0.00007   0.00150   0.00157  -1.07674
   D15        2.99257   0.00002   0.00103   0.00101   0.00204   2.99461
   D16        1.14406   0.00006   0.00027  -0.00059  -0.00032   1.14374
   D17       -1.94839   0.00006   0.00112   0.00000   0.00112  -1.94727
   D18       -0.63817  -0.00006  -0.00013  -0.00141  -0.00154  -0.63971
   D19        2.55256  -0.00006   0.00072  -0.00082  -0.00010   2.55246
   D20       -2.84975   0.00001   0.00002  -0.00092  -0.00089  -2.85065
   D21        0.34098   0.00001   0.00088  -0.00033   0.00055   0.34153
   D22       -0.00365   0.00011   0.00126   0.00274   0.00400   0.00035
   D23        3.07327   0.00005   0.00076   0.00098   0.00174   3.07502
   D24       -3.07570   0.00001  -0.00003   0.00106   0.00103  -3.07467
   D25        0.00122  -0.00004  -0.00053  -0.00070  -0.00123  -0.00001
   D26        1.16430  -0.00011  -0.00114  -0.00215  -0.00329   1.16101
   D27       -0.61755   0.00000  -0.00043  -0.00180  -0.00223  -0.61978
   D28       -2.85653  -0.00006  -0.00072  -0.00194  -0.00266  -2.85920
   D29       -1.91557  -0.00006  -0.00063  -0.00049  -0.00112  -1.91669
   D30        2.58577   0.00005   0.00007  -0.00013  -0.00007   2.58571
   D31        0.34679  -0.00001  -0.00022  -0.00028  -0.00049   0.34629
   D32        1.94769  -0.00004  -0.00029  -0.00015  -0.00044   1.94726
   D33       -1.15225  -0.00005   0.00011  -0.00067  -0.00056  -1.15281
   D34       -2.54931   0.00004  -0.00023   0.00008  -0.00015  -2.54947
   D35        0.63393   0.00004   0.00017  -0.00045  -0.00028   0.63365
   D36       -0.33517  -0.00002  -0.00030  -0.00034  -0.00064  -0.33581
   D37        2.84808  -0.00003   0.00009  -0.00086  -0.00077   2.84731
   D38        0.93011  -0.00012  -0.00067  -0.00022  -0.00089   0.92922
   D39        2.97052  -0.00001  -0.00026  -0.00028  -0.00053   2.96999
   D40       -1.09950  -0.00008  -0.00131  -0.00014  -0.00145  -1.10095
   D41       -0.96803  -0.00008  -0.00037  -0.00054  -0.00091  -0.96894
   D42        1.07238   0.00003   0.00004  -0.00059  -0.00055   1.07183
   D43       -2.99765  -0.00003  -0.00100  -0.00046  -0.00146  -2.99911
   D44       -3.13513  -0.00007  -0.00056  -0.00009  -0.00065  -3.13578
   D45       -1.09472   0.00003  -0.00015  -0.00014  -0.00029  -1.09501
   D46        1.11844  -0.00003  -0.00120   0.00000  -0.00120   1.11724
   D47        0.05559   0.00000  -0.00380   0.00428   0.00047   0.05606
   D48       -3.08557   0.00000  -0.00384   0.00436   0.00052  -3.08506
   D49       -3.13674   0.00001  -0.00422   0.00474   0.00053  -3.13621
   D50        0.00529   0.00001  -0.00426   0.00483   0.00057   0.00585
   D51        0.00310   0.00002  -0.00001   0.00117   0.00116   0.00425
   D52        3.09364   0.00002  -0.00091   0.00056  -0.00035   3.09329
   D53       -3.09457   0.00002   0.00047   0.00058   0.00105  -3.09352
   D54       -0.00403   0.00001  -0.00042  -0.00003  -0.00045  -0.00449
   D55        0.00011   0.00000  -0.00003   0.00000  -0.00004   0.00007
   D56       -3.14142   0.00000  -0.00005   0.00002  -0.00003  -3.14145
   D57       -3.14111   0.00000  -0.00004  -0.00001  -0.00005  -3.14116
   D58        0.00055   0.00000  -0.00006   0.00002  -0.00004   0.00051
   D59       -0.00011   0.00000   0.00005  -0.00002   0.00003  -0.00008
   D60       -3.14151   0.00000   0.00010  -0.00006   0.00004  -3.14147
   D61        3.14111   0.00000   0.00006  -0.00002   0.00004   3.14115
   D62       -0.00029   0.00000   0.00011  -0.00006   0.00005  -0.00024
   D63       -0.00001   0.00000   0.00000   0.00003   0.00003   0.00001
   D64       -3.14158   0.00000  -0.00002   0.00002   0.00000  -3.14157
   D65        3.14151   0.00000   0.00001   0.00000   0.00002   3.14153
   D66       -0.00005   0.00000   0.00000   0.00000   0.00000  -0.00005
   D67       -0.00008   0.00000   0.00003  -0.00003   0.00000  -0.00009
   D68        3.14155   0.00000   0.00001  -0.00002  -0.00001   3.14154
   D69        3.14148   0.00000   0.00004  -0.00002   0.00002   3.14150
   D70       -0.00007   0.00000   0.00002  -0.00001   0.00001  -0.00007
   D71        0.00008   0.00000  -0.00001   0.00001   0.00000   0.00008
   D72       -3.14158   0.00000  -0.00004   0.00003  -0.00002   3.14159
   D73       -3.14155   0.00000   0.00001   0.00000   0.00001  -3.14154
   D74       -0.00003   0.00000  -0.00002   0.00002  -0.00001  -0.00003
   D75        0.00001   0.00000  -0.00003   0.00002  -0.00001   0.00000
   D76        3.14141   0.00000  -0.00008   0.00006  -0.00002   3.14139
   D77       -3.14151   0.00000   0.00000   0.00000   0.00000  -3.14151
   D78       -0.00012   0.00000  -0.00004   0.00004  -0.00001  -0.00012
         Item               Value     Threshold  Converged?
 Maximum Force            0.000884     0.000450     NO 
 RMS     Force            0.000158     0.000300     YES
 Maximum Displacement     0.012878     0.001800     NO 
 RMS     Displacement     0.002634     0.001200     NO 
 Predicted change in Energy=-8.603525D-06
 GradGradGradGradGradGradGradGradGradGradGradGradGradGradGradGradGradGrad

 Leave Link  103 at Fri Jan 31 17:21:24 2025, MaxMem=   134217728 cpu:         0.0
 (Enter /home/mkochman/programs/g09/l202.exe)
                          Input orientation:                          
 ---------------------------------------------------------------------
 Center     Atomic      Atomic             Coordinates (Angstroms)
 Number     Number       Type             X           Y           Z
 ---------------------------------------------------------------------
      1          6           0       -8.340796   -0.520644    4.662590
      2          6           0       -9.119096   -0.864145    3.385330
      3          6           0       -8.652709   -0.076781    2.419101
      4          6           0       -7.558058    0.800828    3.038625
      5          6           0       -6.395491   -0.140072    3.426036
      6          6           0       -8.173118    1.004286    4.445783
      7          6           0       -6.220697   -2.002953    5.073398
      8          6           0       -2.766675   -0.191234    1.641341
      9          7           0       -5.707653   -2.873451    5.627821
     10          6           0       -2.441135    0.724052    0.629534
     11          6           0       -1.188777    0.688848    0.028918
     12          6           0       -0.247252   -0.256718    0.428098
     13          6           0       -0.561617   -1.169471    1.432040
     14          6           0       -1.812003   -1.140149    2.037115
     15          1           0       -8.767610   -0.865605    5.602168
     16          1           0       -9.857096   -1.652775    3.308472
     17          1           0       -8.921906   -0.073786    1.370325
     18          1           0       -7.259195    1.680275    2.471866
     19          1           0       -7.489944    1.472619    5.158366
     20          1           0       -9.124041    1.540241    4.421701
     21          1           0       -3.175640    1.458526    0.321157
     22          1           0       -0.946877    1.401056   -0.752597
     23          1           0        0.729820   -0.282129   -0.042472
     24          1           0        0.169299   -1.907079    1.745215
     25          1           0       -2.060976   -1.848311    2.818316
     26          6           0       -5.132742   -0.160019    2.806035
     27          6           0       -4.053101   -0.162817    2.264683
     28          6           0       -6.877918   -0.940062    4.418566
 ---------------------------------------------------------------------
                    Distance matrix (angstroms):
                    1          2          3          4          5
     1  C    0.000000
     2  C    1.534645   0.000000
     3  C    2.308148   1.330811   0.000000
     4  C    2.235225   2.308502   1.533711   0.000000
     5  C    2.336260   2.818503   2.472439   1.544973   0.000000
     6  C    1.549365   2.347440   2.346520   1.549125   2.347210
     7  C    2.619318   3.542199   4.082905   3.713492   2.492926
     8  C    6.348801   6.621748   5.938300   5.088608   4.044263
     9  N    3.660713   4.550167   5.175964   4.860891   3.576638
    10  C    7.254020   7.396752   6.513642   5.656193   4.919763
    11  C    8.607274   8.750271   7.874608   7.045468   6.271953
    12  C    9.138164   9.371435   8.639917   7.834611   6.841205
    13  C    8.448258   8.782882   8.223991   7.444016   6.250582
    14  C    7.064138   7.435554   6.933392   6.147159   4.892609
    15  H    1.088106   2.244530   3.281366   3.288125   3.299832
    16  H    2.326912   1.082816   2.173773   3.373213   3.779524
    17  H    3.372889   2.173430   1.082777   2.325566   3.257777
    18  H    3.288340   3.281420   2.243192   1.088100   2.229369
    19  H    2.223250   3.355333   3.355031   2.224689   2.607597
    20  H    2.217825   2.618237   2.616739   2.216289   3.355560
    21  H    7.031642   7.078744   6.062740   5.198344   4.750077
    22  H    9.364145   9.436033   8.463067   7.644694   7.037289
    23  H   10.221085  10.444602   9.702235   8.908135   7.925957
    24  H    9.102473   9.489571   9.035040   8.289615   7.003139
    25  H    6.678337   7.148926   6.837297   6.106094   4.698449
    26  C    3.724038   4.089302   3.542148   2.619061   1.406889
    27  C    4.925681   5.235649   4.603004   3.716493   2.614585
    28  C    1.541256   2.469052   2.809448   2.323257   1.363024
                    6          7          8          9         10
     6  C    0.000000
     7  C    3.639964   0.000000
     8  C    6.206753   5.195344   0.000000
     9  N    4.744742   1.152547   5.633441   0.000000
    10  C    6.891873   6.439687   1.402668   6.971014   0.000000
    11  C    8.269777   7.616612   2.421614   8.028569   1.389381
    12  C    8.975036   7.765963   2.797095   7.981252   2.411557
    13  C    8.470113   6.780809   2.421371   6.854912   2.786042
    14  C    7.131905   5.422179   1.403023   5.574369   2.419160
    15  H    2.277529   2.839001   7.221782   3.659978   8.202340
    16  H    3.345032   4.057215   7.428964   4.907882   8.235442
    17  H    3.343855   4.973024   6.162314   6.024601   6.571583
    18  H    2.277843   4.627377   4.937109   5.753586   5.246165
    19  H    1.092628   3.701055   6.119406   4.720728   6.823572
    20  H    1.091826   4.626915   7.151539   5.710264   7.727091
    21  H    6.495665   6.621028   2.152173   7.303273   1.083535
    22  H    8.910619   8.564033   3.402645   9.035825   2.145093
    23  H   10.052940   8.800173   3.881877   8.961486   3.393957
    24  H    9.239320   7.205418   3.402184   7.109647   3.870653
    25  H    6.938605   4.734193   2.151554   4.716194   3.398873
    26  C    3.645308   3.117850   2.637377   3.956730   3.572602
    27  C    4.805608   3.996681   1.429773   4.625557   2.461439
    28  C    2.336401   1.410844   5.017573   2.563164   6.067214
                   11         12         13         14         15
    11  C    0.000000
    12  C    1.392806   0.000000
    13  C    2.411520   1.392782   0.000000
    14  C    2.786843   2.412018   1.389403   0.000000
    15  H    9.534996   9.986903   9.209812   7.820834   0.000000
    16  H    9.559207  10.128901   9.495290   8.161046   2.658507
    17  H    7.885573   8.727592   8.432009   7.220281   4.308048
    18  H    6.618224   7.556207   7.352540   6.149447   4.307623
    19  H    8.162734   8.821713   8.298666   6.986256   2.701237
    20  H    9.109876   9.898248   9.465502   8.144731   2.703450
    21  H    2.150682   3.395432   3.869567   3.399578   8.034973
    22  H    1.084676   2.152146   3.395390   3.871519  10.328826
    23  H    2.151490   1.084782   2.151597   3.394370  11.063615
    24  H    3.395420   2.152208   1.084611   2.144515   9.789234
    25  H    3.870226   3.396455   2.151898   1.083400   7.327652
    26  C    4.897735   5.434330   4.878733   3.546717   4.639879
    27  C    3.732067   4.226860   3.727882   2.455501   5.818876
    28  C    7.368086   7.768947   6.990539   5.601325   2.231007
                   16         17         18         19         20
    16  H    0.000000
    17  H    2.669120   0.000000
    18  H    4.307926   2.656074   0.000000
    19  H    4.335159   4.334874   2.704376   0.000000
    20  H    3.460058   3.457866   2.701688   1.793745   0.000000
    21  H    7.952742   6.038899   4.620621   6.481667   7.225276
    22  H   10.257201   8.383498   7.093692   8.817954   9.677744
    23  H   11.188847   9.756804   8.602167   9.883945  10.970345
    24  H   10.150717   9.281784   8.281283   9.040794  10.267121
    25  H    7.813961   7.233117   6.292251   6.780715   7.996250
    26  C    4.979989   4.052957   2.831988   3.708823   4.629442
    27  C    6.082421   4.951067   3.703910   4.781207   5.767805
    28  C    3.258185   3.770954   3.286515   2.596710   3.346189
                   21         22         23         24         25
    21  H    0.000000
    22  H    2.474598   0.000000
    23  H    4.291239   2.479658   0.000000
    24  H    4.954176   4.292862   2.480014   0.000000
    25  H    4.291090   4.954899   4.292503   2.475708   0.000000
    26  C    3.553105   5.711591   6.519090   5.682358   3.505171
    27  C    2.678803   4.604161   5.311641   4.597930   2.667576
    28  C    6.020702   8.209690   8.843722   7.599027   5.156418
                   26         27         28
    26  C    0.000000
    27  C    1.207765   0.000000
    28  C    2.500873   3.636333   0.000000
 Symmetry turned off by external request.
 Stoichiometry    C16H11N
 Framework group  C1[X(C16H11N)]
 Deg. of freedom    78
 Full point group                 C1      NOp   1
 Rotational constants (GHZ):      1.0953873      0.2150674      0.1880140
 Leave Link  202 at Fri Jan 31 17:21:25 2025, MaxMem=   134217728 cpu:         0.0
 (Enter /home/mkochman/programs/g09/l301.exe)
 Standard basis: STO-3G (5D, 7F)
 Ernie: Thresh=  0.10000D-02 Tol=  0.10000D-05 Strict=F.
    96 basis functions,   288 primitive gaussians,    96 cartesian basis functions
    57 alpha electrons       57 beta electrons
       nuclear repulsion energy       978.4331982535 Hartrees.
 IExCor=    0 DFT=F Ex=HF Corr=None ExCW=0 ScaHFX=  1.000000
 ScaDFX=  1.000000  1.000000  1.000000  1.000000 ScalE2=  1.000000  1.000000
 IRadAn=      0 IRanWt=     -1 IRanGd=            0 ICorTp=0 IEmpDi=  4
 NAtoms=   28 NActive=   28 NUniq=   28 SFac= 1.00D+00 NAtFMM=   60 NAOKFM=F Big=F
 Integral buffers will be    131072 words long.
 Raffenetti 1 integral format.
 Two-electron integral symmetry is turned off.
 Leave Link  301 at Fri Jan 31 17:21:25 2025, MaxMem=   134217728 cpu:         0.0
 (Enter /home/mkochman/programs/g09/l402.exe)
 External calculation of energy and first derivatives.
 Running external command "bash run_external.bash R"
         input file       "/home/mkochman/systems/Z_MRSF_fixed/0_opt_nbd/Gau-3920264.EIn"
         output file      "/home/mkochman/systems/Z_MRSF_fixed/0_opt_nbd/Gau-3920264.EOu"
         message file     "/home/mkochman/systems/Z_MRSF_fixed/0_opt_nbd/Gau-3920264.EMs"
         fchk file        "/home/mkochman/systems/Z_MRSF_fixed/0_opt_nbd/Gau-3920264.EFC"
         mat. el file     "/home/mkochman/systems/Z_MRSF_fixed/0_opt_nbd/Gau-3920264.EUF"
 Recovered energy= -671.055924660     dipole=      0.000000000000      0.000000000000      0.000000000000
 Energy=    -671.055925     NIter=   0.
 Dipole moment=       0.000000       0.000000       0.000000
 Leave Link  402 at Fri Jan 31 17:26:12 2025, MaxMem=   134217728 cpu:         0.0
 (Enter /home/mkochman/programs/g09/l716.exe)
 Dipole        = 0.00000000D+00 0.00000000D+00 0.00000000D+00
 -------------------------------------------------------------------
 Center     Atomic                   Forces (Hartrees/Bohr)
 Number     Number              X              Y              Z
 -------------------------------------------------------------------
      1        6           0.000047080   -0.000023580    0.000058820
      2        6          -0.000139120    0.000051840    0.000121340
      3        6           0.000106480   -0.000055390   -0.000114630
      4        6           0.000013480    0.000018780    0.000004210
      5        6          -0.000088920    0.000073620    0.000065710
      6        6          -0.000075230    0.000004630   -0.000012020
      7        6           0.000209080   -0.000255900    0.000066980
      8        6          -0.000094670    0.000030880    0.000021570
      9        7          -0.000084040    0.000121720   -0.000036220
     10        6           0.000011090    0.000033380   -0.000027290
     11        6           0.000014140    0.000028310   -0.000032240
     12        6           0.000048600   -0.000001230   -0.000023440
     13        6           0.000031570   -0.000023900    0.000003920
     14        6           0.000012920   -0.000039650    0.000021860
     15        1          -0.000022720    0.000000180    0.000012130
     16        1          -0.000001120    0.000006880    0.000014150
     17        1           0.000009020   -0.000002850   -0.000002390
     18        1           0.000001430    0.000017110   -0.000007350
     19        1          -0.000017130   -0.000000120    0.000011330
     20        1          -0.000010240    0.000022600    0.000016210
     21        1          -0.000007830   -0.000000750    0.000005990
     22        1           0.000012760    0.000005270   -0.000010390
     23        1           0.000008850   -0.000000030   -0.000005190
     24        1           0.000014870   -0.000005650   -0.000003370
     25        1          -0.000008780    0.000002760    0.000003770
     26        6           0.000161050   -0.000042830   -0.000036280
     27        6          -0.000057760   -0.000031660    0.000054120
     28        6          -0.000046340    0.000068460   -0.000146050
 -------------------------------------------------------------------
 Cartesian Forces:  Max     0.000255900 RMS     0.000061779
 Leave Link  716 at Fri Jan 31 17:26:12 2025, MaxMem=   134217728 cpu:         0.0
 (Enter /home/mkochman/programs/g09/l103.exe)

 GradGradGradGradGradGradGradGradGradGradGradGradGradGradGradGradGradGrad
 Berny optimization.
 Using GEDIIS/GDIIS optimizer.
 FormGI is forming the generalized inverse of G from B-inverse, IUseBI=4.
 GSVD:  received Info=                   1 from GESDD.
 Internal  Forces:  Max     0.000169899 RMS     0.000033033
 Search for a local minimum.
 Step number   5 out of a maximum of  168
 All quantities printed in internal units (Hartrees-Bohrs-Radians)
 RMS Force = .33033D-04 SwitMx=.10000D-02 MixMth= 2
 Mixed Optimization -- En-DIIS/RFO-DIIS
 Swapping is turned off.
 Update second derivatives using D2CorX and points    1    2    3    4    5
 DE= -7.76D-06 DEPred=-8.60D-06 R= 9.02D-01
 TightC=F SS=  1.41D+00  RLast= 1.55D-02 DXNew= 2.5227D-01 4.6621D-02
 Trust test= 9.02D-01 RLast= 1.55D-02 DXMaxT set to 1.50D-01
 ITU=  1  0 -1  1  0
     Eigenvalues ---    0.00216   0.00796   0.01082   0.01255   0.01379
     Eigenvalues ---    0.01470   0.01694   0.01766   0.01948   0.02120
     Eigenvalues ---    0.02187   0.02203   0.02234   0.02241   0.02252
     Eigenvalues ---    0.02266   0.02270   0.02454   0.02881   0.03638
     Eigenvalues ---    0.04376   0.04543   0.04634   0.04733   0.05007
     Eigenvalues ---    0.05100   0.05251   0.05814   0.06695   0.08755
     Eigenvalues ---    0.09457   0.09876   0.12471   0.12742   0.15755
     Eigenvalues ---    0.15905   0.15987   0.16000   0.16000   0.16000
     Eigenvalues ---    0.16004   0.18480   0.21992   0.22001   0.23037
     Eigenvalues ---    0.23539   0.23943   0.24316   0.24971   0.25020
     Eigenvalues ---    0.26622   0.27114   0.29231   0.29613   0.34335
     Eigenvalues ---    0.34539   0.34910   0.34918   0.35327   0.35347
     Eigenvalues ---    0.35358   0.35454   0.35473   0.35577   0.35583
     Eigenvalues ---    0.37767   0.41873   0.42382   0.42931   0.44287
     Eigenvalues ---    0.46337   0.46862   0.47694   0.48010   0.50219
     Eigenvalues ---    0.56404   1.00890   1.32720
 En-DIIS/RFO-DIIS IScMMF=        0 using points:     5    4    3    2
 RFO step:  Lambda=-4.17878387D-07.
 NNeg= 0 NP= 4 Switch=  2.50D-03 Rises=F DC=  8.00D-08 SmlDif=  1.00D-05
 RMS Error=  0.1003639286D-03 NUsed= 4 EDIIS=F
 DidBck=T Rises=F RFO-DIIS coefs:    0.50642    0.20866    0.13786    0.14705
 Iteration  1 RMS(Cart)=  0.00150401 RMS(Int)=  0.00000083
 Iteration  2 RMS(Cart)=  0.00000114 RMS(Int)=  0.00000019
 Iteration  3 RMS(Cart)=  0.00000000 RMS(Int)=  0.00000019
 ITry= 1 IFail=0 DXMaxC= 5.74D-03 DCOld= 1.00D+10 DXMaxT= 1.50D-01 DXLimC= 3.00D+00 Rises=F
 Variable       Old X    -DE/DX   Delta X   Delta X   Delta X     New X
                                 (Linear)    (Quad)   (Total)
    R1        2.90006  -0.00001   0.00013  -0.00015  -0.00002   2.90004
    R2        2.92788   0.00003   0.00012  -0.00006   0.00006   2.92793
    R3        2.05622   0.00002  -0.00004   0.00009   0.00006   2.05628
    R4        2.91255   0.00009   0.00027  -0.00003   0.00023   2.91278
    R5        2.51487   0.00009   0.00019  -0.00003   0.00016   2.51503
    R6        2.04622   0.00000  -0.00003   0.00003   0.00000   2.04623
    R7        2.89829   0.00002   0.00018   0.00000   0.00019   2.89848
    R8        2.04615   0.00000  -0.00002   0.00003   0.00001   2.04616
    R9        2.91958   0.00003   0.00029  -0.00034  -0.00005   2.91953
   R10        2.92742   0.00005   0.00024  -0.00011   0.00013   2.92755
   R11        2.05621   0.00002  -0.00004   0.00010   0.00006   2.05627
   R12        2.65863   0.00013   0.00036  -0.00008   0.00028   2.65892
   R13        2.57574  -0.00002   0.00000  -0.00012  -0.00012   2.57562
   R14        2.06477  -0.00001  -0.00003   0.00006   0.00003   2.06480
   R15        2.06325   0.00002   0.00002   0.00000   0.00003   2.06328
   R16        2.17800  -0.00015  -0.00002  -0.00011  -0.00013   2.17787
   R17        2.66611   0.00017   0.00035   0.00008   0.00043   2.66654
   R18        2.65066   0.00008   0.00012   0.00002   0.00015   2.65081
   R19        2.65133   0.00007   0.00013   0.00001   0.00014   2.65147
   R20        2.70188   0.00004   0.00018  -0.00007   0.00010   2.70198
   R21        2.62555   0.00007   0.00012   0.00001   0.00013   2.62568
   R22        2.04758   0.00000  -0.00001   0.00002   0.00001   2.04760
   R23        2.63202   0.00004   0.00013  -0.00006   0.00007   2.63209
   R24        2.04974   0.00001  -0.00001   0.00005   0.00004   2.04978
   R25        2.63198   0.00004   0.00013  -0.00006   0.00007   2.63205
   R26        2.04994   0.00001  -0.00002   0.00005   0.00003   2.04997
   R27        2.62559   0.00007   0.00012   0.00001   0.00013   2.62573
   R28        2.04962   0.00001  -0.00001   0.00005   0.00004   2.04966
   R29        2.04733   0.00000  -0.00001   0.00002   0.00001   2.04734
   R30        2.28234  -0.00003  -0.00007   0.00003  -0.00004   2.28231
    A1        1.73019  -0.00001  -0.00046   0.00023  -0.00024   1.72996
    A2        2.03620  -0.00001  -0.00003  -0.00004  -0.00007   2.03613
    A3        1.86364  -0.00001   0.00012  -0.00019  -0.00008   1.86357
    A4        2.06611  -0.00001  -0.00002  -0.00001  -0.00002   2.06609
    A5        1.71425   0.00001   0.00030  -0.00010   0.00019   1.71444
    A6        2.00727   0.00003   0.00009   0.00010   0.00019   2.00746
    A7        1.86933   0.00000  -0.00001  -0.00006  -0.00008   1.86925
    A8        2.17456  -0.00001   0.00011  -0.00010   0.00001   2.17458
    A9        2.23727   0.00001  -0.00014   0.00014   0.00000   2.23727
   A10        1.87067  -0.00002   0.00003   0.00004   0.00007   1.87074
   A11        2.23668   0.00001  -0.00007   0.00006  -0.00001   2.23667
   A12        2.17380   0.00001   0.00009  -0.00009   0.00000   2.17380
   A13        1.86489  -0.00001  -0.00018   0.00006  -0.00012   1.86477
   A14        1.73017   0.00000  -0.00012   0.00027   0.00015   1.73031
   A15        2.03546   0.00000   0.00002  -0.00003  -0.00001   2.03545
   A16        1.72235   0.00001   0.00020  -0.00031  -0.00012   1.72223
   A17        2.00001   0.00000   0.00006   0.00001   0.00007   2.00007
   A18        2.06694   0.00000   0.00002   0.00000   0.00002   2.06696
   A19        2.18159   0.00004  -0.00030   0.00037   0.00007   2.18166
   A20        1.84804   0.00001  -0.00010   0.00004  -0.00006   1.84798
   A21        2.25268  -0.00006   0.00039  -0.00044  -0.00005   2.25263
   A22        1.61162   0.00000   0.00004  -0.00001   0.00004   1.61165
   A23        1.98043  -0.00001   0.00000  -0.00002  -0.00001   1.98042
   A24        1.97356   0.00001   0.00002   0.00004   0.00007   1.97363
   A25        1.98280  -0.00001   0.00009  -0.00005   0.00004   1.98285
   A26        1.97168   0.00002   0.00013  -0.00005   0.00008   1.97177
   A27        1.92682  -0.00001  -0.00024   0.00007  -0.00017   1.92665
   A28        2.07932  -0.00004  -0.00006  -0.00010  -0.00016   2.07917
   A29        2.10637   0.00004   0.00006   0.00006   0.00012   2.10649
   A30        2.09749   0.00000   0.00000   0.00004   0.00004   2.09753
   A31        2.09959   0.00002   0.00004   0.00005   0.00009   2.09968
   A32        2.08322  -0.00002  -0.00006  -0.00006  -0.00011   2.08311
   A33        2.10037   0.00000   0.00001   0.00001   0.00002   2.10040
   A34        2.09744   0.00000  -0.00001   0.00003   0.00001   2.09745
   A35        2.08961   0.00001   0.00003   0.00004   0.00006   2.08967
   A36        2.09614  -0.00001  -0.00001  -0.00006  -0.00007   2.09606
   A37        2.09315  -0.00001   0.00000  -0.00005  -0.00005   2.09310
   A38        2.09491   0.00000   0.00000   0.00002   0.00002   2.09494
   A39        2.09513   0.00000   0.00000   0.00002   0.00002   2.09515
   A40        2.09810   0.00001  -0.00001   0.00004   0.00002   2.09813
   A41        2.09636  -0.00001  -0.00001  -0.00006  -0.00007   2.09629
   A42        2.08872   0.00000   0.00003   0.00002   0.00005   2.08877
   A43        2.09877   0.00002   0.00004   0.00004   0.00008   2.09885
   A44        2.08187  -0.00002  -0.00006  -0.00005  -0.00011   2.08176
   A45        2.10254   0.00000   0.00002   0.00002   0.00004   2.10258
   A46        1.86660   0.00000   0.00017  -0.00001   0.00016   1.86677
   A47        2.18178   0.00004  -0.00011   0.00014   0.00003   2.18181
   A48        2.23353  -0.00004  -0.00004  -0.00011  -0.00015   2.23338
   A49        3.16819   0.00008   0.00050   0.00163   0.00213   3.17032
   A50        3.15606   0.00005   0.00070  -0.00029   0.00041   3.15647
   A51        3.11941   0.00006   0.00043   0.00018   0.00061   3.12002
   A52        3.14492   0.00005   0.00027   0.00007   0.00034   3.14526
   A53        3.14289   0.00000   0.00005  -0.00002   0.00003   3.14292
   A54        3.14248   0.00000   0.00000  -0.00005  -0.00005   3.14243
    D1        0.61909   0.00005   0.00121   0.00016   0.00137   0.62046
    D2       -2.58606   0.00002   0.00049  -0.00010   0.00039  -2.58567
    D3        2.85792   0.00003   0.00081   0.00030   0.00112   2.85904
    D4       -0.34722  -0.00001   0.00010   0.00004   0.00014  -0.34708
    D5       -1.15277   0.00005   0.00102   0.00023   0.00126  -1.15151
    D6        1.92527   0.00001   0.00031  -0.00003   0.00028   1.92556
    D7       -0.92903  -0.00004  -0.00068   0.00019  -0.00049  -0.92952
    D8       -2.97183  -0.00002  -0.00081   0.00026  -0.00055  -2.97238
    D9        1.09952  -0.00001  -0.00051   0.00015  -0.00036   1.09915
   D10        3.13549  -0.00001  -0.00026   0.00006  -0.00020   3.13529
   D11        1.09269   0.00001  -0.00039   0.00013  -0.00026   1.09243
   D12       -1.11915   0.00002  -0.00009   0.00002  -0.00007  -1.11922
   D13        0.96606  -0.00004  -0.00059   0.00002  -0.00058   0.96548
   D14       -1.07674  -0.00003  -0.00072   0.00009  -0.00064  -1.07738
   D15        2.99461  -0.00002  -0.00042  -0.00003  -0.00045   2.99416
   D16        1.14374   0.00003   0.00031   0.00076   0.00107   1.14481
   D17       -1.94727   0.00000   0.00009   0.00020   0.00029  -1.94699
   D18       -0.63971   0.00004   0.00068   0.00059   0.00127  -0.63844
   D19        2.55246   0.00001   0.00045   0.00003   0.00049   2.55295
   D20       -2.85065   0.00002   0.00045   0.00062   0.00107  -2.84958
   D21        0.34153   0.00000   0.00022   0.00006   0.00028   0.34181
   D22        0.00035  -0.00005  -0.00124  -0.00041  -0.00165  -0.00130
   D23        3.07502  -0.00002  -0.00043  -0.00013  -0.00056   3.07446
   D24       -3.07467  -0.00001  -0.00051  -0.00012  -0.00063  -3.07530
   D25       -0.00001   0.00002   0.00031   0.00016   0.00046   0.00045
   D26        1.16101   0.00004   0.00097   0.00028   0.00124   1.16225
   D27       -0.61978   0.00003   0.00084   0.00050   0.00135  -0.61844
   D28       -2.85920   0.00003   0.00089   0.00032   0.00121  -2.85798
   D29       -1.91669   0.00001   0.00020   0.00000   0.00020  -1.91648
   D30        2.58571   0.00000   0.00008   0.00023   0.00031   2.58601
   D31        0.34629   0.00000   0.00013   0.00005   0.00017   0.34647
   D32        1.94726   0.00000   0.00005  -0.00006  -0.00001   1.94725
   D33       -1.15281   0.00001   0.00034   0.00067   0.00101  -1.15180
   D34       -2.54947  -0.00001  -0.00005   0.00013   0.00008  -2.54939
   D35        0.63365   0.00001   0.00023   0.00086   0.00110   0.63475
   D36       -0.33581   0.00000   0.00014  -0.00008   0.00006  -0.33575
   D37        2.84731   0.00002   0.00043   0.00065   0.00108   2.84839
   D38        0.92922   0.00001   0.00006  -0.00046  -0.00039   0.92882
   D39        2.96999   0.00000   0.00011  -0.00049  -0.00038   2.96961
   D40       -1.10095  -0.00001  -0.00002  -0.00049  -0.00051  -1.10146
   D41       -0.96894   0.00002   0.00024  -0.00051  -0.00027  -0.96921
   D42        1.07183   0.00000   0.00029  -0.00054  -0.00026   1.07157
   D43       -2.99911   0.00000   0.00015  -0.00054  -0.00039  -2.99950
   D44       -3.13578   0.00001   0.00000  -0.00028  -0.00028  -3.13605
   D45       -1.09501   0.00000   0.00005  -0.00032  -0.00026  -1.09527
   D46        1.11724   0.00000  -0.00008  -0.00031  -0.00039   1.11685
   D47        0.05606   0.00001  -0.00230   0.00444   0.00214   0.05821
   D48       -3.08506   0.00001  -0.00234   0.00444   0.00210  -3.08296
   D49       -3.13621   0.00000  -0.00258   0.00351   0.00093  -3.13528
   D50        0.00585   0.00000  -0.00261   0.00350   0.00089   0.00675
   D51        0.00425  -0.00003  -0.00058  -0.00088  -0.00146   0.00279
   D52        3.09329   0.00000  -0.00034  -0.00029  -0.00064   3.09265
   D53       -3.09352  -0.00002  -0.00025  -0.00014  -0.00038  -3.09391
   D54       -0.00449   0.00001  -0.00002   0.00045   0.00044  -0.00405
   D55        0.00007   0.00000   0.00000   0.00000   0.00000   0.00006
   D56       -3.14145   0.00000  -0.00001   0.00001   0.00000  -3.14145
   D57       -3.14116   0.00000   0.00000  -0.00001  -0.00001  -3.14117
   D58        0.00051   0.00000  -0.00001   0.00001  -0.00001   0.00050
   D59       -0.00008   0.00000   0.00001  -0.00002  -0.00001  -0.00008
   D60       -3.14147   0.00000   0.00003  -0.00005  -0.00001  -3.14148
   D61        3.14115   0.00000   0.00001  -0.00001   0.00000   3.14115
   D62       -0.00024   0.00000   0.00003  -0.00004  -0.00001  -0.00024
   D63        0.00001   0.00000  -0.00001   0.00003   0.00001   0.00002
   D64       -3.14157   0.00000  -0.00001   0.00002   0.00001  -3.14156
   D65        3.14153   0.00000   0.00000   0.00001   0.00001   3.14154
   D66       -0.00005   0.00000   0.00000   0.00000   0.00000  -0.00005
   D67       -0.00009   0.00000   0.00002  -0.00002  -0.00001  -0.00009
   D68        3.14154   0.00000   0.00001  -0.00002   0.00000   3.14153
   D69        3.14150   0.00000   0.00001  -0.00001   0.00000   3.14150
   D70       -0.00007   0.00000   0.00001  -0.00001   0.00000  -0.00007
   D71        0.00008   0.00000   0.00000   0.00000  -0.00001   0.00007
   D72        3.14159   0.00000  -0.00002   0.00002   0.00000  -3.14159
   D73       -3.14154   0.00000   0.00000  -0.00001  -0.00001  -3.14155
   D74       -0.00003   0.00000  -0.00001   0.00001   0.00000  -0.00003
   D75        0.00000   0.00000  -0.00001   0.00002   0.00001   0.00001
   D76        3.14139   0.00000  -0.00003   0.00005   0.00002   3.14141
   D77       -3.14151   0.00000   0.00000   0.00000   0.00000  -3.14151
   D78       -0.00012   0.00000  -0.00002   0.00003   0.00001  -0.00011
         Item               Value     Threshold  Converged?
 Maximum Force            0.000170     0.000450     YES
 RMS     Force            0.000033     0.000300     YES
 Maximum Displacement     0.005744     0.001800     NO 
 RMS     Displacement     0.001504     0.001200     NO 
 Predicted change in Energy=-7.679757D-07
 GradGradGradGradGradGradGradGradGradGradGradGradGradGradGradGradGradGrad

 Leave Link  103 at Fri Jan 31 17:26:12 2025, MaxMem=   134217728 cpu:         0.0
 (Enter /home/mkochman/programs/g09/l202.exe)
                          Input orientation:                          
 ---------------------------------------------------------------------
 Center     Atomic      Atomic             Coordinates (Angstroms)
 Number     Number       Type             X           Y           Z
 ---------------------------------------------------------------------
      1          6           0       -8.341040   -0.519789    4.663023
      2          6           0       -9.119864   -0.863913    3.386263
      3          6           0       -8.652233   -0.078494    2.418934
      4          6           0       -7.557856    0.800081    3.037819
      5          6           0       -6.395300   -0.140282    3.426465
      6          6           0       -8.173085    1.004936    4.444776
      7          6           0       -6.221319   -2.003179    5.073974
      8          6           0       -2.766322   -0.191565    1.641670
      9          7           0       -5.710469   -2.873733    5.630191
     10          6           0       -2.440773    0.724909    0.630831
     11          6           0       -1.188527    0.690224    0.029790
     12          6           0       -0.247026   -0.256026    0.427530
     13          6           0       -0.561322   -1.169967    1.430462
     14          6           0       -1.811595   -1.141151    2.035959
     15          1           0       -8.767859   -0.863776    5.602990
     16          1           0       -9.858414   -1.652114    3.310274
     17          1           0       -8.921050   -0.076825    1.370051
     18          1           0       -7.259021    1.678984    2.470145
     19          1           0       -7.489956    1.473844    5.157048
     20          1           0       -9.123889    1.541110    4.420184
     21          1           0       -3.175255    1.459891    0.323582
     22          1           0       -0.946654    1.403342   -0.750932
     23          1           0        0.729926   -0.281042   -0.043349
     24          1           0        0.169592   -1.908091    1.742495
     25          1           0       -2.060514   -1.850208    2.816373
     26          6           0       -5.132246   -0.160818    2.806763
     27          6           0       -4.052600   -0.163716    2.265467
     28          6           0       -6.878330   -0.940099    4.418752
 ---------------------------------------------------------------------
                    Distance matrix (angstroms):
                    1          2          3          4          5
     1  C    0.000000
     2  C    1.534635   0.000000
     3  C    2.308142   1.330897   0.000000
     4  C    2.235334   2.308713   1.533810   0.000000
     5  C    2.336451   2.819310   2.472385   1.544949   0.000000
     6  C    1.549396   2.347219   2.346794   1.549194   2.347127
     7  C    2.619645   3.542296   4.082033   3.713559   2.492978
     8  C    6.349313   6.622926   5.938087   5.088358   4.044453
     9  N    3.660105   4.549568   5.174893   4.861085   3.577311
    10  C    7.254032   7.397771   6.513447   5.655420   4.919594
    11  C    8.607520   8.751420   7.874379   7.044761   6.271971
    12  C    9.139038   9.372880   8.639717   7.834360   6.841657
    13  C    8.449626   8.784502   8.223821   7.444204   6.251366
    14  C    7.065494   7.437135   6.933270   6.147489   4.893423
    15  H    1.088137   2.244502   3.281502   3.288257   3.299961
    16  H    2.326911   1.082817   2.173854   3.373434   3.780515
    17  H    3.372876   2.173509   1.082783   2.325664   3.257650
    18  H    3.288476   3.281513   2.243299   1.088130   2.229416
    19  H    2.223280   3.355203   3.355281   2.224792   2.607411
    20  H    2.217910   2.617850   2.617361   2.216420   3.355556
    21  H    7.031017   7.079438   6.062542   5.197078   4.749434
    22  H    9.364095   9.437064   8.462850   7.643726   7.037127
    23  H   10.222003  10.446068   9.701998   8.907847   7.926428
    24  H    9.104269   9.491379   9.034909   8.290085   7.004192
    25  H    6.680204   7.150663   6.837228   6.106868   4.699620
    26  C    3.724368   4.090386   3.542245   2.619217   1.407038
    27  C    4.926031   5.236757   4.602982   3.716484   2.614710
    28  C    1.541379   2.469072   2.808624   2.323135   1.362959
                    6          7          8          9         10
     6  C    0.000000
     7  C    3.640609   0.000000
     8  C    6.206618   5.196120   0.000000
     9  N    4.744867   1.152480   5.636518   0.000000
    10  C    6.890862   6.440226   1.402747   6.973861   0.000000
    11  C    8.268929   7.617559   2.421806   8.032076   1.389451
    12  C    8.975004   7.767507   2.797345   7.985567   2.411657
    13  C    8.470846   6.782698   2.421551   6.859611   2.786091
    14  C    7.132787   5.423864   1.403097   5.578671   2.419179
    15  H    2.277565   2.839535   7.222352   3.659003   8.202335
    16  H    3.344749   4.057381   7.430694   4.907119   8.237175
    17  H    3.344188   4.971763   6.161787   6.023232   6.571394
    18  H    2.277942   4.627642   4.936565   5.754228   5.244888
    19  H    1.092644   3.702165   6.119166   4.721426   6.822154
    20  H    1.091840   4.627562   7.151291   5.710201   7.725892
    21  H    6.493807   6.620995   2.152182   7.305320   1.083542
    22  H    8.909288   8.564812   3.402861   9.039139   2.145212
    23  H   10.052890   8.801850   3.882144   8.966035   3.394082
    24  H    9.240580   7.207742   3.402384   7.114897   3.870723
    25  H    6.940250   4.736292   2.151556   4.720947   3.398885
    26  C    3.645377   3.117791   2.637420   3.958030   3.572564
    27  C    4.805573   3.996834   1.429828   4.627536   2.461640
    28  C    2.336714   1.411070   5.018077   2.563284   6.067330
                   11         12         13         14         15
    11  C    0.000000
    12  C    1.392842   0.000000
    13  C    2.411552   1.392819   0.000000
    14  C    2.786909   2.412128   1.389474   0.000000
    15  H    9.535290   9.987960   9.211460   7.822420   0.000000
    16  H    9.561122  10.131044   9.497477   8.163103   2.658446
    17  H    7.885213   8.726921   8.431113   7.219458   4.308194
    18  H    6.616939   7.555436   7.352323   6.149483   4.307777
    19  H    8.161547   8.821611   8.299588   6.987359   2.701179
    20  H    9.108762   9.897963   9.466041   8.145471   2.703565
    21  H    2.150765   3.395541   3.869623   3.399591   8.034226
    22  H    1.084697   2.152151   3.395421   3.871605  10.328766
    23  H    2.151550   1.084799   2.151657   3.394501  11.064748
    24  H    3.395451   2.152213   1.084632   2.144626   9.791427
    25  H    3.870298   3.396576   2.151988   1.083407   7.329854
    26  C    4.897833   5.434628   4.879133   3.547100   4.640120
    27  C    3.732342   4.227165   3.728109   2.455637   5.819177
    28  C    7.368500   7.769941   6.991945   5.602671   2.231270
                   16         17         18         19         20
    16  H    0.000000
    17  H    2.669204   0.000000
    18  H    4.308001   2.656203   0.000000
    19  H    4.334949   4.335199   2.704600   0.000000
    20  H    3.459495   3.458637   2.701739   1.793664   0.000000
    21  H    7.954213   6.039102   4.618753   6.479138   7.223226
    22  H   10.259077   8.383344   7.092059   8.816122   9.676084
    23  H   11.191048   9.756062   8.601316   9.883836  10.970006
    24  H   10.153047   9.280734   8.281357   9.042419  10.268193
    25  H    7.816036   7.232129   6.292818   6.782840   7.997782
    26  C    4.981380   4.052929   2.832200   3.708740   4.629568
    27  C    6.083949   4.950872   3.703860   4.781032   5.767774
    28  C    3.258311   3.769950   3.286577   2.597362   3.346481
                   21         22         23         24         25
    21  H    0.000000
    22  H    2.474761   0.000000
    23  H    4.291378   2.479666   0.000000
    24  H    4.954253   4.292875   2.480021   0.000000
    25  H    4.291085   4.954992   4.292650   2.475871   0.000000
    26  C    3.552843   5.711652   6.519406   5.682879   3.505663
    27  C    2.678946   4.604480   5.311962   4.598178   2.667613
    28  C    6.020226   8.209879   8.844786   7.600826   5.158223
                   26         27         28
    26  C    0.000000
    27  C    1.207744   0.000000
    28  C    2.500919   3.636503   0.000000
 Symmetry turned off by external request.
 Stoichiometry    C16H11N
 Framework group  C1[X(C16H11N)]
 Deg. of freedom    78
 Full point group                 C1      NOp   1
 Rotational constants (GHZ):      1.0952849      0.2150166      0.1879757
 Leave Link  202 at Fri Jan 31 17:26:12 2025, MaxMem=   134217728 cpu:         0.0
 (Enter /home/mkochman/programs/g09/l301.exe)
 Standard basis: STO-3G (5D, 7F)
 Ernie: Thresh=  0.10000D-02 Tol=  0.10000D-05 Strict=F.
    96 basis functions,   288 primitive gaussians,    96 cartesian basis functions
    57 alpha electrons       57 beta electrons
       nuclear repulsion energy       978.3797211608 Hartrees.
 IExCor=    0 DFT=F Ex=HF Corr=None ExCW=0 ScaHFX=  1.000000
 ScaDFX=  1.000000  1.000000  1.000000  1.000000 ScalE2=  1.000000  1.000000
 IRadAn=      0 IRanWt=     -1 IRanGd=            0 ICorTp=0 IEmpDi=  4
 NAtoms=   28 NActive=   28 NUniq=   28 SFac= 1.00D+00 NAtFMM=   60 NAOKFM=F Big=F
 Integral buffers will be    131072 words long.
 Raffenetti 1 integral format.
 Two-electron integral symmetry is turned off.
 Leave Link  301 at Fri Jan 31 17:26:12 2025, MaxMem=   134217728 cpu:         0.0
 (Enter /home/mkochman/programs/g09/l402.exe)
 External calculation of energy and first derivatives.
 Running external command "bash run_external.bash R"
         input file       "/home/mkochman/systems/Z_MRSF_fixed/0_opt_nbd/Gau-3920264.EIn"
         output file      "/home/mkochman/systems/Z_MRSF_fixed/0_opt_nbd/Gau-3920264.EOu"
         message file     "/home/mkochman/systems/Z_MRSF_fixed/0_opt_nbd/Gau-3920264.EMs"
         fchk file        "/home/mkochman/systems/Z_MRSF_fixed/0_opt_nbd/Gau-3920264.EFC"
         mat. el file     "/home/mkochman/systems/Z_MRSF_fixed/0_opt_nbd/Gau-3920264.EUF"
 Recovered energy= -671.055924800     dipole=      0.000000000000      0.000000000000      0.000000000000
 Energy=    -671.055925     NIter=   0.
 Dipole moment=       0.000000       0.000000       0.000000
 Leave Link  402 at Fri Jan 31 17:30:54 2025, MaxMem=   134217728 cpu:         0.0
 (Enter /home/mkochman/programs/g09/l716.exe)
 Dipole        = 0.00000000D+00 0.00000000D+00 0.00000000D+00
 -------------------------------------------------------------------
 Center     Atomic                   Forces (Hartrees/Bohr)
 Number     Number              X              Y              Z
 -------------------------------------------------------------------
      1        6          -0.000001620   -0.000015110    0.000019100
      2        6           0.000010500    0.000005580   -0.000003290
      3        6          -0.000019590    0.000030980    0.000002410
      4        6           0.000045150   -0.000007200    0.000017660
      5        6          -0.000048140   -0.000013250   -0.000069890
      6        6          -0.000036930   -0.000002260   -0.000007790
      7        6          -0.000092830   -0.000022420    0.000064580
      8        6          -0.000003920    0.000000580    0.000002550
      9        7           0.000053790    0.000006580   -0.000030270
     10        6           0.000011640    0.000005150   -0.000002700
     11        6          -0.000009770    0.000007610   -0.000001390
     12        6           0.000006210   -0.000001520   -0.000002060
     13        6          -0.000002240   -0.000006720    0.000005560
     14        6           0.000009050   -0.000005300   -0.000007230
     15        1           0.000007030    0.000001670   -0.000001950
     16        1           0.000006810    0.000001460    0.000005960
     17        1           0.000006410    0.000007330    0.000004590
     18        1          -0.000007620   -0.000001160    0.000003630
     19        1          -0.000007810   -0.000005190   -0.000004930
     20        1          -0.000007930    0.000000770    0.000007040
     21        1           0.000001190    0.000000710    0.000000270
     22        1          -0.000001900   -0.000000410    0.000002320
     23        1          -0.000003220    0.000000140    0.000000750
     24        1          -0.000001810    0.000000970   -0.000000980
     25        1           0.000003240    0.000000250    0.000000160
     26        6           0.000042010   -0.000025130    0.000007030
     27        6          -0.000003250    0.000002560    0.000000580
     28        6           0.000094770    0.000035730    0.000013000
 -------------------------------------------------------------------
 Cartesian Forces:  Max     0.000094770 RMS     0.000023034
 Leave Link  716 at Fri Jan 31 17:30:54 2025, MaxMem=   134217728 cpu:         0.0
 (Enter /home/mkochman/programs/g09/l103.exe)

 GradGradGradGradGradGradGradGradGradGradGradGradGradGradGradGradGradGrad
 Berny optimization.
 Using GEDIIS/GDIIS optimizer.
 FormGI is forming the generalized inverse of G from B-inverse, IUseBI=4.
 Internal  Forces:  Max     0.000130789 RMS     0.000013221
 Search for a local minimum.
 Step number   6 out of a maximum of  168
 All quantities printed in internal units (Hartrees-Bohrs-Radians)
 RMS Force = .13221D-04 SwitMx=.10000D-02 MixMth= 2
 Mixed Optimization -- En-DIIS/RFO-DIIS
 Swapping is turned off.
 Update second derivatives using D2CorX and points    1    2    3    4    5
                                                      6
 DE= -1.40D-07 DEPred=-7.68D-07 R= 1.82D-01
 Trust test= 1.82D-01 RLast= 6.62D-03 DXMaxT set to 1.50D-01
 ITU=  0  1  0 -1  1  0
     Eigenvalues ---    0.00191   0.00796   0.01082   0.01251   0.01374
     Eigenvalues ---    0.01469   0.01693   0.01818   0.02120   0.02186
     Eigenvalues ---    0.02203   0.02234   0.02241   0.02252   0.02266
     Eigenvalues ---    0.02268   0.02271   0.02879   0.03305   0.04212
     Eigenvalues ---    0.04382   0.04540   0.04651   0.04774   0.05032
     Eigenvalues ---    0.05147   0.05786   0.06017   0.06752   0.08633
     Eigenvalues ---    0.09499   0.09894   0.12474   0.12727   0.15721
     Eigenvalues ---    0.15905   0.15987   0.16000   0.16000   0.16000
     Eigenvalues ---    0.16018   0.18487   0.21965   0.22002   0.22545
     Eigenvalues ---    0.23344   0.23930   0.24269   0.24995   0.25206
     Eigenvalues ---    0.26638   0.27133   0.28745   0.29593   0.34328
     Eigenvalues ---    0.34473   0.34913   0.34976   0.35342   0.35358
     Eigenvalues ---    0.35372   0.35447   0.35473   0.35575   0.35589
     Eigenvalues ---    0.36869   0.41850   0.42396   0.42931   0.44239
     Eigenvalues ---    0.46338   0.46785   0.47694   0.48232   0.49871
     Eigenvalues ---    0.55592   1.00818   1.32867
 En-DIIS/RFO-DIIS IScMMF=        0 using points:     6    5    4    3    2
 RFO step:  Lambda=-1.12658467D-07.
 NNeg= 0 NP= 5 Switch=  2.50D-03 Rises=F DC=  8.00D-08 SmlDif=  1.00D-05
 RMS Error=  0.6010868079D-04 NUsed= 5 EDIIS=F
 DidBck=T Rises=F RFO-DIIS coefs:    0.42130    0.29972    0.11587    0.07430    0.08880
 Iteration  1 RMS(Cart)=  0.00118797 RMS(Int)=  0.00000065
 Iteration  2 RMS(Cart)=  0.00000085 RMS(Int)=  0.00000009
 ITry= 1 IFail=0 DXMaxC= 5.27D-03 DCOld= 1.00D+10 DXMaxT= 1.50D-01 DXLimC= 3.00D+00 Rises=F
 Variable       Old X    -DE/DX   Delta X   Delta X   Delta X     New X
                                 (Linear)    (Quad)   (Total)
    R1        2.90004   0.00000   0.00009  -0.00007   0.00002   2.90006
    R2        2.92793  -0.00001   0.00004  -0.00005  -0.00001   2.92792
    R3        2.05628  -0.00001  -0.00005   0.00006   0.00001   2.05629
    R4        2.91278   0.00002   0.00002   0.00005   0.00007   2.91285
    R5        2.51503   0.00000   0.00002   0.00003   0.00005   2.51508
    R6        2.04623   0.00000  -0.00002   0.00001   0.00000   2.04622
    R7        2.89848  -0.00001   0.00000  -0.00001   0.00000   2.89848
    R8        2.04616   0.00000  -0.00002   0.00002   0.00000   2.04616
    R9        2.91953   0.00001   0.00020  -0.00021  -0.00001   2.91952
   R10        2.92755   0.00001   0.00007   0.00000   0.00006   2.92761
   R11        2.05627   0.00000  -0.00005   0.00007   0.00001   2.05628
   R12        2.65892   0.00002   0.00006   0.00002   0.00008   2.65899
   R13        2.57562   0.00001   0.00007  -0.00009  -0.00002   2.57560
   R14        2.06480  -0.00001  -0.00003   0.00002  -0.00001   2.06479
   R15        2.06328   0.00001   0.00000   0.00002   0.00002   2.06330
   R16        2.17787   0.00000   0.00006  -0.00009  -0.00003   2.17784
   R17        2.66654   0.00001  -0.00003   0.00012   0.00010   2.66663
   R18        2.65081   0.00000  -0.00001   0.00005   0.00004   2.65085
   R19        2.65147   0.00000   0.00000   0.00003   0.00004   2.65151
   R20        2.70198   0.00000   0.00005  -0.00003   0.00001   2.70200
   R21        2.62568  -0.00001   0.00000   0.00002   0.00002   2.62571
   R22        2.04760   0.00000  -0.00001   0.00001   0.00000   2.04760
   R23        2.63209   0.00001   0.00004  -0.00002   0.00002   2.63211
   R24        2.04978   0.00000  -0.00003   0.00004   0.00001   2.04979
   R25        2.63205   0.00000   0.00004  -0.00002   0.00002   2.63206
   R26        2.04997   0.00000  -0.00003   0.00003   0.00000   2.04998
   R27        2.62573  -0.00001   0.00000   0.00003   0.00003   2.62575
   R28        2.04966   0.00000  -0.00003   0.00004   0.00001   2.04967
   R29        2.04734   0.00000  -0.00001   0.00002   0.00000   2.04735
   R30        2.28231  -0.00001  -0.00002   0.00001  -0.00001   2.28230
    A1        1.72996  -0.00001  -0.00011  -0.00001  -0.00012   1.72984
    A2        2.03613   0.00001   0.00002  -0.00003  -0.00001   2.03613
    A3        1.86357   0.00000   0.00010  -0.00005   0.00005   1.86361
    A4        2.06609   0.00000   0.00000  -0.00001  -0.00001   2.06608
    A5        1.71444   0.00001   0.00005   0.00000   0.00005   1.71449
    A6        2.00746   0.00000  -0.00005   0.00009   0.00004   2.00750
    A7        1.86925   0.00000   0.00004  -0.00001   0.00002   1.86927
    A8        2.17458  -0.00001   0.00006  -0.00010  -0.00004   2.17454
    A9        2.23727   0.00000  -0.00008   0.00010   0.00001   2.23729
   A10        1.87074   0.00000  -0.00002   0.00000  -0.00002   1.87072
   A11        2.23667   0.00001  -0.00004   0.00008   0.00004   2.23671
   A12        2.17380  -0.00001   0.00005  -0.00007  -0.00002   2.17378
   A13        1.86477   0.00000  -0.00003  -0.00003  -0.00006   1.86470
   A14        1.73031  -0.00002  -0.00015   0.00007  -0.00008   1.73023
   A15        2.03545  -0.00001   0.00001  -0.00004  -0.00003   2.03542
   A16        1.72223   0.00001   0.00017  -0.00004   0.00013   1.72236
   A17        2.00007   0.00000   0.00000   0.00005   0.00005   2.00013
   A18        2.06696   0.00000   0.00000  -0.00001  -0.00001   2.06695
   A19        2.18166   0.00004  -0.00022   0.00035   0.00013   2.18179
   A20        1.84798   0.00000  -0.00002   0.00003   0.00001   1.84799
   A21        2.25263  -0.00004   0.00026  -0.00039  -0.00014   2.25249
   A22        1.61165   0.00000   0.00001   0.00000   0.00001   1.61167
   A23        1.98042  -0.00001   0.00001  -0.00003  -0.00001   1.98041
   A24        1.97363   0.00000  -0.00002   0.00002   0.00000   1.97363
   A25        1.98285  -0.00001   0.00003  -0.00001   0.00002   1.98286
   A26        1.97177   0.00001   0.00003   0.00000   0.00003   1.97180
   A27        1.92665   0.00000  -0.00005   0.00001  -0.00003   1.92661
   A28        2.07917   0.00000   0.00005  -0.00009  -0.00004   2.07912
   A29        2.10649   0.00000  -0.00003   0.00006   0.00003   2.10652
   A30        2.09753   0.00000  -0.00002   0.00003   0.00001   2.09754
   A31        2.09968   0.00000  -0.00002   0.00005   0.00002   2.09970
   A32        2.08311   0.00000   0.00003  -0.00005  -0.00003   2.08308
   A33        2.10040   0.00000   0.00000   0.00001   0.00000   2.10040
   A34        2.09745   0.00000  -0.00001   0.00002   0.00000   2.09745
   A35        2.08967   0.00000  -0.00002   0.00003   0.00001   2.08968
   A36        2.09606   0.00000   0.00003  -0.00005  -0.00001   2.09605
   A37        2.09310   0.00000   0.00002  -0.00003  -0.00001   2.09309
   A38        2.09494   0.00000  -0.00001   0.00002   0.00001   2.09494
   A39        2.09515   0.00000  -0.00001   0.00002   0.00000   2.09515
   A40        2.09813   0.00000  -0.00002   0.00003   0.00000   2.09813
   A41        2.09629   0.00000   0.00003  -0.00005  -0.00001   2.09628
   A42        2.08877   0.00000  -0.00001   0.00002   0.00001   2.08878
   A43        2.09885   0.00000  -0.00002   0.00004   0.00002   2.09887
   A44        2.08176   0.00000   0.00003  -0.00005  -0.00003   2.08174
   A45        2.10258   0.00000  -0.00001   0.00001   0.00000   2.10258
   A46        1.86677   0.00000   0.00000   0.00001   0.00001   1.86678
   A47        2.18181  -0.00001  -0.00008   0.00009   0.00000   2.18181
   A48        2.23338   0.00001   0.00006  -0.00009  -0.00003   2.23335
   A49        3.17032  -0.00013  -0.00096  -0.00151  -0.00247   3.16785
   A50        3.15647   0.00000   0.00015  -0.00003   0.00013   3.15660
   A51        3.12002   0.00000  -0.00011   0.00027   0.00016   3.12018
   A52        3.14526   0.00000   0.00002  -0.00010  -0.00008   3.14519
   A53        3.14292  -0.00001   0.00001   0.00000   0.00001   3.14293
   A54        3.14243   0.00000   0.00003  -0.00005  -0.00002   3.14241
    D1        0.62046   0.00000  -0.00014   0.00026   0.00013   0.62058
    D2       -2.58567   0.00001   0.00004   0.00004   0.00008  -2.58558
    D3        2.85904  -0.00001  -0.00020   0.00023   0.00002   2.85906
    D4       -0.34708   0.00000  -0.00003   0.00001  -0.00002  -0.34710
    D5       -1.15151   0.00000  -0.00017   0.00028   0.00011  -1.15140
    D6        1.92556   0.00000   0.00001   0.00006   0.00007   1.92562
    D7       -0.92952  -0.00001  -0.00008  -0.00006  -0.00014  -0.92966
    D8       -2.97238   0.00000  -0.00012  -0.00004  -0.00016  -2.97254
    D9        1.09915   0.00000  -0.00005  -0.00005  -0.00010   1.09906
   D10        3.13529  -0.00001  -0.00002  -0.00001  -0.00003   3.13526
   D11        1.09243   0.00000  -0.00006   0.00001  -0.00005   1.09238
   D12       -1.11922   0.00000   0.00001   0.00000   0.00001  -1.11921
   D13        0.96548  -0.00001   0.00001  -0.00011  -0.00011   0.96537
   D14       -1.07738   0.00000  -0.00003  -0.00009  -0.00013  -1.07751
   D15        2.99416   0.00000   0.00004  -0.00010  -0.00007   2.99409
   D16        1.14481  -0.00002  -0.00044   0.00024  -0.00020   1.14461
   D17       -1.94699  -0.00001  -0.00010   0.00007  -0.00003  -1.94702
   D18       -0.63844  -0.00001  -0.00035   0.00026  -0.00010  -0.63853
   D19        2.55295   0.00000  -0.00002   0.00009   0.00007   2.55302
   D20       -2.84958  -0.00001  -0.00036   0.00023  -0.00014  -2.84972
   D21        0.34181   0.00000  -0.00003   0.00006   0.00003   0.34184
   D22       -0.00130   0.00001   0.00028  -0.00034  -0.00007  -0.00136
   D23        3.07446   0.00000   0.00009  -0.00012  -0.00003   3.07443
   D24       -3.07530   0.00001   0.00008  -0.00010  -0.00002  -3.07532
   D25        0.00045   0.00000  -0.00010   0.00012   0.00002   0.00047
   D26        1.16225   0.00000  -0.00019   0.00028   0.00009   1.16234
   D27       -0.61844  -0.00001  -0.00031   0.00031  -0.00001  -0.61844
   D28       -2.85798   0.00000  -0.00021   0.00029   0.00008  -2.85790
   D29       -1.91648   0.00000  -0.00001   0.00007   0.00006  -1.91643
   D30        2.58601  -0.00001  -0.00013   0.00009  -0.00004   2.58597
   D31        0.34647   0.00000  -0.00003   0.00008   0.00005   0.34651
   D32        1.94725   0.00000   0.00003  -0.00011  -0.00008   1.94717
   D33       -1.15180  -0.00001  -0.00039   0.00020  -0.00019  -1.15199
   D34       -2.54939  -0.00001  -0.00008  -0.00006  -0.00014  -2.54952
   D35        0.63475  -0.00002  -0.00050   0.00025  -0.00025   0.63450
   D36       -0.33575   0.00000   0.00004  -0.00007  -0.00003  -0.33578
   D37        2.84839  -0.00001  -0.00038   0.00024  -0.00014   2.84825
   D38        0.92882   0.00002   0.00026  -0.00013   0.00013   0.92895
   D39        2.96961   0.00001   0.00028  -0.00016   0.00012   2.96973
   D40       -1.10146   0.00001   0.00027  -0.00015   0.00012  -1.10134
   D41       -0.96921   0.00002   0.00028  -0.00010   0.00018  -0.96903
   D42        1.07157   0.00001   0.00031  -0.00013   0.00018   1.07175
   D43       -2.99950   0.00001   0.00029  -0.00012   0.00017  -2.99932
   D44       -3.13605   0.00000   0.00015  -0.00013   0.00002  -3.13603
   D45       -1.09527  -0.00001   0.00018  -0.00016   0.00002  -1.09525
   D46        1.11685  -0.00001   0.00017  -0.00016   0.00001   1.11686
   D47        0.05821   0.00000  -0.00257   0.00434   0.00177   0.05998
   D48       -3.08296   0.00000  -0.00256   0.00432   0.00176  -3.08119
   D49       -3.13528   0.00001  -0.00203   0.00395   0.00192  -3.13336
   D50        0.00675   0.00001  -0.00203   0.00394   0.00191   0.00866
   D51        0.00279   0.00002   0.00052  -0.00032   0.00020   0.00299
   D52        3.09265   0.00000   0.00016  -0.00013   0.00003   3.09268
   D53       -3.09391   0.00000   0.00009  -0.00002   0.00007  -3.09383
   D54       -0.00405  -0.00001  -0.00027   0.00017  -0.00010  -0.00415
   D55        0.00006   0.00000   0.00000   0.00000   0.00000   0.00007
   D56       -3.14145   0.00000  -0.00001   0.00001   0.00001  -3.14144
   D57       -3.14117   0.00000   0.00001  -0.00001   0.00000  -3.14117
   D58        0.00050   0.00000   0.00000   0.00000   0.00000   0.00050
   D59       -0.00008   0.00000   0.00001  -0.00003  -0.00001  -0.00010
   D60       -3.14148   0.00000   0.00003  -0.00005  -0.00002  -3.14150
   D61        3.14115   0.00000   0.00001  -0.00002  -0.00001   3.14114
   D62       -0.00024   0.00000   0.00002  -0.00004  -0.00002  -0.00026
   D63        0.00002   0.00000  -0.00001   0.00003   0.00001   0.00003
   D64       -3.14156   0.00000  -0.00001   0.00002   0.00001  -3.14156
   D65        3.14154   0.00000   0.00000   0.00001   0.00000   3.14154
   D66       -0.00005   0.00000   0.00000   0.00000   0.00000  -0.00005
   D67       -0.00009   0.00000   0.00001  -0.00002  -0.00001  -0.00010
   D68        3.14153   0.00000   0.00001  -0.00001   0.00000   3.14153
   D69        3.14150   0.00000   0.00001  -0.00002  -0.00001   3.14149
   D70       -0.00007   0.00000   0.00000  -0.00001   0.00000  -0.00007
   D71        0.00007   0.00000   0.00000   0.00000   0.00000   0.00007
   D72       -3.14159   0.00000  -0.00001   0.00002   0.00001  -3.14158
   D73       -3.14155   0.00000   0.00001  -0.00001  -0.00001  -3.14156
   D74       -0.00003   0.00000  -0.00001   0.00001   0.00000  -0.00003
   D75        0.00001   0.00000  -0.00001   0.00003   0.00001   0.00003
   D76        3.14141   0.00000  -0.00003   0.00005   0.00003   3.14143
   D77       -3.14151   0.00000   0.00000   0.00000   0.00000  -3.14150
   D78       -0.00011   0.00000  -0.00002   0.00003   0.00001  -0.00010
         Item               Value     Threshold  Converged?
 Maximum Force            0.000131     0.000450     YES
 RMS     Force            0.000013     0.000300     YES
 Maximum Displacement     0.005265     0.001800     NO 
 RMS     Displacement     0.001188     0.001200     YES
 Predicted change in Energy=-2.636478D-07
 GradGradGradGradGradGradGradGradGradGradGradGradGradGradGradGradGradGrad

 Leave Link  103 at Fri Jan 31 17:30:54 2025, MaxMem=   134217728 cpu:         0.0
 (Enter /home/mkochman/programs/g09/l202.exe)
                          Input orientation:                          
 ---------------------------------------------------------------------
 Center     Atomic      Atomic             Coordinates (Angstroms)
 Number     Number       Type             X           Y           Z
 ---------------------------------------------------------------------
      1          6           0       -8.341159   -0.519439    4.663207
      2          6           0       -9.119813   -0.864328    3.386537
      3          6           0       -8.652219   -0.079325    2.418816
      4          6           0       -7.558102    0.799796    3.037383
      5          6           0       -6.395409   -0.140186    3.426524
      6          6           0       -8.173678    1.005214    4.444142
      7          6           0       -6.221025   -2.002111    5.075120
      8          6           0       -2.766338   -0.191744    1.641821
      9          7           0       -5.707682   -2.871904    5.630200
     10          6           0       -2.440321    0.725722    0.632005
     11          6           0       -1.188103    0.691081    0.030872
     12          6           0       -0.247070   -0.256123    0.427484
     13          6           0       -0.561811   -1.171055    1.429386
     14          6           0       -1.812055   -1.142277    2.034976
     15          1           0       -8.768014   -0.863041    5.603307
     16          1           0       -9.858200   -1.652715    3.310906
     17          1           0       -8.920904   -0.078228    1.369899
     18          1           0       -7.259443    1.678501    2.469296
     19          1           0       -7.490857    1.474736    5.156297
     20          1           0       -9.124666    1.541061    4.419116
     21          1           0       -3.174438    1.461436    0.325632
     22          1           0       -0.945877    1.404973   -0.749040
     23          1           0        0.729854   -0.281106   -0.043461
     24          1           0        0.168742   -1.909913    1.740542
     25          1           0       -2.061310   -1.852084    2.814604
     26          6           0       -5.132246   -0.160965    2.806960
     27          6           0       -4.052581   -0.163954    2.265712
     28          6           0       -6.878278   -0.939489    4.419289
 ---------------------------------------------------------------------
                    Distance matrix (angstroms):
                    1          2          3          4          5
     1  C    0.000000
     2  C    1.534645   0.000000
     3  C    2.308192   1.330923   0.000000
     4  C    2.235366   2.308713   1.533809   0.000000
     5  C    2.336485   2.819283   2.472321   1.544944   0.000000
     6  C    1.549389   2.347102   2.346736   1.549226   2.347281
     7  C    2.619724   3.542432   4.082127   3.713600   2.492998
     8  C    6.349392   6.622918   5.938009   5.088393   4.044499
     9  N    3.661197   4.550496   5.175111   4.860878   3.576511
    10  C    7.254027   7.398062   6.513715   5.655353   4.919538
    11  C    8.607560   8.751674   7.874569   7.044701   6.271961
    12  C    9.139199   9.372912   8.639630   7.834394   6.841766
    13  C    8.449879   8.784300   8.223476   7.444327   6.251569
    14  C    7.065743   7.436887   6.932896   6.147644   4.893641
    15  H    1.088143   2.244511   3.281554   3.288294   3.300024
    16  H    2.326896   1.082815   2.173883   3.373436   3.780480
    17  H    3.372929   2.173556   1.082784   2.325652   3.257556
    18  H    3.288509   3.281507   2.243285   1.088137   2.229454
    19  H    2.223260   3.355111   3.355245   2.224829   2.607699
    20  H    2.217909   2.617659   2.617261   2.216479   3.355693
    21  H    7.030891   7.079957   6.063122   5.196910   4.749250
    22  H    9.364079   9.437475   8.463224   7.643609   7.037062
    23  H   10.222172  10.446098   9.701898   8.907871   7.926539
    24  H    9.104603   9.491037   9.034404   8.290261   7.004466
    25  H    6.680553   7.150191   6.836623   6.107113   4.699942
    26  C    3.724417   4.090393   3.542250   2.619339   1.407079
    27  C    4.926079   5.236756   4.602964   3.716580   2.614745
    28  C    1.541415   2.469150   2.808673   2.323131   1.362949
                    6          7          8          9         10
     6  C    0.000000
     7  C    3.640740   0.000000
     8  C    6.206853   5.196136   0.000000
     9  N    4.745514   1.152464   5.633997   0.000000
    10  C    6.890710   6.440192   1.402769   6.971407   0.000000
    11  C    8.268850   7.617613   2.421851   8.029566   1.389464
    12  C    8.975279   7.767698   2.797405   7.983035   2.411680
    13  C    8.471447   6.782974   2.421595   6.857093   2.786105
    14  C    7.133445   5.424095   1.403118   5.576124   2.419187
    15  H    2.277559   2.839650   7.222473   3.660858   8.202299
    16  H    3.344611   4.057532   7.430664   4.908395   8.237621
    17  H    3.344124   4.971854   6.161616   6.023253   6.571817
    18  H    2.277972   4.627692   4.936651   5.753734   5.244746
    19  H    1.092639   3.702367   6.119622   4.722030   6.821888
    20  H    1.091850   4.627692   7.151524   5.711108   7.725765
    21  H    6.493278   6.620837   2.152186   7.302986   1.083544
    22  H    8.908987   8.564826   3.402911   9.036656   2.145234
    23  H   10.053163   8.802071   3.882206   8.963511   3.394108
    24  H    9.241395   7.208123   3.402432   7.112470   3.870741
    25  H    6.941224   4.736631   2.151560   4.718437   3.398893
    26  C    3.645634   3.117660   2.637426   3.956134   3.572549
    27  C    4.805825   3.996717   1.429836   4.625163   2.461687
    28  C    2.336781   1.411120   5.018117   2.563362   6.067282
                   11         12         13         14         15
    11  C    0.000000
    12  C    1.392853   0.000000
    13  C    2.411563   1.392828   0.000000
    14  C    2.786925   2.412152   1.389488   0.000000
    15  H    9.535322   9.988192   9.211854   7.822808   0.000000
    16  H    9.561515  10.131062   9.497103   8.162658   2.658419
    17  H    7.885496   8.726695   8.430436   7.218744   4.308254
    18  H    6.616802   7.555471   7.352527   6.149753   4.307812
    19  H    8.161421   8.822131   8.300708   6.988576   2.701139
    20  H    9.108687   9.898217   9.466601   8.146085   2.703556
    21  H    2.150781   3.395566   3.869639   3.399598   8.033999
    22  H    1.084701   2.152157   3.395433   3.871626  10.328699
    23  H    2.151566   1.084801   2.151670   3.394527  11.064996
    24  H    3.395463   2.152218   1.084636   2.144647   9.791961
    25  H    3.870315   3.396601   2.152005   1.083409   7.330413
    26  C    4.897847   5.434695   4.879229   3.547196   4.640180
    27  C    3.732402   4.227232   3.728159   2.455669   5.819242
    28  C    7.368517   7.770098   6.992203   5.602918   2.231333
                   16         17         18         19         20
    16  H    0.000000
    17  H    2.669277   0.000000
    18  H    4.307998   2.656168   0.000000
    19  H    4.334827   4.335152   2.704634   0.000000
    20  H    3.459249   3.458517   2.701803   1.793646   0.000000
    21  H    7.955027   6.040110   4.618406   6.478192   7.222753
    22  H   10.259732   8.383963   7.091799   8.815590   9.675791
    23  H   11.191067   9.755813   8.601330   9.884359  10.970253
    24  H   10.152426   9.279769   8.281650   9.043931  10.268953
    25  H    7.815213   7.231028   6.293239   6.784632   7.998680
    26  C    4.981357   4.052891   2.832423   3.709170   4.629833
    27  C    6.083917   4.950798   3.704059   4.781478   5.768039
    28  C    3.258395   3.769996   3.286583   2.597482   3.346548
                   21         22         23         24         25
    21  H    0.000000
    22  H    2.474791   0.000000
    23  H    4.291408   2.479673   0.000000
    24  H    4.954273   4.292885   2.480025   0.000000
    25  H    4.291090   4.955014   4.292680   2.475900   0.000000
    26  C    3.552772   5.711653   6.519475   5.683004   3.505794
    27  C    2.678981   4.604548   5.312032   4.598232   2.667625
    28  C    6.020041   8.209842   8.844958   7.601177   5.158588
                   26         27         28
    26  C    0.000000
    27  C    1.207740   0.000000
    28  C    2.500866   3.636470   0.000000
 Symmetry turned off by external request.
 Stoichiometry    C16H11N
 Framework group  C1[X(C16H11N)]
 Deg. of freedom    78
 Full point group                 C1      NOp   1
 Rotational constants (GHZ):      1.0953676      0.2150224      0.1879863
 Leave Link  202 at Fri Jan 31 17:30:55 2025, MaxMem=   134217728 cpu:         0.0
 (Enter /home/mkochman/programs/g09/l301.exe)
 Standard basis: STO-3G (5D, 7F)
 Ernie: Thresh=  0.10000D-02 Tol=  0.10000D-05 Strict=F.
    96 basis functions,   288 primitive gaussians,    96 cartesian basis functions
    57 alpha electrons       57 beta electrons
       nuclear repulsion energy       978.3811635645 Hartrees.
 IExCor=    0 DFT=F Ex=HF Corr=None ExCW=0 ScaHFX=  1.000000
 ScaDFX=  1.000000  1.000000  1.000000  1.000000 ScalE2=  1.000000  1.000000
 IRadAn=      0 IRanWt=     -1 IRanGd=            0 ICorTp=0 IEmpDi=  4
 NAtoms=   28 NActive=   28 NUniq=   28 SFac= 1.00D+00 NAtFMM=   60 NAOKFM=F Big=F
 Integral buffers will be    131072 words long.
 Raffenetti 1 integral format.
 Two-electron integral symmetry is turned off.
 Leave Link  301 at Fri Jan 31 17:30:55 2025, MaxMem=   134217728 cpu:         0.0
 (Enter /home/mkochman/programs/g09/l402.exe)
 External calculation of energy and first derivatives.
 Running external command "bash run_external.bash R"
         input file       "/home/mkochman/systems/Z_MRSF_fixed/0_opt_nbd/Gau-3920264.EIn"
         output file      "/home/mkochman/systems/Z_MRSF_fixed/0_opt_nbd/Gau-3920264.EOu"
         message file     "/home/mkochman/systems/Z_MRSF_fixed/0_opt_nbd/Gau-3920264.EMs"
         fchk file        "/home/mkochman/systems/Z_MRSF_fixed/0_opt_nbd/Gau-3920264.EFC"
         mat. el file     "/home/mkochman/systems/Z_MRSF_fixed/0_opt_nbd/Gau-3920264.EUF"
 Recovered energy= -671.055924560     dipole=      0.000000000000      0.000000000000      0.000000000000
 Energy=    -671.055925     NIter=   0.
 Dipole moment=       0.000000       0.000000       0.000000
 Leave Link  402 at Fri Jan 31 17:35:38 2025, MaxMem=   134217728 cpu:         0.0
 (Enter /home/mkochman/programs/g09/l716.exe)
 Dipole        = 0.00000000D+00 0.00000000D+00 0.00000000D+00
 -------------------------------------------------------------------
 Center     Atomic                   Forces (Hartrees/Bohr)
 Number     Number              X              Y              Z
 -------------------------------------------------------------------
      1        6           0.000004100    0.000003490   -0.000004750
      2        6           0.000025930    0.000000160   -0.000027980
      3        6          -0.000034860    0.000012930    0.000024730
      4        6           0.000022940   -0.000009830    0.000011840
      5        6           0.000003890   -0.000013600   -0.000040130
      6        6          -0.000006450    0.000001380    0.000001530
      7        6           0.000052190    0.000058470   -0.000095250
      8        6           0.000022290   -0.000008040   -0.000002610
      9        7          -0.000020670   -0.000027780    0.000046140
     10        6           0.000008110   -0.000003040    0.000005140
     11        6          -0.000012280    0.000001250    0.000005510
     12        6          -0.000005000   -0.000001070    0.000003080
     13        6          -0.000008950   -0.000001010    0.000004210
     14        6           0.000004830    0.000003260   -0.000011680
     15        1           0.000009470    0.000002650   -0.000005760
     16        1           0.000004560    0.000000820    0.000001570
     17        1           0.000003230    0.000004130    0.000006230
     18        1          -0.000003920   -0.000006950    0.000007040
     19        1           0.000000650   -0.000001910   -0.000003750
     20        1           0.000001880   -0.000002380    0.000001170
     21        1           0.000003250    0.000000940   -0.000000950
     22        1          -0.000004760   -0.000001870    0.000005010
     23        1          -0.000005190    0.000000290    0.000001570
     24        1          -0.000005410    0.000002650   -0.000000700
     25        1           0.000004820    0.000000050   -0.000000730
     26        6           0.000002980   -0.000004370    0.000008110
     27        6           0.000006140    0.000009660   -0.000012300
     28        6          -0.000024830   -0.000017690    0.000098560
 -------------------------------------------------------------------
 Cartesian Forces:  Max     0.000098560 RMS     0.000021088
 Leave Link  716 at Fri Jan 31 17:35:38 2025, MaxMem=   134217728 cpu:         0.0
 (Enter /home/mkochman/programs/g09/l103.exe)

 GradGradGradGradGradGradGradGradGradGradGradGradGradGradGradGradGradGrad
 Berny optimization.
 Using GEDIIS/GDIIS optimizer.
 FormGI is forming the generalized inverse of G from B-inverse, IUseBI=4.
 GSVD:  received Info=                   1 from GESDD.
 Internal  Forces:  Max     0.000104431 RMS     0.000011513
 Search for a local minimum.
 Step number   7 out of a maximum of  168
 All quantities printed in internal units (Hartrees-Bohrs-Radians)
 RMS Force = .11513D-04 SwitMx=.10000D-02 MixMth= 2
 Mixed Optimization -- En-DIIS/RFO-DIIS
 Swapping is turned off.
 Update second derivatives using D2CorX and points    1    2    3    4    5
                                                      6    7
 DE=  2.40D-07 DEPred=-2.64D-07 R=-9.10D-01
 Trust test=-9.10D-01 RLast= 4.52D-03 DXMaxT set to 7.50D-02
 ITU= -1  0  1  0 -1  1  0
     Eigenvalues ---    0.00139   0.00804   0.01082   0.01368   0.01463
     Eigenvalues ---    0.01674   0.01727   0.01831   0.02120   0.02186
     Eigenvalues ---    0.02203   0.02234   0.02240   0.02252   0.02266
     Eigenvalues ---    0.02270   0.02461   0.02887   0.03741   0.04377
     Eigenvalues ---    0.04487   0.04645   0.04741   0.05028   0.05137
     Eigenvalues ---    0.05675   0.05781   0.06717   0.08176   0.09427
     Eigenvalues ---    0.09573   0.09894   0.12490   0.12725   0.15661
     Eigenvalues ---    0.15894   0.15990   0.16000   0.16000   0.16000
     Eigenvalues ---    0.16053   0.18487   0.21573   0.22002   0.22026
     Eigenvalues ---    0.23490   0.23938   0.24236   0.25027   0.25345
     Eigenvalues ---    0.26642   0.27148   0.28591   0.29550   0.34380
     Eigenvalues ---    0.34496   0.34913   0.35002   0.35342   0.35358
     Eigenvalues ---    0.35425   0.35460   0.35474   0.35573   0.35584
     Eigenvalues ---    0.37360   0.41825   0.42457   0.42934   0.44229
     Eigenvalues ---    0.46340   0.46772   0.47693   0.48374   0.49665
     Eigenvalues ---    0.55340   1.00776   1.33520
 En-DIIS/RFO-DIIS IScMMF=        0 using points:     7    6    5    4    3
 RFO step:  Lambda=-5.76176902D-08.
 NNeg= 0 NP= 5 Switch=  2.50D-03 Rises=F DC=  4.76D-06 SmlDif=  1.00D-05
 RMS Error=  0.3909204685D-04 NUsed= 5 EDIIS=F
 DidBck=T Rises=F RFO-DIIS coefs:    0.60534    0.32842    0.06258    0.00407   -0.00041
 Iteration  1 RMS(Cart)=  0.00184211 RMS(Int)=  0.00000100
 Iteration  2 RMS(Cart)=  0.00000165 RMS(Int)=  0.00000002
 Iteration  3 RMS(Cart)=  0.00000000 RMS(Int)=  0.00000002
 ITry= 1 IFail=0 DXMaxC= 5.86D-03 DCOld= 1.00D+10 DXMaxT= 7.50D-02 DXLimC= 3.00D+00 Rises=F
 Variable       Old X    -DE/DX   Delta X   Delta X   Delta X     New X
                                 (Linear)    (Quad)   (Total)
    R1        2.90006   0.00001  -0.00001   0.00005   0.00004   2.90010
    R2        2.92792  -0.00001   0.00000  -0.00002  -0.00002   2.92790
    R3        2.05629  -0.00001  -0.00001   0.00001   0.00000   2.05629
    R4        2.91285  -0.00001  -0.00004   0.00007   0.00003   2.91288
    R5        2.51508  -0.00003  -0.00003   0.00006   0.00003   2.51511
    R6        2.04622   0.00000   0.00000  -0.00001   0.00000   2.04622
    R7        2.89848   0.00000  -0.00001  -0.00001  -0.00002   2.89846
    R8        2.04616   0.00000   0.00000   0.00000   0.00000   2.04616
    R9        2.91952   0.00000   0.00000  -0.00001  -0.00001   2.91952
   R10        2.92761  -0.00001  -0.00003   0.00008   0.00005   2.92766
   R11        2.05628  -0.00001  -0.00001   0.00001   0.00000   2.05628
   R12        2.65899  -0.00001  -0.00005   0.00011   0.00006   2.65905
   R13        2.57560   0.00001   0.00002  -0.00002   0.00000   2.57560
   R14        2.06479  -0.00001   0.00000  -0.00002  -0.00002   2.06477
   R15        2.06330   0.00000  -0.00001   0.00002   0.00002   2.06331
   R16        2.17784   0.00003   0.00002  -0.00004  -0.00002   2.17783
   R17        2.66663  -0.00003  -0.00007   0.00012   0.00004   2.66667
   R18        2.65085  -0.00002  -0.00003   0.00005   0.00002   2.65087
   R19        2.65151  -0.00001  -0.00003   0.00005   0.00002   2.65153
   R20        2.70200  -0.00002  -0.00001   0.00001  -0.00001   2.70199
   R21        2.62571  -0.00003  -0.00002   0.00002   0.00000   2.62570
   R22        2.04760   0.00000   0.00000   0.00000   0.00000   2.04760
   R23        2.63211   0.00000  -0.00001   0.00003   0.00002   2.63213
   R24        2.04979  -0.00001  -0.00001   0.00001   0.00000   2.04979
   R25        2.63206  -0.00001  -0.00001   0.00002   0.00001   2.63207
   R26        2.04998  -0.00001   0.00000   0.00000   0.00000   2.04997
   R27        2.62575  -0.00003  -0.00002   0.00002   0.00000   2.62575
   R28        2.04967  -0.00001  -0.00001   0.00001   0.00000   2.04967
   R29        2.04735   0.00000   0.00000   0.00000   0.00000   2.04735
   R30        2.28230  -0.00001   0.00001  -0.00001  -0.00001   2.28229
    A1        1.72984   0.00000   0.00006  -0.00014  -0.00008   1.72975
    A2        2.03613   0.00000   0.00001  -0.00001   0.00000   2.03612
    A3        1.86361   0.00000  -0.00001   0.00008   0.00007   1.86368
    A4        2.06608   0.00000   0.00000  -0.00002  -0.00001   2.06607
    A5        1.71449   0.00000  -0.00003   0.00004   0.00001   1.71450
    A6        2.00750  -0.00001  -0.00003   0.00004   0.00002   2.00752
    A7        1.86927   0.00000  -0.00001   0.00005   0.00005   1.86932
    A8        2.17454   0.00000   0.00001  -0.00006  -0.00005   2.17449
    A9        2.23729   0.00000   0.00000   0.00002   0.00002   2.23730
   A10        1.87072   0.00000   0.00000  -0.00005  -0.00005   1.87067
   A11        2.23671   0.00000  -0.00002   0.00008   0.00006   2.23678
   A12        2.17378   0.00000   0.00001  -0.00004  -0.00003   2.17375
   A13        1.86470   0.00000   0.00003  -0.00007  -0.00003   1.86467
   A14        1.73023  -0.00001   0.00002  -0.00016  -0.00014   1.73009
   A15        2.03542   0.00000   0.00001  -0.00006  -0.00005   2.03537
   A16        1.72236   0.00001  -0.00004   0.00023   0.00019   1.72256
   A17        2.00013   0.00000  -0.00003   0.00009   0.00006   2.00019
   A18        2.06695   0.00000   0.00000  -0.00002  -0.00002   2.06693
   A19        2.18179   0.00002  -0.00005   0.00024   0.00019   2.18198
   A20        1.84799   0.00000   0.00000   0.00003   0.00003   1.84801
   A21        2.25249  -0.00001   0.00006  -0.00025  -0.00020   2.25230
   A22        1.61167   0.00000  -0.00001   0.00001   0.00000   1.61167
   A23        1.98041   0.00000   0.00001  -0.00001   0.00000   1.98040
   A24        1.97363   0.00000   0.00000   0.00000   0.00000   1.97363
   A25        1.98286   0.00000  -0.00001   0.00002   0.00001   1.98287
   A26        1.97180   0.00000  -0.00002   0.00004   0.00002   1.97182
   A27        1.92661   0.00000   0.00003  -0.00004  -0.00002   1.92659
   A28        2.07912   0.00001   0.00003  -0.00005  -0.00002   2.07911
   A29        2.10652  -0.00001  -0.00002   0.00003   0.00001   2.10653
   A30        2.09754   0.00000  -0.00001   0.00001   0.00001   2.09755
   A31        2.09970  -0.00001  -0.00002   0.00003   0.00001   2.09971
   A32        2.08308   0.00001   0.00002  -0.00003  -0.00001   2.08307
   A33        2.10040   0.00000   0.00000   0.00001   0.00000   2.10040
   A34        2.09745   0.00000   0.00000   0.00000   0.00000   2.09745
   A35        2.08968   0.00000  -0.00001   0.00001   0.00000   2.08968
   A36        2.09605   0.00001   0.00001  -0.00001   0.00000   2.09605
   A37        2.09309   0.00000   0.00001  -0.00001   0.00000   2.09309
   A38        2.09494   0.00000   0.00000   0.00001   0.00000   2.09494
   A39        2.09515   0.00000   0.00000   0.00000   0.00000   2.09515
   A40        2.09813   0.00000   0.00000   0.00000   0.00000   2.09813
   A41        2.09628   0.00001   0.00001  -0.00001   0.00000   2.09628
   A42        2.08878   0.00000  -0.00001   0.00001   0.00000   2.08878
   A43        2.09887   0.00000  -0.00001   0.00003   0.00001   2.09888
   A44        2.08174   0.00000   0.00002  -0.00003  -0.00001   2.08173
   A45        2.10258   0.00000   0.00000   0.00001   0.00000   2.10258
   A46        1.86678   0.00000  -0.00002   0.00000  -0.00002   1.86676
   A47        2.18181   0.00002   0.00000   0.00008   0.00007   2.18189
   A48        2.23335  -0.00002   0.00002  -0.00009  -0.00007   2.23328
   A49        3.16785   0.00010   0.00083   0.00040   0.00123   3.16909
   A50        3.15660  -0.00002  -0.00007  -0.00003  -0.00010   3.15650
   A51        3.12018  -0.00002  -0.00010   0.00000  -0.00010   3.12008
   A52        3.14519   0.00001   0.00005   0.00013   0.00018   3.14536
   A53        3.14293   0.00000  -0.00001   0.00000  -0.00001   3.14292
   A54        3.14241   0.00000   0.00001  -0.00003  -0.00002   3.14239
    D1        0.62058  -0.00001  -0.00013  -0.00006  -0.00019   0.62040
    D2       -2.58558   0.00000  -0.00005   0.00007   0.00002  -2.58556
    D3        2.85906  -0.00001  -0.00007  -0.00020  -0.00027   2.85879
    D4       -0.34710   0.00000   0.00000  -0.00006  -0.00006  -0.34717
    D5       -1.15140  -0.00001  -0.00011  -0.00007  -0.00019  -1.15158
    D6        1.92562   0.00000  -0.00004   0.00006   0.00002   1.92564
    D7       -0.92966   0.00000   0.00008  -0.00013  -0.00006  -0.92972
    D8       -2.97254   0.00000   0.00009  -0.00016  -0.00007  -2.97261
    D9        1.09906   0.00000   0.00005  -0.00009  -0.00004   1.09902
   D10        3.13526   0.00000   0.00002   0.00000   0.00002   3.13528
   D11        1.09238   0.00000   0.00003  -0.00002   0.00001   1.09239
   D12       -1.11921   0.00000  -0.00001   0.00005   0.00004  -1.11917
   D13        0.96537   0.00000   0.00007  -0.00008   0.00000   0.96537
   D14       -1.07751   0.00000   0.00009  -0.00010  -0.00001  -1.07752
   D15        2.99409   0.00000   0.00005  -0.00003   0.00002   2.99411
   D16        1.14461  -0.00001   0.00001  -0.00049  -0.00048   1.14413
   D17       -1.94702   0.00000  -0.00001  -0.00004  -0.00005  -1.94707
   D18       -0.63853  -0.00001  -0.00004  -0.00037  -0.00041  -0.63895
   D19        2.55302   0.00000  -0.00006   0.00008   0.00002   2.55304
   D20       -2.84972  -0.00001  -0.00001  -0.00040  -0.00041  -2.85013
   D21        0.34184   0.00000  -0.00003   0.00005   0.00002   0.34186
   D22       -0.00136   0.00001   0.00012   0.00022   0.00034  -0.00102
   D23        3.07443   0.00000   0.00004   0.00007   0.00011   3.07454
   D24       -3.07532   0.00000   0.00004   0.00009   0.00013  -3.07519
   D25        0.00047   0.00000  -0.00003  -0.00007  -0.00010   0.00037
   D26        1.16234  -0.00001  -0.00011  -0.00010  -0.00021   1.16213
   D27       -0.61844  -0.00001  -0.00008  -0.00028  -0.00036  -0.61880
   D28       -2.85790  -0.00001  -0.00010  -0.00009  -0.00019  -2.85809
   D29       -1.91643   0.00000  -0.00003   0.00004   0.00001  -1.91642
   D30        2.58597  -0.00001   0.00000  -0.00014  -0.00014   2.58583
   D31        0.34651   0.00000  -0.00003   0.00005   0.00002   0.34654
   D32        1.94717   0.00000   0.00003  -0.00015  -0.00011   1.94706
   D33       -1.15199  -0.00001   0.00001  -0.00047  -0.00046  -1.15245
   D34       -2.54952   0.00000   0.00005  -0.00025  -0.00020  -2.54973
   D35        0.63450  -0.00001   0.00003  -0.00058  -0.00056   0.63395
   D36       -0.33578   0.00000   0.00001  -0.00008  -0.00007  -0.33584
   D37        2.84825  -0.00001  -0.00001  -0.00040  -0.00042   2.84784
   D38        0.92895   0.00001  -0.00002   0.00029   0.00027   0.92922
   D39        2.96973   0.00001  -0.00002   0.00029   0.00026   2.97000
   D40       -1.10134   0.00001  -0.00001   0.00027   0.00026  -1.10108
   D41       -0.96903   0.00000  -0.00005   0.00034   0.00029  -0.96874
   D42        1.07175   0.00000  -0.00005   0.00034   0.00029   1.07204
   D43       -2.99932   0.00000  -0.00004   0.00033   0.00029  -2.99904
   D44       -3.13603   0.00000   0.00001   0.00007   0.00008  -3.13595
   D45       -1.09525   0.00000   0.00001   0.00006   0.00008  -1.09518
   D46        1.11686   0.00000   0.00003   0.00005   0.00008   1.11694
   D47        0.05998   0.00000  -0.00084   0.00364   0.00280   0.06277
   D48       -3.08119   0.00000  -0.00083   0.00363   0.00279  -3.07840
   D49       -3.13336   0.00001  -0.00082   0.00402   0.00320  -3.13015
   D50        0.00866   0.00001  -0.00081   0.00401   0.00320   0.01186
   D51        0.00299   0.00001   0.00001   0.00057   0.00058   0.00358
   D52        3.09268   0.00000   0.00003   0.00011   0.00014   3.09282
   D53       -3.09383   0.00000  -0.00001   0.00021   0.00020  -3.09363
   D54       -0.00415   0.00000   0.00001  -0.00026  -0.00025  -0.00439
   D55        0.00007   0.00000   0.00000   0.00000   0.00000   0.00007
   D56       -3.14144   0.00000   0.00000   0.00002   0.00001  -3.14143
   D57       -3.14117   0.00000   0.00000  -0.00001  -0.00001  -3.14118
   D58        0.00050   0.00000   0.00000   0.00000   0.00000   0.00051
   D59       -0.00010   0.00000   0.00001  -0.00003  -0.00002  -0.00012
   D60       -3.14150   0.00000   0.00001  -0.00005  -0.00004  -3.14154
   D61        3.14114   0.00000   0.00000  -0.00002  -0.00001   3.14113
   D62       -0.00026   0.00000   0.00001  -0.00004  -0.00003  -0.00030
   D63        0.00003   0.00000   0.00000   0.00002   0.00002   0.00005
   D64       -3.14156   0.00000   0.00000   0.00002   0.00001  -3.14154
   D65        3.14154   0.00000   0.00000   0.00001   0.00001   3.14155
   D66       -0.00005   0.00000   0.00000   0.00001   0.00000  -0.00004
   D67       -0.00010   0.00000   0.00000  -0.00002  -0.00002  -0.00012
   D68        3.14153   0.00000   0.00000  -0.00001  -0.00001   3.14152
   D69        3.14149   0.00000   0.00000  -0.00002  -0.00001   3.14147
   D70       -0.00007   0.00000   0.00000   0.00000   0.00000  -0.00007
   D71        0.00007   0.00000   0.00000   0.00000   0.00000   0.00007
   D72       -3.14158   0.00000   0.00000   0.00002   0.00002  -3.14156
   D73       -3.14156   0.00000   0.00000  -0.00002  -0.00001  -3.14157
   D74       -0.00003   0.00000   0.00000   0.00001   0.00001  -0.00002
   D75        0.00003   0.00000  -0.00001   0.00003   0.00002   0.00005
   D76        3.14143   0.00000  -0.00001   0.00005   0.00004   3.14147
   D77       -3.14150   0.00000   0.00000   0.00000   0.00000  -3.14150
   D78       -0.00010   0.00000  -0.00001   0.00003   0.00002  -0.00008
         Item               Value     Threshold  Converged?
 Maximum Force            0.000104     0.000450     YES
 RMS     Force            0.000012     0.000300     YES
 Maximum Displacement     0.005863     0.001800     NO 
 RMS     Displacement     0.001842     0.001200     NO 
 Predicted change in Energy=-1.236877D-07
 GradGradGradGradGradGradGradGradGradGradGradGradGradGradGradGradGradGrad

 Leave Link  103 at Fri Jan 31 17:35:38 2025, MaxMem=   134217728 cpu:         0.0
 (Enter /home/mkochman/programs/g09/l202.exe)
                          Input orientation:                          
 ---------------------------------------------------------------------
 Center     Atomic      Atomic             Coordinates (Angstroms)
 Number     Number       Type             X           Y           Z
 ---------------------------------------------------------------------
      1          6           0       -8.340887   -0.519270    4.663427
      2          6           0       -9.119266   -0.865457    3.386914
      3          6           0       -8.652385   -0.080548    2.418754
      4          6           0       -7.558681    0.799458    3.036764
      5          6           0       -6.395494   -0.139757    3.426272
      6          6           0       -8.174531    1.005352    4.443363
      7          6           0       -6.219587   -2.000121    5.076429
      8          6           0       -2.766365   -0.191612    1.641646
      9          7           0       -5.706689   -2.869220    5.632985
     10          6           0       -2.439267    0.727299    0.633478
     11          6           0       -1.187019    0.692421    0.032425
     12          6           0       -0.247013   -0.256476    0.427458
     13          6           0       -0.562819   -1.172852    1.427712
     14          6           0       -1.813096   -1.143828    2.033226
     15          1           0       -8.767576   -0.862554    5.603719
     16          1           0       -9.857100   -1.654404    3.311775
     17          1           0       -8.921135   -0.080119    1.369856
     18          1           0       -7.260574    1.678020    2.468165
     19          1           0       -7.492128    1.475851    5.155261
     20          1           0       -9.125925    1.540473    4.417928
     21          1           0       -3.172585    1.464319    0.328329
     22          1           0       -0.943960    1.407445   -0.746189
     23          1           0        0.729934   -0.281645   -0.043424
     24          1           0        0.166930   -1.913016    1.737648
     25          1           0       -2.063164   -1.854725    2.811601
     26          6           0       -5.132317   -0.160509    2.806665
     27          6           0       -4.052643   -0.163586    2.265445
     28          6           0       -6.877661   -0.938408    4.419900
 ---------------------------------------------------------------------
                    Distance matrix (angstroms):
                    1          2          3          4          5
     1  C    0.000000
     2  C    1.534668   0.000000
     3  C    2.308260   1.330937   0.000000
     4  C    2.235379   2.308672   1.533797   0.000000
     5  C    2.336480   2.819064   2.472277   1.544942   0.000000
     6  C    1.549378   2.347027   2.346606   1.549252   2.347492
     7  C    2.619809   3.542606   4.082463   3.713630   2.492973
     8  C    6.349316   6.622641   5.938136   5.088700   4.044521
     9  N    3.660780   4.550339   5.175433   4.861012   3.576871
    10  C    7.254208   7.398693   6.514803   5.655917   4.919676
    11  C    8.607683   8.752149   7.875515   7.045253   6.272075
    12  C    9.139107   9.372625   8.639820   7.834792   6.841806
    13  C    8.449577   8.783264   8.222917   7.444537   6.251529
    14  C    7.065415   7.435730   6.932177   6.147780   4.893578
    15  H    1.088143   2.244531   3.281585   3.288307   3.300074
    16  H    2.326886   1.082813   2.173901   3.373395   3.780210
    17  H    3.373004   2.173600   1.082781   2.325622   3.257494
    18  H    3.288516   3.281480   2.243243   1.088139   2.229494
    19  H    2.223241   3.355049   3.355152   2.224852   2.608103
    20  H    2.217903   2.617544   2.616992   2.216522   3.355862
    21  H    7.031290   7.081370   6.065039   5.197643   4.749468
    22  H    9.364331   9.438445   8.464679   7.644273   7.037221
    23  H   10.222069  10.445802   9.702096   8.908282   7.926578
    24  H    9.104156   9.489514   9.033391   8.290373   7.004377
    25  H    6.680007   7.148301   6.835193   6.107053   4.699789
    26  C    3.724405   4.090158   3.542280   2.619489   1.407109
    27  C    4.926039   5.236504   4.603045   3.716812   2.614773
    28  C    1.541432   2.469246   2.808942   2.323151   1.362947
                    6          7          8          9         10
     6  C    0.000000
     7  C    3.640802   0.000000
     8  C    6.207302   5.195496   0.000000
     9  N    4.745287   1.152456   5.634348   0.000000
    10  C    6.890993   6.439678   1.402781   6.971805   0.000000
    11  C    8.269197   7.616988   2.421867   8.029880   1.389463
    12  C    8.975813   7.766909   2.797426   7.983232   2.411687
    13  C    8.472123   6.782074   2.421614   6.857213   2.786115
    14  C    7.134114   5.423236   1.403130   5.576316   2.419195
    15  H    2.277543   2.839778   7.222376   3.660137   8.202343
    16  H    3.344523   4.057712   7.430183   4.908127   8.238327
    17  H    3.343966   4.972268   6.161777   6.023788   6.573339
    18  H    2.277983   4.627679   4.937264   5.753959   5.245469
    19  H    1.092631   3.702426   6.120356   4.721828   6.821896
    20  H    1.091858   4.627767   7.152053   5.710774   7.726235
    21  H    6.493351   6.620500   2.152191   7.303466   1.083545
    22  H    8.909224   8.564265   3.402925   9.036997   2.145232
    23  H   10.053711   8.801244   3.882226   8.963664   3.394113
    24  H    9.242171   7.207125   3.402450   7.112480   3.870751
    25  H    6.942009   4.735656   2.151565   4.718546   3.398900
    26  C    3.645966   3.117396   2.637417   3.956653   3.572599
    27  C    4.806214   3.996266   1.429833   4.625651   2.461702
    28  C    2.336797   1.411143   5.017883   2.563355   6.067199
                   11         12         13         14         15
    11  C    0.000000
    12  C    1.392862   0.000000
    13  C    2.411575   1.392834   0.000000
    14  C    2.786932   2.412157   1.389489   0.000000
    15  H    9.535309   9.988043   9.211588   7.822553   0.000000
    16  H    9.562010  10.130511   9.495538   8.160967   2.658401
    17  H    7.886830   8.726947   8.429641   7.217739   4.308292
    18  H    6.617576   7.556242   7.353226   6.150367   4.307815
    19  H    8.161594   8.822968   8.302142   6.990081   2.701115
    20  H    9.109230   9.898886   9.467328   8.146763   2.703526
    21  H    2.150782   3.395576   3.869650   3.399606   8.034177
    22  H    1.084702   2.152165   3.395445   3.871633  10.328756
    23  H    2.151573   1.084800   2.151674   3.394530  11.064826
    24  H    3.395477   2.152225   1.084637   2.144649   9.791597
    25  H    3.870323   3.396608   2.152007   1.083410   7.330039
    26  C    4.897885   5.434706   4.879207   3.547162   4.640203
    27  C    3.732416   4.227250   3.728174   2.455682   5.819212
    28  C    7.368374   7.769820   6.991808   5.602520   2.231359
                   16         17         18         19         20
    16  H    0.000000
    17  H    2.669355   0.000000
    18  H    4.307978   2.656087   0.000000
    19  H    4.334747   4.335020   2.704621   0.000000
    20  H    3.459108   3.458179   2.701857   1.793636   0.000000
    21  H    7.956766   6.042838   4.619114   6.477488   7.223079
    22  H   10.260899   8.386048   7.092594   8.815344   9.676278
    23  H   11.190492   9.756081   8.602127   9.885213  10.970950
    24  H   10.150169   9.278346   8.282331   9.045754  10.269744
    25  H    7.812537   7.229082   6.293751   6.786688   7.999391
    26  C    4.981007   4.052903   2.832710   3.709755   4.630163
    27  C    6.083508   4.950885   3.704515   4.782139   5.768465
    28  C    3.258474   3.770307   3.286577   2.597494   3.346572
                   21         22         23         24         25
    21  H    0.000000
    22  H    2.474792   0.000000
    23  H    4.291416   2.479683   0.000000
    24  H    4.954284   4.292900   2.480032   0.000000
    25  H    4.291097   4.955022   4.292685   2.475903   0.000000
    26  C    3.552853   5.711706   6.519484   5.682966   3.505723
    27  C    2.678991   4.604562   5.312048   4.598246   2.667633
    28  C    6.020102   8.209769   8.844665   7.600697   5.158065
                   26         27         28
    26  C    0.000000
    27  C    1.207736   0.000000
    28  C    2.500775   3.636310   0.000000
 Symmetry turned off by external request.
 Stoichiometry    C16H11N
 Framework group  C1[X(C16H11N)]
 Deg. of freedom    78
 Full point group                 C1      NOp   1
 Rotational constants (GHZ):      1.0953434      0.2150169      0.1879879
 Leave Link  202 at Fri Jan 31 17:35:38 2025, MaxMem=   134217728 cpu:         0.0
 (Enter /home/mkochman/programs/g09/l301.exe)
 Standard basis: STO-3G (5D, 7F)
 Ernie: Thresh=  0.10000D-02 Tol=  0.10000D-05 Strict=F.
    96 basis functions,   288 primitive gaussians,    96 cartesian basis functions
    57 alpha electrons       57 beta electrons
       nuclear repulsion energy       978.3760037614 Hartrees.
 IExCor=    0 DFT=F Ex=HF Corr=None ExCW=0 ScaHFX=  1.000000
 ScaDFX=  1.000000  1.000000  1.000000  1.000000 ScalE2=  1.000000  1.000000
 IRadAn=      0 IRanWt=     -1 IRanGd=            0 ICorTp=0 IEmpDi=  4
 NAtoms=   28 NActive=   28 NUniq=   28 SFac= 1.00D+00 NAtFMM=   60 NAOKFM=F Big=F
 Integral buffers will be    131072 words long.
 Raffenetti 1 integral format.
 Two-electron integral symmetry is turned off.
 Leave Link  301 at Fri Jan 31 17:35:39 2025, MaxMem=   134217728 cpu:         0.0
 (Enter /home/mkochman/programs/g09/l402.exe)
 External calculation of energy and first derivatives.
 Running external command "bash run_external.bash R"
         input file       "/home/mkochman/systems/Z_MRSF_fixed/0_opt_nbd/Gau-3920264.EIn"
         output file      "/home/mkochman/systems/Z_MRSF_fixed/0_opt_nbd/Gau-3920264.EOu"
         message file     "/home/mkochman/systems/Z_MRSF_fixed/0_opt_nbd/Gau-3920264.EMs"
         fchk file        "/home/mkochman/systems/Z_MRSF_fixed/0_opt_nbd/Gau-3920264.EFC"
         mat. el file     "/home/mkochman/systems/Z_MRSF_fixed/0_opt_nbd/Gau-3920264.EUF"
 Recovered energy= -671.055924120     dipole=      0.000000000000      0.000000000000      0.000000000000
 Energy=    -671.055924     NIter=   0.
 Dipole moment=       0.000000       0.000000       0.000000
 Leave Link  402 at Fri Jan 31 17:40:19 2025, MaxMem=   134217728 cpu:         0.0
 (Enter /home/mkochman/programs/g09/l716.exe)
 Dipole        = 0.00000000D+00 0.00000000D+00 0.00000000D+00
 -------------------------------------------------------------------
 Center     Atomic                   Forces (Hartrees/Bohr)
 Number     Number              X              Y              Z
 -------------------------------------------------------------------
      1        6           0.000008360    0.000002320   -0.000004010
      2        6           0.000013840    0.000007740   -0.000028550
      3        6          -0.000015910   -0.000031290    0.000029810
      4        6          -0.000007160    0.000001550   -0.000006540
      5        6           0.000029090    0.000034770    0.000014110
      6        6           0.000034300    0.000001990    0.000008750
      7        6          -0.000058420    0.000077420   -0.000036690
      8        6           0.000038320   -0.000005220   -0.000012700
      9        7           0.000032200   -0.000041780    0.000021700
     10        6           0.000001680   -0.000009260    0.000011550
     11        6          -0.000006820   -0.000004830    0.000008090
     12        6          -0.000012250    0.000000470    0.000005310
     13        6          -0.000009670    0.000004300    0.000000330
     14        6          -0.000003640    0.000009580   -0.000010790
     15        1           0.000009690    0.000001300   -0.000007460
     16        1           0.000000600    0.000001360   -0.000000270
     17        1          -0.000001120   -0.000002040    0.000005820
     18        1           0.000001370   -0.000008120    0.000008090
     19        1           0.000008520    0.000001210    0.000001450
     20        1           0.000011810   -0.000005710   -0.000003300
     21        1           0.000004140    0.000000760   -0.000001190
     22        1          -0.000004640   -0.000002310    0.000005150
     23        1          -0.000004290    0.000000380    0.000000990
     24        1          -0.000005770    0.000003070   -0.000000900
     25        1           0.000005500   -0.000000190   -0.000001420
     26        6          -0.000026520    0.000009330    0.000007650
     27        6           0.000010590    0.000004230   -0.000011950
     28        6          -0.000005320   -0.000048020    0.000021880
 -------------------------------------------------------------------
 Cartesian Forces:  Max     0.000077420 RMS     0.000018292
 Leave Link  716 at Fri Jan 31 17:40:19 2025, MaxMem=   134217728 cpu:         0.0
 (Enter /home/mkochman/programs/g09/l103.exe)

 GradGradGradGradGradGradGradGradGradGradGradGradGradGradGradGradGradGrad
 Berny optimization.
 Using GEDIIS/GDIIS optimizer.
 FormGI is forming the generalized inverse of G from B-inverse, IUseBI=4.
 Internal  Forces:  Max     0.000054515 RMS     0.000010233
 Search for a local minimum.
 Step number   8 out of a maximum of  168
 All quantities printed in internal units (Hartrees-Bohrs-Radians)
 RMS Force = .10233D-04 SwitMx=.10000D-02 MixMth= 2
 Mixed Optimization -- En-DIIS/RFO-DIIS
 Swapping is turned off.
 Update second derivatives using D2CorX and points    1    2    3    4    5
                                                      6    7    8
 DE=  4.40D-07 DEPred=-1.24D-07 R=-3.56D+00
 Trust test=-3.56D+00 RLast= 6.38D-03 DXMaxT set to 5.00D-02
 ITU= -1 -1  0  1  0 -1  1  0
     Eigenvalues ---    0.00085   0.00805   0.01082   0.01372   0.01464
     Eigenvalues ---    0.01697   0.01825   0.02119   0.02180   0.02186
     Eigenvalues ---    0.02203   0.02234   0.02240   0.02252   0.02266
     Eigenvalues ---    0.02270   0.02464   0.02950   0.03986   0.04376
     Eigenvalues ---    0.04598   0.04647   0.04862   0.05041   0.05164
     Eigenvalues ---    0.05623   0.05811   0.06725   0.09259   0.09540
     Eigenvalues ---    0.09675   0.09944   0.12493   0.12827   0.15723
     Eigenvalues ---    0.15926   0.15997   0.16000   0.16000   0.16000
     Eigenvalues ---    0.16094   0.18487   0.21796   0.22003   0.22021
     Eigenvalues ---    0.23735   0.24089   0.24304   0.25042   0.25509
     Eigenvalues ---    0.26658   0.27206   0.29244   0.30425   0.34393
     Eigenvalues ---    0.34824   0.34914   0.34993   0.35347   0.35358
     Eigenvalues ---    0.35416   0.35472   0.35489   0.35580   0.35593
     Eigenvalues ---    0.40221   0.41843   0.42772   0.42951   0.44204
     Eigenvalues ---    0.46340   0.47141   0.47693   0.48390   0.50517
     Eigenvalues ---    0.57197   1.00775   1.35740
 En-DIIS/RFO-DIIS IScMMF=        0 using points:     8    7    6    5    4
 RFO step:  Lambda=-2.61855637D-08.
 NNeg= 0 NP= 5 Switch=  2.50D-03 Rises=F DC=  7.76D-06 SmlDif=  1.00D-05
 RMS Error=  0.2083148940D-04 NUsed= 5 EDIIS=F
 DidBck=F Rises=F RFO-DIIS coefs:    0.77188    0.13942    0.04728    0.03579    0.00563
 Iteration  1 RMS(Cart)=  0.00140307 RMS(Int)=  0.00000056
 Iteration  2 RMS(Cart)=  0.00000093 RMS(Int)=  0.00000002
 ITry= 1 IFail=0 DXMaxC= 4.48D-03 DCOld= 1.00D+10 DXMaxT= 5.00D-02 DXLimC= 3.00D+00 Rises=F
 Variable       Old X    -DE/DX   Delta X   Delta X   Delta X     New X
                                 (Linear)    (Quad)   (Total)
    R1        2.90010   0.00001  -0.00001   0.00000  -0.00001   2.90009
    R2        2.92790   0.00000   0.00000   0.00001   0.00001   2.92791
    R3        2.05629  -0.00001  -0.00001  -0.00002  -0.00002   2.05627
    R4        2.91288  -0.00003  -0.00002  -0.00003  -0.00005   2.91284
    R5        2.51511  -0.00004  -0.00002  -0.00003  -0.00005   2.51505
    R6        2.04622   0.00000   0.00000   0.00000   0.00000   2.04622
    R7        2.89846   0.00001  -0.00001   0.00005   0.00004   2.89850
    R8        2.04616   0.00000   0.00000  -0.00001  -0.00001   2.04615
    R9        2.91952  -0.00002   0.00000  -0.00007  -0.00006   2.91945
   R10        2.92766  -0.00002  -0.00002  -0.00002  -0.00004   2.92762
   R11        2.05628  -0.00001  -0.00001  -0.00001  -0.00002   2.05626
   R12        2.65905  -0.00003  -0.00004   0.00000  -0.00004   2.65901
   R13        2.57560   0.00001   0.00001   0.00004   0.00005   2.57565
   R14        2.06477   0.00000   0.00000   0.00000   0.00000   2.06477
   R15        2.06331  -0.00001  -0.00001  -0.00001  -0.00002   2.06329
   R16        2.17783   0.00005   0.00001   0.00002   0.00003   2.17786
   R17        2.66667  -0.00005  -0.00005  -0.00005  -0.00009   2.66658
   R18        2.65087  -0.00003  -0.00002  -0.00002  -0.00004   2.65083
   R19        2.65153  -0.00003  -0.00002  -0.00002  -0.00003   2.65150
   R20        2.70199  -0.00001  -0.00001  -0.00002  -0.00003   2.70196
   R21        2.62570  -0.00003  -0.00001  -0.00003  -0.00004   2.62566
   R22        2.04760   0.00000   0.00000   0.00000   0.00000   2.04760
   R23        2.63213  -0.00001  -0.00001   0.00000  -0.00001   2.63212
   R24        2.04979  -0.00001   0.00000  -0.00001  -0.00001   2.04977
   R25        2.63207  -0.00001  -0.00001  -0.00001  -0.00001   2.63206
   R26        2.04997  -0.00001   0.00000  -0.00001  -0.00001   2.04996
   R27        2.62575  -0.00003  -0.00001  -0.00003  -0.00004   2.62571
   R28        2.04967  -0.00001   0.00000  -0.00001  -0.00001   2.04965
   R29        2.04735   0.00000   0.00000   0.00000   0.00000   2.04734
   R30        2.28229   0.00000   0.00001   0.00000   0.00000   2.28229
    A1        1.72975   0.00001   0.00003   0.00003   0.00006   1.72982
    A2        2.03612   0.00000   0.00000  -0.00001  -0.00001   2.03612
    A3        1.86368   0.00000  -0.00001  -0.00001  -0.00002   1.86366
    A4        2.06607   0.00000   0.00000   0.00000   0.00001   2.06608
    A5        1.71450   0.00000  -0.00001  -0.00001  -0.00002   1.71448
    A6        2.00752   0.00000  -0.00002   0.00000  -0.00002   2.00750
    A7        1.86932   0.00000  -0.00001  -0.00001  -0.00002   1.86930
    A8        2.17449   0.00000   0.00001  -0.00001   0.00000   2.17449
    A9        2.23730   0.00000   0.00000   0.00003   0.00002   2.23733
   A10        1.87067   0.00000   0.00001   0.00002   0.00003   1.87069
   A11        2.23678  -0.00001  -0.00002   0.00001   0.00000   2.23677
   A12        2.17375   0.00000   0.00001  -0.00002  -0.00002   2.17373
   A13        1.86467   0.00000   0.00002   0.00005   0.00007   1.86474
   A14        1.73009   0.00000   0.00003   0.00002   0.00005   1.73014
   A15        2.03537   0.00000   0.00002  -0.00002   0.00000   2.03537
   A16        1.72256  -0.00001  -0.00004  -0.00005  -0.00010   1.72246
   A17        2.00019   0.00000  -0.00002   0.00002   0.00000   2.00019
   A18        2.06693   0.00000   0.00000  -0.00002  -0.00001   2.06692
   A19        2.18198  -0.00001  -0.00005   0.00013   0.00008   2.18205
   A20        1.84801   0.00000  -0.00001   0.00000   0.00000   1.84801
   A21        2.25230   0.00001   0.00006  -0.00014  -0.00008   2.25221
   A22        1.61167   0.00000   0.00000   0.00000  -0.00001   1.61166
   A23        1.98040   0.00001   0.00000   0.00002   0.00002   1.98042
   A24        1.97363  -0.00001   0.00000   0.00000   0.00000   1.97362
   A25        1.98287   0.00000   0.00000  -0.00001  -0.00001   1.98286
   A26        1.97182  -0.00001  -0.00001  -0.00003  -0.00004   1.97178
   A27        1.92659   0.00000   0.00002   0.00001   0.00003   1.92663
   A28        2.07911   0.00002   0.00002   0.00002   0.00004   2.07915
   A29        2.10653  -0.00001  -0.00001  -0.00002  -0.00003   2.10650
   A30        2.09755   0.00000  -0.00001   0.00000  -0.00001   2.09753
   A31        2.09971  -0.00001  -0.00001  -0.00001  -0.00002   2.09969
   A32        2.08307   0.00001   0.00001   0.00001   0.00003   2.08309
   A33        2.10040   0.00000   0.00000   0.00000   0.00000   2.10040
   A34        2.09745   0.00000   0.00000   0.00000   0.00000   2.09745
   A35        2.08968   0.00000   0.00000  -0.00001  -0.00002   2.08967
   A36        2.09605   0.00001   0.00001   0.00002   0.00002   2.09607
   A37        2.09309   0.00000   0.00000   0.00001   0.00001   2.09310
   A38        2.09494   0.00000   0.00000   0.00000  -0.00001   2.09494
   A39        2.09515   0.00000   0.00000   0.00000  -0.00001   2.09515
   A40        2.09813   0.00000   0.00000  -0.00001  -0.00001   2.09812
   A41        2.09628   0.00001   0.00001   0.00002   0.00002   2.09630
   A42        2.08878   0.00000   0.00000  -0.00001  -0.00002   2.08876
   A43        2.09888  -0.00001  -0.00001  -0.00001  -0.00002   2.09886
   A44        2.08173   0.00001   0.00001   0.00001   0.00003   2.08175
   A45        2.10258   0.00000   0.00000  -0.00001  -0.00001   2.10257
   A46        1.86676   0.00000   0.00000  -0.00001  -0.00002   1.86674
   A47        2.18189   0.00000  -0.00002   0.00004   0.00003   2.18191
   A48        2.23328   0.00001   0.00003  -0.00003   0.00000   2.23327
   A49        3.16909  -0.00002  -0.00015  -0.00005  -0.00020   3.16889
   A50        3.15650  -0.00001   0.00001  -0.00021  -0.00020   3.15629
   A51        3.12008  -0.00001  -0.00001  -0.00020  -0.00022   3.11987
   A52        3.14536   0.00000   0.00000  -0.00004  -0.00004   3.14532
   A53        3.14292   0.00000   0.00000  -0.00003  -0.00003   3.14290
   A54        3.14239   0.00000   0.00001  -0.00005  -0.00005   3.14234
    D1        0.62040  -0.00001   0.00000   0.00000   0.00000   0.62040
    D2       -2.58556   0.00000  -0.00002   0.00000  -0.00002  -2.58558
    D3        2.85879   0.00000   0.00003   0.00002   0.00005   2.85884
    D4       -0.34717   0.00000   0.00001   0.00003   0.00004  -0.34713
    D5       -1.15158   0.00000   0.00000   0.00000   0.00000  -1.15158
    D6        1.92564   0.00000  -0.00002   0.00001  -0.00001   1.92563
    D7       -0.92972   0.00001   0.00003   0.00002   0.00005  -0.92967
    D8       -2.97261   0.00000   0.00004   0.00003   0.00006  -2.97255
    D9        1.09902   0.00000   0.00001  -0.00001   0.00000   1.09902
   D10        3.13528   0.00001   0.00000   0.00000   0.00000   3.13528
   D11        1.09239   0.00000   0.00001   0.00001   0.00002   1.09241
   D12       -1.11917  -0.00001  -0.00002  -0.00003  -0.00004  -1.11921
   D13        0.96537   0.00001   0.00002   0.00001   0.00004   0.96541
   D14       -1.07752   0.00001   0.00003   0.00002   0.00005  -1.07747
   D15        2.99411   0.00000   0.00001  -0.00002  -0.00001   2.99410
   D16        1.14413   0.00001   0.00009   0.00013   0.00022   1.14435
   D17       -1.94707   0.00000   0.00000   0.00010   0.00009  -1.94697
   D18       -0.63895   0.00000   0.00006   0.00010   0.00016  -0.63878
   D19        2.55304   0.00000  -0.00003   0.00007   0.00004   2.55308
   D20       -2.85013   0.00000   0.00007   0.00011   0.00018  -2.84995
   D21        0.34186   0.00000  -0.00002   0.00008   0.00005   0.34191
   D22       -0.00102   0.00000  -0.00003  -0.00002  -0.00005  -0.00107
   D23        3.07454   0.00000  -0.00001   0.00001   0.00000   3.07454
   D24       -3.07519   0.00000  -0.00001  -0.00003  -0.00003  -3.07522
   D25        0.00037   0.00000   0.00001   0.00001   0.00002   0.00038
   D26        1.16213   0.00000   0.00001  -0.00001   0.00000   1.16213
   D27       -0.61880   0.00000   0.00004   0.00003   0.00007  -0.61873
   D28       -2.85809   0.00000   0.00000   0.00005   0.00006  -2.85804
   D29       -1.91642   0.00000  -0.00001  -0.00004  -0.00005  -1.91647
   D30        2.58583   0.00000   0.00002   0.00000   0.00002   2.58585
   D31        0.34654   0.00000  -0.00001   0.00002   0.00001   0.34654
   D32        1.94706   0.00000   0.00004  -0.00003   0.00001   1.94707
   D33       -1.15245   0.00001   0.00008   0.00015   0.00023  -1.15222
   D34       -2.54973   0.00001   0.00006  -0.00002   0.00004  -2.54969
   D35        0.63395   0.00001   0.00010   0.00016   0.00026   0.63421
   D36       -0.33584   0.00000   0.00002  -0.00006  -0.00004  -0.33588
   D37        2.84784   0.00001   0.00007   0.00011   0.00018   2.84802
   D38        0.92922  -0.00001  -0.00005  -0.00005  -0.00010   0.92912
   D39        2.97000   0.00000  -0.00005  -0.00003  -0.00008   2.96991
   D40       -1.10108   0.00000  -0.00004  -0.00004  -0.00008  -1.10116
   D41       -0.96874  -0.00001  -0.00007  -0.00009  -0.00016  -0.96890
   D42        1.07204   0.00000  -0.00007  -0.00007  -0.00014   1.07190
   D43       -2.99904   0.00000  -0.00006  -0.00009  -0.00014  -2.99918
   D44       -3.13595   0.00000   0.00000  -0.00007  -0.00008  -3.13603
   D45       -1.09518   0.00000  -0.00001  -0.00005  -0.00006  -1.09524
   D46        1.11694   0.00000   0.00000  -0.00006  -0.00006   1.11687
   D47        0.06277   0.00001  -0.00089   0.00324   0.00235   0.06513
   D48       -3.07840   0.00000  -0.00088   0.00323   0.00234  -3.07606
   D49       -3.13015   0.00000  -0.00094   0.00299   0.00205  -3.12811
   D50        0.01186   0.00000  -0.00094   0.00297   0.00203   0.01389
   D51        0.00358  -0.00001  -0.00010  -0.00016  -0.00025   0.00332
   D52        3.09282   0.00000  -0.00001  -0.00012  -0.00012   3.09270
   D53       -3.09363   0.00000  -0.00004   0.00002  -0.00002  -3.09366
   D54       -0.00439   0.00000   0.00005   0.00006   0.00011  -0.00429
   D55        0.00007   0.00000   0.00000   0.00001   0.00000   0.00007
   D56       -3.14143   0.00000   0.00000   0.00001   0.00001  -3.14142
   D57       -3.14118   0.00000   0.00000   0.00000   0.00000  -3.14118
   D58        0.00051   0.00000   0.00000   0.00001   0.00001   0.00051
   D59       -0.00012   0.00000   0.00001  -0.00002  -0.00002  -0.00014
   D60       -3.14154   0.00000   0.00001  -0.00005  -0.00004  -3.14158
   D61        3.14113   0.00000   0.00000  -0.00002  -0.00001   3.14112
   D62       -0.00030   0.00000   0.00001  -0.00004  -0.00003  -0.00033
   D63        0.00005   0.00000  -0.00001   0.00001   0.00001   0.00006
   D64       -3.14154   0.00000   0.00000   0.00001   0.00001  -3.14153
   D65        3.14155   0.00000   0.00000   0.00001   0.00000   3.14155
   D66       -0.00004   0.00000   0.00000   0.00000   0.00000  -0.00004
   D67       -0.00012   0.00000   0.00000  -0.00002  -0.00001  -0.00013
   D68        3.14152   0.00000   0.00000   0.00000   0.00000   3.14152
   D69        3.14147   0.00000   0.00000  -0.00002  -0.00001   3.14146
   D70       -0.00007   0.00000   0.00000   0.00000   0.00000  -0.00007
   D71        0.00007   0.00000   0.00000   0.00000   0.00000   0.00007
   D72       -3.14156   0.00000   0.00000   0.00002   0.00001  -3.14155
   D73       -3.14157   0.00000   0.00000  -0.00001  -0.00001  -3.14158
   D74       -0.00002   0.00000   0.00000   0.00001   0.00001  -0.00001
   D75        0.00005   0.00000  -0.00001   0.00002   0.00001   0.00007
   D76        3.14147   0.00000  -0.00001   0.00005   0.00003   3.14151
   D77       -3.14150   0.00000   0.00000   0.00000   0.00000  -3.14150
   D78       -0.00008   0.00000  -0.00001   0.00003   0.00002  -0.00006
         Item               Value     Threshold  Converged?
 Maximum Force            0.000055     0.000450     YES
 RMS     Force            0.000010     0.000300     YES
 Maximum Displacement     0.004477     0.001800     NO 
 RMS     Displacement     0.001403     0.001200     NO 
 Predicted change in Energy=-3.510622D-08
 GradGradGradGradGradGradGradGradGradGradGradGradGradGradGradGradGradGrad

 Leave Link  103 at Fri Jan 31 17:40:19 2025, MaxMem=   134217728 cpu:         0.0
 (Enter /home/mkochman/programs/g09/l202.exe)
                          Input orientation:                          
 ---------------------------------------------------------------------
 Center     Atomic      Atomic             Coordinates (Angstroms)
 Number     Number       Type             X           Y           Z
 ---------------------------------------------------------------------
      1          6           0       -8.340597   -0.519044    4.663665
      2          6           0       -9.119089   -0.866314    3.387521
      3          6           0       -8.652715   -0.081799    2.418836
      4          6           0       -7.559279    0.799088    3.036119
      5          6           0       -6.395577   -0.139264    3.426035
      6          6           0       -8.174858    1.005526    4.442732
      7          6           0       -6.218659   -1.998812    5.076969
      8          6           0       -2.766443   -0.191338    1.641507
      9          7           0       -5.705113   -2.867437    5.633702
     10          6           0       -2.438411    0.728579    0.634588
     11          6           0       -1.186108    0.693393    0.033718
     12          6           0       -0.246999   -0.256820    0.427696
     13          6           0       -0.563755   -1.174200    1.426719
     14          6           0       -1.814088   -1.144867    2.032052
     15          1           0       -8.766932   -0.861978    5.604231
     16          1           0       -9.856607   -1.655615    3.313003
     17          1           0       -8.921664   -0.082095    1.369993
     18          1           0       -7.261705    1.677450    2.466951
     19          1           0       -7.492454    1.476684    5.154191
     20          1           0       -9.126453    1.540267    4.417186
     21          1           0       -3.171036    1.466623    0.330256
     22          1           0       -0.942316    1.409212   -0.743926
     23          1           0        0.730001   -0.282227   -0.043048
     24          1           0        0.165289   -1.915385    1.735848
     25          1           0       -2.064885   -1.856524    2.809496
     26          6           0       -5.132476   -0.159848    2.806315
     27          6           0       -4.052796   -0.162995    2.265105
     28          6           0       -6.877280   -0.937731    4.420071
 ---------------------------------------------------------------------
                    Distance matrix (angstroms):
                    1          2          3          4          5
     1  C    0.000000
     2  C    1.534663   0.000000
     3  C    2.308215   1.330909   0.000000
     4  C    2.235360   2.308691   1.533819   0.000000
     5  C    2.336464   2.819149   2.472331   1.544908   0.000000
     6  C    1.549384   2.347089   2.346652   1.549230   2.347351
     7  C    2.619762   3.542496   4.082307   3.713566   2.492951
     8  C    6.349175   6.622708   5.938386   5.088925   4.044485
     9  N    3.660833   4.550280   5.175277   4.860943   3.576795
    10  C    7.254366   7.399580   6.515967   5.656466   4.919806
    11  C    8.607737   8.752878   7.876543   7.045771   6.272137
    12  C    9.138847   9.372621   8.640100   7.835065   6.841700
    13  C    8.449043   8.782555   8.222464   7.444554   6.251280
    14  C    7.064868   7.434912   6.931560   6.147709   4.893308
    15  H    1.088131   2.244512   3.281533   3.288277   3.300028
    16  H    2.326879   1.082812   2.173887   3.373418   3.780321
    17  H    3.372957   2.173568   1.082777   2.325629   3.257559
    18  H    3.288487   3.281472   2.243252   1.088128   2.229455
    19  H    2.223262   3.355102   3.355181   2.224822   2.607864
    20  H    2.217900   2.617613   2.617046   2.216467   3.355725
    21  H    7.031762   7.082994   6.067008   5.198459   4.749777
    22  H    9.364549   9.439623   8.466193   7.644945   7.037358
    23  H   10.221790  10.445790   9.702392   8.908573   7.926464
    24  H    9.103405   9.488322   9.032481   8.290237   7.004021
    25  H    6.679174   7.146777   6.833869   6.106718   4.699362
    26  C    3.724354   4.090229   3.542359   2.619492   1.407089
    27  C    4.925962   5.236583   4.603203   3.716919   2.614755
    28  C    1.541406   2.469204   2.808866   2.323141   1.362973
                    6          7          8          9         10
     6  C    0.000000
     7  C    3.640744   0.000000
     8  C    6.207277   5.194916   0.000000
     9  N    4.745302   1.152471   5.633374   0.000000
    10  C    6.890971   6.439230   1.402761   6.970926   0.000000
    11  C    8.269187   7.616359   2.421817   8.028744   1.389441
    12  C    8.975799   7.766015   2.797360   7.981780   2.411659
    13  C    8.472097   6.781021   2.421567   6.855605   2.786104
    14  C    7.134070   5.422267   1.403112   5.574872   2.419191
    15  H    2.277543   2.839735   7.222105   3.660256   8.202280
    16  H    3.344583   4.057588   7.430237   4.908060   8.239412
    17  H    3.344004   4.972093   6.162174   6.023582   6.574996
    18  H    2.277947   4.627639   4.937723   5.753893   5.246149
    19  H    1.092630   3.702376   6.120165   4.721854   6.821277
    20  H    1.091849   4.627705   7.152103   5.710808   7.726370
    21  H    6.493328   6.620312   2.152187   7.302887   1.083544
    22  H    8.909211   8.563717   3.402865   9.035933   2.145195
    23  H   10.053708   8.800291   3.882153   8.962114   3.394077
    24  H    9.242132   7.205890   3.402396   7.110646   3.870733
    25  H    6.941943   4.734504   2.151564   4.716921   3.398897
    26  C    3.645825   3.117282   2.637400   3.956395   3.572630
    27  C    4.806131   3.995969   1.429818   4.625106   2.461651
    28  C    2.336764   1.411095   5.017619   2.563326   6.067127
                   11         12         13         14         15
    11  C    0.000000
    12  C    1.392856   0.000000
    13  C    2.411572   1.392827   0.000000
    14  C    2.786916   2.412126   1.389469   0.000000
    15  H    9.535129   9.987592   9.210929   7.821926   0.000000
    16  H    9.562902  10.130458   9.494573   8.159890   2.658378
    17  H    7.888335   8.727443   8.429149   7.217024   4.308240
    18  H    6.618298   7.556855   7.353675   6.150702   4.307776
    19  H    8.161053   8.822777   8.302295   6.990287   2.701143
    20  H    9.109395   9.899003   9.467366   8.146747   2.703536
    21  H    2.150758   3.395548   3.869638   3.399603   8.034379
    22  H    1.084694   2.152168   3.395442   3.871610  10.328699
    23  H    2.151558   1.084793   2.151659   3.394493  11.064340
    24  H    3.395474   2.152227   1.084630   2.144615   9.790743
    25  H    3.870306   3.396576   2.151982   1.083408   7.329196
    26  C    4.897871   5.434622   4.879079   3.547033   4.640107
    27  C    3.732343   4.227169   3.728114   2.455646   5.819057
    28  C    7.368181   7.769383   6.991185   5.601915   2.231313
                   16         17         18         19         20
    16  H    0.000000
    17  H    2.669340   0.000000
    18  H    4.307974   2.656083   0.000000
    19  H    4.334800   4.335042   2.704591   0.000000
    20  H    3.459191   3.458234   2.701763   1.793648   0.000000
    21  H    7.958769   6.045602   4.619901   6.476504   7.223255
    22  H   10.262379   8.388244   7.093403   8.814570   9.676485
    23  H   11.190422   9.756607   8.602779   9.885031  10.971092
    24  H   10.148562   9.277258   8.282707   9.046117  10.269741
    25  H    7.810558   7.227461   6.293906   6.787222   7.999288
    26  C    4.981110   4.053025   2.832746   3.709482   4.630027
    27  C    6.083603   4.951125   3.704737   4.781905   5.768410
    28  C    3.258427   3.770225   3.286584   2.597455   3.346529
                   21         22         23         24         25
    21  H    0.000000
    22  H    2.474744   0.000000
    23  H    4.291378   2.479686   0.000000
    24  H    4.954265   4.292903   2.480035   0.000000
    25  H    4.291097   4.954997   4.292645   2.475855   0.000000
    26  C    3.552960   5.711708   6.519393   5.682793   3.505544
    27  C    2.678954   4.604475   5.311961   4.598177   2.667620
    28  C    6.020278   8.209677   8.844198   7.599911   5.157255
                   26         27         28
    26  C    0.000000
    27  C    1.207737   0.000000
    28  C    2.500730   3.636180   0.000000
 Symmetry turned off by external request.
 Stoichiometry    C16H11N
 Framework group  C1[X(C16H11N)]
 Deg. of freedom    78
 Full point group                 C1      NOp   1
 Rotational constants (GHZ):      1.0954513      0.2150231      0.1880015
 Leave Link  202 at Fri Jan 31 17:40:19 2025, MaxMem=   134217728 cpu:         0.0
 (Enter /home/mkochman/programs/g09/l301.exe)
 Standard basis: STO-3G (5D, 7F)
 Ernie: Thresh=  0.10000D-02 Tol=  0.10000D-05 Strict=F.
    96 basis functions,   288 primitive gaussians,    96 cartesian basis functions
    57 alpha electrons       57 beta electrons
       nuclear repulsion energy       978.3904802940 Hartrees.
 IExCor=    0 DFT=F Ex=HF Corr=None ExCW=0 ScaHFX=  1.000000
 ScaDFX=  1.000000  1.000000  1.000000  1.000000 ScalE2=  1.000000  1.000000
 IRadAn=      0 IRanWt=     -1 IRanGd=            0 ICorTp=0 IEmpDi=  4
 NAtoms=   28 NActive=   28 NUniq=   28 SFac= 1.00D+00 NAtFMM=   60 NAOKFM=F Big=F
 Integral buffers will be    131072 words long.
 Raffenetti 1 integral format.
 Two-electron integral symmetry is turned off.
 Leave Link  301 at Fri Jan 31 17:40:20 2025, MaxMem=   134217728 cpu:         0.0
 (Enter /home/mkochman/programs/g09/l402.exe)
 External calculation of energy and first derivatives.
 Running external command "bash run_external.bash R"
         input file       "/home/mkochman/systems/Z_MRSF_fixed/0_opt_nbd/Gau-3920264.EIn"
         output file      "/home/mkochman/systems/Z_MRSF_fixed/0_opt_nbd/Gau-3920264.EOu"
         message file     "/home/mkochman/systems/Z_MRSF_fixed/0_opt_nbd/Gau-3920264.EMs"
         fchk file        "/home/mkochman/systems/Z_MRSF_fixed/0_opt_nbd/Gau-3920264.EFC"
         mat. el file     "/home/mkochman/systems/Z_MRSF_fixed/0_opt_nbd/Gau-3920264.EUF"
 Recovered energy= -671.055923740     dipole=      0.000000000000      0.000000000000      0.000000000000
 Energy=    -671.055924     NIter=   0.
 Dipole moment=       0.000000       0.000000       0.000000
 Leave Link  402 at Fri Jan 31 17:44:55 2025, MaxMem=   134217728 cpu:         0.0
 (Enter /home/mkochman/programs/g09/l716.exe)
 Dipole        = 0.00000000D+00 0.00000000D+00 0.00000000D+00
 -------------------------------------------------------------------
 Center     Atomic                   Forces (Hartrees/Bohr)
 Number     Number              X              Y              Z
 -------------------------------------------------------------------
      1        6           0.000009020   -0.000000400    0.000000540
      2        6           0.000008610    0.000001390   -0.000006010
      3        6          -0.000001520   -0.000004980    0.000010690
      4        6          -0.000001450    0.000005100   -0.000000520
      5        6           0.000014590   -0.000010800    0.000005450
      6        6           0.000008690   -0.000000180    0.000001600
      7        6          -0.000012900    0.000026160   -0.000013440
      8        6           0.000015480    0.000004240   -0.000010690
      9        7           0.000009880   -0.000015660    0.000009540
     10        6          -0.000002100   -0.000003530    0.000006000
     11        6           0.000003260   -0.000002570    0.000001230
     12        6          -0.000004080    0.000001290    0.000000540
     13        6          -0.000000480    0.000002750   -0.000002770
     14        6          -0.000005510    0.000002500   -0.000000880
     15        1           0.000005020   -0.000000280    0.000000890
     16        1           0.000000820    0.000001180   -0.000000920
     17        1          -0.000000670   -0.000000650    0.000002480
     18        1           0.000002380   -0.000002290    0.000003390
     19        1           0.000004380   -0.000000220    0.000002850
     20        1           0.000004110   -0.000001640    0.000002410
     21        1           0.000001940    0.000000350    0.000000160
     22        1           0.000000060   -0.000000210    0.000000640
     23        1           0.000000410    0.000000270   -0.000001360
     24        1          -0.000000120    0.000000590   -0.000001510
     25        1           0.000002350    0.000000030   -0.000000840
     26        6          -0.000013310    0.000006230    0.000003030
     27        6           0.000004850   -0.000004270    0.000002540
     28        6          -0.000005860   -0.000001290    0.000009890
 -------------------------------------------------------------------
 Cartesian Forces:  Max     0.000026160 RMS     0.000006282
 Leave Link  716 at Fri Jan 31 17:44:55 2025, MaxMem=   134217728 cpu:         0.0
 (Enter /home/mkochman/programs/g09/l103.exe)

 GradGradGradGradGradGradGradGradGradGradGradGradGradGradGradGradGradGrad
 Berny optimization.
 Using GEDIIS/GDIIS optimizer.
 FormGI is forming the generalized inverse of G from B-inverse, IUseBI=4.
 GSVD:  received Info=                   1 from GESDD.
 Internal  Forces:  Max     0.000019026 RMS     0.000003654
 Search for a local minimum.
 Step number   9 out of a maximum of  168
 All quantities printed in internal units (Hartrees-Bohrs-Radians)
 RMS Force = .36541D-05 SwitMx=.10000D-02 MixMth= 2
 Mixed Optimization -- En-DIIS/RFO-DIIS
 Swapping is turned off.
 Update second derivatives using D2CorX and points    1    2    3    4    5
                                                      6    7    8    9
 DE=  3.80D-07 DEPred=-3.51D-08 R=-1.08D+01
 Trust test=-1.08D+01 RLast= 4.48D-03 DXMaxT set to 5.00D-02
 ITU= -1 -1 -1  0  1  0 -1  1  0
     Eigenvalues ---    0.00066   0.00807   0.01082   0.01372   0.01465
     Eigenvalues ---    0.01698   0.01830   0.02119   0.02186   0.02202
     Eigenvalues ---    0.02213   0.02234   0.02240   0.02252   0.02266
     Eigenvalues ---    0.02270   0.02502   0.02956   0.04222   0.04376
     Eigenvalues ---    0.04592   0.04647   0.04862   0.05040   0.05160
     Eigenvalues ---    0.05812   0.06358   0.06740   0.09314   0.09566
     Eigenvalues ---    0.09764   0.09925   0.12494   0.12806   0.15833
     Eigenvalues ---    0.15927   0.15997   0.16000   0.16000   0.16000
     Eigenvalues ---    0.16063   0.18492   0.21994   0.22003   0.23372
     Eigenvalues ---    0.23587   0.24053   0.24299   0.25161   0.25509
     Eigenvalues ---    0.26672   0.27256   0.29521   0.29954   0.34389
     Eigenvalues ---    0.34747   0.34916   0.35008   0.35348   0.35358
     Eigenvalues ---    0.35435   0.35464   0.35476   0.35582   0.35618
     Eigenvalues ---    0.38913   0.41965   0.42496   0.42939   0.44295
     Eigenvalues ---    0.46344   0.46939   0.47697   0.48695   0.50621
     Eigenvalues ---    0.56752   1.00896   1.34020
 En-DIIS/RFO-DIIS IScMMF=        0 using points:     9    8    7    6    5
 RFO step:  Lambda=-3.93357785D-09.
 NNeg= 0 NP= 5 Switch=  2.50D-03 Rises=F DC=  1.40D-07 SmlDif=  1.00D-05
 RMS Error=  0.9389297366D-05 NUsed= 5 EDIIS=F
 DidBck=F Rises=F RFO-DIIS coefs:    1.12581   -0.10510   -0.03545   -0.00089    0.01562
 Iteration  1 RMS(Cart)=  0.00083566 RMS(Int)=  0.00000019
 Iteration  2 RMS(Cart)=  0.00000032 RMS(Int)=  0.00000000
 ITry= 1 IFail=0 DXMaxC= 3.15D-03 DCOld= 1.00D+10 DXMaxT= 5.00D-02 DXLimC= 3.00D+00 Rises=F
 Variable       Old X    -DE/DX   Delta X   Delta X   Delta X     New X
                                 (Linear)    (Quad)   (Total)
    R1        2.90009   0.00000   0.00000   0.00001   0.00001   2.90010
    R2        2.92791   0.00000   0.00000   0.00000   0.00000   2.92791
    R3        2.05627   0.00000   0.00000   0.00000  -0.00001   2.05626
    R4        2.91284  -0.00001  -0.00001  -0.00004  -0.00005   2.91278
    R5        2.51505  -0.00001  -0.00001  -0.00002  -0.00003   2.51503
    R6        2.04622   0.00000   0.00000   0.00000   0.00000   2.04622
    R7        2.89850   0.00000   0.00000   0.00001   0.00001   2.89851
    R8        2.04615   0.00000   0.00000   0.00000   0.00000   2.04615
    R9        2.91945   0.00000  -0.00001  -0.00001  -0.00002   2.91944
   R10        2.92762   0.00000  -0.00001  -0.00001  -0.00002   2.92760
   R11        2.05626   0.00000   0.00000  -0.00001  -0.00001   2.05625
   R12        2.65901  -0.00001  -0.00001  -0.00002  -0.00002   2.65899
   R13        2.57565   0.00000   0.00001   0.00000   0.00001   2.57566
   R14        2.06477   0.00000   0.00000   0.00000   0.00000   2.06478
   R15        2.06329   0.00000   0.00000  -0.00001  -0.00001   2.06329
   R16        2.17786   0.00002   0.00001   0.00001   0.00002   2.17787
   R17        2.66658  -0.00001  -0.00002  -0.00003  -0.00004   2.66654
   R18        2.65083  -0.00001  -0.00001  -0.00001  -0.00002   2.65081
   R19        2.65150  -0.00001  -0.00001  -0.00002  -0.00002   2.65147
   R20        2.70196   0.00000  -0.00001   0.00000   0.00000   2.70196
   R21        2.62566   0.00000  -0.00001   0.00000  -0.00001   2.62565
   R22        2.04760   0.00000   0.00000   0.00000   0.00000   2.04760
   R23        2.63212  -0.00001   0.00000  -0.00001  -0.00001   2.63211
   R24        2.04977   0.00000   0.00000   0.00000  -0.00001   2.04977
   R25        2.63206   0.00000   0.00000   0.00000  -0.00001   2.63205
   R26        2.04996   0.00000   0.00000   0.00000   0.00000   2.04996
   R27        2.62571   0.00000  -0.00001   0.00000  -0.00001   2.62570
   R28        2.04965   0.00000   0.00000   0.00000  -0.00001   2.04965
   R29        2.04734   0.00000   0.00000   0.00000   0.00000   2.04734
   R30        2.28229   0.00000   0.00000   0.00000   0.00000   2.28229
    A1        1.72982   0.00000   0.00001   0.00002   0.00004   1.72985
    A2        2.03612   0.00000   0.00000   0.00000   0.00000   2.03612
    A3        1.86366   0.00000   0.00000   0.00000   0.00000   1.86366
    A4        2.06608   0.00000   0.00000   0.00000   0.00001   2.06608
    A5        1.71448   0.00000  -0.00001  -0.00002  -0.00003   1.71445
    A6        2.00750   0.00000  -0.00001  -0.00001  -0.00002   2.00748
    A7        1.86930   0.00000   0.00000   0.00000   0.00000   1.86930
    A8        2.17449   0.00000   0.00000   0.00002   0.00002   2.17450
    A9        2.23733   0.00000   0.00000  -0.00002  -0.00001   2.23731
   A10        1.87069   0.00000   0.00000   0.00000   0.00000   1.87070
   A11        2.23677   0.00000   0.00000  -0.00001  -0.00001   2.23676
   A12        2.17373   0.00000   0.00000   0.00001   0.00001   2.17374
   A13        1.86474   0.00000   0.00001  -0.00001   0.00000   1.86474
   A14        1.73014   0.00000   0.00000   0.00002   0.00002   1.73016
   A15        2.03537   0.00000   0.00000   0.00000   0.00000   2.03537
   A16        1.72246   0.00000  -0.00001  -0.00002  -0.00003   1.72243
   A17        2.00019   0.00000   0.00000   0.00000   0.00000   2.00019
   A18        2.06692   0.00000   0.00000   0.00001   0.00000   2.06692
   A19        2.18205  -0.00001   0.00001  -0.00003  -0.00002   2.18203
   A20        1.84801   0.00000   0.00000   0.00000   0.00000   1.84801
   A21        2.25221   0.00002  -0.00001   0.00003   0.00002   2.25223
   A22        1.61166   0.00000   0.00000   0.00000   0.00000   1.61166
   A23        1.98042   0.00000   0.00000   0.00000   0.00000   1.98043
   A24        1.97362   0.00000   0.00000   0.00000  -0.00001   1.97362
   A25        1.98286   0.00000   0.00000   0.00000   0.00000   1.98286
   A26        1.97178   0.00000  -0.00001   0.00000  -0.00001   1.97177
   A27        1.92663   0.00000   0.00001   0.00001   0.00001   1.92664
   A28        2.07915   0.00000   0.00001   0.00001   0.00002   2.07917
   A29        2.10650   0.00000  -0.00001   0.00001   0.00000   2.10650
   A30        2.09753   0.00000   0.00000  -0.00002  -0.00002   2.09751
   A31        2.09969   0.00000   0.00000   0.00000  -0.00001   2.09968
   A32        2.08309   0.00000   0.00001   0.00001   0.00001   2.08311
   A33        2.10040   0.00000   0.00000   0.00000   0.00000   2.10040
   A34        2.09745   0.00000   0.00000   0.00000   0.00000   2.09744
   A35        2.08967   0.00000   0.00000   0.00000   0.00000   2.08966
   A36        2.09607   0.00000   0.00000   0.00000   0.00001   2.09608
   A37        2.09310   0.00000   0.00000   0.00000   0.00000   2.09311
   A38        2.09494   0.00000   0.00000   0.00000   0.00000   2.09493
   A39        2.09515   0.00000   0.00000   0.00000   0.00000   2.09515
   A40        2.09812   0.00000   0.00000   0.00000   0.00000   2.09812
   A41        2.09630   0.00000   0.00000   0.00000   0.00001   2.09631
   A42        2.08876   0.00000   0.00000   0.00000  -0.00001   2.08875
   A43        2.09886   0.00000   0.00000  -0.00001  -0.00001   2.09885
   A44        2.08175   0.00000   0.00001   0.00001   0.00001   2.08176
   A45        2.10257   0.00000   0.00000   0.00000   0.00000   2.10257
   A46        1.86674   0.00000  -0.00001   0.00000   0.00000   1.86674
   A47        2.18191   0.00000   0.00000  -0.00001   0.00000   2.18191
   A48        2.23327   0.00000   0.00000   0.00000   0.00000   2.23328
   A49        3.16889   0.00000   0.00000   0.00003   0.00003   3.16892
   A50        3.15629   0.00001  -0.00004   0.00024   0.00020   3.15649
   A51        3.11987   0.00001  -0.00004   0.00025   0.00021   3.12008
   A52        3.14532   0.00000  -0.00001  -0.00001  -0.00002   3.14530
   A53        3.14290   0.00000   0.00000  -0.00001  -0.00001   3.14289
   A54        3.14234   0.00000  -0.00001  -0.00001  -0.00001   3.14233
    D1        0.62040   0.00000  -0.00003  -0.00004  -0.00007   0.62033
    D2       -2.58558   0.00000  -0.00001   0.00000  -0.00001  -2.58559
    D3        2.85884   0.00000  -0.00002  -0.00001  -0.00003   2.85881
    D4       -0.34713   0.00000   0.00000   0.00003   0.00003  -0.34710
    D5       -1.15158   0.00000  -0.00003  -0.00002  -0.00005  -1.15163
    D6        1.92563   0.00000  -0.00001   0.00001   0.00001   1.92564
    D7       -0.92967   0.00000   0.00001   0.00004   0.00005  -0.92962
    D8       -2.97255   0.00000   0.00002   0.00004   0.00006  -2.97249
    D9        1.09902   0.00000   0.00001   0.00004   0.00004   1.09906
   D10        3.13528   0.00000   0.00000   0.00001   0.00002   3.13530
   D11        1.09241   0.00000   0.00001   0.00001   0.00002   1.09242
   D12       -1.11921   0.00000   0.00000   0.00001   0.00001  -1.11921
   D13        0.96541   0.00000   0.00002   0.00004   0.00005   0.96546
   D14       -1.07747   0.00000   0.00002   0.00004   0.00005  -1.07741
   D15        2.99410   0.00000   0.00001   0.00003   0.00004   2.99414
   D16        1.14435   0.00000   0.00000  -0.00001  -0.00001   1.14434
   D17       -1.94697   0.00000   0.00001   0.00002   0.00003  -1.94695
   D18       -0.63878   0.00000  -0.00001  -0.00003  -0.00004  -0.63882
   D19        2.55308   0.00000   0.00000   0.00000   0.00000   2.55308
   D20       -2.84995   0.00000   0.00000  -0.00002  -0.00002  -2.84997
   D21        0.34191   0.00000   0.00000   0.00001   0.00002   0.34193
   D22       -0.00107   0.00000   0.00003   0.00002   0.00005  -0.00102
   D23        3.07454   0.00000   0.00001   0.00003   0.00004   3.07458
   D24       -3.07522   0.00000   0.00001  -0.00002  -0.00001  -3.07523
   D25        0.00038   0.00000  -0.00001  -0.00001  -0.00002   0.00036
   D26        1.16213   0.00000  -0.00003  -0.00002  -0.00005   1.16209
   D27       -0.61873   0.00000  -0.00002   0.00000  -0.00002  -0.61875
   D28       -2.85804   0.00000  -0.00002  -0.00003  -0.00004  -2.85808
   D29       -1.91647   0.00000  -0.00001  -0.00002  -0.00003  -1.91650
   D30        2.58585   0.00000   0.00000  -0.00001  -0.00001   2.58584
   D31        0.34654   0.00000   0.00000  -0.00003  -0.00003   0.34651
   D32        1.94707   0.00000   0.00000  -0.00001   0.00000   1.94706
   D33       -1.15222   0.00000   0.00001  -0.00002  -0.00001  -1.15223
   D34       -2.54969   0.00000   0.00000   0.00001   0.00001  -2.54968
   D35        0.63421   0.00000   0.00001   0.00000   0.00000   0.63422
   D36       -0.33588   0.00000  -0.00001   0.00000  -0.00001  -0.33589
   D37        2.84802   0.00000   0.00000  -0.00001  -0.00001   2.84800
   D38        0.92912   0.00000   0.00000  -0.00003  -0.00003   0.92909
   D39        2.96991   0.00000   0.00000  -0.00003  -0.00003   2.96988
   D40       -1.10116   0.00000   0.00000  -0.00002  -0.00002  -1.10118
   D41       -0.96890   0.00000  -0.00001  -0.00002  -0.00003  -0.96893
   D42        1.07190   0.00000  -0.00001  -0.00002  -0.00003   1.07186
   D43       -2.99918   0.00000  -0.00001  -0.00001  -0.00002  -2.99920
   D44       -3.13603   0.00000   0.00000   0.00000  -0.00001  -3.13604
   D45       -1.09524   0.00000   0.00000  -0.00001  -0.00001  -1.09525
   D46        1.11687   0.00000   0.00000   0.00000   0.00000   1.11687
   D47        0.06513   0.00000   0.00029   0.00099   0.00128   0.06641
   D48       -3.07606   0.00000   0.00029   0.00099   0.00128  -3.07477
   D49       -3.12811   0.00000   0.00028   0.00099   0.00127  -3.12683
   D50        0.01389   0.00000   0.00028   0.00100   0.00128   0.01517
   D51        0.00332   0.00000   0.00000   0.00002   0.00002   0.00335
   D52        3.09270   0.00000   0.00000  -0.00001  -0.00001   3.09268
   D53       -3.09366   0.00000   0.00001   0.00001   0.00002  -3.09364
   D54       -0.00429   0.00000   0.00000  -0.00002  -0.00002  -0.00430
   D55        0.00007   0.00000   0.00000   0.00000   0.00000   0.00007
   D56       -3.14142   0.00000   0.00000   0.00000   0.00001  -3.14142
   D57       -3.14118   0.00000   0.00000   0.00000   0.00000  -3.14118
   D58        0.00051   0.00000   0.00000   0.00000   0.00000   0.00052
   D59       -0.00014   0.00000   0.00000   0.00000  -0.00001  -0.00014
   D60       -3.14158   0.00000   0.00000  -0.00001  -0.00002   3.14159
   D61        3.14112   0.00000   0.00000   0.00000   0.00000   3.14111
   D62       -0.00033   0.00000   0.00000  -0.00001  -0.00002  -0.00034
   D63        0.00006   0.00000   0.00000   0.00001   0.00001   0.00007
   D64       -3.14153   0.00000   0.00000   0.00001   0.00001  -3.14153
   D65        3.14155   0.00000   0.00000   0.00000   0.00000   3.14155
   D66       -0.00004   0.00000   0.00000   0.00000   0.00000  -0.00004
   D67       -0.00013   0.00000   0.00000  -0.00001  -0.00001  -0.00014
   D68        3.14152   0.00000   0.00000   0.00000   0.00000   3.14152
   D69        3.14146   0.00000   0.00000   0.00000  -0.00001   3.14146
   D70       -0.00007   0.00000   0.00000   0.00000   0.00000  -0.00008
   D71        0.00007   0.00000   0.00000   0.00000   0.00000   0.00007
   D72       -3.14155   0.00000   0.00000   0.00000   0.00001  -3.14154
   D73       -3.14158   0.00000   0.00000   0.00000   0.00000  -3.14159
   D74       -0.00001   0.00000   0.00000   0.00000   0.00000  -0.00001
   D75        0.00007   0.00000   0.00000   0.00001   0.00001   0.00007
   D76        3.14151   0.00000   0.00000   0.00001   0.00002   3.14153
   D77       -3.14150   0.00000   0.00000   0.00000   0.00000  -3.14150
   D78       -0.00006   0.00000   0.00000   0.00001   0.00001  -0.00005
         Item               Value     Threshold  Converged?
 Maximum Force            0.000019     0.000450     YES
 RMS     Force            0.000004     0.000300     YES
 Maximum Displacement     0.003149     0.001800     NO 
 RMS     Displacement     0.000836     0.001200     YES
 Predicted change in Energy=-7.140785D-09
 GradGradGradGradGradGradGradGradGradGradGradGradGradGradGradGradGradGrad

 Leave Link  103 at Fri Jan 31 17:44:55 2025, MaxMem=   134217728 cpu:         0.0
 (Enter /home/mkochman/programs/g09/l202.exe)
                          Input orientation:                          
 ---------------------------------------------------------------------
 Center     Atomic      Atomic             Coordinates (Angstroms)
 Number     Number       Type             X           Y           Z
 ---------------------------------------------------------------------
      1          6           0       -8.340667   -0.518711    4.663712
      2          6           0       -9.118943   -0.866589    3.387595
      3          6           0       -8.652494   -0.082457    2.418657
      4          6           0       -7.559164    0.798731    3.035709
      5          6           0       -6.395499   -0.139409    3.426206
      6          6           0       -8.174905    1.005764    4.442154
      7          6           0       -6.218786   -1.998207    5.077987
      8          6           0       -2.766389   -0.191519    1.641654
      9          7           0       -5.705334   -2.866603    5.635183
     10          6           0       -2.438259    0.729163    0.635482
     11          6           0       -1.186044    0.694166    0.034431
     12          6           0       -0.247140   -0.256623    0.427484
     13          6           0       -0.564006   -1.174764    1.425767
     14          6           0       -1.814248   -1.145619    2.031283
     15          1           0       -8.767123   -0.861253    5.604360
     16          1           0       -9.856426   -1.655944    3.313298
     17          1           0       -8.921317   -0.083205    1.369782
     18          1           0       -7.261533    1.676847    2.466200
     19          1           0       -7.492581    1.477226    5.153494
     20          1           0       -9.126497    1.540484    4.416263
     21          1           0       -3.170729    1.467655    0.331867
     22          1           0       -0.942166    1.410584   -0.742631
     23          1           0        0.729794   -0.281885   -0.043403
     24          1           0        0.164880   -1.916398    1.734181
     25          1           0       -2.065125   -1.857859    2.808166
     26          6           0       -5.132330   -0.160216    2.806663
     27          6           0       -4.052652   -0.163382    2.265444
     28          6           0       -6.877321   -0.937444    4.420539
 ---------------------------------------------------------------------
                    Distance matrix (angstroms):
                    1          2          3          4          5
     1  C    0.000000
     2  C    1.534669   0.000000
     3  C    2.308208   1.330894   0.000000
     4  C    2.235351   2.308685   1.533824   0.000000
     5  C    2.336444   2.819119   2.472332   1.544899   0.000000
     6  C    1.549384   2.347128   2.346669   1.549221   2.347309
     7  C    2.619716   3.542443   4.082287   3.713540   2.492938
     8  C    6.349209   6.622611   5.938170   5.088682   4.044475
     9  N    3.660782   4.550213   5.175254   4.860928   3.576800
    10  C    7.254119   7.399466   6.515762   5.655935   4.919584
    11  C    8.607551   8.752746   7.876265   7.045230   6.271954
    12  C    9.138900   9.372471   8.639738   7.834687   6.841666
    13  C    8.449328   8.782408   8.222080   7.444383   6.251402
    14  C    7.065184   7.434784   6.931232   6.147636   4.893478
    15  H    1.088127   2.244517   3.281519   3.288264   3.300002
    16  H    2.326895   1.082812   2.173867   3.373410   3.780297
    17  H    3.372951   2.173549   1.082777   2.325637   3.257575
    18  H    3.288474   3.281464   2.243252   1.088123   2.229442
    19  H    2.223263   3.355133   3.355195   2.224814   2.607800
    20  H    2.217892   2.617673   2.617068   2.216452   3.355683
    21  H    7.031272   7.082896   6.066900   5.197748   4.749392
    22  H    9.364216   9.439490   8.465936   7.644272   7.037082
    23  H   10.221853  10.445633   9.702001   8.908170   7.926429
    24  H    9.103845   9.488164   9.032050   8.290161   7.004228
    25  H    6.679729   7.146657   6.833534   6.106858   4.699700
    26  C    3.724322   4.090175   3.542337   2.619460   1.407076
    27  C    4.925953   5.236509   4.603104   3.716799   2.614742
    28  C    1.541379   2.469183   2.808874   2.323138   1.362979
                    6          7          8          9         10
     6  C    0.000000
     7  C    3.640677   0.000000
     8  C    6.207120   5.195339   0.000000
     9  N    4.745242   1.152481   5.633982   0.000000
    10  C    6.890309   6.439470   1.402750   6.971393   0.000000
    11  C    8.268573   7.616746   2.421796   8.029414   1.389435
    12  C    8.975559   7.766649   2.797331   7.982732   2.411647
    13  C    8.472253   6.781836   2.421542   6.856731   2.786093
    14  C    7.134332   5.423030   1.403100   5.575879   2.419186
    15  H    2.277542   2.839675   7.222215   3.660181   8.202054
    16  H    3.344625   4.057548   7.430179   4.907994   8.239456
    17  H    3.344019   4.972091   6.161882   6.023578   6.574890
    18  H    2.277937   4.627610   4.937306   5.753881   5.245341
    19  H    1.092632   3.702282   6.120018   4.721771   6.820425
    20  H    1.091844   4.627634   7.151872   5.710739   7.725612
    21  H    6.492271   6.620310   2.152183   7.303094   1.083543
    22  H    8.908333   8.564004   3.402843   9.036516   2.145186
    23  H   10.053453   8.800975   3.882123   8.963146   3.394063
    24  H    9.242519   7.206866   3.402367   7.111970   3.870719
    25  H    6.942597   4.735470   2.151560   4.718126   3.398892
    26  C    3.645765   3.117292   2.637405   3.956437   3.572539
    27  C    4.806031   3.996138   1.429818   4.625355   2.461641
    28  C    2.336718   1.411072   5.017806   2.563311   6.067084
                   11         12         13         14         15
    11  C    0.000000
    12  C    1.392850   0.000000
    13  C    2.411565   1.392823   0.000000
    14  C    2.786911   2.412118   1.389462   0.000000
    15  H    9.534999   9.987779   9.211409   7.822417   0.000000
    16  H    9.562924  10.130370   9.494386   8.159694   2.658398
    17  H    7.888087   8.726932   8.428480   7.216421   4.308224
    18  H    6.617456   7.556214   7.353302   6.150477   4.307761
    19  H    8.160294   8.822574   8.302659   6.990778   2.701151
    20  H    9.108650   9.898633   9.467412   8.146917   2.703528
    21  H    2.150751   3.395534   3.869626   3.399597   8.033842
    22  H    1.084691   2.152164   3.395435   3.871602  10.328383
    23  H    2.151550   1.084792   2.151654   3.394483  11.064553
    24  H    3.395466   2.152224   1.084627   2.144602   9.791440
    25  H    3.870300   3.396568   2.151977   1.083407   7.329986
    26  C    4.897797   5.434599   4.879115   3.547097   4.640074
    27  C    3.732325   4.227140   3.728083   2.455621   5.819074
    28  C    7.368225   7.769640   6.991633   5.602373   2.231275
                   16         17         18         19         20
    16  H    0.000000
    17  H    2.669306   0.000000
    18  H    4.307962   2.656087   0.000000
    19  H    4.334839   4.335055   2.704585   0.000000
    20  H    3.459260   3.458253   2.701747   1.793653   0.000000
    21  H    7.958916   6.045800   4.618854   6.475074   7.222103
    22  H   10.262465   8.388119   7.092383   8.813437   9.675451
    23  H   11.190332   9.756050   8.602095   9.884820  10.970694
    24  H   10.148301   9.276441   8.282443   9.046828  10.270019
    25  H    7.810269   7.226736   6.293944   6.788271   7.999855
    26  C    4.981060   4.053021   2.832705   3.709396   4.629964
    27  C    6.083546   4.951013   3.704546   4.781792   5.768283
    28  C    3.258418   3.770247   3.286576   2.597383   3.346482
                   21         22         23         24         25
    21  H    0.000000
    22  H    2.474732   0.000000
    23  H    4.291363   2.479681   0.000000
    24  H    4.954250   4.292896   2.480034   0.000000
    25  H    4.291091   4.954989   4.292635   2.475842   0.000000
    26  C    3.552810   5.711600   6.519369   5.682853   3.505672
    27  C    2.678953   4.604455   5.311931   4.598139   2.667595
    28  C    6.020014   8.209606   8.844475   7.600491   5.157920
                   26         27         28
    26  C    0.000000
    27  C    1.207738   0.000000
    28  C    2.500735   3.636257   0.000000
 Symmetry turned off by external request.
 Stoichiometry    C16H11N
 Framework group  C1[X(C16H11N)]
 Deg. of freedom    78
 Full point group                 C1      NOp   1
 Rotational constants (GHZ):      1.0953956      0.2150207      0.1880013
 Leave Link  202 at Fri Jan 31 17:44:55 2025, MaxMem=   134217728 cpu:         0.0
 (Enter /home/mkochman/programs/g09/l301.exe)
 Standard basis: STO-3G (5D, 7F)
 Ernie: Thresh=  0.10000D-02 Tol=  0.10000D-05 Strict=F.
    96 basis functions,   288 primitive gaussians,    96 cartesian basis functions
    57 alpha electrons       57 beta electrons
       nuclear repulsion energy       978.3915776090 Hartrees.
 IExCor=    0 DFT=F Ex=HF Corr=None ExCW=0 ScaHFX=  1.000000
 ScaDFX=  1.000000  1.000000  1.000000  1.000000 ScalE2=  1.000000  1.000000
 IRadAn=      0 IRanWt=     -1 IRanGd=            0 ICorTp=0 IEmpDi=  4
 NAtoms=   28 NActive=   28 NUniq=   28 SFac= 1.00D+00 NAtFMM=   60 NAOKFM=F Big=F
 Integral buffers will be    131072 words long.
 Raffenetti 1 integral format.
 Two-electron integral symmetry is turned off.
 Leave Link  301 at Fri Jan 31 17:44:55 2025, MaxMem=   134217728 cpu:         0.0
 (Enter /home/mkochman/programs/g09/l402.exe)
 External calculation of energy and first derivatives.
 Running external command "bash run_external.bash R"
         input file       "/home/mkochman/systems/Z_MRSF_fixed/0_opt_nbd/Gau-3920264.EIn"
         output file      "/home/mkochman/systems/Z_MRSF_fixed/0_opt_nbd/Gau-3920264.EOu"
         message file     "/home/mkochman/systems/Z_MRSF_fixed/0_opt_nbd/Gau-3920264.EMs"
         fchk file        "/home/mkochman/systems/Z_MRSF_fixed/0_opt_nbd/Gau-3920264.EFC"
         mat. el file     "/home/mkochman/systems/Z_MRSF_fixed/0_opt_nbd/Gau-3920264.EUF"
 Recovered energy= -671.055923440     dipole=      0.000000000000      0.000000000000      0.000000000000
 Energy=    -671.055923     NIter=   0.
 Dipole moment=       0.000000       0.000000       0.000000
 Leave Link  402 at Fri Jan 31 17:49:30 2025, MaxMem=   134217728 cpu:         0.0
 (Enter /home/mkochman/programs/g09/l716.exe)
 Dipole        = 0.00000000D+00 0.00000000D+00 0.00000000D+00
 -------------------------------------------------------------------
 Center     Atomic                   Forces (Hartrees/Bohr)
 Number     Number              X              Y              Z
 -------------------------------------------------------------------
      1        6           0.000006980   -0.000001780    0.000003920
      2        6          -0.000001580    0.000001510    0.000008900
      3        6           0.000007220    0.000003530    0.000000310
      4        6          -0.000000380    0.000004870   -0.000001070
      5        6           0.000013920   -0.000022460    0.000016070
      6        6          -0.000002840    0.000000040   -0.000001090
      7        6           0.000003830   -0.000004670    0.000005260
      8        6           0.000003330   -0.000005170    0.000004030
      9        7           0.000001250    0.000001120   -0.000000760
     10        6          -0.000003140    0.000001480    0.000001240
     11        6           0.000003020   -0.000000340   -0.000001010
     12        6           0.000001460    0.000000040   -0.000001180
     13        6           0.000003380   -0.000000500   -0.000001740
     14        6           0.000001170   -0.000000360   -0.000000110
     15        1           0.000001950   -0.000000380    0.000003370
     16        1           0.000001540    0.000000650    0.000001340
     17        1           0.000000830   -0.000000100    0.000001960
     18        1           0.000003120    0.000000750    0.000001680
     19        1           0.000002000   -0.000000910    0.000002140
     20        1           0.000000980    0.000001040    0.000003320
     21        1           0.000000940    0.000000350    0.000000600
     22        1           0.000001020    0.000000850   -0.000000940
     23        1           0.000001440    0.000000070   -0.000001630
     24        1           0.000002360   -0.000000550   -0.000001690
     25        1           0.000001680   -0.000000040   -0.000000720
     26        6          -0.000004100    0.000011920   -0.000007580
     27        6          -0.000002590    0.000006130   -0.000003120
     28        6          -0.000000780    0.000006100   -0.000006630
 -------------------------------------------------------------------
 Cartesian Forces:  Max     0.000022460 RMS     0.000004635
 Leave Link  716 at Fri Jan 31 17:49:30 2025, MaxMem=   134217728 cpu:         0.0
 (Enter /home/mkochman/programs/g09/l103.exe)

 GradGradGradGradGradGradGradGradGradGradGradGradGradGradGradGradGradGrad
 Berny optimization.
 Using GEDIIS/GDIIS optimizer.
 FormGI is forming the generalized inverse of G from B-inverse, IUseBI=4.
 GSVD:  received Info=                   1 from GESDD.
 Internal  Forces:  Max     0.000016076 RMS     0.000002551
 Search for a local minimum.
 Step number  10 out of a maximum of  168
 All quantities printed in internal units (Hartrees-Bohrs-Radians)
 RMS Force = .25506D-05 SwitMx=.10000D-02 MixMth= 2
 Mixed Optimization -- En-DIIS/RFO-DIIS
 Swapping is turned off.
 Update second derivatives using D2CorX and points    1    2    3    4    5
                                                      6    7    8    9   10
 DE=  3.00D-07 DEPred=-7.14D-09 R=-4.20D+01
 Trust test=-4.20D+01 RLast= 2.59D-03 DXMaxT set to 5.00D-02
 ITU= -1 -1 -1 -1  0  1  0 -1  1  0
     Eigenvalues ---    0.00057   0.00807   0.01082   0.01372   0.01464
     Eigenvalues ---    0.01698   0.01848   0.02119   0.02186   0.02202
     Eigenvalues ---    0.02216   0.02234   0.02240   0.02252   0.02266
     Eigenvalues ---    0.02270   0.02581   0.02962   0.04344   0.04400
     Eigenvalues ---    0.04584   0.04648   0.04897   0.05067   0.05217
     Eigenvalues ---    0.05819   0.06721   0.08689   0.09362   0.09606
     Eigenvalues ---    0.09809   0.09954   0.12496   0.12788   0.15626
     Eigenvalues ---    0.15923   0.15986   0.16000   0.16000   0.16005
     Eigenvalues ---    0.16066   0.18489   0.21899   0.22033   0.22153
     Eigenvalues ---    0.23909   0.24210   0.24292   0.25427   0.25521
     Eigenvalues ---    0.26675   0.27219   0.29421   0.30596   0.34389
     Eigenvalues ---    0.34874   0.34921   0.35049   0.35347   0.35359
     Eigenvalues ---    0.35450   0.35473   0.35501   0.35586   0.35641
     Eigenvalues ---    0.38711   0.41856   0.42593   0.42939   0.44351
     Eigenvalues ---    0.46364   0.46913   0.47700   0.48953   0.50770
     Eigenvalues ---    0.56974   1.00926   1.33784
 En-DIIS/RFO-DIIS IScMMF=        0 using points:    10    9    8    7    6
 RFO step:  Lambda=-2.22159676D-09.
 NNeg= 0 NP= 5 Switch=  2.50D-03 Rises=F DC= -2.40D-07 SmlDif=  1.00D-05
 RMS Error=  0.6026995828D-05 NUsed= 5 EDIIS=F
 DidBck=T Rises=F RFO-DIIS coefs:    0.64303    0.44176   -0.07869   -0.01505    0.00895
 Iteration  1 RMS(Cart)=  0.00013671 RMS(Int)=  0.00000001
 Iteration  2 RMS(Cart)=  0.00000001 RMS(Int)=  0.00000001
 ITry= 1 IFail=0 DXMaxC= 4.29D-04 DCOld= 1.00D+10 DXMaxT= 5.00D-02 DXLimC= 3.00D+00 Rises=F
 Variable       Old X    -DE/DX   Delta X   Delta X   Delta X     New X
                                 (Linear)    (Quad)   (Total)
    R1        2.90010   0.00000   0.00000   0.00000   0.00000   2.90010
    R2        2.92791   0.00000   0.00000   0.00000   0.00000   2.92791
    R3        2.05626   0.00000   0.00000   0.00000   0.00000   2.05626
    R4        2.91278   0.00000   0.00001  -0.00002   0.00000   2.91278
    R5        2.51503   0.00000   0.00001   0.00000   0.00000   2.51503
    R6        2.04622   0.00000   0.00000   0.00000   0.00000   2.04622
    R7        2.89851   0.00000   0.00000  -0.00001   0.00000   2.89850
    R8        2.04615   0.00000   0.00000   0.00000   0.00000   2.04615
    R9        2.91944   0.00001   0.00000   0.00001   0.00001   2.91945
   R10        2.92760   0.00000   0.00000   0.00000   0.00000   2.92760
   R11        2.05625   0.00000   0.00000   0.00000   0.00000   2.05626
   R12        2.65899   0.00000   0.00001  -0.00001   0.00000   2.65899
   R13        2.57566   0.00000   0.00000  -0.00001  -0.00001   2.57565
   R14        2.06478   0.00000   0.00000   0.00000   0.00000   2.06477
   R15        2.06329   0.00000   0.00000   0.00000   0.00000   2.06329
   R16        2.17787   0.00000   0.00000   0.00000   0.00000   2.17787
   R17        2.66654   0.00000   0.00001   0.00000   0.00000   2.66654
   R18        2.65081   0.00000   0.00000  -0.00001   0.00000   2.65081
   R19        2.65147   0.00000   0.00001   0.00000   0.00000   2.65148
   R20        2.70196   0.00000   0.00000   0.00001   0.00001   2.70197
   R21        2.62565   0.00000   0.00000   0.00001   0.00000   2.62566
   R22        2.04760   0.00000   0.00000   0.00000   0.00000   2.04760
   R23        2.63211   0.00000   0.00000   0.00000   0.00000   2.63211
   R24        2.04977   0.00000   0.00000   0.00000   0.00000   2.04977
   R25        2.63205   0.00000   0.00000   0.00000   0.00000   2.63205
   R26        2.04996   0.00000   0.00000   0.00000   0.00000   2.04996
   R27        2.62570   0.00000   0.00000   0.00000   0.00000   2.62571
   R28        2.04965   0.00000   0.00000   0.00000   0.00000   2.04965
   R29        2.04734   0.00000   0.00000   0.00000   0.00000   2.04734
   R30        2.28229   0.00000   0.00000   0.00000   0.00000   2.28230
    A1        1.72985   0.00000  -0.00001  -0.00001  -0.00002   1.72983
    A2        2.03612   0.00000   0.00000   0.00000   0.00000   2.03612
    A3        1.86366   0.00000   0.00000   0.00000   0.00000   1.86366
    A4        2.06608   0.00000   0.00000   0.00000   0.00000   2.06608
    A5        1.71445   0.00000   0.00001   0.00001   0.00001   1.71447
    A6        2.00748   0.00000   0.00000   0.00000   0.00000   2.00748
    A7        1.86930   0.00000   0.00000   0.00000   0.00000   1.86930
    A8        2.17450   0.00000  -0.00001   0.00002   0.00001   2.17451
    A9        2.23731   0.00000   0.00001  -0.00002  -0.00001   2.23730
   A10        1.87070   0.00000   0.00000   0.00000   0.00000   1.87070
   A11        2.23676   0.00000   0.00000  -0.00001  -0.00001   2.23676
   A12        2.17374   0.00000   0.00000   0.00001   0.00001   2.17375
   A13        1.86474   0.00000   0.00000  -0.00001  -0.00001   1.86473
   A14        1.73016   0.00000   0.00000   0.00000  -0.00001   1.73015
   A15        2.03537   0.00000   0.00000   0.00001   0.00000   2.03537
   A16        1.72243   0.00000   0.00000   0.00001   0.00001   1.72244
   A17        2.00019   0.00000   0.00000  -0.00001  -0.00001   2.00018
   A18        2.06692   0.00000   0.00000   0.00001   0.00001   2.06693
   A19        2.18203  -0.00001   0.00001  -0.00006  -0.00005   2.18198
   A20        1.84801   0.00000   0.00000   0.00000   0.00000   1.84801
   A21        2.25223   0.00002  -0.00001   0.00007   0.00005   2.25229
   A22        1.61166   0.00000   0.00000   0.00000   0.00000   1.61166
   A23        1.98043   0.00000   0.00000  -0.00001  -0.00001   1.98042
   A24        1.97362   0.00000   0.00000   0.00000   0.00000   1.97362
   A25        1.98286   0.00000   0.00000   0.00000   0.00000   1.98286
   A26        1.97177   0.00000   0.00000   0.00001   0.00001   1.97178
   A27        1.92664   0.00000   0.00000   0.00000   0.00000   1.92664
   A28        2.07917   0.00000   0.00000   0.00000   0.00000   2.07917
   A29        2.10650   0.00000   0.00000   0.00000  -0.00001   2.10650
   A30        2.09751   0.00000   0.00001   0.00000   0.00001   2.09752
   A31        2.09968   0.00000   0.00000   0.00000   0.00000   2.09968
   A32        2.08311   0.00000   0.00000   0.00000   0.00000   2.08311
   A33        2.10040   0.00000   0.00000   0.00000   0.00000   2.10040
   A34        2.09744   0.00000   0.00000   0.00000   0.00000   2.09744
   A35        2.08966   0.00000   0.00000   0.00000   0.00000   2.08966
   A36        2.09608   0.00000   0.00000   0.00000   0.00000   2.09608
   A37        2.09311   0.00000   0.00000   0.00000   0.00000   2.09311
   A38        2.09493   0.00000   0.00000   0.00000   0.00000   2.09493
   A39        2.09515   0.00000   0.00000   0.00000   0.00000   2.09515
   A40        2.09812   0.00000   0.00000   0.00000   0.00000   2.09812
   A41        2.09631   0.00000   0.00000   0.00000   0.00000   2.09631
   A42        2.08875   0.00000   0.00000   0.00000   0.00000   2.08876
   A43        2.09885   0.00000   0.00000   0.00000   0.00000   2.09885
   A44        2.08176   0.00000   0.00000   0.00000   0.00000   2.08176
   A45        2.10257   0.00000   0.00000   0.00000   0.00000   2.10257
   A46        1.86674   0.00000   0.00000   0.00001   0.00001   1.86675
   A47        2.18191   0.00000   0.00000  -0.00002  -0.00001   2.18190
   A48        2.23328   0.00000   0.00000   0.00001   0.00001   2.23329
   A49        3.16892   0.00000   0.00000   0.00000   0.00000   3.16892
   A50        3.15649  -0.00001  -0.00009  -0.00002  -0.00011   3.15638
   A51        3.12008  -0.00001  -0.00010  -0.00003  -0.00012   3.11996
   A52        3.14530   0.00000   0.00001  -0.00001  -0.00001   3.14529
   A53        3.14289   0.00000   0.00000   0.00000   0.00000   3.14289
   A54        3.14233   0.00000   0.00000   0.00000   0.00000   3.14233
    D1        0.62033   0.00000   0.00002   0.00001   0.00003   0.62036
    D2       -2.58559   0.00000   0.00000   0.00001   0.00002  -2.58557
    D3        2.85881   0.00000   0.00001   0.00001   0.00002   2.85883
    D4       -0.34710   0.00000  -0.00001   0.00001   0.00000  -0.34710
    D5       -1.15163   0.00000   0.00002   0.00001   0.00002  -1.15161
    D6        1.92564   0.00000   0.00000   0.00001   0.00001   1.92564
    D7       -0.92962   0.00000  -0.00001  -0.00001  -0.00002  -0.92964
    D8       -2.97249   0.00000  -0.00001  -0.00001  -0.00002  -2.97252
    D9        1.09906   0.00000  -0.00001   0.00000  -0.00002   1.09905
   D10        3.13530   0.00000   0.00000  -0.00001  -0.00001   3.13529
   D11        1.09242   0.00000   0.00000  -0.00001  -0.00001   1.09241
   D12       -1.11921   0.00000  -0.00001   0.00000   0.00000  -1.11921
   D13        0.96546   0.00000  -0.00001  -0.00001  -0.00002   0.96544
   D14       -1.07741   0.00000  -0.00001  -0.00001  -0.00002  -1.07743
   D15        2.99414   0.00000  -0.00001   0.00000  -0.00002   2.99413
   D16        1.14434   0.00000   0.00002  -0.00002   0.00000   1.14434
   D17       -1.94695   0.00000   0.00000   0.00000   0.00000  -1.94695
   D18       -0.63882   0.00000   0.00003  -0.00001   0.00002  -0.63880
   D19        2.55308   0.00000   0.00000   0.00001   0.00001   2.55309
   D20       -2.84997   0.00000   0.00002  -0.00001   0.00001  -2.84996
   D21        0.34193   0.00000   0.00000   0.00000   0.00000   0.34193
   D22       -0.00102   0.00000  -0.00002  -0.00001  -0.00003  -0.00105
   D23        3.07458   0.00000  -0.00001   0.00000  -0.00001   3.07456
   D24       -3.07523   0.00000   0.00000  -0.00001  -0.00001  -3.07524
   D25        0.00036   0.00000   0.00001   0.00000   0.00001   0.00037
   D26        1.16209   0.00000   0.00001   0.00001   0.00002   1.16211
   D27       -0.61875   0.00000   0.00001   0.00000   0.00002  -0.61874
   D28       -2.85808   0.00000   0.00002  -0.00001   0.00001  -2.85807
   D29       -1.91650   0.00000   0.00001   0.00000   0.00001  -1.91650
   D30        2.58584   0.00000   0.00001   0.00000   0.00000   2.58584
   D31        0.34651   0.00000   0.00001  -0.00002   0.00000   0.34651
   D32        1.94706   0.00000   0.00000   0.00000   0.00001   1.94707
   D33       -1.15223   0.00000   0.00002  -0.00002   0.00000  -1.15223
   D34       -2.54968   0.00000   0.00000   0.00000   0.00000  -2.54968
   D35        0.63422   0.00000   0.00002  -0.00002   0.00000   0.63421
   D36       -0.33589   0.00000   0.00000   0.00001   0.00001  -0.33588
   D37        2.84800   0.00000   0.00002  -0.00001   0.00001   2.84801
   D38        0.92909   0.00000   0.00000   0.00001   0.00001   0.92910
   D39        2.96988   0.00000   0.00000   0.00000   0.00000   2.96989
   D40       -1.10118   0.00000   0.00000   0.00001   0.00001  -1.10117
   D41       -0.96893   0.00000   0.00000   0.00002   0.00002  -0.96891
   D42        1.07186   0.00000   0.00000   0.00001   0.00001   1.07188
   D43       -2.99920   0.00000   0.00000   0.00002   0.00002  -2.99918
   D44       -3.13604   0.00000   0.00000   0.00002   0.00001  -3.13603
   D45       -1.09525   0.00000   0.00000   0.00001   0.00001  -1.09524
   D46        1.11687   0.00000   0.00000   0.00002   0.00001   1.11689
   D47        0.06641   0.00000  -0.00026   0.00024  -0.00002   0.06639
   D48       -3.07477   0.00000  -0.00026   0.00024  -0.00002  -3.07479
   D49       -3.12683   0.00000  -0.00028   0.00026  -0.00002  -3.12685
   D50        0.01517   0.00000  -0.00028   0.00026  -0.00002   0.01515
   D51        0.00335   0.00000  -0.00003   0.00002  -0.00001   0.00334
   D52        3.09268   0.00000   0.00000   0.00000   0.00000   3.09268
   D53       -3.09364   0.00000  -0.00001   0.00000  -0.00001  -3.09365
   D54       -0.00430   0.00000   0.00001  -0.00002   0.00000  -0.00431
   D55        0.00007   0.00000   0.00000   0.00000   0.00000   0.00007
   D56       -3.14142   0.00000   0.00000   0.00000   0.00000  -3.14142
   D57       -3.14118   0.00000   0.00000   0.00000   0.00000  -3.14118
   D58        0.00052   0.00000   0.00000   0.00000   0.00000   0.00052
   D59       -0.00014   0.00000   0.00000   0.00000   0.00000  -0.00014
   D60        3.14159   0.00000   0.00000   0.00000   0.00000   3.14159
   D61        3.14111   0.00000   0.00000   0.00000   0.00000   3.14111
   D62       -0.00034   0.00000   0.00000   0.00000   0.00000  -0.00034
   D63        0.00007   0.00000   0.00000   0.00000   0.00000   0.00007
   D64       -3.14153   0.00000   0.00000   0.00000   0.00000  -3.14153
   D65        3.14155   0.00000   0.00000   0.00000   0.00000   3.14155
   D66       -0.00004   0.00000   0.00000   0.00000   0.00000  -0.00004
   D67       -0.00014   0.00000   0.00000   0.00000   0.00000  -0.00014
   D68        3.14152   0.00000   0.00000   0.00000   0.00000   3.14152
   D69        3.14146   0.00000   0.00000   0.00000   0.00000   3.14146
   D70       -0.00008   0.00000   0.00000   0.00000   0.00000  -0.00008
   D71        0.00007   0.00000   0.00000   0.00000   0.00000   0.00007
   D72       -3.14154   0.00000   0.00000   0.00000   0.00000  -3.14154
   D73       -3.14159   0.00000   0.00000   0.00000   0.00000  -3.14159
   D74       -0.00001   0.00000   0.00000   0.00000   0.00000  -0.00001
   D75        0.00007   0.00000   0.00000   0.00000   0.00000   0.00007
   D76        3.14153   0.00000   0.00000   0.00000   0.00000   3.14153
   D77       -3.14150   0.00000   0.00000   0.00000   0.00000  -3.14150
   D78       -0.00005   0.00000   0.00000   0.00000   0.00000  -0.00005
         Item               Value     Threshold  Converged?
 Maximum Force            0.000016     0.000450     YES
 RMS     Force            0.000003     0.000300     YES
 Maximum Displacement     0.000429     0.001800     YES
 RMS     Displacement     0.000137     0.001200     YES
 Predicted change in Energy=-2.918361D-09
 Optimization completed.
    -- Stationary point found.
                           ----------------------------
                           !   Optimized Parameters   !
                           ! (Angstroms and Degrees)  !
 --------------------------                            --------------------------
 ! Name  Definition              Value          Derivative Info.                !
 --------------------------------------------------------------------------------
 ! R1    R(1,2)                  1.5347         -DE/DX =    0.0                 !
 ! R2    R(1,6)                  1.5494         -DE/DX =    0.0                 !
 ! R3    R(1,15)                 1.0881         -DE/DX =    0.0                 !
 ! R4    R(1,28)                 1.5414         -DE/DX =    0.0                 !
 ! R5    R(2,3)                  1.3309         -DE/DX =    0.0                 !
 ! R6    R(2,16)                 1.0828         -DE/DX =    0.0                 !
 ! R7    R(3,4)                  1.5338         -DE/DX =    0.0                 !
 ! R8    R(3,17)                 1.0828         -DE/DX =    0.0                 !
 ! R9    R(4,5)                  1.5449         -DE/DX =    0.0                 !
 ! R10   R(4,6)                  1.5492         -DE/DX =    0.0                 !
 ! R11   R(4,18)                 1.0881         -DE/DX =    0.0                 !
 ! R12   R(5,26)                 1.4071         -DE/DX =    0.0                 !
 ! R13   R(5,28)                 1.363          -DE/DX =    0.0                 !
 ! R14   R(6,19)                 1.0926         -DE/DX =    0.0                 !
 ! R15   R(6,20)                 1.0918         -DE/DX =    0.0                 !
 ! R16   R(7,9)                  1.1525         -DE/DX =    0.0                 !
 ! R17   R(7,28)                 1.4111         -DE/DX =    0.0                 !
 ! R18   R(8,10)                 1.4027         -DE/DX =    0.0                 !
 ! R19   R(8,14)                 1.4031         -DE/DX =    0.0                 !
 ! R20   R(8,27)                 1.4298         -DE/DX =    0.0                 !
 ! R21   R(10,11)                1.3894         -DE/DX =    0.0                 !
 ! R22   R(10,21)                1.0835         -DE/DX =    0.0                 !
 ! R23   R(11,12)                1.3929         -DE/DX =    0.0                 !
 ! R24   R(11,22)                1.0847         -DE/DX =    0.0                 !
 ! R25   R(12,13)                1.3928         -DE/DX =    0.0                 !
 ! R26   R(12,23)                1.0848         -DE/DX =    0.0                 !
 ! R27   R(13,14)                1.3895         -DE/DX =    0.0                 !
 ! R28   R(13,24)                1.0846         -DE/DX =    0.0                 !
 ! R29   R(14,25)                1.0834         -DE/DX =    0.0                 !
 ! R30   R(26,27)                1.2077         -DE/DX =    0.0                 !
 ! A1    A(2,1,6)               99.1132         -DE/DX =    0.0                 !
 ! A2    A(2,1,15)             116.6612         -DE/DX =    0.0                 !
 ! A3    A(2,1,28)             106.7797         -DE/DX =    0.0                 !
 ! A4    A(6,1,15)             118.3779         -DE/DX =    0.0                 !
 ! A5    A(6,1,28)              98.231          -DE/DX =    0.0                 !
 ! A6    A(15,1,28)            115.0202         -DE/DX =    0.0                 !
 ! A7    A(1,2,3)              107.1028         -DE/DX =    0.0                 !
 ! A8    A(1,2,16)             124.5898         -DE/DX =    0.0                 !
 ! A9    A(3,2,16)             128.1886         -DE/DX =    0.0                 !
 ! A10   A(2,3,4)              107.183          -DE/DX =    0.0                 !
 ! A11   A(2,3,17)             128.157          -DE/DX =    0.0                 !
 ! A12   A(4,3,17)             124.5461         -DE/DX =    0.0                 !
 ! A13   A(3,4,5)              106.8419         -DE/DX =    0.0                 !
 ! A14   A(3,4,6)               99.1307         -DE/DX =    0.0                 !
 ! A15   A(3,4,18)             116.6181         -DE/DX =    0.0                 !
 ! A16   A(5,4,6)               98.688          -DE/DX =    0.0                 !
 ! A17   A(5,4,18)             114.6022         -DE/DX =    0.0                 !
 ! A18   A(6,4,18)             118.4258         -DE/DX =    0.0                 !
 ! A19   A(4,5,26)             125.0213         -DE/DX =    0.0                 !
 ! A20   A(4,5,28)             105.8832         -DE/DX =    0.0                 !
 ! A21   A(26,5,28)            129.0435         -DE/DX =    0.0                 !
 ! A22   A(1,6,4)               92.3413         -DE/DX =    0.0                 !
 ! A23   A(1,6,19)             113.47           -DE/DX =    0.0                 !
 ! A24   A(1,6,20)             113.0799         -DE/DX =    0.0                 !
 ! A25   A(4,6,19)             113.6093         -DE/DX =    0.0                 !
 ! A26   A(4,6,20)             112.9742         -DE/DX =    0.0                 !
 ! A27   A(19,6,20)            110.3883         -DE/DX =    0.0                 !
 ! A28   A(10,8,14)            119.1276         -DE/DX =    0.0                 !
 ! A29   A(10,8,27)            120.6937         -DE/DX =    0.0                 !
 ! A30   A(14,8,27)            120.1787         -DE/DX =    0.0                 !
 ! A31   A(8,10,11)            120.303          -DE/DX =    0.0                 !
 ! A32   A(8,10,21)            119.3531         -DE/DX =    0.0                 !
 ! A33   A(11,10,21)           120.3438         -DE/DX =    0.0                 !
 ! A34   A(10,11,12)           120.1746         -DE/DX =    0.0                 !
 ! A35   A(10,11,22)           119.7289         -DE/DX =    0.0                 !
 ! A36   A(12,11,22)           120.0966         -DE/DX =    0.0                 !
 ! A37   A(11,12,13)           119.9261         -DE/DX =    0.0                 !
 ! A38   A(11,12,23)           120.0309         -DE/DX =    0.0                 !
 ! A39   A(13,12,23)           120.043          -DE/DX =    0.0                 !
 ! A40   A(12,13,14)           120.2135         -DE/DX =    0.0                 !
 ! A41   A(12,13,24)           120.1097         -DE/DX =    0.0                 !
 ! A42   A(14,13,24)           119.6768         -DE/DX =    0.0                 !
 ! A43   A(8,14,13)            120.2552         -DE/DX =    0.0                 !
 ! A44   A(8,14,25)            119.2762         -DE/DX =    0.0                 !
 ! A45   A(13,14,25)           120.4686         -DE/DX =    0.0                 !
 ! A46   A(1,28,5)             106.9563         -DE/DX =    0.0                 !
 ! A47   A(1,28,7)             125.0142         -DE/DX =    0.0                 !
 ! A48   A(5,28,7)             127.9574         -DE/DX =    0.0                 !
 ! A49   L(9,7,28,8,-1)        181.5658         -DE/DX =    0.0                 !
 ! A50   L(5,26,27,9,-1)       180.8537         -DE/DX =    0.0                 !
 ! A51   L(8,27,26,25,-1)      178.7673         -DE/DX =    0.0                 !
 ! A52   L(9,7,28,8,-2)        180.2126         -DE/DX =    0.0                 !
 ! A53   L(5,26,27,9,-2)       180.0741         -DE/DX =    0.0                 !
 ! A54   L(8,27,26,25,-2)      180.0421         -DE/DX =    0.0                 !
 ! D1    D(6,1,2,3)             35.5423         -DE/DX =    0.0                 !
 ! D2    D(6,1,2,16)          -148.1431         -DE/DX =    0.0                 !
 ! D3    D(15,1,2,3)           163.798          -DE/DX =    0.0                 !
 ! D4    D(15,1,2,16)          -19.8875         -DE/DX =    0.0                 !
 ! D5    D(28,1,2,3)           -65.9836         -DE/DX =    0.0                 !
 ! D6    D(28,1,2,16)          110.3309         -DE/DX =    0.0                 !
 ! D7    D(2,1,6,4)            -53.2633         -DE/DX =    0.0                 !
 ! D8    D(2,1,6,19)          -170.3113         -DE/DX =    0.0                 !
 ! D9    D(2,1,6,20)            62.9717         -DE/DX =    0.0                 !
 ! D10   D(15,1,6,4)           179.6392         -DE/DX =    0.0                 !
 ! D11   D(15,1,6,19)           62.5913         -DE/DX =    0.0                 !
 ! D12   D(15,1,6,20)          -64.1258         -DE/DX =    0.0                 !
 ! D13   D(28,1,6,4)            55.3168         -DE/DX =    0.0                 !
 ! D14   D(28,1,6,19)          -61.7312         -DE/DX =    0.0                 !
 ! D15   D(28,1,6,20)          171.5518         -DE/DX =    0.0                 !
 ! D16   D(2,1,28,5)            65.5656         -DE/DX =    0.0                 !
 ! D17   D(2,1,28,7)          -111.5519         -DE/DX =    0.0                 !
 ! D18   D(6,1,28,5)           -36.6017         -DE/DX =    0.0                 !
 ! D19   D(6,1,28,7)           146.2807         -DE/DX =    0.0                 !
 ! D20   D(15,1,28,5)         -163.2914         -DE/DX =    0.0                 !
 ! D21   D(15,1,28,7)           19.5911         -DE/DX =    0.0                 !
 ! D22   D(1,2,3,4)             -0.0582         -DE/DX =    0.0                 !
 ! D23   D(1,2,3,17)           176.1603         -DE/DX =    0.0                 !
 ! D24   D(16,2,3,4)          -176.1978         -DE/DX =    0.0                 !
 ! D25   D(16,2,3,17)            0.0207         -DE/DX =    0.0                 !
 ! D26   D(2,3,4,5)             66.5826         -DE/DX =    0.0                 !
 ! D27   D(2,3,4,6)            -35.452          -DE/DX =    0.0                 !
 ! D28   D(2,3,4,18)          -163.7561         -DE/DX =    0.0                 !
 ! D29   D(17,3,4,5)          -109.8076         -DE/DX =    0.0                 !
 ! D30   D(17,3,4,6)           148.1578         -DE/DX =    0.0                 !
 ! D31   D(17,3,4,18)           19.8537         -DE/DX =    0.0                 !
 ! D32   D(3,4,5,26)           111.5583         -DE/DX =    0.0                 !
 ! D33   D(3,4,5,28)           -66.0178         -DE/DX =    0.0                 !
 ! D34   D(6,4,5,26)          -146.086          -DE/DX =    0.0                 !
 ! D35   D(6,4,5,28)            36.3379         -DE/DX =    0.0                 !
 ! D36   D(18,4,5,26)          -19.2452         -DE/DX =    0.0                 !
 ! D37   D(18,4,5,28)          163.1786         -DE/DX =    0.0                 !
 ! D38   D(3,4,6,1)             53.233          -DE/DX =    0.0                 !
 ! D39   D(3,4,6,19)           170.1619         -DE/DX =    0.0                 !
 ! D40   D(3,4,6,20)           -63.0929         -DE/DX =    0.0                 !
 ! D41   D(5,4,6,1)            -55.5156         -DE/DX =    0.0                 !
 ! D42   D(5,4,6,19)            61.4133         -DE/DX =    0.0                 !
 ! D43   D(5,4,6,20)          -171.8415         -DE/DX =    0.0                 !
 ! D44   D(18,4,6,1)          -179.6818         -DE/DX =    0.0                 !
 ! D45   D(18,4,6,19)          -62.753          -DE/DX =    0.0                 !
 ! D46   D(18,4,6,20)           63.9922         -DE/DX =    0.0                 !
 ! D47   D(4,5,8,10)             3.805          -DE/DX =    0.0                 !
 ! D48   D(4,5,8,14)          -176.1716         -DE/DX =    0.0                 !
 ! D49   D(28,5,8,10)         -179.1544         -DE/DX =    0.0                 !
 ! D50   D(28,5,8,14)            0.869          -DE/DX =    0.0                 !
 ! D51   D(4,5,28,1)             0.1918         -DE/DX =    0.0                 !
 ! D52   D(4,5,28,7)           177.1976         -DE/DX =    0.0                 !
 ! D53   D(26,5,28,1)         -177.2524         -DE/DX =    0.0                 !
 ! D54   D(26,5,28,7)           -0.2466         -DE/DX =    0.0                 !
 ! D55   D(14,8,10,11)           0.0042         -DE/DX =    0.0                 !
 ! D56   D(14,8,10,21)        -179.9899         -DE/DX =    0.0                 !
 ! D57   D(27,8,10,11)        -179.9763         -DE/DX =    0.0                 !
 ! D58   D(27,8,10,21)           0.0296         -DE/DX =    0.0                 !
 ! D59   D(10,8,14,13)          -0.0082         -DE/DX =    0.0                 !
 ! D60   D(10,8,14,25)         179.9997         -DE/DX =    0.0                 !
 ! D61   D(27,8,14,13)         179.9724         -DE/DX =    0.0                 !
 ! D62   D(27,8,14,25)          -0.0196         -DE/DX =    0.0                 !
 ! D63   D(8,10,11,12)           0.0038         -DE/DX =    0.0                 !
 ! D64   D(8,10,11,22)        -179.9962         -DE/DX =    0.0                 !
 ! D65   D(21,10,11,12)        179.9978         -DE/DX =    0.0                 !
 ! D66   D(21,10,11,22)         -0.0022         -DE/DX =    0.0                 !
 ! D67   D(10,11,12,13)         -0.0078         -DE/DX =    0.0                 !
 ! D68   D(10,11,12,23)        179.9956         -DE/DX =    0.0                 !
 ! D69   D(22,11,12,13)        179.9922         -DE/DX =    0.0                 !
 ! D70   D(22,11,12,23)         -0.0044         -DE/DX =    0.0                 !
 ! D71   D(11,12,13,14)          0.0038         -DE/DX =    0.0                 !
 ! D72   D(11,12,13,24)       -179.9971         -DE/DX =    0.0                 !
 ! D73   D(23,12,13,14)       -179.9996         -DE/DX =    0.0                 !
 ! D74   D(23,12,13,24)         -0.0005         -DE/DX =    0.0                 !
 ! D75   D(12,13,14,8)           0.0042         -DE/DX =    0.0                 !
 ! D76   D(12,13,14,25)        179.9962         -DE/DX =    0.0                 !
 ! D77   D(24,13,14,8)        -179.9948         -DE/DX =    0.0                 !
 ! D78   D(24,13,14,25)         -0.0028         -DE/DX =    0.0                 !
 --------------------------------------------------------------------------------
 GradGradGradGradGradGradGradGradGradGradGradGradGradGradGradGradGradGrad

 Largest change from initial coordinates is atom   24       0.015 Angstoms.
 Leave Link  103 at Fri Jan 31 17:49:30 2025, MaxMem=   134217728 cpu:         0.0
 (Enter /home/mkochman/programs/g09/l202.exe)
                          Input orientation:                          
 ---------------------------------------------------------------------
 Center     Atomic      Atomic             Coordinates (Angstroms)
 Number     Number       Type             X           Y           Z
 ---------------------------------------------------------------------
      1          6           0       -8.340667   -0.518711    4.663712
      2          6           0       -9.118943   -0.866589    3.387595
      3          6           0       -8.652494   -0.082457    2.418657
      4          6           0       -7.559164    0.798731    3.035709
      5          6           0       -6.395499   -0.139409    3.426206
      6          6           0       -8.174905    1.005764    4.442154
      7          6           0       -6.218786   -1.998207    5.077987
      8          6           0       -2.766389   -0.191519    1.641654
      9          7           0       -5.705334   -2.866603    5.635183
     10          6           0       -2.438259    0.729163    0.635482
     11          6           0       -1.186044    0.694166    0.034431
     12          6           0       -0.247140   -0.256623    0.427484
     13          6           0       -0.564006   -1.174764    1.425767
     14          6           0       -1.814248   -1.145619    2.031283
     15          1           0       -8.767123   -0.861253    5.604360
     16          1           0       -9.856426   -1.655944    3.313298
     17          1           0       -8.921317   -0.083205    1.369782
     18          1           0       -7.261533    1.676847    2.466200
     19          1           0       -7.492581    1.477226    5.153494
     20          1           0       -9.126497    1.540484    4.416263
     21          1           0       -3.170729    1.467655    0.331867
     22          1           0       -0.942166    1.410584   -0.742631
     23          1           0        0.729794   -0.281885   -0.043403
     24          1           0        0.164880   -1.916398    1.734181
     25          1           0       -2.065125   -1.857859    2.808166
     26          6           0       -5.132330   -0.160216    2.806663
     27          6           0       -4.052652   -0.163382    2.265444
     28          6           0       -6.877321   -0.937444    4.420539
 ---------------------------------------------------------------------
                    Distance matrix (angstroms):
                    1          2          3          4          5
     1  C    0.000000
     2  C    1.534669   0.000000
     3  C    2.308208   1.330894   0.000000
     4  C    2.235351   2.308685   1.533824   0.000000
     5  C    2.336444   2.819119   2.472332   1.544899   0.000000
     6  C    1.549384   2.347128   2.346669   1.549221   2.347309
     7  C    2.619716   3.542443   4.082287   3.713540   2.492938
     8  C    6.349209   6.622611   5.938170   5.088682   4.044475
     9  N    3.660782   4.550213   5.175254   4.860928   3.576800
    10  C    7.254119   7.399466   6.515762   5.655935   4.919584
    11  C    8.607551   8.752746   7.876265   7.045230   6.271954
    12  C    9.138900   9.372471   8.639738   7.834687   6.841666
    13  C    8.449328   8.782408   8.222080   7.444383   6.251402
    14  C    7.065184   7.434784   6.931232   6.147636   4.893478
    15  H    1.088127   2.244517   3.281519   3.288264   3.300002
    16  H    2.326895   1.082812   2.173867   3.373410   3.780297
    17  H    3.372951   2.173549   1.082777   2.325637   3.257575
    18  H    3.288474   3.281464   2.243252   1.088123   2.229442
    19  H    2.223263   3.355133   3.355195   2.224814   2.607800
    20  H    2.217892   2.617673   2.617068   2.216452   3.355683
    21  H    7.031272   7.082896   6.066900   5.197748   4.749392
    22  H    9.364216   9.439490   8.465936   7.644272   7.037082
    23  H   10.221853  10.445633   9.702001   8.908170   7.926429
    24  H    9.103845   9.488164   9.032050   8.290161   7.004228
    25  H    6.679729   7.146657   6.833534   6.106858   4.699700
    26  C    3.724322   4.090175   3.542337   2.619460   1.407076
    27  C    4.925953   5.236509   4.603104   3.716799   2.614742
    28  C    1.541379   2.469183   2.808874   2.323138   1.362979
                    6          7          8          9         10
     6  C    0.000000
     7  C    3.640677   0.000000
     8  C    6.207120   5.195339   0.000000
     9  N    4.745242   1.152481   5.633982   0.000000
    10  C    6.890309   6.439470   1.402750   6.971393   0.000000
    11  C    8.268573   7.616746   2.421796   8.029414   1.389435
    12  C    8.975559   7.766649   2.797331   7.982732   2.411647
    13  C    8.472253   6.781836   2.421542   6.856731   2.786093
    14  C    7.134332   5.423030   1.403100   5.575879   2.419186
    15  H    2.277542   2.839675   7.222215   3.660181   8.202054
    16  H    3.344625   4.057548   7.430179   4.907994   8.239456
    17  H    3.344019   4.972091   6.161882   6.023578   6.574890
    18  H    2.277937   4.627610   4.937306   5.753881   5.245341
    19  H    1.092632   3.702282   6.120018   4.721771   6.820425
    20  H    1.091844   4.627634   7.151872   5.710739   7.725612
    21  H    6.492271   6.620310   2.152183   7.303094   1.083543
    22  H    8.908333   8.564004   3.402843   9.036516   2.145186
    23  H   10.053453   8.800975   3.882123   8.963146   3.394063
    24  H    9.242519   7.206866   3.402367   7.111970   3.870719
    25  H    6.942597   4.735470   2.151560   4.718126   3.398892
    26  C    3.645765   3.117292   2.637405   3.956437   3.572539
    27  C    4.806031   3.996138   1.429818   4.625355   2.461641
    28  C    2.336718   1.411072   5.017806   2.563311   6.067084
                   11         12         13         14         15
    11  C    0.000000
    12  C    1.392850   0.000000
    13  C    2.411565   1.392823   0.000000
    14  C    2.786911   2.412118   1.389462   0.000000
    15  H    9.534999   9.987779   9.211409   7.822417   0.000000
    16  H    9.562924  10.130370   9.494386   8.159694   2.658398
    17  H    7.888087   8.726932   8.428480   7.216421   4.308224
    18  H    6.617456   7.556214   7.353302   6.150477   4.307761
    19  H    8.160294   8.822574   8.302659   6.990778   2.701151
    20  H    9.108650   9.898633   9.467412   8.146917   2.703528
    21  H    2.150751   3.395534   3.869626   3.399597   8.033842
    22  H    1.084691   2.152164   3.395435   3.871602  10.328383
    23  H    2.151550   1.084792   2.151654   3.394483  11.064553
    24  H    3.395466   2.152224   1.084627   2.144602   9.791440
    25  H    3.870300   3.396568   2.151977   1.083407   7.329986
    26  C    4.897797   5.434599   4.879115   3.547097   4.640074
    27  C    3.732325   4.227140   3.728083   2.455621   5.819074
    28  C    7.368225   7.769640   6.991633   5.602373   2.231275
                   16         17         18         19         20
    16  H    0.000000
    17  H    2.669306   0.000000
    18  H    4.307962   2.656087   0.000000
    19  H    4.334839   4.335055   2.704585   0.000000
    20  H    3.459260   3.458253   2.701747   1.793653   0.000000
    21  H    7.958916   6.045800   4.618854   6.475074   7.222103
    22  H   10.262465   8.388119   7.092383   8.813437   9.675451
    23  H   11.190332   9.756050   8.602095   9.884820  10.970694
    24  H   10.148301   9.276441   8.282443   9.046828  10.270019
    25  H    7.810269   7.226736   6.293944   6.788271   7.999855
    26  C    4.981060   4.053021   2.832705   3.709396   4.629964
    27  C    6.083546   4.951013   3.704546   4.781792   5.768283
    28  C    3.258418   3.770247   3.286576   2.597383   3.346482
                   21         22         23         24         25
    21  H    0.000000
    22  H    2.474732   0.000000
    23  H    4.291363   2.479681   0.000000
    24  H    4.954250   4.292896   2.480034   0.000000
    25  H    4.291091   4.954989   4.292635   2.475842   0.000000
    26  C    3.552810   5.711600   6.519369   5.682853   3.505672
    27  C    2.678953   4.604455   5.311931   4.598139   2.667595
    28  C    6.020014   8.209606   8.844475   7.600491   5.157920
                   26         27         28
    26  C    0.000000
    27  C    1.207738   0.000000
    28  C    2.500735   3.636257   0.000000
 Symmetry turned off by external request.
 Stoichiometry    C16H11N
 Framework group  C1[X(C16H11N)]
 Deg. of freedom    78
 Full point group                 C1      NOp   1
 Rotational constants (GHZ):      1.0953956      0.2150207      0.1880013
 Leave Link  202 at Fri Jan 31 17:49:30 2025, MaxMem=   134217728 cpu:         0.0
 (Enter /home/mkochman/programs/g09/l601.exe)
 Leave Link  601 at Fri Jan 31 17:49:30 2025, MaxMem=   134217728 cpu:         0.0
 (Enter /home/mkochman/programs/g09/l9999.exe)
 1\1\ WCSS.PL-BEM-R21C01B08\FOpt\RExternal='bash run_external.bash'\ZDO
 \C16H11N1\MKOCHMAN\31-Jan-2025\0\\#P External="bash run_external.bash"
  Opt=NoMicro NoSymm\\NBD opt\\0,1\C,-8.3406666058,-0.5187114346,4.6637
 118292\C,-9.1189434449,-0.866588705,3.3875950194\C,-8.6524936022,-0.08
 24565793,2.4186572433\C,-7.5591642935,0.7987314063,3.0357094719\C,-6.3
 954988099,-0.1394089133,3.4262059916\C,-8.1749047022,1.005764105,4.442
 1544986\C,-6.2187858038,-1.9982072682,5.0779867558\C,-2.7663885736,-0.
 1915189297,1.6416544583\N,-5.7053343523,-2.8666030184,5.6351832281\C,-
 2.4382591705,0.7291632501,0.635482219\C,-1.1860437006,0.6941663927,0.0
 34431013\C,-0.2471398818,-0.256623387,0.427484257\C,-0.5640062147,-1.1
 747642844,1.4257668866\C,-1.8142484427,-1.1456193208,2.0312833471\H,-8
 .7671226087,-0.8612531007,5.604360422\H,-9.8564258041,-1.6559438614,3.
 3132984994\H,-8.9213167991,-0.0832053861,1.3697816531\H,-7.2615326931,
 1.6768467786,2.4662000437\H,-7.4925813055,1.4772255059,5.1534936439\H,
 -9.1264973458,1.5404839969,4.4162632164\H,-3.1707292214,1.4676551565,0
 .3318671107\H,-0.9421656693,1.4105837701,-0.7426307612\H,0.7297939615,
 -0.2818845323,-0.0434030804\H,0.1648800607,-1.9163978293,1.7341812512\
 H,-2.0651251063,-1.8578587186,2.8081662713\C,-5.1323298364,-0.16021616
 12,2.8066629745\C,-4.0526522975,-0.1633819463,2.265443687\C,-6.8773211
 574,-0.9374444504,4.4205392774\\Version=ES64L-G09RevD.01\HF=-671.05592
 34\RMSD=0.000e+00\RMSF=4.635e-06\Dipole=0.,0.,0.\PG=C01 [X(C16H11N1)]\
 \@


 MEN HAVE BECOME THE TOOLS OF THEIR TOOLS... THOREAU   
 Job cpu time:       0 days  0 hours  0 minutes  1.7 seconds.
 File lengths (MBytes):  RWF=      9 Int=      0 D2E=      0 Chk=      2 Scr=      1
 Normal termination of Gaussian 09 at Fri Jan 31 17:49:30 2025.
 Initial command:
 /home/mkochman/programs/g09/l1.exe "/home/mkochman/systems/Z_MRSF_fixed/0_opt_nbd/Gau-3920263.inp" -scrdir="/home/mkochman/systems/Z_MRSF_fixed/0_opt_nbd/"
 Entering Link 1 = /home/mkochman/programs/g09/l1.exe PID=   3924088.
  
 Copyright (c) 1988,1990,1992,1993,1995,1998,2003,2009,2013,
            Gaussian, Inc.  All Rights Reserved.
  
 This is part of the Gaussian(R) 09 program.  It is based on
 the Gaussian(R) 03 system (copyright 2003, Gaussian, Inc.),
 the Gaussian(R) 98 system (copyright 1998, Gaussian, Inc.),
 the Gaussian(R) 94 system (copyright 1995, Gaussian, Inc.),
 the Gaussian 92(TM) system (copyright 1992, Gaussian, Inc.),
 the Gaussian 90(TM) system (copyright 1990, Gaussian, Inc.),
 the Gaussian 88(TM) system (copyright 1988, Gaussian, Inc.),
 the Gaussian 86(TM) system (copyright 1986, Carnegie Mellon
 University), and the Gaussian 82(TM) system (copyright 1983,
 Carnegie Mellon University). Gaussian is a federally registered
 trademark of Gaussian, Inc.
  
 This software contains proprietary and confidential information,
 including trade secrets, belonging to Gaussian, Inc.
  
 This software is provided under written license and may be
 used, copied, transmitted, or stored only in accord with that
 written license.
  
 The following legend is applicable only to US Government
 contracts under FAR:
  
                    RESTRICTED RIGHTS LEGEND
  
 Use, reproduction and disclosure by the US Government is
 subject to restrictions as set forth in subparagraphs (a)
 and (c) of the Commercial Computer Software - Restricted
 Rights clause in FAR 52.227-19.
  
 Gaussian, Inc.
 340 Quinnipiac St., Bldg. 40, Wallingford CT 06492
  
  
 ---------------------------------------------------------------
 Warning -- This program may not be used in any manner that
 competes with the business of Gaussian, Inc. or will provide
 assistance to any competitor of Gaussian, Inc.  The licensee
 of this program is prohibited from giving any competitor of
 Gaussian, Inc. access to this program.  By using this program,
 the user acknowledges that Gaussian, Inc. is engaged in the
 business of creating and licensing software in the field of
 computational chemistry and represents and warrants to the
 licensee that it is not a competitor of Gaussian, Inc. and that
 it will not use this program in any manner prohibited above.
 ---------------------------------------------------------------
  

 Cite this work as:
 Gaussian 09, Revision D.01,
 M. J. Frisch, G. W. Trucks, H. B. Schlegel, G. E. Scuseria, 
 M. A. Robb, J. R. Cheeseman, G. Scalmani, V. Barone, B. Mennucci, 
 G. A. Petersson, H. Nakatsuji, M. Caricato, X. Li, H. P. Hratchian, 
 A. F. Izmaylov, J. Bloino, G. Zheng, J. L. Sonnenberg, M. Hada, 
 M. Ehara, K. Toyota, R. Fukuda, J. Hasegawa, M. Ishida, T. Nakajima, 
 Y. Honda, O. Kitao, H. Nakai, T. Vreven, J. A. Montgomery, Jr., 
 J. E. Peralta, F. Ogliaro, M. Bearpark, J. J. Heyd, E. Brothers, 
 K. N. Kudin, V. N. Staroverov, T. Keith, R. Kobayashi, J. Normand, 
 K. Raghavachari, A. Rendell, J. C. Burant, S. S. Iyengar, J. Tomasi, 
 M. Cossi, N. Rega, J. M. Millam, M. Klene, J. E. Knox, J. B. Cross, 
 V. Bakken, C. Adamo, J. Jaramillo, R. Gomperts, R. E. Stratmann, 
 O. Yazyev, A. J. Austin, R. Cammi, C. Pomelli, J. W. Ochterski, 
 R. L. Martin, K. Morokuma, V. G. Zakrzewski, G. A. Voth, 
 P. Salvador, J. J. Dannenberg, S. Dapprich, A. D. Daniels, 
 O. Farkas, J. B. Foresman, J. V. Ortiz, J. Cioslowski, 
 and D. J. Fox, Gaussian, Inc., Wallingford CT, 2013.
 
 ******************************************
 Gaussian 09:  ES64L-G09RevD.01 24-Apr-2013
                31-Jan-2025 
 ******************************************
 %nproc=1
 Will use up to    1 processors via shared memory.
 %mem=1GB
 %chk=checkfile.chk
 Default route:  MAXDISK=1700GB
 ----------------------------------------------------------------------
 #P External="bash run_external.bash" Freq=Numer Geom=Checkpoint NoSymm
 ----------------------------------------------------------------------
 1/10=4,18=10,29=2,30=1,38=11/1,6,3;
 2/12=2,15=1,40=1/2;
 3/11=9,14=-4,16=1,25=1,30=1,41=9900000,43=2,71=1/1;
 4/20=17,22=1,24=3,113=1,114=1/2;
 6/7=2,8=2,9=2,10=2/1;
 7/30=1,44=-1/16;
 1/10=4,18=10,30=1,38=10/6(3);
 7/8=1,25=1,30=1,44=-1/16;
 1/10=4,18=10,30=1,38=10/3;
 99//99;
 3/11=9,14=-2,16=1,25=1,30=1,41=9900000,43=2,71=1/1;
 4/16=2,20=17,22=1,24=3,113=1,114=1/2;
 6/7=2,8=2,9=2,10=2/1;
 7/7=1,30=1,44=-1/16;
 1/10=4,18=10,30=1,38=10/6(-4);
 7/8=1,25=1,30=1,44=-1/16;
 1/10=4,18=10,30=1,38=10/3;
 99//99;
 Leave Link    1 at Fri Jan 31 17:49:30 2025, MaxMem=   134217728 cpu:         0.0
 (Enter /home/mkochman/programs/g09/l101.exe)
 -------
 NBD opt
 -------
 Structure from the checkpoint file:  "checkfile.chk"
 Charge =  0 Multiplicity = 1
 Redundant internal coordinates found in file.
 C,0,-8.3406666058,-0.5187114346,4.6637118292
 C,0,-9.1189434449,-0.866588705,3.3875950194
 C,0,-8.6524936022,-0.0824565793,2.4186572433
 C,0,-7.5591642935,0.7987314063,3.0357094719
 C,0,-6.3954988099,-0.1394089133,3.4262059916
 C,0,-8.1749047022,1.005764105,4.4421544986
 C,0,-6.2187858038,-1.9982072682,5.0779867558
 C,0,-2.7663885736,-0.1915189297,1.6416544583
 N,0,-5.7053343523,-2.8666030184,5.6351832281
 C,0,-2.4382591705,0.7291632501,0.635482219
 C,0,-1.1860437006,0.6941663927,0.034431013
 C,0,-0.2471398818,-0.256623387,0.427484257
 C,0,-0.5640062147,-1.1747642844,1.4257668866
 C,0,-1.8142484427,-1.1456193208,2.0312833471
 H,0,-8.7671226087,-0.8612531007,5.604360422
 H,0,-9.8564258041,-1.6559438614,3.3132984994
 H,0,-8.9213167991,-0.0832053861,1.3697816531
 H,0,-7.2615326931,1.6768467786,2.4662000437
 H,0,-7.4925813055,1.4772255059,5.1534936439
 H,0,-9.1264973458,1.5404839969,4.4162632164
 H,0,-3.1707292214,1.4676551565,0.3318671107
 H,0,-0.9421656693,1.4105837701,-0.7426307612
 H,0,0.7297939615,-0.2818845323,-0.0434030804
 H,0,0.1648800607,-1.9163978293,1.7341812512
 H,0,-2.0651251063,-1.8578587186,2.8081662713
 C,0,-5.1323298364,-0.1602161612,2.8066629745
 C,0,-4.0526522975,-0.1633819463,2.265443687
 C,0,-6.8773211574,-0.9374444504,4.4205392774
 Recover connectivity data from disk.
 NAtoms=     28 NQM=       28 NQMF=       0 NMMI=      0 NMMIF=      0
                NMic=       0 NMicF=      0.
                    Isotopes and Nuclear Properties:
 (Nuclear quadrupole moments (NQMom) in fm**2, nuclear magnetic moments (NMagM)
  in nuclear magnetons)

  Atom         1           2           3           4           5           6           7           8           9          10
 IAtWgt=          12          12          12          12          12          12          12          12          14          12
 AtmWgt=  12.0000000  12.0000000  12.0000000  12.0000000  12.0000000  12.0000000  12.0000000  12.0000000  14.0030740  12.0000000
 NucSpn=           0           0           0           0           0           0           0           0           2           0
 AtZEff=  -3.6000000  -3.6000000  -3.6000000  -3.6000000  -3.6000000  -3.6000000  -3.6000000  -3.6000000  -4.5500000  -3.6000000
 NQMom=    0.0000000   0.0000000   0.0000000   0.0000000   0.0000000   0.0000000   0.0000000   0.0000000   2.0440000   0.0000000
 NMagM=    0.0000000   0.0000000   0.0000000   0.0000000   0.0000000   0.0000000   0.0000000   0.0000000   0.4037610   0.0000000
 AtZNuc=   6.0000000   6.0000000   6.0000000   6.0000000   6.0000000   6.0000000   6.0000000   6.0000000   7.0000000   6.0000000

  Atom        11          12          13          14          15          16          17          18          19          20
 IAtWgt=          12          12          12          12           1           1           1           1           1           1
 AtmWgt=  12.0000000  12.0000000  12.0000000  12.0000000   1.0078250   1.0078250   1.0078250   1.0078250   1.0078250   1.0078250
 NucSpn=           0           0           0           0           1           1           1           1           1           1
 AtZEff=  -3.6000000  -3.6000000  -3.6000000  -3.6000000  -1.0000000  -1.0000000  -1.0000000  -1.0000000  -1.0000000  -1.0000000
 NQMom=    0.0000000   0.0000000   0.0000000   0.0000000   0.0000000   0.0000000   0.0000000   0.0000000   0.0000000   0.0000000
 NMagM=    0.0000000   0.0000000   0.0000000   0.0000000   2.7928460   2.7928460   2.7928460   2.7928460   2.7928460   2.7928460
 AtZNuc=   6.0000000   6.0000000   6.0000000   6.0000000   1.0000000   1.0000000   1.0000000   1.0000000   1.0000000   1.0000000

  Atom        21          22          23          24          25          26          27          28
 IAtWgt=           1           1           1           1           1          12          12          12
 AtmWgt=   1.0078250   1.0078250   1.0078250   1.0078250   1.0078250  12.0000000  12.0000000  12.0000000
 NucSpn=           1           1           1           1           1           0           0           0
 AtZEff=  -1.0000000  -1.0000000  -1.0000000  -1.0000000  -1.0000000  -3.6000000  -3.6000000  -3.6000000
 NQMom=    0.0000000   0.0000000   0.0000000   0.0000000   0.0000000   0.0000000   0.0000000   0.0000000
 NMagM=    2.7928460   2.7928460   2.7928460   2.7928460   2.7928460   0.0000000   0.0000000   0.0000000
 AtZNuc=   1.0000000   1.0000000   1.0000000   1.0000000   1.0000000   6.0000000   6.0000000   6.0000000
 Leave Link  101 at Fri Jan 31 17:49:30 2025, MaxMem=   134217728 cpu:         0.1
 (Enter /home/mkochman/programs/g09/l106.exe)
 Numerical evaluation of force-constants.
 Nuclear step= 0.001000 Angstroms, electric field step= 0.000333 atomic units, NStep=1.
 Leave Link  106 at Fri Jan 31 17:49:30 2025, MaxMem=   134217728 cpu:         0.0
 (Enter /home/mkochman/programs/g09/l103.exe)

 GradGradGradGradGradGradGradGradGradGradGradGradGradGradGradGradGradGrad
 Berny optimization.
 Initialization pass.
 Trust Radius=3.00D-01 FncErr=1.00D-07 GrdErr=1.00D-07
 Number of steps in this run=      2 maximum allowed number of steps=      2.
 GradGradGradGradGradGradGradGradGradGradGradGradGradGradGradGradGradGrad

 Leave Link  103 at Fri Jan 31 17:49:30 2025, MaxMem=   134217728 cpu:         0.0
 (Enter /home/mkochman/programs/g09/l202.exe)
                          Input orientation:                          
 ---------------------------------------------------------------------
 Center     Atomic      Atomic             Coordinates (Angstroms)
 Number     Number       Type             X           Y           Z
 ---------------------------------------------------------------------
      1          6           0       -8.340667   -0.518711    4.663712
      2          6           0       -9.118943   -0.866589    3.387595
      3          6           0       -8.652494   -0.082457    2.418657
      4          6           0       -7.559164    0.798731    3.035709
      5          6           0       -6.395499   -0.139409    3.426206
      6          6           0       -8.174905    1.005764    4.442154
      7          6           0       -6.218786   -1.998207    5.077987
      8          6           0       -2.766389   -0.191519    1.641654
      9          7           0       -5.705334   -2.866603    5.635183
     10          6           0       -2.438259    0.729163    0.635482
     11          6           0       -1.186044    0.694166    0.034431
     12          6           0       -0.247140   -0.256623    0.427484
     13          6           0       -0.564006   -1.174764    1.425767
     14          6           0       -1.814248   -1.145619    2.031283
     15          1           0       -8.767123   -0.861253    5.604360
     16          1           0       -9.856426   -1.655944    3.313298
     17          1           0       -8.921317   -0.083205    1.369782
     18          1           0       -7.261533    1.676847    2.466200
     19          1           0       -7.492581    1.477226    5.153494
     20          1           0       -9.126497    1.540484    4.416263
     21          1           0       -3.170729    1.467655    0.331867
     22          1           0       -0.942166    1.410584   -0.742631
     23          1           0        0.729794   -0.281885   -0.043403
     24          1           0        0.164880   -1.916398    1.734181
     25          1           0       -2.065125   -1.857859    2.808166
     26          6           0       -5.132330   -0.160216    2.806663
     27          6           0       -4.052652   -0.163382    2.265444
     28          6           0       -6.877321   -0.937444    4.420539
 ---------------------------------------------------------------------
                    Distance matrix (angstroms):
                    1          2          3          4          5
     1  C    0.000000
     2  C    1.534669   0.000000
     3  C    2.308208   1.330894   0.000000
     4  C    2.235351   2.308685   1.533824   0.000000
     5  C    2.336444   2.819119   2.472332   1.544899   0.000000
     6  C    1.549384   2.347128   2.346669   1.549221   2.347309
     7  C    2.619716   3.542443   4.082287   3.713540   2.492938
     8  C    6.349209   6.622611   5.938170   5.088682   4.044475
     9  N    3.660782   4.550213   5.175254   4.860928   3.576800
    10  C    7.254119   7.399466   6.515762   5.655935   4.919584
    11  C    8.607551   8.752746   7.876265   7.045230   6.271954
    12  C    9.138900   9.372471   8.639738   7.834687   6.841666
    13  C    8.449328   8.782408   8.222080   7.444383   6.251402
    14  C    7.065184   7.434784   6.931232   6.147636   4.893478
    15  H    1.088127   2.244517   3.281519   3.288264   3.300002
    16  H    2.326895   1.082812   2.173867   3.373410   3.780297
    17  H    3.372951   2.173549   1.082777   2.325637   3.257575
    18  H    3.288474   3.281464   2.243252   1.088123   2.229442
    19  H    2.223263   3.355133   3.355195   2.224814   2.607800
    20  H    2.217892   2.617673   2.617068   2.216452   3.355683
    21  H    7.031272   7.082896   6.066900   5.197748   4.749392
    22  H    9.364216   9.439490   8.465936   7.644272   7.037082
    23  H   10.221853  10.445633   9.702001   8.908170   7.926429
    24  H    9.103845   9.488164   9.032050   8.290161   7.004228
    25  H    6.679729   7.146657   6.833534   6.106858   4.699700
    26  C    3.724322   4.090175   3.542337   2.619460   1.407076
    27  C    4.925953   5.236509   4.603104   3.716799   2.614742
    28  C    1.541379   2.469183   2.808874   2.323138   1.362979
                    6          7          8          9         10
     6  C    0.000000
     7  C    3.640677   0.000000
     8  C    6.207120   5.195339   0.000000
     9  N    4.745242   1.152481   5.633982   0.000000
    10  C    6.890309   6.439470   1.402750   6.971393   0.000000
    11  C    8.268573   7.616746   2.421796   8.029414   1.389435
    12  C    8.975559   7.766649   2.797331   7.982732   2.411647
    13  C    8.472253   6.781836   2.421542   6.856731   2.786093
    14  C    7.134332   5.423030   1.403100   5.575879   2.419186
    15  H    2.277542   2.839675   7.222215   3.660181   8.202054
    16  H    3.344625   4.057548   7.430179   4.907994   8.239456
    17  H    3.344019   4.972091   6.161882   6.023578   6.574890
    18  H    2.277937   4.627610   4.937306   5.753881   5.245341
    19  H    1.092632   3.702282   6.120018   4.721771   6.820425
    20  H    1.091844   4.627634   7.151872   5.710739   7.725612
    21  H    6.492271   6.620310   2.152183   7.303094   1.083543
    22  H    8.908333   8.564004   3.402843   9.036516   2.145186
    23  H   10.053453   8.800975   3.882123   8.963146   3.394063
    24  H    9.242519   7.206866   3.402367   7.111970   3.870719
    25  H    6.942597   4.735470   2.151560   4.718126   3.398892
    26  C    3.645765   3.117292   2.637405   3.956437   3.572539
    27  C    4.806031   3.996138   1.429818   4.625355   2.461641
    28  C    2.336718   1.411072   5.017806   2.563311   6.067084
                   11         12         13         14         15
    11  C    0.000000
    12  C    1.392850   0.000000
    13  C    2.411565   1.392823   0.000000
    14  C    2.786911   2.412118   1.389462   0.000000
    15  H    9.534999   9.987779   9.211409   7.822417   0.000000
    16  H    9.562924  10.130370   9.494386   8.159694   2.658398
    17  H    7.888087   8.726932   8.428480   7.216421   4.308224
    18  H    6.617456   7.556214   7.353302   6.150477   4.307761
    19  H    8.160294   8.822574   8.302659   6.990778   2.701151
    20  H    9.108650   9.898633   9.467412   8.146917   2.703528
    21  H    2.150751   3.395534   3.869626   3.399597   8.033842
    22  H    1.084691   2.152164   3.395435   3.871602  10.328383
    23  H    2.151550   1.084792   2.151654   3.394483  11.064553
    24  H    3.395466   2.152224   1.084627   2.144602   9.791440
    25  H    3.870300   3.396568   2.151977   1.083407   7.329986
    26  C    4.897797   5.434599   4.879115   3.547097   4.640074
    27  C    3.732325   4.227140   3.728083   2.455621   5.819074
    28  C    7.368225   7.769640   6.991633   5.602373   2.231275
                   16         17         18         19         20
    16  H    0.000000
    17  H    2.669306   0.000000
    18  H    4.307962   2.656087   0.000000
    19  H    4.334839   4.335055   2.704585   0.000000
    20  H    3.459260   3.458253   2.701747   1.793653   0.000000
    21  H    7.958916   6.045800   4.618854   6.475074   7.222103
    22  H   10.262465   8.388119   7.092383   8.813437   9.675451
    23  H   11.190332   9.756050   8.602095   9.884820  10.970694
    24  H   10.148301   9.276441   8.282443   9.046828  10.270019
    25  H    7.810269   7.226736   6.293944   6.788271   7.999855
    26  C    4.981060   4.053021   2.832705   3.709396   4.629964
    27  C    6.083546   4.951013   3.704546   4.781792   5.768283
    28  C    3.258418   3.770247   3.286576   2.597383   3.346482
                   21         22         23         24         25
    21  H    0.000000
    22  H    2.474732   0.000000
    23  H    4.291363   2.479681   0.000000
    24  H    4.954250   4.292896   2.480034   0.000000
    25  H    4.291091   4.954989   4.292635   2.475842   0.000000
    26  C    3.552810   5.711600   6.519369   5.682853   3.505672
    27  C    2.678953   4.604455   5.311931   4.598139   2.667595
    28  C    6.020014   8.209606   8.844475   7.600491   5.157920
                   26         27         28
    26  C    0.000000
    27  C    1.207738   0.000000
    28  C    2.500735   3.636257   0.000000
 Symmetry turned off by external request.
 Stoichiometry    C16H11N
 Framework group  C1[X(C16H11N)]
 Deg. of freedom    78
 Full point group                 C1      NOp   1
 Rotational constants (GHZ):      1.0953956      0.2150207      0.1880013
 Leave Link  202 at Fri Jan 31 17:49:30 2025, MaxMem=   134217728 cpu:         0.0
 (Enter /home/mkochman/programs/g09/l301.exe)
 Standard basis: STO-3G (5D, 7F)
 Ernie: Thresh=  0.10000D-02 Tol=  0.10000D-05 Strict=F.
    96 basis functions,   288 primitive gaussians,    96 cartesian basis functions
    57 alpha electrons       57 beta electrons
       nuclear repulsion energy       978.3915776090 Hartrees.
 IExCor=    0 DFT=F Ex=HF Corr=None ExCW=0 ScaHFX=  1.000000
 ScaDFX=  1.000000  1.000000  1.000000  1.000000 ScalE2=  1.000000  1.000000
 IRadAn=      0 IRanWt=     -1 IRanGd=            0 ICorTp=0 IEmpDi=  4
 NAtoms=   28 NActive=   28 NUniq=   28 SFac= 1.00D+00 NAtFMM=   60 NAOKFM=F Big=F
 Integral buffers will be    131072 words long.
 Raffenetti 1 integral format.
 Two-electron integral symmetry is turned off.
 Leave Link  301 at Fri Jan 31 17:49:30 2025, MaxMem=   134217728 cpu:         0.0
 (Enter /home/mkochman/programs/g09/l402.exe)
 External calculation of energy and first derivatives.
 Running external command "bash run_external.bash R"
         input file       "/home/mkochman/systems/Z_MRSF_fixed/0_opt_nbd/Gau-3924088.EIn"
         output file      "/home/mkochman/systems/Z_MRSF_fixed/0_opt_nbd/Gau-3924088.EOu"
         message file     "/home/mkochman/systems/Z_MRSF_fixed/0_opt_nbd/Gau-3924088.EMs"
         fchk file        "/home/mkochman/systems/Z_MRSF_fixed/0_opt_nbd/Gau-3924088.EFC"
         mat. el file     "/home/mkochman/systems/Z_MRSF_fixed/0_opt_nbd/Gau-3924088.EUF"
 Recovered energy= -671.055923500     dipole=      0.000000000000      0.000000000000      0.000000000000
 Energy=    -671.055923     NIter=   0.
 Dipole moment=       0.000000       0.000000       0.000000
 Leave Link  402 at Fri Jan 31 17:54:02 2025, MaxMem=   134217728 cpu:         0.0
 (Enter /home/mkochman/programs/g09/l601.exe)
 Leave Link  601 at Fri Jan 31 17:54:02 2025, MaxMem=   134217728 cpu:         0.0
 (Enter /home/mkochman/programs/g09/l716.exe)
 Dipole        = 0.00000000D+00 0.00000000D+00 0.00000000D+00
 -------------------------------------------------------------------
 Center     Atomic                   Forces (Hartrees/Bohr)
 Number     Number              X              Y              Z
 -------------------------------------------------------------------
      1        6           0.000006970   -0.000001790    0.000003910
      2        6          -0.000001580    0.000001510    0.000008900
      3        6           0.000007210    0.000003520    0.000000320
      4        6          -0.000000390    0.000004880   -0.000001070
      5        6           0.000013920   -0.000022460    0.000016070
      6        6          -0.000002840    0.000000040   -0.000001090
      7        6           0.000003830   -0.000004660    0.000005260
      8        6           0.000003310   -0.000005170    0.000004040
      9        7           0.000001260    0.000001110   -0.000000750
     10        6          -0.000003140    0.000001480    0.000001240
     11        6           0.000003020   -0.000000340   -0.000001010
     12        6           0.000001470    0.000000040   -0.000001190
     13        6           0.000003380   -0.000000500   -0.000001730
     14        6           0.000001160   -0.000000360   -0.000000110
     15        1           0.000001950   -0.000000380    0.000003370
     16        1           0.000001550    0.000000650    0.000001340
     17        1           0.000000830   -0.000000100    0.000001960
     18        1           0.000003130    0.000000750    0.000001670
     19        1           0.000002000   -0.000000910    0.000002140
     20        1           0.000000980    0.000001040    0.000003320
     21        1           0.000000940    0.000000340    0.000000600
     22        1           0.000001020    0.000000850   -0.000000940
     23        1           0.000001440    0.000000070   -0.000001620
     24        1           0.000002370   -0.000000550   -0.000001690
     25        1           0.000001680   -0.000000040   -0.000000730
     26        6          -0.000004050    0.000011930   -0.000007610
     27        6          -0.000002580    0.000006130   -0.000003120
     28        6          -0.000000800    0.000006100   -0.000006610
 -------------------------------------------------------------------
 Cartesian Forces:  Max     0.000022460 RMS     0.000004635
 Leave Link  716 at Fri Jan 31 17:54:02 2025, MaxMem=   134217728 cpu:         0.0
 (Enter /home/mkochman/programs/g09/l106.exe)
 NDeriv=  84 NFrqRd=  0 NDerD0=   0 MskFDP=       0 MskDFD=       0 MskDF0=       0
 At 1st pt F.D. properties file   721 does not exist.
 At 1st pt F.D. properties file   722 does not exist.
 D2Numr ... symmetry will not be used.
 Leave Link  106 at Fri Jan 31 17:54:02 2025, MaxMem=   134217728 cpu:         0.0
 (Enter /home/mkochman/programs/g09/l301.exe)
 Standard basis: STO-3G (5D, 7F)
 Ernie: Thresh=  0.10000D-02 Tol=  0.10000D-05 Strict=F.
    96 basis functions,   288 primitive gaussians,    96 cartesian basis functions
    57 alpha electrons       57 beta electrons
       nuclear repulsion energy       978.4055626439 Hartrees.
 IExCor=    0 DFT=F Ex=HF Corr=None ExCW=0 ScaHFX=  1.000000
 ScaDFX=  1.000000  1.000000  1.000000  1.000000 ScalE2=  1.000000  1.000000
 IRadAn=      0 IRanWt=     -1 IRanGd=            0 ICorTp=0 IEmpDi=  4
 NAtoms=   28 NActive=   28 NUniq=   28 SFac= 1.00D+00 NAtFMM=   60 NAOKFM=F Big=F
 Integral buffers will be    131072 words long.
 Raffenetti 1 integral format.
 Two-electron integral symmetry is turned off.
 Leave Link  301 at Fri Jan 31 17:54:03 2025, MaxMem=   134217728 cpu:         0.0
 (Enter /home/mkochman/programs/g09/l402.exe)
 External calculation of energy and first derivatives.
 Running external command "bash run_external.bash R"
         input file       "/home/mkochman/systems/Z_MRSF_fixed/0_opt_nbd/Gau-3924088.EIn"
         output file      "/home/mkochman/systems/Z_MRSF_fixed/0_opt_nbd/Gau-3924088.EOu"
         message file     "/home/mkochman/systems/Z_MRSF_fixed/0_opt_nbd/Gau-3924088.EMs"
         fchk file        "/home/mkochman/systems/Z_MRSF_fixed/0_opt_nbd/Gau-3924088.EFC"
         mat. el file     "/home/mkochman/systems/Z_MRSF_fixed/0_opt_nbd/Gau-3924088.EUF"
 Recovered energy= -671.055922850     dipole=      0.000000000000      0.000000000000      0.000000000000
 Energy=    -671.055923     NIter=   0.
 Dipole moment=       0.000000       0.000000       0.000000
 Leave Link  402 at Fri Jan 31 17:58:45 2025, MaxMem=   134217728 cpu:         0.0
 (Enter /home/mkochman/programs/g09/l601.exe)
 Leave Link  601 at Fri Jan 31 17:58:45 2025, MaxMem=   134217728 cpu:         0.0
 (Enter /home/mkochman/programs/g09/l716.exe)
 Dipole        = 0.00000000D+00 0.00000000D+00 0.00000000D+00
 -------------------------------------------------------------------
 Center     Atomic                   Forces (Hartrees/Bohr)
 Number     Number              X              Y              Z
 -------------------------------------------------------------------
      1        6          -0.000836010   -0.000107930    0.000224780
      2        6           0.000183880    0.000043880    0.000054220
      3        6          -0.000017700   -0.000024420    0.000013350
      4        6           0.000042730    0.000029670   -0.000020470
      5        6           0.000066390    0.000008660   -0.000034030
      6        6           0.000126800    0.000014210   -0.000008970
      7        6           0.000025620   -0.000034440    0.000018800
      8        6           0.000002440   -0.000004910    0.000004740
      9        7          -0.000003750    0.000013100   -0.000010160
     10        6          -0.000003120    0.000001860    0.000000880
     11        6           0.000002780   -0.000000270   -0.000001000
     12        6           0.000001480    0.000000040   -0.000001190
     13        6           0.000003220   -0.000000650   -0.000001550
     14        6           0.000001450   -0.000000630    0.000000000
     15        1           0.000188540    0.000069330   -0.000187490
     16        1           0.000004930    0.000000850    0.000029010
     17        1          -0.000007600    0.000015140    0.000001520
     18        1           0.000005880   -0.000001170   -0.000003360
     19        1           0.000009000    0.000027590   -0.000007340
     20        1          -0.000007730   -0.000044890    0.000017800
     21        1           0.000000970    0.000000350    0.000000600
     22        1           0.000000990    0.000000840   -0.000000910
     23        1           0.000001420    0.000000070   -0.000001610
     24        1           0.000002340   -0.000000540   -0.000001680
     25        1           0.000001760   -0.000000060   -0.000000730
     26        6          -0.000007370    0.000007950   -0.000011550
     27        6           0.000000520    0.000005960   -0.000004360
     28        6           0.000257290   -0.000015810   -0.000044500
 -------------------------------------------------------------------
 Cartesian Forces:  Max     0.000836010 RMS     0.000107864
 Leave Link  716 at Fri Jan 31 17:58:45 2025, MaxMem=   134217728 cpu:         0.0
 (Enter /home/mkochman/programs/g09/l106.exe)
 NDeriv=  84 NFrqRd=  0 NDerD0=   0 MskFDP=       0 MskDFD=       0 MskDF0=       0
 Re-enter D2Numr: IAtom=  1 IXYZ=1 IStep= 1.
 Leave Link  106 at Fri Jan 31 17:58:45 2025, MaxMem=   134217728 cpu:         0.1
 (Enter /home/mkochman/programs/g09/l301.exe)
 Standard basis: STO-3G (5D, 7F)
 Ernie: Thresh=  0.10000D-02 Tol=  0.10000D-05 Strict=F.
    96 basis functions,   288 primitive gaussians,    96 cartesian basis functions
    57 alpha electrons       57 beta electrons
       nuclear repulsion energy       978.3775949311 Hartrees.
 IExCor=    0 DFT=F Ex=HF Corr=None ExCW=0 ScaHFX=  1.000000
 ScaDFX=  1.000000  1.000000  1.000000  1.000000 ScalE2=  1.000000  1.000000
 IRadAn=      0 IRanWt=     -1 IRanGd=            0 ICorTp=0 IEmpDi=  4
 NAtoms=   28 NActive=   28 NUniq=   28 SFac= 1.00D+00 NAtFMM=   60 NAOKFM=F Big=F
 Integral buffers will be    131072 words long.
 Raffenetti 1 integral format.
 Two-electron integral symmetry is turned off.
 Leave Link  301 at Fri Jan 31 17:58:46 2025, MaxMem=   134217728 cpu:         0.0
 (Enter /home/mkochman/programs/g09/l402.exe)
 External calculation of energy and first derivatives.
 Running external command "bash run_external.bash R"
         input file       "/home/mkochman/systems/Z_MRSF_fixed/0_opt_nbd/Gau-3924088.EIn"
         output file      "/home/mkochman/systems/Z_MRSF_fixed/0_opt_nbd/Gau-3924088.EOu"
         message file     "/home/mkochman/systems/Z_MRSF_fixed/0_opt_nbd/Gau-3924088.EMs"
         fchk file        "/home/mkochman/systems/Z_MRSF_fixed/0_opt_nbd/Gau-3924088.EFC"
         mat. el file     "/home/mkochman/systems/Z_MRSF_fixed/0_opt_nbd/Gau-3924088.EUF"
 Recovered energy= -671.055922610     dipole=      0.000000000000      0.000000000000      0.000000000000
 Energy=    -671.055923     NIter=   0.
 Dipole moment=       0.000000       0.000000       0.000000
 Leave Link  402 at Fri Jan 31 18:03:19 2025, MaxMem=   134217728 cpu:         0.0
 (Enter /home/mkochman/programs/g09/l601.exe)
 Leave Link  601 at Fri Jan 31 18:03:19 2025, MaxMem=   134217728 cpu:         0.0
 (Enter /home/mkochman/programs/g09/l716.exe)
 Dipole        = 0.00000000D+00 0.00000000D+00 0.00000000D+00
 -------------------------------------------------------------------
 Center     Atomic                   Forces (Hartrees/Bohr)
 Number     Number              X              Y              Z
 -------------------------------------------------------------------
      1        6           0.000847740    0.000105470   -0.000216310
      2        6          -0.000187340   -0.000041100   -0.000036820
      3        6           0.000032200    0.000031540   -0.000012720
      4        6          -0.000043510   -0.000019880    0.000018350
      5        6          -0.000038460   -0.000053530    0.000066050
      6        6          -0.000132430   -0.000014260    0.000006740
      7        6          -0.000017840    0.000024970   -0.000008220
      8        6           0.000004160   -0.000005430    0.000003350
      9        7           0.000006190   -0.000010790    0.000008600
     10        6          -0.000003170    0.000001090    0.000001620
     11        6           0.000003250   -0.000000400   -0.000001020
     12        6           0.000001460    0.000000040   -0.000001190
     13        6           0.000003540   -0.000000360   -0.000001920
     14        6           0.000000850   -0.000000070   -0.000000220
     15        1          -0.000184360   -0.000070300    0.000194550
     16        1          -0.000001860    0.000000390   -0.000026360
     17        1           0.000009260   -0.000015360    0.000002390
     18        1           0.000000370    0.000002660    0.000006700
     19        1          -0.000005000   -0.000029400    0.000011630
     20        1           0.000009680    0.000046980   -0.000011170
     21        1           0.000000910    0.000000340    0.000000600
     22        1           0.000001050    0.000000870   -0.000000970
     23        1           0.000001470    0.000000070   -0.000001650
     24        1           0.000002400   -0.000000570   -0.000001680
     25        1           0.000001610   -0.000000030   -0.000000720
     26        6          -0.000000750    0.000015910   -0.000003680
     27        6          -0.000005670    0.000006290   -0.000001890
     28        6          -0.000256860    0.000027400    0.000030930
 -------------------------------------------------------------------
 Cartesian Forces:  Max     0.000847740 RMS     0.000108930
 Leave Link  716 at Fri Jan 31 18:03:19 2025, MaxMem=   134217728 cpu:         0.0
 (Enter /home/mkochman/programs/g09/l106.exe)
 NDeriv=  84 NFrqRd=  0 NDerD0=   0 MskFDP=       0 MskDFD=       0 MskDF0=       0
 Re-enter D2Numr: IAtom=  1 IXYZ=1 IStep= 2.
 Leave Link  106 at Fri Jan 31 18:03:21 2025, MaxMem=   134217728 cpu:         0.1
 (Enter /home/mkochman/programs/g09/l301.exe)
 Standard basis: STO-3G (5D, 7F)
 Ernie: Thresh=  0.10000D-02 Tol=  0.10000D-05 Strict=F.
    96 basis functions,   288 primitive gaussians,    96 cartesian basis functions
    57 alpha electrons       57 beta electrons
       nuclear repulsion energy       978.3967773971 Hartrees.
 IExCor=    0 DFT=F Ex=HF Corr=None ExCW=0 ScaHFX=  1.000000
 ScaDFX=  1.000000  1.000000  1.000000  1.000000 ScalE2=  1.000000  1.000000
 IRadAn=      0 IRanWt=     -1 IRanGd=            0 ICorTp=0 IEmpDi=  4
 NAtoms=   28 NActive=   28 NUniq=   28 SFac= 1.00D+00 NAtFMM=   60 NAOKFM=F Big=F
 Integral buffers will be    131072 words long.
 Raffenetti 1 integral format.
 Two-electron integral symmetry is turned off.
 Leave Link  301 at Fri Jan 31 18:03:21 2025, MaxMem=   134217728 cpu:         0.0
 (Enter /home/mkochman/programs/g09/l402.exe)
 External calculation of energy and first derivatives.
 Running external command "bash run_external.bash R"
         input file       "/home/mkochman/systems/Z_MRSF_fixed/0_opt_nbd/Gau-3924088.EIn"
         output file      "/home/mkochman/systems/Z_MRSF_fixed/0_opt_nbd/Gau-3924088.EOu"
         message file     "/home/mkochman/systems/Z_MRSF_fixed/0_opt_nbd/Gau-3924088.EMs"
         fchk file        "/home/mkochman/systems/Z_MRSF_fixed/0_opt_nbd/Gau-3924088.EFC"
         mat. el file     "/home/mkochman/systems/Z_MRSF_fixed/0_opt_nbd/Gau-3924088.EUF"
 Recovered energy= -671.055922670     dipole=      0.000000000000      0.000000000000      0.000000000000
 Energy=    -671.055923     NIter=   0.
 Dipole moment=       0.000000       0.000000       0.000000
 Leave Link  402 at Fri Jan 31 18:08:03 2025, MaxMem=   134217728 cpu:         0.0
 (Enter /home/mkochman/programs/g09/l601.exe)
 Leave Link  601 at Fri Jan 31 18:08:03 2025, MaxMem=   134217728 cpu:         0.0
 (Enter /home/mkochman/programs/g09/l716.exe)
 Dipole        = 0.00000000D+00 0.00000000D+00 0.00000000D+00
 -------------------------------------------------------------------
 Center     Atomic                   Forces (Hartrees/Bohr)
 Number     Number              X              Y              Z
 -------------------------------------------------------------------
      1        6          -0.000099900   -0.000808430    0.000223310
      2        6           0.000043770    0.000154600    0.000041660
      3        6          -0.000004780   -0.000014620   -0.000021610
      4        6           0.000015470    0.000052360   -0.000040200
      5        6           0.000034070   -0.000043440    0.000015450
      6        6           0.000019620    0.000298130   -0.000031180
      7        6          -0.000040250    0.000008750    0.000007420
      8        6           0.000002790   -0.000005290    0.000004840
      9        7           0.000004700   -0.000000750   -0.000002260
     10        6          -0.000002980    0.000001500    0.000000930
     11        6           0.000002900   -0.000000170   -0.000000880
     12        6           0.000001610    0.000000040   -0.000001250
     13        6           0.000003200   -0.000000720   -0.000001730
     14        6           0.000001640   -0.000000350   -0.000000140
     15        1           0.000068550    0.000159480   -0.000144440
     16        1           0.000015830   -0.000003160    0.000031520
     17        1           0.000011310   -0.000001530   -0.000003350
     18        1           0.000002420    0.000000700    0.000002280
     19        1           0.000002840    0.000018070   -0.000008290
     20        1           0.000009410    0.000023530   -0.000005130
     21        1           0.000000910    0.000000300    0.000000580
     22        1           0.000001040    0.000000860   -0.000000950
     23        1           0.000001450    0.000000070   -0.000001630
     24        1           0.000002390   -0.000000570   -0.000001700
     25        1           0.000001700    0.000000010   -0.000000690
     26        6          -0.000008350    0.000013220   -0.000016160
     27        6          -0.000000440    0.000006020   -0.000003800
     28        6          -0.000042490    0.000143900   -0.000017550
 -------------------------------------------------------------------
 Cartesian Forces:  Max     0.000808430 RMS     0.000104570
 Leave Link  716 at Fri Jan 31 18:08:04 2025, MaxMem=   134217728 cpu:         0.0
 (Enter /home/mkochman/programs/g09/l106.exe)
 NDeriv=  84 NFrqRd=  0 NDerD0=   0 MskFDP=       0 MskDFD=       0 MskDF0=       0
 Re-enter D2Numr: IAtom=  1 IXYZ=2 IStep= 1.
 Leave Link  106 at Fri Jan 31 18:08:05 2025, MaxMem=   134217728 cpu:         0.1
 (Enter /home/mkochman/programs/g09/l301.exe)
 Standard basis: STO-3G (5D, 7F)
 Ernie: Thresh=  0.10000D-02 Tol=  0.10000D-05 Strict=F.
    96 basis functions,   288 primitive gaussians,    96 cartesian basis functions
    57 alpha electrons       57 beta electrons
       nuclear repulsion energy       978.3863746611 Hartrees.
 IExCor=    0 DFT=F Ex=HF Corr=None ExCW=0 ScaHFX=  1.000000
 ScaDFX=  1.000000  1.000000  1.000000  1.000000 ScalE2=  1.000000  1.000000
 IRadAn=      0 IRanWt=     -1 IRanGd=            0 ICorTp=0 IEmpDi=  4
 NAtoms=   28 NActive=   28 NUniq=   28 SFac= 1.00D+00 NAtFMM=   60 NAOKFM=F Big=F
 Integral buffers will be    131072 words long.
 Raffenetti 1 integral format.
 Two-electron integral symmetry is turned off.
 Leave Link  301 at Fri Jan 31 18:08:06 2025, MaxMem=   134217728 cpu:         0.0
 (Enter /home/mkochman/programs/g09/l402.exe)
 External calculation of energy and first derivatives.
 Running external command "bash run_external.bash R"
         input file       "/home/mkochman/systems/Z_MRSF_fixed/0_opt_nbd/Gau-3924088.EIn"
         output file      "/home/mkochman/systems/Z_MRSF_fixed/0_opt_nbd/Gau-3924088.EOu"
         message file     "/home/mkochman/systems/Z_MRSF_fixed/0_opt_nbd/Gau-3924088.EMs"
         fchk file        "/home/mkochman/systems/Z_MRSF_fixed/0_opt_nbd/Gau-3924088.EFC"
         mat. el file     "/home/mkochman/systems/Z_MRSF_fixed/0_opt_nbd/Gau-3924088.EUF"
 Recovered energy= -671.055922850     dipole=      0.000000000000      0.000000000000      0.000000000000
 Energy=    -671.055923     NIter=   0.
 Dipole moment=       0.000000       0.000000       0.000000
 Leave Link  402 at Fri Jan 31 18:12:39 2025, MaxMem=   134217728 cpu:         0.0
 (Enter /home/mkochman/programs/g09/l601.exe)
 Leave Link  601 at Fri Jan 31 18:12:39 2025, MaxMem=   134217728 cpu:         0.0
 (Enter /home/mkochman/programs/g09/l716.exe)
 Dipole        = 0.00000000D+00 0.00000000D+00 0.00000000D+00
 -------------------------------------------------------------------
 Center     Atomic                   Forces (Hartrees/Bohr)
 Number     Number              X              Y              Z
 -------------------------------------------------------------------
      1        6           0.000113530    0.000801880   -0.000215180
      2        6          -0.000046940   -0.000151480   -0.000023760
      3        6           0.000019280    0.000021710    0.000022180
      4        6          -0.000016230   -0.000042630    0.000038040
      5        6          -0.000006220   -0.000001450    0.000016620
      6        6          -0.000025030   -0.000295720    0.000028600
      7        6           0.000048050   -0.000018170    0.000003180
      8        6           0.000003820   -0.000005050    0.000003240
      9        7          -0.000002250    0.000003040    0.000000710
     10        6          -0.000003310    0.000001440    0.000001570
     11        6           0.000003120   -0.000000500   -0.000001140
     12        6           0.000001330    0.000000040   -0.000001130
     13        6           0.000003570   -0.000000290   -0.000001740
     14        6           0.000000660   -0.000000350   -0.000000080
     15        1          -0.000064710   -0.000159880    0.000151310
     16        1          -0.000012800    0.000004450   -0.000028850
     17        1          -0.000009650    0.000001310    0.000007250
     18        1           0.000003830    0.000000810    0.000001080
     19        1           0.000001170   -0.000019870    0.000012580
     20        1          -0.000007470   -0.000021400    0.000011750
     21        1           0.000000970    0.000000390    0.000000620
     22        1           0.000001010    0.000000840   -0.000000940
     23        1           0.000001450    0.000000070   -0.000001630
     24        1           0.000002350   -0.000000550   -0.000001670
     25        1           0.000001670   -0.000000100   -0.000000760
     26        6           0.000000240    0.000010630    0.000000940
     27        6          -0.000004720    0.000006230   -0.000002450
     28        6           0.000040870   -0.000131600    0.000004360
 -------------------------------------------------------------------
 Cartesian Forces:  Max     0.000801880 RMS     0.000103452
 Leave Link  716 at Fri Jan 31 18:12:40 2025, MaxMem=   134217728 cpu:         0.0
 (Enter /home/mkochman/programs/g09/l106.exe)
 NDeriv=  84 NFrqRd=  0 NDerD0=   0 MskFDP=       0 MskDFD=       0 MskDF0=       0
 Re-enter D2Numr: IAtom=  1 IXYZ=2 IStep= 2.
 Leave Link  106 at Fri Jan 31 18:12:41 2025, MaxMem=   134217728 cpu:         0.1
 (Enter /home/mkochman/programs/g09/l301.exe)
 Standard basis: STO-3G (5D, 7F)
 Ernie: Thresh=  0.10000D-02 Tol=  0.10000D-05 Strict=F.
    96 basis functions,   288 primitive gaussians,    96 cartesian basis functions
    57 alpha electrons       57 beta electrons
       nuclear repulsion energy       978.3747191078 Hartrees.
 IExCor=    0 DFT=F Ex=HF Corr=None ExCW=0 ScaHFX=  1.000000
 ScaDFX=  1.000000  1.000000  1.000000  1.000000 ScalE2=  1.000000  1.000000
 IRadAn=      0 IRanWt=     -1 IRanGd=            0 ICorTp=0 IEmpDi=  4
 NAtoms=   28 NActive=   28 NUniq=   28 SFac= 1.00D+00 NAtFMM=   60 NAOKFM=F Big=F
 Integral buffers will be    131072 words long.
 Raffenetti 1 integral format.
 Two-electron integral symmetry is turned off.
 Leave Link  301 at Fri Jan 31 18:12:42 2025, MaxMem=   134217728 cpu:         0.0
 (Enter /home/mkochman/programs/g09/l402.exe)
 External calculation of energy and first derivatives.
 Running external command "bash run_external.bash R"
         input file       "/home/mkochman/systems/Z_MRSF_fixed/0_opt_nbd/Gau-3924088.EIn"
         output file      "/home/mkochman/systems/Z_MRSF_fixed/0_opt_nbd/Gau-3924088.EOu"
         message file     "/home/mkochman/systems/Z_MRSF_fixed/0_opt_nbd/Gau-3924088.EMs"
         fchk file        "/home/mkochman/systems/Z_MRSF_fixed/0_opt_nbd/Gau-3924088.EFC"
         mat. el file     "/home/mkochman/systems/Z_MRSF_fixed/0_opt_nbd/Gau-3924088.EUF"
 Recovered energy= -671.055922380     dipole=      0.000000000000      0.000000000000      0.000000000000
 Energy=    -671.055922     NIter=   0.
 Dipole moment=       0.000000       0.000000       0.000000
 Leave Link  402 at Fri Jan 31 18:17:17 2025, MaxMem=   134217728 cpu:         0.0
 (Enter /home/mkochman/programs/g09/l601.exe)
 Leave Link  601 at Fri Jan 31 18:17:17 2025, MaxMem=   134217728 cpu:         0.0
 (Enter /home/mkochman/programs/g09/l716.exe)
 Dipole        = 0.00000000D+00 0.00000000D+00 0.00000000D+00
 -------------------------------------------------------------------
 Center     Atomic                   Forces (Hartrees/Bohr)
 Number     Number              X              Y              Z
 -------------------------------------------------------------------
      1        6           0.000228920    0.000218300   -0.001244360
      2        6           0.000065530    0.000020940    0.000282440
      3        6           0.000021530   -0.000020410    0.000088740
      4        6          -0.000021560   -0.000053680    0.000069120
      5        6          -0.000034840   -0.000017500    0.000025200
      6        6          -0.000009580   -0.000010600    0.000139760
      7        6           0.000036070   -0.000014400   -0.000003260
      8        6           0.000002430   -0.000004390    0.000004610
      9        7          -0.000002070   -0.000000780    0.000000870
     10        6          -0.000002870    0.000001540    0.000000870
     11        6           0.000002830   -0.000000330   -0.000000780
     12        6           0.000001830    0.000000060   -0.000001370
     13        6           0.000002990   -0.000000500   -0.000001800
     14        6           0.000001480   -0.000000540    0.000000080
     15        1          -0.000187340   -0.000152680    0.000524970
     16        1          -0.000004290   -0.000003510   -0.000006530
     17        1           0.000000300   -0.000007120    0.000005570
     18        1          -0.000001570    0.000005550    0.000014010
     19        1           0.000006540    0.000037690   -0.000010440
     20        1           0.000003790    0.000005790    0.000003950
     21        1           0.000000950    0.000000360    0.000000550
     22        1           0.000001020    0.000000870   -0.000000950
     23        1           0.000001450    0.000000070   -0.000001630
     24        1           0.000002360   -0.000000580   -0.000001670
     25        1           0.000001710    0.000000000   -0.000000680
     26        6          -0.000010860   -0.000001950   -0.000008260
     27        6          -0.000001580    0.000006810   -0.000003540
     28        6          -0.000056970   -0.000005750    0.000149270
 -------------------------------------------------------------------
 Cartesian Forces:  Max     0.001244360 RMS     0.000159435
 Leave Link  716 at Fri Jan 31 18:17:17 2025, MaxMem=   134217728 cpu:         0.0
 (Enter /home/mkochman/programs/g09/l106.exe)
 NDeriv=  84 NFrqRd=  0 NDerD0=   0 MskFDP=       0 MskDFD=       0 MskDF0=       0
 Re-enter D2Numr: IAtom=  1 IXYZ=3 IStep= 1.
 Leave Link  106 at Fri Jan 31 18:17:18 2025, MaxMem=   134217728 cpu:         0.1
 (Enter /home/mkochman/programs/g09/l301.exe)
 Standard basis: STO-3G (5D, 7F)
 Ernie: Thresh=  0.10000D-02 Tol=  0.10000D-05 Strict=F.
    96 basis functions,   288 primitive gaussians,    96 cartesian basis functions
    57 alpha electrons       57 beta electrons
       nuclear repulsion energy       978.4084369132 Hartrees.
 IExCor=    0 DFT=F Ex=HF Corr=None ExCW=0 ScaHFX=  1.000000
 ScaDFX=  1.000000  1.000000  1.000000  1.000000 ScalE2=  1.000000  1.000000
 IRadAn=      0 IRanWt=     -1 IRanGd=            0 ICorTp=0 IEmpDi=  4
 NAtoms=   28 NActive=   28 NUniq=   28 SFac= 1.00D+00 NAtFMM=   60 NAOKFM=F Big=F
 Integral buffers will be    131072 words long.
 Raffenetti 1 integral format.
 Two-electron integral symmetry is turned off.
 Leave Link  301 at Fri Jan 31 18:17:18 2025, MaxMem=   134217728 cpu:         0.0
 (Enter /home/mkochman/programs/g09/l402.exe)
 External calculation of energy and first derivatives.
 Running external command "bash run_external.bash R"
         input file       "/home/mkochman/systems/Z_MRSF_fixed/0_opt_nbd/Gau-3924088.EIn"
         output file      "/home/mkochman/systems/Z_MRSF_fixed/0_opt_nbd/Gau-3924088.EOu"
         message file     "/home/mkochman/systems/Z_MRSF_fixed/0_opt_nbd/Gau-3924088.EMs"
         fchk file        "/home/mkochman/systems/Z_MRSF_fixed/0_opt_nbd/Gau-3924088.EFC"
         mat. el file     "/home/mkochman/systems/Z_MRSF_fixed/0_opt_nbd/Gau-3924088.EUF"
 Recovered energy= -671.055922310     dipole=      0.000000000000      0.000000000000      0.000000000000
 Energy=    -671.055922     NIter=   0.
 Dipole moment=       0.000000       0.000000       0.000000
 Leave Link  402 at Fri Jan 31 18:21:44 2025, MaxMem=   134217728 cpu:         0.0
 (Enter /home/mkochman/programs/g09/l601.exe)
 Leave Link  601 at Fri Jan 31 18:21:44 2025, MaxMem=   134217728 cpu:         0.0
 (Enter /home/mkochman/programs/g09/l716.exe)
 Dipole        = 0.00000000D+00 0.00000000D+00 0.00000000D+00
 -------------------------------------------------------------------
 Center     Atomic                   Forces (Hartrees/Bohr)
 Number     Number              X              Y              Z
 -------------------------------------------------------------------
      1        6          -0.000212430   -0.000220260    0.001251180
      2        6          -0.000069590   -0.000018330   -0.000265940
      3        6          -0.000007100    0.000027550   -0.000088310
      4        6           0.000020830    0.000063490   -0.000071290
      5        6           0.000062740   -0.000027380    0.000006900
      6        6           0.000003800    0.000010640   -0.000141890
      7        6          -0.000028340    0.000004950    0.000013820
      8        6           0.000004190   -0.000005950    0.000003460
      9        7           0.000004530    0.000003090   -0.000002430
     10        6          -0.000003420    0.000001400    0.000001630
     11        6           0.000003200   -0.000000340   -0.000001240
     12        6           0.000001110    0.000000030   -0.000001010
     13        6           0.000003780   -0.000000510   -0.000001670
     14        6           0.000000820   -0.000000160   -0.000000300
     15        1           0.000189690    0.000150660   -0.000515750
     16        1           0.000007370    0.000004790    0.000009230
     17        1           0.000001360    0.000006910   -0.000001680
     18        1           0.000007820   -0.000004060   -0.000010670
     19        1          -0.000002540   -0.000039520    0.000014710
     20        1          -0.000001840   -0.000003710    0.000002680
     21        1           0.000000930    0.000000330    0.000000650
     22        1           0.000001020    0.000000830   -0.000000930
     23        1           0.000001440    0.000000060   -0.000001630
     24        1           0.000002380   -0.000000540   -0.000001690
     25        1           0.000001660   -0.000000080   -0.000000760
     26        6           0.000002780    0.000025820   -0.000006970
     27        6          -0.000003590    0.000005440   -0.000002700
     28        6           0.000055220    0.000017910   -0.000162390
 -------------------------------------------------------------------
 Cartesian Forces:  Max     0.001251180 RMS     0.000159491
 Leave Link  716 at Fri Jan 31 18:21:44 2025, MaxMem=   134217728 cpu:         0.0
 (Enter /home/mkochman/programs/g09/l106.exe)
 NDeriv=  84 NFrqRd=  0 NDerD0=   0 MskFDP=       0 MskDFD=       0 MskDF0=       0
 Re-enter D2Numr: IAtom=  1 IXYZ=3 IStep= 2.
 Leave Link  106 at Fri Jan 31 18:21:45 2025, MaxMem=   134217728 cpu:         0.1
 (Enter /home/mkochman/programs/g09/l301.exe)
 Standard basis: STO-3G (5D, 7F)
 Ernie: Thresh=  0.10000D-02 Tol=  0.10000D-05 Strict=F.
    96 basis functions,   288 primitive gaussians,    96 cartesian basis functions
    57 alpha electrons       57 beta electrons
       nuclear repulsion energy       978.4128024596 Hartrees.
 IExCor=    0 DFT=F Ex=HF Corr=None ExCW=0 ScaHFX=  1.000000
 ScaDFX=  1.000000  1.000000  1.000000  1.000000 ScalE2=  1.000000  1.000000
 IRadAn=      0 IRanWt=     -1 IRanGd=            0 ICorTp=0 IEmpDi=  4
 NAtoms=   28 NActive=   28 NUniq=   28 SFac= 1.00D+00 NAtFMM=   60 NAOKFM=F Big=F
 Integral buffers will be    131072 words long.
 Raffenetti 1 integral format.
 Two-electron integral symmetry is turned off.
 Leave Link  301 at Fri Jan 31 18:21:45 2025, MaxMem=   134217728 cpu:         0.0
 (Enter /home/mkochman/programs/g09/l402.exe)
 External calculation of energy and first derivatives.
 Running external command "bash run_external.bash R"
         input file       "/home/mkochman/systems/Z_MRSF_fixed/0_opt_nbd/Gau-3924088.EIn"
         output file      "/home/mkochman/systems/Z_MRSF_fixed/0_opt_nbd/Gau-3924088.EOu"
         message file     "/home/mkochman/systems/Z_MRSF_fixed/0_opt_nbd/Gau-3924088.EMs"
         fchk file        "/home/mkochman/systems/Z_MRSF_fixed/0_opt_nbd/Gau-3924088.EFC"
         mat. el file     "/home/mkochman/systems/Z_MRSF_fixed/0_opt_nbd/Gau-3924088.EUF"
 Recovered energy= -671.055922590     dipole=      0.000000000000      0.000000000000      0.000000000000
 Energy=    -671.055923     NIter=   0.
 Dipole moment=       0.000000       0.000000       0.000000
 Leave Link  402 at Fri Jan 31 18:26:19 2025, MaxMem=   134217728 cpu:         0.0
 (Enter /home/mkochman/programs/g09/l601.exe)
 Leave Link  601 at Fri Jan 31 18:26:19 2025, MaxMem=   134217728 cpu:         0.0
 (Enter /home/mkochman/programs/g09/l716.exe)
 Dipole        = 0.00000000D+00 0.00000000D+00 0.00000000D+00
 -------------------------------------------------------------------
 Center     Atomic                   Forces (Hartrees/Bohr)
 Number     Number              X              Y              Z
 -------------------------------------------------------------------
      1        6           0.000192760    0.000043660    0.000071750
      2        6          -0.000900520   -0.000655090    0.000079470
      3        6           0.000269740    0.000221780   -0.000207910
      4        6           0.000037660    0.000058030   -0.000016130
      5        6           0.000023800   -0.000017650    0.000018600
      6        6           0.000014830    0.000024780    0.000000420
      7        6           0.000003340   -0.000000180    0.000002700
      8        6           0.000002360   -0.000005060    0.000004480
      9        7           0.000001620   -0.000001040    0.000000390
     10        6          -0.000002800    0.000001530    0.000000940
     11        6           0.000002860   -0.000000290   -0.000000880
     12        6           0.000001740    0.000000040   -0.000001320
     13        6           0.000003160   -0.000000560   -0.000001670
     14        6           0.000001620   -0.000000410   -0.000000180
     15        1          -0.000017090   -0.000012730   -0.000018060
     16        1           0.000366340    0.000313600    0.000041460
     17        1          -0.000017300   -0.000011060    0.000019240
     18        1           0.000008060    0.000005570    0.000008190
     19        1          -0.000001160    0.000001340    0.000004800
     20        1          -0.000002890   -0.000000560    0.000003000
     21        1           0.000000900    0.000000310    0.000000620
     22        1           0.000001050    0.000000870   -0.000000970
     23        1           0.000001460    0.000000060   -0.000001640
     24        1           0.000002400   -0.000000580   -0.000001690
     25        1           0.000001660    0.000000000   -0.000000720
     26        6          -0.000005780    0.000010070   -0.000006730
     27        6          -0.000001420    0.000006190   -0.000003720
     28        6           0.000059590    0.000020500    0.000030450
 -------------------------------------------------------------------
 Cartesian Forces:  Max     0.000900520 RMS     0.000142436
 Leave Link  716 at Fri Jan 31 18:26:19 2025, MaxMem=   134217728 cpu:         0.0
 (Enter /home/mkochman/programs/g09/l106.exe)
 NDeriv=  84 NFrqRd=  0 NDerD0=   0 MskFDP=       0 MskDFD=       0 MskDF0=       0
 Re-enter D2Numr: IAtom=  2 IXYZ=1 IStep= 1.
 Leave Link  106 at Fri Jan 31 18:26:19 2025, MaxMem=   134217728 cpu:         0.1
 (Enter /home/mkochman/programs/g09/l301.exe)
 Standard basis: STO-3G (5D, 7F)
 Ernie: Thresh=  0.10000D-02 Tol=  0.10000D-05 Strict=F.
    96 basis functions,   288 primitive gaussians,    96 cartesian basis functions
    57 alpha electrons       57 beta electrons
       nuclear repulsion energy       978.3703516684 Hartrees.
 IExCor=    0 DFT=F Ex=HF Corr=None ExCW=0 ScaHFX=  1.000000
 ScaDFX=  1.000000  1.000000  1.000000  1.000000 ScalE2=  1.000000  1.000000
 IRadAn=      0 IRanWt=     -1 IRanGd=            0 ICorTp=0 IEmpDi=  4
 NAtoms=   28 NActive=   28 NUniq=   28 SFac= 1.00D+00 NAtFMM=   60 NAOKFM=F Big=F
 Integral buffers will be    131072 words long.
 Raffenetti 1 integral format.
 Two-electron integral symmetry is turned off.
 Leave Link  301 at Fri Jan 31 18:26:19 2025, MaxMem=   134217728 cpu:         0.0
 (Enter /home/mkochman/programs/g09/l402.exe)
 External calculation of energy and first derivatives.
 Running external command "bash run_external.bash R"
         input file       "/home/mkochman/systems/Z_MRSF_fixed/0_opt_nbd/Gau-3924088.EIn"
         output file      "/home/mkochman/systems/Z_MRSF_fixed/0_opt_nbd/Gau-3924088.EOu"
         message file     "/home/mkochman/systems/Z_MRSF_fixed/0_opt_nbd/Gau-3924088.EMs"
         fchk file        "/home/mkochman/systems/Z_MRSF_fixed/0_opt_nbd/Gau-3924088.EFC"
         mat. el file     "/home/mkochman/systems/Z_MRSF_fixed/0_opt_nbd/Gau-3924088.EUF"
 Recovered energy= -671.055922750     dipole=      0.000000000000      0.000000000000      0.000000000000
 Energy=    -671.055923     NIter=   0.
 Dipole moment=       0.000000       0.000000       0.000000
 Leave Link  402 at Fri Jan 31 18:30:44 2025, MaxMem=   134217728 cpu:         0.0
 (Enter /home/mkochman/programs/g09/l601.exe)
 Leave Link  601 at Fri Jan 31 18:30:44 2025, MaxMem=   134217728 cpu:         0.0
 (Enter /home/mkochman/programs/g09/l716.exe)
 Dipole        = 0.00000000D+00 0.00000000D+00 0.00000000D+00
 -------------------------------------------------------------------
 Center     Atomic                   Forces (Hartrees/Bohr)
 Number     Number              X              Y              Z
 -------------------------------------------------------------------
      1        6          -0.000178550   -0.000047030   -0.000063400
      2        6           0.000897980    0.000659350   -0.000061650
      3        6          -0.000255560   -0.000214490    0.000208230
      4        6          -0.000038420   -0.000048140    0.000013990
      5        6           0.000004110   -0.000027240    0.000013500
      6        6          -0.000020540   -0.000024710   -0.000002610
      7        6           0.000004410   -0.000009280    0.000007890
      8        6           0.000004240   -0.000005280    0.000003600
      9        7           0.000000830    0.000003360   -0.000001950
     10        6          -0.000003490    0.000001410    0.000001560
     11        6           0.000003160   -0.000000380   -0.000001140
     12        6           0.000001210    0.000000040   -0.000001060
     13        6           0.000003610   -0.000000450   -0.000001790
     14        6           0.000000690   -0.000000290   -0.000000040
     15        1           0.000020980    0.000011950    0.000024770
     16        1          -0.000364020   -0.000314100   -0.000038970
     17        1           0.000018970    0.000010850   -0.000015330
     18        1          -0.000001800   -0.000004070   -0.000004840
     19        1           0.000005160   -0.000003170   -0.000000520
     20        1           0.000004840    0.000002640    0.000003640
     21        1           0.000000980    0.000000380    0.000000580
     22        1           0.000001000    0.000000830   -0.000000920
     23        1           0.000001430    0.000000070   -0.000001620
     24        1           0.000002340   -0.000000540   -0.000001680
     25        1           0.000001710   -0.000000080   -0.000000730
     26        6          -0.000002340    0.000013800   -0.000008470
     27        6          -0.000003730    0.000006060   -0.000002530
     28        6          -0.000061160   -0.000008290   -0.000043630
 -------------------------------------------------------------------
 Cartesian Forces:  Max     0.000897980 RMS     0.000141621
 Leave Link  716 at Fri Jan 31 18:30:44 2025, MaxMem=   134217728 cpu:         0.0
 (Enter /home/mkochman/programs/g09/l106.exe)
 NDeriv=  84 NFrqRd=  0 NDerD0=   0 MskFDP=       0 MskDFD=       0 MskDF0=       0
 Re-enter D2Numr: IAtom=  2 IXYZ=1 IStep= 2.
 Leave Link  106 at Fri Jan 31 18:30:45 2025, MaxMem=   134217728 cpu:         0.1
 (Enter /home/mkochman/programs/g09/l301.exe)
 Standard basis: STO-3G (5D, 7F)
 Ernie: Thresh=  0.10000D-02 Tol=  0.10000D-05 Strict=F.
    96 basis functions,   288 primitive gaussians,    96 cartesian basis functions
    57 alpha electrons       57 beta electrons
       nuclear repulsion energy       978.4042406124 Hartrees.
 IExCor=    0 DFT=F Ex=HF Corr=None ExCW=0 ScaHFX=  1.000000
 ScaDFX=  1.000000  1.000000  1.000000  1.000000 ScalE2=  1.000000  1.000000
 IRadAn=      0 IRanWt=     -1 IRanGd=            0 ICorTp=0 IEmpDi=  4
 NAtoms=   28 NActive=   28 NUniq=   28 SFac= 1.00D+00 NAtFMM=   60 NAOKFM=F Big=F
 Integral buffers will be    131072 words long.
 Raffenetti 1 integral format.
 Two-electron integral symmetry is turned off.
 Leave Link  301 at Fri Jan 31 18:30:45 2025, MaxMem=   134217728 cpu:         0.0
 (Enter /home/mkochman/programs/g09/l402.exe)
 External calculation of energy and first derivatives.
 Running external command "bash run_external.bash R"
         input file       "/home/mkochman/systems/Z_MRSF_fixed/0_opt_nbd/Gau-3924088.EIn"
         output file      "/home/mkochman/systems/Z_MRSF_fixed/0_opt_nbd/Gau-3924088.EOu"
         message file     "/home/mkochman/systems/Z_MRSF_fixed/0_opt_nbd/Gau-3924088.EMs"
         fchk file        "/home/mkochman/systems/Z_MRSF_fixed/0_opt_nbd/Gau-3924088.EFC"
         mat. el file     "/home/mkochman/systems/Z_MRSF_fixed/0_opt_nbd/Gau-3924088.EUF"
 Recovered energy= -671.055922440     dipole=      0.000000000000      0.000000000000      0.000000000000
 Energy=    -671.055922     NIter=   0.
 Dipole moment=       0.000000       0.000000       0.000000
 Leave Link  402 at Fri Jan 31 18:35:18 2025, MaxMem=   134217728 cpu:         0.0
 (Enter /home/mkochman/programs/g09/l601.exe)
 Leave Link  601 at Fri Jan 31 18:35:18 2025, MaxMem=   134217728 cpu:         0.0
 (Enter /home/mkochman/programs/g09/l716.exe)
 Dipole        = 0.00000000D+00 0.00000000D+00 0.00000000D+00
 -------------------------------------------------------------------
 Center     Atomic                   Forces (Hartrees/Bohr)
 Number     Number              X              Y              Z
 -------------------------------------------------------------------
      1        6           0.000049460    0.000151100    0.000023560
      2        6          -0.000658290   -0.001105380    0.000346020
      3        6           0.000234940    0.000478080   -0.000383360
      4        6           0.000049630    0.000047600   -0.000014280
      5        6           0.000010800   -0.000013850    0.000007230
      6        6           0.000045450    0.000044980    0.000044190
      7        6           0.000001970   -0.000003720    0.000007260
      8        6           0.000005160   -0.000005180    0.000003110
      9        7           0.000001930    0.000001090   -0.000000790
     10        6          -0.000003640    0.000001080    0.000001930
     11        6           0.000003530   -0.000000530   -0.000001200
     12        6           0.000000990    0.000000030   -0.000000940
     13        6           0.000003870   -0.000000350   -0.000002050
     14        6           0.000000290    0.000000090   -0.000000190
     15        1          -0.000013630   -0.000007530   -0.000013930
     16        1           0.000312930    0.000407250    0.000027020
     17        1           0.000002970   -0.000015260    0.000009640
     18        1           0.000009520    0.000004240    0.000005640
     19        1           0.000004540    0.000007650   -0.000000290
     20        1           0.000004120    0.000002230    0.000003940
     21        1           0.000000950    0.000000370    0.000000640
     22        1           0.000001020    0.000000840   -0.000000920
     23        1           0.000001430    0.000000070   -0.000001610
     24        1           0.000002360   -0.000000530   -0.000001690
     25        1           0.000001690   -0.000000040   -0.000000730
     26        6           0.000000780    0.000010670   -0.000008970
     27        6          -0.000006100    0.000006060   -0.000001260
     28        6          -0.000020700   -0.000008170   -0.000022970
 -------------------------------------------------------------------
 Cartesian Forces:  Max     0.001105380 RMS     0.000172857
 Leave Link  716 at Fri Jan 31 18:35:19 2025, MaxMem=   134217728 cpu:         0.0
 (Enter /home/mkochman/programs/g09/l106.exe)
 NDeriv=  84 NFrqRd=  0 NDerD0=   0 MskFDP=       0 MskDFD=       0 MskDF0=       0
 Re-enter D2Numr: IAtom=  2 IXYZ=2 IStep= 1.
 Leave Link  106 at Fri Jan 31 18:35:21 2025, MaxMem=   134217728 cpu:         0.1
 (Enter /home/mkochman/programs/g09/l301.exe)
 Standard basis: STO-3G (5D, 7F)
 Ernie: Thresh=  0.10000D-02 Tol=  0.10000D-05 Strict=F.
    96 basis functions,   288 primitive gaussians,    96 cartesian basis functions
    57 alpha electrons       57 beta electrons
       nuclear repulsion energy       978.3789111208 Hartrees.
 IExCor=    0 DFT=F Ex=HF Corr=None ExCW=0 ScaHFX=  1.000000
 ScaDFX=  1.000000  1.000000  1.000000  1.000000 ScalE2=  1.000000  1.000000
 IRadAn=      0 IRanWt=     -1 IRanGd=            0 ICorTp=0 IEmpDi=  4
 NAtoms=   28 NActive=   28 NUniq=   28 SFac= 1.00D+00 NAtFMM=   60 NAOKFM=F Big=F
 Integral buffers will be    131072 words long.
 Raffenetti 1 integral format.
 Two-electron integral symmetry is turned off.
 Leave Link  301 at Fri Jan 31 18:35:21 2025, MaxMem=   134217728 cpu:         0.0
 (Enter /home/mkochman/programs/g09/l402.exe)
 External calculation of energy and first derivatives.
 Running external command "bash run_external.bash R"
         input file       "/home/mkochman/systems/Z_MRSF_fixed/0_opt_nbd/Gau-3924088.EIn"
         output file      "/home/mkochman/systems/Z_MRSF_fixed/0_opt_nbd/Gau-3924088.EOu"
         message file     "/home/mkochman/systems/Z_MRSF_fixed/0_opt_nbd/Gau-3924088.EMs"
         fchk file        "/home/mkochman/systems/Z_MRSF_fixed/0_opt_nbd/Gau-3924088.EFC"
         mat. el file     "/home/mkochman/systems/Z_MRSF_fixed/0_opt_nbd/Gau-3924088.EUF"
 Recovered energy= -671.055922500     dipole=      0.000000000000      0.000000000000      0.000000000000
 Energy=    -671.055923     NIter=   0.
 Dipole moment=       0.000000       0.000000       0.000000
 Leave Link  402 at Fri Jan 31 18:40:00 2025, MaxMem=   134217728 cpu:         0.0
 (Enter /home/mkochman/programs/g09/l601.exe)
 Leave Link  601 at Fri Jan 31 18:40:00 2025, MaxMem=   134217728 cpu:         0.0
 (Enter /home/mkochman/programs/g09/l716.exe)
 Dipole        = 0.00000000D+00 0.00000000D+00 0.00000000D+00
 -------------------------------------------------------------------
 Center     Atomic                   Forces (Hartrees/Bohr)
 Number     Number              X              Y              Z
 -------------------------------------------------------------------
      1        6          -0.000035450   -0.000154760   -0.000015660
      2        6           0.000656140    0.001108780   -0.000326370
      3        6          -0.000219680   -0.000470390    0.000382280
      4        6          -0.000050260   -0.000037810    0.000012160
      5        6           0.000017050   -0.000031060    0.000024860
      6        6          -0.000051100   -0.000044820   -0.000046350
      7        6           0.000005770   -0.000005740    0.000003340
      8        6           0.000001450   -0.000005160    0.000004960
      9        7           0.000000520    0.000001230   -0.000000780
     10        6          -0.000002650    0.000001860    0.000000570
     11        6           0.000002500   -0.000000140   -0.000000820
     12        6           0.000001950    0.000000050   -0.000001440
     13        6           0.000002900   -0.000000660   -0.000001420
     14        6           0.000002010   -0.000000800   -0.000000030
     15        1           0.000017520    0.000006790    0.000020660
     16        1          -0.000311840   -0.000407070   -0.000024510
     17        1          -0.000001310    0.000015050   -0.000005730
     18        1          -0.000003270   -0.000002740   -0.000002290
     19        1          -0.000000540   -0.000009470    0.000004580
     20        1          -0.000002160   -0.000000130    0.000002700
     21        1           0.000000930    0.000000320    0.000000560
     22        1           0.000001020    0.000000870   -0.000000960
     23        1           0.000001460    0.000000060   -0.000001640
     24        1           0.000002380   -0.000000590   -0.000001680
     25        1           0.000001680   -0.000000040   -0.000000720
     26        6          -0.000008880    0.000013190   -0.000006250
     27        6           0.000000930    0.000006190   -0.000004980
     28        6           0.000018980    0.000020420    0.000009720
 -------------------------------------------------------------------
 Cartesian Forces:  Max     0.001108780 RMS     0.000172048
 Leave Link  716 at Fri Jan 31 18:40:00 2025, MaxMem=   134217728 cpu:         0.0
 (Enter /home/mkochman/programs/g09/l106.exe)
 NDeriv=  84 NFrqRd=  0 NDerD0=   0 MskFDP=       0 MskDFD=       0 MskDF0=       0
 Re-enter D2Numr: IAtom=  2 IXYZ=2 IStep= 2.
 Leave Link  106 at Fri Jan 31 18:40:02 2025, MaxMem=   134217728 cpu:         0.1
 (Enter /home/mkochman/programs/g09/l301.exe)
 Standard basis: STO-3G (5D, 7F)
 Ernie: Thresh=  0.10000D-02 Tol=  0.10000D-05 Strict=F.
    96 basis functions,   288 primitive gaussians,    96 cartesian basis functions
    57 alpha electrons       57 beta electrons
       nuclear repulsion energy       978.3932397004 Hartrees.
 IExCor=    0 DFT=F Ex=HF Corr=None ExCW=0 ScaHFX=  1.000000
 ScaDFX=  1.000000  1.000000  1.000000  1.000000 ScalE2=  1.000000  1.000000
 IRadAn=      0 IRanWt=     -1 IRanGd=            0 ICorTp=0 IEmpDi=  4
 NAtoms=   28 NActive=   28 NUniq=   28 SFac= 1.00D+00 NAtFMM=   60 NAOKFM=F Big=F
 Integral buffers will be    131072 words long.
 Raffenetti 1 integral format.
 Two-electron integral symmetry is turned off.
 Leave Link  301 at Fri Jan 31 18:40:02 2025, MaxMem=   134217728 cpu:         0.0
 (Enter /home/mkochman/programs/g09/l402.exe)
 External calculation of energy and first derivatives.
 Running external command "bash run_external.bash R"
         input file       "/home/mkochman/systems/Z_MRSF_fixed/0_opt_nbd/Gau-3924088.EIn"
         output file      "/home/mkochman/systems/Z_MRSF_fixed/0_opt_nbd/Gau-3924088.EOu"
         message file     "/home/mkochman/systems/Z_MRSF_fixed/0_opt_nbd/Gau-3924088.EMs"
         fchk file        "/home/mkochman/systems/Z_MRSF_fixed/0_opt_nbd/Gau-3924088.EFC"
         mat. el file     "/home/mkochman/systems/Z_MRSF_fixed/0_opt_nbd/Gau-3924088.EUF"
 Recovered energy= -671.055922510     dipole=      0.000000000000      0.000000000000      0.000000000000
 Energy=    -671.055923     NIter=   0.
 Dipole moment=       0.000000       0.000000       0.000000
 Leave Link  402 at Fri Jan 31 18:44:44 2025, MaxMem=   134217728 cpu:         0.0
 (Enter /home/mkochman/programs/g09/l601.exe)
 Leave Link  601 at Fri Jan 31 18:44:45 2025, MaxMem=   134217728 cpu:         0.0
 (Enter /home/mkochman/programs/g09/l716.exe)
 Dipole        = 0.00000000D+00 0.00000000D+00 0.00000000D+00
 -------------------------------------------------------------------
 Center     Atomic                   Forces (Hartrees/Bohr)
 Number     Number              X              Y              Z
 -------------------------------------------------------------------
      1        6           0.000053040    0.000031110    0.000278830
      2        6           0.000067610    0.000336140   -0.001086900
      3        6          -0.000206300   -0.000369040    0.000665680
      4        6          -0.000029160   -0.000002490   -0.000036940
      5        6           0.000022630   -0.000042520    0.000032980
      6        6           0.000019520    0.000032150    0.000016070
      7        6          -0.000000430    0.000002350    0.000005630
      8        6           0.000000930   -0.000005170    0.000005120
      9        7           0.000001700   -0.000000370   -0.000000550
     10        6          -0.000002590    0.000002160    0.000000210
     11        6           0.000002230    0.000000120   -0.000000910
     12        6           0.000001860    0.000000040   -0.000001380
     13        6           0.000002830   -0.000000910   -0.000001170
     14        6           0.000002270   -0.000001080    0.000000110
     15        1           0.000030540    0.000016570    0.000031850
     16        1           0.000036510    0.000019180    0.000111240
     17        1          -0.000020910   -0.000037990    0.000022850
     18        1           0.000006530    0.000003490    0.000005150
     19        1           0.000003480    0.000000280    0.000004220
     20        1           0.000003140   -0.000002530    0.000004470
     21        1           0.000000960    0.000000320    0.000000570
     22        1           0.000001010    0.000000850   -0.000000920
     23        1           0.000001440    0.000000060   -0.000001620
     24        1           0.000002350   -0.000000560   -0.000001680
     25        1           0.000001710   -0.000000040   -0.000000720
     26        6          -0.000011380    0.000013460   -0.000002710
     27        6           0.000002380    0.000006210   -0.000005940
     28        6           0.000054090    0.000001460   -0.000018800
 -------------------------------------------------------------------
 Cartesian Forces:  Max     0.001086900 RMS     0.000155544
 Leave Link  716 at Fri Jan 31 18:44:45 2025, MaxMem=   134217728 cpu:         0.0
 (Enter /home/mkochman/programs/g09/l106.exe)
 NDeriv=  84 NFrqRd=  0 NDerD0=   0 MskFDP=       0 MskDFD=       0 MskDF0=       0
 Re-enter D2Numr: IAtom=  2 IXYZ=3 IStep= 1.
 Leave Link  106 at Fri Jan 31 18:44:46 2025, MaxMem=   134217728 cpu:         0.1
 (Enter /home/mkochman/programs/g09/l301.exe)
 Standard basis: STO-3G (5D, 7F)
 Ernie: Thresh=  0.10000D-02 Tol=  0.10000D-05 Strict=F.
[truncated: 867,142 more chars]
