# Supplementary material for: Simulating the Energy Capture Process in Push–Pull Norbornadiene-Quadricyclane Photoswitches
Source: J Phys Chem Lett. 2025 Apr 23;16(17):4315–25. doi: 10.1021/acs.jpclett.5c00634 (PMC12051204; doi:10.1021/acs.jpclett.5c00634)
Supplement: Supplementary file 4 — jz5c00634_si_004.zip [file jz5c00634_si_004.zip › MRSF-TDDFT_geometry_optimizations/optimized_II.xyz]

28
XYZ
C            -8.340667000    -0.518711000     4.663712000
C            -9.118943000    -0.866589000     3.387595000
C            -8.652494000    -0.082457000     2.418657000
C            -7.559164000     0.798731000     3.035709000
C            -6.395499000    -0.139409000     3.426206000
C            -8.174905000     1.005764000     4.442154000
C            -6.218786000    -1.998207000     5.077987000
C            -2.766389000    -0.191519000     1.641654000
N            -5.705334000    -2.866603000     5.635183000
C            -2.438259000     0.729163000     0.635482000
C            -1.186044000     0.694166000     0.034431000
C            -0.247140000    -0.256623000     0.427484000
C            -0.564006000    -1.174764000     1.425767000
C            -1.814248000    -1.145619000     2.031283000
H            -8.767123000    -0.861253000     5.604360000
H            -9.856426000    -1.655944000     3.313298000
H            -8.921317000    -0.083205000     1.369782000
H            -7.261533000     1.676847000     2.466200000
H            -7.492581000     1.477226000     5.153494000
H            -9.126497000     1.540484000     4.416263000
H            -3.170729000     1.467655000     0.331867000
H            -0.942166000     1.410584000    -0.742631000
H             0.729794000    -0.281885000    -0.043403000
H             0.164880000    -1.916398000     1.734181000
H            -2.065125000    -1.857859000     2.808166000
C            -5.132330000    -0.160216000     2.806663000
C            -4.052652000    -0.163382000     2.265444000
C            -6.877321000    -0.937444000     4.420539000
