# Supplementary material for: Simulating the Energy Capture Process in Push–Pull Norbornadiene-Quadricyclane Photoswitches
Source: J Phys Chem Lett. 2025 Apr 23;16(17):4315–25. doi: 10.1021/acs.jpclett.5c00634 (PMC12051204; doi:10.1021/acs.jpclett.5c00634)
Supplement: Supplementary file 4 — jz5c00634_si_004.zip [file jz5c00634_si_004.zip › MRSF-TDDFT_geometry_optimizations/Compound_I/S1S0-MECI-I/gradient_1.log]

   PyOQP started at 2025-02-02 04:58:14


          ***********************************************************
          *                                                         *
          *             OpenQP: Open Quantum Platform               *
          *                                                         *
          *                Version: 1.0 Aug, 2024                   *
          *                                                         *
          ***********************************************************
          *     The most efficient implementation of MRSF-TDDFT.    *
          ***********************************************************
          *                                                         *
          *   OpenQP was initiated by Prof. Cheol Ho Choi in 2012.  *
          *                                                         *
          *   It has since been developed by:                       *
          *   Dr. Vladimir Mironov                                  *
          *   Dr. Konstantin Komarov                                *
          *   Mr. Igor Gerasimov                                    *
          *   Dr. Hiroya Nakata                                     *
          *   Dr. Mohsen Mazaherifar                                *
          *                                                         *
          *   In 2024, Prof. Jingbai Li at Hoffmann Institute of    *
          *   Advanced Materials began developing PyOQP.            *
          *                                                         *
          ***********************************************************

                     Job Details:
                      Start Time: Sun Feb  2 04:58:14 2025    
                      Host: r22c02b02.bem2.kdm.wcss.pl  
                      Resources Allocated:
                        OpenMP Threads:    8

                    ++++++++++++++++++++++++++++++++++++++++
                      MODULE: apply_basis 
                      Setting up basis set information
                    ++++++++++++++++++++++++++++++++++++++++

     Basis Sets options
     ------------------
     Basis Set File: /home/mkochman/programs/openqp/openqp/share/basis_sets/def2-sv(p).basis
     Number of Shells  =     112     Number of Primitives  =     224
     Number of Basis Set functions  =     247
     Maximum Angluar Momentum =       2


                    ++++++++++++++++++++++++++++++++++++++++
                       MODULE: int1e
                       Computing H, S and T Matrices
                    ++++++++++++++++++++++++++++++++++++++++

                     ================================
                     Cartesian Coordinate in Angstrom
                     ================================
        ATOM     ZNUC           X              Y              Z
      --------------------------------------------------------------
          1      6.0     0.003556487     0.965448729     1.125195260
          2      6.0     0.062822591     2.383202701     0.682274027
          3      6.0    -1.267614168     0.782617614     1.871408683
          4      6.0    -1.826527007     0.641853777     0.465993482
          5      6.0    -1.712011627     1.968727607    -0.049238613
          6      6.0    -1.331680159     2.896804868     1.029201607
          7      6.0    -1.700070816     2.177837651     2.325771607
          8      6.0     1.003953080     3.079117405    -0.066363017
          9      7.0     1.774415521     3.689160123    -0.684610146
         10      6.0     0.992786755    -0.068323090     0.921491212
         11      6.0     2.159824829     0.179858061     0.169667431
         12      6.0     0.837063312    -1.350898563     1.496198086
         13      6.0     1.797615884    -2.331062592     1.324354352
         14      6.0     2.948787339    -2.063492406     0.579301955
         15      6.0     3.123676298    -0.806953075     0.007862102
         16      1.0    -1.369129312    -0.046961163     2.561170494
         17      1.0    -1.837005297    -0.265698975    -0.116076366
         18      1.0    -1.828328666     2.269063614    -1.082391010
         19      1.0    -1.510181106     3.960008124     0.910501112
         20      1.0    -2.769208702     2.213674293     2.549796679
         21      1.0    -1.124238810     2.547233514     3.177196525
         22      1.0     2.316522616     1.146163477    -0.285773581
         23      1.0    -0.044219765    -1.582274062     2.079415902
         24      1.0     1.656008984    -3.307503496     1.774482040
         25      1.0     3.702361716    -2.832575923     0.448707735
         26      1.0     4.014830840    -0.590381383    -0.571553483

 ...... End Of One Electron Integrals ......


                    ++++++++++++++++++++++++++++++++++++++++
                       MODULE: Guess_Huckel
                       Initial guess using Huckel theory
                    ++++++++++++++++++++++++++++++++++++++++

 ...... End of initial orbital guess ......

   Step  CPU time (seconds):      0.000   Wall time (seconds):      0.000
   Total CPU time (seconds):      0.000   Wall time (seconds):      0.000

   ==============================================
      PyQOP: Orbital Guess
   ==============================================

   PyOQP guess type:                   huckel
   PyOQP guess file:                   compute orbitals
   PyOQP guess alpha:                  computed
   PyOQP guess beta:                   computed


   ==============================================
   PyOQP: Entering Electronic Energy Calculation
   ==============================================

   PyOQP natom:                        26
   PyOQP charge:                       0
   PyOQP basis:                        def2-sv(p)
    

   ==============================================
   PyOQP: Normal SCF steps
   ==============================================

   PyOQP method:                       tdhf
   PyOQP hf/functional:                dtcam-vaee
   PyOQP scf type:                     rohf
   PyOQP scf maxit:                    100
   PyOQP scf multiplicity:             3
   PyOQP scf convergence:              1e-07
   PyOQP scf incremental:              True
   PyOQP diis type:                    cdiis
   PyOQP vdiis/cdiis switch:           0.3
   PyOQP vdiis/vshift switch:          0.003
   PyOQP cdiis/vshift_switch           0.3
   PyOQP vshift:                       0.0
   

                    ++++++++++++++++++++++++++++++++++++++++
                       MODULE: HF_DFT_Energy
                       Computing HF/DFT SCF Energy
                    ++++++++++++++++++++++++++++++++++++++++

     Lebedev grid-based DFT options
     ------------------------------
     XC functional: DTCAM-VAEE
     NRAD  =      96     NLEB  =     302
     THRESH=    0.00E+00
 
 The LibXC 6.2.2 version is used.
 S. Lehtola, C. Steigemann, M. J.T. Oliveira, and M. A.L. Marques.,  SoftwareX 7, 1–5 (2018)
 The libXC interfaces are described in the following article:
 Igor S. Gerasimov, Federico Zahariev, Sarom S. Leang, Anton Tesliuk, Mark S. Gordon, Michael G. Medvedev,
 Introducing LibXC into GAMESS (US),
 Mendeleev Commun., 2021, 31, 302–305
 
 The information about selected functionals:
The CAM version of B3LYP, tuned for excitations and properties exchange-correlation functional will be used with a coefficient   1.00000000E+00.
The functional has been described in the following articles:
[1] K. Okuno, Y. Shigeta, R. Kishi, H. Miyasaka, and M. Nakano.,  J. Photochem. Photobiol., A 235, 29 (2012); DOI: 10.1016/j.jphotochem.2012.03.003
[2] W. Park, A. Lashkaripour, K. Komarov, S. Lee, M. Huix-Rotllant, and C. H. Choi, J. Chem. Theory Comput., ??, ?? (2024); DOI: 10.1021/acs.jctc.4c00640
 
CAM-corrected functional is called
Yanai's notation of CAM parameters is used
The global hybrid part:                  5.00000000E-01
Additional long-range hybrid part:      -2.00000000E-01
Range-saparated factor:                  3.30000000E-01
 
     DFT Threshold         = 0.133E-08
   Step  CPU time (seconds):      0.736   Wall time (seconds):      0.101
   Total CPU time (seconds):      0.736   Wall time (seconds):      0.101

     SCF options
     ------------------
     SCF type = ROHF                 MaxIT =   100
     MaxDIIS =     5                 Conv =   0.0000001000
     DIIS Type = c-DIIS
     vDIIS_cDIIS_Switch =  0.30000   vDIIS_vshift_Switch =  0.00300
     DIIS Reset Mod =    10          DIIS Reset Conv =   0.00500000
     VShift =  0.00000               VShift_cDIIS_Switch =  0.30000
     MOM =     F                     MOM_Switch =  0.00300


   Direct SCF iterations begin.
   =============================================================================================
    Iter         Energy            Delta E         Int Skip     DIIS Error     Shift     Method
   =============================================================================================
       1    -593.0860259740   -593.0860259740      34671943     0.53011518     0.000     SD
       2    -591.8534531299      1.2325728441      34622532     0.34093583     0.000     C-DIIS
       3    -590.4361524393      1.4173006906      34699456     0.38052968     0.000     C-DIIS
       4    -594.4247315412     -3.9885791019      34874079     0.17615443     0.000     C-DIIS
       5    -594.6131317606     -0.1884002194      35224148     0.06801563     0.000     C-DIIS
       6    -594.7420104090     -0.1288786484      35397067     0.02552048     0.000     C-DIIS
       7    -594.7552149745     -0.0132045655      36129764     0.01115621     0.000     C-DIIS
       8    -594.7578009429     -0.0025859684      36758454     0.00452166     0.000     C-DIIS
       9    -594.7587130005     -0.0009120575      37705605     0.00120388     0.000     C-DIIS
      10    -594.7587383594     -0.0000253589      40829781     0.00076713     0.000     C-DIIS
      11    -594.7587618261     -0.0000234667      41705815     0.00019349     0.000     C-DIIS
      12    -594.7587630443     -0.0000012182      47473377     0.00010414     0.000     C-DIIS
      13    -594.7587635366     -0.0000004923      49145467     0.00008656     0.000     C-DIIS
      14    -594.7587637008     -0.0000001642      49482801     0.00008398     0.000     C-DIIS
      15    -594.7587638732     -0.0000001724      51647879     0.00003146     0.000     C-DIIS
      16    -594.7587639550     -0.0000000818      51889890     0.00001182     0.000     C-DIIS
      17    -594.7587639664     -0.0000000114      56528565     0.00001030     0.000     C-DIIS
      18    -594.7587639840     -0.0000000176      54255438     0.00000356     0.000     C-DIIS
      19    -594.7587639846     -0.0000000006      60504771     0.00000524     0.000     C-DIIS
      20    -594.7587639831      0.0000000015      63654996     0.00000300     0.000     C-DIIS
      21    -594.7587639830      0.0000000001      59153782     0.00000141     0.000     C-DIIS
      22    -594.7587639832     -0.0000000002      64293881     0.00000083     0.000     C-DIIS
      23    -594.7587639816      0.0000000016      66333030     0.00000037     0.000     C-DIIS
      24    -594.7587639810      0.0000000006      76937416     0.00000028     0.000     C-DIIS
      25    -594.7587639746      0.0000000064      72042553     0.00000013     0.000     C-DIIS
      26    -594.7587639837     -0.0000000091      80230455     0.00000026     0.000     C-DIIS
      27    -594.7587639729      0.0000000108      79705856     0.00000006     0.000     C-DIIS
   ----------------------------------------------------------------
          SCF convergence achieved ....

 Final ROHF energy is     -594.7587639729 after  27 iterations


 DFT: XC energy              =       -49.3263607067
 DFT: total electron density =       102.0000509924
 DFT: number of electrons    =       102


          ===============================
          Molecular Orbitals and Energies
          ===============================

   -------------- Alpha Orbitals -------------

                          1                2                3                4                5
                  -14.7915908761   -10.6384641644   -10.6213459073   -10.6193769204   -10.6177153020
    1  C  1  S     -0.0000146346    -0.0076824171     0.0008720773     0.0019793590     0.0110622180
    2  C  1  S      0.0002613532    -0.0001462756    -0.0009412359     0.0008431916     0.0005739272
    3  C  1  S     -0.0011011826    -0.0305921778     0.0258693888    -0.0192114350    -0.0117286169
    4  C  1  X      0.0001597715     0.0002081951    -0.0005355868    -0.0001339766    -0.0002337660
    5  C  1  Y     -0.0000463382     0.0007198199     0.0000794934    -0.0000171835     0.0000864319
    6  C  1  Z      0.0000084134    -0.0003835111     0.0001398511     0.0001879258     0.0000645997
    7  C  1  X     -0.0065024767    -0.0023216333    -0.0066988542     0.0009776610     0.0031493814
    8  C  1  Y      0.0067820446     0.0039826847     0.0018304399    -0.0007856379     0.0028320325
    9  C  1  Z      0.0015429511     0.0029750308    -0.0027980599     0.0000521944    -0.0030675840
   10  C  1 XX     -0.0000381405     0.0000193528     0.0001300608     0.0000023645     0.0003317868
   11  C  1 YY      0.0000164709     0.0021669540     0.0001287953     0.0003941845     0.0003381494
   12  C  1 ZZ     -0.0000200665     0.0002449535    -0.0002682210    -0.0000567317     0.0001071606
   13  C  1 XY     -0.0000137031     0.0002954557    -0.0001989528    -0.0002494470    -0.0003518582
   14  C  1 XZ      0.0000417245    -0.0000259336     0.0000182492     0.0001127608    -0.0000256297
   15  C  1 YZ      0.0000130114    -0.0006580887     0.0000557755     0.0001538096    -0.0001050744
   16  C  2  S      0.0000078694    -0.9896485589    -0.0009843478    -0.0178887987    -0.0086773326
   17  C  2  S      0.0009509542    -0.0445561143     0.0003465867    -0.0016542264     0.0015460750
   18  C  2  S      0.0289612203     0.0358871994    -0.0147174098     0.0893148393     0.0067663661
   19  C  2  X      0.0002578887     0.0004906575    -0.0001116339    -0.0013984670     0.0004267854
   20  C  2  Y      0.0002784616     0.0002930397     0.0000889043    -0.0010832250    -0.0005399559
   21  C  2  Z     -0.0000123435     0.0013174575    -0.0001023569     0.0017721970    -0.0003185470
   22  C  2  X      0.0166610218    -0.0078579221     0.0003620464     0.0250199311    -0.0166499802
   23  C  2  Y      0.0114032862    -0.0101240386     0.0022889432     0.0132970837    -0.0002700069
   24  C  2  Z     -0.0146551660    -0.0021661098     0.0012510051    -0.0222834628     0.0110938845
   25  C  2 XX      0.0004098339    -0.0020530027     0.0002004593    -0.0017147166    -0.0014707152
   26  C  2 YY      0.0002120889    -0.0017872387     0.0000489018    -0.0010531868    -0.0002727267
   27  C  2 ZZ      0.0003151822    -0.0011545144     0.0000030708    -0.0013297351     0.0000895140
   28  C  2 XY      0.0002300171    -0.0008556111     0.0001907177    -0.0012605243     0.0006366103
   29  C  2 XZ     -0.0001794322     0.0017017457     0.0000223319     0.0013089630     0.0003338390
   30  C  2 YZ     -0.0001376116     0.0012408994     0.0000164011     0.0009480954    -0.0000791845
   31  C  3  S     -0.0000104455    -0.0009028837     0.0239045751    -0.0027665543     0.0037673103
   32  C  3  S     -0.0006290866     0.0002417814     0.0043422832    -0.0017299032    -0.0006070793
   33  C  3  S     -0.0008923318     0.0037588573    -0.0149194893     0.0166849527     0.0059100354
   34  C  3  X     -0.0000980582     0.0000081441     0.0005838476     0.0000879486     0.0000795522
   35  C  3  Y     -0.0000622482    -0.0001128274     0.0004771451    -0.0001789082     0.0002218927
   36  C  3  Z      0.0001429945     0.0001307527     0.0004692352     0.0001166606    -0.0002044347
   37  C  3  X     -0.0005039348     0.0018671909    -0.0045443652     0.0026815585     0.0033226710
   38  C  3  Y     -0.0002064574    -0.0005159536    -0.0085668370     0.0058955578    -0.0004158790
   39  C  3  Z      0.0001447712     0.0043883926     0.0048081817    -0.0040851267    -0.0053694110
   40  C  3 XX     -0.0000825279     0.0000734591    -0.0000028946    -0.0001605975    -0.0000723854
   41  C  3 YY     -0.0000916247    -0.0002539032     0.0005021022    -0.0001779802     0.0003596294
   42  C  3 ZZ     -0.0001030236    -0.0001678272    -0.0014350936    -0.0002149422     0.0001437579
   43  C  3 XY     -0.0000497931    -0.0002963272    -0.0000089111     0.0001077343     0.0000245569
   44  C  3 XZ     -0.0000344008     0.0000709690    -0.0006614961    -0.0001442140     0.0000049015
   45  C  3 YZ     -0.0000008684     0.0003983463    -0.0003183724     0.0000307714    -0.0004760027
   46  C  4  S     -0.0000052748    -0.0008980905     0.9890573558     0.0007711457    -0.0084524231
   47  C  4  S     -0.0001409775    -0.0008443671     0.0434906457    -0.0001813159    -0.0006755643
   48  C  4  S      0.0033361644     0.0189232449    -0.0446995327    -0.0008907997    -0.0063834101
   49  C  4  X     -0.0000499423    -0.0000716692     0.0017834331     0.0001096138    -0.0000067711
   50  C  4  Y      0.0000564117     0.0000482560     0.0012219563     0.0001328747     0.0000274231
   51  C  4  Z     -0.0001093560    -0.0001104050     0.0005914153    -0.0002919488     0.0001995127
   52  C  4  X      0.0003530384     0.0042300637    -0.0071271377     0.0000783507    -0.0001596601
   53  C  4  Y      0.0015464484     0.0051406960    -0.0057278011    -0.0006139087    -0.0014902531
   54  C  4  Z     -0.0000689859     0.0009245431     0.0011442679    -0.0014053688    -0.0020440634
   55  C  4 XX     -0.0000416098    -0.0001223171    -0.0004374326     0.0001487457    -0.0000217883
   56  C  4 YY     -0.0000003798    -0.0001079847     0.0015175886    -0.0000113289     0.0002561659
   57  C  4 ZZ     -0.0000413349    -0.0000726670     0.0009851309    -0.0000409373     0.0000651936
   58  C  4 XY      0.0000229138    -0.0001665584    -0.0000188152    -0.0000235980     0.0001693501
   59  C  4 XZ     -0.0000446219    -0.0000198860     0.0002018601    -0.0000426687     0.0000356012
   60  C  4 YZ     -0.0000267368    -0.0000254403     0.0002649366    -0.0000728756     0.0002292624
   61  C  5  S      0.0000072382    -0.0001208692     0.0289644306    -0.0024002897     0.0348029927
   62  C  5  S      0.0006886495     0.0012703262     0.0009758484     0.0002895652     0.0025263604
   63  C  5  S     -0.0101614153    -0.0319207509     0.0176725628    -0.0103486031     0.0305220360
   64  C  5  X      0.0001991189    -0.0003640903     0.0003410036    -0.0004683177    -0.0000216049
   65  C  5  Y     -0.0001049384    -0.0000838988     0.0014736527    -0.0002845844    -0.0006930673
   66  C  5  Z      0.0000421605    -0.0004492830    -0.0002933870     0.0000004068    -0.0004998510
   67  C  5  X     -0.0020483618    -0.0073858585     0.0005137255    -0.0027954819     0.0025804193
   68  C  5  Y      0.0002311627     0.0013766352    -0.0048973948    -0.0009272945     0.0054968971
   69  C  5  Z     -0.0038099448    -0.0074624115     0.0005665456    -0.0022164121     0.0112294232
   70  C  5 XX      0.0001610535     0.0000414723    -0.0000004993    -0.0002848870    -0.0001059063
   71  C  5 YY      0.0000557255     0.0001744353    -0.0017797879    -0.0000641302    -0.0007954707
   72  C  5 ZZ      0.0000159635    -0.0000703980    -0.0001623666     0.0000383365    -0.0006942003
   73  C  5 XY     -0.0000446254    -0.0000896784    -0.0003603266    -0.0001281555    -0.0003306622
   74  C  5 XZ     -0.0000142459    -0.0002482215     0.0000793043    -0.0000230377    -0.0004204902
   75  C  5 YZ     -0.0000021665     0.0002539597     0.0006569108     0.0000731318    -0.0010675051
   76  C  6  S     -0.0000132530    -0.0082222386     0.0073350112    -0.0056763668     0.9889251736
   77  C  6  S     -0.0004653522    -0.0038046537     0.0001186277    -0.0014286734     0.0474318754
   78  C  6  S      0.0127347208     0.0187856359    -0.0046800646     0.0088795738    -0.0949544545
   79  C  6  X      0.0001620282     0.0007041396     0.0000266671    -0.0002422011     0.0007960388
   80  C  6  Y     -0.0000165122     0.0001867538    -0.0001919117    -0.0001406792    -0.0023221133
   81  C  6  Z     -0.0000495887    -0.0002391600    -0.0001341897     0.0004446867    -0.0003923477
   82  C  6  X      0.0003040218    -0.0015862560     0.0022443266     0.0002973631    -0.0058760865
   83  C  6  Y     -0.0061942526    -0.0109300268    -0.0003380315    -0.0044523142     0.0255147634
   84  C  6  Z      0.0002431675    -0.0001114483    -0.0022324215    -0.0012488959     0.0009568038
   85  C  6 XX     -0.0001403189     0.0013589432    -0.0000132439    -0.0000738903     0.0010613635
   86  C  6 YY     -0.0000645115    -0.0002203450     0.0005496356    -0.0000447471     0.0018333785
   87  C  6 ZZ     -0.0000537862    -0.0001165048    -0.0000516724    -0.0003451779     0.0012777849
   88  C  6 XY     -0.0000624561    -0.0007803892    -0.0000056839    -0.0002867955    -0.0001108180
   89  C  6 XZ      0.0000633924    -0.0004838114     0.0000395121    -0.0000261533    -0.0000527320
   90  C  6 YZ      0.0000176312     0.0003603983     0.0000880417     0.0000550124    -0.0000041346
   91  C  7  S     -0.0000047193    -0.0002179990     0.0004335449     0.0000945995     0.0078499836
   92  C  7  S     -0.0001662351     0.0013902290    -0.0012359660     0.0001530379     0.0006084387
   93  C  7  S     -0.0039179425    -0.0152390553     0.0148297026    -0.0085857697     0.0300612120
   94  C  7  X     -0.0000418499    -0.0000117476     0.0000858579     0.0001944582    -0.0000754260
   95  C  7  Y     -0.0000683803    -0.0001973992    -0.0002399745     0.0002464416    -0.0002695192
   96  C  7  Z      0.0001063471     0.0002365467     0.0000357658    -0.0000091082     0.0004743891
   97  C  7  X      0.0001934115    -0.0053441574     0.0007804146    -0.0024332200     0.0029153732
   98  C  7  Y     -0.0001437007     0.0009425927    -0.0026787664     0.0019457614     0.0017089144
   99  C  7  Z      0.0018966347     0.0047871109    -0.0066393541     0.0026451654    -0.0103474080
  100  C  7 XX      0.0000031984    -0.0001152142    -0.0001454959     0.0001356983    -0.0000143580
  101  C  7 YY     -0.0000179992     0.0003304612    -0.0001726575     0.0000435559    -0.0007317929
  102  C  7 ZZ     -0.0001152247    -0.0001807916     0.0003054767    -0.0000937729    -0.0011693418
  103  C  7 XY      0.0000395164     0.0000793994    -0.0000569240     0.0000353954    -0.0001599085
  104  C  7 XZ     -0.0000374016     0.0004078027    -0.0000840372    -0.0000806402     0.0003586482
  105  C  7 YZ      0.0000057042    -0.0001146128     0.0003974041    -0.0001848262     0.0009615925
  106  C  8  S      0.0001827204    -0.0174883333    -0.0006047065     0.9893652810     0.0055608983
  107  C  8  S      0.0023728467    -0.0012887389    -0.0002297112     0.0486715602    -0.0008216853
  108  C  8  S     -0.0020057281    -0.0128992943     0.0027514360    -0.0413285801     0.0075109100
  109  C  8  X     -0.0014726166    -0.0014026292    -0.0000874541    -0.0000404835     0.0001607679
  110  C  8  Y     -0.0010355692    -0.0010063420    -0.0000563104    -0.0000785279    -0.0002776312
  111  C  8  Z      0.0012191010     0.0012997685    -0.0000822054     0.0001121900    -0.0000022222
  112  C  8  X      0.0308913748    -0.0076441928    -0.0022249671     0.0573884649    -0.0113596830
  113  C  8  Y      0.0233223245    -0.0049182650    -0.0021917486     0.0457631082    -0.0088622930
  114  C  8  Z     -0.0242600788     0.0086213441     0.0019384705    -0.0450564884     0.0081456259
  115  C  8 XX     -0.0002851304     0.0016017316    -0.0000137241     0.0022899678    -0.0000742298
  116  C  8 YY      0.0001758772     0.0006802436    -0.0000095707     0.0010126406     0.0000345210
  117  C  8 ZZ      0.0001795427     0.0011371584    -0.0000928414     0.0013343155    -0.0003086024
  118  C  8 XY     -0.0010979665     0.0013715185     0.0000228026     0.0027330448    -0.0000067341
  119  C  8 XZ      0.0010632833    -0.0017997386     0.0000706629    -0.0028761801    -0.0000633015
  120  C  8 YZ      0.0008320928    -0.0012780367     0.0000268148    -0.0022181620    -0.0001949274
  121  N  9  S     -0.9881693923     0.0000387413     0.0000008553     0.0004989477     0.0000151492
  122  N  9  S      0.0464419598    -0.0018964283    -0.0000870686     0.0006277974    -0.0005799509
  123  N  9  S     -0.0558607006     0.0176895178     0.0022503495    -0.0686912019     0.0117952190
  124  N  9  X      0.0027118744    -0.0008014376    -0.0000041606    -0.0012928029    -0.0000244350
  125  N  9  Y      0.0021883543    -0.0006117028     0.0000138378    -0.0010669947    -0.0000172487
  126  N  9  Z     -0.0021969615     0.0004752888    -0.0000147391     0.0009751406     0.0000841630
  127  N  9  X      0.0097478310    -0.0038808172    -0.0005007789     0.0154182686    -0.0019535062
  128  N  9  Y      0.0081195920    -0.0030916606    -0.0002577545     0.0120085397    -0.0016722168
  129  N  9  Z     -0.0079983518     0.0020924213     0.0002548472    -0.0127538374     0.0020116188
  130  N  9 XX     -0.0029049556    -0.0006472197     0.0000069279     0.0004515250    -0.0001502714
  131  N  9 YY     -0.0031881272    -0.0006023618    -0.0000161070     0.0007063499    -0.0001022784
  132  N  9 ZZ     -0.0031414089    -0.0005977129    -0.0000388854     0.0006755408    -0.0000814733
  133  N  9 XY      0.0005881261    -0.0002408611     0.0000262367    -0.0006418788     0.0000540228
  134  N  9 XZ     -0.0006090438     0.0002914884    -0.0000122420     0.0006597003    -0.0000263369
  135  N  9 YZ     -0.0004565313     0.0002486612    -0.0000020018     0.0005265805    -0.0000522604
  136  C 10  S     -0.0000065987     0.0002404774    -0.0008470828    -0.0004060933    -0.0000143018
  137  C 10  S      0.0003633491     0.0002890584    -0.0004192813    -0.0000651886    -0.0001665475
  138  C 10  S      0.0045842819     0.0110070836     0.0026169828     0.0020724935     0.0024941842
  139  C 10  X     -0.0000236857     0.0001637487     0.0004408703     0.0000427469     0.0001348421
  140  C 10  Y      0.0000142684     0.0002143855     0.0000055624    -0.0000250341    -0.0001567379
  141  C 10  Z      0.0000039167    -0.0002537596     0.0000585093    -0.0000133497    -0.0000980642
  142  C 10  X     -0.0036935739    -0.0096237075     0.0005472511    -0.0043690188    -0.0041719605
  143  C 10  Y      0.0044332542     0.0033179478    -0.0035761116    -0.0026840319    -0.0000375491
  144  C 10  Z      0.0005342517     0.0037753160     0.0011302783     0.0033642247     0.0027526043
  145  C 10 XX      0.0000785049    -0.0000407955    -0.0003119041    -0.0001135601    -0.0001498543
  146  C 10 YY      0.0000775971     0.0002028731    -0.0000697556    -0.0001351791    -0.0001224705
  147  C 10 ZZ      0.0000408007     0.0000580338    -0.0002290251    -0.0000632217    -0.0000808831
  148  C 10 XY     -0.0000493443    -0.0000506337     0.0001195345    -0.0000542442     0.0000437389
  149  C 10 XZ     -0.0000103666     0.0001710140    -0.0000020106     0.0000887299     0.0000125608
  150  C 10 YZ      0.0000192992    -0.0000767602     0.0000405413     0.0000818007    -0.0000099083
  151  C 11  S     -0.0000073434     0.0003075516     0.0001726795    -0.0000509230     0.0001229562
  152  C 11  S      0.0002792834     0.0004808809     0.0002063119     0.0000624405     0.0001962495
  153  C 11  S      0.0006779235     0.0059304904    -0.0013533852    -0.0008813679     0.0005582329
  154  C 11  X     -0.0000291566    -0.0002635812    -0.0001778343     0.0001583630     0.0000336460
  155  C 11  Y      0.0001918748     0.0002007114    -0.0000067445    -0.0003037453    -0.0000738573
  156  C 11  Z     -0.0000507951     0.0000584016    -0.0000074242    -0.0000015405    -0.0000110594
  157  C 11  X      0.0002359095     0.0003970879     0.0003571951    -0.0058048971    -0.0026058996
  158  C 11  Y     -0.0024347345    -0.0055602025     0.0010893626     0.0040296682     0.0000385230
  159  C 11  Z      0.0007328740     0.0020283183    -0.0000619702     0.0018888722     0.0014001717
  160  C 11 XX      0.0000407839     0.0002143351     0.0000896891    -0.0000264604     0.0000448727
  161  C 11 YY      0.0001229336     0.0001481978     0.0000682795    -0.0001278547    -0.0000065441
  162  C 11 ZZ      0.0000585767     0.0001283536     0.0000939964     0.0000055015     0.0000251782
  163  C 11 XY      0.0000063577    -0.0000962676    -0.0000349270     0.0001820896     0.0000946265
  164  C 11 XZ      0.0000041461    -0.0000210415    -0.0000408163    -0.0001151948    -0.0000520968
  165  C 11 YZ     -0.0000361986     0.0000281651     0.0000331167    -0.0000718348    -0.0000370927
  166  C 12  S     -0.0000078912     0.0000010829    -0.0000881159    -0.0001526686    -0.0000898275
  167  C 12  S      0.0000919317     0.0001680433     0.0001409985    -0.0002542409    -0.0001803277
  168  C 12  S      0.0012005486    -0.0038572061    -0.0067193012    -0.0023250178    -0.0001273667
  169  C 12  X      0.0000407449     0.0000542576     0.0000687351    -0.0000093283     0.0000127913
  170  C 12  Y     -0.0000131873    -0.0001236366    -0.0000807464    -0.0000257590    -0.0000002339
  171  C 12  Z     -0.0000190478    -0.0000039402     0.0000516182     0.0000342513    -0.0000390215
  172  C 12  X      0.0006270152     0.0014254089    -0.0013169455     0.0011256527     0.0008487155
  173  C 12  Y      0.0009404707    -0.0017483665    -0.0012626249    -0.0026336765    -0.0018108782
  174  C 12  Z     -0.0007265269     0.0000273398     0.0012018617     0.0003479385     0.0002100897
  175  C 12 XX      0.0000088063     0.0000426125    -0.0000176387    -0.0000274514    -0.0000136812
  176  C 12 YY     -0.0000048420    -0.0001403406    -0.0000359264    -0.0000435313    -0.0000663867
  177  C 12 ZZ      0.0000042618     0.0000058654     0.0000553714    -0.0000511703    -0.0000262339
  178  C 12 XY      0.0000328855     0.0000658754     0.0001245974     0.0000158727     0.0000133801
  179  C 12 XZ     -0.0000406030    -0.0000373661     0.0000021887    -0.0000337248    -0.0000545986
  180  C 12 YZ     -0.0000296389     0.0000259637     0.0000154766    -0.0000148904    -0.0000211502
  181  C 13  S     -0.0000056298    -0.0000181644    -0.0000162338    -0.0000193692    -0.0000138895
  182  C 13  S     -0.0000031883    -0.0002041978    -0.0001173569    -0.0000847021    -0.0000531136
  183  C 13  S     -0.0003661903    -0.0004408140     0.0036641220     0.0008280806    -0.0007155586
  184  C 13  X      0.0000081280    -0.0000336603    -0.0000592555     0.0000107243     0.0000206750
  185  C 13  Y     -0.0000046544    -0.0000184580     0.0000176569    -0.0000204022    -0.0000144224
  186  C 13  Z     -0.0000015142     0.0000233948     0.0000035965     0.0000004581     0.0000106385
  187  C 13  X     -0.0003925100     0.0001628089     0.0001746752     0.0017298343     0.0009183515
  188  C 13  Y     -0.0000241533     0.0004019061     0.0015499079    -0.0000449833    -0.0002042858
  189  C 13  Z      0.0002297912    -0.0002988065    -0.0006364003    -0.0009532104    -0.0005014664
  190  C 13 XX     -0.0000056316    -0.0000200858     0.0000161810     0.0000017663    -0.0000103508
  191  C 13 YY      0.0000167107    -0.0000030684     0.0000095808    -0.0000170210    -0.0000018425
  192  C 13 ZZ     -0.0000196856    -0.0000576705    -0.0000196144    -0.0000148163    -0.0000106838
  193  C 13 XY     -0.0000133442    -0.0000296228    -0.0000421912     0.0000065613    -0.0000048712
  194  C 13 XZ     -0.0000119521    -0.0000141401    -0.0000166188    -0.0000253174    -0.0000047739
  195  C 13 YZ     -0.0000136195    -0.0000162604     0.0000110209    -0.0000069746    -0.0000112520
  196  C 14  S     -0.0000037354    -0.0000157876    -0.0000111596     0.0000457942     0.0000124447
  197  C 14  S      0.0000123121    -0.0000690255     0.0000271016     0.0001014511     0.0000082977
  198  C 14  S      0.0013348374     0.0011212682    -0.0027246365    -0.0017938357    -0.0000414778
  199  C 14  X      0.0000092451     0.0000499331     0.0000134581    -0.0000213662     0.0000008299
  200  C 14  Y      0.0000098119     0.0000079469     0.0000092223    -0.0000326802    -0.0000193889
  201  C 14  Z     -0.0000080544    -0.0000395669    -0.0000150482     0.0000209761     0.0000102655
  202  C 14  X     -0.0001857809    -0.0004831976     0.0008614257     0.0017518417     0.0005725210
  203  C 14  Y      0.0003078114     0.0005351618    -0.0007436408     0.0004040059     0.0004754351
  204  C 14  Z     -0.0000161896     0.0001069015    -0.0001362862    -0.0010924908    -0.0004754689
  205  C 14 XX     -0.0000030236    -0.0000252508     0.0000019744    -0.0000011766    -0.0000061610
  206  C 14 YY      0.0000158842    -0.0000095075     0.0000032709     0.0000167720     0.0000028892
  207  C 14 ZZ     -0.0000089841    -0.0000213615    -0.0000045366    -0.0000042120    -0.0000080656
  208  C 14 XY      0.0000008129     0.0000021967     0.0000050394    -0.0000069262    -0.0000016627
  209  C 14 XZ     -0.0000114117    -0.0000039325     0.0000150629     0.0000053560    -0.0000055910
  210  C 14 YZ     -0.0000162999    -0.0000064257     0.0000131510     0.0000017744    -0.0000063226
  211  C 15  S     -0.0000059633    -0.0000337108    -0.0000234605     0.0001816195     0.0000532719
  212  C 15  S     -0.0001167814     0.0000035725    -0.0000070963     0.0000593583    -0.0000146318
  213  C 15  S     -0.0016959288    -0.0055034583     0.0019170145     0.0061858414     0.0013051695
  214  C 15  X      0.0000584763     0.0000795078     0.0000313981    -0.0000596572     0.0000061106
  215  C 15  Y     -0.0000760827    -0.0000742414    -0.0000088064     0.0000709089     0.0000167387
  216  C 15  Z     -0.0000005306    -0.0000162335     0.0000196147     0.0000189041     0.0000021444
  217  C 15  X      0.0005463096     0.0023019897    -0.0007759121    -0.0028069373    -0.0007170905
  218  C 15  Y      0.0004176520    -0.0008535962    -0.0004356440     0.0030703760     0.0013632636
  219  C 15  Z     -0.0004490421    -0.0009987734     0.0002975401     0.0002988705    -0.0001513075
  220  C 15 XX     -0.0000350521    -0.0000839180    -0.0000015441     0.0000869035     0.0000145037
  221  C 15 YY     -0.0000407266    -0.0000446685    -0.0000182685     0.0000712659     0.0000220731
  222  C 15 ZZ     -0.0000461014     0.0000028892    -0.0000120903    -0.0000367567    -0.0000313180
  223  C 15 XY      0.0000021093     0.0000959951     0.0000242299    -0.0001072298    -0.0000346063
  224  C 15 XZ     -0.0000157217     0.0000181672     0.0000214253    -0.0000443284    -0.0000176867
  225  C 15 YZ     -0.0000049367    -0.0000387210    -0.0000199347     0.0000000174    -0.0000050313
  226  H 16  S      0.0000309428    -0.0004919689    -0.0009348041     0.0002844869    -0.0000519685
  227  H 16  S     -0.0001195555    -0.0021319501    -0.0016973598     0.0008237008     0.0013978945
  228  H 17  S      0.0000896255    -0.0002626685    -0.0020055384    -0.0001364842    -0.0001681882
  229  H 17  S     -0.0000426825    -0.0006468154     0.0086348892    -0.0003547294     0.0001326932
  230  H 18  S      0.0000279737     0.0006831336    -0.0007002897    -0.0000384459     0.0000605576
  231  H 18  S     -0.0005733530     0.0013175704    -0.0015845019     0.0007980879    -0.0002819319
  232  H 19  S      0.0003827315     0.0006650987     0.0002505759    -0.0002328027    -0.0028098311
  233  H 19  S      0.0000885048     0.0013963122     0.0010496585     0.0003892902     0.0068005958
  234  H 20  S      0.0001301237    -0.0000913637    -0.0008727262    -0.0002112707    -0.0007372179
  235  H 20  S      0.0004018659    -0.0007876894    -0.0002998995    -0.0000276777    -0.0009858672
  236  H 21  S     -0.0000081994     0.0009854255     0.0000279109     0.0005736106    -0.0004570000
  237  H 21  S     -0.0004484777     0.0010031796     0.0007415399    -0.0005561188    -0.0005476569
  238  H 22  S      0.0000802284     0.0006545888    -0.0000466652    -0.0001442013    -0.0000043089
  239  H 22  S      0.0005573955     0.0031111513    -0.0002806772    -0.0001830176     0.0011948097
  240  H 23  S      0.0000625635     0.0001542149    -0.0001901605     0.0001379954     0.0000839809
  241  H 23  S      0.0003972162     0.0012343366     0.0005199892     0.0001490638    -0.0006253256
  242  H 24  S     -0.0000152972     0.0001049513     0.0001203560     0.0000439104     0.0000246148
  243  H 24  S      0.0000314642     0.0001989018     0.0000963917     0.0001298209     0.0002229512
  244  H 25  S     -0.0000103368     0.0000626596    -0.0000634494    -0.0000922765    -0.0000183242
  245  H 25  S     -0.0000008582     0.0001436277    -0.0000769534    -0.0000960657    -0.0000047135
  246  H 26  S     -0.0000711918    -0.0000654886     0.0000610063     0.0000501780     0.0000067744
  247  H 26  S     -0.0000640951    -0.0002922860     0.0000850435     0.0000058949    -0.0000804810

                          6                7                8                9               10
                  -10.6149211763   -10.6137021766   -10.6109422501   -10.5986336439   -10.5951081006
    1  C  1  S      0.9717491676     0.1873989908    -0.0030890479     0.0006754322    -0.0115029803
    2  C  1  S      0.0437615345     0.0069950694    -0.0007392030     0.0001304374    -0.0008515348
    3  C  1  S     -0.0265719886    -0.0317790826     0.0060581319     0.0060574416     0.0139449679
    4  C  1  X     -0.0008305383    -0.0005198617    -0.0002127406     0.0000331880    -0.0002650640
    5  C  1  Y      0.0000496276    -0.0000413532     0.0000665693     0.0000568285     0.0006871260
    6  C  1  Z     -0.0006884468     0.0005748326     0.0000359033    -0.0000212460     0.0000289174
    7  C  1  X     -0.0018408349     0.0006214876    -0.0024349481     0.0016711955    -0.0296687192
    8  C  1  Y      0.0004583184     0.0033483554     0.0019868480     0.0029993252     0.0290720066
    9  C  1  Z      0.0079118294    -0.0037877959    -0.0001127326    -0.0035491845     0.0085215177
   10  C  1 XX      0.0014581453     0.0015443018     0.0003559461    -0.0001557821    -0.0014694376
   11  C  1 YY      0.0022419011     0.0003387626     0.0001708152    -0.0000769140    -0.0013156711
   12  C  1 ZZ      0.0003507312     0.0004116423     0.0000935195    -0.0000336139    -0.0001927138
   13  C  1 XY     -0.0012534833     0.0001309723    -0.0004274262     0.0001010482     0.0014776154
   14  C  1 XZ     -0.0007305829    -0.0010293131     0.0002320956     0.0003351083     0.0002360649
   15  C  1 YZ     -0.0001406256    -0.0002319322    -0.0001520619    -0.0002047812    -0.0003751454
   16  C  2  S     -0.0078527322    -0.0006130323     0.0002382806     0.0001308315     0.0003427363
   17  C  2  S     -0.0002401910     0.0002465748    -0.0007333363     0.0009701459    -0.0009737425
   18  C  2  S      0.0324314351     0.0290440119     0.0218806637    -0.0025070244     0.0154922536
   19  C  2  X     -0.0003763305    -0.0002367678    -0.0006225369    -0.0001845695    -0.0006835762
   20  C  2  Y      0.0010806236     0.0001625630    -0.0000285476    -0.0001484827     0.0001506020
   21  C  2  Z      0.0000943965     0.0000749631     0.0002339540     0.0000809076     0.0004788125
   22  C  2  X      0.0105879106     0.0151420482    -0.0004981529     0.0092552688     0.0331035502
   23  C  2  Y      0.0052029847     0.0092824016     0.0044929552     0.0074698484     0.0206832724
   24  C  2  Z     -0.0106447642    -0.0103243732    -0.0075137856    -0.0069623607    -0.0265935923
   25  C  2 XX      0.0000390070    -0.0002351640     0.0002542690    -0.0000890206    -0.0000333438
   26  C  2 YY     -0.0021638597    -0.0005694778    -0.0001283653     0.0000737287    -0.0000466250
   27  C  2 ZZ     -0.0002286683    -0.0000423318     0.0000882754    -0.0000123483    -0.0001072707
   28  C  2 XY      0.0000714126    -0.0001840959     0.0002220643     0.0000907160     0.0001088816
   29  C  2 XZ     -0.0001857040     0.0001304359    -0.0001979135     0.0003086776    -0.0001648150
   30  C  2 YZ      0.0008800100     0.0001751904    -0.0002161309     0.0000875653    -0.0000614121
   31  C  3  S      0.1869919595    -0.9715100687    -0.0078882086     0.0100846205    -0.0004111749
   32  C  3  S      0.0118462304    -0.0460587755    -0.0000048114    -0.0012064328     0.0003242910
   33  C  3  S     -0.0335616699     0.0803237787    -0.0137426179    -0.0028519594    -0.0349278916
   34  C  3  X     -0.0009997691    -0.0008801236    -0.0001058642    -0.0003223223    -0.0006017544
   35  C  3  Y      0.0002558362    -0.0012860964     0.0002420806     0.0006195893     0.0002436938
   36  C  3  Z     -0.0002068370     0.0020238510    -0.0002659067     0.0004862973     0.0003092089
   37  C  3  X     -0.0002746177     0.0029217942     0.0011773084     0.0017246097    -0.0026125391
   38  C  3  Y     -0.0079025850     0.0120423385    -0.0028946362     0.0000552064    -0.0123781890
   39  C  3  Z      0.0114299266    -0.0136960279     0.0008504231    -0.0061877419     0.0102490116
   40  C  3 XX     -0.0010319669    -0.0013812237     0.0001291770     0.0001990491     0.0002294335
   41  C  3 YY      0.0008278387    -0.0014377420     0.0002931983     0.0015250713     0.0000095792
   42  C  3 ZZ     -0.0001386183    -0.0016699709     0.0004499711     0.0001612457    -0.0001054042
   43  C  3 XY     -0.0004138820    -0.0000879627     0.0000356354    -0.0006420052    -0.0003590563
   44  C  3 XZ      0.0011325015     0.0003820007     0.0001093949    -0.0002152312    -0.0001069622
   45  C  3 YZ     -0.0000637570     0.0003637006    -0.0004142425     0.0006660393    -0.0000196381
   46  C  4  S     -0.0054258304     0.0237648771    -0.0287148735     0.0001075500     0.0008369675
   47  C  4  S     -0.0009167381    -0.0005893358    -0.0013421519     0.0009562283    -0.0011964597
   48  C  4  S      0.0264690262    -0.0220615340     0.0224198118    -0.0068156775     0.0221325863
   49  C  4  X      0.0002113176     0.0001858162    -0.0001478113     0.0000619666    -0.0007768004
   50  C  4  Y      0.0001853178    -0.0000547990    -0.0014561214     0.0000866061     0.0000261914
   51  C  4  Z      0.0003137645     0.0006743049     0.0007387807    -0.0001980935     0.0000434751
   52  C  4  X      0.0074658751    -0.0024329781     0.0017437234    -0.0017668436     0.0037386338
   53  C  4  Y      0.0028959726    -0.0024936895     0.0069087881    -0.0034532884     0.0075970169
   54  C  4  Z      0.0051024443    -0.0088560298    -0.0003258498    -0.0025989415     0.0039808725
   55  C  4 XX     -0.0001135260     0.0002097614    -0.0000103093     0.0002553840    -0.0006160337
   56  C  4 YY      0.0000964925    -0.0000017609    -0.0017006208    -0.0000895237    -0.0000584890
   57  C  4 ZZ     -0.0004008122     0.0014972138    -0.0003044140    -0.0001182115    -0.0000420212
   58  C  4 XY      0.0000063739     0.0000635303    -0.0000426439    -0.0000079137    -0.0000548293
   59  C  4 XZ      0.0000031000     0.0006997012    -0.0001008133    -0.0000933629     0.0000239298
   60  C  4 YZ      0.0002056878     0.0000136420     0.0008831636    -0.0003077720     0.0000957287
   61  C  5  S      0.0040778832    -0.0064324993     0.9886725628     0.0005923487    -0.0001399601
   62  C  5  S      0.0001341406    -0.0002026229     0.0439065694     0.0004768379     0.0011748370
   63  C  5  S     -0.0098156525     0.0039484984    -0.0522481733    -0.0001933179    -0.0232715736
   64  C  5  X      0.0004002705     0.0000521374     0.0013062551     0.0001494040     0.0001558322
   65  C  5  Y     -0.0000208753     0.0000202319    -0.0003522525    -0.0002541154     0.0000643765
   66  C  5  Z      0.0003807426    -0.0003458610     0.0018013568    -0.0001231057     0.0000495431
   67  C  5  X     -0.0012203079    -0.0000159068    -0.0057658052    -0.0000270464    -0.0030675724
   68  C  5  Y      0.0005322719     0.0001615039     0.0045700714    -0.0004350786     0.0037934470
   69  C  5  Z     -0.0014171620     0.0008454135    -0.0085563834    -0.0027297284    -0.0084676799
   70  C  5 XX      0.0003708710     0.0000945590    -0.0003968540     0.0002787935     0.0002420368
   71  C  5 YY      0.0001637587    -0.0001276011     0.0013439001     0.0000576617     0.0000222989
   72  C  5 ZZ      0.0004202645    -0.0005370884     0.0015882512    -0.0004524060     0.0001707443
   73  C  5 XY     -0.0003583368     0.0000199144     0.0002376379    -0.0001089163     0.0001650991
   74  C  5 XZ      0.0004169234    -0.0001019314     0.0001995218     0.0001124738    -0.0001065323
   75  C  5 YZ     -0.0002528833     0.0002286886    -0.0002369525    -0.0000295405     0.0000816828
   76  C  6  S     -0.0117995801     0.0020810688    -0.0352309766     0.0080667608     0.0001398114
   77  C  6  S     -0.0002973247     0.0008119358     0.0008276546    -0.0010789625    -0.0004644144
   78  C  6  S     -0.0022001694     0.0022126942     0.0004183651    -0.0013079752     0.0283217810
   79  C  6  X      0.0002638412     0.0002179175     0.0006869014    -0.0001301861     0.0004049130
   80  C  6  Y     -0.0004631411     0.0001629238     0.0003829453    -0.0001995310    -0.0001555731
   81  C  6  Z      0.0000050090     0.0000465980     0.0008376822     0.0008124933    -0.0002805684
   82  C  6  X     -0.0000994408    -0.0006416407    -0.0051925534     0.0031118414     0.0045365187
   83  C  6  Y     -0.0035192320    -0.0006131723     0.0016335933    -0.0056942278    -0.0121773182
   84  C  6  Z     -0.0019670392     0.0021893437    -0.0016249575    -0.0029256450     0.0009063098
   85  C  6 XX      0.0001046356     0.0001394486     0.0000312081     0.0001502734     0.0000023720
   86  C  6 YY      0.0008145626    -0.0004628705    -0.0003555639     0.0003543545    -0.0000303458
   87  C  6 ZZ     -0.0000942327     0.0001539276    -0.0009968619     0.0014465918    -0.0000573048
   88  C  6 XY     -0.0004130635    -0.0001036489    -0.0004205175     0.0001544319    -0.0002359954
   89  C  6 XZ      0.0002007215     0.0000357277    -0.0002438712    -0.0004473269     0.0001592267
   90  C  6 YZ     -0.0000783744     0.0001645183    -0.0012344438    -0.0008634891     0.0000152165
   91  C  7  S      0.0024142376    -0.0094883835     0.0002465317    -0.9895686762    -0.0016360316
   92  C  7  S     -0.0008148677    -0.0011014103    -0.0011971852    -0.0440786028     0.0000711713
   93  C  7  S      0.0156019591    -0.0235708690     0.0111068903     0.0448380877     0.0026556368
   94  C  7  X      0.0000129684     0.0001893663     0.0001305950    -0.0006184000     0.0001686251
   95  C  7  Y     -0.0001579440    -0.0006397900    -0.0000099863     0.0004610886    -0.0005490996
   96  C  7  Z     -0.0001509145    -0.0001199921    -0.0001979435     0.0013044812     0.0001396182
   97  C  7  X      0.0051759147    -0.0021681415     0.0009951460     0.0016579842    -0.0009304200
   98  C  7  Y     -0.0024427342     0.0066873514    -0.0035457065    -0.0010855385    -0.0042154982
   99  C  7  Z     -0.0044809668     0.0048013710    -0.0044649762    -0.0021271540     0.0003521656
  100  C  7 XX      0.0001359269     0.0001136587    -0.0001063393    -0.0005473006     0.0000559389
  101  C  7 YY     -0.0005264658     0.0016854556    -0.0001471001    -0.0004666760     0.0001461951
  102  C  7 ZZ      0.0001744054     0.0000787894     0.0004903784    -0.0007863289    -0.0000655308
  103  C  7 XY     -0.0000284918    -0.0005091460     0.0000075202     0.0000490503     0.0000659095
  104  C  7 XZ     -0.0003622231    -0.0003041300    -0.0002126327     0.0001139867    -0.0000246340
  105  C  7 YZ      0.0002323370     0.0003643947     0.0002662354    -0.0001571398     0.0001408326
  106  C  8  S     -0.0016030779    -0.0030912747     0.0021971508     0.0001784135     0.0004305028
  107  C  8  S      0.0005055159     0.0010772411     0.0001861717     0.0000621678     0.0007292668
  108  C  8  S     -0.0166901486    -0.0176686293    -0.0074605056    -0.0070349631    -0.0292399985
  109  C  8  X      0.0000601012     0.0000508416     0.0003772524     0.0000530085     0.0002343784
  110  C  8  Y      0.0002245650     0.0001317877     0.0001970007     0.0000121764     0.0004989481
  111  C  8  Z      0.0000056448    -0.0000145293     0.0000122809    -0.0001477409    -0.0001970952
  112  C  8  X      0.0137654513     0.0169722525     0.0073107359     0.0061981986     0.0266603096
  113  C  8  Y      0.0097459663     0.0128730708     0.0047660705     0.0047508903     0.0197337264
  114  C  8  Z     -0.0101638775    -0.0141979511    -0.0049488261    -0.0046490090    -0.0209855655
  115  C  8 XX      0.0001492804     0.0002788281    -0.0002894575     0.0000240365    -0.0000577108
  116  C  8 YY      0.0000992117     0.0002189833    -0.0002384044     0.0000292806    -0.0000903000
  117  C  8 ZZ      0.0001192745     0.0001761227    -0.0000399846    -0.0000044704    -0.0000098117
  118  C  8 XY     -0.0000564011    -0.0000164327    -0.0001516086     0.0000771713    -0.0001381057
  119  C  8 XZ     -0.0001957259    -0.0000656825     0.0001597418    -0.0000052688     0.0000434827
  120  C  8 YZ     -0.0000284986    -0.0000335312    -0.0000035901    -0.0000062108     0.0001019793
  121  N  9  S     -0.0000043965    -0.0000127990    -0.0000065463    -0.0000033307    -0.0000180869
  122  N  9  S      0.0002985782     0.0006217170     0.0003257380     0.0002029356     0.0009389950
  123  N  9  S     -0.0106681343    -0.0158735272    -0.0061883612    -0.0053978388    -0.0234904492
  124  N  9  X     -0.0000208374     0.0000223523     0.0001165299     0.0000059713     0.0001260472
  125  N  9  Y      0.0000016821     0.0000012923     0.0000812371    -0.0000141680     0.0000988900
  126  N  9  Z     -0.0000104526     0.0000296969    -0.0000843028    -0.0000296603    -0.0001034546
  127  N  9  X      0.0016318076     0.0029049011     0.0010429394     0.0009351689     0.0040473551
  128  N  9  Y      0.0016388957     0.0023738705     0.0009773853     0.0006903680     0.0034889475
  129  N  9  Z     -0.0015842242    -0.0020503132    -0.0009198484    -0.0009189647    -0.0033248335
  130  N  9 XX      0.0000661076     0.0000804837     0.0000999171     0.0000381287     0.0002100935
  131  N  9 YY     -0.0000076729     0.0000944171     0.0000954637     0.0000565930     0.0001721831
  132  N  9 ZZ      0.0000448574     0.0001337992     0.0001107255     0.0000185934     0.0002024377
  133  N  9 XY     -0.0000682459    -0.0001004122     0.0000018703    -0.0000137161    -0.0000639639
  134  N  9 XZ      0.0000284715     0.0000635596    -0.0000370923     0.0000384114     0.0000178985
  135  N  9 YZ      0.0000667403     0.0000656759    -0.0000145554     0.0000237071     0.0000476737
  136  C 10  S      0.0111177088     0.0017097052     0.0001663606    -0.0016038839     0.9894526810
  137  C 10  S     -0.0004166485    -0.0003745680     0.0004177756    -0.0001930502     0.0414731449
  138  C 10  S      0.0288782779     0.0183774772     0.0009667592     0.0002491287    -0.0067464191
  139  C 10  X      0.0007915338     0.0001118788    -0.0001021024     0.0000576471    -0.0001472317
  140  C 10  Y     -0.0008836845    -0.0002936966     0.0000241375     0.0000908130     0.0000873977
  141  C 10  Z     -0.0002534957     0.0000666513    -0.0000499713    -0.0001423460    -0.0000451355
  142  C 10  X      0.0083940348    -0.0005323647     0.0017453687    -0.0007335670    -0.0151647834
  143  C 10  Y     -0.0083844389     0.0018419773    -0.0010523315    -0.0031294361     0.0164661121
  144  C 10  Z     -0.0034347528     0.0002860505     0.0002702606     0.0023399525     0.0027995032
  145  C 10 XX     -0.0012212237    -0.0002500571    -0.0000042244    -0.0000371173     0.0016054748
  146  C 10 YY     -0.0015031922    -0.0003366051     0.0000329887     0.0000684818     0.0019892666
  147  C 10 ZZ     -0.0003211047    -0.0000116229     0.0001122547    -0.0000108220     0.0000491378
  148  C 10 XY      0.0012764657     0.0002233909     0.0001298710    -0.0000382847    -0.0008614222
  149  C 10 XZ      0.0004054890    -0.0000067833    -0.0000338274    -0.0000091674    -0.0012911310
  150  C 10 YZ     -0.0004375887     0.0000805001    -0.0000073210     0.0000078085    -0.0006993199
  151  C 11  S      0.0002381929    -0.0000027679    -0.0000043061     0.0001289765     0.0142092770
  152  C 11  S     -0.0002665496     0.0001253539    -0.0000486073     0.0001196558    -0.0003835274
  153  C 11  S     -0.0213770941    -0.0065318238     0.0002535321     0.0025543307     0.0163420567
  154  C 11  X      0.0002645639     0.0000142291    -0.0000397764    -0.0001111677     0.0014985955
  155  C 11  Y     -0.0002695810    -0.0001399710     0.0000398477     0.0000584890     0.0002498315
  156  C 11  Z      0.0000387105     0.0000360090    -0.0000114752     0.0000618394    -0.0008973998
  157  C 11  X     -0.0005392198     0.0020510335     0.0009142708    -0.0000999764     0.0004023250
  158  C 11  Y      0.0120041675     0.0023125143     0.0000622843    -0.0005644737    -0.0029024423
  159  C 11  Z     -0.0041498138    -0.0021398579    -0.0006785958    -0.0000095973     0.0006177289
  160  C 11 XX      0.0000764471    -0.0000164565     0.0000022835     0.0000892482    -0.0016755589
  161  C 11 YY      0.0000305239     0.0000881866     0.0000467699     0.0000462009    -0.0001536279
  162  C 11 ZZ      0.0000345450     0.0000210502    -0.0000530624     0.0000088773    -0.0007227194
  163  C 11 XY     -0.0000071404     0.0000249566    -0.0000466401    -0.0000339541    -0.0002344015
  164  C 11 XZ     -0.0001320845     0.0000384533     0.0000372854     0.0000044823     0.0011284908
  165  C 11 YZ     -0.0000921576    -0.0000078625     0.0000415360     0.0000411314     0.0001665487
  166  C 12  S      0.0004231582     0.0004595338     0.0000550728    -0.0004222374     0.0193182106
  167  C 12  S      0.0000558814     0.0003162076     0.0000436381    -0.0001706552     0.0001207831
  168  C 12  S     -0.0232102214    -0.0033509733    -0.0011187214    -0.0035184789     0.0146168919
  169  C 12  X      0.0002743800    -0.0002041419    -0.0000077387     0.0000568407    -0.0001865731
  170  C 12  Y     -0.0002958395     0.0001692962     0.0000079027    -0.0000971318    -0.0016555721
  171  C 12  Z     -0.0001633575     0.0000034186    -0.0000333670    -0.0000183298     0.0006549457
  172  C 12  X     -0.0116905586     0.0019363031    -0.0010584985    -0.0011926380     0.0028247272
  173  C 12  Y      0.0017634314    -0.0033373247    -0.0002628493    -0.0010565640     0.0006481586
  174  C 12  Z      0.0067278558     0.0002647254     0.0005860014     0.0009465160    -0.0016934513
  175  C 12 XX      0.0000617852     0.0001751822     0.0000001060    -0.0000513491    -0.0001210582
  176  C 12 YY      0.0001495195     0.0001799157    -0.0000299121    -0.0000827991    -0.0019723989
  177  C 12 ZZ     -0.0000313315     0.0001522314     0.0000240672     0.0000024327    -0.0003879261
  178  C 12 XY      0.0000761575    -0.0001283581    -0.0000490236     0.0000230529    -0.0001242692
  179  C 12 XZ     -0.0000231510    -0.0000076982     0.0000063879    -0.0000114564     0.0000905227
  180  C 12 YZ     -0.0000893570     0.0000548462     0.0000192997    -0.0000056642     0.0008971227
  181  C 13  S      0.0002854094    -0.0000938440    -0.0000098609    -0.0000215217     0.0013395952
  182  C 13  S      0.0000432176    -0.0000487199     0.0000088283    -0.0000524631    -0.0005595734
  183  C 13  S      0.0213781695    -0.0010238075     0.0005640457     0.0014776259    -0.0034891440
  184  C 13  X     -0.0001377447     0.0000299494     0.0000027447    -0.0000305982    -0.0001665266
  185  C 13  Y      0.0001485654    -0.0000264137     0.0000091831     0.0000288583     0.0000025666
  186  C 13  Z      0.0000194821     0.0000184482     0.0000183268     0.0000262826     0.0001096568
  187  C 13  X     -0.0015690914     0.0017127095    -0.0001813696     0.0000507081     0.0023723777
  188  C 13  Y      0.0082632185    -0.0007020704     0.0003617870     0.0007405076     0.0007054912
  189  C 13  Z     -0.0024734237    -0.0008217384    -0.0000816194    -0.0003236896    -0.0017176345
  190  C 13 XX      0.0000748204    -0.0000475016    -0.0000101497     0.0000050219     0.0001336403
  191  C 13 YY      0.0000861046    -0.0000860608     0.0000003823     0.0000181768     0.0002222923
  192  C 13 ZZ     -0.0000443936     0.0000240165     0.0000089541    -0.0000049050    -0.0000804624
  193  C 13 XY     -0.0000958958     0.0000883555    -0.0000037952    -0.0000303718    -0.0001428165
  194  C 13 XZ     -0.0000136542     0.0000120705     0.0000085973    -0.0000003733    -0.0001508238
  195  C 13 YZ     -0.0000240366    -0.0000168401    -0.0000016656     0.0000032105    -0.0001189538
  196  C 14  S      0.0001582341    -0.0000366895    -0.0000108978    -0.0000242454    -0.0005510666
  197  C 14  S      0.0003313247    -0.0000704369    -0.0000260188    -0.0000167829    -0.0005819986
  198  C 14  S     -0.0143961047    -0.0026568703    -0.0000887534    -0.0004362140    -0.0024572560
  199  C 14  X     -0.0000162715    -0.0000034954     0.0000079362     0.0000184578     0.0002101677
  200  C 14  Y      0.0000312198    -0.0000360287     0.0000123804     0.0000172947    -0.0001985328
  201  C 14  Z     -0.0000193921     0.0000246824    -0.0000045621    -0.0000079803    -0.0000373281
  202  C 14  X      0.0042801682     0.0006287710    -0.0001785419     0.0000916999    -0.0005956199
  203  C 14  Y     -0.0047210370    -0.0001406860    -0.0000777202    -0.0000127363     0.0003955398
  204  C 14  Z     -0.0005091675    -0.0002677700     0.0001289372    -0.0000795911     0.0001716608
  205  C 14 XX      0.0000291971    -0.0000137528    -0.0000008349    -0.0000065355    -0.0001533420
  206  C 14 YY      0.0000286435    -0.0000160964    -0.0000003979     0.0000002351    -0.0001413507
  207  C 14 ZZ      0.0000368152    -0.0000092803    -0.0000004928     0.0000023581    -0.0002204546
  208  C 14 XY     -0.0000603282    -0.0000110985    -0.0000015355    -0.0000020685    -0.0000764477
  209  C 14 XZ      0.0000275628     0.0000085659     0.0000004946     0.0000053653    -0.0000359619
  210  C 14 YZ      0.0000421346     0.0000087745     0.0000000812    -0.0000021850    -0.0000109996
  211  C 15  S      0.0002576081     0.0000180281    -0.0000128777    -0.0000251567     0.0010361628
  212  C 15  S      0.0001073191    -0.0000767604     0.0000485276     0.0000548046    -0.0005229323
  213  C 15  S      0.0193893105     0.0026981015    -0.0008169061    -0.0011844917    -0.0043873952
  214  C 15  X     -0.0001639771    -0.0000307174     0.0000075236     0.0000160191    -0.0000251528
  215  C 15  Y      0.0001038285     0.0000629509    -0.0000058485    -0.0000257246     0.0001743413
  216  C 15  Z      0.0000086225     0.0000100796     0.0000199104     0.0000052024    -0.0000579758
  217  C 15  X     -0.0066909734    -0.0015356841     0.0004091834     0.0005701562    -0.0002050360
  218  C 15  Y      0.0000126605    -0.0005457616    -0.0005260930    -0.0003118531    -0.0032521969
  219  C 15  Z      0.0037999478     0.0010277083    -0.0000558299    -0.0001235913     0.0014531509
  220  C 15 XX      0.0000657873     0.0000240348    -0.0000076608    -0.0000190429     0.0001986077
  221  C 15 YY      0.0000574792    -0.0000224273    -0.0000081878    -0.0000092245     0.0001664108
  222  C 15 ZZ      0.0000118778    -0.0000126750     0.0000145396     0.0000185238    -0.0000522000
  223  C 15 XY     -0.0000689760    -0.0000047391     0.0000310114     0.0000379465    -0.0001279673
  224  C 15 XZ     -0.0000409088    -0.0000156450     0.0000145809     0.0000078563    -0.0001997695
  225  C 15 YZ      0.0000045434     0.0000150525     0.0000065148     0.0000033517    -0.0000674612
  226  H 16  S     -0.0009005960     0.0023427553     0.0001539676     0.0007741760    -0.0008797908
  227  H 16  S     -0.0000771629    -0.0080046481     0.0012338620     0.0022529611    -0.0014976320
  228  H 17  S     -0.0009278682    -0.0001645149    -0.0000550087    -0.0002408389    -0.0000724221
  229  H 17  S     -0.0014524954     0.0004296466    -0.0008133660    -0.0010109829     0.0009698456
  230  H 18  S      0.0000285591     0.0000706206    -0.0027564103    -0.0004205705    -0.0003948260
  231  H 18  S      0.0007412509    -0.0006102209     0.0074896378    -0.0010942995    -0.0003752635
  232  H 19  S      0.0004065700     0.0000622401    -0.0002878396     0.0009859239     0.0004548203
  233  H 19  S      0.0019205707    -0.0003013076    -0.0010090231     0.0025206240     0.0011291116
  234  H 20  S      0.0001100236     0.0004539140    -0.0006464873     0.0011048679    -0.0002828630
  235  H 20  S      0.0007248446     0.0010834290    -0.0003700072    -0.0083634589    -0.0006684611
  236  H 21  S     -0.0008894787     0.0003847736    -0.0000138969     0.0009487401     0.0002674869
  237  H 21  S     -0.0010659599     0.0000372585     0.0003630536    -0.0089230354     0.0002396730
  238  H 22  S     -0.0012107874    -0.0001706751     0.0000126130     0.0000831202     0.0000230177
  239  H 22  S     -0.0022286958    -0.0009304119    -0.0006925969    -0.0002628939    -0.0022947323
  240  H 23  S     -0.0012553098     0.0001565607    -0.0000957992    -0.0001737278    -0.0000223252
  241  H 23  S     -0.0014650262     0.0016728472    -0.0006830254    -0.0004895683    -0.0007478265
  242  H 24  S      0.0003781560     0.0000645177     0.0000189719     0.0000546815     0.0004737441
  243  H 24  S      0.0004356981    -0.0000729693     0.0000787688     0.0001195498     0.0012305568
  244  H 25  S     -0.0003949379     0.0000270651     0.0000199178     0.0000087258     0.0002662030
  245  H 25  S     -0.0004066177     0.0000989184     0.0000206476     0.0000088920     0.0006303481
  246  H 26  S      0.0003259244     0.0001705781    -0.0000195210    -0.0000211182     0.0004699598
  247  H 26  S      0.0004439586     0.0003781869     0.0000170921    -0.0000282718     0.0014025405

                         11               12               13               14               15
                  -10.5798241234   -10.5790721692   -10.5767166546   -10.5743920620   -10.5735532039
    1  C  1  S      0.0003823136     0.0000036870    -0.0002865088     0.0001004573     0.0000051143
    2  C  1  S     -0.0003732219    -0.0000931317     0.0003495448    -0.0000708722     0.0002839634
    3  C  1  S      0.0067789498     0.0152548631     0.0008058724    -0.0030235015     0.0126243469
    4  C  1  X     -0.0004739416    -0.0002515315     0.0002343497    -0.0000687220     0.0000297718
    5  C  1  Y      0.0000920787    -0.0001511251    -0.0001953102     0.0000351921     0.0004923970
    6  C  1  Z      0.0002607637     0.0002591805    -0.0000694279     0.0000344522    -0.0001629552
    7  C  1  X      0.0177376868     0.0117818247    -0.0028048133     0.0014893919     0.0037930502
    8  C  1  Y     -0.0012118403     0.0002038315     0.0072260939     0.0003113189    -0.0225133818
    9  C  1  Z     -0.0100466944    -0.0073027661    -0.0006745850    -0.0010768903     0.0055094454
   10  C  1 XX     -0.0000182297    -0.0000516109     0.0001357515    -0.0000200691    -0.0001504248
   11  C  1 YY     -0.0002977215    -0.0001235626    -0.0000258901    -0.0000500406    -0.0000308774
   12  C  1 ZZ     -0.0000830668    -0.0000252841     0.0001184691    -0.0000074201    -0.0000553155
   13  C  1 XY     -0.0000771185     0.0000197866     0.0000555067     0.0000070876    -0.0000294865
   14  C  1 XZ     -0.0000044774     0.0000525717    -0.0000550688     0.0000048012     0.0001286604
   15  C  1 YZ      0.0001250379     0.0000414638     0.0000294944     0.0000060628     0.0000347690
   16  C  2  S      0.0000169898     0.0000016061     0.0000087248     0.0000210807    -0.0003072510
   17  C  2  S      0.0002254060     0.0004152197    -0.0001279445    -0.0000504466     0.0002024377
   18  C  2  S     -0.0100749673    -0.0077370168     0.0023747563    -0.0011975899     0.0074398722
   19  C  2  X      0.0000172112    -0.0000404427    -0.0000748369    -0.0000196045     0.0003992957
   20  C  2  Y      0.0000837497     0.0000317374     0.0000298366     0.0000358927    -0.0002798844
   21  C  2  Z     -0.0001451924    -0.0000861617     0.0000263501    -0.0000128964     0.0000080997
   22  C  2  X     -0.0081033763    -0.0030017581     0.0049913536    -0.0010453610    -0.0070301337
   23  C  2  Y      0.0009806220     0.0046239787     0.0048484572    -0.0007373763    -0.0094913224
   24  C  2  Z      0.0050744002     0.0011960734    -0.0042777377     0.0009465374     0.0056484321
   25  C  2 XX      0.0000719659     0.0001195774     0.0000546455    -0.0000229296     0.0000777621
   26  C  2 YY     -0.0000604163    -0.0001099672    -0.0000817266     0.0000000893     0.0002790637
   27  C  2 ZZ      0.0000873025     0.0001393631     0.0000000449    -0.0000148809     0.0000084321
   28  C  2 XY      0.0001249882     0.0001037156     0.0000020900     0.0000099558    -0.0000506060
   29  C  2 XZ     -0.0000213412    -0.0000381004    -0.0000598785     0.0000024031     0.0000236968
   30  C  2 YZ     -0.0000662740    -0.0000248821     0.0000101485    -0.0000135827    -0.0000332368
   31  C  3  S     -0.0001193931    -0.0003755274    -0.0000386187     0.0000476497     0.0000590952
   32  C  3  S     -0.0004049626    -0.0000695650     0.0001216760    -0.0001858095     0.0002386789
   33  C  3  S      0.0179241533     0.0102644029    -0.0023538819     0.0031065218    -0.0055489559
   34  C  3  X      0.0003263064     0.0003366284    -0.0000266623     0.0000067308    -0.0000749340
   35  C  3  Y     -0.0001050164    -0.0002568397    -0.0000222683     0.0000201464     0.0000628429
   36  C  3  Z      0.0000220270     0.0000177467     0.0000151231     0.0000105615     0.0000402184
   37  C  3  X      0.0041501622     0.0011935621     0.0001498568     0.0010048734    -0.0037742943
   38  C  3  Y      0.0034865521     0.0035376065    -0.0015371742    -0.0000353213     0.0045935330
   39  C  3  Z     -0.0069118134    -0.0044760660     0.0009369148    -0.0011769898     0.0008625128
   40  C  3 XX      0.0001168186     0.0001115798     0.0000157886     0.0000043142    -0.0001415403
   41  C  3 YY     -0.0000844416     0.0000431972     0.0000222900    -0.0000561829     0.0001158190
   42  C  3 ZZ      0.0001087847     0.0000969961    -0.0000145625    -0.0000000098     0.0000145198
   43  C  3 XY      0.0000909421    -0.0000161290    -0.0000788515     0.0000123199     0.0002169306
   44  C  3 XZ     -0.0000873305    -0.0000006377     0.0000254183    -0.0000227895     0.0000357679
   45  C  3 YZ     -0.0000163461     0.0000597240     0.0000171662    -0.0000098168    -0.0000577591
   46  C  4  S     -0.0000510395    -0.0000387247     0.0000037196    -0.0000186097     0.0001741953
   47  C  4  S      0.0002687180     0.0002263198    -0.0000886375     0.0000625919    -0.0001537351
   48  C  4  S     -0.0071733053    -0.0051824576     0.0022754047    -0.0013065596    -0.0003809756
   49  C  4  X      0.0002045630     0.0001479143    -0.0000308838     0.0000387557    -0.0001527614
   50  C  4  Y     -0.0000047454    -0.0000090303    -0.0000150248    -0.0000048734     0.0000979567
   51  C  4  Z     -0.0000710452    -0.0000103832     0.0000118028    -0.0000168450    -0.0000090720
   52  C  4  X     -0.0015188054    -0.0013918943     0.0003256607    -0.0003090789     0.0004920401
   53  C  4  Y     -0.0015654883    -0.0017138438     0.0008230536    -0.0001303390    -0.0013956427
   54  C  4  Z     -0.0023480144    -0.0019321082     0.0003171754    -0.0004174845     0.0004376673
   55  C  4 XX      0.0001921607     0.0000872981    -0.0000268239     0.0000385637    -0.0001446171
   56  C  4 YY      0.0000190353     0.0000342981     0.0000099330    -0.0000022718    -0.0000550791
   57  C  4 ZZ     -0.0000530018    -0.0000651601    -0.0000006532    -0.0000034885    -0.0000195428
   58  C  4 XY     -0.0000221762    -0.0000781950    -0.0000307586     0.0000009235     0.0001122447
   59  C  4 XZ     -0.0000209913    -0.0000035051     0.0000149605    -0.0000227991     0.0000236105
   60  C  4 YZ     -0.0000516501    -0.0000904062     0.0000008121     0.0000002600     0.0000141032
   61  C  5  S      0.0000265735     0.0000502463     0.0000187592    -0.0000086410    -0.0000051160
   62  C  5  S     -0.0001246759    -0.0000676389     0.0001199341    -0.0000108528    -0.0001065605
   63  C  5  S      0.0057530360     0.0038771370    -0.0018720097     0.0008646653     0.0002792656
   64  C  5  X     -0.0000040264     0.0000186073     0.0000068743     0.0000006694    -0.0000527497
   65  C  5  Y     -0.0000492617    -0.0000457083     0.0000103924    -0.0000008647    -0.0000388508
   66  C  5  Z      0.0000327195     0.0000237387     0.0000282068     0.0000049999    -0.0000722893
   67  C  5  X      0.0010691555     0.0008244262    -0.0000983823     0.0001587177    -0.0006585569
   68  C  5  Y      0.0003229843     0.0002186869     0.0007150696    -0.0000225317    -0.0013466311
   69  C  5  Z      0.0017056898     0.0010075950    -0.0007848495     0.0002977875     0.0008297474
   70  C  5 XX      0.0000127182     0.0000416585     0.0000198917     0.0000015227    -0.0000822431
   71  C  5 YY      0.0000039502    -0.0000181344    -0.0000029651     0.0000053038     0.0000247559
   72  C  5 ZZ     -0.0000085993     0.0000005573     0.0000324758    -0.0000041238    -0.0000344368
   73  C  5 XY      0.0000015780     0.0000223805     0.0000276625    -0.0000075803    -0.0000436873
   74  C  5 XZ      0.0000436454     0.0000456158     0.0000147759    -0.0000017242    -0.0000096695
   75  C  5 YZ      0.0000110972     0.0000011010     0.0000108627     0.0000038637    -0.0000395648
   76  C  6  S     -0.0000731269    -0.0000638900    -0.0000714261    -0.0000000590     0.0001179812
   77  C  6  S      0.0003940249     0.0003012974     0.0002115263     0.0000423518    -0.0004713774
   78  C  6  S     -0.0087112107    -0.0044340531     0.0016755974    -0.0011315277    -0.0012714657
   79  C  6  X     -0.0000365306     0.0000488447     0.0000896182    -0.0000104350    -0.0001772555
   80  C  6  Y      0.0000236631     0.0000128763    -0.0000389230     0.0000004837     0.0000799679
   81  C  6  Z     -0.0000021814    -0.0000007553    -0.0000363197    -0.0000034786     0.0001071675
   82  C  6  X     -0.0015604826    -0.0011915362     0.0001283564    -0.0000204442    -0.0007541622
   83  C  6  Y      0.0025871115     0.0005274421    -0.0012906448     0.0006536080     0.0007842344
   84  C  6  Z      0.0007742767     0.0008664218     0.0004996117    -0.0000498006    -0.0007797032
   85  C  6 XX      0.0000323443     0.0000105614     0.0000136629     0.0000171901    -0.0001257907
   86  C  6 YY     -0.0000027147    -0.0000030811     0.0000256753    -0.0000064820     0.0000004178
   87  C  6 ZZ      0.0000565865     0.0000451789     0.0000310819     0.0000054241    -0.0000776138
   88  C  6 XY      0.0000034937    -0.0000232084    -0.0000315008     0.0000048927     0.0000634149
   89  C  6 XZ     -0.0000205365     0.0000049625     0.0000421563    -0.0000094292    -0.0000336856
   90  C  6 YZ     -0.0000051661    -0.0000019705    -0.0000088698     0.0000033822    -0.0000102658
   91  C  7  S      0.0002746880     0.0002719152    -0.0000182256     0.0000310863    -0.0001488249
   92  C  7  S     -0.0003061784    -0.0001996121    -0.0000175887    -0.0000606016     0.0001950483
   93  C  7  S     -0.0002814746    -0.0018244464     0.0004613880     0.0005287889    -0.0026422890
   94  C  7  X     -0.0000558576    -0.0000709376     0.0000096951    -0.0000065365     0.0000317713
   95  C  7  Y      0.0001505663     0.0001205598    -0.0000450168     0.0000182588     0.0000268844
   96  C  7  Z      0.0000534250     0.0000587475     0.0000100885     0.0000086435    -0.0000604781
   97  C  7  X      0.0002237811     0.0004804525     0.0001002314    -0.0000496100     0.0000732041
   98  C  7  Y      0.0007099112     0.0009015389    -0.0004384218    -0.0000727215     0.0012599438
   99  C  7  Z      0.0000568057     0.0006426961    -0.0000212502    -0.0001779325     0.0007951148
  100  C  7 XX     -0.0000457023    -0.0000370428     0.0000056212    -0.0000111177     0.0000321816
  101  C  7 YY     -0.0000455393    -0.0000882312    -0.0000101725     0.0000084291     0.0000082951
  102  C  7 ZZ     -0.0000681044    -0.0000584426    -0.0000102052    -0.0000085163     0.0000336076
  103  C  7 XY      0.0000111312     0.0000215424     0.0000268659     0.0000013129    -0.0000818207
  104  C  7 XZ     -0.0000384752    -0.0000154135    -0.0000197471    -0.0000040924     0.0000370032
  105  C  7 YZ     -0.0000659543    -0.0000682592     0.0000230589    -0.0000060060    -0.0000373853
  106  C  8  S     -0.0001075092    -0.0001048575    -0.0001981686     0.0000213708    -0.0000489067
  107  C  8  S      0.0000364049     0.0001786140     0.0003393340    -0.0001023179    -0.0003424741
  108  C  8  S      0.0058130909     0.0014294033    -0.0068453239     0.0011936040     0.0059098804
  109  C  8  X     -0.0000226790     0.0000178026     0.0000971682    -0.0000164426    -0.0001359683
  110  C  8  Y     -0.0002106935    -0.0001572172    -0.0001398731     0.0000023748    -0.0001367202
  111  C  8  Z      0.0000490843     0.0000137495    -0.0000096700     0.0000095659     0.0001675795
  112  C  8  X     -0.0047981282    -0.0005963598     0.0039590421    -0.0010925383    -0.0046927509
  113  C  8  Y     -0.0040306714    -0.0010541214     0.0037480029    -0.0009192011    -0.0029375890
  114  C  8  Z      0.0037766259     0.0004208835    -0.0034304420     0.0008540184     0.0038257448
  115  C  8 XX     -0.0000188157    -0.0000177745     0.0000084641    -0.0000119870    -0.0000371430
  116  C  8 YY      0.0000473845     0.0000568349     0.0000336288    -0.0000113540     0.0001228575
  117  C  8 ZZ      0.0000545490     0.0000554029     0.0000749031    -0.0000260723    -0.0000182224
  118  C  8 XY      0.0000689096     0.0000533164    -0.0000163291    -0.0000024231    -0.0000550440
  119  C  8 XZ      0.0000929160     0.0001025250     0.0000857755    -0.0000091711    -0.0000387640
  120  C  8 YZ     -0.0000136827    -0.0000053422     0.0000407165    -0.0000019259    -0.0000347890
  121  N  9  S      0.0000048800     0.0000007323    -0.0000001373     0.0000017512     0.0000162734
  122  N  9  S     -0.0002200317    -0.0000384869     0.0000453416    -0.0000654027    -0.0004928457
  123  N  9  S      0.0045520787     0.0006594676    -0.0027778825     0.0011269548     0.0052331613
  124  N  9  X     -0.0000054051     0.0000084724     0.0000140197    -0.0000000456     0.0001074413
  125  N  9  Y     -0.0000265500     0.0000003683    -0.0000027579    -0.0000096856    -0.0002417789
  126  N  9  Z      0.0000159146     0.0000056576    -0.0000037768     0.0000038862    -0.0000163117
  127  N  9  X     -0.0007351289    -0.0000874667     0.0005004724    -0.0001883249    -0.0003451479
  128  N  9  Y     -0.0007157452    -0.0000502745     0.0001839221    -0.0001873485    -0.0017776983
  129  N  9  Z      0.0006677317     0.0001398902    -0.0003125478     0.0001734055     0.0005878857
  130  N  9 XX     -0.0000674797    -0.0000221525    -0.0000144254    -0.0000154863    -0.0002295971
  131  N  9 YY     -0.0000330680    -0.0000014431     0.0000129620    -0.0000157109    -0.0000607877
  132  N  9 ZZ     -0.0000658539    -0.0000176864     0.0000027600    -0.0000198874    -0.0002425556
  133  N  9 XY      0.0000137075    -0.0000006562     0.0000180861     0.0000040546     0.0000242538
  134  N  9 XZ     -0.0000096903    -0.0000028150     0.0000006585    -0.0000088218    -0.0000373798
  135  N  9 YZ     -0.0000204804    -0.0000074478    -0.0000167457    -0.0000057851    -0.0000811773
  136  C 10  S      0.0138067096     0.0138264426    -0.0026826079    -0.0014515916     0.0141667883
  137  C 10  S      0.0013341110     0.0010901221    -0.0005021784     0.0001158187     0.0016285771
  138  C 10  S     -0.0141282030    -0.0232403917    -0.0001150367     0.0040754603    -0.0276606194
  139  C 10  X      0.0002209555    -0.0001739618     0.0000488049     0.0001296403     0.0009263482
  140  C 10  Y     -0.0005015044    -0.0008704777     0.0003454092    -0.0001428350     0.0001612039
  141  C 10  Z      0.0001040756     0.0004749617    -0.0001713308    -0.0000102837    -0.0006113618
  142  C 10  X     -0.0041816536     0.0008779174    -0.0079968223    -0.0013060388     0.0217830778
  143  C 10  Y     -0.0211260537    -0.0140788590    -0.0042118580    -0.0011295864     0.0017055715
  144  C 10  Z      0.0100436470     0.0045883460     0.0061387111     0.0011734843    -0.0130322114
  145  C 10 XX     -0.0001176065     0.0001806860     0.0000562711     0.0000575007     0.0016883511
  146  C 10 YY      0.0010501416     0.0016586551     0.0001913759     0.0001588119     0.0001397876
  147  C 10 ZZ      0.0002596513     0.0004159598    -0.0000107716     0.0001010474     0.0007780336
  148  C 10 XY      0.0003433606     0.0002661839    -0.0001633819     0.0000378860     0.0005603642
  149  C 10 XZ     -0.0000528066    -0.0002080583     0.0000257541    -0.0000088033    -0.0012492264
  150  C 10 YZ     -0.0006725854    -0.0008826780    -0.0000003770    -0.0000568484    -0.0003523921
  151  C 11  S      0.0028697501    -0.0003480518     0.1114159274     0.0522299738    -0.9819253161
  152  C 11  S      0.0009559647     0.0000088325     0.0032028501     0.0023900066    -0.0413462240
  153  C 11  S      0.0133656683     0.0075334091     0.0152351334     0.0060854775     0.0195056123
  154  C 11  X     -0.0000640142     0.0000880057    -0.0013192787    -0.0005077246     0.0003312508
  155  C 11  Y     -0.0000392080     0.0001530184     0.0012363724     0.0003002905     0.0009305660
  156  C 11  Z      0.0000430431    -0.0001181108     0.0002578280     0.0001694547    -0.0005515194
  157  C 11  X     -0.0069499601    -0.0067365110    -0.0053132668     0.0032477430     0.0060790136
  158  C 11  Y      0.0038832491     0.0033720300    -0.0010455984    -0.0007052845     0.0033575929
  159  C 11  Z      0.0025375320     0.0026003516     0.0034114654    -0.0015439572    -0.0046834258
  160  C 11 XX      0.0002300374    -0.0001228467    -0.0009080238    -0.0003117296    -0.0015965828
  161  C 11 YY     -0.0000847499    -0.0002224788    -0.0009620015    -0.0003526641    -0.0009042249
  162  C 11 ZZ      0.0001109409    -0.0000839282    -0.0000982816    -0.0000792678     0.0002707940
  163  C 11 XY     -0.0001595106    -0.0000545498     0.0010341921     0.0002293929     0.0008183544
  164  C 11 XZ      0.0000155217     0.0000820738     0.0001198054     0.0000931093     0.0014441727
  165  C 11 YZ      0.0001901329     0.0001152202    -0.0001974723     0.0000114959     0.0004321770
  166  C 12  S     -0.6533391394    -0.7431039720     0.0096688892    -0.0025329394    -0.0004573614
  167  C 12  S     -0.0262062667    -0.0321183298    -0.0002069266     0.0001124920     0.0004770071
  168  C 12  S     -0.0028052653     0.0252353604    -0.0081765680     0.0042873964     0.0122447139
  169  C 12  X      0.0005848747    -0.0014354784    -0.0000394807    -0.0002546998    -0.0000895395
  170  C 12  Y     -0.0013631626     0.0004913961    -0.0001808900     0.0003859951    -0.0000908940
  171  C 12  Z      0.0002333060     0.0006935102     0.0000773253     0.0000026399     0.0001054900
  172  C 12  X     -0.0015825570    -0.0005829786     0.0011533166     0.0011699821    -0.0055627846
  173  C 12  Y     -0.0089694300    -0.0024985522    -0.0016108020    -0.0050767710     0.0102100735
  174  C 12  Z      0.0042732704     0.0011773619     0.0000182923     0.0012466717    -0.0008585040
  175  C 12 XX      0.0004257234    -0.0010429276    -0.0000189954    -0.0002697308    -0.0001812334
  176  C 12 YY     -0.0003265767    -0.0021159496    -0.0001844889    -0.0003698647     0.0000110670
  177  C 12 ZZ      0.0003509665     0.0003168494    -0.0000931502    -0.0000601383    -0.0000754548
  178  C 12 XY     -0.0003235150     0.0013222294     0.0000571873     0.0001935245    -0.0001500483
  179  C 12 XZ      0.0003216471     0.0007494653    -0.0001088604     0.0001072112     0.0002327125
  180  C 12 YZ      0.0006608904     0.0005701947    -0.0000184008     0.0000583420     0.0001020210
  181  C 13  S     -0.7417253743     0.6518565556    -0.0210875029     0.0640272211    -0.0013515311
  182  C 13  S     -0.0294371196     0.0277319066    -0.0017147788     0.0038606819     0.0008998440
  183  C 13  S      0.0178366464    -0.0293398963     0.0000246948    -0.0196805434     0.0028657945
  184  C 13  X     -0.0009992775    -0.0011323570    -0.0000075458     0.0015727530     0.0001621365
  185  C 13  Y      0.0002852582     0.0018235851    -0.0001552557     0.0004731710     0.0002421775
  186  C 13  Z      0.0004428861    -0.0000502546     0.0000656408    -0.0010570180    -0.0001914826
  187  C 13  X      0.0027729810    -0.0001923670    -0.0021506607     0.0008223230    -0.0032130490
  188  C 13  Y      0.0030776493    -0.0016297888     0.0024963696    -0.0019063075    -0.0006315904
  189  C 13  Z     -0.0026788525     0.0007682145     0.0002304624     0.0002466366     0.0021291068
  190  C 13 XX      0.0000323144     0.0015787372    -0.0000373328     0.0016270352     0.0002995928
  191  C 13 YY      0.0002944559     0.0011949060     0.0000982187     0.0003201414     0.0001265985
  192  C 13 ZZ      0.0004394153    -0.0002422513    -0.0000384472     0.0005473266     0.0002675899
  193  C 13 XY     -0.0002214982    -0.0013147677    -0.0000317183     0.0001668911     0.0000290628
  194  C 13 XZ      0.0006241235    -0.0010452586     0.0000023268    -0.0011958004    -0.0000348205
  195  C 13 YZ      0.0003849647    -0.0001125399    -0.0000507074    -0.0002864027     0.0000535283
  196  C 14  S     -0.0471917269     0.0466440258     0.1468700493    -0.9759005106    -0.0354761929
  197  C 14  S     -0.0006036589     0.0013887739     0.0046033193    -0.0403385736    -0.0010993377
  198  C 14  S     -0.0089281254     0.0114180584     0.0097765431     0.0367881035     0.0049544276
  199  C 14  X     -0.0010362481     0.0011573625    -0.0003142694     0.0008566707    -0.0002072099
  200  C 14  Y     -0.0001100635     0.0003880766    -0.0016224479    -0.0010184550    -0.0004654207
  201  C 14  Z      0.0006164354    -0.0007968179     0.0007857268    -0.0000940640     0.0002906218
  202  C 14  X      0.0012470603    -0.0002166299    -0.0005750878    -0.0031734321     0.0011804427
  203  C 14  Y     -0.0014357255    -0.0003481086     0.0007069640     0.0032207981    -0.0007654153
  204  C 14  Z     -0.0001458981     0.0002553732     0.0000730433     0.0005616052    -0.0003977459
  205  C 14 XX      0.0008521598    -0.0011171304    -0.0001363786    -0.0006862289    -0.0001172265
  206  C 14 YY      0.0001667235    -0.0002913192    -0.0014876854    -0.0011470606    -0.0005674683
  207  C 14 ZZ      0.0004335234    -0.0004683571    -0.0004242380     0.0001752174    -0.0000574983
  208  C 14 XY      0.0002856386    -0.0002522884    -0.0002658865    -0.0002040998    -0.0000268156
  209  C 14 XZ     -0.0006083930     0.0008404583     0.0000980518     0.0012621366     0.0001733723
  210  C 14 YZ     -0.0001967573     0.0002850199     0.0007359504     0.0011146478     0.0003215888
  211  C 15  S     -0.0027925185     0.0145896358     0.9721226452     0.1429668075     0.1180527460
  212  C 15  S      0.0009877278     0.0009340784     0.0395047346     0.0072059595     0.0062482556
  213  C 15  S      0.0035718569    -0.0001812870    -0.0290513266    -0.0212896031    -0.0132615401
  214  C 15  X     -0.0001771300    -0.0001325296    -0.0006955174    -0.0003466258    -0.0016342661
  215  C 15  Y      0.0000316815    -0.0001585485    -0.0001264799    -0.0018447168     0.0014274145
  216  C 15  Z      0.0000847520     0.0001331563     0.0004334378     0.0008866921     0.0003630903
  217  C 15  X      0.0020827003    -0.0005350036     0.0026409860     0.0022351057    -0.0008349293
  218  C 15  Y      0.0000733039     0.0039829722     0.0025311749    -0.0004611665    -0.0015611718
  219  C 15  Z     -0.0012264832    -0.0012434443    -0.0024482759    -0.0010595189     0.0010806258
  220  C 15 XX     -0.0000257344     0.0001843335     0.0002152228     0.0002069760     0.0011254106
  221  C 15 YY     -0.0000214847     0.0002860928     0.0010152876     0.0019485386     0.0015648565
  222  C 15 ZZ      0.0001319383     0.0001826785    -0.0006397527     0.0002543815     0.0000279993
  223  C 15 XY      0.0000501313    -0.0000217755    -0.0005963842     0.0000682212    -0.0012647432
  224  C 15 XZ      0.0001451343     0.0000002423    -0.0006556293    -0.0002910649    -0.0003426741
  225  C 15 YZ      0.0000756758    -0.0000448260    -0.0006195495    -0.0009748769    -0.0000502870
  226  H 16  S      0.0000505508     0.0004024821    -0.0001137178    -0.0000766580     0.0006226205
  227  H 16  S      0.0023568762     0.0021315219    -0.0003907180     0.0002342953     0.0014420577
  228  H 17  S      0.0000364355     0.0000675688     0.0000117049     0.0000413813    -0.0002676608
  229  H 17  S     -0.0001952598    -0.0007888918     0.0000732534     0.0000009959    -0.0001930699
  230  H 18  S     -0.0000367435    -0.0000697630    -0.0001022146     0.0000117985     0.0002309448
  231  H 18  S     -0.0001233168    -0.0000902426    -0.0000495001    -0.0000104064     0.0003367458
  232  H 19  S      0.0000655195     0.0001638250     0.0001352506    -0.0000453567    -0.0000947284
  233  H 19  S      0.0000704286     0.0002826470     0.0002528578    -0.0000911856    -0.0001388271
  234  H 20  S      0.0000214884     0.0001436749    -0.0000084476    -0.0000335066     0.0001354159
  235  H 20  S      0.0001618049     0.0003125637    -0.0000057227    -0.0000400955     0.0001131405
  236  H 21  S     -0.0000651872    -0.0000994708    -0.0000082240     0.0000021637     0.0000119252
  237  H 21  S     -0.0002933959    -0.0003275746    -0.0000241191     0.0000015999    -0.0001777520
  238  H 22  S     -0.0006917593    -0.0003903644    -0.0003902926    -0.0005078207     0.0022251632
  239  H 22  S     -0.0021393892    -0.0013934883     0.0001202301    -0.0009522207    -0.0107711727
  240  H 23  S      0.0016184152     0.0016009825     0.0003483764    -0.0003034322    -0.0007026958
  241  H 23  S     -0.0056775074    -0.0079498111     0.0013351949    -0.0011547377    -0.0021148284
  242  H 24  S      0.0024396603    -0.0016511918     0.0004976030     0.0001339331    -0.0004287351
  243  H 24  S     -0.0035305017     0.0059329233     0.0004975838     0.0024164061    -0.0009653896
  244  H 25  S      0.0000497042    -0.0005984291    -0.0006062898     0.0028066792    -0.0003624652
  245  H 25  S      0.0003985957    -0.0014958767    -0.0005482775    -0.0070569941    -0.0013675902
  246  H 26  S     -0.0006046011    -0.0001583568    -0.0029036176    -0.0001807350     0.0000725737
  247  H 26  S     -0.0012326554    -0.0002553389     0.0061233566     0.0027167966     0.0031195437

                         16               17               18               19               20
                   -1.0379270130    -0.9864771740    -0.9360118145    -0.8648807030    -0.8464775158
    1  C  1  S     -0.0988229591     0.0161588276    -0.0421774859     0.0888554883     0.0888422133
    2  C  1  S      0.1814263436    -0.0273422588     0.0789474669    -0.1740158107    -0.1758676483
    3  C  1  S      0.0484669917    -0.0185375514     0.0404278942    -0.0684981277    -0.0225995772
    4  C  1  X     -0.0563602820     0.0205486847     0.0345561443     0.0374857228    -0.0824062584
    5  C  1  Y      0.0307152007     0.0031755637    -0.0385218387     0.0765288516    -0.0145070539
    6  C  1  Z     -0.0020774782    -0.0057751037    -0.0044593614    -0.0297166284     0.0401366349
    7  C  1  X     -0.0240817999    -0.0344577897     0.0102134232     0.0657968072     0.0025216633
    8  C  1  Y      0.0181359501     0.0384854767    -0.0256948959     0.0216500056    -0.0369097452
    9  C  1  Z     -0.0018432278     0.0101887154     0.0019645634    -0.0370293688     0.0069681339
   10  C  1 XX      0.0167646356    -0.0038515754     0.0049989404    -0.0178711080    -0.0061964332
   11  C  1 YY      0.0122195925    -0.0008054681     0.0055528838    -0.0067182977    -0.0167646825
   12  C  1 ZZ      0.0045350818    -0.0007347312     0.0018017328    -0.0062336236    -0.0056480896
   13  C  1 XY     -0.0047038446     0.0007159703    -0.0024711443    -0.0009331405     0.0038089198
   14  C  1 XZ     -0.0013160348     0.0004257091    -0.0018964548     0.0041917147     0.0019017785
   15  C  1 YZ     -0.0025924330     0.0001133848     0.0003527515    -0.0009806032     0.0028577652
   16  C  2  S     -0.1004118795    -0.0223175834     0.0077154109    -0.0875355652     0.1260902311
   17  C  2  S      0.1879498223     0.0447984531    -0.0157678498     0.1732911619    -0.2492042156
   18  C  2  S      0.0359729924     0.2338552960    -0.0080267248     0.0524395262    -0.1033802365
   19  C  2  X     -0.0529055400     0.0361186350     0.0208852807    -0.0474339986    -0.0343966837
   20  C  2  Y     -0.0246607636     0.0262056220    -0.0144386040     0.0641674390     0.0120183314
   21  C  2  Z      0.0068113809    -0.0237082567     0.0005404113    -0.0235741901     0.0261987276
   22  C  2  X     -0.0042682817     0.1211790455     0.0136957146    -0.0584806814    -0.0246413575
   23  C  2  Y      0.0030590120     0.0832394525    -0.0171108536     0.0335707264    -0.0116827760
   24  C  2  Z     -0.0046066585    -0.1048150909    -0.0010189596     0.0123428423     0.0232591351
   25  C  2 XX      0.0165424985     0.0025191550    -0.0033899011     0.0183696015    -0.0151949341
   26  C  2 YY      0.0111608212     0.0017963107     0.0006874368     0.0058229589    -0.0172800293
   27  C  2 ZZ      0.0053896557     0.0025637005    -0.0007816650     0.0068625061    -0.0094683430
   28  C  2 XY      0.0035075562     0.0017055390    -0.0003030870    -0.0014190811    -0.0005931873
   29  C  2 XZ     -0.0034773950    -0.0024518460     0.0002829843    -0.0020892292     0.0038160746
   30  C  2 YZ     -0.0036547484    -0.0019151740    -0.0001763254    -0.0013595270     0.0047358212
   31  C  3  S     -0.1045928697     0.0304132819    -0.0002890604     0.1174281089    -0.0686574390
   32  C  3  S      0.1930915029    -0.0613224185     0.0016430921    -0.2389716528     0.1347573834
   33  C  3  S      0.0421223789    -0.0181908463    -0.0213203120     0.0614729829     0.0605498963
   34  C  3  X      0.0158887522    -0.0026524996     0.0155214713    -0.0304287177    -0.0498970397
   35  C  3  Y      0.0442304806    -0.0108011455    -0.0156285742     0.0265495023     0.0284857174
   36  C  3  Z     -0.0591846132     0.0163107710    -0.0005780902     0.0520510495    -0.0088530870
   37  C  3  X     -0.0016691424    -0.0024308363     0.0052970599     0.0085110536    -0.0208164955
   38  C  3  Y      0.0165742005    -0.0046365220    -0.0132389284     0.0265810348     0.0298582701
   39  C  3  Z     -0.0110089870     0.0019313886     0.0041848682    -0.0231011086    -0.0020272806
   40  C  3 XX      0.0073164388    -0.0026410611     0.0015195958    -0.0134900299     0.0030934102
   41  C  3 YY      0.0142898822    -0.0044456370    -0.0016773838    -0.0112719845     0.0121264122
   42  C  3 ZZ      0.0153011557    -0.0050164367    -0.0003861970    -0.0189316172     0.0111521115
   43  C  3 XY      0.0000491054     0.0000950931     0.0001200275     0.0002529823    -0.0024218712
   44  C  3 XZ     -0.0028224766     0.0004507408    -0.0010869682     0.0030738093     0.0024007662
   45  C  3 YZ     -0.0056656890     0.0012202456     0.0006947519     0.0004254321    -0.0007417981
   46  C  4  S     -0.0884928662     0.0253153183     0.0090465385     0.0689213684    -0.0646633978
   47  C  4  S      0.1634527545    -0.0482569418    -0.0170956971    -0.1360323327     0.1277202559
   48  C  4  S      0.0260311355     0.0051245026     0.0072474829    -0.0744491708     0.0243574452
   49  C  4  X      0.0426107797    -0.0107970409     0.0027088459    -0.0400269865     0.0007909138
   50  C  4  Y      0.0525785372    -0.0121692510    -0.0151747168     0.0247555492     0.0242254799
   51  C  4  Z      0.0306472556    -0.0105203271     0.0013526581    -0.0539203147     0.0268982935
   52  C  4  X      0.0040996692     0.0000546719     0.0027389416    -0.0132655786    -0.0043369940
   53  C  4  Y      0.0042672007     0.0051145321     0.0021215410    -0.0000392060     0.0020189828
   54  C  4  Z      0.0048187482    -0.0042693994     0.0045170410    -0.0392024365     0.0117309373
   55  C  4 XX      0.0071275277    -0.0020187376     0.0006265065    -0.0085527061     0.0013535302
   56  C  4 YY      0.0132684577    -0.0035931744    -0.0024603381    -0.0053916226     0.0103756853
   57  C  4 ZZ      0.0092517892    -0.0031730415    -0.0007644444    -0.0122662136     0.0105633816
   58  C  4 XY      0.0043782683    -0.0007755646    -0.0005649122     0.0001898949    -0.0000427769
   59  C  4 XZ      0.0046667268    -0.0015982042     0.0001888009    -0.0061714287     0.0022468133
   60  C  4 YZ      0.0027405204    -0.0009740323    -0.0001759807    -0.0027281629     0.0025238685
   61  C  5  S     -0.0965688884     0.0192335879     0.0258573900    -0.0592023951    -0.0238393264
   62  C  5  S      0.1761838029    -0.0316424592    -0.0481104239     0.1153318188     0.0450094453
   63  C  5  S      0.0400286085    -0.0638631764    -0.0300645913     0.0767965889     0.0053255102
   64  C  5  X      0.0372071529    -0.0017966957    -0.0054817427     0.0305545552    -0.0306845067
   65  C  5  Y     -0.0117741467     0.0078744314    -0.0052858124     0.0788142423    -0.0384941323
   66  C  5  Z      0.0664147208    -0.0146665044    -0.0161795235     0.0257622412     0.0215658783
   67  C  5  X      0.0077517725    -0.0119028586    -0.0036987842     0.0122216043    -0.0091814469
   68  C  5  Y     -0.0023075504     0.0019050954    -0.0020730707     0.0329191324    -0.0154615286
   69  C  5  Z      0.0133086438    -0.0208445186    -0.0108758948     0.0297906394    -0.0014239173
   70  C  5 XX      0.0075280130    -0.0000982632    -0.0012929970     0.0066326801    -0.0042767808
   71  C  5 YY      0.0105343495    -0.0022338432    -0.0028020130     0.0051545597     0.0044920926
   72  C  5 ZZ      0.0155488619    -0.0032679777    -0.0044223634     0.0098082990     0.0057391981
   73  C  5 XY      0.0007263577    -0.0000033188    -0.0009806294     0.0050095200    -0.0007092394
   74  C  5 XZ      0.0070888583    -0.0010397182    -0.0012604063     0.0036218620    -0.0021425383
   75  C  5 YZ     -0.0023959426     0.0008774015    -0.0002521558     0.0059614066    -0.0027670160
   76  C  6  S     -0.1078395402     0.0148493272     0.0334192460    -0.1248666812     0.0013002990
   77  C  6  S      0.1995376134    -0.0300091866    -0.0666640965     0.2537558696    -0.0076819595
   78  C  6  S      0.0495383907     0.0531454527     0.0151020201    -0.0468999153     0.0427253609
   79  C  6  X      0.0217985793     0.0075356776    -0.0010579303     0.0317854359    -0.0611379971
   80  C  6  Y     -0.0735220219     0.0165428810     0.0162378702    -0.0191188919    -0.0195024906
   81  C  6  Z     -0.0137718979    -0.0036113575     0.0046024124    -0.0466954673     0.0414621403
   82  C  6  X      0.0044322066     0.0049729885     0.0068842544    -0.0075092903    -0.0205020322
   83  C  6  Y     -0.0215944476    -0.0295434747    -0.0043001835     0.0285437731    -0.0226803787
   84  C  6  Z      0.0039507064    -0.0032421541    -0.0039418343     0.0005053385     0.0165352356
   85  C  6 XX      0.0079830852    -0.0003730785    -0.0026966177     0.0145379400    -0.0054336621
   86  C  6 YY      0.0195571398    -0.0036811290    -0.0055199992     0.0163051587     0.0027784704
   87  C  6 ZZ      0.0102067832    -0.0020703465    -0.0042225102     0.0158636220     0.0019758792
   88  C  6 XY     -0.0032111030    -0.0004962595     0.0001035044    -0.0025959374     0.0045749672
   89  C  6 XZ     -0.0020192707     0.0000893909     0.0004579358    -0.0027978288     0.0012208815
   90  C  6 YZ      0.0007307395     0.0003373285    -0.0002546038     0.0031497110    -0.0029815263
   91  C  7  S     -0.0749443055     0.0203268525     0.0200954311    -0.0077418868    -0.0783614240
   92  C  7  S      0.1387124778    -0.0399443817    -0.0390562829     0.0150296546     0.1549793733
   93  C  7  S      0.0059557713    -0.0168339604     0.0018368068     0.0003548925    -0.0126219896
   94  C  7  X      0.0234627604    -0.0046647449    -0.0024552326     0.0007304590    -0.0066562373
   95  C  7  Y     -0.0190252207     0.0072323992    -0.0022575952     0.0574395167    -0.0280735925
   96  C  7  Z     -0.0510633149     0.0121207480     0.0133278645    -0.0249323693    -0.0167067374
   97  C  7  X      0.0008650731     0.0026268990     0.0009004893    -0.0010190365    -0.0098592614
   98  C  7  Y     -0.0008637714     0.0012488860    -0.0064112547     0.0322362119    -0.0026227462
   99  C  7  Z     -0.0029337382     0.0089798737     0.0014994359    -0.0117718402     0.0126962395
  100  C  7 XX      0.0078286220    -0.0021160492    -0.0021664516     0.0009690318     0.0094062827
  101  C  7 YY      0.0074374942    -0.0024253616    -0.0016336001    -0.0030641701     0.0103488225
  102  C  7 ZZ      0.0124255129    -0.0036421089    -0.0038404687     0.0049983797     0.0108264932
  103  C  7 XY     -0.0009799364     0.0005044719    -0.0004973293     0.0029672002    -0.0002336998
  104  C  7 XZ     -0.0030051637     0.0002356345     0.0003672764    -0.0011675942     0.0014570858
  105  C  7 YZ      0.0025057580    -0.0009492017     0.0000984433    -0.0049567976     0.0030128613
  106  C  8  S     -0.0469427830    -0.1874787527     0.0022955126    -0.0177202936     0.0326595038
  107  C  8  S      0.0872843819     0.3669643673    -0.0055594622     0.0346355096    -0.0656706782
  108  C  8  S      0.0225505210    -0.0265204589    -0.0053086940     0.0243965208     0.0143385507
  109  C  8  X     -0.0046729806     0.1265552190     0.0026083951    -0.0711003003     0.0948347223
  110  C  8  Y     -0.0016017691     0.1008516663    -0.0032893855    -0.0416320617     0.0789797172
  111  C  8  Z      0.0003212232    -0.1014820175     0.0003634832     0.0486612657    -0.0758864220
  112  C  8  X      0.0084725029     0.1973169477    -0.0066778758    -0.0204799854    -0.0066370549
  113  C  8  Y      0.0071627556     0.1497053703    -0.0017302361    -0.0225840794    -0.0020526631
  114  C  8  Z     -0.0062561788    -0.1553408147     0.0045986459     0.0184907802     0.0027672462
  115  C  8 XX      0.0053517928     0.0209963867    -0.0005308883     0.0038384793    -0.0049286979
  116  C  8 YY      0.0033040723     0.0148814421     0.0000808580     0.0012487759    -0.0044208420
  117  C  8 ZZ      0.0027126478     0.0149087654    -0.0002313710     0.0017511825    -0.0036425740
  118  C  8 XY      0.0036282716     0.0143708802    -0.0003625277     0.0011287046    -0.0024936724
  119  C  8 XZ     -0.0036329833    -0.0154896175     0.0001880957    -0.0017124694     0.0024487435
  120  C  8 YZ     -0.0027610681    -0.0122244109     0.0000848124    -0.0006807585     0.0021641382
  121  N  9  S      0.0300221554     0.2207720642    -0.0018254255    -0.0346948650     0.0494174806
  122  N  9  S      0.0588461329     0.4382853957    -0.0044141156    -0.0694559222     0.0988041885
  123  N  9  S      0.0015781998    -0.0705790844     0.0085447070    -0.0127994072     0.0490927395
  124  N  9  X      0.0189269477     0.1293425329    -0.0019106675    -0.0153108417     0.0245467063
  125  N  9  Y      0.0145922854     0.1027830884    -0.0001055963    -0.0154014451     0.0180586864
  126  N  9  Z     -0.0145079405    -0.1036834098     0.0007713469     0.0148724871    -0.0194951655
  127  N  9  X      0.0017667957     0.0285729435    -0.0013125412    -0.0027725424    -0.0026396885
  128  N  9  Y      0.0011533989     0.0239304424    -0.0025980740     0.0007927748    -0.0021844025
  129  N  9  Z     -0.0019214859    -0.0240958668     0.0015779973     0.0004701372     0.0029411584
  130  N  9 XX      0.0025737760     0.0169519745    -0.0004264741    -0.0019751332     0.0035327162
  131  N  9 YY      0.0018122779     0.0124644052    -0.0000672196    -0.0021120948     0.0023215834
  132  N  9 ZZ      0.0016580941     0.0124245380    -0.0002518488    -0.0018504423     0.0026008061
  133  N  9 XY      0.0016991914     0.0108669557    -0.0000242545    -0.0017733943     0.0024080895
  134  N  9 XZ     -0.0016526509    -0.0112617921     0.0000955210     0.0016236887    -0.0025917295
  135  N  9 YZ     -0.0012766377    -0.0088820993    -0.0000704918     0.0016690802    -0.0019565284
  136  C 10  S     -0.0296511468     0.0039314185    -0.1298391012     0.0612220749     0.0988468408
  137  C 10  S      0.0542949044    -0.0053434290     0.2448512509    -0.1192685107    -0.1933039153
  138  C 10  S      0.0206064642     0.0247070602     0.0185053258    -0.0327277975    -0.0545210762
  139  C 10  X     -0.0142778108     0.0041280878     0.0278329137     0.0476803653     0.0155880583
  140  C 10  Y      0.0124148141     0.0003577835    -0.0305431425    -0.0221844201    -0.0472209271
  141  C 10  Z      0.0017735946    -0.0018701206    -0.0036564971    -0.0170319989     0.0064720187
  142  C 10  X     -0.0051938332    -0.0247919355     0.0114824776     0.0126752764     0.0356105519
  143  C 10  Y      0.0035450094     0.0174828888    -0.0077566589    -0.0377829442    -0.0339322738
  144  C 10  Z      0.0041701466     0.0073455918    -0.0040710852     0.0067895412    -0.0086180553
  145  C 10 XX      0.0032265053    -0.0002581302     0.0149126021    -0.0076641062    -0.0115990942
  146  C 10 YY      0.0031585949     0.0000594155     0.0169168903    -0.0076370386    -0.0129572843
  147  C 10 ZZ      0.0009693885    -0.0000094897     0.0082533172    -0.0040142904    -0.0071387129
  148  C 10 XY     -0.0014563086    -0.0000884428    -0.0022756442     0.0021748221     0.0022228507
  149  C 10 XZ     -0.0010507985     0.0001783075    -0.0064516741     0.0023242343     0.0039432049
  150  C 10 YZ     -0.0005688754     0.0001345513    -0.0042010812     0.0007983995     0.0020467996
  151  C 11  S     -0.0106312136    -0.0017469408    -0.1107432215    -0.0113848762     0.0390772391
  152  C 11  S      0.0188368718     0.0036147855     0.2029164418     0.0217018727    -0.0746129037
  153  C 11  S     -0.0065820240     0.0040758055     0.0605086830     0.0092308184    -0.0233819850
  154  C 11  X     -0.0068090880     0.0006671252    -0.0157008500     0.0355700894     0.0549471765
  155  C 11  Y     -0.0005370791     0.0023924148    -0.0481304711    -0.0231802257    -0.0252662652
  156  C 11  Z      0.0036149637    -0.0010528119     0.0272331090    -0.0102270051    -0.0217516915
  157  C 11  X     -0.0104269804    -0.0090707574    -0.0043229485     0.0050546102     0.0307120566
  158  C 11  Y      0.0075812328    -0.0018706014    -0.0146731423     0.0007213535    -0.0113198892
  159  C 11  Z      0.0028640420     0.0059664733     0.0079489474    -0.0025216117    -0.0126252475
  160  C 11 XX      0.0015616226    -0.0000570293     0.0132314228     0.0002039637    -0.0064057592
  161  C 11 YY      0.0009758607     0.0004082338     0.0147948084     0.0035039805    -0.0025763390
  162  C 11 ZZ      0.0005313244     0.0000866959     0.0068295678     0.0001253741    -0.0039463355
  163  C 11 XY      0.0000373144     0.0001271941    -0.0022364657    -0.0019631706    -0.0018158515
  164  C 11 XZ     -0.0009673439    -0.0000450737    -0.0061571008     0.0008843339     0.0038936204
  165  C 11 YZ     -0.0004171793    -0.0002300433    -0.0041874957    -0.0002818183     0.0014276445
  166  C 12  S     -0.0112280820     0.0027112582    -0.1157133707     0.0129975701     0.0020630870
  167  C 12  S      0.0195930490    -0.0048656995     0.2125156148    -0.0260232332    -0.0041143462
  168  C 12  S     -0.0118640795     0.0046778980     0.0707653237    -0.0079088534    -0.0229295521
  169  C 12  X     -0.0000141515     0.0003848139     0.0435562664     0.0276725444     0.0281029424
  170  C 12  Y      0.0074285434    -0.0016209471     0.0183977887    -0.0412411560    -0.0601660079
  171  C 12  Z     -0.0031023459     0.0005484486    -0.0319941583     0.0013519064     0.0066247028
  172  C 12  X     -0.0112159682     0.0083062790     0.0140371166     0.0131139410    -0.0063362760
  173  C 12  Y      0.0099335113    -0.0026952467     0.0058371592    -0.0324118086    -0.0131908061
  174  C 12  Z      0.0011406100    -0.0034009007    -0.0103973799     0.0055558267     0.0085263603
  175  C 12 XX      0.0007782495    -0.0002067914     0.0138260937     0.0001658334     0.0022795334
  176  C 12 YY      0.0017084580    -0.0005171981     0.0156197532    -0.0036105550    -0.0024779944
  177  C 12 ZZ      0.0005413960    -0.0001752640     0.0071430789    -0.0012566036    -0.0005411024
  178  C 12 XY     -0.0000468915     0.0001677218    -0.0025474698    -0.0010454083    -0.0025177295
  179  C 12 XZ     -0.0005574253    -0.0000335173    -0.0062336949    -0.0001930398    -0.0005258855
  180  C 12 YZ     -0.0008376973     0.0000865691    -0.0042476888     0.0019468051     0.0025087298
  181  C 13  S     -0.0039469679     0.0009497063    -0.1053568895    -0.0472945261    -0.0760190853
  182  C 13  S      0.0067614800    -0.0019950785     0.1940282104     0.0894409332     0.1444589741
  183  C 13  S      0.0253338789    -0.0058247421     0.0302884777     0.0053131605     0.0505615983
  184  C 13  X     -0.0010937291     0.0004469120     0.0026697438     0.0263234037     0.0319022764
  185  C 13  Y      0.0029883474    -0.0007596314     0.0533381904     0.0083645997     0.0101883399
  186  C 13  Z     -0.0005279249     0.0000540308    -0.0215075062    -0.0177587580    -0.0217246820
  187  C 13  X     -0.0044772255     0.0029088524     0.0000874882     0.0190607869     0.0048726162
  188  C 13  Y      0.0100866999    -0.0023854678     0.0032111545    -0.0072999851     0.0048693330
  189  C 13  Z     -0.0009034313    -0.0008367416    -0.0013562920    -0.0078060728    -0.0044938395
  190  C 13 XX      0.0004950879    -0.0001376582     0.0121336534     0.0060751710     0.0101826235
  191  C 13 YY      0.0007718292    -0.0001852289     0.0143798570     0.0052279302     0.0087566681
  192  C 13 ZZ      0.0000366111    -0.0001020530     0.0064300060     0.0040863077     0.0063490368
  193  C 13 XY     -0.0004172905     0.0000716991    -0.0021929568     0.0011182947     0.0006105563
  194  C 13 XZ     -0.0002680109    -0.0000178071    -0.0053885143    -0.0032321970    -0.0048239384
  195  C 13 YZ     -0.0001495046    -0.0000123769    -0.0039450732    -0.0020744637    -0.0028177472
  196  C 14  S     -0.0027250632     0.0003747557    -0.0999015748    -0.0719851398    -0.0949883181
  197  C 14  S      0.0053125903    -0.0006722785     0.1832567923     0.1352641583     0.1801123509
  198  C 14  S     -0.0092075358     0.0038832029     0.0552358104     0.0349994006     0.0387663144
  199  C 14  X     -0.0014072854     0.0003229541    -0.0394655805    -0.0159231585    -0.0245146946
  200  C 14  Y      0.0015444708    -0.0001034671     0.0395081219     0.0210442951     0.0146174282
  201  C 14  Z      0.0003666487    -0.0002066859     0.0072771340     0.0003470359     0.0081299567
  202  C 14  X      0.0042125844     0.0019370261    -0.0115004709    -0.0000571863    -0.0054450350
  203  C 14  Y     -0.0039493989     0.0029480512     0.0110588695     0.0080040499    -0.0048449258
  204  C 14  Z     -0.0007875963    -0.0021966836     0.0023859862    -0.0036957693     0.0047462720
  205  C 14 XX      0.0003611121    -0.0001014892     0.0120970714     0.0083858668     0.0120325568
  206  C 14 YY      0.0004146081     0.0000027255     0.0134133786     0.0099555936     0.0121137156
  207  C 14 ZZ      0.0001266987    -0.0000502598     0.0059820296     0.0051209300     0.0072329804
  208  C 14 XY     -0.0001126158     0.0000400402    -0.0025361612    -0.0010783450    -0.0011550823
  209  C 14 XZ     -0.0001640981     0.0000074263    -0.0054175564    -0.0032650378    -0.0047562815
  210  C 14 YZ     -0.0000973330    -0.0000492535    -0.0034627597    -0.0025587893    -0.0029006870
  211  C 15  S     -0.0037800717    -0.0002242049    -0.1019532016    -0.0599552024    -0.0505296687
  212  C 15  S      0.0065018121    -0.0001081042     0.1875044331     0.1132265618     0.0963862831
  213  C 15  S      0.0213342295     0.0023720654     0.0320240338     0.0264539822     0.0148320824
  214  C 15  X     -0.0026424925     0.0001004088    -0.0474531921    -0.0115465548     0.0015634359
  215  C 15  Y      0.0007952173     0.0004169886    -0.0084905479    -0.0228045573    -0.0473424624
  216  C 15  Z      0.0012169960    -0.0001871592     0.0295496280     0.0149913422     0.0168698128
  217  C 15  X     -0.0078002982    -0.0028576633    -0.0042478618    -0.0012534692     0.0099458664
  218  C 15  Y      0.0041887386     0.0074191045    -0.0008112007    -0.0023172387    -0.0256054670
  219  C 15  Z      0.0024276357    -0.0012747901     0.0025922825     0.0016392148     0.0040910817
  220  C 15 XX      0.0006139978     0.0000315928     0.0123786398     0.0063638542     0.0042036848
  221  C 15 YY      0.0005150786     0.0000647158     0.0131545859     0.0087789088     0.0080770520
  222  C 15 ZZ      0.0000607974    -0.0001499054     0.0063050487     0.0044775049     0.0043932873
  223  C 15 XY     -0.0003370716    -0.0001908030    -0.0019528526     0.0000904694     0.0020932796
  224  C 15 XZ     -0.0003256300    -0.0000676857    -0.0057099651    -0.0027154698    -0.0020878308
  225  C 15 YZ     -0.0001104877     0.0000075681    -0.0036416529    -0.0028577746    -0.0037610598
  226  H 16  S      0.0285854765    -0.0097086908     0.0048122827    -0.0692907963     0.0365315397
  227  H 16  S      0.0067453486    -0.0012561113    -0.0024214509    -0.0029872444     0.0067764391
  228  H 17  S      0.0239527408    -0.0077951611    -0.0001506962    -0.0420873926     0.0283904677
  229  H 17  S      0.0016846765    -0.0014878471     0.0013565712    -0.0051818503     0.0062808248
  230  H 18  S      0.0247602125    -0.0042300515    -0.0094756550     0.0354057043     0.0038441370
  231  H 18  S      0.0037455145    -0.0015167159    -0.0015500512     0.0036211742     0.0018932480
  232  H 19  S      0.0295313889    -0.0008215082    -0.0134487731     0.0714239193    -0.0058262394
  233  H 19  S      0.0069283000     0.0024541682    -0.0019726666     0.0061688362     0.0019783487
  234  H 20  S      0.0249940310    -0.0075991135    -0.0095745829     0.0030541870     0.0517839903
  235  H 20  S      0.0029251878     0.0017663948    -0.0006836077     0.0010819278     0.0034624187
  236  H 21  S      0.0251542704    -0.0074817769    -0.0081561993     0.0051057594     0.0393476283
  237  H 21  S      0.0034176087    -0.0052314628    -0.0017705300    -0.0002851444     0.0090634201
  238  H 22  S      0.0049259988     0.0073072121     0.0405074113     0.0024022719    -0.0290933169
  239  H 22  S      0.0005203102     0.0011509946     0.0055292307    -0.0021935639     0.0003182420
  240  H 23  S      0.0046966148    -0.0010077385     0.0443970659    -0.0165984089    -0.0039605930
  241  H 23  S     -0.0005616324     0.0027783648     0.0048272110    -0.0048567577     0.0002759437
  242  H 24  S      0.0012152501    -0.0002940491     0.0364815679     0.0214302192     0.0383191426
  243  H 24  S      0.0007596763     0.0003587668     0.0037756845     0.0025959048     0.0024268844
  244  H 25  S      0.0001527357    -0.0001951099     0.0343605777     0.0331172377     0.0470833394
  245  H 25  S     -0.0005463897    -0.0001120115     0.0049645508     0.0028167833     0.0032579804
  246  H 26  S      0.0010388383     0.0000203108     0.0347225319     0.0272028339     0.0242394407
  247  H 26  S      0.0004170128     0.0002591792     0.0037364874     0.0020397351     0.0012001471

                         21               22               23               24               25
                   -0.8154471419    -0.8085283591    -0.7866676952    -0.7007894684    -0.6734549885
    1  C  1  S     -0.0011405649     0.0045946063    -0.0777757479    -0.1041763135     0.0155585573
    2  C  1  S      0.0018362405    -0.0133710624     0.1584764407     0.2144626391    -0.0300694337
    3  C  1  S      0.0179002400     0.0770630221     0.0814014924     0.0701117362    -0.0345139584
    4  C  1  X     -0.0061755207    -0.0252873131    -0.0526921139     0.0295574839    -0.1125588290
    5  C  1  Y      0.0048814934    -0.0037210890     0.0726143547    -0.0340621434    -0.0009992279
    6  C  1  Z     -0.0036239423    -0.0404670466     0.0136865031     0.0055099129     0.0688560922
    7  C  1  X      0.0121751571    -0.0407548103     0.0315437987    -0.0452549653    -0.0426292769
    8  C  1  Y      0.0155206094     0.0164901511    -0.0438020391     0.0347599102    -0.0267498082
    9  C  1  Z     -0.0146753298    -0.0145478374    -0.0017681438     0.0154610564     0.0368722232
   10  C  1 XX      0.0028023581     0.0040714818     0.0099158710     0.0131179337    -0.0013034551
   11  C  1 YY     -0.0024469335    -0.0025074217     0.0112203790     0.0168619715    -0.0017482760
   12  C  1 ZZ      0.0004387552    -0.0009072852     0.0066019062     0.0076698692    -0.0016603996
   13  C  1 XY      0.0006177724     0.0020844119     0.0036283397    -0.0087114081     0.0027636904
   14  C  1 XZ     -0.0008676209     0.0076350923    -0.0042935789    -0.0024032354    -0.0007354854
   15  C  1 YZ      0.0008366161    -0.0022485756    -0.0032124405    -0.0002404096    -0.0019475640
   16  C  2  S      0.0179246783     0.0011618946    -0.1042267253     0.0642388021    -0.0039408997
   17  C  2  S     -0.0361137796    -0.0010764998     0.2118031816    -0.1290268900     0.0110937902
   18  C  2  S     -0.0504969192     0.0426461929    -0.0092275796    -0.0619011421     0.0012559188
   19  C  2  X      0.0064091083    -0.0036956675     0.0747762387    -0.1529573514    -0.0884565966
   20  C  2  Y     -0.0145117691    -0.0144565055    -0.0277218642    -0.1266464349     0.0481088644
   21  C  2  Z      0.0042843316    -0.0397614958    -0.0131789666     0.1090212984     0.0219545100
   22  C  2  X      0.0077238652     0.0396485224    -0.0465911629    -0.0067081433    -0.0495609017
   23  C  2  Y      0.0033154543     0.0354598010    -0.0626669944    -0.0133578865    -0.0062032753
   24  C  2  Z     -0.0010983776    -0.0464369541     0.0553282212     0.0047311840     0.0242355209
   25  C  2 XX     -0.0032862266     0.0021998280     0.0083262752    -0.0061199166     0.0049198048
   26  C  2 YY     -0.0018496687     0.0001538007     0.0166071706    -0.0039255392    -0.0005116439
   27  C  2 ZZ     -0.0014238628    -0.0011859057     0.0096910471    -0.0088381423    -0.0003915955
   28  C  2 XY      0.0004775845     0.0034197572     0.0043148167    -0.0061495508    -0.0011944929
   29  C  2 XZ      0.0004680863     0.0055559223    -0.0064969969     0.0072873989     0.0006524302
   30  C  2 YZ      0.0005636680     0.0012284988    -0.0062560591     0.0040752054    -0.0008234278
   31  C  3  S     -0.0160493535     0.0438984498    -0.0601046888     0.0391397924    -0.0623176219
   32  C  3  S      0.0327204652    -0.0827042280     0.1255759432    -0.0802962564     0.1283885329
   33  C  3  S      0.0285910873    -0.1058615960     0.0313859742    -0.0680088227     0.0090402559
   34  C  3  X     -0.0074490671    -0.0020520407     0.0539638001     0.0986485033     0.0509186425
   35  C  3  Y      0.0045949050    -0.0724711942    -0.0121327625     0.0122111628    -0.0628855124
   36  C  3  Z     -0.0098918073    -0.0935857568    -0.0177906697    -0.0221724667    -0.0145066330
   37  C  3  X     -0.0006461846    -0.0079807300     0.0131472527     0.0232371394     0.0158321467
   38  C  3  Y      0.0083009215    -0.0567633272     0.0129506436    -0.0087062151    -0.0281941698
   39  C  3  Z     -0.0022225625    -0.0269159043    -0.0053561185     0.0023858315    -0.0192508475
   40  C  3 XX      0.0013341901    -0.0045371996     0.0085102991    -0.0001038391     0.0071483187
   41  C  3 YY      0.0018400009    -0.0156709451     0.0062328232    -0.0077550601     0.0077514425
   42  C  3 ZZ      0.0032413792     0.0034931273     0.0084583069    -0.0087890540     0.0097064133
   43  C  3 XY     -0.0000984014     0.0020312603     0.0042025189     0.0012906630     0.0032585640
   44  C  3 XZ      0.0002167083     0.0037289031    -0.0047796423    -0.0046789642    -0.0026229286
   45  C  3 YZ      0.0001124230    -0.0020069712    -0.0011319102    -0.0017718805    -0.0062267390
   46  C  4  S     -0.0197789875    -0.1305390214     0.0248674212     0.0774970440     0.0410415503
   47  C  4  S      0.0395237312     0.2626886364    -0.0460632665    -0.1595746680    -0.0788344244
   48  C  4  S      0.0111794430     0.0367982247    -0.0421824742    -0.0298176503    -0.0615959197
   49  C  4  X      0.0048223700     0.0282507654     0.0292565840     0.0192868404     0.0251393633
   50  C  4  Y      0.0037298496     0.0512963793    -0.0493593262     0.0246527056    -0.0295025019
   51  C  4  Z      0.0064284301    -0.0543414949     0.0490697163    -0.0020199187     0.0794484855
   52  C  4  X     -0.0001453740    -0.0079617358     0.0042986732     0.0126627705     0.0018171594
   53  C  4  Y     -0.0009237983     0.0027536385    -0.0300496825     0.0161000662    -0.0209789476
   54  C  4  Z      0.0024584226    -0.0153669454     0.0198641807    -0.0139143317     0.0165795125
   55  C  4 XX      0.0016613943     0.0109522973     0.0035033808    -0.0020437090    -0.0006388906
   56  C  4 YY      0.0027175903     0.0238688695    -0.0093111833    -0.0129751950    -0.0102018903
   57  C  4 ZZ      0.0029328210     0.0132907775    -0.0006577073    -0.0147289046    -0.0029041792
   58  C  4 XY      0.0001637358     0.0031395779     0.0007374643     0.0012034939     0.0002649857
   59  C  4 XZ      0.0008880545     0.0014286628     0.0034021410     0.0000173048     0.0034512216
   60  C  4 YZ      0.0005461222    -0.0011062769     0.0009157325    -0.0028750136    -0.0005518623
   61  C  5  S      0.0008253152    -0.1241447287     0.0980189162    -0.0157947526     0.0285704140
   62  C  5  S     -0.0020526276     0.2437646655    -0.1980799730     0.0350863912    -0.0560758495
   63  C  5  S     -0.0054775631     0.1017745165    -0.0194802003    -0.0198484626     0.0013432901
   64  C  5  X     -0.0064217073     0.0089361410     0.0177896665     0.0269640751     0.0353502297
   65  C  5  Y     -0.0197571472    -0.0793982233    -0.0145451291     0.0753572813     0.0833628764
   66  C  5  Z     -0.0002061350    -0.0038776898    -0.0243545571     0.0263835255     0.0326973338
   67  C  5  X     -0.0011899373     0.0067928840     0.0116249400     0.0046714803     0.0102006491
   68  C  5  Y     -0.0063479386    -0.0329114137    -0.0190773672     0.0377798896     0.0201839454
   69  C  5  Z     -0.0042154152     0.0133960021     0.0017908671     0.0054177905     0.0170401442
   70  C  5 XX     -0.0006707419     0.0098189062    -0.0030716734     0.0031463613    -0.0002062913
   71  C  5 YY      0.0003157304     0.0199471897    -0.0141836265     0.0000710877    -0.0050806690
   72  C  5 ZZ     -0.0002385394     0.0150428344    -0.0175183721     0.0048267549    -0.0039266403
   73  C  5 XY     -0.0007378558     0.0002326505    -0.0027345452    -0.0005173398     0.0014396360
   74  C  5 XZ     -0.0005237598     0.0040269489     0.0000047019     0.0042262577     0.0032053076
   75  C  5 YZ     -0.0013613531    -0.0068285104    -0.0011965778     0.0039401688     0.0037263899
   76  C  6  S      0.0182501411     0.0503085616     0.0724812604    -0.0620722762    -0.0493292859
   77  C  6  S     -0.0385201287    -0.0960156159    -0.1477597471     0.1293952734     0.1050687243
   78  C  6  S      0.0189381850    -0.0805846496    -0.0636347335     0.0481367736    -0.0245649685
   79  C  6  X     -0.0102374927     0.0023007837     0.0662866573    -0.0106555945     0.0518942935
   80  C  6  Y     -0.0027655931    -0.0084495822     0.0155564155    -0.0184962211     0.0197852141
   81  C  6  Z      0.0093852802    -0.1153781581     0.0233124478    -0.0297645167    -0.0653403679
   82  C  6  X      0.0005114720     0.0049912818     0.0198001080     0.0009994299     0.0172361636
   83  C  6  Y     -0.0112931785     0.0130372088     0.0221518202    -0.0223598450     0.0224663377
   84  C  6  Z      0.0038656875    -0.0539029379    -0.0007757720    -0.0017190288    -0.0290444990
   85  C  6 XX     -0.0026380550    -0.0047828134    -0.0030274123     0.0038743945     0.0072651160
   86  C  6 YY     -0.0022842744    -0.0059802745    -0.0126502423     0.0128278628     0.0104596934
   87  C  6 ZZ     -0.0022363586    -0.0086539350    -0.0125503863     0.0078487067     0.0025879749
   88  C  6 XY      0.0007077898     0.0006311983    -0.0033349263    -0.0048761517    -0.0042665049
   89  C  6 XZ      0.0004642027     0.0029500114    -0.0012470253     0.0025346820     0.0000315217
   90  C  6 YZ     -0.0004739234     0.0107682861    -0.0025470792     0.0023366310     0.0020706434
   91  C  7  S     -0.0058626364     0.1653259769     0.0311142739     0.0409732777     0.0802878530
   92  C  7  S      0.0118623553    -0.3301797947    -0.0612812937    -0.0826598541    -0.1659475529
   93  C  7  S     -0.0188317651    -0.0001752266    -0.0154264037    -0.0283785662     0.0031464754
   94  C  7  X     -0.0020902191    -0.0216057151     0.0244005140     0.0294950370     0.0419481822
   95  C  7  Y     -0.0108594944    -0.0015692000    -0.0374523782     0.0423040632    -0.0248580065
   96  C  7  Z      0.0017214867     0.0050599539     0.0248491851    -0.0406939094    -0.0441783735
   97  C  7  X     -0.0022665112     0.0085449340     0.0094491947     0.0113723547     0.0185999196
   98  C  7  Y     -0.0013502666    -0.0117818663    -0.0107689172     0.0140005187    -0.0147602596
   99  C  7  Z      0.0062623483    -0.0244609016     0.0063895147    -0.0120216506    -0.0267906291
  100  C  7 XX      0.0007043445    -0.0258742435    -0.0028771170    -0.0072978778    -0.0162747054
  101  C  7 YY      0.0010657355    -0.0191784917    -0.0015898678    -0.0074381306    -0.0065644340
  102  C  7 ZZ      0.0003672673    -0.0206744190    -0.0079867821    -0.0029960845    -0.0121298941
  103  C  7 XY     -0.0002455017    -0.0004526540    -0.0022747703    -0.0010797366    -0.0021312933
  104  C  7 XZ      0.0003227696     0.0002300981    -0.0015668366    -0.0024137491    -0.0028435469
  105  C  7 YZ      0.0010131843    -0.0004405702     0.0019741945    -0.0036573055    -0.0025986651
  106  C  8  S      0.0068117563    -0.0019160024    -0.0428867233     0.0878538216     0.0121285562
  107  C  8  S     -0.0153086000     0.0076174782     0.0848888393    -0.1832988832    -0.0270927382
  108  C  8  S     -0.0004224586    -0.0466810667     0.0982173053    -0.0827482372     0.0103533602
  109  C  8  X      0.0149286335    -0.0066523887    -0.0805100225     0.1450396666     0.0043834838
  110  C  8  Y      0.0041400904    -0.0052225180    -0.0700330908     0.1108946370     0.0360663711
  111  C  8  Z     -0.0091477709    -0.0027961338     0.0703064511    -0.1182960158    -0.0162558734
  112  C  8  X     -0.0031974256     0.0522530992    -0.0769063275     0.0321394475    -0.0250671933
  113  C  8  Y     -0.0051342823     0.0341537814    -0.0580170769     0.0282868802    -0.0094520658
  114  C  8  Z      0.0024250587    -0.0376022126     0.0623622431    -0.0264856896     0.0197509903
  115  C  8 XX     -0.0013060901     0.0010574810     0.0051615286    -0.0135122127    -0.0009248001
  116  C  8 YY     -0.0002643622     0.0010885880     0.0052104617    -0.0101832041    -0.0033789375
  117  C  8 ZZ     -0.0010132172    -0.0000912867     0.0049770692    -0.0109985927    -0.0019810683
  118  C  8 XY     -0.0008590481     0.0009576048     0.0038126220    -0.0059770831    -0.0013547529
  119  C  8 XZ      0.0006979105     0.0004468675    -0.0031147282     0.0067862230     0.0004963781
  120  C  8 YZ      0.0004248019    -0.0000132925    -0.0031727096     0.0049786437     0.0015750117
  121  N  9  S      0.0035280478    -0.0015394755    -0.0338187739     0.0537378856     0.0083490638
  122  N  9  S      0.0061926941    -0.0013530512    -0.0706439497     0.1110686530     0.0164418404
  123  N  9  S      0.0116393948    -0.0470387733     0.0256381801     0.0550262244     0.0347880945
  124  N  9  X      0.0000769299     0.0000789155    -0.0152283032     0.0157135714     0.0080141685
  125  N  9  Y      0.0027289289    -0.0000417702    -0.0110046986     0.0123453977    -0.0058839677
  126  N  9  Z     -0.0010317911     0.0018931753     0.0102551926    -0.0117838691    -0.0019463033
  127  N  9  X     -0.0008188655     0.0062986536    -0.0082133989     0.0001304690    -0.0073532408
  128  N  9  Y     -0.0026354002     0.0070965094    -0.0075766140    -0.0000500606    -0.0010144061
  129  N  9  Z      0.0016736820    -0.0081362135     0.0071961185    -0.0006629248     0.0026407641
  130  N  9 XX     -0.0001337389     0.0002888098    -0.0028884806     0.0039666923     0.0015609618
  131  N  9 YY      0.0002984426     0.0002091123    -0.0018528802     0.0029961963    -0.0005827380
  132  N  9 ZZ     -0.0000601803    -0.0002019638    -0.0019079585     0.0028738598     0.0003916323
  133  N  9 XY      0.0002480076    -0.0000617408    -0.0015173772     0.0026017063     0.0003454532
  134  N  9 XZ     -0.0001850914     0.0003547121     0.0016461709    -0.0024102404    -0.0009182169
  135  N  9 YZ     -0.0003501717     0.0003215168     0.0011074198    -0.0019814706     0.0001384784
  136  C 10  S      0.0080858518     0.0269126929     0.0895730323    -0.0459681170     0.0499713341
  137  C 10  S     -0.0158300366    -0.0518195188    -0.1787056800     0.0964685393    -0.1037621311
  138  C 10  S     -0.0048522484     0.0178655255    -0.0741323103     0.0801358841    -0.0217886420
  139  C 10  X      0.0601492505    -0.0103596864    -0.0528181955    -0.0849194201    -0.0454139541
  140  C 10  Y      0.0716241450     0.0014423226     0.0532178473     0.0730482479    -0.1260748435
  141  C 10  Z     -0.0614696121    -0.0031505326     0.0119602848     0.0243808522     0.0733206770
  142  C 10  X      0.0100726375     0.0101524333     0.0492200239    -0.0338722654     0.0032439615
  143  C 10  Y     -0.0004160010    -0.0142977981    -0.0367797395     0.0451195024    -0.0100782094
  144  C 10  Z     -0.0056895148     0.0057362910    -0.0138767287     0.0072888890     0.0037023691
  145  C 10 XX      0.0043008255    -0.0026906511    -0.0110158229     0.0062145707    -0.0075808137
  146  C 10 YY     -0.0071995085    -0.0028986357    -0.0114560298     0.0066986766    -0.0058752321
  147  C 10 ZZ      0.0002456847    -0.0023087812    -0.0085486464     0.0027765523    -0.0043222262
  148  C 10 XY      0.0002249663    -0.0002254922    -0.0021277056    -0.0047296332     0.0021133887
  149  C 10 XZ     -0.0031206276     0.0018321726     0.0045091036    -0.0008408798     0.0018404113
  150  C 10 YZ      0.0027631479     0.0002415114     0.0041595046     0.0011646047    -0.0002248198
  151  C 11  S     -0.1310761495     0.0188567263     0.0735655857     0.0590020186     0.0290838381
  152  C 11  S      0.2509887520    -0.0356594121    -0.1431716810    -0.1156899773    -0.0588709969
  153  C 11  S      0.0830944751    -0.0244743710    -0.0917771005    -0.0404436238    -0.0298883240
  154  C 11  X      0.0499049814     0.0118433558     0.0446223812    -0.0409230044     0.1219498063
  155  C 11  Y     -0.0373753139    -0.0019328955     0.0043274258     0.0100690669    -0.0716252441
  156  C 11  Z     -0.0136898307    -0.0075215868    -0.0266251988     0.0195987458    -0.0409191182
  157  C 11  X      0.0080018852     0.0065683604     0.0100981105    -0.0037418346     0.0521355428
  158  C 11  Y     -0.0030972143     0.0106921780     0.0310294964    -0.0035036309    -0.0218130215
  159  C 11  Z     -0.0036527252    -0.0093903734    -0.0175682474     0.0018524834    -0.0214610867
  160  C 11 XX      0.0164209809    -0.0023639715    -0.0098999997    -0.0059623836    -0.0048294546
  161  C 11 YY      0.0193926228    -0.0018534576    -0.0084114110    -0.0098000520    -0.0027290050
  162  C 11 ZZ      0.0088855134    -0.0019623312    -0.0069824612    -0.0050261754    -0.0037606036
  163  C 11 XY     -0.0064721062    -0.0005246430    -0.0023403319     0.0002661094    -0.0026792293
  164  C 11 XZ     -0.0041862990     0.0015913101     0.0050162954     0.0015102187     0.0032415248
  165  C 11 YZ     -0.0022211828     0.0008647110     0.0035525822     0.0026990764     0.0020250472
  166  C 12  S      0.1421528343     0.0095606510     0.0634746518     0.0499666436    -0.0915275188
  167  C 12  S     -0.2725554217    -0.0182689117    -0.1233102899    -0.0973441414     0.1824429563
  168  C 12  S     -0.0966359399    -0.0136113750    -0.0677908009    -0.0306839173     0.0499322402
  169  C 12  X     -0.0316649328     0.0044262527     0.0060053165    -0.0218606901    -0.0516000681
  170  C 12  Y      0.0441945395    -0.0178797724    -0.0561922925     0.0579803416     0.0058867561
  171  C 12  Z      0.0014170581     0.0026139174     0.0180605866    -0.0083297753     0.0267808875
  172  C 12  X     -0.0060978030     0.0013883119    -0.0247282856    -0.0087812623    -0.0206960813
  173  C 12  Y      0.0048421714    -0.0232521791    -0.0097226737     0.0180773432     0.0291489498
  174  C 12  Z      0.0022086740     0.0044608831     0.0181078143    -0.0019483072     0.0004843066
  175  C 12 XX     -0.0189073180    -0.0002864465    -0.0060160094    -0.0077189384     0.0135023186
  176  C 12 YY     -0.0193634765    -0.0020043571    -0.0095908822    -0.0050391053     0.0114672582
  177  C 12 ZZ     -0.0102245721    -0.0007231922    -0.0059317039    -0.0046287534     0.0089183147
  178  C 12 XY      0.0058556715    -0.0012610218    -0.0027783993     0.0002295656     0.0004811504
  179  C 12 XZ      0.0056570656     0.0004728270     0.0030410528     0.0029635161    -0.0055021236
  180  C 12 YZ      0.0022517378     0.0011252414     0.0046190396     0.0008232592    -0.0030847458
  181  C 13  S      0.1285746575    -0.0180871163    -0.0478711751     0.0187586217     0.0562990245
  182  C 13  S     -0.2468618937     0.0349409301     0.0934541472    -0.0373997056    -0.1122118809
  183  C 13  S     -0.0493500086     0.0037783437     0.0724138697     0.0051728090    -0.0141292403
  184  C 13  X      0.0564927486     0.0133668038     0.0690574313     0.0836913021    -0.1053674999
  185  C 13  Y     -0.0372430671    -0.0022283828    -0.0227671298    -0.0275687301     0.0580468264
  186  C 13  Z     -0.0178421901    -0.0068634918    -0.0299899934    -0.0362366183     0.0372433045
  187  C 13  X      0.0241382858     0.0122784276     0.0179282462     0.0245957471    -0.0484657818
  188  C 13  Y     -0.0001679157    -0.0040522806     0.0051524259    -0.0036708692     0.0221612603
  189  C 13  Z     -0.0135585549    -0.0045812580    -0.0123352424    -0.0123423836     0.0189253970
  190  C 13 XX     -0.0155530867     0.0024603374     0.0076779726    -0.0011845444    -0.0071827442
  191  C 13 YY     -0.0187580289     0.0017829329     0.0038563035    -0.0049472714    -0.0069230107
  192  C 13 ZZ     -0.0086340588     0.0018080515     0.0054589823    -0.0004561338    -0.0061471531
  193  C 13 XY      0.0061982268     0.0006693044     0.0030725574     0.0032732988    -0.0029580992
  194  C 13 XZ      0.0038030817    -0.0012197745    -0.0044361548    -0.0011349383     0.0035606115
  195  C 13 YZ      0.0020323892    -0.0007246669    -0.0023029858    -0.0001066779     0.0032306604
  196  C 14  S     -0.0153630254    -0.0267573421    -0.1073968851    -0.0773684159     0.0517504964
  197  C 14  S      0.0293512674     0.0510580975     0.2087203474     0.1526154805    -0.1027229408
  198  C 14  S      0.0030733803     0.0056036174     0.0208538896     0.0278710928    -0.0258256795
  199  C 14  X      0.0573295159    -0.0050648156    -0.0079865667     0.0230873479     0.0532502823
  200  C 14  Y      0.0709980786     0.0002096259     0.0005831570    -0.0141402802     0.0975726599
  201  C 14  Z     -0.0588470838     0.0028915249     0.0046572619    -0.0072611478    -0.0667447633
  202  C 14  X      0.0244157847     0.0016371919     0.0118877207     0.0070059371     0.0153364163
  203  C 14  Y      0.0257844122    -0.0002589289    -0.0158651360    -0.0077577681     0.0223471298
  204  C 14  Z     -0.0232940513    -0.0010764090    -0.0001951116    -0.0010956977    -0.0172380563
  205  C 14 XX     -0.0038548681     0.0034744299     0.0136526569     0.0098150898    -0.0101511588
  206  C 14 YY      0.0087287994     0.0033292929     0.0142392281     0.0111249072    -0.0037048404
  207  C 14 ZZ      0.0002000854     0.0021345551     0.0090673153     0.0064937808    -0.0048062626
  208  C 14 XY     -0.0006317225    -0.0002437562    -0.0009257157    -0.0016312361     0.0014643620
  209  C 14 XZ      0.0032022272    -0.0013182445    -0.0047855651    -0.0028496055     0.0040275772
  210  C 14 YZ     -0.0031476389    -0.0007661790    -0.0032013438    -0.0019947260    -0.0005339468
  211  C 15  S     -0.1420516118    -0.0079059304    -0.0327553710     0.0079543909    -0.0959262452
  212  C 15  S      0.2727526131     0.0152490816     0.0637053587    -0.0160952962     0.1907623331
  213  C 15  S      0.0638700050     0.0128223975     0.0708968786     0.0027573242     0.0452239485
  214  C 15  X     -0.0354780518     0.0051974064     0.0275395932     0.0344470903     0.0243323195
  215  C 15  Y      0.0393259014    -0.0178813331    -0.0775041383    -0.0918596063     0.0272969113
  216  C 15  Z      0.0046050994     0.0037299422     0.0139884686     0.0157361652    -0.0241023330
  217  C 15  X     -0.0031100277    -0.0027618645    -0.0054628446     0.0113556824     0.0044019581
  218  C 15  Y      0.0190535725    -0.0054834403    -0.0220999965    -0.0342381838    -0.0024637454
  219  C 15  Z     -0.0055573958     0.0035288714     0.0112763977     0.0071648063    -0.0013451076
  220  C 15 XX      0.0185186096     0.0003640930     0.0012996997    -0.0034240786     0.0142699115
  221  C 15 YY      0.0188170505     0.0015013107     0.0069746837     0.0005987425     0.0115349988
  222  C 15 ZZ      0.0101536187     0.0008368801     0.0035181977    -0.0000382023     0.0086694223
  223  C 15 XY     -0.0053307320     0.0008600784     0.0031733983     0.0030970212    -0.0011393483
  224  C 15 XZ     -0.0055845592    -0.0002663411    -0.0008999906     0.0007434202    -0.0052388064
  225  C 15 YZ     -0.0023435926    -0.0009765872    -0.0040598529    -0.0021127995    -0.0020021351
  226  H 16  S      0.0040099564    -0.0338528857     0.0407230912    -0.0527997475     0.0822550284
  227  H 16  S     -0.0018439978     0.0000586563     0.0093480497    -0.0074801817     0.0239501545
  228  H 17  S      0.0106002273     0.0864203215    -0.0126720701    -0.0775603279    -0.0475258942
  229  H 17  S     -0.0005472663     0.0099870337    -0.0044311280    -0.0173280353    -0.0089466435
  230  H 18  S     -0.0027933211     0.0785958323    -0.0624390371     0.0089917488    -0.0316717340
  231  H 18  S     -0.0004299684     0.0116594675    -0.0091901002     0.0036914726    -0.0057947669
  232  H 19  S     -0.0131292339    -0.0337524589    -0.0527027770     0.0470476751     0.0538417624
  233  H 19  S     -0.0006173672    -0.0022878830    -0.0100961159     0.0163409609     0.0120003743
  234  H 20  S      0.0052615755    -0.1030444561    -0.0309935651    -0.0527114453    -0.0989004352
  235  H 20  S      0.0019293575    -0.0177713295     0.0009225036    -0.0052385266    -0.0201314500
  236  H 21  S      0.0025241731    -0.1172896200    -0.0126485903    -0.0349267901    -0.0815617680
  237  H 21  S      0.0018305763    -0.0140517522    -0.0055885525    -0.0081128210    -0.0192838794
  238  H 22  S      0.0764073615    -0.0113887770    -0.0404130194    -0.0544026066    -0.0439659267
  239  H 22  S      0.0001049330    -0.0082919793    -0.0093757518    -0.0042282480    -0.0045162065
  240  H 23  S     -0.0874221468    -0.0066180767    -0.0371101988    -0.0425462569     0.1159914857
  241  H 23  S     -0.0047263916    -0.0052754213    -0.0110110953    -0.0108930874     0.0239051030
  242  H 24  S     -0.0752617176     0.0109697872     0.0325799450    -0.0156054834    -0.0605758283
  243  H 24  S     -0.0045568967     0.0013772092     0.0015305409    -0.0025752491    -0.0130511218
  244  H 25  S      0.0084384939     0.0159156862     0.0691295889     0.0751314428    -0.0566951642
  245  H 25  S      0.0005896642     0.0014887994     0.0036966027     0.0123109097    -0.0115681071
  246  H 26  S      0.0812885487     0.0049294397     0.0223739563    -0.0055119608     0.1014216091
  247  H 26  S      0.0051114854     0.0014408363     0.0004113047    -0.0015878540     0.0209442164

                         26               27               28               29               30
                   -0.6626382824    -0.6357122220    -0.6161770778    -0.6001230883    -0.5627927967
    1  C  1  S      0.0218698704    -0.0427149965     0.0006582262    -0.0650932459    -0.0174499122
    2  C  1  S     -0.0453072305     0.0855841627    -0.0131768881     0.1403907912     0.0333942531
    3  C  1  S      0.0546995407    -0.0562442658     0.1577499917     0.0482096311     0.1369509860
    4  C  1  X      0.0828524178     0.0190182689    -0.0153718282     0.0742903276    -0.0523607792
    5  C  1  Y     -0.1313301506     0.1174458790     0.0061897102    -0.0823780303     0.0714638458
    6  C  1  Z     -0.0021725034    -0.0476416909    -0.0360688318    -0.0042436073     0.0403811789
    7  C  1  X      0.0163688312    -0.0325536810    -0.0548151663    -0.0447743355    -0.0238241659
    8  C  1  Y     -0.0845800077     0.0384744118     0.1035478620     0.0057340774    -0.0383824113
    9  C  1  Z      0.0221705797    -0.0043181604    -0.0472031256     0.0273770450     0.0304555385
   10  C  1 XX     -0.0052427153    -0.0000058456     0.0020006213     0.0067804795    -0.0016452676
   11  C  1 YY     -0.0013693029     0.0107347351     0.0012835901     0.0100317011     0.0039584832
   12  C  1 ZZ     -0.0018243729     0.0033325248    -0.0054236585     0.0079382317     0.0040609085
   13  C  1 XY      0.0004117224    -0.0040085440     0.0010754857     0.0012454496     0.0026978029
   14  C  1 XZ      0.0010832912     0.0038756314     0.0051911157    -0.0027665024    -0.0026929032
   15  C  1 YZ      0.0017721553    -0.0023806095     0.0027519215     0.0004311574    -0.0002523694
   16  C  2  S      0.0014889722    -0.0260966159    -0.0099700485     0.0244147116    -0.0202512276
   17  C  2  S     -0.0058306004     0.0510761228     0.0314850473    -0.0570152787     0.0394491650
   18  C  2  S      0.1700323050    -0.0258501571    -0.1943174478     0.1423954700     0.0125449716
   19  C  2  X      0.0977508837     0.0145891131    -0.0377766027     0.0345560066    -0.0819904804
   20  C  2  Y      0.1152693509    -0.1495075414     0.0163683739    -0.0203897787    -0.0330484396
   21  C  2  Z     -0.0807948507     0.0410633869     0.0633106582     0.0021846616     0.0704808764
   22  C  2  X      0.0567905206    -0.0219492544     0.0433774082     0.0777704321    -0.1137293280
   23  C  2  Y      0.0610398326    -0.1071901276     0.0887983109     0.0341180041    -0.0512177942
   24  C  2  Z     -0.0609056623     0.0514848043     0.0008663273    -0.0615667990     0.0735866391
   25  C  2 XX     -0.0011718018    -0.0008922260     0.0007606438    -0.0068590822     0.0007034042
   26  C  2 YY     -0.0030223958     0.0067173421     0.0045519487    -0.0005861024     0.0055498937
   27  C  2 ZZ      0.0016480734     0.0021011320     0.0002488167    -0.0025316740     0.0029015085
   28  C  2 XY     -0.0007036400     0.0043844970    -0.0036745158    -0.0052250756    -0.0039493450
   29  C  2 XZ     -0.0016753821    -0.0001975086    -0.0047762503     0.0017676386     0.0019262815
   30  C  2 YZ     -0.0004680149    -0.0004573674     0.0025871225     0.0013422966    -0.0003107747
   31  C  3  S      0.0099343306     0.0919116904     0.0720684199     0.0207247749    -0.0057389190
   32  C  3  S     -0.0164678164    -0.1949063248    -0.1452853838    -0.0378202525     0.0228207825
   33  C  3  S     -0.0821927940    -0.0398691371    -0.1492771830    -0.1274287846    -0.0947419723
   34  C  3  X     -0.0403242281     0.0241074818    -0.0076475261     0.0560270115     0.0985195870
   35  C  3  Y     -0.0539291804     0.1411540927     0.0030937573    -0.0825112101    -0.0456353155
   36  C  3  Z      0.0461742787    -0.0203368795    -0.1510371462     0.0410725214     0.0912762199
   37  C  3  X     -0.0278785463     0.0074201965    -0.0009956784     0.0124403104     0.0076879480
   38  C  3  Y     -0.0349299705     0.0546989540    -0.0521009211    -0.0760991433    -0.0337061880
   39  C  3  Z      0.0346380278     0.0002073596    -0.0219359934     0.0526841581     0.0728626486
   40  C  3 XX     -0.0007326999    -0.0097216111    -0.0084055705     0.0015547944     0.0020299884
   41  C  3 YY      0.0000789061    -0.0136699195    -0.0157706251    -0.0039448930     0.0044991422
   42  C  3 ZZ     -0.0010630229    -0.0166290864    -0.0058255000    -0.0040320358    -0.0001964038
   43  C  3 XY     -0.0037749181    -0.0001930162     0.0025595683    -0.0000927182     0.0081211924
   44  C  3 XZ      0.0025338484    -0.0012333066     0.0037183283    -0.0026878005    -0.0052808657
   45  C  3 YZ      0.0036888088     0.0047814576     0.0074052179     0.0040917190     0.0038250466
   46  C  4  S     -0.0334608987    -0.0007469954    -0.1110573406    -0.0064927093    -0.0066873451
   47  C  4  S      0.0668786906    -0.0023416647     0.2311144579     0.0091923036     0.0143507640
   48  C  4  S      0.0756408784    -0.0286800456     0.1330295881     0.1029622419     0.0435973951
   49  C  4  X     -0.0283125440    -0.0010360004     0.0195698832    -0.0068265166    -0.0001819661
   50  C  4  Y     -0.0412038184     0.0894059465    -0.1380689944    -0.0939242961    -0.1526523233
   51  C  4  Z     -0.0432475927    -0.0981034795    -0.0273802433    -0.0796395185    -0.1353631935
   52  C  4  X     -0.0020371494    -0.0024929521    -0.0023323503     0.0118561858     0.0009915976
   53  C  4  Y      0.0057920643     0.0250235550    -0.0047759181    -0.0004185001    -0.0537963241
   54  C  4  Z     -0.0006301327    -0.0325883485     0.0226383546    -0.0133968573    -0.0360921674
   55  C  4 XX     -0.0006399955     0.0006079061     0.0109072361     0.0018701274     0.0019224038
   56  C  4 YY      0.0075751349     0.0036394218     0.0221912589     0.0018587112     0.0022721778
   57  C  4 ZZ      0.0062920413    -0.0066437274     0.0132581335     0.0010301992     0.0029702428
   58  C  4 XY     -0.0036432901     0.0037232618     0.0005107659    -0.0035055513    -0.0011909277
   59  C  4 XZ     -0.0018659666    -0.0037582711     0.0028353217    -0.0010288094    -0.0015452357
   60  C  4 YZ      0.0002273982    -0.0011851257     0.0132395191    -0.0006027683     0.0001508402
   61  C  5  S     -0.0214433977    -0.0270486775     0.1228731507    -0.0177750283    -0.0118774618
   62  C  5  S      0.0472586940     0.0480588209    -0.2487718291     0.0417352543     0.0244280035
   63  C  5  S     -0.0146099824     0.0452051909    -0.1769672170    -0.0374641066     0.0316832743
   64  C  5  X     -0.0369295531     0.0006861696     0.0078188201    -0.0290842681     0.0161332218
   65  C  5  Y     -0.0019442930    -0.1130951956    -0.0947121571     0.0377037973     0.0233294847
   66  C  5  Z     -0.0523804989    -0.0152715392     0.1173903640    -0.1115767506    -0.2055997416
   67  C  5  X     -0.0203566634     0.0104852503     0.0024195787    -0.0221578163    -0.0004868671
   68  C  5  Y      0.0048806347    -0.0427082367    -0.0198247040     0.0289425634     0.0053150539
   69  C  5  Z     -0.0275005991     0.0141146427    -0.0292736231    -0.0586817964    -0.0755866275
   70  C  5 XX     -0.0014172947     0.0035269572    -0.0094902497     0.0002769909     0.0045180982
   71  C  5 YY      0.0061774531     0.0010847663    -0.0099801205     0.0064450967     0.0033920492
   72  C  5 ZZ      0.0035669382     0.0034422851    -0.0297577442     0.0037249058     0.0020720628
   73  C  5 XY      0.0013915303    -0.0029137301    -0.0018093701    -0.0010936058     0.0000953339
   74  C  5 XZ     -0.0045686844     0.0016782430    -0.0023711857    -0.0029440378     0.0022872236
   75  C  5 YZ      0.0002673786    -0.0057622284     0.0057854034     0.0017169833    -0.0011165706
   76  C  6  S     -0.0061583598     0.0817186292    -0.0717949274    -0.0263270559     0.0115049119
   77  C  6  S      0.0141146103    -0.1719167998     0.1422076466     0.0571867641    -0.0210875802
   78  C  6  S     -0.0031219175    -0.0452683484     0.1990833183     0.0351027935    -0.0745846958
   79  C  6  X     -0.0402345017     0.0050737751     0.0389704665    -0.0488634045     0.1102254668
   80  C  6  Y      0.0721747673    -0.1245837115     0.0819074874     0.1324442322     0.0888815880
   81  C  6  Z      0.0052605029     0.0804194692     0.1235307548     0.0086476433     0.0043098214
   82  C  6  X     -0.0246808059     0.0035557833     0.0294158336    -0.0242574309     0.0195753151
   83  C  6  Y      0.0241896702    -0.0283876116    -0.0497060568     0.0417781909     0.0678987080
   84  C  6  Z     -0.0054207802     0.0358187421     0.0495650222    -0.0042047916    -0.0083401360
   85  C  6 XX      0.0008117455    -0.0096859888     0.0098111073     0.0015731043     0.0017174806
   86  C  6 YY     -0.0008355457    -0.0178012023     0.0163193760     0.0046583760    -0.0065635124
   87  C  6 ZZ      0.0041195474    -0.0078780025     0.0025813513     0.0076697994     0.0025738284
   88  C  6 XY      0.0046500346     0.0003262028    -0.0038727641    -0.0007980398    -0.0087229517
   89  C  6 XZ     -0.0010382202     0.0001452119    -0.0036889658     0.0015249031     0.0016162835
   90  C  6 YZ     -0.0011670524    -0.0005311615    -0.0067503436    -0.0016692198    -0.0015195183
   91  C  7  S     -0.0398426081    -0.0659026854     0.0050453801    -0.0192049547    -0.0117265100
   92  C  7  S      0.0785361352     0.1412672946    -0.0110406624     0.0361417966     0.0247227378
   93  C  7  S      0.0804898063    -0.0228489887    -0.0142330145     0.0899661101     0.0644360130
   94  C  7  X     -0.0473115668     0.0035419049     0.0176799792    -0.0229203092     0.1074050274
   95  C  7  Y      0.0272832755     0.0249860156     0.1262627374     0.0804679227     0.0371780923
   96  C  7  Z      0.0458643802     0.0382805017    -0.0593013004     0.0718292825     0.1431449987
   97  C  7  X     -0.0052338547    -0.0115838442     0.0026356025     0.0079328750     0.0584792026
   98  C  7  Y      0.0028442813     0.0147959233     0.0332176389     0.0180192782     0.0136140864
   99  C  7  Z      0.0049388079     0.0257421996    -0.0137834263     0.0107157096     0.0440752845
  100  C  7 XX      0.0083380073     0.0152903885    -0.0018067588     0.0069908194     0.0058773693
  101  C  7 YY      0.0051129897     0.0019409461    -0.0038631304     0.0015960581     0.0021731556
  102  C  7 ZZ      0.0046060629     0.0124009128     0.0026105989     0.0017256733    -0.0000788296
  103  C  7 XY      0.0020683997     0.0005100817     0.0046609061     0.0017113588     0.0009467712
  104  C  7 XZ      0.0035540834     0.0000564586    -0.0023143991     0.0035988796     0.0035407023
  105  C  7 YZ     -0.0007947199     0.0047146358    -0.0040681827    -0.0034174978     0.0006911854
  106  C  8  S     -0.0487978653     0.0148079860     0.0123162488     0.0093933999     0.0325606188
  107  C  8  S      0.1090445435    -0.0314496546    -0.0308389237    -0.0176349435    -0.0715210541
  108  C  8  S     -0.0365015035     0.0468043846    -0.0130998048    -0.1002646944     0.0365249536
  109  C  8  X     -0.0808520005     0.0397083894     0.0192808771     0.0199622892     0.0290745054
  110  C  8  Y     -0.0426160401    -0.0042953522     0.0270394695    -0.0032413057     0.0521480758
  111  C  8  Z      0.0591809497    -0.0188280581    -0.0006040847    -0.0092015295    -0.0320804509
  112  C  8  X      0.0580207338    -0.0376839210    -0.0018638558     0.0857014720    -0.0500129553
  113  C  8  Y      0.0505863875    -0.0300148894    -0.0036903540     0.0605066065    -0.0285189257
  114  C  8  Z     -0.0482794815     0.0299895526    -0.0013491560    -0.0674762401     0.0385604216
  115  C  8 XX      0.0082253002    -0.0038466301    -0.0024504259    -0.0014603250    -0.0053163626
  116  C  8 YY      0.0055032018    -0.0003202792    -0.0023483038     0.0001996418    -0.0046831169
  117  C  8 ZZ      0.0071867969    -0.0016562124    -0.0018677227    -0.0008178947    -0.0035161292
  118  C  8 XY      0.0038143868     0.0007253220    -0.0010810676    -0.0015411258    -0.0014315711
  119  C  8 XZ     -0.0039432208     0.0015919205     0.0002707212     0.0005136499     0.0018121769
  120  C  8 YZ     -0.0029841922    -0.0003592141     0.0008189351     0.0001811008     0.0011441070
  121  N  9  S     -0.0246533621     0.0105387088     0.0070898713     0.0016333797     0.0185356151
  122  N  9  S     -0.0481434826     0.0213245694     0.0148469388     0.0051049304     0.0381836793
  123  N  9  S     -0.1006100504     0.0446581353     0.0160712551    -0.0644923192     0.0730183625
  124  N  9  X      0.0004735372    -0.0044696483    -0.0001734052    -0.0053032653     0.0054844506
  125  N  9  Y     -0.0095679377     0.0083935053    -0.0052709927     0.0053066314    -0.0128083500
  126  N  9  Z      0.0027197270    -0.0012207563    -0.0073671894     0.0012179539     0.0011753467
  127  N  9  X      0.0099743045    -0.0010849609     0.0003930102     0.0148606399    -0.0096180031
  128  N  9  Y      0.0128396780    -0.0076402577     0.0042188144     0.0052727632     0.0022786302
  129  N  9  Z     -0.0092287070     0.0039571383     0.0061935703    -0.0093091521     0.0038035236
  130  N  9 XX     -0.0008932010    -0.0003709007     0.0004974024    -0.0004720701     0.0020969907
  131  N  9 YY     -0.0017629728     0.0014902316    -0.0002355284     0.0009677608    -0.0001818077
  132  N  9 ZZ     -0.0007508203     0.0005333266     0.0012305477     0.0001289206     0.0011658063
  133  N  9 XY     -0.0014705930     0.0006876133    -0.0002062173    -0.0000492864     0.0002116651
  134  N  9 XZ      0.0010076211     0.0001802603    -0.0008709523     0.0003462309    -0.0009008411
  135  N  9 YZ      0.0014094122    -0.0008393186    -0.0002903185    -0.0003163777     0.0002039298
  136  C 10  S     -0.0702505944     0.0265316229    -0.0016649479     0.0400695049     0.0157354585
  137  C 10  S      0.1462116964    -0.0563348268     0.0058857300    -0.0824266399    -0.0348993399
  138  C 10  S     -0.0521396373     0.0870244232     0.0468079533     0.0554669774    -0.0423497589
  139  C 10  X     -0.1008471171    -0.0570803972    -0.0012464457    -0.1402073638     0.0550635010
  140  C 10  Y     -0.0472573942    -0.0423727752    -0.0160621768     0.1548302088    -0.0544657150
  141  C 10  Z      0.0739515342     0.0497939550    -0.0089896500     0.0229915973    -0.0065239412
  142  C 10  X     -0.0009148912    -0.0139370519    -0.0312723536    -0.0579891356     0.0951436970
  143  C 10  Y     -0.0120228985     0.0226403372    -0.0173468525     0.0737272589    -0.0460646557
  144  C 10  Z     -0.0001072404     0.0045246722     0.0262073502     0.0051394547    -0.0359648003
  145  C 10 XX      0.0070999320    -0.0067789090     0.0005191367    -0.0034350416    -0.0018105409
  146  C 10 YY      0.0117376831     0.0012987024     0.0009845562    -0.0048075912    -0.0027919978
  147  C 10 ZZ      0.0059883477    -0.0036166383    -0.0000733273    -0.0044122715    -0.0026004972
  148  C 10 XY     -0.0013853862    -0.0013197733    -0.0001756809    -0.0031219381    -0.0028243084
  149  C 10 XZ     -0.0005753651     0.0033478871     0.0005319126     0.0013823359     0.0006771785
  150  C 10 YZ     -0.0019406665    -0.0006647770    -0.0001161345     0.0029759682     0.0027016312
  151  C 11  S      0.0983663449     0.0510738067     0.0049091980    -0.0085266306     0.0044282001
  152  C 11  S     -0.1977732675    -0.1016203228    -0.0075234999     0.0157389859    -0.0094236894
  153  C 11  S     -0.0391695594    -0.0837124048     0.0085767295    -0.0146028732    -0.0956751640
  154  C 11  X     -0.0379071465     0.0676935330    -0.0028504179     0.1031665165     0.0128840847
  155  C 11  Y     -0.0318149812    -0.0373746679    -0.0149038383     0.0902114560    -0.1126178789
  156  C 11  Z      0.0328960260    -0.0232920090     0.0017636980    -0.0920864477     0.0365544598
  157  C 11  X     -0.0024474437     0.0470307195    -0.0094469970     0.0314279185     0.0110934745
  158  C 11  Y     -0.0060412121    -0.0064478244    -0.0051048957     0.0445294015    -0.0083074299
  159  C 11  Z      0.0062157235    -0.0249176226     0.0042462750    -0.0342301650    -0.0015065991
  160  C 11 XX     -0.0114967117    -0.0062260286     0.0001283022     0.0024620543    -0.0018011990
  161  C 11 YY     -0.0167121467    -0.0069096716    -0.0007404483     0.0033042994    -0.0016345100
  162  C 11 ZZ     -0.0086650069    -0.0054508877    -0.0006125765     0.0000109365    -0.0014547608
  163  C 11 XY      0.0014367260    -0.0023000274     0.0002105053    -0.0048593787    -0.0012265946
  164  C 11 XZ      0.0029632992     0.0030465410     0.0002373070     0.0007907766     0.0011670216
  165  C 11 YZ      0.0038793726     0.0030759889     0.0003484061     0.0016933437     0.0010646253
  166  C 12  S     -0.0203321958    -0.0678623079    -0.0046166557     0.0057443282     0.0182458375
  167  C 12  S      0.0407320931     0.1383471707     0.0092630008    -0.0125738388    -0.0363555302
  168  C 12  S      0.0533318834     0.0427497863    -0.0100926064    -0.0173347575    -0.0571065996
  169  C 12  X     -0.0723849468    -0.0255065555     0.0074275126    -0.0809058670     0.0980429011
  170  C 12  Y      0.1492110278    -0.0199751991     0.0020780410    -0.1195201461     0.0070250748
  171  C 12  Z     -0.0163064998     0.0223271544    -0.0129633972     0.0902512120    -0.0565910459
  172  C 12  X     -0.0138528357    -0.0052530412     0.0124042792    -0.0284467987     0.0057806216
  173  C 12  Y      0.0685633176    -0.0057083270    -0.0298761149    -0.0369021163     0.0258066600
  174  C 12  Z     -0.0183760946     0.0029279235    -0.0042381323     0.0289755788    -0.0134703027
  175  C 12 XX      0.0008354435     0.0104342742     0.0006996495     0.0016833196    -0.0032945359
  176  C 12 YY      0.0045391357     0.0089555387     0.0003154152     0.0005396697    -0.0031701161
  177  C 12 ZZ      0.0025321180     0.0068028443     0.0007074224    -0.0011854775    -0.0027435300
  178  C 12 XY      0.0031038416    -0.0007171485    -0.0003974548    -0.0045325687    -0.0012216707
  179  C 12 XZ     -0.0009441756    -0.0035700363     0.0000566131     0.0007096382     0.0015506145
  180  C 12 YZ     -0.0034067505    -0.0015476602    -0.0003523608     0.0024790804     0.0015505673
  181  C 13  S      0.0958357170     0.0316828998     0.0029126552    -0.0483824353    -0.0090004506
  182  C 13  S     -0.1901004293    -0.0637331499    -0.0062433411     0.0965849125     0.0204128129
  183  C 13  S     -0.0613472949    -0.0143258053    -0.0199242930     0.0740197715     0.0385782399
  184  C 13  X      0.0542344873    -0.0922596848    -0.0076419387    -0.0586471909     0.0186607124
  185  C 13  Y      0.0270799507     0.0514145153     0.0117938350    -0.1142328605     0.0912943873
  186  C 13  Z     -0.0410827592     0.0324245326    -0.0021811596     0.0760521353    -0.0449987087
  187  C 13  X      0.0101576502    -0.0292199671     0.0112749077    -0.0211000380    -0.0044867208
  188  C 13  Y     -0.0077196059     0.0153122946    -0.0028599215    -0.0211071308     0.0478618910
  189  C 13  Z     -0.0023435273     0.0115833467    -0.0044766845     0.0198305538    -0.0150283388
  190  C 13 XX     -0.0100586966    -0.0041638501    -0.0007090968     0.0066755334    -0.0008267417
  191  C 13 YY     -0.0166792372    -0.0039961191    -0.0004467537     0.0087961741     0.0013065837
  192  C 13 ZZ     -0.0077400692    -0.0037673605    -0.0004812143     0.0052213002     0.0005327976
  193  C 13 XY      0.0020105851    -0.0023989614    -0.0000724950    -0.0001504947     0.0011354132
  194  C 13 XZ      0.0023046919     0.0023617604     0.0005498204    -0.0019765191     0.0002465742
  195  C 13 YZ      0.0038104240     0.0023359677     0.0000098966    -0.0022412889    -0.0009928345
  196  C 14  S     -0.0761262616     0.0263597241     0.0032494180     0.0315456890     0.0169376956
  197  C 14  S      0.1518273888    -0.0533439444    -0.0071778933    -0.0633338985    -0.0320058547
  198  C 14  S      0.0498823525    -0.0287254226    -0.0015949496    -0.0303040246    -0.0552108270
  199  C 14  X      0.0869600917     0.0515346974    -0.0005386129     0.0332873771    -0.1063752434
  200  C 14  Y      0.0433994026     0.0810042729     0.0113039663    -0.0437879086     0.0850142175
  201  C 14  Z     -0.0652049371    -0.0592058880    -0.0030875684    -0.0017049630     0.0268964744
  202  C 14  X      0.0178708865     0.0196293881     0.0023897476     0.0269500578    -0.0278587455
  203  C 14  Y      0.0182035838     0.0177644306     0.0110040426    -0.0318077698     0.0135587935
  204  C 14  Z     -0.0169169992    -0.0180680891    -0.0046425475    -0.0024960741     0.0099226436
  205  C 14 XX      0.0078136417    -0.0058743468    -0.0006287960    -0.0042709591    -0.0031317192
  206  C 14 YY      0.0140492894    -0.0015257024    -0.0003976926    -0.0043481130    -0.0039877032
  207  C 14 ZZ      0.0057666185    -0.0024415796    -0.0005074305    -0.0009584613    -0.0019402569
  208  C 14 XY     -0.0031604495     0.0013906707     0.0000516605     0.0045927344     0.0009901988
  209  C 14 XZ     -0.0008466353     0.0022182129     0.0002469083     0.0002173222     0.0008003868
  210  C 14 YZ     -0.0023221930    -0.0008205032    -0.0000336823    -0.0012092625     0.0006213131
  211  C 15  S     -0.0265733670    -0.0671024503    -0.0034994373    -0.0435976785    -0.0017890016
  212  C 15  S      0.0533267542     0.1332139307     0.0069838328     0.0872208678     0.0047812791
  213  C 15  S      0.0012871650     0.0510647978    -0.0044511067     0.0832449055     0.0383558946
  214  C 15  X      0.0633929476     0.0511877973    -0.0021128034     0.0847067856    -0.1045560862
  215  C 15  Y     -0.1455109308    -0.0175746347    -0.0038147611     0.0835535368     0.0047329557
  216  C 15  Z      0.0196741649    -0.0218658048     0.0017118385    -0.0789227242     0.0567871761
  217  C 15  X      0.0240671003     0.0024523300    -0.0025919277     0.0084028827    -0.0520184719
  218  C 15  Y     -0.0525181867    -0.0161199259     0.0043148355     0.0278124786    -0.0004905783
  219  C 15  Z      0.0056506299     0.0050539224    -0.0008297453    -0.0156704898     0.0288424897
  220  C 15 XX      0.0012802505     0.0097506873     0.0007228511     0.0075746708     0.0002480313
  221  C 15 YY      0.0051946950     0.0080683242    -0.0000684979     0.0065172711    -0.0019740318
  222  C 15 ZZ      0.0033651142     0.0066875837     0.0002978237     0.0047642665    -0.0002528936
  223  C 15 XY      0.0036936530     0.0010263796     0.0001574778    -0.0008752346     0.0003417169
  224  C 15 XZ     -0.0011293009    -0.0042036612    -0.0002710652    -0.0024463345    -0.0004432225
  225  C 15 YZ     -0.0036049634    -0.0023948869    -0.0001750265    -0.0009960286     0.0005918601
  226  H 16  S      0.0363058052    -0.1597627982    -0.1388263337     0.0334905305     0.0589395525
  227  H 16  S     -0.0001984201    -0.0297183178    -0.0374210439    -0.0064680914     0.0014478911
  228  H 17  S      0.0663413028    -0.0123169457     0.2003438922     0.0856156203     0.1429653920
  229  H 17  S      0.0139130480     0.0018760889     0.0559662277     0.0129790487     0.0239138327
  230  H 18  S      0.0492124331     0.0171557169    -0.2140131183     0.0921021819     0.1470653140
  231  H 18  S      0.0056898629     0.0098326847    -0.0608006212     0.0125825798     0.0245772284
  232  H 19  S      0.0490162098    -0.1587004197     0.1138748033     0.1142542926     0.0316451941
  233  H 19  S      0.0033367905    -0.0343253393     0.0364912273     0.0189761704    -0.0023556844
  234  H 20  S      0.0674614746     0.0645755344    -0.0207373780     0.0449641581    -0.0371242191
  235  H 20  S      0.0077074828     0.0178605092    -0.0039224782     0.0101362253     0.0002535920
  236  H 21  S      0.0455552146     0.0866490918    -0.0011019585     0.0634759833     0.1359869356
  237  H 21  S      0.0044993836     0.0236868226     0.0002021439     0.0054670990     0.0183944352
  238  H 22  S     -0.1095102850    -0.0517314196    -0.0150323261     0.0908594953    -0.0865327205
  239  H 22  S     -0.0235443436    -0.0089595930    -0.0019746109     0.0046659958    -0.0152539053
  240  H 23  S      0.0311537637     0.0750935538    -0.0091879218     0.0869623615    -0.0928357011
  241  H 23  S      0.0111858134     0.0124606800    -0.0032776987     0.0193524336    -0.0147244051
  242  H 24  S     -0.1108254283    -0.0410919689    -0.0089088909     0.1353678080    -0.0586430583
  243  H 24  S     -0.0274315387    -0.0091768289    -0.0003532034     0.0270828648    -0.0104505927
  244  H 25  S      0.0862152436    -0.0325422081    -0.0074810800     0.0003097376    -0.1087857911
  245  H 25  S      0.0183135396    -0.0080058796    -0.0003062448    -0.0120243866    -0.0238613137
  246  H 26  S      0.0296006300     0.0904697059     0.0013779781     0.1207944847    -0.0727930122
  247  H 26  S      0.0057672722     0.0230981790     0.0015308185     0.0238559805    -0.0116583718

                         31               32               33               34               35
                   -0.5373083282    -0.5147144215    -0.5014864943    -0.4934796926    -0.4769784777
    1  C  1  S      0.0607361164    -0.0048933611    -0.0226611740    -0.0184443650    -0.0050294605
    2  C  1  S     -0.1406024291     0.0119727088     0.0489788833     0.0365962944     0.0107297013
    3  C  1  S     -0.2168516257     0.0763008096    -0.0119995859     0.0347425923     0.0037409578
    4  C  1  X     -0.0111824605     0.1339336362    -0.0851798907    -0.0410940837     0.1878056949
    5  C  1  Y      0.0958760446     0.1243672156     0.0782002607     0.0205307571     0.0627974901
    6  C  1  Z      0.0004995581    -0.1178602070     0.0511227598    -0.0738368054     0.0350135715
    7  C  1  X     -0.0521719270     0.0814641979    -0.0059955271    -0.0570466357     0.0962352446
    8  C  1  Y      0.0826610889     0.0412111332     0.0612329219    -0.0350822773    -0.0122680853
    9  C  1  Z      0.0078792016    -0.0559180189     0.0003161637     0.0045669344     0.0187136753
   10  C  1 XX     -0.0149021407    -0.0047713180     0.0076788274    -0.0007301925    -0.0128053766
   11  C  1 YY     -0.0066604190     0.0058804478    -0.0006612232     0.0076590129     0.0115025103
   12  C  1 ZZ     -0.0059258830     0.0012059209     0.0030177924     0.0008312577     0.0011086554
   13  C  1 XY     -0.0008540802     0.0001058215     0.0064940414     0.0026397650    -0.0041921917
   14  C  1 XZ      0.0012858471     0.0002890542    -0.0043895737     0.0055291545    -0.0020393507
   15  C  1 YZ     -0.0001459750    -0.0032482439    -0.0009618808    -0.0059068691    -0.0018508804
   16  C  2  S     -0.0318385005    -0.0246873834     0.0235843207    -0.0172595032    -0.0178558691
   17  C  2  S      0.0666678632     0.0631125480    -0.0544117282     0.0381946591     0.0486821442
   18  C  2  S     -0.0522239357     0.0511522549    -0.1071363381     0.1280994739    -0.0145211358
   19  C  2  X     -0.1395492503    -0.0352401428     0.1509769135    -0.0651668250     0.0812027263
   20  C  2  Y     -0.0005909892    -0.1586992219    -0.0641135193    -0.0940646287    -0.0631738367
   21  C  2  Z      0.0696006997     0.0326357474     0.0215818762    -0.0543697526     0.1078873420
   22  C  2  X     -0.0944438383     0.0179604258     0.0415128392    -0.0068709020     0.0334942535
   23  C  2  Y     -0.0479891520    -0.0121246793    -0.0269403061    -0.0416711739    -0.0473019265
   24  C  2  Z      0.0687595096    -0.0167720772     0.0234145280    -0.0404768689     0.0660736894
   25  C  2 XX      0.0093480785     0.0053817246    -0.0113918714     0.0053776214     0.0034387818
   26  C  2 YY      0.0023147154     0.0090948386    -0.0002419333     0.0035600485     0.0035339432
   27  C  2 ZZ      0.0027100573     0.0007453389    -0.0012858760     0.0004845653     0.0016793851
   28  C  2 XY     -0.0025481553    -0.0050107887     0.0016576498     0.0007499369    -0.0024738199
   29  C  2 XZ      0.0004723894     0.0046262961    -0.0048308312     0.0057193078    -0.0044299076
   30  C  2 YZ      0.0013640104     0.0015449617    -0.0008746420     0.0009483961    -0.0008867134
   31  C  3  S     -0.0019111347    -0.0096008817    -0.0126153320     0.0296565869     0.0030171544
   32  C  3  S     -0.0043174019     0.0136163579     0.0327954312    -0.0637156533    -0.0172305876
   33  C  3  S      0.0104320870     0.0355906662     0.0479702447    -0.0989291422     0.0106953911
   34  C  3  X     -0.0279695665    -0.1527984596     0.0870987695    -0.0154529113    -0.0597977634
   35  C  3  Y     -0.0080180627    -0.0971609475     0.0374170070    -0.0958365040    -0.0118319471
   36  C  3  Z      0.1099996332     0.1095958264    -0.0787683330    -0.0515753670     0.2165195263
   37  C  3  X      0.0086147871    -0.0671292232     0.0520759022    -0.0332463394    -0.0134250541
   38  C  3  Y     -0.0248997023    -0.0269393197     0.0010082733    -0.0464577630    -0.0040553148
   39  C  3  Z      0.0272798349     0.0314514156    -0.0297692240    -0.0003793113     0.0544893813
   40  C  3 XX     -0.0052093922    -0.0031570670     0.0052278217    -0.0027376146    -0.0013418528
   41  C  3 YY      0.0077010738     0.0068082686    -0.0023396891    -0.0094168834     0.0124004084
   42  C  3 ZZ     -0.0022810039     0.0012636102     0.0019039080     0.0003520474    -0.0127125201
   43  C  3 XY      0.0045917489    -0.0002841752     0.0027682657    -0.0023426979     0.0000206537
   44  C  3 XZ      0.0014642728     0.0042111746    -0.0019663536    -0.0033968072     0.0059545127
   45  C  3 YZ     -0.0012922917    -0.0042890744    -0.0012231921     0.0020472837    -0.0107551225
   46  C  4  S     -0.0162019393    -0.0082615273     0.0067934941     0.0121116073    -0.0104074751
   47  C  4  S      0.0326358078     0.0112934949    -0.0095491567    -0.0330952685     0.0218531894
   48  C  4  S     -0.0085700755     0.0103797048     0.0034156817     0.0076427714    -0.0320771933
   49  C  4  X     -0.0303861202    -0.0465275202     0.0144548878     0.0568387435    -0.1494349586
   50  C  4  Y     -0.0830282836    -0.1073173343     0.0835983369    -0.0940474602     0.0120757951
   51  C  4  Z     -0.0848152901     0.0128272995     0.0222883185     0.0408264748    -0.1391806122
   52  C  4  X     -0.0177172856    -0.0151309233     0.0052932339     0.0317521305    -0.0746850309
   53  C  4  Y     -0.0410439139    -0.0416002634     0.0362499949    -0.0192933610    -0.0112945046
   54  C  4  Z     -0.0250310923     0.0158262310    -0.0059623834     0.0273222618    -0.0514496038
   55  C  4 XX     -0.0031562876    -0.0044161761     0.0031110815     0.0030923735    -0.0112503819
   56  C  4 YY      0.0072186829     0.0029413329    -0.0048326338    -0.0042111732     0.0129256492
   57  C  4 ZZ      0.0031658482     0.0045805081    -0.0005760947    -0.0032516750     0.0008516923
   58  C  4 XY      0.0003445615    -0.0015415890    -0.0001275694     0.0016890825    -0.0051496664
   59  C  4 XZ     -0.0044775792    -0.0041804011     0.0042024645     0.0008061033    -0.0080532078
   60  C  4 YZ      0.0029865826     0.0039187762    -0.0047350868     0.0023588934     0.0014985862
   61  C  5  S      0.0081634195     0.0168805520    -0.0106985706     0.0115339028    -0.0091905323
   62  C  5  S     -0.0161259049    -0.0354347489     0.0183307529    -0.0271553496     0.0249215078
   63  C  5  S      0.0314931101     0.0029521779     0.0118631619    -0.0118063065     0.0282095860
   64  C  5  X      0.0477136372     0.0257065643    -0.0901917860     0.0921148943    -0.1066449739
   65  C  5  Y     -0.0126517988     0.0786457400    -0.0516067977     0.1018001775    -0.0633961686
   66  C  5  Z     -0.0182079057     0.0427956164    -0.0926306708     0.0460085758     0.0645536605
   67  C  5  X      0.0196420083     0.0132506492    -0.0328905337     0.0450673309    -0.0530115183
   68  C  5  Y     -0.0199802848     0.0181482353     0.0017889131     0.0324771229    -0.0429823286
   69  C  5  Z     -0.0056797356     0.0170920843    -0.0336699948     0.0287692630     0.0176187019
   70  C  5 XX      0.0043870055     0.0027795992    -0.0061627379     0.0056168754    -0.0035743262
   71  C  5 YY     -0.0025175041    -0.0029067765     0.0039490578    -0.0041280894     0.0030802462
   72  C  5 ZZ     -0.0039498243    -0.0050296200     0.0061539656    -0.0047969219     0.0021522134
   73  C  5 XY      0.0037649038     0.0016448135    -0.0060450128    -0.0005337521     0.0028840645
   74  C  5 XZ      0.0044859981     0.0013866489    -0.0055077407     0.0046979759    -0.0047253288
   75  C  5 YZ      0.0017860236     0.0060628499    -0.0062633169     0.0052694608     0.0040349344
   76  C  6  S      0.0079553301    -0.0130346280    -0.0095525700     0.0106772216    -0.0274460650
   77  C  6  S     -0.0085159877     0.0333974087     0.0100423963    -0.0181985955     0.0634515064
   78  C  6  S     -0.0413261662     0.0109957408     0.0179900492    -0.0255972632     0.0425489397
   79  C  6  X      0.1537159551    -0.0274484678    -0.1216104564    -0.0202108114    -0.0578938494
   80  C  6  Y     -0.0938950293    -0.0047679245     0.1665321762    -0.0489867895    -0.0755422801
   81  C  6  Z     -0.0047473056    -0.0776176748     0.1060567469    -0.1109524989     0.1002686483
   82  C  6  X      0.0612139382    -0.0241837086    -0.0400811886    -0.0283514065    -0.0194410560
   83  C  6  Y      0.0031037254    -0.0020750950     0.0538315424    -0.0106688345    -0.0264070384
   84  C  6  Z     -0.0046993518    -0.0229921836     0.0395102665    -0.0332578272     0.0269509943
   85  C  6 XX      0.0048436401     0.0023843525    -0.0055569207    -0.0002526675     0.0045365951
   86  C  6 YY     -0.0075580833     0.0037812191     0.0105311407    -0.0056379989     0.0062076104
   87  C  6 ZZ     -0.0003732932     0.0001959760    -0.0005018875     0.0018712247    -0.0003190998
   88  C  6 XY     -0.0063387322    -0.0017146898     0.0012276517    -0.0009684295     0.0039538323
   89  C  6 XZ     -0.0007467671    -0.0011068294     0.0057171209    -0.0062640125     0.0049246851
   90  C  6 YZ      0.0019412133     0.0041624521    -0.0088763447     0.0090798297    -0.0051400568
   91  C  7  S      0.0007816991     0.0104063918     0.0120042533    -0.0153417397     0.0171344261
   92  C  7  S     -0.0004411655    -0.0241236587    -0.0267151907     0.0338541464    -0.0414976560
   93  C  7  S      0.0319279307    -0.0166968589    -0.0036243996     0.0074254887     0.0215838514
   94  C  7  X      0.1182550640    -0.1414754159     0.0487586148    -0.2239580649     0.0438241782
   95  C  7  Y     -0.0296232318    -0.0554442927     0.0531423373     0.0452376065    -0.0465239388
   96  C  7  Z      0.0410044406    -0.0090054956    -0.0527476408     0.0846539537    -0.1835054142
   97  C  7  X      0.0436887972    -0.0448519505     0.0209154350    -0.0892547247     0.0301462600
   98  C  7  Y     -0.0266563087    -0.0226937453     0.0262270461     0.0202877956    -0.0384949000
   99  C  7  Z      0.0080447242     0.0042039705    -0.0319727164     0.0511976737    -0.1000454261
  100  C  7 XX     -0.0023357364     0.0017813979    -0.0058389520     0.0160567973    -0.0119394843
  101  C  7 YY      0.0015252188     0.0007023910     0.0008108485    -0.0052157466     0.0025916613
  102  C  7 ZZ      0.0007196864    -0.0067900438    -0.0014352999     0.0001915399    -0.0032295652
  103  C  7 XY      0.0015440305     0.0002575377    -0.0016539405     0.0007887174    -0.0020857253
  104  C  7 XZ      0.0000500381    -0.0021656878     0.0009756937    -0.0013593565    -0.0043894184
  105  C  7 YZ      0.0019031815    -0.0029612915    -0.0030322822     0.0003980469    -0.0084674769
  106  C  8  S      0.0349147036     0.0395356617    -0.0166477766     0.0188485028     0.0044999578
  107  C  8  S     -0.0813163856    -0.0831757545     0.0300466144    -0.0391628395    -0.0112642452
  108  C  8  S      0.0398557966    -0.0774967453     0.0511451638    -0.0566277496     0.0128184736
  109  C  8  X      0.0346888153     0.0635915738     0.0393847482     0.0091505660     0.0679479899
  110  C  8  Y      0.0352024877    -0.0055282830    -0.0662140977    -0.0243849723    -0.0231744914
  111  C  8  Z     -0.0323177177    -0.0485261878     0.0352159277    -0.0589390820     0.0541701697
  112  C  8  X     -0.0541994230     0.0562332933    -0.0174679755     0.0298738158     0.0005327571
  113  C  8  Y     -0.0466488224     0.0191316398    -0.0536772689     0.0117169726    -0.0244203997
  114  C  8  Z      0.0454642605    -0.0422753755     0.0374953291    -0.0424207714     0.0429778343
  115  C  8 XX     -0.0041215223    -0.0069849924     0.0006334516    -0.0015165851    -0.0024871134
  116  C  8 YY     -0.0059704504    -0.0028368979     0.0030180186    -0.0013145526    -0.0008251809
  117  C  8 ZZ     -0.0050980786    -0.0053058726     0.0020734989    -0.0036650904     0.0003328835
  118  C  8 XY     -0.0036948204    -0.0015141967    -0.0003690782    -0.0007405807    -0.0007754201
  119  C  8 XZ      0.0013607603     0.0034030894    -0.0009551016     0.0016978974    -0.0000532506
  120  C  8 YZ      0.0030141423     0.0009871468    -0.0011647900     0.0013302653    -0.0004048629
  121  N  9  S      0.0155879938     0.0223820984    -0.0142821955     0.0101623578     0.0045523207
  122  N  9  S      0.0307884990     0.0489936407    -0.0321227201     0.0220184775     0.0088109035
  123  N  9  S      0.0860487280     0.0080408406     0.0083169738    -0.0003039783     0.0343699936
  124  N  9  X     -0.0076435798    -0.0198619152    -0.0299165638    -0.0056108162    -0.0443031657
  125  N  9  Y     -0.0024792580     0.0124251836     0.0376020028     0.0172505328     0.0129829434
  126  N  9  Z      0.0072396046     0.0174636809    -0.0173622725     0.0349997538    -0.0316791072
  127  N  9  X     -0.0071460071     0.0147441174     0.0083497247     0.0054979668     0.0190710122
  128  N  9  Y     -0.0063386743     0.0001510564    -0.0235363594    -0.0066754583    -0.0116970443
  129  N  9  Z      0.0039133577    -0.0142912436     0.0155101763    -0.0209348383     0.0196171576
  130  N  9 XX      0.0010113573     0.0002689972    -0.0051697494     0.0010125074    -0.0044454145
  131  N  9 YY      0.0006746402     0.0035592687     0.0020678985     0.0028551796     0.0016457299
  132  N  9 ZZ      0.0004286499     0.0006987975     0.0000233618    -0.0020666857     0.0034095672
  133  N  9 XY      0.0002838237     0.0009960717     0.0001458830     0.0015220952    -0.0010136372
  134  N  9 XZ     -0.0004433237     0.0011344283     0.0009038176     0.0018632194    -0.0002083358
  135  N  9 YZ     -0.0001877287    -0.0007831925    -0.0024742478     0.0003997823    -0.0027175201
  136  C 10  S      0.0021967471     0.0075650836     0.0641455954     0.0465045767     0.0062137851
  137  C 10  S     -0.0052871306    -0.0162228215    -0.1366830218    -0.0996914615    -0.0164446204
  138  C 10  S     -0.0563951360    -0.0637959878    -0.2356559086    -0.1791313144    -0.0558108665
  139  C 10  X      0.0815920912     0.0884247428     0.0531731649    -0.1113839500    -0.0889485733
  140  C 10  Y     -0.0553869437     0.1378140977     0.0183481430    -0.0721770337     0.0160530637
  141  C 10  Z     -0.0232309396    -0.1025273618    -0.0220952108     0.0499143617     0.1227534289
  142  C 10  X     -0.0972325407     0.0435934167    -0.0586809816    -0.0438245479    -0.0030797663
  143  C 10  Y      0.1242030646     0.0100510497     0.0550082927     0.0401378092     0.0094606007
  144  C 10  Z      0.0091886360    -0.0319652581     0.0204125573    -0.0061854698     0.0291134566
  145  C 10 XX     -0.0025433147    -0.0021357860    -0.0094867855    -0.0071502066    -0.0055018451
  146  C 10 YY     -0.0015213848     0.0002842512    -0.0094860758    -0.0048677530     0.0037025457
  147  C 10 ZZ      0.0033773371    -0.0015855027    -0.0049339637    -0.0052059348    -0.0016762391
  148  C 10 XY      0.0110120147    -0.0013557527     0.0054023977     0.0014735683    -0.0016794962
  149  C 10 XZ     -0.0026794758     0.0016434813     0.0000441040     0.0031852803     0.0011620209
  150  C 10 YZ     -0.0050690217     0.0004267206    -0.0006933181    -0.0018243316     0.0014418760
  151  C 11  S     -0.0480047670     0.0190367483    -0.0353232949    -0.0222952614     0.0153293911
  152  C 11  S      0.0981001126    -0.0394605863     0.0684212024     0.0412304535    -0.0332409684
  153  C 11  S      0.2316977446    -0.0251249217     0.2048542479     0.0757186796    -0.0497376381
  154  C 11  X     -0.0596097757    -0.1402907337    -0.0098168333     0.1571687542     0.1366182647
  155  C 11  Y      0.1243478182     0.0259507306     0.1168963448    -0.0002065073    -0.0250634434
  156  C 11  Z     -0.0125526052     0.0685320072    -0.0332639211    -0.1058610925    -0.0297431139
  157  C 11  X     -0.0105885250    -0.0572156249    -0.0453974745     0.0374965305     0.0510319145
  158  C 11  Y     -0.0539383269     0.0203427366    -0.0304208902    -0.0355746279    -0.0046467470
  159  C 11  Z      0.0272853274     0.0247332673     0.0386332110    -0.0171712551    -0.0057183796
  160  C 11 XX      0.0040870854    -0.0003222412    -0.0023255220    -0.0024201242    -0.0043576479
  161  C 11 YY      0.0103801918    -0.0051338216     0.0144993642     0.0115228836    -0.0001121191
  162  C 11 ZZ      0.0068973072    -0.0016217349     0.0033980712    -0.0006698405    -0.0016294704
  163  C 11 XY      0.0059686181     0.0003834041     0.0018930224    -0.0025345829    -0.0054629862
  164  C 11 XZ     -0.0027328436    -0.0012122828     0.0014560265     0.0042923019     0.0020804906
  165  C 11 YZ     -0.0064373552     0.0012612529    -0.0066977168    -0.0028533047     0.0018301369
  166  C 12  S     -0.0410478801    -0.0065979941    -0.0443189406    -0.0194400129     0.0052013025
  167  C 12  S      0.0824247422     0.0107962891     0.0874907688     0.0377202313    -0.0134225172
  168  C 12  S      0.2418266328    -0.0169001429     0.1848661486     0.1444129144    -0.0026696518
  169  C 12  X     -0.1385219055     0.0562330187    -0.0252836941    -0.1026324845    -0.0562192417
  170  C 12  Y      0.0385613794    -0.1791680191    -0.1052140801     0.0669635764     0.0887008374
  171  C 12  Z      0.0646367064     0.0348327627     0.0596133734     0.0136273975     0.0357962168
  172  C 12  X      0.0404425780     0.0106388835     0.0533184799    -0.0011123632    -0.0288749610
  173  C 12  Y      0.0269102884    -0.0436289778    -0.0099451619     0.0726708415     0.0689403953
  174  C 12  Z     -0.0331790896     0.0109881721    -0.0235949884    -0.0389575979     0.0119513225
  175  C 12 XX      0.0089324330     0.0040059897     0.0141748460     0.0076754042     0.0013894502
  176  C 12 YY      0.0028142513    -0.0033039512    -0.0020987881    -0.0021024027    -0.0012104586
  177  C 12 ZZ      0.0073314869     0.0001520709     0.0055152262     0.0038623114    -0.0017562401
  178  C 12 XY      0.0072648286    -0.0021532764     0.0008475661     0.0009636039     0.0012458579
  179  C 12 XZ     -0.0066485185    -0.0014890835    -0.0078203420    -0.0048885748    -0.0013494428
  180  C 12 YZ     -0.0041358217     0.0029859060     0.0020409292    -0.0005432786     0.0015692019
  181  C 13  S      0.0508520437     0.0033619489     0.0397012638     0.0192720522    -0.0056566525
  182  C 13  S     -0.1049823099    -0.0059990762    -0.0769528429    -0.0348967804     0.0141835927
  183  C 13  S     -0.2126024220     0.0124020639    -0.1983928909    -0.1178692053     0.0274818374
  184  C 13  X      0.0199114253    -0.1434816037    -0.0320582297     0.1402057424     0.1400905646
  185  C 13  Y     -0.0613996585     0.0984534535     0.1741521630     0.0579058543     0.0023152048
  186  C 13  Z      0.0119797172     0.0431279355    -0.0449622561    -0.1087539200    -0.0617072571
  187  C 13  X      0.0045015690    -0.0556788275    -0.0290880130     0.0182488744     0.0264306577
  188  C 13  Y     -0.0980274026     0.0366917795    -0.0129034035    -0.0227749449     0.0122095903
  189  C 13  Z      0.0350624825     0.0168464195     0.0219637769    -0.0038751503    -0.0125328692
  190  C 13 XX     -0.0013458791    -0.0001432755     0.0014384297     0.0029333033     0.0018876025
  191  C 13 YY     -0.0112447944    -0.0007068451    -0.0150294548    -0.0116398330    -0.0023385718
  192  C 13 ZZ     -0.0046413096    -0.0012317447    -0.0042583308    -0.0003438009     0.0021123534
  193  C 13 XY     -0.0026258869    -0.0025683038    -0.0034761695     0.0020314488     0.0046985173
  194  C 13 XZ     -0.0002932138     0.0009112864    -0.0010740582    -0.0028454893    -0.0031443761
  195  C 13 YZ      0.0050278625     0.0016093051     0.0077440065     0.0030304437    -0.0000957331
  196  C 14  S     -0.0524501241     0.0002534528    -0.0488114395    -0.0300449639    -0.0027905433
  197  C 14  S      0.1017324504     0.0014696463     0.1006614835     0.0639798919     0.0099451831
  198  C 14  S      0.2030529312    -0.0028663651     0.2338360335     0.1455464759    -0.0019966208
  199  C 14  X      0.1491768040     0.0557426344     0.0287832829    -0.1161692164    -0.1383609548
  200  C 14  Y     -0.1522952330     0.1504872907     0.0428523592    -0.0507052486     0.0045594751
  201  C 14  Z     -0.0271688142    -0.0878909868    -0.0295539598     0.0795963499     0.0861199261
  202  C 14  X     -0.0090996205     0.0218998193    -0.0434225653    -0.0773930245    -0.0463499452
  203  C 14  Y      0.0011067011     0.0471698788     0.0818400517     0.0136560292    -0.0105618710
  204  C 14  Z      0.0029973108    -0.0296874901    -0.0050282525     0.0362733093     0.0341998103
  205  C 14 XX      0.0096376395    -0.0029464417     0.0074856723     0.0064482407     0.0002053380
  206  C 14 YY      0.0104435702     0.0021018546     0.0080981374     0.0017785563    -0.0026297592
  207  C 14 ZZ      0.0031266182    -0.0002349162     0.0022777916     0.0019824906     0.0015817774
  208  C 14 XY     -0.0084203422     0.0007635108    -0.0083016167    -0.0038757945     0.0035904050
  209  C 14 XZ     -0.0010243125     0.0017186562     0.0003085429    -0.0009253124    -0.0016274207
  210  C 14 YZ      0.0015290515    -0.0012695788     0.0026289785     0.0020776653     0.0000966111
  211  C 15  S      0.0506646803    -0.0106058076     0.0414926694     0.0206097223    -0.0114297088
  212  C 15  S     -0.1045661679     0.0230597025    -0.0813602753    -0.0395196407     0.0247103690
  213  C 15  S     -0.2090059030     0.0223289374    -0.2084575230    -0.1039774639     0.0302873998
  214  C 15  X      0.0425054947     0.0424731489    -0.0790254298    -0.1474170761    -0.0608280780
  215  C 15  Y     -0.0181874263    -0.1703805745    -0.0941714247     0.0975957009     0.0870140246
  216  C 15  Z     -0.0167258349     0.0407095264     0.0825217959     0.0371364903     0.0184997906
  217  C 15  X      0.0870798267     0.0059771212     0.0350990563    -0.0188732942    -0.0290630269
  218  C 15  Y     -0.0085867109    -0.0472579709     0.0125452866     0.0549350551     0.0316813385
  219  C 15  Z     -0.0447639298     0.0143297136    -0.0227321056    -0.0133513863     0.0112191970
  220  C 15 XX     -0.0096016813    -0.0003971041    -0.0140458649    -0.0068445934     0.0003643116
  221  C 15 YY     -0.0018321700     0.0018712932     0.0021274220     0.0011585368     0.0011870441
  222  C 15 ZZ     -0.0063003335     0.0020621782    -0.0057336279    -0.0041182267     0.0018738883
  223  C 15 XY     -0.0037101732     0.0040313714    -0.0012830150    -0.0032397561     0.0007943547
  224  C 15 XZ      0.0055123093    -0.0007280077     0.0077741909     0.0054942582    -0.0010366160
  225  C 15 YZ      0.0016291865    -0.0026649239    -0.0012476485     0.0004851234    -0.0000279924
  226  H 16  S      0.0720149918     0.1351262624    -0.0488613487     0.0043340079     0.1349700691
  227  H 16  S      0.0200255244     0.0360140790    -0.0189171780    -0.0008528366     0.0554523860
  228  H 17  S      0.1055841000     0.0754624920    -0.0774554365     0.0323312490     0.0732882650
  229  H 17  S      0.0271176126     0.0238034545    -0.0260350106     0.0151523583     0.0271357364
  230  H 18  S     -0.0057937409    -0.0391738797     0.0798392395    -0.0351328913    -0.0457491632
  231  H 18  S     -0.0078098593    -0.0134866805     0.0225869415    -0.0061306371    -0.0191115192
  232  H 19  S     -0.0988608214     0.0207147893     0.1509609771    -0.0434577462    -0.0268556369
  233  H 19  S     -0.0346888277     0.0055544716     0.0491344166    -0.0177137005    -0.0088451564
  234  H 20  S     -0.0806161409     0.0927635225    -0.0586517379     0.2094141600    -0.0881417050
  235  H 20  S     -0.0203451274     0.0275958826    -0.0161123718     0.0626743966    -0.0278532391
  236  H 21  S      0.0602140284    -0.0888481421    -0.0116720958    -0.0118613197    -0.1319547901
  237  H 21  S      0.0144328030    -0.0265150150    -0.0030946453    -0.0044149686    -0.0404197439
  238  H 22  S      0.1302385122    -0.0372382867     0.1454271993     0.0834882112    -0.0041889031
  239  H 22  S      0.0446228061    -0.0115783859     0.0593900953     0.0371472593     0.0069011148
  240  H 23  S      0.1587885132     0.0226915791     0.1160155144     0.0918799102     0.0396226896
  241  H 23  S      0.0621034994     0.0169216938     0.0498054721     0.0437318914     0.0172361539
  242  H 24  S     -0.0201027654    -0.0429364043    -0.1839548893    -0.1171357232    -0.0300893553
  243  H 24  S     -0.0188932334    -0.0146390239    -0.0692544668    -0.0467243877    -0.0111852796
  244  H 25  S      0.2119260575    -0.0429495333     0.0570870792    -0.0033121977    -0.0856308166
  245  H 25  S      0.0656766944    -0.0133786417     0.0289468752     0.0049502230    -0.0315125632
  246  H 26  S     -0.0318312361    -0.0027551119    -0.1506257939    -0.1210525845    -0.0191610159
  247  H 26  S     -0.0208757933     0.0007077714    -0.0574392173    -0.0442270306    -0.0054024524

                         36               37               38               39               40
                   -0.4698358293    -0.4616012773    -0.4540299654    -0.4247052817    -0.4148962790
    1  C  1  S      0.0031881443     0.0079613200     0.0028737558    -0.0141561186    -0.0306330185
    2  C  1  S     -0.0044963097    -0.0229011270    -0.0076262758     0.0329919133     0.0674435868
    3  C  1  S     -0.0009567778    -0.0187598775     0.1157130175     0.0594094698     0.1164934357
    4  C  1  X     -0.0193771980     0.0725377821     0.0074322737     0.0575615631    -0.0363498200
    5  C  1  Y      0.0661977983    -0.1902008761     0.1296897698    -0.0625574686    -0.0123357224
    6  C  1  Z      0.0072282694    -0.0129197322    -0.0621242010     0.0477208870     0.1477177550
    7  C  1  X     -0.0298555041     0.0169135919    -0.0055536708     0.0065129853    -0.0079605697
    8  C  1  Y      0.0007888685    -0.0688141283     0.0514334269     0.0055649190    -0.0181756317
    9  C  1  Z      0.0268944600    -0.0062597954    -0.0291454068     0.0276434597     0.0679804515
   10  C  1 XX     -0.0035459399     0.0006535946    -0.0038818967     0.0053829712     0.0075938104
   11  C  1 YY      0.0034667455    -0.0051681624     0.0041476197     0.0007284745     0.0008650544
   12  C  1 ZZ     -0.0011582071     0.0007016215     0.0009919787    -0.0022300293     0.0043018588
   13  C  1 XY      0.0016274148    -0.0056849973     0.0027214573    -0.0083337912     0.0001718100
   14  C  1 XZ     -0.0005129539     0.0015284062     0.0064993047     0.0005134389    -0.0015748093
   15  C  1 YZ     -0.0007093377     0.0019010922    -0.0082798307     0.0067206103    -0.0031090547
   16  C  2  S     -0.0051299985     0.0245406594    -0.0296216115    -0.0225274518     0.0123692163
   17  C  2  S      0.0112703896    -0.0557078281     0.0682224613     0.0497809316    -0.0262579279
   18  C  2  S     -0.0064488649    -0.0221989663     0.0685279446     0.0626976762    -0.0490914979
   19  C  2  X      0.0143800385    -0.0754302034    -0.0070824538    -0.1000741801    -0.0249651612
   20  C  2  Y     -0.0580253288     0.1290439461    -0.1042644642     0.1621206679     0.0428616503
   21  C  2  Z      0.0183321888    -0.0642124339     0.0485813745     0.1003555826     0.0542516268
   22  C  2  X      0.0041876125    -0.0151739988     0.0291387328    -0.0089482180    -0.0101117540
   23  C  2  Y     -0.0441544302     0.0488090707     0.0047351257     0.1148364801     0.0277465227
   24  C  2  Z      0.0150700163    -0.0363385791    -0.0122824109     0.0103077881     0.0276969652
   25  C  2 XX      0.0002210850     0.0036106066     0.0005530544     0.0006862353     0.0026844627
   26  C  2 YY      0.0006493970    -0.0101589111     0.0137593747     0.0102818703    -0.0016715272
   27  C  2 ZZ      0.0012084535    -0.0034351187    -0.0005952234    -0.0017426753    -0.0042816192
   28  C  2 XY     -0.0011741925    -0.0014104917    -0.0027610690    -0.0053450251     0.0039136449
   29  C  2 XZ     -0.0006816935     0.0023591504     0.0032021825     0.0025899319     0.0037592829
   30  C  2 YZ     -0.0006727618     0.0037459132     0.0030181722    -0.0019536877    -0.0049274986
   31  C  3  S     -0.0143198301     0.0119151443    -0.0003697579    -0.0048496047     0.0120225227
   32  C  3  S      0.0357386999    -0.0310588378    -0.0036468886     0.0162074716    -0.0271205742
   33  C  3  S     -0.0201999846    -0.0196835207     0.0060571983    -0.0089893478    -0.0326539415
   34  C  3  X     -0.0272846798     0.0188835948    -0.0454392778    -0.0599454632     0.1645931903
   35  C  3  Y      0.0532250400    -0.0725507166    -0.1402181790     0.1606797899    -0.0547721094
   36  C  3  Z     -0.0092609262     0.0683333624     0.0759247668    -0.0292987626     0.0440463622
   37  C  3  X     -0.0351794854     0.0222874925    -0.0402961120    -0.0469540796     0.0723855444
   38  C  3  Y      0.0206296742    -0.0141295831    -0.0353639883     0.0637284318    -0.0162312029
   39  C  3  Z      0.0100107997     0.0402577315     0.0576207669    -0.0090426612     0.0300887219
   40  C  3 XX      0.0029784525    -0.0053836787    -0.0029427697     0.0071610169     0.0072057459
   41  C  3 YY      0.0036508561     0.0000055836    -0.0033825266    -0.0032499617    -0.0056326309
   42  C  3 ZZ      0.0003057937     0.0010095126     0.0078743635    -0.0031194177    -0.0057887801
   43  C  3 XY      0.0012665303    -0.0016035315     0.0017755702    -0.0069812542     0.0002513119
   44  C  3 XZ     -0.0002287300     0.0012429342     0.0015041650     0.0001732795    -0.0064564282
   45  C  3 YZ      0.0028598122    -0.0017276799    -0.0101044695     0.0072683584    -0.0036557879
   46  C  4  S      0.0032667983    -0.0083644378    -0.0203454452    -0.0137664234     0.0015157760
   47  C  4  S     -0.0096281093     0.0182366822     0.0538790229     0.0339002012    -0.0041899492
   48  C  4  S      0.0104772823     0.0341053009     0.0059341288     0.0172822658     0.0118994297
   49  C  4  X     -0.0147224726     0.0115164842     0.0048255544    -0.0348536100    -0.0213927795
   50  C  4  Y     -0.1140450545     0.0999190975     0.2695027433     0.0585945983    -0.0074697256
   51  C  4  Z      0.0186343671    -0.0455432484    -0.0138855478     0.0075760164    -0.1158702876
   52  C  4  X     -0.0046336180     0.0140322203    -0.0042981916    -0.0238466653    -0.0170851114
   53  C  4  Y     -0.0429251879     0.0354279828     0.0884114137     0.0311696232     0.0047453628
   54  C  4  Z      0.0073266362    -0.0037061454    -0.0006630998    -0.0063750634    -0.0454585384
   55  C  4 XX     -0.0016628591     0.0002320110     0.0030045585    -0.0001310812     0.0000538284
   56  C  4 YY     -0.0017754957     0.0059224725     0.0024471994    -0.0006650707     0.0066034684
   57  C  4 ZZ      0.0031212728    -0.0043988575     0.0004561452     0.0058556566    -0.0070308902
   58  C  4 XY     -0.0013815634     0.0014514518     0.0043536556    -0.0000172200    -0.0005714765
   59  C  4 XZ      0.0004046516    -0.0021098999    -0.0023864746    -0.0009228220     0.0006827075
   60  C  4 YZ      0.0058720701    -0.0041524618    -0.0158657035     0.0001871837     0.0013266142
   61  C  5  S      0.0103550752    -0.0155315021    -0.0079772903     0.0159599627    -0.0143455591
   62  C  5  S     -0.0263518483     0.0439955926     0.0212465425    -0.0353331762     0.0392081765
   63  C  5  S     -0.0172767462    -0.0036319883     0.0315929683    -0.0762747842    -0.0295356382
   64  C  5  X     -0.0069509315     0.0506204282    -0.0038003052    -0.0209540412    -0.0124067405
   65  C  5  Y      0.0914979500    -0.0727508944    -0.2424180945    -0.0856404111     0.0035389340
   66  C  5  Z     -0.0755097776     0.1714986837     0.0901298440    -0.1091783919     0.1129026535
   67  C  5  X     -0.0048436910     0.0162377025     0.0025515862    -0.0233802513    -0.0208787299
   68  C  5  Y      0.0278692326    -0.0250447367    -0.0873977097    -0.0413732474    -0.0017502966
   69  C  5  Z     -0.0304467632     0.0536348743     0.0410444089    -0.0558198455     0.0266676448
   70  C  5 XX     -0.0014965450     0.0042366002     0.0041112443    -0.0012096800     0.0018087742
   71  C  5 YY     -0.0040050760     0.0057183750     0.0111373973    -0.0007090852     0.0065339287
   72  C  5 ZZ      0.0030552882    -0.0059224820    -0.0138236826    -0.0039683128    -0.0030668678
   73  C  5 XY     -0.0004976372     0.0041918593    -0.0016219978     0.0041102946     0.0027018031
   74  C  5 XZ     -0.0001841255     0.0020809736    -0.0005951165    -0.0001053025     0.0011535633
   75  C  5 YZ      0.0011581324     0.0035130541    -0.0064664359    -0.0074549510     0.0066609424
   76  C  6  S     -0.0018090003    -0.0084962826     0.0072460979     0.0220316626    -0.0006732407
   77  C  6  S      0.0014911400     0.0230527726    -0.0245064883    -0.0553214803     0.0017939335
   78  C  6  S      0.0168525049     0.0453313906     0.0292196918     0.0039209239     0.0502620513
   79  C  6  X     -0.0246936309     0.0684505988     0.0391326046     0.1979728256    -0.0183744208
   80  C  6  Y      0.0120458480    -0.0996426865     0.2252911851     0.1157381832    -0.0601727701
   81  C  6  Z     -0.0083656529    -0.0550205388    -0.0315246799    -0.0350049310    -0.0869695972
   82  C  6  X     -0.0097292871     0.0412039196     0.0173202954     0.1012943772    -0.0198715855
   83  C  6  Y      0.0018752356    -0.0457181158     0.0771390084     0.0299827457    -0.0485316220
   84  C  6  Z     -0.0184897997    -0.0073529092     0.0208797193    -0.0382885327    -0.0412672982
   85  C  6 XX     -0.0008728861     0.0017525164    -0.0004065711     0.0092847748     0.0042524994
   86  C  6 YY      0.0010665889    -0.0030506478     0.0100089340    -0.0021136562    -0.0028715457
   87  C  6 ZZ      0.0002849434     0.0042418440    -0.0114127561    -0.0156564997    -0.0013415205
   88  C  6 XY     -0.0010435583     0.0014356085    -0.0052171034    -0.0029514345     0.0024975818
   89  C  6 XZ      0.0010578833    -0.0010914933     0.0001182843    -0.0048559832    -0.0005897218
   90  C  6 YZ     -0.0024175046     0.0078864145     0.0031051693    -0.0046574304     0.0065672347
   91  C  7  S     -0.0000336805    -0.0021829212     0.0268349742    -0.0014390234     0.0087974557
   92  C  7  S      0.0013807114     0.0057823721    -0.0605823379    -0.0002025001    -0.0221366922
   93  C  7  S      0.0075343289    -0.0308312952    -0.1076601729     0.0155217230    -0.0401878153
   94  C  7  X     -0.0312110888     0.1380243030    -0.0512365081    -0.1355223041    -0.1310976423
   95  C  7  Y     -0.0609683338     0.0527336926     0.0467149743    -0.1860911939     0.0349164144
   96  C  7  Z     -0.0549998337     0.1112262292     0.1898738452     0.0020791262     0.0532146860
   97  C  7  X     -0.0032661001     0.0409874659    -0.0362451365    -0.0587865530    -0.0649540996
   98  C  7  Y     -0.0213933642     0.0171935562     0.0294648867    -0.0832963599     0.0142370382
   99  C  7  Z     -0.0262417646     0.0591657855     0.1040279242    -0.0109200287     0.0326703746
  100  C  7 XX      0.0000781328    -0.0041258339     0.0012917195     0.0088234504     0.0091698949
  101  C  7 YY      0.0021593992    -0.0017068899    -0.0014799703     0.0036268734    -0.0088104115
  102  C  7 ZZ     -0.0031074266     0.0081754637    -0.0079028828    -0.0129666021    -0.0031217328
  103  C  7 XY     -0.0025545436     0.0041120590     0.0042023047    -0.0023589550    -0.0038304680
  104  C  7 XZ     -0.0033513224     0.0083547046     0.0068346593    -0.0092613611    -0.0021145860
  105  C  7 YZ     -0.0002863061     0.0029558600     0.0002341641     0.0050492423    -0.0020746039
  106  C  8  S      0.0086318876    -0.0073940960     0.0341545985     0.0494264944    -0.0501181534
  107  C  8  S     -0.0242674086     0.0160615320    -0.0721080143    -0.1091465568     0.1095786526
  108  C  8  S      0.0117596332    -0.0037095239    -0.0753880116    -0.0853902338     0.0427046711
  109  C  8  X      0.0377631831    -0.0341558894     0.0362274289    -0.0894407620     0.0690670694
  110  C  8  Y     -0.0422790076     0.0082621657     0.0045577681     0.1622796975     0.1316171914
  111  C  8  Z     -0.0097400146    -0.0185782724    -0.0003570689     0.1002770852     0.0191856196
  112  C  8  X     -0.0023232958     0.0024328330     0.0580111683     0.0116566013    -0.0031114586
  113  C  8  Y     -0.0378909827     0.0077340877     0.0373183441     0.1216042898     0.0302280395
  114  C  8  Z      0.0108550392    -0.0172181079    -0.0294112606     0.0077236099     0.0462118813
  115  C  8 XX     -0.0011183794     0.0044153828    -0.0050098210    -0.0062992928     0.0028091926
  116  C  8 YY     -0.0016680711    -0.0003779287    -0.0019006247    -0.0016612189     0.0046016059
  117  C  8 ZZ     -0.0015948154     0.0003209437    -0.0041143923    -0.0057964045     0.0006403464
  118  C  8 XY     -0.0020670068    -0.0014864447    -0.0002938488    -0.0011284583     0.0007803114
  119  C  8 XZ      0.0001125495    -0.0016878245     0.0015625841     0.0024212874     0.0018935454
  120  C  8 YZ      0.0009919276     0.0015962770     0.0003288390     0.0002302935    -0.0000802476
  121  N  9  S      0.0017373466    -0.0095276894     0.0268805726     0.0529010788    -0.0756246423
  122  N  9  S      0.0020536485    -0.0209703045     0.0590229951     0.1128144163    -0.1591233200
  123  N  9  S      0.0270805944    -0.0265823361     0.0191235890     0.0997838130    -0.1932105338
  124  N  9  X     -0.0293915206     0.0193523484    -0.0425956780    -0.0428150412     0.1590473574
  125  N  9  Y      0.0315994267     0.0051401423    -0.0224782021    -0.2146079768     0.0615038236
  126  N  9  Z      0.0093957660     0.0109421460     0.0143831838     0.0098247376    -0.1923145893
  127  N  9  X      0.0110833220    -0.0089386649     0.0288656482     0.0264195650    -0.0836100256
  128  N  9  Y     -0.0206558295    -0.0036200587     0.0173037640     0.1188058933    -0.0305142104
  129  N  9  Z     -0.0012011616    -0.0065589600    -0.0143790574    -0.0084965979     0.1026501483
  130  N  9 XX     -0.0026570340     0.0011554851    -0.0000564018     0.0067200947    -0.0006109717
  131  N  9 YY      0.0029249860    -0.0009580068     0.0022095466    -0.0078845626    -0.0088092713
  132  N  9 ZZ     -0.0006240644    -0.0023026248     0.0025269134     0.0081791359     0.0010995830
  133  N  9 XY      0.0007100352     0.0004054805    -0.0015514821    -0.0099650529     0.0043868077
  134  N  9 XZ      0.0013905074    -0.0000425557     0.0013553180    -0.0019668293    -0.0114569995
  135  N  9 YZ     -0.0014624323     0.0009802155     0.0003538767     0.0068103331    -0.0062448530
  136  C 10  S     -0.0080567222     0.0069566609    -0.0044402960    -0.0006947747     0.0138574635
  137  C 10  S      0.0174395270    -0.0158758186     0.0137963342     0.0028601716    -0.0292170327
  138  C 10  S      0.0402463800    -0.0635169186    -0.0136579915    -0.0238793524    -0.0247452101
  139  C 10  X     -0.0161172048    -0.1257358320     0.0495444006    -0.0480917336     0.0809389306
  140  C 10  Y     -0.1265775421     0.1379742060    -0.0895870779     0.1108601995     0.0446888434
  141  C 10  Z      0.0593683419     0.0066689946     0.0152523369     0.0490723088     0.1061776840
  142  C 10  X      0.0455971337    -0.0459851958     0.0651957057    -0.0392928511     0.0693867628
  143  C 10  Y      0.0136737143     0.0791748037    -0.0478538784     0.0643359082    -0.0115080451
  144  C 10  Z     -0.0321889683    -0.0074976129    -0.0065057621     0.0280899183     0.0550605224
  145  C 10 XX     -0.0079619886    -0.0009026491    -0.0025485554     0.0008972391     0.0011402078
  146  C 10 YY      0.0108708525     0.0012607636     0.0041726835    -0.0004540301    -0.0046243076
  147  C 10 ZZ     -0.0003910564    -0.0018179001     0.0008061254    -0.0000656454    -0.0021569888
  148  C 10 XY      0.0007881127    -0.0036409296     0.0008301035    -0.0011765297    -0.0035453853
  149  C 10 XZ      0.0052648530     0.0018002739     0.0021281024    -0.0001309799     0.0005659219
  150  C 10 YZ     -0.0043142922     0.0001989151    -0.0023853918     0.0010289013     0.0023209253
  151  C 11  S      0.0242662883     0.0117057246     0.0059542612    -0.0082563941    -0.0182014050
  152  C 11  S     -0.0583057833    -0.0327742369    -0.0119600492     0.0157660356     0.0380782643
  153  C 11  S     -0.0919581872    -0.0012942256    -0.0457659711     0.0476613246     0.0448442509
  154  C 11  X      0.0127228269    -0.0015357534     0.0120222562     0.0379678776     0.0738780182
  155  C 11  Y      0.1793186448     0.1925602671    -0.0375981647     0.0763640234    -0.0013937199
  156  C 11  Z     -0.0742440154    -0.0784759457     0.0139588705    -0.0078720543     0.0841098791
  157  C 11  X      0.0522764047    -0.0163581529     0.0202315798     0.0091991291     0.0438023720
  158  C 11  Y      0.0617658078     0.0604108673     0.0010408120     0.0191591329     0.0193668775
  159  C 11  Z     -0.0516184382    -0.0180502331    -0.0107273887     0.0130374725     0.0381790885
  160  C 11 XX     -0.0038970118    -0.0044610883     0.0013480077    -0.0003167407     0.0001313826
  161  C 11 YY     -0.0021376105     0.0051582666    -0.0046763605     0.0032204297     0.0002937846
  162  C 11 ZZ     -0.0001680431    -0.0019935692     0.0002251818     0.0020201758     0.0054593345
  163  C 11 XY      0.0075479020     0.0005247407     0.0014465764    -0.0020017356    -0.0028227692
  164  C 11 XZ     -0.0022441465     0.0017168942    -0.0017713439     0.0000315047    -0.0006398202
  165  C 11 YZ     -0.0044918071    -0.0033814523     0.0008900259    -0.0014767932    -0.0023513844
  166  C 12  S     -0.0281183979     0.0046016383    -0.0093407895    -0.0037811188    -0.0035265882
  167  C 12  S      0.0698370184    -0.0092312268     0.0220296939     0.0063168630     0.0099645037
  168  C 12  S      0.0949349225     0.0153406881    -0.0074948895     0.0423004338    -0.0141629098
  169  C 12  X      0.2125060811     0.0631801824     0.0410075914    -0.0091682214     0.1553053553
  170  C 12  Y      0.0750766891    -0.0968432086     0.0695877940    -0.0457998527    -0.0400320185
  171  C 12  Z     -0.1489401430    -0.0018343567    -0.0388431075     0.0663028468     0.0582175914
  172  C 12  X      0.0675321748     0.0204174931    -0.0078111911     0.0127322674     0.0607209654
  173  C 12  Y      0.0502331037     0.0061007979     0.0471065876    -0.0075665244    -0.0195831831
  174  C 12  Z     -0.0580590513    -0.0140705620    -0.0065291227     0.0207557181     0.0472250743
  175  C 12 XX     -0.0015157639     0.0028959473    -0.0015584727     0.0046538431     0.0008964708
  176  C 12 YY      0.0077150044    -0.0037304175     0.0022624767    -0.0010234794     0.0036025020
  177  C 12 ZZ      0.0006764154    -0.0023380257     0.0010359149    -0.0012444981    -0.0053042566
  178  C 12 XY     -0.0054484257    -0.0078671031     0.0019495509    -0.0011728313    -0.0016785740
  179  C 12 XZ      0.0054610903     0.0005567304     0.0008132461    -0.0013088584     0.0042066199
  180  C 12 YZ      0.0013416257     0.0056556904    -0.0014958356     0.0025280786     0.0026789564
  181  C 13  S     -0.0181046183    -0.0213163906     0.0011634058    -0.0019815585     0.0027736514
  182  C 13  S      0.0454510726     0.0512543338    -0.0016713204     0.0069435920    -0.0051503573
  183  C 13  S      0.0448453093     0.0385329463     0.0427968997    -0.0338594925    -0.0204353335
  184  C 13  X      0.0023275447     0.0020118492     0.0273875279     0.0229890582    -0.0712533257
  185  C 13  Y      0.1737418343     0.1753218117    -0.0023069875     0.0670455358     0.0891581701
  186  C 13  Z     -0.0673163885    -0.0693376661    -0.0082053234    -0.0066464080     0.1107313380
  187  C 13  X      0.0326613394    -0.0116574199     0.0100805029     0.0009103572    -0.0149318556
  188  C 13  Y      0.0439739182     0.0609333043     0.0083096248     0.0111700041     0.0267975989
  189  C 13  Z     -0.0348636263    -0.0176106077    -0.0063619041     0.0111601385     0.0525897660
  190  C 13 XX      0.0024218258     0.0051924228    -0.0002217375     0.0030267861    -0.0002560914
  191  C 13 YY      0.0014350960    -0.0033026558     0.0011418197    -0.0036914301     0.0029726410
  192  C 13 ZZ     -0.0005321601     0.0026884571    -0.0010462352     0.0002163681    -0.0043023903
  193  C 13 XY     -0.0077776580     0.0000909755    -0.0026196318     0.0006251426    -0.0045639675
  194  C 13 XZ      0.0030755004    -0.0017592924     0.0009127092    -0.0020897919     0.0012339202
  195  C 13 YZ      0.0048731384     0.0024157304     0.0012459144     0.0032387680     0.0064055797
  196  C 14  S      0.0087405064    -0.0139541146     0.0095898522    -0.0121289536     0.0022286447
  197  C 14  S     -0.0209077871     0.0351380736    -0.0220646355     0.0269001121    -0.0100529878
  198  C 14  S     -0.0300583351     0.0482952485    -0.0442426977     0.0678255489     0.0254547708
  199  C 14  X     -0.0020543975    -0.1100994821     0.0182171713    -0.0263499149     0.1485456865
  200  C 14  Y     -0.1195884237     0.1227112786    -0.1009146989     0.0293934190    -0.0435813136
  201  C 14  Z      0.0464952009     0.0125594804     0.0320319426     0.0297369198     0.0247847220
  202  C 14  X      0.0275792626    -0.0262402575     0.0144957618    -0.0177078981     0.0481571282
  203  C 14  Y     -0.0149531506     0.0614909267    -0.0441216567     0.0283700879     0.0051620732
  204  C 14  Z     -0.0096304864    -0.0103191680     0.0103604086     0.0125819354     0.0190026328
  205  C 14 XX      0.0079236379     0.0029567636     0.0018746501     0.0014884167    -0.0003926503
  206  C 14 YY     -0.0099362513    -0.0038388801    -0.0028580476     0.0007190839     0.0041224969
  207  C 14 ZZ      0.0001981015     0.0031667390    -0.0009355642     0.0016451956    -0.0021652514
  208  C 14 XY     -0.0007762182     0.0048123213    -0.0018433569     0.0002668818    -0.0089516161
  209  C 14 XZ     -0.0054521086    -0.0024575168    -0.0014054216    -0.0013619692    -0.0005383573
  210  C 14 YZ      0.0043694854    -0.0003203161     0.0019650931     0.0011747263     0.0063620259
  211  C 15  S      0.0198862929     0.0045567430     0.0032800045     0.0042442087     0.0110483106
  212  C 15  S     -0.0521423662    -0.0106424367    -0.0098105783    -0.0082185390    -0.0217980617
  213  C 15  S     -0.0361582841    -0.0281288929     0.0243752295    -0.0412209365    -0.0454218532
  214  C 15  X      0.2257618037     0.0603570337     0.0507073431     0.0031132277    -0.0026273841
  215  C 15  Y      0.0658761552    -0.0943504335     0.0847556656    -0.0034075428     0.0655624053
  216  C 15  Z     -0.1502206077    -0.0012511674    -0.0560419957     0.0304842972     0.0775475994
  217  C 15  X      0.0639311259     0.0134914836     0.0106512056     0.0112520942     0.0178079981
  218  C 15  Y      0.0278563053     0.0050821936     0.0156870100     0.0185262175     0.0268507017
  219  C 15  Z     -0.0460794993    -0.0104499766    -0.0093130632     0.0016463211     0.0320796514
  220  C 15 XX      0.0024252497    -0.0048044065     0.0040402308    -0.0041401578    -0.0053598673
  221  C 15 YY     -0.0050401118     0.0025052474    -0.0036500411     0.0016799343     0.0008088356
  222  C 15 ZZ      0.0002720071     0.0012049359     0.0001941912     0.0005307422    -0.0000198320
  223  C 15 XY      0.0049885507     0.0075522796    -0.0010751961     0.0007919149    -0.0069618249
  224  C 15 XZ     -0.0054651843     0.0000606871    -0.0029265006     0.0007704477     0.0008926620
  225  C 15 YZ     -0.0019094859    -0.0055451895     0.0019160344    -0.0010774220     0.0032011101
  226  H 16  S     -0.0336310546     0.0662583518     0.1420124235    -0.1222484817     0.0264607925
  227  H 16  S     -0.0200621911     0.0200267686     0.0456424120    -0.0495314813     0.0087381768
  228  H 17  S      0.0681249424    -0.0390088019    -0.1698756443    -0.0294315812     0.0584048007
  229  H 17  S      0.0184765860    -0.0147787032    -0.0640181502    -0.0115240860     0.0168677796
  230  H 18  S      0.0683683646    -0.1417330429    -0.1246241550     0.0522204347    -0.0835156325
  231  H 18  S      0.0228557358    -0.0503190551    -0.0467665251     0.0216600468    -0.0381033878
  232  H 19  S      0.0157609648    -0.0794896096     0.1823374005     0.0500593518    -0.0444958169
  233  H 19  S      0.0042077950    -0.0301050706     0.0653123414     0.0254367006    -0.0163444643
  234  H 20  S      0.0151879860    -0.0936338679     0.0478024478     0.1218398613     0.1239816889
  235  H 20  S      0.0074819562    -0.0357663126     0.0200251132     0.0509687095     0.0548965816
  236  H 21  S     -0.0682822644     0.1555930696     0.0888521731    -0.1199155785    -0.0250911739
  237  H 21  S     -0.0248399424     0.0580637310     0.0360802693    -0.0454764302    -0.0060422598
  238  H 22  S      0.1345133151     0.1521073634    -0.0395379385     0.0511454715    -0.0094101509
  239  H 22  S      0.0429126938     0.0469106371    -0.0140687731     0.0099663180    -0.0330850900
  240  H 23  S     -0.1984442951    -0.0284743211    -0.0410328323     0.0399647872    -0.0740837709
  241  H 23  S     -0.0780534718    -0.0047226252    -0.0117205489     0.0105037421    -0.0324066157
  242  H 24  S     -0.1313977369    -0.1311229716    -0.0058739318    -0.0599440445    -0.0289260790
  243  H 24  S     -0.0514070954    -0.0512994155    -0.0044138388    -0.0274557488    -0.0144806182
  244  H 25  S      0.0525972744    -0.1205991130     0.0555458790    -0.0215074645     0.1225080847
  245  H 25  S      0.0190959605    -0.0462097394     0.0206795829    -0.0087795298     0.0580916276
  246  H 26  S      0.2043828435     0.0204255451     0.0716848392    -0.0201814428    -0.0458584758
  247  H 26  S      0.0758990511     0.0081892365     0.0276818119    -0.0097866125    -0.0204071009

                         41               42               43               44               45
                   -0.4129144695    -0.4085892051    -0.4023601845    -0.3958938107    -0.3940449419
    1  C  1  S      0.0113869205    -0.0054653911    -0.0273485614     0.0147536585     0.0013516717
    2  C  1  S     -0.0234356059     0.0155655634     0.0579244673    -0.0393131636    -0.0026280659
    3  C  1  S     -0.0646921949    -0.0450427685     0.1117898882     0.0051592222    -0.0188314004
    4  C  1  X     -0.0404993525    -0.0097139050    -0.0130550384    -0.1284795524     0.0488025777
    5  C  1  Y     -0.0344520095    -0.0087960676    -0.0832129389     0.0134182694    -0.0103089765
    6  C  1  Z      0.0243203458     0.0843353702     0.0075900190     0.0788188137    -0.0460936934
    7  C  1  X      0.0125949453     0.0105719033    -0.0243847816    -0.0906682727     0.0266309025
    8  C  1  Y     -0.0827693234     0.0004631448    -0.0610759816     0.0125473440    -0.0226155346
    9  C  1  Z      0.0261593813     0.0373752263     0.0071407945     0.0366736591    -0.0232514435
   10  C  1 XX      0.0012115200     0.0036818942    -0.0012574601    -0.0036730164     0.0037694402
   11  C  1 YY     -0.0001993398    -0.0024606183     0.0015614482    -0.0044701358    -0.0044054016
   12  C  1 ZZ     -0.0048763299     0.0015192917     0.0101783744     0.0022157448    -0.0000834514
   13  C  1 XY      0.0074038305     0.0021368234    -0.0024358614     0.0000251986    -0.0019514550
   14  C  1 XZ      0.0011199718    -0.0005706874    -0.0060761769    -0.0007997646     0.0027439915
   15  C  1 YZ     -0.0010806644    -0.0031715849     0.0021615374    -0.0047129069    -0.0032156889
   16  C  2  S     -0.0268110148     0.0030396599     0.0094517725    -0.0049047322     0.0034091135
   17  C  2  S      0.0615111169    -0.0041409911    -0.0212673862     0.0064351333    -0.0089239697
   18  C  2  S      0.0951770722     0.0617323456     0.0243751656    -0.0364840088     0.0251564325
   19  C  2  X      0.0034340808     0.1027614597     0.0159005148    -0.0672461237    -0.0340050725
   20  C  2  Y      0.0760386606     0.0032824564     0.0378251030     0.0188270619    -0.0245027792
   21  C  2  Z      0.0840609862    -0.0786417109    -0.0809366047    -0.0384520493    -0.0904444636
   22  C  2  X     -0.0408639227     0.0776946678     0.0088682403    -0.0705643472    -0.0247598525
   23  C  2  Y     -0.0209585015     0.0046829455     0.0141598135    -0.0025214837    -0.0226378308
   24  C  2  Z      0.0719133901    -0.0512315089    -0.0491978633    -0.0027283008    -0.0383606148
   25  C  2 XX      0.0078186564     0.0022259488    -0.0066466167    -0.0011212344    -0.0105667440
   26  C  2 YY      0.0016756457    -0.0065369004    -0.0018173032    -0.0039083739    -0.0004161416
   27  C  2 ZZ      0.0006004244     0.0002948020     0.0028057298     0.0060358862     0.0094718530
   28  C  2 XY      0.0045355456     0.0017481935     0.0024181611    -0.0004572525    -0.0038033505
   29  C  2 XZ     -0.0039307267     0.0020345263    -0.0024060168    -0.0050012134    -0.0043841274
   30  C  2 YZ      0.0022878168    -0.0036118163    -0.0015352675     0.0002681555    -0.0015035823
   31  C  3  S      0.0122844631     0.0012916138    -0.0028489333    -0.0045123854    -0.0016576257
   32  C  3  S     -0.0323288713    -0.0021281863     0.0075724917     0.0112750409     0.0030115931
   33  C  3  S      0.0134568059     0.0149643179    -0.0562975914    -0.0186823664     0.0227655329
   34  C  3  X      0.0460854229     0.0695719963     0.1159294631     0.1384469972    -0.0565145134
   35  C  3  Y     -0.2821402272     0.0429574504     0.0166248758    -0.0039195023    -0.0392433257
   36  C  3  Z     -0.0895648687    -0.0114359677     0.1515749507     0.0788567987    -0.0278721457
   37  C  3  X      0.0172551910     0.0540489181     0.0447001654     0.0486022518    -0.0257640987
   38  C  3  Y     -0.1232549312     0.0295497065     0.0061885089    -0.0050135438    -0.0196480270
   39  C  3  Z     -0.0677082162    -0.0003474504     0.0924225890     0.0534688963    -0.0229132435
   40  C  3 XX     -0.0014987926     0.0032397730     0.0019309764     0.0047583406    -0.0033771614
   41  C  3 YY     -0.0045118082    -0.0027362446     0.0066424865     0.0022117676     0.0024348942
   42  C  3 ZZ      0.0025280576    -0.0009500210    -0.0065879272    -0.0040898055     0.0014004247
   43  C  3 XY      0.0035967535     0.0015420037    -0.0036370941    -0.0023825255     0.0003064204
   44  C  3 XZ      0.0012387433    -0.0003570081    -0.0083265600    -0.0097218945     0.0037082599
   45  C  3 YZ     -0.0115890953     0.0050194624    -0.0065200890    -0.0076588719    -0.0027878929
   46  C  4  S      0.0111705223    -0.0086661676     0.0233436865     0.0161643831    -0.0021650764
   47  C  4  S     -0.0227268034     0.0163909691    -0.0545064028    -0.0341953282     0.0062588547
   48  C  4  S     -0.0694372906     0.0635287517    -0.0191158788    -0.0536983931    -0.0305928838
   49  C  4  X      0.0254553162    -0.0204908940     0.0057735941     0.0375569001     0.0211040106
   50  C  4  Y      0.0153851926    -0.0556949577     0.0295480252     0.0483678709     0.0082307665
   51  C  4  Z      0.0809923146    -0.0095281746    -0.1959172214    -0.1681012290     0.0432095389
   52  C  4  X      0.0033808744    -0.0055704494     0.0135940670     0.0139425857     0.0060851196
   53  C  4  Y     -0.0143250309    -0.0110694123     0.0237769206     0.0225466561    -0.0105440422
   54  C  4  Z      0.0296930333     0.0010491421    -0.0778186402    -0.0793045258     0.0112484665
   55  C  4 XX      0.0015285849    -0.0000512015    -0.0017115767     0.0006285478     0.0001739831
   56  C  4 YY     -0.0067990139     0.0063298573     0.0023222071    -0.0001759336    -0.0033530152
   57  C  4 ZZ      0.0011068813    -0.0026487258    -0.0101066857    -0.0063657260     0.0045667734
   58  C  4 XY     -0.0026540299    -0.0008386194     0.0002310478     0.0029077423     0.0011152557
   59  C  4 XZ      0.0046872769     0.0020449600    -0.0047306015    -0.0025494326    -0.0003500276
   60  C  4 YZ     -0.0109409685     0.0071684520    -0.0005328809    -0.0038117365    -0.0031841677
   61  C  5  S     -0.0155166662    -0.0106892732    -0.0004720362     0.0105961050     0.0146604292
   62  C  5  S      0.0323929994     0.0295109340     0.0046946249    -0.0244264349    -0.0386981585
   63  C  5  S      0.0742839755    -0.0285575902    -0.0461567296    -0.0295585583     0.0282979981
   64  C  5  X     -0.0281673743    -0.0133066036     0.0042122048     0.0393054651     0.0202062542
   65  C  5  Y     -0.0104795262     0.1025592046    -0.0887704748    -0.1422485373    -0.0471243324
   66  C  5  Z     -0.0823744153     0.1337551786     0.0376188512    -0.0452617819    -0.0850749356
   67  C  5  X     -0.0184357905    -0.0156682020     0.0006902084     0.0263044803     0.0282987910
   68  C  5  Y     -0.0215904545     0.0577576520    -0.0461114647    -0.0757230984    -0.0262319920
   69  C  5  Z     -0.0171830054     0.0416863994     0.0003255037    -0.0242960845    -0.0137450951
   70  C  5 XX      0.0002671776    -0.0003275559     0.0000431055     0.0016560495    -0.0005313687
   71  C  5 YY     -0.0067829660     0.0051455519     0.0039371799     0.0010415811    -0.0067582573
   72  C  5 ZZ      0.0129649351    -0.0010712391    -0.0044511024    -0.0071029128     0.0009797716
   73  C  5 XY     -0.0016817575     0.0019866834    -0.0014044560    -0.0017326257    -0.0021688828
   74  C  5 XZ      0.0010003474    -0.0010249118    -0.0020769540     0.0006228111    -0.0013117244
   75  C  5 YZ     -0.0051134094     0.0077789053     0.0041665181    -0.0009477424    -0.0049155200
   76  C  6  S     -0.0064433808     0.0003951257    -0.0102042722    -0.0048903697    -0.0027888937
   77  C  6  S      0.0225486186    -0.0016073641     0.0224250156     0.0088399006     0.0076184576
   78  C  6  S     -0.0328072367     0.0316464011     0.0412020874     0.0178913888    -0.0507396149
   79  C  6  X      0.0402000578    -0.1153213055    -0.0491306433     0.0531372348     0.0074225369
   80  C  6  Y     -0.1657244007    -0.0288388925    -0.0277637237     0.0346522068    -0.0054770488
   81  C  6  Z      0.2001175269    -0.1384636707     0.0630339680     0.0870616969     0.1427129790
   82  C  6  X      0.0096953305    -0.0532978059    -0.0343482083     0.0079220344     0.0054747060
   83  C  6  Y     -0.0465929376    -0.0280391822    -0.0257062382     0.0132088168     0.0148664263
   84  C  6  Z      0.1021112636    -0.0669144188     0.0230781598     0.0413542421     0.0669509384
   85  C  6 XX      0.0094351902    -0.0058373395     0.0003099936     0.0035398623    -0.0015020588
   86  C  6 YY     -0.0162649130     0.0013871732     0.0034787349     0.0027638053    -0.0012187044
   87  C  6 ZZ      0.0087829308     0.0035569069    -0.0001073786    -0.0045172160     0.0038138930
   88  C  6 XY      0.0030929988     0.0040907987     0.0031577283    -0.0025420332    -0.0009060734
   89  C  6 XZ     -0.0047993580     0.0056924764    -0.0041697464    -0.0088411999    -0.0052143329
   90  C  6 YZ     -0.0006608723     0.0063271032    -0.0029555580    -0.0038712289    -0.0054823496
   91  C  7  S      0.0029040160     0.0011299152    -0.0065606195    -0.0005508093    -0.0087359069
   92  C  7  S     -0.0075777220    -0.0042516803     0.0175382713     0.0061338460     0.0216363254
   93  C  7  S     -0.0014331706    -0.0153061162     0.0125897770    -0.0200175952     0.0328000509
   94  C  7  X     -0.0868017482     0.0615581732    -0.0339459179    -0.1355573676     0.0391164948
   95  C  7  Y      0.2918751741    -0.0187110952    -0.0247333149     0.0006888066     0.0697882047
   96  C  7  Z     -0.0922648184     0.0890857313    -0.1151290959    -0.0907220355    -0.0984677253
   97  C  7  X     -0.0385688679     0.0239842854    -0.0153772016    -0.0704992459     0.0198219406
   98  C  7  Y      0.1339929122    -0.0082317241    -0.0160108333     0.0045331433     0.0396098487
   99  C  7  Z     -0.0440895948     0.0449943997    -0.0528994112    -0.0345553783    -0.0538896700
  100  C  7 XX      0.0049999831    -0.0024820802     0.0009494074     0.0086546487    -0.0033791077
  101  C  7 YY     -0.0115466685    -0.0023077487     0.0029950776     0.0000017067     0.0032532695
  102  C  7 ZZ      0.0058768129     0.0045202580    -0.0017407088    -0.0074630586     0.0034414575
  103  C  7 XY      0.0076951941    -0.0027178289    -0.0056046053    -0.0046843862     0.0032611347
  104  C  7 XZ     -0.0052027854     0.0077902523    -0.0049700696    -0.0103411078    -0.0018259765
  105  C  7 YZ     -0.0100785968     0.0048085102    -0.0076845764    -0.0078507783    -0.0039965792
  106  C  8  S      0.0278651702     0.0464997573     0.0071610834     0.0035420469    -0.0012013810
  107  C  8  S     -0.0604284256    -0.0975291037    -0.0139379669    -0.0148635209     0.0043318849
  108  C  8  S      0.0158857510    -0.0631100663    -0.0108414597     0.0341976950     0.0075834142
  109  C  8  X     -0.0060967982    -0.0899053408    -0.1505085018    -0.0427669358    -0.1695901404
  110  C  8  Y      0.0187376665    -0.1717115903    -0.0072779546    -0.0888341876    -0.0149643934
  111  C  8  Z      0.1593049234     0.0888015116    -0.0339522738    -0.1212092412    -0.2177779145
  112  C  8  X     -0.0032256675     0.0478243107    -0.0462507846    -0.0601793607    -0.0914053065
  113  C  8  Y      0.0125704287    -0.0080197283     0.0297071016    -0.0864222906    -0.0000927002
  114  C  8  Z      0.0848778019    -0.0293838370    -0.0488418651    -0.0326808270    -0.1253564127
  115  C  8 XX      0.0004256585     0.0020571264    -0.0033122105    -0.0000968310    -0.0086285306
  116  C  8 YY     -0.0012700158    -0.0029887108     0.0027410084    -0.0055246379     0.0007174265
  117  C  8 ZZ     -0.0038302307    -0.0000452376     0.0035753841     0.0035432394     0.0090779338
  118  C  8 XY      0.0017189212     0.0012591004     0.0014136283    -0.0052732248    -0.0024140769
  119  C  8 XZ      0.0007390192    -0.0024756384    -0.0008624195    -0.0034539931    -0.0017594922
  120  C  8 YZ      0.0015237441    -0.0007372545    -0.0034549487     0.0012477227    -0.0058143280
  121  N  9  S      0.0490774442     0.0988975556     0.0328876372     0.0011602283     0.0024267702
  122  N  9  S      0.1028580616     0.2083631960     0.0694486372    -0.0005125202     0.0059198459
  123  N  9  S      0.1501917019     0.2377691184     0.0789900898     0.0551824912    -0.0040826424
  124  N  9  X     -0.1474424749    -0.2632593742     0.0057260993     0.0123720088     0.1567821716
  125  N  9  Y     -0.1323282176    -0.1205668860    -0.1003746457     0.0790795057     0.0049275975
  126  N  9  Z     -0.0165706301     0.1976740958     0.1344763447     0.1277947580     0.2071146118
  127  N  9  X      0.0757009985     0.1432480149    -0.0035519107    -0.0169068865    -0.0864276690
  128  N  9  Y      0.0664712163     0.0644578059     0.0557845673    -0.0533445247    -0.0010292171
  129  N  9  Z      0.0142719602    -0.1083918252    -0.0750040755    -0.0646137021    -0.1192061033
  130  N  9 XX     -0.0033553454    -0.0029719618     0.0078177143     0.0021293430     0.0143041935
  131  N  9 YY     -0.0012095416     0.0095596815    -0.0009935358     0.0059044389     0.0006628897
  132  N  9 ZZ      0.0100654818     0.0037889054    -0.0034848556    -0.0090212773    -0.0144364389
  133  N  9 XY     -0.0095465045    -0.0099790326    -0.0024029441     0.0048958454     0.0068792672
  134  N  9 XZ      0.0014426018     0.0140891588     0.0043906209     0.0052636244     0.0044011414
  135  N  9 YZ      0.0019096119     0.0072815759     0.0078939019     0.0017354243     0.0082606145
  136  C 10  S      0.0012586520     0.0052072311     0.0125093627    -0.0033298589    -0.0003931767
  137  C 10  S     -0.0040279989    -0.0116293856    -0.0275780498     0.0070842652     0.0008311444
  138  C 10  S     -0.0373470417     0.0044732922    -0.0308599709    -0.0119709846     0.0034501381
  139  C 10  X      0.0400994542     0.0432893555    -0.0909180844     0.0324290306     0.0808571572
  140  C 10  Y     -0.0040462940    -0.0036197897     0.0116976209    -0.1280491653     0.1217224890
  141  C 10  Z     -0.0174210058     0.1159584812    -0.0991512127     0.0651380321     0.0398725816
  142  C 10  X      0.0535609103     0.0087058922    -0.0154216791    -0.0091064702     0.0647884241
  143  C 10  Y      0.0015935073    -0.0006718511    -0.0170482922    -0.0265650244     0.0579414886
  144  C 10  Z     -0.0311345372     0.0690264922    -0.0645083426     0.0394933474     0.0192354176
  145  C 10 XX      0.0013257053     0.0006767613    -0.0013242139    -0.0022512730     0.0055622706
  146  C 10 YY     -0.0020284950    -0.0014238980    -0.0010682138    -0.0001638154    -0.0041892813
  147  C 10 ZZ     -0.0003134533    -0.0012657710    -0.0024641722     0.0029077637    -0.0009593468
  148  C 10 XY      0.0006696426    -0.0016622976    -0.0078369185     0.0076991657    -0.0035005157
  149  C 10 XZ     -0.0008424605     0.0014254306    -0.0005204537    -0.0006044034     0.0020292532
  150  C 10 YZ      0.0002941112    -0.0004407160     0.0074087337    -0.0057217362    -0.0016655789
  151  C 11  S     -0.0049423539    -0.0024525815    -0.0145321884     0.0022967198    -0.0015093326
  152  C 11  S      0.0098610389     0.0075038498     0.0324795368    -0.0110763694     0.0069575927
  153  C 11  S     -0.0180637934     0.0181724525     0.0273929732     0.0289187680    -0.0415449131
  154  C 11  X     -0.0360585768     0.0761640765     0.0285587953    -0.0409459102     0.0292994662
  155  C 11  Y      0.0235529288     0.0051795929    -0.1233257452     0.1654320080    -0.0398343012
  156  C 11  Z      0.0174211853     0.0662230192    -0.1023034676    -0.0086906261     0.1287063797
  157  C 11  X      0.0027398405     0.0346644574     0.0125584881    -0.0368465954     0.0308083745
  158  C 11  Y      0.0074536246    -0.0236680787    -0.0626128382     0.0471647869     0.0046069378
  159  C 11  Z      0.0022342278     0.0518450211    -0.0605099069     0.0151658821     0.0457397888
  160  C 11 XX      0.0008569732    -0.0028031304     0.0042379004    -0.0082195560     0.0058938720
  161  C 11 YY     -0.0000798252     0.0008318657     0.0027616273     0.0082889390    -0.0102147209
  162  C 11 ZZ      0.0013576266     0.0032485235    -0.0030222683     0.0019169601     0.0033206431
  163  C 11 XY      0.0019794801    -0.0026354688    -0.0017803827     0.0070592285    -0.0054608053
  164  C 11 XZ     -0.0011036632     0.0012912451     0.0004713091     0.0020110223    -0.0017766063
  165  C 11 YZ     -0.0008544366    -0.0029365613     0.0056335375    -0.0097731081     0.0012376722
  166  C 12  S      0.0077738791    -0.0021359753    -0.0045772118     0.0093241936    -0.0008981340
  167  C 12  S     -0.0143021378     0.0066245772     0.0118146192    -0.0177474528     0.0001944973
  168  C 12  S     -0.0026893546    -0.0055097931     0.0164881045    -0.0567240181     0.0333523726
  169  C 12  X      0.0493843074     0.0854062391     0.0699052101     0.0050384775     0.0359462997
  170  C 12  Y     -0.0191391994     0.0379821665    -0.1449500782     0.1506048808    -0.0440812520
  171  C 12  Z     -0.0180051099     0.0520995053    -0.1165345514    -0.0168926450     0.1419315801
  172  C 12  X      0.0138288560     0.0424356087     0.0175485704    -0.0151431020     0.0356654934
  173  C 12  Y      0.0081177590     0.0013877723    -0.0634824132     0.0775635372    -0.0049941099
  174  C 12  Z     -0.0085873068     0.0400875697    -0.0588949661     0.0051226946     0.0649787797
  175  C 12 XX     -0.0015243086    -0.0003725904    -0.0045801326    -0.0066685138     0.0096157242
  176  C 12 YY     -0.0005597037     0.0047502612     0.0014254113     0.0050058697    -0.0054135839
  177  C 12 ZZ     -0.0015819600    -0.0041723283     0.0022882613    -0.0021168453    -0.0029877756
  178  C 12 XY     -0.0014719058     0.0005236119    -0.0078182240     0.0027671640     0.0020468364
  179  C 12 XZ      0.0013967755     0.0040999209     0.0012269134     0.0040266127    -0.0014822214
  180  C 12 YZ      0.0008929873    -0.0001020317     0.0026346632    -0.0039522884     0.0017349026
  181  C 13  S     -0.0058249916     0.0045930399     0.0023310919    -0.0020194982    -0.0021114854
  182  C 13  S      0.0135311944    -0.0117820267    -0.0027942816    -0.0017568871     0.0089890189
  183  C 13  S      0.0186599012    -0.0222179649    -0.0483809201     0.0887917128    -0.0315950064
  184  C 13  X     -0.0235398741    -0.0250069892    -0.1759240024     0.0211529080     0.0956171105
  185  C 13  Y      0.0237304990     0.0015821081     0.0675852933    -0.1297765300     0.1223069564
  186  C 13  Z      0.0078535302     0.1120903590    -0.0513364519     0.0769395402     0.0489340056
  187  C 13  X     -0.0082037777     0.0021329538    -0.0750877158     0.0065583828     0.0462666227
  188  C 13  Y      0.0094851518     0.0018529141    -0.0017084114    -0.0082184569     0.0352732038
  189  C 13  Z      0.0022700742     0.0509762302    -0.0258751136     0.0214252410     0.0443167786
  190  C 13 XX      0.0003095218    -0.0032224935     0.0018562581    -0.0085076070     0.0068165761
  191  C 13 YY      0.0016890241     0.0054650095    -0.0038959919     0.0116372266    -0.0047506621
  192  C 13 ZZ      0.0000572354    -0.0032775211     0.0000164861     0.0004415860    -0.0030620459
  193  C 13 XY     -0.0011478064     0.0005224773    -0.0109097366     0.0080210233    -0.0003852109
  194  C 13 XZ      0.0007399303     0.0012949307     0.0026878726     0.0019782537    -0.0031214446
  195  C 13 YZ      0.0003121156     0.0017628774     0.0021739904    -0.0081318237     0.0089944856
  196  C 14  S      0.0033058297     0.0025891093     0.0031901242    -0.0011495091     0.0005355756
  197  C 14  S     -0.0071344390    -0.0077987772    -0.0138736927     0.0083410975    -0.0025801629
  198  C 14  S     -0.0130040883     0.0154217829     0.0555486380    -0.0477765156     0.0077130030
  199  C 14  X      0.0175090740     0.1051322137     0.0791484175     0.0059221362     0.0147506189
  200  C 14  Y     -0.0007402789     0.0264866217    -0.1420562974     0.1883263160    -0.0613287027
  201  C 14  Z     -0.0043038518     0.0209030561    -0.1100789329    -0.0393958987     0.1582665130
  202  C 14  X      0.0104698918     0.0363331396    -0.0021735527     0.0279527312     0.0086254532
  203  C 14  Y     -0.0007251689     0.0216877285    -0.0338972784     0.0539721234    -0.0146662792
  204  C 14  Z     -0.0018416229     0.0193368320    -0.0512917940    -0.0178410106     0.0795861019
  205  C 14 XX      0.0003520532    -0.0038497183     0.0061590944    -0.0077481077     0.0011488241
  206  C 14 YY     -0.0009867285     0.0047153092     0.0007649269     0.0030135357    -0.0016429781
  207  C 14 ZZ     -0.0002633780    -0.0009446165    -0.0049387047     0.0029020490     0.0009574680
  208  C 14 XY     -0.0001126420    -0.0032308597    -0.0140334809     0.0106072424    -0.0022154843
  209  C 14 XZ     -0.0004949644    -0.0000093723     0.0047437737     0.0001622932    -0.0050585333
  210  C 14 YZ      0.0005919421     0.0028603311     0.0026402286    -0.0057664791     0.0065748850
  211  C 15  S      0.0052716100    -0.0003769609     0.0075190894    -0.0009776705     0.0018705865
  212  C 15  S     -0.0124484312     0.0032148140    -0.0137801425     0.0035609059    -0.0069720234
  213  C 15  S     -0.0068135903    -0.0384900870    -0.0660270602     0.0170823252     0.0158707364
  214  C 15  X      0.0379188900    -0.0149220783    -0.1314310687     0.0515791257     0.0797926298
  215  C 15  Y     -0.0139268398     0.0162393114     0.0690986670    -0.1854603492     0.1377582604
  216  C 15  Z     -0.0099925353     0.0978263264    -0.0772056092     0.0748034587     0.0414104576
  217  C 15  X      0.0151024293     0.0195351366    -0.0323398120     0.0200432346     0.0311162725
  218  C 15  Y     -0.0105168491     0.0079611720     0.0197975243    -0.0627779985     0.0548437267
  219  C 15  Z     -0.0025171955     0.0367939404    -0.0557593725     0.0330537276     0.0413595663
  220  C 15 XX      0.0000715463    -0.0053838029     0.0018022677    -0.0068780984     0.0018543329
  221  C 15 YY     -0.0014122582     0.0027467561     0.0016519011     0.0049598145    -0.0063892709
  222  C 15 ZZ     -0.0000115712     0.0015013067    -0.0072947567     0.0018128954     0.0050529050
  223  C 15 XY      0.0007434717    -0.0046303238    -0.0066057996     0.0043247685    -0.0019229409
  224  C 15 XZ     -0.0008862339     0.0011969961     0.0063608473     0.0014606715    -0.0063496726
  225  C 15 YZ     -0.0001099696     0.0012533038     0.0035936263    -0.0048246125     0.0020335355
  226  H 16  S      0.1301893266    -0.0539189371     0.0687520941     0.0489245376     0.0278203681
  227  H 16  S      0.0540728611    -0.0225543787     0.0230708839     0.0167350852     0.0165752186
  228  H 17  S     -0.0799661130     0.0642565491     0.0457965281     0.0184873476    -0.0329165478
  229  H 17  S     -0.0365324942     0.0209779095     0.0246429376     0.0066160766    -0.0210586316
  230  H 18  S      0.1015716796    -0.0801959330    -0.0593577655    -0.0178998066     0.0509729919
  231  H 18  S      0.0405335631    -0.0348991586    -0.0205509288    -0.0035143128     0.0333826597
  232  H 19  S     -0.1798428118     0.0019579520    -0.0065537980     0.0235932584    -0.0151189949
  233  H 19  S     -0.0791993226    -0.0014966353     0.0000025071     0.0074023232    -0.0041034397
  234  H 20  S      0.0709364351    -0.0435260113     0.0167247550     0.1149375011    -0.0452149508
  235  H 20  S      0.0325307998    -0.0191709839     0.0060346897     0.0512200218    -0.0234716920
  236  H 21  S     -0.0212921301     0.0926158903    -0.1073007133    -0.1439142402    -0.0225451676
  237  H 21  S     -0.0078000062     0.0422087328    -0.0509063801    -0.0664247421    -0.0141790053
  238  H 22  S      0.0086241629     0.0058688585    -0.0509140530     0.1500832619    -0.0924077313
  239  H 22  S      0.0096613530     0.0387151053    -0.0204271220     0.0802582789    -0.0485459779
  240  H 23  S     -0.0358692948    -0.0502038997    -0.0778556841    -0.0535565496     0.0639250989
  241  H 23  S     -0.0076653101    -0.0273853776    -0.0345815763    -0.0188950139     0.0332209149
  242  H 24  S     -0.0059017973     0.0404380656    -0.0639643953     0.1531088540    -0.1019022471
  243  H 24  S     -0.0043507118     0.0200743280    -0.0330852642     0.0774055702    -0.0521216600
  244  H 25  S      0.0076941924     0.0468245898     0.1632582538    -0.1249024991     0.0344802122
  245  H 25  S      0.0032061592     0.0228324820     0.0804907490    -0.0636758480     0.0176956314
  246  H 26  S      0.0244953537    -0.0592504290    -0.0646275853    -0.0328528849     0.0686436053
  247  H 26  S      0.0103668305    -0.0299141527    -0.0328440054    -0.0165453347     0.0339198358

                         46               47               48               49               50
                   -0.3813048705    -0.3514593240    -0.3379134335    -0.2750037855    -0.2738165615
    1  C  1  S     -0.0010901168    -0.0159847430     0.0088935115    -0.0071658270    -0.0129213993
    2  C  1  S      0.0009593218     0.0436006968    -0.0269838198     0.0179704775     0.0289618556
    3  C  1  S     -0.0430821796    -0.0337831590    -0.0092649309     0.0283969188     0.0815466450
    4  C  1  X     -0.1497499772     0.0234911746    -0.0393450025    -0.0226440998    -0.0394700328
    5  C  1  Y      0.0565763354     0.1604752666     0.0168348255    -0.0005594044    -0.0002864884
    6  C  1  Z      0.1006077782     0.0519868801    -0.2078505686     0.0075083100     0.0097889776
    7  C  1  X     -0.0834836346     0.0396153044    -0.0872448442    -0.0253584928    -0.0159261532
    8  C  1  Y      0.0554860091     0.0514883988     0.0036988982     0.0039806726    -0.0129619258
    9  C  1  Z      0.0438102966     0.0404064508    -0.1065467220     0.0038059450    -0.0117401771
   10  C  1 XX      0.0051489206    -0.0020982680    -0.0053582744    -0.0031181161    -0.0071040536
   11  C  1 YY     -0.0096392175     0.0087201994    -0.0021545041     0.0057795868     0.0088019405
   12  C  1 ZZ      0.0054654116    -0.0002138198     0.0040707746     0.0000066964     0.0022782222
   13  C  1 XY      0.0045723026     0.0043580429     0.0005698514     0.0022299669     0.0020195891
   14  C  1 XZ     -0.0075155052    -0.0010301560     0.0048513998    -0.0059426793    -0.0107493970
   15  C  1 YZ     -0.0000527925    -0.0035432745    -0.0026280613     0.0062435170     0.0092573927
   16  C  2  S      0.0150191280    -0.0127596579     0.0216025989    -0.0090297456    -0.0166276605
   17  C  2  S     -0.0346665458     0.0331056391    -0.0548125814     0.0229608876     0.0429120492
   18  C  2  S     -0.0304922300     0.0183816795    -0.0173586425     0.0069158248     0.0057420331
   19  C  2  X      0.0638908044     0.0713160594     0.0532396978     0.0055795494     0.0096001529
   20  C  2  Y      0.0096133742    -0.1057116224    -0.1140992133     0.0235791691     0.0388589831
   21  C  2  Z     -0.0389303277     0.0538218635    -0.1259505038     0.0618297100     0.1050761238
   22  C  2  X      0.0309247329     0.0796453786     0.0469065466     0.0148298330     0.0026107775
   23  C  2  Y      0.0052005743    -0.0898579641    -0.0954378749     0.0234154760     0.0430581079
   24  C  2  Z     -0.0218792097     0.0403452453    -0.0958647927     0.0468483211     0.0855039234
   25  C  2 XX     -0.0031105112    -0.0125947894    -0.0077621024     0.0007963169     0.0015122420
   26  C  2 YY     -0.0020419527     0.0129080869     0.0056395876     0.0017854933     0.0036989644
   27  C  2 ZZ     -0.0026693106     0.0050172639    -0.0083135258     0.0012458489     0.0021175001
   28  C  2 XY      0.0083074658     0.0023571182     0.0112428850    -0.0016068218    -0.0023479623
   29  C  2 XZ      0.0017227867     0.0019370754     0.0065553615    -0.0025519035    -0.0048938475
   30  C  2 YZ     -0.0054695458    -0.0123689067     0.0052944051    -0.0017605192    -0.0021615705
   31  C  3  S     -0.0019915231     0.0082050946    -0.0052672581     0.0007721144     0.0025619657
   32  C  3  S      0.0036633089    -0.0205534173     0.0141504923    -0.0016975180    -0.0072699536
   33  C  3  S      0.0019237833     0.0166103800    -0.0702091097    -0.0340497716    -0.0152969307
   34  C  3  X      0.2079297683    -0.0089205569    -0.0562226938     0.0308694217     0.0474160457
   35  C  3  Y      0.0421754187    -0.0603765589     0.0307346976    -0.0038571368    -0.0055480362
   36  C  3  Z      0.0318348352    -0.0405493775     0.0927301922     0.0080917289     0.0009395049
   37  C  3  X      0.1252400475     0.0064592595    -0.0429019192     0.0127195699     0.0292891378
   38  C  3  Y      0.0106900594    -0.0256740021     0.0163703336    -0.0253909876    -0.0119924991
   39  C  3  Z      0.0188870771    -0.0300766723     0.0895716141     0.0004747055    -0.0101160317
   40  C  3 XX      0.0049782252     0.0024863662    -0.0124419194     0.0023765480     0.0047396868
   41  C  3 YY     -0.0014721823    -0.0039634950     0.0099873949    -0.0009373251    -0.0028605411
   42  C  3 ZZ     -0.0038082902    -0.0017647016     0.0049111068    -0.0019467232    -0.0035237411
   43  C  3 XY      0.0009044576     0.0072538952    -0.0021767830     0.0007020386     0.0014473739
   44  C  3 XZ     -0.0098646524     0.0062975267    -0.0054771031    -0.0008731076    -0.0002171579
   45  C  3 YZ     -0.0018065387    -0.0015074957    -0.0023667628     0.0000510024     0.0002965058
   46  C  4  S      0.0159644345    -0.0153987133     0.0289002233     0.0034301216     0.0000389484
   47  C  4  S     -0.0385599984     0.0360640976    -0.0725658209    -0.0064074625     0.0036566590
   48  C  4  S      0.0003567449     0.0218130100    -0.0029441826    -0.0185651554    -0.0232336694
   49  C  4  X      0.0293412063    -0.1065640105     0.1508429941    -0.0602152294    -0.1143720253
   50  C  4  Y     -0.0248474590    -0.0207991288    -0.0302012142     0.0190647862     0.0156989754
   51  C  4  Z     -0.1373670715     0.0831363191    -0.0793438117    -0.0020858776     0.0092857999
   52  C  4  X      0.0181717943    -0.0706026050     0.1201506894    -0.0405981147    -0.0929926467
   53  C  4  Y      0.0102851108    -0.0212031766    -0.0028216713     0.0108445177     0.0044658671
   54  C  4  Z     -0.0624715062     0.0453435696    -0.0262837215     0.0098596289     0.0056065764
   55  C  4 XX      0.0015225289    -0.0020093127     0.0015151704    -0.0004174799    -0.0004214515
   56  C  4 YY      0.0033521220     0.0047775179    -0.0065013158     0.0008732070     0.0021693587
   57  C  4 ZZ     -0.0108498113     0.0031973666    -0.0066321509    -0.0022193260    -0.0017692194
   58  C  4 XY      0.0012449323    -0.0048224138     0.0068825928    -0.0044995783    -0.0072768757
   59  C  4 XZ      0.0012994661     0.0034796995    -0.0058341159     0.0015842376     0.0027745601
   60  C  4 YZ      0.0043404530     0.0014485312     0.0010922200    -0.0005964124     0.0000999553
   61  C  5  S     -0.0097179330    -0.0081109275     0.0034088373    -0.0041231918    -0.0038100828
   62  C  5  S      0.0251511014     0.0175367838    -0.0144707661     0.0137572607     0.0150450678
   63  C  5  S     -0.0402744479     0.0279793175    -0.0023807458    -0.0111937651    -0.0096195203
   64  C  5  X     -0.0023331262    -0.1215377825     0.1366080230    -0.0829631135    -0.1456635293
   65  C  5  Y      0.0214837427     0.0831761699    -0.0139930213     0.0113243845     0.0334412349
   66  C  5  Z      0.0882448658     0.0659015973    -0.0192377754     0.0224306448     0.0355475909
   67  C  5  X     -0.0062520713    -0.0758339275     0.1025981944    -0.0724738697    -0.1191235631
   68  C  5  Y      0.0172634752     0.0395466585    -0.0056262900     0.0038979107     0.0161219586
   69  C  5  Z      0.0203125373     0.0380875363    -0.0067735585     0.0017453820     0.0093720884
   70  C  5 XX     -0.0005298840    -0.0019985536     0.0010811879    -0.0006394532    -0.0014648166
   71  C  5 YY      0.0067000644     0.0001421019    -0.0001271791     0.0014889718     0.0015451928
   72  C  5 ZZ     -0.0027099582     0.0038127524    -0.0016859955     0.0011631626     0.0018360320
   73  C  5 XY     -0.0018991431     0.0018269067    -0.0107934020     0.0029686098     0.0052123963
   74  C  5 XZ     -0.0002252911    -0.0039936163     0.0015452633    -0.0013281367    -0.0023476733
   75  C  5 YZ      0.0070661800     0.0012404681     0.0026202373     0.0002504589     0.0005203700
   76  C  6  S      0.0035503177     0.0148796041    -0.0019031687     0.0011843779     0.0019498051
   77  C  6  S     -0.0101475787    -0.0391686098     0.0015714242    -0.0026060647    -0.0029723363
   78  C  6  S      0.0279303786     0.0072345270     0.0341675730     0.0094782227    -0.0089211272
   79  C  6  X     -0.1130883079    -0.1263589607    -0.1363509255     0.0164742184     0.0277955133
   80  C  6  Y     -0.0146631758    -0.0200265427     0.0100542596    -0.0051540419    -0.0106817813
   81  C  6  Z     -0.0710815421    -0.0312122633     0.0556644552    -0.0211139292    -0.0381527593
   82  C  6  X     -0.0685065400    -0.0445732832    -0.0672644405     0.0111989743     0.0123356382
   83  C  6  Y     -0.0249846818    -0.0218952284    -0.0006388635    -0.0069474755    -0.0051836225
   84  C  6  Z     -0.0374311853    -0.0318969918     0.0431173362    -0.0267590922    -0.0359157961
   85  C  6 XX     -0.0035920791    -0.0024181790    -0.0125032783     0.0044186117     0.0077306644
   86  C  6 YY      0.0021920792    -0.0045199115     0.0078080019    -0.0019391033    -0.0037956510
   87  C  6 ZZ     -0.0005276909    -0.0002455174     0.0046577962    -0.0026250531    -0.0039279174
   88  C  6 XY      0.0032969364     0.0032768517    -0.0005343879     0.0012825263     0.0022586839
   89  C  6 XZ      0.0013293148     0.0077115285    -0.0028913926     0.0035169933     0.0063593770
   90  C  6 YZ      0.0028344177     0.0021840082    -0.0024456608     0.0002989775     0.0003682742
   91  C  7  S      0.0013805004     0.0136504194    -0.0204504453     0.0069047509     0.0123466996
   92  C  7  S     -0.0021100042    -0.0388907918     0.0587489634    -0.0225331009    -0.0381468969
   93  C  7  S     -0.0133048377    -0.0146161240    -0.0009549849     0.0326364302     0.0170841114
   94  C  7  X     -0.0558507828     0.0258295754     0.0761162539    -0.0124141109    -0.0205469122
   95  C  7  Y     -0.0051381484     0.0782372020    -0.0334068629    -0.0061008685    -0.0055853123
   96  C  7  Z      0.0142713116     0.0546749323    -0.0854927933     0.0237492327     0.0421036762
   97  C  7  X     -0.0345276013     0.0207924822     0.0274880093     0.0079940515     0.0058961531
   98  C  7  Y     -0.0056789903     0.0404066275    -0.0117766882    -0.0165640792    -0.0171019209
   99  C  7  Z      0.0149775529     0.0129258187    -0.0186129662    -0.0007498068    -0.0010102774
  100  C  7 XX      0.0050013818    -0.0039850355    -0.0058295927     0.0006736601     0.0011632013
  101  C  7 YY     -0.0038294367    -0.0062552951     0.0114156916    -0.0031879721    -0.0058927316
  102  C  7 ZZ     -0.0009584714     0.0027889029     0.0057453460    -0.0021147658    -0.0032061535
  103  C  7 XY     -0.0077633766     0.0012009100    -0.0021744709    -0.0005979680    -0.0005035063
  104  C  7 XZ     -0.0005555064     0.0067358396     0.0026054575    -0.0003247308    -0.0003789601
  105  C  7 YZ     -0.0015189085     0.0016371009    -0.0041112432     0.0007261700     0.0015406950
  106  C  8  S     -0.0075968537     0.0027349335    -0.0040723934     0.0010323362     0.0014310752
  107  C  8  S      0.0192863729    -0.0076041850     0.0099162729    -0.0033029754    -0.0043513307
  108  C  8  S      0.0191379072     0.0185132708     0.0164028120    -0.0059510811    -0.0058816704
  109  C  8  X     -0.0579583988    -0.2009446533    -0.0329124340    -0.0069378749     0.0004923456
  110  C  8  Y      0.0225912316     0.1957986651     0.1471417395    -0.0076070491    -0.0116133868
  111  C  8  Z      0.0751882457    -0.0731509581     0.1400311669    -0.0230724703    -0.0224493636
  112  C  8  X     -0.0122231797    -0.1282523862     0.0015065547    -0.0096939218    -0.0239346731
  113  C  8  Y      0.0338312307     0.1334884770     0.1241641267    -0.0110881929    -0.0296656732
  114  C  8  Z      0.0259683211    -0.0543673806     0.0729523430    -0.0158086253    -0.0152795126
  115  C  8 XX      0.0005743489    -0.0225078923    -0.0010201799    -0.0028710474    -0.0042204572
  116  C  8 YY      0.0060050888     0.0152502614     0.0184840005    -0.0031744369    -0.0047953933
  117  C  8 ZZ     -0.0001653263     0.0050278393    -0.0134119635     0.0045711054     0.0066519553
  118  C  8 XY      0.0040197000    -0.0000189999     0.0121553909    -0.0035993297    -0.0049492688
  119  C  8 XZ      0.0017926567     0.0061923093     0.0106698206    -0.0023371991    -0.0040507658
  120  C  8 YZ     -0.0022420827    -0.0124472722    -0.0020026390    -0.0012287701    -0.0005953404
  121  N  9  S      0.0136012403    -0.0021652152     0.0002896494     0.0000091976     0.0003517482
  122  N  9  S      0.0288824855    -0.0038500293     0.0015607369    -0.0001999459    -0.0000630250
  123  N  9  S      0.0340813976    -0.0222830629    -0.0264870693     0.0055073898     0.0224549173
  124  N  9  X     -0.0261915301     0.2515712749     0.0160841015     0.0207697900     0.0196211579
  125  N  9  Y     -0.0978895953    -0.2227956327    -0.2214521217     0.0259979568     0.0427542196
  126  N  9  Z     -0.0083202007     0.0826168435    -0.1730836244     0.0472997594     0.0583821431
  127  N  9  X      0.0147699885    -0.1460346012    -0.0027660574    -0.0149316647    -0.0174710724
  128  N  9  Y      0.0572170020     0.1348019440     0.1402580965    -0.0185545541    -0.0315283214
  129  N  9  Z      0.0051176828    -0.0530786603     0.1033636011    -0.0309319891    -0.0352723232
  130  N  9 XX      0.0011037231     0.0198199473     0.0017516047     0.0013124664     0.0008737979
  131  N  9 YY     -0.0035429985    -0.0142709374    -0.0126501291     0.0011588900     0.0018600131
  132  N  9 ZZ      0.0036306822    -0.0053910711     0.0106981201    -0.0023536888    -0.0026407005
  133  N  9 XY     -0.0047276183    -0.0013347165    -0.0092529027     0.0015698267     0.0021609304
  134  N  9 XZ     -0.0002091246    -0.0055400063    -0.0077928955     0.0009456121     0.0010497819
  135  N  9 YZ      0.0027191904     0.0111967462     0.0019671442     0.0004683405     0.0002151474
  136  C 10  S      0.0042968531     0.0092098797     0.0042911322     0.0005489145     0.0005911234
  137  C 10  S     -0.0095130643    -0.0204185339    -0.0092314955    -0.0011172797    -0.0016466185
  138  C 10  S      0.0235014282    -0.0156573560     0.0200126075    -0.0048614254    -0.0201071208
  139  C 10  X      0.1969480261     0.0123005043    -0.0620922270    -0.0679209526    -0.1174752771
  140  C 10  Y      0.0239971850    -0.0949828442    -0.0798028319    -0.0475039116    -0.0820480708
  141  C 10  Z     -0.1343356898     0.0631003268    -0.0426267517    -0.1304647863    -0.2244590692
  142  C 10  X      0.0563943797     0.0174343223    -0.0300335296    -0.0523577168    -0.0744415017
  143  C 10  Y      0.0441141744    -0.0403050794    -0.0107076376    -0.0233008558    -0.0761895089
  144  C 10  Z     -0.0553358463     0.0224700520    -0.0351631477    -0.0878625748    -0.1542983789
  145  C 10 XX      0.0036616619    -0.0097602539    -0.0002179772     0.0070952517    -0.0064854434
  146  C 10 YY     -0.0099060547     0.0051568496     0.0015093069     0.0060779493    -0.0036821865
  147  C 10 ZZ      0.0038812243     0.0002196910    -0.0019269490    -0.0136692479     0.0091533105
  148  C 10 XY      0.0091157708     0.0057876772    -0.0003200881     0.0088824145    -0.0039749314
  149  C 10 XZ     -0.0077151425    -0.0004404106     0.0069803548     0.0019323605    -0.0049702853
  150  C 10 YZ      0.0004238981    -0.0016712733    -0.0077831486     0.0079722672    -0.0008542559
  151  C 11  S     -0.0070206178    -0.0059093143     0.0006589551    -0.0011101850    -0.0016783943
  152  C 11  S      0.0193660450     0.0079273947    -0.0058688836     0.0031728981     0.0046073889
  153  C 11  S     -0.0327404294     0.0344840131     0.0115840057     0.0043057130    -0.0040187240
  154  C 11  X     -0.2107766956     0.0038412748     0.0384862568     0.0784600548    -0.1369071207
  155  C 11  Y     -0.0051541200     0.1069008510     0.0542707301     0.0561388815    -0.0898721888
  156  C 11  Z      0.0978791583    -0.0684644126    -0.0241026215     0.1508336658    -0.2255430377
  157  C 11  X     -0.0832008176     0.0070854355     0.0221348595     0.0575583301    -0.1026967090
  158  C 11  Y      0.0124056541     0.0604632762     0.0331284848     0.0360928938    -0.0646610029
  159  C 11  Z      0.0294511577    -0.0435093726    -0.0197786687     0.1090638921    -0.1657462486
  160  C 11 XX      0.0082238682    -0.0066183482     0.0015617207     0.0116517437     0.0069905935
  161  C 11 YY     -0.0089264255     0.0095332233     0.0021510424    -0.0045801175     0.0012592913
  162  C 11 ZZ      0.0032255356     0.0024955998    -0.0029489607    -0.0065239319    -0.0074420927
  163  C 11 XY      0.0052693304     0.0047478011     0.0016819094     0.0007299255     0.0038673404
  164  C 11 XZ     -0.0068588262    -0.0004554868     0.0050703200     0.0095124682     0.0038641876
  165  C 11 YZ      0.0026443931    -0.0045553357    -0.0064733236    -0.0086227729     0.0005108308
  166  C 12  S      0.0099300174    -0.0088311094    -0.0069766175     0.0014926528     0.0014338152
  167  C 12  S     -0.0281938025     0.0211781216     0.0170089863    -0.0043584228    -0.0033390981
  168  C 12  S      0.0181512550     0.0045726524     0.0138824915     0.0087406066    -0.0114721456
  169  C 12  X     -0.1401135607    -0.0063549679     0.0193796720    -0.1532847977     0.0140751049
  170  C 12  Y     -0.0404350990     0.0904818676     0.0620223971    -0.1068697341     0.0034591585
  171  C 12  Z      0.0716329902    -0.0570220381    -0.0096974059    -0.2705593173     0.0292100013
  172  C 12  X     -0.0397893384    -0.0118400766     0.0054354941    -0.1116615363     0.0052267091
  173  C 12  Y     -0.0027900979     0.0415518369     0.0401028152    -0.0752215104    -0.0011637291
  174  C 12  Z      0.0101464570    -0.0244299677    -0.0083736176    -0.2094881516     0.0210247000
  175  C 12 XX      0.0082773107    -0.0038892485     0.0015876608    -0.0041352579     0.0056042551
  176  C 12 YY     -0.0127675354     0.0059432505    -0.0002156580    -0.0006940182    -0.0100213546
  177  C 12 ZZ      0.0040241384     0.0011640601     0.0009521309     0.0040724699     0.0038874149
  178  C 12 XY      0.0087933509     0.0015444432    -0.0016499186    -0.0017750181    -0.0062029308
  179  C 12 XZ     -0.0110117610     0.0003113005     0.0048922534    -0.0025994099     0.0068586688
  180  C 12 YZ      0.0002274368     0.0000017779    -0.0062402848     0.0005997859    -0.0137204418
  181  C 13  S     -0.0048223419     0.0035661960     0.0026403413    -0.0004095956    -0.0003811976
  182  C 13  S      0.0133803359    -0.0098802326    -0.0070633042     0.0008296804     0.0014473453
  183  C 13  S      0.0118653261     0.0235620548     0.0125936933    -0.0037005235     0.0027728947
  184  C 13  X      0.1536710990    -0.0225418202     0.0495767933    -0.0782172853     0.1308632908
  185  C 13  Y      0.0142700548    -0.0763989237     0.0076163291    -0.0510882606     0.0900625150
  186  C 13  Z     -0.1209453922    -0.0274933862     0.1075665081    -0.1390594710     0.2320533381
  187  C 13  X      0.0592935478    -0.0121285822     0.0309818742    -0.0564286066     0.0967446827
  188  C 13  Y      0.0014763329    -0.0254876409     0.0176946967    -0.0394969141     0.0657655927
  189  C 13  Z     -0.0509612973    -0.0267614031     0.0661867796    -0.0972960108     0.1694948593
  190  C 13 XX      0.0069041636    -0.0062402693     0.0005508801     0.0125159535     0.0063067108
  191  C 13 YY     -0.0095482908     0.0040023077     0.0040329079    -0.0045359620     0.0013749504
  192  C 13 ZZ      0.0032153805     0.0019876640    -0.0050902806    -0.0078501604    -0.0074126448
  193  C 13 XY      0.0026039516     0.0016442896     0.0034888307     0.0009368611     0.0036323958
  194  C 13 XZ     -0.0053830199     0.0011652288     0.0031479239     0.0100165844     0.0036657041
  195  C 13 YZ      0.0018973685    -0.0047918080    -0.0009593432    -0.0083823407     0.0008221166
  196  C 14  S     -0.0009750396    -0.0041490362    -0.0017387634    -0.0000062727     0.0001140655
  197  C 14  S      0.0064633062     0.0106839175     0.0043240922     0.0001645959     0.0001806848
  198  C 14  S     -0.0500593931    -0.0070101277    -0.0020662474     0.0043953953    -0.0034756288
  199  C 14  X     -0.1707661357    -0.0238816349     0.0814611525     0.0767762144     0.1164761522
  200  C 14  Y     -0.0437204712     0.0504184001     0.0783669397     0.0516241334     0.0780123247
  201  C 14  Z      0.0812323494    -0.0897043900     0.1070910405     0.1385987333     0.2121974925
  202  C 14  X     -0.0516795711    -0.0071378374     0.0518218461     0.0557763521     0.0875260324
  203  C 14  Y     -0.0386879731     0.0156286160     0.0419235995     0.0392693647     0.0570319876
  204  C 14  Z      0.0257210264    -0.0530992151     0.0707136820     0.1020817574     0.1550462002
  205  C 14 XX      0.0039862786    -0.0007199496    -0.0040662578     0.0058063334    -0.0074668965
  206  C 14 YY     -0.0089874362     0.0007202606     0.0031637594     0.0072749600    -0.0017832178
  207  C 14 ZZ      0.0035198792     0.0007845366     0.0013028010    -0.0130431579     0.0093396442
  208  C 14 XY      0.0098211661     0.0034415700     0.0015012853     0.0084871149    -0.0044014372
  209  C 14 XZ     -0.0048990805     0.0017782529    -0.0022206355     0.0016702407    -0.0049110242
  210  C 14 YZ     -0.0022518353    -0.0042667021     0.0021642284     0.0083640920    -0.0005276749
  211  C 15  S      0.0077078291     0.0047129759     0.0003737090     0.0001990211     0.0006721953
  212  C 15  S     -0.0247904919    -0.0096666031    -0.0001943562    -0.0002841888    -0.0015211679
  213  C 15  S      0.0622923202    -0.0078374605    -0.0018349571    -0.0056493268     0.0049819888
  214  C 15  X      0.1608505658    -0.0147163414     0.0423808136     0.1547432411    -0.0092777088
  215  C 15  Y      0.0009781201    -0.1002851983     0.0042081674     0.1033588439    -0.0088740786
  216  C 15  Z     -0.1177337043    -0.0221060010     0.1068155175     0.2742395838    -0.0235553322
  217  C 15  X      0.0298202828    -0.0146277619     0.0274592349     0.1120796670    -0.0086645329
  218  C 15  Y     -0.0097516146    -0.0398415343     0.0106870147     0.0747237711    -0.0048289974
  219  C 15  Z     -0.0291352992    -0.0186765192     0.0659989944     0.1962823978    -0.0170952771
  220  C 15 XX      0.0104822112    -0.0041679943    -0.0043485980    -0.0046643848     0.0055532564
  221  C 15 YY     -0.0128690934     0.0048393926     0.0002133276    -0.0006283794    -0.0100338442
  222  C 15 ZZ      0.0028346230    -0.0029430792     0.0036093019     0.0052732044     0.0042910656
  223  C 15 XY      0.0099562081     0.0024672736    -0.0031444316    -0.0022875338    -0.0059496223
  224  C 15 XZ     -0.0107123175     0.0030555517     0.0017128910    -0.0033909712     0.0066739606
  225  C 15 YZ     -0.0001903718    -0.0014022550    -0.0043584771     0.0003778056    -0.0136359000
  226  H 16  S     -0.0124603067     0.0082054376     0.0617851248    -0.0013552978    -0.0099432794
  227  H 16  S     -0.0003753070     0.0051599110     0.0292972408    -0.0136436875    -0.0067952121
  228  H 17  S      0.0733435487     0.0004473228     0.0254654306    -0.0104777185    -0.0095629103
  229  H 17  S      0.0361650503     0.0003758924     0.0132937844     0.0202800304     0.0088415067
  230  H 18  S     -0.0684552919    -0.0101921670    -0.0075403937    -0.0043703687    -0.0044600992
  231  H 18  S     -0.0324711916     0.0012629112    -0.0038857862    -0.0045312961    -0.0025371280
  232  H 19  S      0.0091668019    -0.0158283342     0.0451474079    -0.0121427172    -0.0232740615
  233  H 19  S      0.0079094050     0.0047029776     0.0319733991    -0.0078257444    -0.0154942592
  234  H 20  S      0.0564425668    -0.0301704263    -0.0834795759     0.0148185455     0.0248219126
  235  H 20  S      0.0248594585    -0.0063614064    -0.0602523953     0.0186005583     0.0332819188
  236  H 21  S     -0.0234718282     0.0757650923    -0.0159351340     0.0013552587     0.0071756654
  237  H 21  S     -0.0108950810     0.0459922319    -0.0150675948    -0.0014353255     0.0082924403
  238  H 22  S     -0.0748196729     0.1050339050     0.0485220457     0.0002599060    -0.0021334493
  239  H 22  S     -0.0352795617     0.0002814180    -0.0070427543     0.0024732556     0.0059768664
  240  H 23  S      0.1674009071    -0.0344135016    -0.0256265200     0.0001839221     0.0019197887
  241  H 23  S      0.0954881427    -0.0191871781    -0.0090265929     0.0039458986    -0.0011585503
  242  H 24  S     -0.0798568606     0.0640065342     0.0329606809    -0.0015788763    -0.0020408354
  243  H 24  S     -0.0415915490     0.0363454260     0.0193009783    -0.0019612540    -0.0018506809
  244  H 25  S     -0.1016527515    -0.0406507231    -0.0112555557     0.0001247720    -0.0001130675
  245  H 25  S     -0.0533377410    -0.0234446229    -0.0067532611     0.0000320209    -0.0003464502
  246  H 26  S      0.1921583081    -0.0314918567    -0.0262285171     0.0014435965     0.0033240211
  247  H 26  S      0.0986592020    -0.0150284347    -0.0133007907     0.0011056783     0.0014250778

                         51               52               53               54               55
                   -0.1538626323    -0.1115967359     0.0159519009     0.0184280250     0.0473463840
    1  C  1  S     -0.0271751631    -0.0261655565     0.0010558180    -0.0051994854    -0.0404331502
    2  C  1  S      0.0715232091     0.0554791307    -0.0183352930     0.0173636394     0.0971169553
    3  C  1  S     -0.0083204635     0.2749082079     0.1718063530    -0.0486573938     0.4202029111
    4  C  1  X     -0.0495333600    -0.2414735055    -0.0147131325     0.0393791780     0.0288698685
    5  C  1  Y      0.0045080264    -0.0838173968    -0.0184689767     0.0555819078     0.1248022273
    6  C  1  Z      0.0500057570    -0.3731438614     0.0109741293    -0.0411623247    -0.0124834390
    7  C  1  X      0.0299150215    -0.2706834823     0.0390594027     0.0401160662    -0.2071342881
    8  C  1  Y     -0.0908049564    -0.1133076341    -0.0937437461     0.1146729351     0.4360655078
    9  C  1  Z      0.0497681182    -0.3585031139    -0.0337874065    -0.0507814781     0.0505050208
   10  C  1 XX     -0.0026828100     0.0003615100    -0.0078578213     0.0115691773     0.0029810372
   11  C  1 YY     -0.0005410810     0.0067460472     0.0001091437    -0.0052197865     0.0075335679
   12  C  1 ZZ      0.0124316965     0.0026548074     0.0039613145    -0.0022893560     0.0080794458
   13  C  1 XY     -0.0106081699     0.0008164780    -0.0022499015    -0.0011566342    -0.0078700204
   14  C  1 XZ     -0.0121792469    -0.0032788778    -0.0055568893     0.0134606849     0.0037974716
   15  C  1 YZ     -0.0139878328     0.0034893994     0.0029167463    -0.0077935082     0.0064725001
   16  C  2  S     -0.0076825663    -0.0265755837     0.0087868166    -0.0173120635     0.0092379913
   17  C  2  S      0.0056835237     0.0670783223    -0.0155758941     0.0339128737    -0.0287704688
   18  C  2  S      0.2294868717     0.0009420528    -0.0397050397     0.0710193223     0.1966726789
   19  C  2  X     -0.2144609298    -0.0554192957     0.0534190118    -0.0796336491    -0.0457698446
   20  C  2  Y     -0.1246726942     0.0250911662     0.0069180027     0.0196619698     0.0632190585
   21  C  2  Z     -0.3633368823     0.0280870985     0.0568943365    -0.0574694374     0.0164013430
   22  C  2  X     -0.3106276863    -0.0687808914     0.0631035650    -0.2018608659     0.0283754702
   23  C  2  Y     -0.1577938231     0.0355268237     0.0459505209     0.0371979685     0.5210366171
   24  C  2  Z     -0.3191756211     0.0285246244     0.0958237464    -0.1171605007    -0.1443450321
   25  C  2 XX     -0.0059216207    -0.0018768047     0.0037986115    -0.0122590736    -0.0307993413
   26  C  2 YY     -0.0010156522     0.0177049646    -0.0032924470     0.0119521230     0.0237228538
   27  C  2 ZZ      0.0088561127    -0.0068734058    -0.0017692312     0.0032708819     0.0005184538
   28  C  2 XY     -0.0031714776     0.0032424368     0.0047007655    -0.0060420401     0.0169149027
   29  C  2 XZ     -0.0045006585    -0.0138804417     0.0043826806    -0.0089233986     0.0140496571
   30  C  2 YZ     -0.0031257367     0.0092782674     0.0034375322    -0.0060535010    -0.0208337919
   31  C  3  S     -0.0067654184     0.0056608649     0.0026065133     0.0045105917     0.0209017145
   32  C  3  S      0.0153863691    -0.0044964806    -0.0139687346    -0.0030465244    -0.0414106309
   33  C  3  S      0.1595009480    -0.1929861535     0.1252836047    -0.1435108749    -0.4386778659
   34  C  3  X      0.0900039048     0.0368571747     0.0196037109    -0.0692845882    -0.0464345600
   35  C  3  Y      0.0122814482     0.0097849209     0.0121876819    -0.0102919129     0.0503632146
   36  C  3  Z     -0.0068883090     0.0411347115     0.0041814738    -0.0310373840     0.0068950096
   37  C  3  X      0.0646034011     0.0092547438     0.0235374236    -0.0175340508    -0.1189456043
   38  C  3  Y      0.0246944634    -0.0116632575     0.1306153307    -0.0149892809     0.0913098341
   39  C  3  Z     -0.0491485980     0.0609030943     0.0057655536     0.0075381832     0.0864336865
   40  C  3 XX      0.0157376509    -0.0106423605     0.0046875928    -0.0111454025    -0.0019362067
   41  C  3 YY     -0.0015064184     0.0015734439    -0.0033260732     0.0010780037    -0.0027739233
   42  C  3 ZZ     -0.0101832981     0.0058460260    -0.0036348860     0.0084490708    -0.0054762740
   43  C  3 XY      0.0040893786    -0.0043102500     0.0014629450    -0.0020247265     0.0056000175
   44  C  3 XZ      0.0052865798    -0.0158177850     0.0044579199    -0.0052591936     0.0040760305
   45  C  3 YZ     -0.0023755978     0.0008382698    -0.0010812878     0.0007696823    -0.0089210047
   46  C  4  S     -0.0100788475     0.0297016560    -0.0132046280     0.0033406756     0.0068946973
   47  C  4  S      0.0284361424    -0.0778101112     0.0373611765    -0.0112355347    -0.0226453267
   48  C  4  S     -0.0774427868    -0.0021940049     0.0120775952     0.1942311423    -0.0198368646
   49  C  4  X     -0.3705525587    -0.0411155258    -0.0946903382     0.2302874958    -0.0158041584
   50  C  4  Y      0.0054814176    -0.0117296542    -0.0157560728    -0.0167499577     0.0241948246
   51  C  4  Z      0.0556916001    -0.0617439576     0.0238535228    -0.0352136056     0.0181420386
   52  C  4  X     -0.3695618332    -0.0361068308    -0.1998198576     0.3826164991    -0.0274660529
   53  C  4  Y     -0.0211544312     0.0309701482    -0.0676085958     0.0824265479     0.0402893150
   54  C  4  Z      0.0201407038    -0.0569865947    -0.0255855808    -0.0451111815     0.0734938217
   55  C  4 XX      0.0011953381     0.0117135885     0.0017056864    -0.0003880144    -0.0024932883
   56  C  4 YY      0.0009809177    -0.0074519996     0.0012931184     0.0011110513    -0.0004052411
   57  C  4 ZZ      0.0023076945    -0.0144979799     0.0041000451    -0.0002170007    -0.0017862001
   58  C  4 XY     -0.0037287335    -0.0137927809     0.0061491126    -0.0087837219     0.0052802506
   59  C  4 XZ      0.0036976691     0.0089655740    -0.0038613164     0.0057704652    -0.0050793202
   60  C  4 YZ     -0.0015324480     0.0016654053     0.0007003173     0.0027534213     0.0046229139
   61  C  5  S      0.0341636750     0.0208602399    -0.0033615720     0.0160057235     0.0160136775
   62  C  5  S     -0.0831183572    -0.0448725484     0.0019918795    -0.0275420159    -0.0546007555
   63  C  5  S     -0.0245559585    -0.2151366401     0.1859326871    -0.4070048260    -0.0233238694
   64  C  5  X     -0.0684048801    -0.3596405091     0.1324359625    -0.2594422108     0.0561186702
   65  C  5  Y     -0.0275157434     0.0725013584     0.0141429664     0.0096209713    -0.0114567851
   66  C  5  Z     -0.0446848908     0.0253882795    -0.0110523106     0.0256507843     0.0209721800
   67  C  5  X     -0.0739576787    -0.4087281332     0.2471976455    -0.4407328156     0.1420186112
   68  C  5  Y     -0.0465158441     0.0667525843     0.0085551335     0.0644801292     0.0338809519
   69  C  5  Z      0.0027210310    -0.0082143280     0.0333728636    -0.0280932950     0.1435987883
   70  C  5 XX      0.0123811108     0.0004287023    -0.0011179990    -0.0027050438    -0.0053753344
   71  C  5 YY     -0.0136793982    -0.0030448608    -0.0000521340    -0.0006231614    -0.0051494232
   72  C  5 ZZ     -0.0106049993    -0.0039863982     0.0017936490    -0.0037108093    -0.0007557634
   73  C  5 XY      0.0181052359    -0.0011711672     0.0031725741    -0.0111756744    -0.0046653036
   74  C  5 XZ     -0.0038557456     0.0019835626    -0.0020310369     0.0032743242    -0.0055917259
   75  C  5 YZ     -0.0036999196     0.0013554200     0.0005133522    -0.0003139713    -0.0029415495
   76  C  6  S      0.0071083354    -0.0035682055     0.0012173645     0.0012013189     0.0611688655
   77  C  6  S     -0.0118630766     0.0024989325     0.0047863839    -0.0129037139    -0.1347930328
   78  C  6  S     -0.2363064519     0.1520053125    -0.1360809828     0.1348626187    -0.8807193832
   79  C  6  X      0.0526622706     0.0461093286    -0.0272791341     0.0180914076    -0.1706116205
   80  C  6  Y      0.0352115107    -0.0070278480    -0.0070582552     0.0052713062    -0.0378666690
   81  C  6  Z      0.0567015294     0.0044051485    -0.0146382191     0.0233261679     0.0104740731
   82  C  6  X      0.0034991772     0.0310251968    -0.0322752147    -0.0296227289    -0.2327280197
   83  C  6  Y      0.0840499830    -0.0466710315     0.0275131942    -0.0417275616    -0.0835649631
   84  C  6  Z      0.0342104138    -0.0012102021     0.0371245222     0.0047521721     0.0015301675
   85  C  6 XX     -0.0046810961     0.0144138726    -0.0042274791     0.0099607240    -0.0079490743
   86  C  6 YY     -0.0016649136    -0.0046643067     0.0011057515    -0.0047713216    -0.0109923607
   87  C  6 ZZ      0.0024355525    -0.0073260648     0.0034276849    -0.0064588772    -0.0100756086
   88  C  6 XY     -0.0054991818     0.0037371513    -0.0012911017     0.0048178068     0.0038360675
   89  C  6 XZ     -0.0140686816     0.0096725488    -0.0004564119     0.0041089166    -0.0047635441
   90  C  6 YZ     -0.0010114961    -0.0047873776     0.0018393169    -0.0050601152    -0.0029813205
   91  C  7  S     -0.0019169623    -0.0015089124     0.0068640119    -0.0054776204     0.0112929483
   92  C  7  S     -0.0000241764     0.0049068966    -0.0098366470     0.0166373792    -0.0214733988
   93  C  7  S      0.0566259838    -0.0036896602    -0.2041700250     0.0230852367    -0.1309514770
   94  C  7  X      0.0165392438     0.0190193749    -0.0047641958     0.0002969856    -0.0093280606
   95  C  7  Y      0.0703091932    -0.0614228165     0.0193695891    -0.0294743102     0.0531054621
   96  C  7  Z     -0.0260769982     0.0262789557    -0.0093303945     0.0112165730    -0.0665914721
   97  C  7  X      0.0206409816     0.0153098644    -0.0216735473    -0.0312009015    -0.0075219050
   98  C  7  Y      0.0799872626    -0.0892743113     0.0604096412    -0.0635212513     0.1176565683
   99  C  7  Z     -0.0538502162     0.0393755255    -0.0291765958     0.0496370366    -0.2064605435
  100  C  7 XX      0.0003125737     0.0005597729     0.0001314635    -0.0010451185    -0.0053780427
  101  C  7 YY     -0.0000602539     0.0002862073    -0.0016169069     0.0013891616    -0.0008299818
  102  C  7 ZZ     -0.0003290345     0.0003153282    -0.0011500475     0.0033999401     0.0027256981
  103  C  7 XY     -0.0007394847     0.0000880152    -0.0006204575     0.0022736327    -0.0039225505
  104  C  7 XZ     -0.0003887007    -0.0003329264     0.0002539486     0.0008222868     0.0072946978
  105  C  7 YZ     -0.0003188491    -0.0008144584    -0.0002145946    -0.0000208033     0.0025642957
  106  C  8  S     -0.0006491325    -0.0009352989     0.0004972416    -0.0016087385    -0.0012275821
  107  C  8  S      0.0056005139     0.0005513116    -0.0012552457     0.0082365692     0.0105063307
  108  C  8  S     -0.0012838898    -0.0216522509     0.0485661135    -0.1038661630    -0.1886767049
  109  C  8  X     -0.0219812085    -0.0053861347     0.0396388069    -0.0895605264    -0.2184803267
  110  C  8  Y     -0.0138969791     0.0120795626     0.0035533284     0.0345851170     0.2884240751
  111  C  8  Z     -0.0393555788     0.0057757700     0.0521345261    -0.0735875611     0.0243179774
  112  C  8  X     -0.0031458464    -0.0391198610     0.0433780972    -0.1479508464    -0.0221069893
  113  C  8  Y     -0.0109766011    -0.0257244395     0.0067984380    -0.0076101953     0.5327045416
  114  C  8  Z      0.0250301658     0.0483822480     0.0005149887    -0.0194282244    -0.1812978367
  115  C  8 XX      0.0210735097    -0.0000881103    -0.0070032708     0.0141203338     0.0279702189
  116  C  8 YY      0.0096802673    -0.0033341336    -0.0000832055    -0.0026783582    -0.0276881772
  117  C  8 ZZ     -0.0298974968     0.0014423103     0.0075925420    -0.0110743612     0.0033597634
  118  C  8 XY      0.0159398169    -0.0032354388    -0.0018945828     0.0030183240    -0.0112706814
  119  C  8 XZ      0.0118458520    -0.0038773388    -0.0015834735    -0.0014009458    -0.0101896279
  120  C  8 YZ      0.0113097130     0.0018098788    -0.0021481487     0.0086972377     0.0176981160
  121  N  9  S      0.0004668407     0.0008120866    -0.0009140060     0.0020770870    -0.0085742574
  122  N  9  S     -0.0003253706    -0.0020080406     0.0010207171    -0.0020700337    -0.0128917509
  123  N  9  S      0.0215461355     0.0689949373    -0.0501466939     0.1242224557    -0.2545678093
  124  N  9  X     -0.1141412635     0.0000550796     0.0319245876    -0.0977462878    -0.2239246577
  125  N  9  Y     -0.0606461940     0.0290357193     0.0013943418     0.0385858529     0.2887376115
  126  N  9  Z     -0.2036236469     0.0231997075     0.0445138458    -0.0920279274     0.0191015547
  127  N  9  X      0.0864660466    -0.0137046433    -0.0263444923     0.0871008616     0.3217916237
  128  N  9  Y      0.0457344236    -0.0381277260     0.0100736004    -0.0666243520    -0.3246923230
  129  N  9  Z      0.1672241973    -0.0112950627    -0.0565165914     0.1233491995    -0.0560423871
  130  N  9 XX     -0.0037048908    -0.0000213661    -0.0008393639     0.0005780993     0.0043064585
  131  N  9 YY     -0.0015931249     0.0000925988     0.0002682478    -0.0010319113    -0.0037016369
  132  N  9 ZZ      0.0047433047    -0.0011031239     0.0015887682    -0.0017283195     0.0005799164
  133  N  9 XY     -0.0025507728     0.0008686741    -0.0007142285     0.0008080215    -0.0032106098
  134  N  9 XZ     -0.0020937891    -0.0002732435    -0.0000233455    -0.0009781606    -0.0014487944
  135  N  9 YZ     -0.0021438370    -0.0003522684    -0.0000723574     0.0003492997     0.0033313302
  136  C 10  S     -0.0006047824     0.0027659021    -0.0013830507     0.0019770347    -0.0080744692
  137  C 10  S      0.0030326827    -0.0000350034     0.0026480877    -0.0055412458     0.0232593194
  138  C 10  S     -0.0620743117    -0.0632438388    -0.0553054283     0.0314071156     0.2402127747
  139  C 10  X      0.0028894899    -0.0048330192    -0.0625442432     0.1310635531    -0.0190753144
  140  C 10  Y     -0.0007788169    -0.0212320518    -0.0374584040     0.0766563980    -0.0173023169
  141  C 10  Z     -0.0027976368    -0.0298050158    -0.1002405820     0.2111494891    -0.0594209598
  142  C 10  X      0.0361457687     0.0459773897    -0.0077147762     0.1343351272    -0.1896236044
  143  C 10  Y     -0.0292318240    -0.0290219361    -0.1505826494     0.1459016897     0.1753847748
  144  C 10  Z     -0.0196710228    -0.0151573405    -0.1364355439     0.2943919579    -0.0738119344
  145  C 10 XX     -0.0008164379     0.0145751461    -0.0113273534    -0.0121436582    -0.0011517600
  146  C 10 YY     -0.0016243373    -0.0098752413    -0.0116509229    -0.0000419222     0.0052565562
  147  C 10 ZZ      0.0014459935    -0.0053898247     0.0230232379     0.0113218754    -0.0000752251
  148  C 10 XY      0.0000088450    -0.0028858084    -0.0133891222    -0.0065071556    -0.0014962679
  149  C 10 XZ     -0.0033432386     0.0140717331    -0.0053900124    -0.0031789915     0.0040924525
  150  C 10 YZ      0.0005661506    -0.0177365126    -0.0119342268    -0.0013988628     0.0023219758
  151  C 11  S     -0.0029869400    -0.0013591194    -0.0001395880     0.0014112819    -0.0007288600
  152  C 11  S      0.0081651167     0.0052776613    -0.0003450594     0.0013183971     0.0161534905
  153  C 11  S     -0.0221495327    -0.0466899774    -0.0188043280    -0.0496312262    -0.0926765067
  154  C 11  X     -0.0147493262     0.0738693847    -0.1038553990    -0.1026535969     0.0336278151
  155  C 11  Y     -0.0050863581     0.0542813517    -0.0723016508    -0.0671096651     0.0440215637
  156  C 11  Z     -0.0064827664     0.1371967900    -0.1799009815    -0.2058627381     0.0140905515
  157  C 11  X     -0.0181489235     0.0644323633    -0.1645722247    -0.1585570498     0.1237715683
  158  C 11  Y      0.0138058532     0.0648461630    -0.0726862974    -0.1594548147    -0.1939433444
  159  C 11  Z     -0.0140914164     0.1326963099    -0.2878111731    -0.2974049572     0.0771404719
  160  C 11 XX      0.0011482643     0.0018120481     0.0159762433    -0.0086235832     0.0056010639
  161  C 11 YY     -0.0002101248    -0.0010677575    -0.0070319431    -0.0024922203    -0.0007728075
  162  C 11 ZZ      0.0002649343     0.0002329694    -0.0091158060     0.0122213196     0.0006414916
  163  C 11 XY      0.0001628866     0.0001904510    -0.0002299332    -0.0040823490     0.0070373597
  164  C 11 XZ      0.0006291343     0.0014277887     0.0137497514    -0.0063224937     0.0000090801
  165  C 11 YZ     -0.0009817783    -0.0026992643    -0.0120448216    -0.0016151996    -0.0031139588
  166  C 12  S      0.0006878690    -0.0011358676    -0.0007980023    -0.0005101257     0.0074737423
  167  C 12  S      0.0000193284     0.0039818811     0.0053151566    -0.0028966568    -0.0178312516
  168  C 12  S     -0.0110242291    -0.0020822768    -0.0617203826     0.0469711260     0.0304548471
  169  C 12  X     -0.0117813343     0.0776600693     0.1456424906     0.0151987095     0.0223423568
  170  C 12  Y     -0.0109008937     0.0564603384     0.0973832844     0.0157569857     0.0095513578
  171  C 12  Z     -0.0147628355     0.1310331989     0.2666548779     0.0077399395    -0.0186548354
  172  C 12  X     -0.0128002596     0.0646280847     0.1996525759     0.0449855586     0.1460984078
  173  C 12  Y     -0.0032163858     0.0618852095     0.1283394589     0.0179951579     0.0158777641
  174  C 12  Z     -0.0025270905     0.1322652063     0.4580821953     0.0001932920    -0.0861434845
  175  C 12 XX     -0.0006610153     0.0016539343    -0.0094330777    -0.0066157808    -0.0002998422
  176  C 12 YY      0.0007135641    -0.0008232864     0.0029870834     0.0118823001    -0.0055623592
  177  C 12 ZZ      0.0000718893    -0.0002933062     0.0074396918    -0.0060657782     0.0018972478
  178  C 12 XY     -0.0000148461     0.0000741743    -0.0022101452     0.0096614262     0.0002610270
  179  C 12 XZ     -0.0010363622     0.0009518139    -0.0077227969    -0.0090304135     0.0012635259
  180  C 12 YZ      0.0008512297    -0.0017056397     0.0052788903     0.0182608601    -0.0050056042
  181  C 13  S     -0.0005203778     0.0006623718    -0.0005485344     0.0020339830     0.0040305631
  182  C 13  S      0.0017259806    -0.0008832904     0.0024481172    -0.0049503942    -0.0103560921
  183  C 13  S      0.0132986811     0.0148050661     0.0320225535    -0.0431914908    -0.1695147789
  184  C 13  X     -0.0059050857     0.0011856458    -0.1103225310    -0.1086822478     0.0306065420
  185  C 13  Y     -0.0024303442    -0.0018491857    -0.0731149861    -0.0766671805     0.0224465416
  186  C 13  Z     -0.0100690623    -0.0007390248    -0.1940438521    -0.2013654830     0.0406553321
  187  C 13  X     -0.0090007163     0.0004973348    -0.1680857223    -0.1579785320     0.0468904171
  188  C 13  Y     -0.0005932169     0.0043258012    -0.1028500546    -0.1284415153    -0.0028705649
  189  C 13  Z     -0.0124810437     0.0020406500    -0.3105502773    -0.3086398978     0.0793119603
  190  C 13 XX      0.0014655940    -0.0100323154    -0.0144877708     0.0078342138    -0.0046817926
  191  C 13 YY     -0.0005334846     0.0030106525     0.0069998073     0.0023501404     0.0000257372
  192  C 13 ZZ     -0.0006606343     0.0069418463     0.0080350108    -0.0109722455     0.0025320745
  193  C 13 XY      0.0001337837    -0.0014347424     0.0002308664     0.0051521091    -0.0007700155
  194  C 13 XZ      0.0008344085    -0.0075856012    -0.0126980575     0.0060398715    -0.0008585318
  195  C 13 YZ     -0.0007031510     0.0054534739     0.0122829376     0.0002609975    -0.0008567580
  196  C 14  S      0.0000328387     0.0002275794     0.0001383332    -0.0000992410    -0.0031033960
  197  C 14  S      0.0004583375     0.0000611389    -0.0000244979     0.0004738164     0.0067830385
  198  C 14  S     -0.0101736563    -0.0088323265    -0.0200146168     0.0212417061     0.1528578231
  199  C 14  X      0.0072775310    -0.0746927379    -0.0445651248     0.1081989317    -0.0251035129
  200  C 14  Y      0.0046687006    -0.0501983069    -0.0305876084     0.0750898929    -0.0064956333
  201  C 14  Z      0.0150398460    -0.1356227187    -0.0780368040     0.1880748077    -0.0587422782
  202  C 14  X      0.0119877290    -0.0718893533    -0.0619169052     0.1656298957    -0.0586937878
  203  C 14  Y      0.0007938327    -0.0555309148    -0.0485882314     0.1226703214     0.0174965755
  204  C 14  Z      0.0145678731    -0.1419543417    -0.1195800019     0.2841436611    -0.0984357805
  205  C 14 XX      0.0005457882    -0.0004130732     0.0112607261     0.0097046186    -0.0010245216
  206  C 14 YY      0.0002216782     0.0005965835     0.0112292807     0.0019928960     0.0004012781
  207  C 14 ZZ     -0.0006675877    -0.0001270406    -0.0224872381    -0.0114618538     0.0025284175
  208  C 14 XY      0.0004674537     0.0004470379     0.0137809464     0.0054272473    -0.0003991805
  209  C 14 XZ      0.0001433699    -0.0005458889     0.0045026100     0.0061674668    -0.0020332159
  210  C 14 YZ      0.0003241883     0.0008727816     0.0122421861     0.0003637139     0.0006254142
  211  C 15  S      0.0008346262     0.0010131041    -0.0004989742     0.0013078143     0.0085004411
  212  C 15  S     -0.0021309856    -0.0027854040     0.0032968608    -0.0049525663    -0.0251733283
  213  C 15  S      0.0264145551     0.0278071477     0.0292729856    -0.0336054341    -0.2630532043
  214  C 15  X      0.0084706132     0.0070318734     0.1499516085     0.0072356199     0.0190553752
  215  C 15  Y      0.0026504531     0.0006541292     0.1033400217     0.0005006282    -0.0085788261
  216  C 15  Z      0.0103474278     0.0084563243     0.2711230534     0.0098674105     0.0176399848
  217  C 15  X     -0.0036461821    -0.0030390078     0.2211424754     0.0185286015     0.0822699801
  218  C 15  Y      0.0073111780     0.0116324073     0.1573101702     0.0170150866     0.0176565217
  219  C 15  Z      0.0146418581     0.0145823443     0.4123794038     0.0092254822    -0.0123986299
  220  C 15 XX      0.0005300457    -0.0043572610     0.0085585871     0.0056733260    -0.0054777659
  221  C 15 YY     -0.0009855586     0.0068700809    -0.0023511590    -0.0121078344     0.0036094851
  222  C 15 ZZ      0.0001759102    -0.0029350262    -0.0053992985     0.0053529598    -0.0038573801
  223  C 15 XY     -0.0004777128     0.0041169369     0.0012006903    -0.0080070262     0.0026960278
  224  C 15 XZ      0.0001553232    -0.0054293640     0.0063770708     0.0091907219    -0.0001851872
  225  C 15 YZ     -0.0007766868     0.0100302543    -0.0046858830    -0.0181762651     0.0028214040
  226  H 16  S     -0.0294578633     0.0331659817    -0.0114667554     0.0251536561     0.0455127660
  227  H 16  S     -0.0278769817     0.0516625735     0.0670760594     0.0778123388     0.2995409763
  228  H 17  S     -0.0273589909    -0.0039070288    -0.0090162665     0.0403989368     0.0164854126
  229  H 17  S     -0.0072924453    -0.0120066207    -0.1272663425    -0.0018082177     0.1642908317
  230  H 18  S     -0.0113945890     0.0032921986     0.0045139984    -0.0022673902     0.0072577512
  231  H 18  S      0.0068136303     0.0216616565    -0.0102775876     0.0818798172     0.2364540985
  232  H 19  S      0.0136739744    -0.0332577969     0.0081146390    -0.0298137430    -0.0086131157
  233  H 19  S      0.0133408333    -0.0346391017     0.0258970192    -0.0458301484     0.4499138768
  234  H 20  S     -0.0075268954    -0.0069622436     0.0066057677    -0.0147802114    -0.0368520261
  235  H 20  S      0.0209994678     0.0196507833     0.0512835103    -0.0717990757     0.0340421491
  236  H 21  S      0.0030386953     0.0040339582     0.0000014577     0.0110998723     0.0345707949
  237  H 21  S     -0.0233072630    -0.0203854930     0.0777293096    -0.0042660562     0.3030207248
  238  H 22  S     -0.0004795169     0.0044393655    -0.0036642456     0.0066058771     0.0211753775
  239  H 22  S     -0.0052731245     0.0162239061    -0.0194186354     0.0844225437     0.3139969812
  240  H 23  S      0.0015081137     0.0020142292     0.0010812192     0.0025341197     0.0106731016
  241  H 23  S     -0.0033128595    -0.0024257171    -0.0404867150     0.0318280584     0.1914564810
  242  H 24  S     -0.0014346620     0.0021009936    -0.0010282792     0.0037188003     0.0063561387
  243  H 24  S     -0.0020887026     0.0027556588    -0.0023928391     0.0178938948     0.0609896051
  244  H 25  S     -0.0004969671    -0.0009030559     0.0002835186    -0.0001990961    -0.0016774349
  245  H 25  S     -0.0010790725    -0.0016138894     0.0011454052    -0.0012160638    -0.0143640171
  246  H 26  S      0.0025832006     0.0009503369     0.0009617894    -0.0034011788    -0.0112976692
  247  H 26  S      0.0035417703     0.0009761136    -0.0008648477    -0.0041301468     0.0145886677

                         56               57               58               59               60
                    0.0663225776     0.0707955034     0.0867812559     0.1032468671     0.1057373895
    1  C  1  S     -0.0249728342     0.0152302148     0.0276029139     0.0008841350    -0.0109752992
    2  C  1  S      0.0348464704    -0.0581949717    -0.0754667878    -0.0248998469     0.0033880028
    3  C  1  S      0.5309000255    -0.1513558599    -0.0037438770     0.4452737750     0.1273095945
    4  C  1  X     -0.1709589092     0.0221538030    -0.0450183753    -0.0067600682    -0.0191751333
    5  C  1  Y     -0.0945890098    -0.0457465236    -0.0030344756    -0.0062285688     0.0343061032
    6  C  1  Z     -0.1931850483     0.0424775546    -0.0059714282    -0.0096166725     0.0234312134
    7  C  1  X     -0.4103492180    -0.2545885525     0.0284750885     0.0578338344    -0.1709999499
    8  C  1  Y     -0.1266432904     0.0198120139    -0.1411107513    -0.1869639237     0.1969018873
    9  C  1  Z     -0.3496503602     0.2161146963    -0.0427070604     0.1026711441     0.0524356395
   10  C  1 XX      0.0095814898    -0.0013663159    -0.0043949831    -0.0020601120     0.0049063084
   11  C  1 YY     -0.0033096918    -0.0060114543    -0.0024508484    -0.0046580723    -0.0025480542
   12  C  1 ZZ      0.0003801448    -0.0066663024    -0.0070890516     0.0042164878    -0.0031270487
   13  C  1 XY     -0.0088978839    -0.0046013522    -0.0075391589     0.0004481249    -0.0011834755
   14  C  1 XZ      0.0021823137     0.0006033212     0.0007383225     0.0017162438    -0.0018076531
   15  C  1 YZ     -0.0118080759     0.0049040510    -0.0000175861     0.0060794245    -0.0013955958
   16  C  2  S      0.0193665619     0.0262650235    -0.0018234768    -0.0029417085    -0.0043470899
   17  C  2  S     -0.0241900679    -0.0869501159    -0.0142980551    -0.0123207096     0.0454435939
   18  C  2  S     -0.3758997020     0.4865653022     0.3992717038     0.2787308739    -0.8140544015
   19  C  2  X      0.0224607445    -0.0126855186    -0.0191742503     0.0127017336     0.0355756315
   20  C  2  Y     -0.0049407954    -0.0168282434    -0.0223833318     0.0413399909     0.0260595049
   21  C  2  Z      0.0086622059     0.0083259422     0.0082861065    -0.0371833259    -0.0280994014
   22  C  2  X      0.2606207372     0.4523834323     0.0007710049    -0.2182527699    -0.0033210871
   23  C  2  Y      0.1132731343     0.0766681280     0.0514731229     0.0730881335    -0.0508987425
   24  C  2  Z      0.0207470367    -0.3094498433    -0.0406443448     0.0179533819     0.0352105249
   25  C  2 XX      0.0113827630     0.0024360977     0.0036311659    -0.0073541879     0.0019623898
   26  C  2 YY      0.0060934653    -0.0211107653    -0.0074520092    -0.0016574949     0.0057066955
   27  C  2 ZZ     -0.0219147349    -0.0002332689     0.0001979344     0.0093455922     0.0000449831
   28  C  2 XY      0.0219329769    -0.0047081386     0.0064486089    -0.0010751518    -0.0007776637
   29  C  2 XZ      0.0087979810    -0.0141916662    -0.0055240154     0.0000840013     0.0026689565
   30  C  2 YZ      0.0151942322     0.0030923313     0.0025023012     0.0007603483    -0.0022385694
   31  C  3  S      0.0170306180     0.0438780669    -0.0137273153     0.0276526739     0.0277697364
   32  C  3  S     -0.0426594014    -0.0862997507     0.0088999569    -0.0361558709    -0.0348650169
   33  C  3  S     -0.0178340368    -0.8311000652     0.5192219116    -0.8768015255    -0.8549698006
   34  C  3  X      0.0641731076     0.0128260892    -0.0048693758     0.0083252122     0.0144199323
   35  C  3  Y      0.0565067759     0.0883052934    -0.0192960353     0.0795554210     0.0897669794
   36  C  3  Z      0.0163460662    -0.0921073510     0.0323011327     0.0066570233    -0.1085984051
   37  C  3  X     -0.0632991007    -0.0791078591    -0.0631941724    -0.0775326887     0.0064215383
   38  C  3  Y      0.2564765225     0.3804495047     0.0682250614     0.4184228443     0.2474076606
   39  C  3  Z     -0.0650335304    -0.1331400442     0.0955961000     0.1776304389    -0.3186279782
   40  C  3 XX     -0.0033748016    -0.0090332978    -0.0008626529    -0.0007699758    -0.0026003835
   41  C  3 YY     -0.0026275664    -0.0027640659     0.0016084596    -0.0057947952    -0.0035710164
   42  C  3 ZZ     -0.0037610871    -0.0073381429     0.0040537217    -0.0026447078    -0.0041396712
   43  C  3 XY     -0.0023376650    -0.0022212188     0.0024049920     0.0070040083    -0.0006696682
   44  C  3 XZ     -0.0070758229     0.0028963267    -0.0007794665     0.0019345054    -0.0006433330
   45  C  3 YZ     -0.0038035152    -0.0057374672    -0.0075376810     0.0087081055    -0.0020994708
   46  C  4  S      0.0137628409     0.0287463167     0.0151956284    -0.0352984631     0.0262363295
   47  C  4  S     -0.0227918613    -0.0715573225    -0.0368322293     0.0383739817    -0.0400147174
   48  C  4  S     -0.5061815173    -0.3218470666    -0.1756117425     1.1298829067    -0.6824327158
   49  C  4  X     -0.2166734080     0.0609884675     0.0156718831     0.0541374863    -0.0163647154
   50  C  4  Y     -0.0189823525     0.0719700522     0.0070509340    -0.1124145646     0.0828984195
   51  C  4  Z     -0.0039807161     0.0490498562     0.0070499031    -0.0200946311     0.0456517854
   52  C  4  X     -0.5525797140     0.0862131922    -0.0032184122     0.1690797055    -0.0909806438
   53  C  4  Y     -0.1894558894     0.1653248335     0.0717303109    -0.3103774146     0.1742895397
   54  C  4  Z     -0.0448855235     0.2106452814    -0.0673288269     0.1130469518     0.2819023334
   55  C  4 XX      0.0129750225    -0.0084082408    -0.0033326677     0.0085011615    -0.0040606084
   56  C  4 YY     -0.0073627719     0.0015252444    -0.0005938023    -0.0005074422    -0.0030699177
   57  C  4 ZZ     -0.0087324843    -0.0097733175    -0.0040202256     0.0026465094    -0.0033644768
   58  C  4 XY      0.0116927383     0.0006309451     0.0022317027    -0.0022056345     0.0029864474
   59  C  4 XZ     -0.0005988672     0.0011250730    -0.0014035720    -0.0046718519     0.0037785966
   60  C  4 YZ      0.0015821162     0.0068589007     0.0041722546    -0.0040632829     0.0008332685
   61  C  5  S      0.0036088778     0.0216949155     0.0190468752    -0.0378488369    -0.0098831970
   62  C  5  S     -0.0396300305    -0.0421586755    -0.0487432929     0.0726132050     0.0293703387
   63  C  5  S      0.4502853091    -0.5567605372    -0.3573687832     0.9112768621     0.1438914124
   64  C  5  X      0.1650680462    -0.0265548730     0.0129964501     0.0018890515    -0.0058898172
   65  C  5  Y      0.0331323363    -0.0256500627    -0.0129499260     0.0582052722    -0.0070957530
   66  C  5  Z     -0.0306433452     0.0917252136     0.0656677782    -0.1426932589    -0.0351175282
   67  C  5  X      0.3091921182    -0.0898081000    -0.0087514074    -0.0373940383     0.0153191592
   68  C  5  Y     -0.0683926035    -0.0910994936     0.0212070130     0.2787428186    -0.1957650761
   69  C  5  Z      0.1067575585     0.1347623960     0.1983878779    -0.4702153671    -0.2143704966
   70  C  5 XX      0.0047909553    -0.0065027904    -0.0020844169     0.0082803976     0.0003730377
   71  C  5 YY     -0.0072408632    -0.0099737839    -0.0093330753     0.0090879249     0.0027205182
   72  C  5 ZZ     -0.0012684074     0.0043367955     0.0003527529     0.0006397964     0.0037731241
   73  C  5 XY      0.0043349130    -0.0028876899    -0.0037329696    -0.0045273095     0.0020499777
   74  C  5 XZ      0.0040015113     0.0040071894     0.0031144916    -0.0061739050    -0.0003147521
   75  C  5 YZ     -0.0007896034    -0.0067062800    -0.0013656696     0.0026380056    -0.0033505850
   76  C  6  S      0.0092857904     0.0079802774     0.0218139153    -0.0102200491    -0.0234083154
   77  C  6  S     -0.0254333871    -0.0321274795    -0.0531186227     0.0279364251     0.0317319655
   78  C  6  S      0.0440271967     0.3110483790    -0.3455847737     0.1155795726     0.9219697625
   79  C  6  X     -0.0256860329     0.1110606445     0.0152315006    -0.0403712416    -0.0109024922
   80  C  6  Y     -0.0348741161    -0.0801360554    -0.0971012448     0.0708316172     0.1128640172
   81  C  6  Z      0.0067477684     0.0186514077     0.0300493715     0.0497472009    -0.0247396325
   82  C  6  X      0.0667887151     0.1939584384    -0.0389137920    -0.2972852717     0.0212843237
   83  C  6  Y     -0.1546046853    -0.4600893021    -0.4115222898     0.2695165107     0.3194669090
   84  C  6  Z      0.1374672273     0.1321393846     0.2281166429     0.3451496033    -0.1866866850
   85  C  6 XX     -0.0096599455    -0.0045709286    -0.0042402057     0.0059549385    -0.0000945173
   86  C  6 YY      0.0035109034     0.0106766055     0.0019338254    -0.0059115286     0.0052952411
   87  C  6 ZZ      0.0009193094    -0.0112046805    -0.0095346301     0.0070657196     0.0037911650
   88  C  6 XY     -0.0045395812    -0.0018044334    -0.0031490698     0.0004443227     0.0015490436
   89  C  6 XZ     -0.0045036818     0.0066086999     0.0029792963     0.0055167734    -0.0035279829
   90  C  6 YZ      0.0021015213    -0.0010257021     0.0022632438    -0.0014425586    -0.0015516533
   91  C  7  S      0.0018742557     0.0466922169     0.0512218048     0.0645950077    -0.0315321610
   92  C  7  S      0.0345044676    -0.0581409581    -0.0660660718    -0.0818406737     0.0496345865
   93  C  7  S     -0.5526084037    -1.2608763212    -1.3071847623    -1.7054372502     0.7126881900
   94  C  7  X      0.0275817298     0.0319080637     0.0249126455     0.1040855433    -0.0339267861
   95  C  7  Y     -0.0028763343    -0.0575082723    -0.0112606579    -0.0523739049     0.0198290503
   96  C  7  Z     -0.0209991409    -0.0445881973    -0.0416656022    -0.1106701145     0.0476722898
   97  C  7  X     -0.0424961831     0.0938208610     0.0532827817     0.3318613909    -0.1079073236
   98  C  7  Y      0.0510104413    -0.1124642959     0.0461486451    -0.2224517795    -0.0416550679
   99  C  7  Z      0.1062591763     0.0277903775    -0.0173426356    -0.2698428895     0.2045012177
  100  C  7 XX      0.0002294906    -0.0010682728    -0.0051361275    -0.0028704525     0.0024716946
  101  C  7 YY      0.0029542249    -0.0124339602    -0.0057698964    -0.0038034801     0.0022576082
  102  C  7 ZZ      0.0037577469    -0.0014862993    -0.0047821099    -0.0125268353     0.0063186139
  103  C  7 XY     -0.0008336067     0.0029343755    -0.0002781536    -0.0012568430     0.0004941309
  104  C  7 XZ      0.0008797341    -0.0057877495    -0.0009141389     0.0004384277     0.0001493682
  105  C  7 YZ     -0.0004088532     0.0056724646     0.0008967908    -0.0073755386     0.0033583832
  106  C  8  S     -0.0055759641    -0.0087036821    -0.0053232504    -0.0005265620    -0.0059863099
  107  C  8  S      0.0062555831     0.0329034391     0.0187197506     0.0088295978     0.0074973658
  108  C  8  S      0.0660831152    -0.0745954864     0.0900642061    -0.2804175911    -0.0859991496
  109  C  8  X      0.1059653985     0.0446605165     0.0224506108    -0.0428539989     0.0066861692
  110  C  8  Y      0.0638659884    -0.1638052101    -0.0531098761     0.0069539230     0.0109813303
  111  C  8  Z      0.2232005432    -0.0596191532    -0.0024061423    -0.0601753928     0.0259445238
  112  C  8  X      0.1802079663     0.5526071682     0.2365633532    -0.1612643430    -0.3248756437
  113  C  8  Y      0.1568552715     0.2314182070     0.0762752890    -0.1704449366    -0.2945328259
  114  C  8  Z      0.1997478096    -0.4925842598    -0.1597922707     0.1030054568     0.3088262126
  115  C  8 XX     -0.0126082244    -0.0029084162    -0.0005295937     0.0021638551    -0.0000234948
  116  C  8 YY     -0.0045246864     0.0168671664     0.0029759706    -0.0016795956    -0.0052155229
  117  C  8 ZZ      0.0198601421    -0.0027130974     0.0018873351    -0.0034986333     0.0004291842
  118  C  8 XY     -0.0104978806     0.0023591741     0.0017709649     0.0059789164     0.0031058125
  119  C  8 XZ     -0.0062740036     0.0101878469     0.0023326374    -0.0020841689    -0.0048472015
  120  C  8 YZ     -0.0045778237    -0.0008928673     0.0001538870     0.0005660444    -0.0030721290
  121  N  9  S     -0.0060989168    -0.0142869227    -0.0020958023     0.0137300709     0.0165685237
  122  N  9  S     -0.0115837292    -0.0107552299     0.0091288716     0.0222415136     0.0238347756
  123  N  9  S     -0.1123767448    -0.6345263858    -0.2803893204     0.3305497871     0.5069043864
  124  N  9  X      0.0994094304     0.0336664817    -0.0061883613    -0.0107871745     0.0113317829
  125  N  9  Y      0.0617890804    -0.1477762749    -0.0142695127     0.0065334296     0.0262615977
  126  N  9  Z      0.2061482881    -0.0595201334    -0.0015796499    -0.0375147473     0.0163510837
  127  N  9  X     -0.1080538744     0.0641603266     0.0408317118    -0.0459913619    -0.1126262907
  128  N  9  Y     -0.0710446187     0.2787003687     0.0805682713    -0.0523355390    -0.0985754940
  129  N  9  Z     -0.2816831547    -0.0130483152    -0.0412580043     0.1007021881     0.0563300412
  130  N  9 XX     -0.0031943148    -0.0006475314    -0.0000579030     0.0021217612    -0.0003040990
  131  N  9 YY     -0.0011878566     0.0050707082     0.0026903292    -0.0007688385    -0.0016777721
  132  N  9 ZZ      0.0040869589     0.0004948726     0.0020248151    -0.0018651231     0.0004092385
  133  N  9 XY     -0.0031597486    -0.0017474501     0.0000673215     0.0033777817     0.0034321253
  134  N  9 XZ     -0.0008938162     0.0047353379     0.0023459276    -0.0018929853    -0.0026754101
  135  N  9 YZ     -0.0008268278     0.0013883149     0.0001797702    -0.0005717124    -0.0025436663
  136  C 10  S     -0.0046896664    -0.0024515337    -0.0132551187    -0.0026813134    -0.0131620347
  137  C 10  S      0.0326405716    -0.0098147402     0.0256005344     0.0047644422     0.0261034836
  138  C 10  S     -0.1156785348     0.1279401122    -0.0778491989    -0.0548859276    -0.0812308857
  139  C 10  X      0.0863899811    -0.0260296650    -0.0112472650    -0.0012030387     0.0099734498
  140  C 10  Y      0.0592020676     0.0030067855     0.0289925234    -0.0173654226    -0.0108895712
  141  C 10  Z      0.1643547739    -0.0056129041     0.0224552731    -0.0168061576    -0.0007387133
  142  C 10  X      0.1764145713    -0.2193324967     0.1448485889     0.1677597725    -0.2066458834
  143  C 10  Y      0.0924545544     0.2184411708    -0.0803084431    -0.1671763109     0.2060232137
  144  C 10  Z      0.3187624753     0.0074240975    -0.0012947921    -0.0775315485     0.0405907667
  145  C 10 XX      0.0083878664    -0.0002894100     0.0014227193    -0.0004445475    -0.0035289849
  146  C 10 YY     -0.0014373529     0.0015753821    -0.0051373560     0.0022040665     0.0037184089
  147  C 10 ZZ     -0.0011470384    -0.0012410512     0.0065036451    -0.0014502700     0.0035433288
  148  C 10 XY     -0.0035382760    -0.0069443590     0.0123454133     0.0013424778     0.0008701445
  149  C 10 XZ      0.0033689437     0.0027285101    -0.0013628263     0.0021774657     0.0033605979
  150  C 10 YZ     -0.0058102446     0.0049034805    -0.0044058608    -0.0005353827     0.0007258108
  151  C 11  S      0.0005836426     0.0213635255    -0.0199521838    -0.0067424391    -0.0119340626
  152  C 11  S      0.0016463469    -0.0665381052     0.0361983506     0.0214832482     0.0242792037
  153  C 11  S     -0.0025203338     0.0844580183     0.1723137029    -0.0895507497     0.4394563697
  154  C 11  X     -0.0171050674     0.0141936376    -0.0014532122     0.0189539702     0.0288584418
  155  C 11  Y     -0.0142051222    -0.0336128924     0.0181297989     0.0306819735     0.0562367764
  156  C 11  Z     -0.0183986516     0.0091584130    -0.0034924646     0.0029194869    -0.0480559399
  157  C 11  X     -0.0548886567    -0.0153369491    -0.0358628929     0.0555631494    -0.0180223824
  158  C 11  Y     -0.0342099316    -0.0652508740     0.1327512032     0.1455352492    -0.0157685259
  159  C 11  Z     -0.0198000823     0.0217024497    -0.0392578782    -0.0239427990    -0.0103849561
  160  C 11 XX     -0.0137854834    -0.0053411275     0.0065512517     0.0019881154     0.0084818428
  161  C 11 YY      0.0026171000    -0.0015667381    -0.0048851125     0.0007201314    -0.0046416016
  162  C 11 ZZ      0.0113688490    -0.0066165522     0.0033283369     0.0018602919     0.0028407834
  163  C 11 XY     -0.0025879939     0.0000528918    -0.0057205866     0.0016829165     0.0009702341
  164  C 11 XZ     -0.0102162601     0.0021590384    -0.0015365802    -0.0013061291    -0.0031919939
  165  C 11 YZ      0.0042107941    -0.0022853848     0.0073545073     0.0007024597     0.0018426221
  166  C 12  S      0.0082261473     0.0397970580    -0.0325709102     0.0019041547     0.0268145879
  167  C 12  S     -0.0079014095    -0.0991354083     0.0620704968     0.0023592848    -0.0711042730
  168  C 12  S     -0.1419122687    -0.1890731234     0.4676088102    -0.1294185676    -0.1326812459
  169  C 12  X     -0.0021661389     0.0947973490    -0.0834325674     0.0043835553     0.1028067836
  170  C 12  Y     -0.0096728433     0.0160753803    -0.0309938161    -0.0034721464     0.0285568659
  171  C 12  Z     -0.0535525726    -0.0438406592     0.0603791361    -0.0413421076    -0.0518491664
  172  C 12  X      0.0303160934     0.4009290979    -0.3282133557    -0.0007885471     0.4822334612
  173  C 12  Y     -0.0280622471     0.0006052784     0.0064716562    -0.0390720597     0.0885604438
  174  C 12  Z     -0.1119813005    -0.2211111169     0.1778234761     0.0077773847    -0.3108505911
  175  C 12 XX     -0.0028777968    -0.0048440365    -0.0023433365    -0.0015623108    -0.0085195517
  176  C 12 YY      0.0083549414    -0.0102756865     0.0135797584    -0.0002971224    -0.0031291437
  177  C 12 ZZ     -0.0078434441    -0.0055219117     0.0012345741     0.0010035468    -0.0053340475
  178  C 12 XY      0.0072723362    -0.0018884735    -0.0045526889    -0.0001628102    -0.0023797526
  179  C 12 XZ     -0.0060515936     0.0004656639     0.0068772568    -0.0009683003     0.0048948317
  180  C 12 YZ      0.0128918877     0.0004213752     0.0015338461    -0.0004130316     0.0002123851
  181  C 13  S      0.0023346720     0.0104807543    -0.0415136939    -0.0002549265    -0.0179429249
  182  C 13  S     -0.0046518019    -0.0254698035     0.0908490031     0.0081729386     0.0359542043
  183  C 13  S     -0.0692551774    -0.4641164191     0.7682868640    -0.0240480995    -0.1046809939
  184  C 13  X     -0.0643691312     0.0031674137    -0.0250539590     0.0032568909     0.0003683105
  185  C 13  Y     -0.0285587264     0.0640145987    -0.1247479413     0.0042265278    -0.0184940449
  186  C 13  Z     -0.1190934122    -0.0045785178     0.0431791602    -0.0012933169     0.0188112283
  187  C 13  X     -0.1141757470     0.0555369811    -0.0809678254     0.0101900037    -0.0453932631
  188  C 13  Y     -0.0404833192     0.0411776637    -0.3287418912     0.0183629535    -0.1989200953
  189  C 13  Z     -0.1990721055    -0.0123736270     0.1367603958    -0.0070951374     0.1212607078
  190  C 13 XX      0.0099151810    -0.0082606186     0.0154817621     0.0018098584     0.0007866728
  191  C 13 YY      0.0011750909     0.0020001964    -0.0015023142     0.0003930507     0.0015790344
  192  C 13 ZZ     -0.0125184979     0.0002080128     0.0050698353    -0.0005283014     0.0032985710
  193  C 13 XY      0.0055264294     0.0023788250    -0.0048455794    -0.0005414979    -0.0028328064
  194  C 13 XZ      0.0084571167     0.0012185889    -0.0020046407     0.0019907746     0.0014864545
  195  C 13 YZ     -0.0029717055    -0.0024370244     0.0070240051    -0.0017191966     0.0033808162
  196  C 14  S      0.0033397568     0.0165125189    -0.0325532395    -0.0052923438    -0.0274569170
  197  C 14  S     -0.0065885082    -0.0394833905     0.0705532658     0.0127627800     0.0561307545
  198  C 14  S     -0.0183747048    -0.1086182505     0.5158707244     0.0588537523     0.8237131696
  199  C 14  X      0.0971987602    -0.0312007977     0.0891246928     0.0177089688     0.0874555194
  200  C 14  Y      0.0758544021     0.0150693170    -0.0825118260    -0.0020670131    -0.0810692406
  201  C 14  Z      0.1826338047    -0.0214006055     0.0077606887     0.0060652930    -0.0386986773
  202  C 14  X      0.1650103022    -0.1133233221     0.2406012790     0.0481460111     0.1754744744
  203  C 14  Y      0.1412179948     0.0822928940    -0.2084689030    -0.0267543298    -0.1845796856
  204  C 14  Z      0.3219440445    -0.0298050925    -0.0072138479     0.0143323126    -0.0699655785
  205  C 14 XX      0.0041720533    -0.0009808478     0.0022360814     0.0009533963     0.0055352185
  206  C 14 YY     -0.0040829729    -0.0020354559     0.0040100444    -0.0007033105     0.0021059977
  207  C 14 ZZ     -0.0012379006    -0.0042039096     0.0081486023     0.0023628544     0.0060200124
  208  C 14 XY     -0.0026864473    -0.0051367971     0.0102566324     0.0000026517     0.0064195232
  209  C 14 XZ      0.0038706944    -0.0001394183    -0.0008804374    -0.0007556143    -0.0036788016
  210  C 14 YZ     -0.0050945824     0.0035351193    -0.0057862744    -0.0012971909    -0.0015522414
  211  C 15  S      0.0045430710     0.0061095452    -0.0336305346    -0.0028811919    -0.0303663928
  212  C 15  S     -0.0095781849    -0.0119793018     0.0758534316     0.0071257068     0.0643830688
  213  C 15  S     -0.0490638361    -0.1940686997     0.5054858943     0.1621863258     0.3661585744
  214  C 15  X     -0.0777230440    -0.0166534462     0.0585202194     0.0102245143     0.1181121987
  215  C 15  Y     -0.0531662650     0.0182742689     0.0106206454    -0.0063405895     0.0338634161
  216  C 15  Z     -0.1283444983     0.0288790272    -0.0576575252    -0.0319497420    -0.0554750488
  217  C 15  X     -0.1386841550    -0.0115723076     0.1647855602    -0.0029316643     0.3895764360
  218  C 15  Y     -0.0738209625     0.0036332165     0.0569854205     0.0097341852     0.1527593444
  219  C 15  Z     -0.2163174668     0.0552047081    -0.1460408021    -0.0596119205    -0.2321282587
  220  C 15 XX     -0.0006454582     0.0020519743     0.0011437808    -0.0011418719    -0.0000001822
  221  C 15 YY     -0.0092528019    -0.0027167735     0.0095599013     0.0026360127     0.0116936437
  222  C 15 ZZ      0.0079354238    -0.0007630378     0.0042991465     0.0004673019     0.0018215438
  223  C 15 XY     -0.0065177862     0.0026815168    -0.0066789007    -0.0012419247    -0.0042813193
  224  C 15 XZ      0.0013085357    -0.0028603612     0.0056601741     0.0001008754     0.0055199575
  225  C 15 YZ     -0.0100881599     0.0014251635     0.0008962500    -0.0000206105     0.0002232924
  226  H 16  S      0.0224950638     0.0400274129     0.0113343664    -0.0297652798     0.0319263142
  227  H 16  S      0.3247987936     0.8685239726    -0.1447783333     0.5973552330     0.8584508947
  228  H 17  S     -0.0286488709     0.0425563791     0.0304526841    -0.0453844104     0.0142738201
  229  H 17  S     -0.0215348065     0.6246720417     0.1872626642    -0.8791960107     0.7410253007
  230  H 18  S      0.0233791788     0.0409590143     0.0206520614    -0.0395226580     0.0124283121
  231  H 18  S      0.0045844975     0.5865083748     0.4855368785    -1.1724272445    -0.2605371016
  232  H 19  S      0.0290462842     0.0530838997     0.0274011878    -0.0448680821     0.0092366833
  233  H 19  S      0.2510752642     0.5918986487     0.7379952979    -0.4799617729    -0.8342941616
  234  H 20  S     -0.0164947605     0.0496393247     0.0154088768     0.0299237003    -0.0119992592
  235  H 20  S      0.1406257586     0.6730789856     0.6109108435     1.2128863887    -0.4995001993
  236  H 21  S      0.0103814005     0.0102395457     0.0129099297    -0.0182509487     0.0039282747
  237  H 21  S      0.0909475615     0.5190689255     0.5184044880     0.7642839329    -0.3829360744
  238  H 22  S      0.0079905566     0.0119916709    -0.0508841534    -0.0017348969    -0.0217252206
  239  H 22  S      0.0584818496     0.0431790724    -0.3400833425    -0.1351091802    -0.3080490494
  240  H 23  S      0.0135597506     0.0153498552    -0.0623504196     0.0089884294    -0.0061964436
  241  H 23  S      0.1578653647     0.6519061943    -0.7845389547     0.0541878347     0.7298815778
  242  H 24  S      0.0059817209     0.0209807773    -0.0586331613     0.0024612197    -0.0208971367
  243  H 24  S      0.0892390956     0.3421031124    -0.9764576705     0.0333888460    -0.2881622127
  244  H 25  S      0.0064010590     0.0320362343    -0.0519334946    -0.0061067096    -0.0265478894
  245  H 25  S      0.0606832009     0.2767980001    -0.8036745499    -0.1092850135    -0.8297877866
  246  H 26  S      0.0053158094     0.0165895687    -0.0439418339    -0.0071463318    -0.0495411993
  247  H 26  S      0.0598579705     0.1652930574    -0.6372715700    -0.1391445423    -0.9146028640

                         61               62               63               64               65
                    0.1214394478     0.1307870435     0.1334538764     0.1393815791     0.1533556553
    1  C  1  S     -0.0096165915     0.0230533375     0.0006453011    -0.0032012286     0.0153137242
    2  C  1  S     -0.0033628524    -0.0396188484     0.0001743110     0.0286619027    -0.0477736606
    3  C  1  S      0.3317936538    -0.3221971931    -0.0549838844    -0.4304158135    -0.1171561154
    4  C  1  X     -0.0532689584     0.0411505546     0.0286386177    -0.0191917710    -0.0238431429
    5  C  1  Y     -0.0149369064     0.0029174622     0.0143053531    -0.0455825838     0.0238974687
    6  C  1  Z      0.0065929330     0.0205328089     0.0373493317     0.0318405301     0.0395750438
    7  C  1  X     -0.3771570984     0.0537244348    -0.3811540305     0.1449896505     0.4746227362
    8  C  1  Y      0.1063669465     0.3047561571     0.2457755295    -0.1437139623    -0.2501721494
    9  C  1  Z      0.0826554522    -0.0992375784     0.1932720191     0.0829486355    -0.0963488647
   10  C  1 XX     -0.0029263834    -0.0036422878    -0.0023805113    -0.0049656228    -0.0032604843
   11  C  1 YY     -0.0011265935    -0.0034022910     0.0040859550     0.0075666233     0.0030038146
   12  C  1 ZZ      0.0020933957    -0.0028616039    -0.0034344143     0.0006158600    -0.0106655538
   13  C  1 XY      0.0015844696    -0.0017881593    -0.0037745297     0.0031390779    -0.0066881820
   14  C  1 XZ      0.0001707331    -0.0042073318     0.0019783304     0.0036192542     0.0014788633
   15  C  1 YZ     -0.0066806790    -0.0060772185    -0.0025249367    -0.0048335918    -0.0030073978
   16  C  2  S     -0.0223466445    -0.0202753100     0.0073295049    -0.0191877460    -0.0334611708
   17  C  2  S      0.0458845133     0.0417738983    -0.0071661549     0.0268312579     0.1125828257
   18  C  2  S      0.1818242680     0.0545706274    -0.2041320343     0.5531907643    -0.5976023724
   19  C  2  X     -0.0198321230    -0.0271423685    -0.0096368440    -0.0584177150     0.0109188370
   20  C  2  Y      0.0225385698    -0.0221797650    -0.0435206548    -0.0365428822     0.0062074967
   21  C  2  Z     -0.0438021177    -0.0787044038    -0.0249677843    -0.0255818952    -0.0335567284
   22  C  2  X      0.0364497262     0.0160709978     0.2278968817     0.0719722742    -0.5450344123
   23  C  2  Y      0.1480315835     0.1987579703     0.0161829044    -0.0877599662    -0.2374208545
   24  C  2  Z     -0.1310031564    -0.2374564309    -0.2107341702    -0.1026185959     0.2846350316
   25  C  2 XX      0.0016699372     0.0097070295     0.0010611858     0.0058160526     0.0097869081
   26  C  2 YY      0.0073176667    -0.0002562345    -0.0014018945    -0.0011368455     0.0053299626
   27  C  2 ZZ      0.0025569621    -0.0005653115    -0.0006100586     0.0013252458     0.0052077110
   28  C  2 XY      0.0014192219     0.0038791244     0.0042430939    -0.0010465490     0.0061742237
   29  C  2 XZ      0.0057667995     0.0025975266    -0.0009842887     0.0012928716     0.0001699412
   30  C  2 YZ      0.0051639071     0.0033460993    -0.0016900025     0.0023439948    -0.0040631799
   31  C  3  S     -0.0397671904    -0.0495257396     0.0118004331     0.0122719980     0.0313578385
   32  C  3  S      0.0859371249     0.0866705973    -0.0098706705    -0.0370064854    -0.0899176389
   33  C  3  S      0.1714457936     1.0768820773    -0.7093995071     0.0732168503     0.0202364833
   34  C  3  X     -0.0839911679    -0.0179587958    -0.0262956938    -0.0308121223     0.0130931854
   35  C  3  Y     -0.0055905149    -0.0310520676     0.0255085230    -0.0090370328     0.0516863126
   36  C  3  Z     -0.0106932152     0.0159611572    -0.0370505270    -0.0465874990    -0.0655379576
   37  C  3  X     -0.2232304237     0.0207008003    -0.1603041961     0.1881588152     0.1932775640
   38  C  3  Y     -0.1672994636    -0.2347817448    -0.0936123887     0.1024899671     0.4193438356
   39  C  3  Z      0.2078983770     0.0879585416    -0.0494988588    -0.1437954997    -0.4742359284
   40  C  3 XX      0.0151711048     0.0046326046    -0.0038903178     0.0029798991    -0.0077558189
   41  C  3 YY     -0.0000496510     0.0158422168     0.0058054681     0.0002045063    -0.0060989892
   42  C  3 ZZ      0.0037839469     0.0007858237    -0.0058469208    -0.0109008284    -0.0042544624
   43  C  3 XY     -0.0063328253    -0.0023540696     0.0032820394    -0.0138952609     0.0011076060
   44  C  3 XZ     -0.0029966233     0.0006651440    -0.0006155164    -0.0038956862    -0.0019918986
   45  C  3 YZ     -0.0061033113     0.0007897768     0.0029104048     0.0017791763    -0.0020245163
   46  C  4  S      0.0817060313     0.0468956490     0.0345541551    -0.0037268979    -0.0109372078
   47  C  4  S     -0.1695577349    -0.0807627851    -0.0618814057     0.0026273712     0.0268989337
   48  C  4  S     -1.2299361555    -0.6707582886    -0.4425323293     0.4208085066    -0.0361245271
   49  C  4  X     -0.0164327184     0.0270522817     0.0302261477    -0.0295292993     0.0081297444
   50  C  4  Y      0.1052295510     0.0138040599     0.0235517169    -0.0775739035    -0.0188006649
   51  C  4  Z      0.0479405742     0.0215385915     0.0373067674    -0.0742062960    -0.0032372655
   52  C  4  X     -0.0899053772     0.0824307785     0.0616659308     0.0859536571    -0.0094813255
   53  C  4  Y      0.5391985405     0.2062247529     0.1303539412    -0.2602614241    -0.1710741898
   54  C  4  Z      0.3095057180     0.1450122642     0.3168451795    -0.1925832795    -0.0778615430
   55  C  4 XX     -0.0139579668    -0.0131333389    -0.0090115952    -0.0027506047    -0.0005244668
   56  C  4 YY     -0.0183912932    -0.0024265301     0.0002060300     0.0015890117     0.0048775051
   57  C  4 ZZ     -0.0037298120    -0.0036039794    -0.0063857871     0.0031679227    -0.0007483803
   58  C  4 XY      0.0003488244    -0.0035859583    -0.0016336014    -0.0068880780     0.0024801343
   59  C  4 XZ     -0.0018395471     0.0016774100     0.0009672010     0.0023257535     0.0020243325
   60  C  4 YZ      0.0024998647    -0.0038112786    -0.0057016407     0.0013638060     0.0012959335
   61  C  5  S     -0.0082684850    -0.0605865219    -0.0664279430    -0.0153983223     0.0085816338
   62  C  5  S      0.0047617241     0.1214621748     0.1379178997     0.0342519917    -0.0036368115
   63  C  5  S      0.1908313975     0.8197770378     0.8945323456     0.4253283856    -0.1485081177
   64  C  5  X      0.0016023789    -0.0454622211    -0.0431820590    -0.0630863626    -0.0053609888
   65  C  5  Y     -0.0094764557     0.0127648233     0.0204341496     0.0057905101    -0.0294315015
   66  C  5  Z     -0.0384119111    -0.0630980681    -0.0694491586    -0.0847371177    -0.0182425540
   67  C  5  X      0.0192216130    -0.2032255628    -0.1485906973    -0.1512958602    -0.0557198353
   68  C  5  Y     -0.1944173366     0.1589538791     0.1184397067     0.1644163170    -0.0855651958
   69  C  5  Z     -0.2599044926    -0.4459579127    -0.4897653133    -0.2751740349    -0.0696881741
   70  C  5 XX      0.0048631930     0.0172475020     0.0140839266     0.0056765853     0.0000617944
   71  C  5 YY     -0.0054588033     0.0027144629     0.0069791653    -0.0012535080    -0.0029180063
   72  C  5 ZZ      0.0051828126     0.0081990469     0.0092095332     0.0052625086     0.0024117961
   73  C  5 XY     -0.0014385246    -0.0000116894    -0.0012981262     0.0043160242    -0.0011040480
   74  C  5 XZ     -0.0040477610     0.0051578685     0.0041228798     0.0018479267     0.0034975333
   75  C  5 YZ      0.0042335471    -0.0023649340    -0.0052513933     0.0023672494    -0.0020409143
   76  C  6  S     -0.0283407465     0.0573877621     0.0381129604     0.0307961740     0.0059524358
   77  C  6  S      0.0454332206    -0.1185895804    -0.0891159300    -0.0529774258    -0.0228538340
   78  C  6  S      0.9645762584    -0.7841229242    -0.1924848711    -0.6230456815     0.0468707829
   79  C  6  X     -0.0675730315     0.0754896137     0.0672861398     0.0314989314    -0.0292424499
   80  C  6  Y      0.1108265016    -0.0714224715    -0.0232147191    -0.0807982943    -0.0257147569
   81  C  6  Z      0.0094207495     0.0136559506     0.0301848550    -0.0156453266     0.0060591391
   82  C  6  X     -0.2202786948     0.1330753424     0.1936818815     0.2950722007    -0.1450915450
   83  C  6  Y      0.3455985118    -0.5803865437    -0.3805507112    -0.3661920789    -0.1549794689
   84  C  6  Z      0.1836907456     0.2047241905     0.0848010708     0.1060920974     0.0271768780
   85  C  6 XX      0.0095355451    -0.0105558650    -0.0118575003     0.0003735233    -0.0030614981
   86  C  6 YY      0.0045580787    -0.0095227036    -0.0051874739    -0.0038132162     0.0028387296
   87  C  6 ZZ     -0.0012647690    -0.0070644860    -0.0023347419    -0.0099618745    -0.0052091196
   88  C  6 XY      0.0039805662    -0.0022471968    -0.0036690519     0.0044605741    -0.0030220556
   89  C  6 XZ     -0.0043256915    -0.0002419180     0.0045939696    -0.0080136552    -0.0044601299
   90  C  6 YZ      0.0062169673     0.0061648753     0.0020805841    -0.0010779181    -0.0026117005
   91  C  7  S      0.0556099933    -0.0021306234    -0.0268853553    -0.0244159197    -0.0132596634
   92  C  7  S     -0.0671045921     0.0219054372     0.0418198354     0.0376758089     0.0283196779
   93  C  7  S     -1.1694085751    -0.3195801008     0.4951152991     0.2327343948    -0.0386990416
   94  C  7  X     -0.1071773156     0.0433438117     0.1113849559    -0.2533610655    -0.0250665187
   95  C  7  Y     -0.0277669097     0.0121970251     0.0218193187    -0.0852679141    -0.0123161716
   96  C  7  Z     -0.0689287537    -0.0074688259     0.0586466617    -0.1203411643     0.0104484117
   97  C  7  X     -0.3696860728     0.0583496926     0.3776284713    -1.0838585095    -0.1930086203
   98  C  7  Y     -0.1880586070     0.2670378691     0.0946110176    -0.1967768357    -0.0450560793
   99  C  7  Z     -0.2346447002     0.0310234466     0.2596880965    -0.4206848575     0.2538513460
  100  C  7 XX     -0.0134552293     0.0024945634     0.0060120401     0.0005929995     0.0000275475
  101  C  7 YY      0.0043183448     0.0059636829     0.0044250742     0.0002933365    -0.0022263542
  102  C  7 ZZ     -0.0049378019    -0.0053017663    -0.0011454636     0.0055547589     0.0068579110
  103  C  7 XY      0.0037949856    -0.0015785974     0.0011770485     0.0034169371    -0.0016486979
  104  C  7 XZ      0.0087845250    -0.0012433054    -0.0051315441     0.0025530973    -0.0002307409
  105  C  7 YZ      0.0028121652     0.0080740016     0.0050823017     0.0050071607    -0.0001406547
  106  C  8  S      0.0091365342     0.0008580403    -0.0090460613     0.0101989939    -0.0076086546
  107  C  8  S     -0.0148468317     0.0081686998     0.0252868655    -0.0133483401     0.0119793966
  108  C  8  S     -0.4538713482    -0.3522538832    -0.1941094103    -0.0684566355     0.1818301963
  109  C  8  X      0.0139069121     0.0413345483    -0.0166078196     0.0519451635     0.0065769911
  110  C  8  Y      0.0458159370     0.0109924835     0.0079080469    -0.0587569636    -0.0004708571
  111  C  8  Z      0.0115841159     0.0450440425     0.0310202518    -0.0286519946     0.0213901591
  112  C  8  X      0.0177475561     0.1405602654     0.0212096157     0.2781925341    -0.5361831324
  113  C  8  Y     -0.0368346906    -0.0040369434     0.1434099886     0.1610877089    -0.5766543793
  114  C  8  Z      0.0812673389     0.1053700778     0.0303239664    -0.1464748426     0.5423067478
  115  C  8 XX     -0.0030583878    -0.0019263149    -0.0000645873    -0.0022030882     0.0009635500
  116  C  8 YY     -0.0044394715    -0.0019056981     0.0059820758     0.0045900805    -0.0079836238
  117  C  8 ZZ     -0.0007925939    -0.0003415423     0.0009502386    -0.0028833269    -0.0009074933
  118  C  8 XY      0.0042010323     0.0019233139    -0.0044548810    -0.0000255060     0.0070080865
  119  C  8 XZ     -0.0040513058    -0.0052615879     0.0011322247     0.0015356487    -0.0071538200
  120  C  8 YZ     -0.0006212890    -0.0021211400     0.0015603100    -0.0002673902    -0.0046549413
  121  N  9  S      0.0135827189     0.0158811184    -0.0100984307    -0.0036073179     0.0285590915
  122  N  9  S      0.0274638971     0.0388385752    -0.0352055893     0.0031940917     0.0510506068
  123  N  9  S      0.2148502744     0.1156719404     0.0109784837    -0.2819316627     0.7737626736
  124  N  9  X      0.0360752653     0.0216792682     0.0163705398     0.0381556297    -0.0104785882
  125  N  9  Y      0.0163929056     0.0543695260    -0.0061120253    -0.0375851428     0.0566822860
  126  N  9  Z      0.0121840100     0.0543719862     0.0299555293     0.0018599744     0.0131046818
  127  N  9  X     -0.0826527639    -0.0801424180    -0.0156322388     0.0050950028    -0.1588693078
  128  N  9  Y     -0.0525997528    -0.0577259759    -0.0270727555     0.0903652520    -0.1463359585
  129  N  9  Z      0.0066935722    -0.0603577895    -0.0354029911    -0.0529494906     0.0926913226
  130  N  9 XX      0.0016843813     0.0004956605    -0.0018580559    -0.0004290320     0.0002965035
  131  N  9 YY     -0.0009164852     0.0010579974    -0.0017818658     0.0040574989    -0.0013828733
  132  N  9 ZZ      0.0010721328     0.0026581935    -0.0031184450    -0.0001668575     0.0017781278
  133  N  9 XY      0.0017224772     0.0023717414    -0.0022009915    -0.0006681424     0.0063899844
  134  N  9 XZ     -0.0028020163    -0.0019480882    -0.0010509719     0.0021069248    -0.0030263752
  135  N  9 YZ     -0.0010583228    -0.0022027659     0.0007010153     0.0002009476    -0.0040202649
  136  C 10  S      0.0154867636     0.0012212008    -0.0089149163    -0.0010791900     0.0053448410
  137  C 10  S     -0.0592713212    -0.0017347708     0.0232382287    -0.0011209006     0.0078994873
  138  C 10  S      0.2140165763     0.0822671428     0.1204250007    -0.0203142696    -0.9267554520
  139  C 10  X      0.0172781563     0.0003074296    -0.0099655465    -0.0015600375    -0.0679163941
  140  C 10  Y      0.0101542983     0.0533077861    -0.0049633146    -0.0424456338     0.0428611162
  141  C 10  Z      0.0371763564     0.0069869523     0.0305761583    -0.0193523068     0.0023126367
  142  C 10  X      0.0320695068    -0.1809056713    -0.2086013571    -0.0559062919     0.0480042558
  143  C 10  Y      0.2095725184     0.0880795967     0.4171163712    -0.0927733449    -0.1363977272
  144  C 10  Z     -0.0089553305     0.1143554089    -0.0029049550     0.0036729309    -0.0164238372
  145  C 10 XX      0.0008204295    -0.0058550438     0.0058138495     0.0052210318    -0.0017841352
  146  C 10 YY     -0.0108359928     0.0037826192    -0.0045189191    -0.0040186572    -0.0046044552
  147  C 10 ZZ      0.0000710597     0.0030358414     0.0043351869    -0.0015565656     0.0043595022
  148  C 10 XY      0.0002488060     0.0015275384    -0.0037222738    -0.0031633579     0.0147848261
  149  C 10 XZ     -0.0009590763     0.0008356109    -0.0027469955    -0.0044839411    -0.0064943640
  150  C 10 YZ      0.0004318083    -0.0027583491     0.0068065145     0.0047578268    -0.0032472061
  151  C 11  S     -0.0060079062    -0.0100679423     0.0091527204    -0.0009928200    -0.0470731831
  152  C 11  S     -0.0002755992     0.0249357217    -0.0261882082     0.0082811727     0.1211444730
  153  C 11  S      0.0140441462     0.4554522707    -0.2287222333    -0.0240650861     1.1782913546
  154  C 11  X     -0.0167663848    -0.0087774837    -0.0159553802    -0.0106910575    -0.0170987227
  155  C 11  Y     -0.0063227162     0.0758961945    -0.0851216797    -0.0359879871     0.1161736029
  156  C 11  Z      0.0041434407    -0.0639569444     0.0043245555     0.0162540364    -0.0423783106
  157  C 11  X      0.0866938178    -0.1020299704     0.0463430248     0.0004379459    -0.0147879891
  158  C 11  Y     -0.0757347575     0.1418513924    -0.3537802678    -0.0463136674     0.3203279720
  159  C 11  Z     -0.0838031187    -0.0762242416     0.0351557262     0.0494201247    -0.1044290690
  160  C 11 XX     -0.0042973990     0.0077427586    -0.0056324025    -0.0006219184     0.0119282113
  161  C 11 YY      0.0021173710    -0.0015192541    -0.0008103510     0.0018227669     0.0120050923
  162  C 11 ZZ      0.0025485247     0.0015335400    -0.0004711955    -0.0004633410     0.0051302207
  163  C 11 XY      0.0006436918    -0.0044537484     0.0048694909     0.0037509663    -0.0089256179
  164  C 11 XZ      0.0023385419    -0.0011696091     0.0027032916     0.0007075595     0.0027304261
  165  C 11 YZ     -0.0021377682     0.0020415236    -0.0045900908    -0.0015602189     0.0038495357
  166  C 12  S     -0.0063794101    -0.0077517209     0.0224783883     0.0240922813    -0.0059684783
  167  C 12  S     -0.0152457240    -0.0011904118    -0.0642561392    -0.0446315897     0.0128668771
  168  C 12  S      0.5149908328    -0.0880865324     0.2872486223    -0.5133226885     0.6815711782
  169  C 12  X     -0.0406407758     0.0338729728    -0.0087861927     0.0311255737    -0.0518772403
  170  C 12  Y     -0.0081976862     0.0165854553    -0.0081216918    -0.0140557446     0.0214082759
  171  C 12  Z      0.0673231571     0.0082165822     0.0311235752    -0.0376969933    -0.0039973076
  172  C 12  X     -0.1401931146     0.0059260790     0.1600985456     0.1397322112    -0.1347558925
  173  C 12  Y     -0.0235149570     0.0066770621     0.1713893664     0.0674659830     0.1769643104
  174  C 12  Z      0.0757415816    -0.0300348572    -0.1954513510    -0.0919481142    -0.0042798080
  175  C 12 XX      0.0012642180     0.0035679742    -0.0063777187    -0.0052018411     0.0035997436
  176  C 12 YY      0.0011896569    -0.0050486201     0.0015525730    -0.0023762696     0.0026194197
  177  C 12 ZZ     -0.0018666727     0.0002054028    -0.0065652592    -0.0030816883    -0.0027309121
  178  C 12 XY      0.0010222466     0.0024925054    -0.0023028123    -0.0017246378    -0.0156533220
  179  C 12 XZ      0.0021540841     0.0010123902     0.0042252905    -0.0007570296     0.0020680964
  180  C 12 YZ      0.0017363884     0.0015016221    -0.0024662934    -0.0020583123     0.0054521926
  181  C 13  S     -0.0007594833     0.0353537913    -0.0402457293    -0.0135434691    -0.0583381900
  182  C 13  S     -0.0076109956    -0.0850800351     0.0818788720     0.0331745440     0.1406030870
  183  C 13  S      0.0878200053    -0.6674669397     0.7044249679     0.2712950851     0.6002316473
  184  C 13  X     -0.0004675949     0.0334417750    -0.0263815769    -0.0134087268     0.0014494143
  185  C 13  Y     -0.0219794925     0.1146335574    -0.1091665426    -0.0156019287    -0.0311998485
  186  C 13  Z      0.0036105883    -0.0474960414     0.0770674114     0.0225808367     0.0299441386
  187  C 13  X      0.0626187525     0.0544422779    -0.0853288811    -0.1076230586     0.1360739500
  188  C 13  Y     -0.1076346835     0.4735577298    -0.5567027497    -0.0559094036    -0.5648486044
  189  C 13  Z     -0.0109797548    -0.1751680938     0.3135312702     0.0962181742     0.1765471215
  190  C 13 XX     -0.0006301399    -0.0086233254     0.0046310465     0.0029262015     0.0042257346
  191  C 13 YY     -0.0008221732    -0.0054123328     0.0051462709     0.0021137270     0.0127021481
  192  C 13 ZZ      0.0008687840    -0.0048507994     0.0091609229     0.0024009014     0.0113851719
  193  C 13 XY      0.0025145787    -0.0019816104     0.0025039913    -0.0004297250     0.0017112402
  194  C 13 XZ     -0.0018916660    -0.0005431687    -0.0030111979    -0.0000336553     0.0044488504
  195  C 13 YZ      0.0014938987     0.0027592861     0.0000539034    -0.0015129933    -0.0029831314
  196  C 14  S      0.0111091809     0.0055870145    -0.0037627167    -0.0105842928     0.0726023149
  197  C 14  S     -0.0261516485    -0.0108584361     0.0056653438     0.0221185416    -0.1496793369
  198  C 14  S     -0.3136708554    -0.1891816507     0.3075432196     0.2879154229    -1.2360104936
  199  C 14  X     -0.0357334099    -0.0395583246     0.0071027698     0.0325984549    -0.1054076675
  200  C 14  Y      0.0335081919     0.0108431067    -0.0165248060    -0.0338963370     0.1220834146
  201  C 14  Z      0.0074538421    -0.0152438133    -0.0356464046    -0.0111453505    -0.0043252804
  202  C 14  X     -0.0801010221    -0.1598845403     0.0804866260     0.1284035900    -0.6272271488
  203  C 14  Y      0.1313941170    -0.0594200652     0.0911495568    -0.1113761151     0.7504195035
  204  C 14  Z     -0.0071032601     0.0404373776    -0.1635939857    -0.0403609776     0.0288922494
  205  C 14 XX     -0.0023604155     0.0002635341    -0.0002359545     0.0023504547    -0.0112330042
  206  C 14 YY     -0.0007352783    -0.0016849407     0.0033081190     0.0011126358    -0.0135990638
  207  C 14 ZZ     -0.0026433766    -0.0014026867    -0.0005915560     0.0017749847    -0.0091876290
  208  C 14 XY     -0.0004265648     0.0012388553     0.0003473856    -0.0006766894     0.0054113107
  209  C 14 XZ      0.0013901438    -0.0006122510    -0.0000102885    -0.0010616376    -0.0030977643
  210  C 14 YZ      0.0008200237     0.0026304514     0.0010775226     0.0003029835    -0.0017244832
  211  C 15  S      0.0199037754    -0.0295235679     0.0384497017     0.0096355456    -0.0239352385
  212  C 15  S     -0.0492978983     0.0641664474    -0.0927149040    -0.0212289841     0.0596344493
  213  C 15  S     -0.4290050665     0.6586976242    -1.0010796040    -0.1357272175    -0.0766682004
  214  C 15  X     -0.0428646748     0.0935960125    -0.0780377959    -0.0008171553     0.0183362579
  215  C 15  Y     -0.0234897182     0.0437671630    -0.0237508663    -0.0030483021    -0.0146796611
  216  C 15  Z      0.0411037651    -0.0245470667     0.0990924862     0.0048874145     0.0095768102
  217  C 15  X     -0.1267881012     0.3642113059    -0.3238276550    -0.0726836464     0.3493656193
  218  C 15  Y     -0.1202035487     0.0676172606    -0.0175099127    -0.0015297925    -0.1762529212
  219  C 15  Z      0.1457689402    -0.1385280550     0.2810649470     0.0368945918    -0.1068370639
  220  C 15 XX     -0.0021095609     0.0038893802    -0.0046138680    -0.0000389925     0.0042493549
  221  C 15 YY     -0.0060071524     0.0069574014    -0.0081460889    -0.0019580874     0.0018623315
  222  C 15 ZZ     -0.0024033896     0.0039427239    -0.0087590024    -0.0026066618     0.0034581053
  223  C 15 XY      0.0010287318     0.0030013372    -0.0014124551    -0.0014279064     0.0001493438
  224  C 15 XZ     -0.0007347318     0.0014804110     0.0014311047    -0.0004107831     0.0013798440
  225  C 15 YZ      0.0001470480    -0.0026315114     0.0020857631     0.0012232910     0.0024505686
  226  H 16  S     -0.0455124499    -0.0180647213     0.0070583938     0.0032813074     0.0264876693
  227  H 16  S     -0.3956839607    -0.7997166287     0.2630603732     0.1377672603     0.8916291099
  228  H 17  S      0.0556978960     0.0543755391     0.0263362293     0.0119309242     0.0072501639
  229  H 17  S      1.4715787813     0.6848517714     0.5987655439    -0.6351183252    -0.2320874725
  230  H 18  S     -0.0117519138    -0.0459266505    -0.0422965939    -0.0028318829     0.0377781290
  231  H 18  S     -0.3093193362    -1.0595612306    -1.1379175888    -0.6582959381     0.0284237640
  232  H 19  S     -0.0311674850     0.0368796666     0.0415927838     0.0317991226     0.0461231476
  233  H 19  S     -0.9388536520     1.1330243058     0.6447281343     0.8386716834     0.2027225086
  234  H 20  S     -0.0513255136     0.0108665081     0.0205504234    -0.0527110239    -0.0217878276
  235  H 20  S     -0.0767561117     0.2231547628     0.3062969441    -1.5180850735    -0.2999143682
  236  H 21  S      0.0681318914    -0.0068263717    -0.0362432253     0.0531660265     0.0046736365
  237  H 21  S      1.1763816685    -0.1128096245    -0.8620549805     1.3152718682    -0.0593240690
  238  H 22  S      0.0048121385    -0.0258335710     0.0259147386     0.0148266693    -0.0217252810
  239  H 22  S      0.0389205906    -0.4995018333     0.5778113008     0.1148347011    -1.0243407314
  240  H 23  S     -0.0274710592    -0.0142901456    -0.0130220143     0.0120901167    -0.0153490308
  241  H 23  S     -0.4222253444     0.1704074888     0.1155137956     0.4498427195    -0.4979653945
  242  H 24  S     -0.0048100530     0.0114437220    -0.0221485087    -0.0040176267    -0.0170094362
  243  H 24  S     -0.1468340444     1.0252730624    -1.1757466922    -0.2743626705    -0.9479004021
  244  H 25  S      0.0047639943    -0.0011408173     0.0042711653    -0.0001189451     0.0236516313
  245  H 25  S      0.3488659942     0.2115640579    -0.1541380123    -0.3646161591     1.7941519062
  246  H 26  S      0.0172466262    -0.0164813788     0.0122197925     0.0078580850    -0.0229349310
  247  H 26  S      0.4955248359    -0.8277016655     1.0333809921     0.1536323607    -0.3451823943

                         66               67               68               69               70
                    0.1683944718     0.1741056772     0.1881564618     0.1903481984     0.1963192326
    1  C  1  S      0.0075836567     0.0235761479     0.0541401722     0.0176486833    -0.0003917726
    2  C  1  S      0.0174846301    -0.0719598432    -0.1358575914     0.0041374284     0.0124850219
    3  C  1  S     -0.7376080974     0.2710362423    -0.6825012992    -0.9617096521    -0.3025989992
    4  C  1  X      0.0612947509    -0.0917525920     0.1453467851     0.0661826242     0.0376210259
    5  C  1  Y      0.0105956311    -0.1459894212    -0.0018488428     0.0813083556    -0.0168631800
    6  C  1  Z      0.0929594393     0.0116923936    -0.1029715321    -0.0384968939    -0.0095628652
    7  C  1  X      0.5932302912    -0.3180388525     0.2419353939     0.7915624589     0.3447743203
    8  C  1  Y     -0.1746416380    -0.4284853735     0.2299782935     0.0748650675    -0.1105555691
    9  C  1  Z     -0.0477146607     0.1320021532    -0.0477806772    -0.2843726713    -0.1663593863
   10  C  1 XX      0.0012532949    -0.0212751631    -0.0224037275     0.0041110687    -0.0015275530
   11  C  1 YY     -0.0001598326     0.0192576885    -0.0173232234    -0.0086851517     0.0051288818
   12  C  1 ZZ     -0.0034342230    -0.0111702600     0.0143295534     0.0027671410    -0.0049664373
   13  C  1 XY     -0.0080572906     0.0087006586     0.0167218482    -0.0037931257     0.0072058623
   14  C  1 XZ      0.0067945658     0.0014666771    -0.0009056439    -0.0112509682    -0.0060934575
   15  C  1 YZ     -0.0141506804     0.0036751445    -0.0095093009     0.0119607204     0.0011480456
   16  C  2  S     -0.0638152907    -0.0872858551    -0.0179892580     0.0001442662    -0.0155645475
   17  C  2  S      0.1894023464     0.1951851286    -0.0048180519     0.0170269690     0.0277005125
   18  C  2  S     -0.5603782480     0.9980379876     1.6634904587    -0.7118551458     0.4384356333
   19  C  2  X     -0.0905279240     0.0930401353     0.0002221104     0.0923439555     0.0059262823
   20  C  2  Y     -0.0083542342     0.0503638089    -0.0370021047     0.0625857614    -0.0073693349
   21  C  2  Z     -0.1989240087     0.1694464293    -0.1444615016    -0.0407446247    -0.0058199074
   22  C  2  X     -0.9586762071    -0.3988648029     0.1222634990    -0.1713643630    -0.2001391254
   23  C  2  Y     -0.4350301718     0.0395572013     0.3333437755    -0.1337917321    -0.0709832718
   24  C  2  Z      0.0940241372     0.5180276691    -0.4409505644     0.1740663576     0.1510448373
   25  C  2 XX      0.0302278402     0.0111497013     0.0034229033     0.0002693282     0.0060685012
   26  C  2 YY      0.0125722917    -0.0014214472     0.0088012675     0.0022623162     0.0016519055
   27  C  2 ZZ     -0.0068623534     0.0348898161    -0.0031524746    -0.0023881376    -0.0000861742
   28  C  2 XY      0.0110473565     0.0067840844    -0.0124238625    -0.0138893515    -0.0107315246
   29  C  2 XZ      0.0017793235    -0.0019878860     0.0095687150     0.0033554281     0.0064465709
   30  C  2 YZ     -0.0025152374     0.0022715795     0.0183402395    -0.0057770182    -0.0057193263
   31  C  3  S     -0.0081807181     0.0322924837     0.0134534066    -0.0545153771    -0.0575090500
   32  C  3  S     -0.0456279390    -0.0372404587     0.0187216242     0.0714873336     0.1055658701
   33  C  3  S      1.5917767500    -1.2431658554    -1.3382249212     2.1180118564     1.5807997487
   34  C  3  X     -0.0422338687    -0.0015256039     0.1904561153     0.0148626184    -0.0876237794
   35  C  3  Y      0.0097152677    -0.0971034823    -0.0153254518     0.1647506145    -0.0839096429
   36  C  3  Z     -0.0272510396     0.0208829465     0.1608087164    -0.0040594529    -0.1129627345
   37  C  3  X      0.0103919149    -0.0963177316     1.0279022751     0.3007404813    -0.2257079340
   38  C  3  Y      0.5069884465    -0.6588012685    -0.6295704835     0.9200239369    -0.6624992734
   39  C  3  Z     -0.3880447019     0.1861550716     0.9968702819    -0.2374907487    -0.6757611560
   40  C  3 XX     -0.0040380339     0.0015016112    -0.0041611714     0.0004554165     0.0074456815
   41  C  3 YY      0.0001128253    -0.0006344122     0.0036910067     0.0052304875     0.0301984675
   42  C  3 ZZ     -0.0006444849    -0.0109849099     0.0024904658     0.0136836461    -0.0124456136
   43  C  3 XY      0.0006921013    -0.0080463822    -0.0140860157     0.0047708588    -0.0045350207
   44  C  3 XZ     -0.0008271218    -0.0028937995     0.0264898345     0.0085161853    -0.0033364566
   45  C  3 YZ      0.0026513850     0.0156485652     0.0167193591    -0.0219450688    -0.0008772245
   46  C  4  S     -0.0095279717     0.0211593631    -0.0423518992    -0.0340216367     0.0303884167
   47  C  4  S      0.0133372017    -0.0573236985     0.0352374911     0.0881591162    -0.0720580664
   48  C  4  S     -0.2804696559    -0.1565098944     1.3873472743     0.5314141556    -0.8123922624
   49  C  4  X      0.0665358783    -0.0711928264     0.0502119654     0.0187552709    -0.0204475172
   50  C  4  Y     -0.0715342486    -0.0012879793    -0.0074861403     0.0893857802     0.0304762335
   51  C  4  Z     -0.0260698158     0.0252078790     0.2022405919    -0.0084889085    -0.2027747033
   52  C  4  X      0.1108751942    -0.1616491275     0.4994092615     0.1527184940    -0.2053683880
   53  C  4  Y     -0.3527292309    -0.0014118547     0.0515941197     0.4180797280     0.1326249853
   54  C  4  Z     -0.3071963611     0.3068047791     1.0479897512    -0.3983749870    -0.8709229940
   55  C  4 XX     -0.0055923785    -0.0006837342     0.0033367327     0.0005147408    -0.0090799970
   56  C  4 YY     -0.0000915755    -0.0036638787     0.0188472553     0.0064164425    -0.0248327376
   57  C  4 ZZ      0.0045034511    -0.0059035352    -0.0132033801     0.0088220280     0.0174091041
   58  C  4 XY      0.0000475816    -0.0008699444    -0.0110823739     0.0059375968    -0.0058610674
   59  C  4 XZ      0.0019140720    -0.0047213156    -0.0027483308     0.0030681309     0.0011469480
   60  C  4 YZ     -0.0006935746    -0.0117270729    -0.0022840896     0.0187822917    -0.0060517752
   61  C  5  S      0.0438952300    -0.0046287907    -0.0086731099     0.0106606363     0.0498585650
   62  C  5  S     -0.0682531581     0.0097710926    -0.0027185009     0.0007217017    -0.1255846328
   63  C  5  S     -0.8798080621     0.2436632502     0.6803246051    -0.6706198582    -0.8565800723
   64  C  5  X     -0.0386689100     0.1125132909    -0.0146106130    -0.0094607312     0.0093844307
   65  C  5  Y     -0.0898126941    -0.0771930693    -0.0112938171     0.1001171514    -0.0549518261
   66  C  5  Z     -0.0037815278     0.0046654777     0.1012270443     0.0094347617    -0.0895313827
   67  C  5  X     -0.3235415362     0.2136349967    -0.0254781090     0.0013948526    -0.0832870565
   68  C  5  Y     -0.4648599944    -0.2185388574     0.1317490243     0.5995736850    -0.2788420757
   69  C  5  Z      0.0634422810    -0.0203160731     0.6307226527    -0.0384349696    -0.1263568595
   70  C  5 XX      0.0043104710     0.0014054062     0.0108517756    -0.0081558213    -0.0106476352
   71  C  5 YY     -0.0116106028    -0.0030567441    -0.0075952974     0.0101725831     0.0086830323
   72  C  5 ZZ     -0.0051105551     0.0055423323    -0.0005208391    -0.0061675202    -0.0237728294
   73  C  5 XY     -0.0031204612    -0.0032354207     0.0004229308     0.0075120564     0.0097176894
   74  C  5 XZ      0.0127505071    -0.0095124642    -0.0067880700     0.0010294778    -0.0024529506
   75  C  5 YZ      0.0055049946     0.0069929744    -0.0128491845    -0.0125014757     0.0190380784
   76  C  6  S     -0.0239588374     0.0206463753     0.0238949623     0.0348424221     0.0060477733
   77  C  6  S      0.0449728916     0.0013698677     0.0335928152    -0.0906159211     0.0149099791
   78  C  6  S      0.8083536573    -1.1078270072    -1.9606611643    -0.5237708657    -0.8046804131
   79  C  6  X     -0.0403441103    -0.1580207927     0.0918739536     0.1166166738    -0.0165853334
   80  C  6  Y     -0.0450816403    -0.0632935391     0.0813858473     0.0641562184     0.0014884424
   81  C  6  Z      0.0070226877     0.0310247810     0.0547869611    -0.1201514120    -0.2353108126
   82  C  6  X     -0.4708814822    -0.7335642426     0.1211687786     0.3782077940    -0.1845086186
   83  C  6  Y     -0.3069490407    -0.0037330695     0.8329949583     0.0742412111     0.2851426055
   84  C  6  Z      0.0994943832     0.1097651136     0.1002341982    -0.3223396028    -1.1605608098
   85  C  6 XX      0.0041351553     0.0090800032     0.0044895321    -0.0132375893     0.0007213997
   86  C  6 YY      0.0110807156     0.0000787139    -0.0018527408    -0.0164677674    -0.0062676493
   87  C  6 ZZ     -0.0039505471    -0.0134825044    -0.0002449484     0.0104359592     0.0065708625
   88  C  6 XY     -0.0111328011    -0.0071890512     0.0112872369     0.0073532934    -0.0025472441
   89  C  6 XZ     -0.0146292431     0.0104636295    -0.0011954698    -0.0060983162    -0.0041515898
   90  C  6 YZ      0.0005189419     0.0018602749     0.0047345402    -0.0021375630    -0.0193374230
   91  C  7  S      0.0192334592    -0.0143004248    -0.0145576802     0.0051037498    -0.0256741401
   92  C  7  S      0.0455588783    -0.0221542449    -0.0087133789     0.0094977334     0.0505439569
   93  C  7  S     -1.5687573474     1.0761985598     1.4738816477    -0.6434117775     0.9275594979
   94  C  7  X      0.0345102174     0.0171449330     0.0151379781    -0.0248055587     0.1195674202
   95  C  7  Y     -0.0245284613    -0.1330662476    -0.0648268465     0.1989033581    -0.0133219614
   96  C  7  Z      0.0171801617     0.0729367848    -0.0453717647    -0.0759384832    -0.1618987060
   97  C  7  X     -0.1014499819     0.3718908027     0.1548735303    -0.2899347106     0.6982771417
   98  C  7  Y      0.1542400480    -0.5168499914    -0.3327634584     1.0564192372     0.2439495752
   99  C  7  Z      0.5637134627    -0.0463678891    -0.8872005756    -0.1180995480    -0.9038551217
  100  C  7 XX     -0.0065644347     0.0001318891     0.0129662093     0.0025426970     0.0079749428
  101  C  7 YY      0.0018170111    -0.0069103071    -0.0005790561     0.0081316250    -0.0013375253
  102  C  7 ZZ      0.0101515495     0.0052336492    -0.0063832357    -0.0126758360     0.0056941194
  103  C  7 XY     -0.0031883698     0.0017768008    -0.0093657794    -0.0094427711     0.0016750452
  104  C  7 XZ      0.0039892298     0.0068255352     0.0042142430    -0.0035763873     0.0078483440
  105  C  7 YZ     -0.0024499655    -0.0059304371    -0.0073258144     0.0163686596     0.0191738687
  106  C  8  S     -0.0126493373     0.0131915951     0.0432075615     0.0051003009     0.0181556374
  107  C  8  S      0.0506265159    -0.0075414845    -0.0782648032    -0.0032451718    -0.0411232602
  108  C  8  S     -0.3331155589    -0.5928234471    -0.7316505998    -0.1566000686    -0.0203493225
  109  C  8  X      0.0986606215    -0.0672131873     0.1033429858     0.0382912440     0.0447031350
  110  C  8  Y      0.0489136376    -0.0420806593     0.1124786060    -0.0547925574     0.0245947784
  111  C  8  Z      0.2184788908    -0.1929855473     0.0643775180    -0.0385831670     0.0160684882
  112  C  8  X     -0.7780145751    -0.4784472572     0.7433397565    -0.4290692790     0.0267043363
  113  C  8  Y     -0.7481900878    -0.5400622807     0.5140202426    -0.4696239918    -0.0181802510
  114  C  8  Z      1.1997268453     0.0122508703    -0.3096835167     0.3523994394     0.0226231863
  115  C  8 XX     -0.0019687372    -0.0028486130    -0.0069605799     0.0021284261    -0.0018816229
  116  C  8 YY     -0.0046425106    -0.0118519704    -0.0066314274    -0.0051136067    -0.0026831695
  117  C  8 ZZ      0.0030908482    -0.0025927283    -0.0057160943    -0.0046692796    -0.0039351327
  118  C  8 XY      0.0069014494     0.0160218215     0.0054094084     0.0057233333    -0.0013718476
  119  C  8 XZ     -0.0108287418    -0.0051379800    -0.0041421722    -0.0065760034     0.0001682044
  120  C  8 YZ     -0.0081392013    -0.0043777603    -0.0039215933    -0.0095132800    -0.0046405581
  121  N  9  S      0.0351318406     0.0406986067     0.0166546125     0.0310940890     0.0034468781
  122  N  9  S      0.0261892159     0.0847177563     0.0768991880     0.0624727616     0.0099708571
  123  N  9  S      1.5076154770     0.7638730481    -0.5451407418     0.6948135928     0.0127172443
  124  N  9  X      0.1046324921    -0.0544864610     0.0529531807     0.0091953828     0.0259520406
  125  N  9  Y      0.0684624982     0.0127159806     0.0772042572     0.0149408893     0.0054018531
  126  N  9  Z      0.1300843219    -0.1528265965     0.0534156612    -0.0246164697     0.0071199991
  127  N  9  X     -0.4631677866    -0.0706569292     0.0195233891    -0.1535601817    -0.0342693952
  128  N  9  Y     -0.3206545384    -0.0634236505     0.0060740358    -0.0899269137     0.0003893452
  129  N  9  Z     -0.0000286350     0.3513760614    -0.1930625243     0.1407809978    -0.0144586170
  130  N  9 XX     -0.0071847244     0.0066550632     0.0043332947     0.0004077817    -0.0002537960
  131  N  9 YY     -0.0077959186     0.0018218431     0.0032732165     0.0019661093     0.0002388830
  132  N  9 ZZ      0.0014554175    -0.0026805143     0.0104942229     0.0004200182     0.0015401533
  133  N  9 XY      0.0044584398     0.0108162187    -0.0019686794     0.0066971246    -0.0009952588
  134  N  9 XZ     -0.0093058443    -0.0022521677    -0.0014249437    -0.0015792884    -0.0007505977
  135  N  9 YZ     -0.0081136326    -0.0025941815    -0.0007049400    -0.0048190420    -0.0009817514
  136  C 10  S     -0.0198529939    -0.0012348901     0.0304981742    -0.0077887727    -0.0095866547
  137  C 10  S      0.0636861052     0.0083897309    -0.1367179228     0.0140380368     0.0421482111
  138  C 10  S      0.3330677272     0.1369922051    -0.2049027140     0.3640087784    -0.5100877385
  139  C 10  X     -0.0132438375    -0.0454028700     0.0514455300    -0.1185500808     0.0103842948
  140  C 10  Y      0.0299719698    -0.0230394188    -0.0416930117    -0.0041981608    -0.0501895562
  141  C 10  Z      0.0449563562     0.0102803150    -0.0096614337    -0.1378633793     0.0043250125
  142  C 10  X      0.1322056770     0.1595618301    -0.1212168645    -0.0534067125    -0.0762601247
  143  C 10  Y     -0.2843903295    -0.0894204217     0.3482722100    -0.3616776990    -0.1075233243
  144  C 10  Z      0.1326300149    -0.1114276155    -0.0948604218    -0.2787054665     0.0435550472
  145  C 10 XX     -0.0007920849     0.0213466149    -0.0103666632    -0.0071625674     0.0033436623
  146  C 10 YY      0.0076835792    -0.0194522636    -0.0070293175     0.0116002995     0.0039200145
  147  C 10 ZZ      0.0067861361     0.0008514544    -0.0089793723    -0.0007479575    -0.0014889687
  148  C 10 XY      0.0017936449     0.0021693185    -0.0050409019     0.0055912609    -0.0057067879
  149  C 10 XZ     -0.0114186349    -0.0040496622     0.0064530219     0.0069896105     0.0005363330
  150  C 10 YZ      0.0072727079    -0.0027839019    -0.0003250814    -0.0106090676    -0.0003536614
  151  C 11  S     -0.0276169556    -0.0562812065    -0.0006019138    -0.0179836650     0.0080463687
  152  C 11  S      0.0951829676     0.1366509203    -0.0201008489     0.0519890635    -0.0146667897
  153  C 11  S     -0.1628813942     0.4012860204     0.4012582793    -0.0841107746     0.3419452237
  154  C 11  X     -0.0307800898     0.0266977914     0.0308863842     0.1153170941     0.0140220023
  155  C 11  Y      0.0151190309     0.0910902133     0.0131856142     0.1150861982    -0.0129296004
  156  C 11  Z     -0.1043516953     0.0386106420    -0.0198625786     0.0532503550    -0.0040144403
  157  C 11  X      0.0272417726     0.2657768333     0.1694515060     0.2576798504    -0.0147643670
  158  C 11  Y      0.1858117957     0.3621705284    -0.0632376606     0.6495835053    -0.1383769302
  159  C 11  Z     -0.2912387029    -0.1447565028    -0.0682058045     0.0173545904     0.0926067952
  160  C 11 XX      0.0105214506     0.0035080504    -0.0025248027     0.0092863155    -0.0020621028
  161  C 11 YY      0.0024793825     0.0105394055     0.0018331288     0.0069953198     0.0017310165
  162  C 11 ZZ      0.0077824182     0.0140794518    -0.0002821073    -0.0037741248    -0.0018770544
  163  C 11 XY      0.0035944856     0.0063909593     0.0010811194    -0.0010358535     0.0014367986
  164  C 11 XZ      0.0015670823    -0.0000612091     0.0001232668    -0.0007425006    -0.0020678773
  165  C 11 YZ     -0.0042415367    -0.0005899174    -0.0011624019     0.0098741226    -0.0023599555
  166  C 12  S      0.0072632695     0.0346579861     0.0307032206    -0.0243789526     0.0389028527
  167  C 12  S     -0.0013316258    -0.0801354839    -0.1111289604     0.0635892379    -0.0428558874
  168  C 12  S     -0.8132374656    -0.7837099214     0.0136966924    -0.2428298121    -0.8680039362
  169  C 12  X     -0.0352065283     0.0671592919     0.0776004668     0.0298864359     0.0842896175
  170  C 12  Y     -0.0365738292     0.0088382979     0.0534201778     0.0696098820     0.0546085570
  171  C 12  Z     -0.0826149199     0.0643192688    -0.0431738321     0.0729473234    -0.0331763199
  172  C 12  X     -0.2308130406     0.0057295821     0.3963016714    -0.0286367338     0.4862891769
  173  C 12  Y     -0.1264662145     0.1964413663     0.4283090322     0.0391836592     0.2296065679
  174  C 12  Z     -0.0358511117     0.0720376848    -0.3617021083     0.3975416046    -0.3125983334
  175  C 12 XX     -0.0000617732    -0.0084729487    -0.0055263383    -0.0052375723    -0.0026981368
  176  C 12 YY     -0.0013775649     0.0006177379    -0.0088385967     0.0007261679    -0.0020174221
  177  C 12 ZZ     -0.0027837015    -0.0087837368    -0.0065188158     0.0142077756    -0.0053572420
  178  C 12 XY     -0.0000751779    -0.0052988071     0.0010654218    -0.0032584287     0.0016792351
  179  C 12 XZ      0.0034971041     0.0011067772     0.0004298364    -0.0019557743    -0.0029968913
  180  C 12 YZ     -0.0038971797     0.0029155251     0.0013875692     0.0012038130    -0.0031554958
  181  C 13  S      0.0123801668    -0.0042543904    -0.0231093800     0.0117936215    -0.0327976108
  182  C 13  S     -0.0188316468     0.0162836109     0.0408513147    -0.0253239520     0.0667270111
  183  C 13  S      0.2247783324     0.3718792242     0.3711567052     0.3080189599     0.3675966696
  184  C 13  X      0.0359896514    -0.0613377039     0.0035117494    -0.0551679569    -0.0043258528
  185  C 13  Y      0.0668817506     0.0197526492    -0.0405449824    -0.0349333908    -0.0529176455
  186  C 13  Z      0.0890587260    -0.0800443573     0.0077920791    -0.0944251120    -0.0028610983
  187  C 13  X      0.0028666165    -0.2741145439    -0.0906629582    -0.0915658777    -0.2329955191
  188  C 13  Y      0.4393149512     0.2402803359    -0.3686614467     0.1049686488    -0.4114143253
  189  C 13  Z      0.1283575622    -0.1531381632     0.1680265867    -0.3590388237     0.2385351376
  190  C 13 XX     -0.0007954840     0.0035853696    -0.0021989292     0.0008238551    -0.0010803835
  191  C 13 YY     -0.0060591384     0.0015264303     0.0091363878     0.0020671655     0.0103498986
  192  C 13 ZZ      0.0042543340    -0.0011623279     0.0039053166    -0.0063158003     0.0040369832
  193  C 13 XY     -0.0019283008     0.0064089573     0.0016093668     0.0039566441     0.0029892611
  194  C 13 XZ     -0.0037142486    -0.0025837620     0.0035759403    -0.0009259588     0.0015860489
  195  C 13 YZ     -0.0048987107     0.0029035748    -0.0016225255     0.0021713189    -0.0021816298
  196  C 14  S     -0.0379731529    -0.0236334674     0.0137022859    -0.0251524484     0.0200817575
  197  C 14  S      0.0873613087     0.0537338244    -0.0347512675     0.0591294495    -0.0391851366
  198  C 14  S      0.3471972426     0.1472834696     0.0398976702    -0.0675335487     0.1612632756
  199  C 14  X     -0.0263947284     0.0584821675     0.0233837872     0.0746298199     0.0048427720
  200  C 14  Y     -0.0504262655     0.0215733481     0.0101759992     0.0477084688     0.0182590890
  201  C 14  Z     -0.1077682494     0.0612611172    -0.0115609129     0.0934965587     0.0066192711
  202  C 14  X      0.2451468103     0.3340847959    -0.0297243985     0.4848472857    -0.2001408775
  203  C 14  Y     -0.3517964424    -0.1365942122     0.1647129461    -0.0816743560     0.2790543918
  204  C 14  Z     -0.3247524360     0.0978594154    -0.0320973635     0.1311833902     0.0468070310
  205  C 14 XX      0.0041833159     0.0109736017     0.0008118590     0.0077917679     0.0010942705
  206  C 14 YY      0.0070297326    -0.0030746949    -0.0046142276    -0.0005833618    -0.0042634092
  207  C 14 ZZ      0.0067482582     0.0030985609    -0.0022279497     0.0036417893    -0.0036295955
  208  C 14 XY     -0.0024442364    -0.0024504839     0.0004270600    -0.0040204410     0.0018357044
  209  C 14 XZ     -0.0025612475     0.0015497081    -0.0021835889     0.0058821172    -0.0032404279
  210  C 14 YZ      0.0074680124     0.0006055826     0.0003759380    -0.0023286248    -0.0014092983
  211  C 15  S      0.0416740127     0.0426324535     0.0056831107     0.0277220483    -0.0078399622
  212  C 15  S     -0.0875075683    -0.0945129076    -0.0172771852    -0.0481456405     0.0211517110
  213  C 15  S     -0.3909075059    -0.4390003584    -0.4401186266    -0.1964414212    -0.2403303489
  214  C 15  X      0.0067191326    -0.0493938078    -0.0030487489    -0.1415811972     0.0184646814
  215  C 15  Y      0.0283453377    -0.0431855550    -0.0012928583    -0.0261993662    -0.0028196897
  216  C 15  Z      0.1251363387    -0.0579642325    -0.0018856601    -0.0674932404    -0.0201115179
  217  C 15  X     -0.3341673717    -0.3442102848     0.0641287102    -0.7304185358     0.2440468042
  218  C 15  Y      0.0835730204    -0.2258592099    -0.1068641173    -0.1167686856     0.0151405780
  219  C 15  Z      0.4462075226     0.0696960855     0.0001774340     0.0605429522    -0.1724853708
  220  C 15 XX     -0.0062563933    -0.0114240334    -0.0015583446    -0.0151702998     0.0026178175
  221  C 15 YY      0.0008305699    -0.0040539299    -0.0007769157     0.0035659455    -0.0011195877
  222  C 15 ZZ     -0.0140325469    -0.0040679102    -0.0016346972     0.0004187292     0.0016564987
  223  C 15 XY      0.0021849988    -0.0053562218    -0.0021194183    -0.0035709948    -0.0013649673
  224  C 15 XZ      0.0044948770    -0.0009361403     0.0013923687     0.0001246017    -0.0001960409
  225  C 15 YZ     -0.0014333829    -0.0014672358     0.0007895837    -0.0025555417     0.0006858436
  226  H 16  S     -0.0060945230    -0.0708494728    -0.0845943276     0.1103314548     0.0267926677
  227  H 16  S      0.0520064070    -0.3923923562    -0.8428832621     0.3322831592    -0.9233918119
  228  H 17  S      0.0069347998    -0.0635493129    -0.0218251653     0.0884417237    -0.0539713424
  229  H 17  S     -0.4775898110     0.2306999284     0.1314427934     0.0103826764    -0.1441277652
  230  H 18  S      0.0626985263    -0.0161671821     0.0177736828     0.0200075299    -0.0987880712
  231  H 18  S      0.6367894012     0.0506729232     0.4615836581     0.0009961115     0.1954659518
  232  H 19  S      0.0483826297     0.0591508110    -0.0354688983    -0.0471748822    -0.0133379282
  233  H 19  S      0.0028529096     0.4540483904    -0.1489925188     0.0779111641    -0.1561306825
  234  H 20  S     -0.0507350695    -0.0170870436     0.0764172832     0.0306140197     0.0315730253
  235  H 20  S      0.3107619762    -0.0377438899     0.0183962519    -0.0529994421     0.7143417872
  236  H 21  S      0.0306579433     0.0184068626    -0.0464110718    -0.0276135548     0.1242929875
  237  H 21  S      0.0884173578    -0.3327108118     0.1655233317     0.0655932896     0.1457841227
  238  H 22  S     -0.0131100794    -0.0197619553    -0.0051457667    -0.0509306005     0.0284284885
  239  H 22  S     -0.2757102520    -0.7616715915    -0.2114201010    -0.7754697824     0.0946628405
  240  H 23  S     -0.0078648558    -0.0208059355    -0.0003457656    -0.0227444879     0.0704533265
  241  H 23  S      0.1206339088     0.4383759964     0.9194878913    -0.2286827360     1.2543673550
  242  H 24  S      0.0149899109    -0.0013221338     0.0022386628     0.0249359248    -0.0092528568
  243  H 24  S      0.3410835609     0.1844710504    -0.6271238600     0.1686864652    -0.7748862949
  244  H 25  S     -0.0181475829    -0.0134894144     0.0134272854    -0.0181002729     0.0225823929
  245  H 25  S     -0.6934296827    -0.4415060498     0.1259366824    -0.4148892879     0.3628844930
  246  H 26  S      0.0129665906     0.0209905424    -0.0098621138     0.0011664919    -0.0138900639
  247  H 26  S      0.8187319109     0.6432049689     0.1030672749     0.9107375986    -0.2719882396

                         71               72               73               74               75
                    0.2107807992     0.2179036633     0.2346882321     0.2433739389     0.2697807941
    1  C  1  S     -0.0150758577    -0.0115938045     0.0022928130     0.0614255291     0.0476396015
    2  C  1  S      0.0195402277     0.0165224732     0.0696383672    -0.1366286985    -0.1119731674
    3  C  1  S      1.0174290854     0.1312496212    -1.5006088238    -1.5254736092    -1.7736555891
    4  C  1  X     -0.0459817601    -0.1193205327     0.0894681747     0.0670319562    -0.0069714009
    5  C  1  Y     -0.0198740304    -0.0787345080     0.0398497884    -0.0115191671     0.1097055002
    6  C  1  Z     -0.1460648517    -0.0460975876    -0.0996949546    -0.1767240134    -0.0837218335
    7  C  1  X     -0.1882958985    -0.2561374178     1.3177675624     0.8682595835     0.4963623310
    8  C  1  Y     -0.1264540495    -0.2459936218    -0.0713678568    -0.1163240253     0.6589563233
    9  C  1  Z     -0.4126009897    -0.1905505127    -1.0422782747    -0.7220844865    -0.6262713963
   10  C  1 XX      0.0186536741     0.0075416073     0.0087516112    -0.0011195362    -0.0057320859
   11  C  1 YY     -0.0035073189    -0.0075364356     0.0021066231    -0.0195788441    -0.0105530989
   12  C  1 ZZ     -0.0029482576     0.0033956402    -0.0072298472    -0.0144244625    -0.0138465077
   13  C  1 XY      0.0089127016    -0.0116233523     0.0004822219     0.0025519049    -0.0222636033
   14  C  1 XZ     -0.0015274021     0.0120542073    -0.0118279898    -0.0083888917    -0.0012264634
   15  C  1 YZ     -0.0098139330     0.0052133183    -0.0054329635     0.0028334599     0.0099111943
   16  C  2  S      0.0476496467    -0.0379297839     0.0220300230    -0.0676552376     0.0423269290
   17  C  2  S     -0.0831866866     0.0441487985     0.0739599544     0.1665767419    -0.1781532151
   18  C  2  S     -1.1476901478     1.4788909981    -3.7637300006    -0.0795391685     0.9884513332
   19  C  2  X      0.2015103400    -0.0340272161     0.1991455617     0.0350829107    -0.2796341757
   20  C  2  Y     -0.0339464005     0.1548477818    -0.0447385836     0.1627149324     0.0158273978
   21  C  2  Z      0.0537249800     0.0999406532     0.0810557597     0.1033292347     0.1765918762
   22  C  2  X      0.8923507492    -0.5679145935    -0.1827471054    -0.8719719666    -0.6990915017
   23  C  2  Y      0.0184732237     0.4268468457    -0.7609865168    -0.0533257061     0.4541864928
   24  C  2  Z      0.0773524712     0.3745178015     0.7985931365     0.6812069361     0.2448551711
   25  C  2 XX     -0.0183343192     0.0058903089    -0.0058487195     0.0155848990    -0.0083651568
   26  C  2 YY     -0.0006551789     0.0000181726     0.0099791963     0.0146296043    -0.0134788032
   27  C  2 ZZ     -0.0039640681     0.0096414055    -0.0035319100     0.0074806661    -0.0138175922
   28  C  2 XY     -0.0092831399     0.0042387671     0.0008826692    -0.0120243208     0.0077006187
   29  C  2 XZ      0.0009798770     0.0013602771    -0.0076865963     0.0032254394    -0.0089896458
   30  C  2 YZ      0.0083155580     0.0079201309    -0.0008446910     0.0042681484    -0.0030639630
   31  C  3  S      0.0121774222    -0.0423139899    -0.0656283882    -0.0064143339    -0.0330445209
   32  C  3  S     -0.0022730294     0.0908360805    -0.0275826407     0.0098578860     0.0097682070
   33  C  3  S     -0.6581887768     1.2400867589     5.0897688270     0.4481852775     1.9991256807
   34  C  3  X      0.0839634764    -0.0915230338     0.1002383586     0.1889283035     0.0348895700
   35  C  3  Y     -0.0327518221     0.1677617745    -0.0170459448     0.0551134067     0.0528254154
   36  C  3  Z     -0.0476918425     0.1628039643     0.0373078822    -0.0728901619     0.0218210674
   37  C  3  X      0.0910808744    -0.4949999090     0.6895719039     1.2325806025     0.7134363079
   38  C  3  Y     -0.4680094703     0.7771863450     0.8933996250     0.2536547245     0.4243662936
   39  C  3  Z     -0.2788959258     0.6130929423    -0.9097131174    -0.3162128096    -0.1587128433
   40  C  3 XX     -0.0091120416     0.0114171591    -0.0128115844    -0.0179379465    -0.0093512682
   41  C  3 YY      0.0065581853    -0.0089499355     0.0081697885     0.0102164170     0.0089408854
   42  C  3 ZZ     -0.0021724261     0.0188836550     0.0126168849     0.0114423258     0.0101486952
   43  C  3 XY     -0.0070500716     0.0032812350    -0.0025835983    -0.0031352286     0.0106622864
   44  C  3 XZ     -0.0058817540    -0.0061060331    -0.0023468396     0.0140422724     0.0058941545
   45  C  3 YZ     -0.0072643902    -0.0075846957    -0.0028603214    -0.0037809620     0.0000023832
   46  C  4  S      0.0045281442    -0.0210821874    -0.0025300316    -0.0288187556    -0.0075074397
   47  C  4  S      0.0316131982     0.0499840521     0.1247187002     0.0649668162     0.0301936032
   48  C  4  S     -0.4281536509     0.4138935608    -2.0145262988     0.5710545780    -0.4340008379
   49  C  4  X     -0.0451355521    -0.0149158052    -0.0738339529    -0.0356466063    -0.0216970700
   50  C  4  Y      0.0510143408     0.0309779922    -0.0413520284     0.0357979248    -0.0508777557
   51  C  4  Z     -0.0858196301    -0.0146029774     0.0216471819     0.1091027250     0.0850986158
   52  C  4  X     -0.3794976572    -0.0282940706    -0.4486683131     0.0142865268     0.0165478680
   53  C  4  Y      0.0389362056     0.0770622792    -0.6471668365     0.3787556771    -0.2782023193
   54  C  4  Z     -0.2585130992    -0.2229735206    -0.4953023204     0.4294470343     0.2740190184
   55  C  4 XX      0.0121151678     0.0167598398    -0.0009340254     0.0061411561    -0.0009720928
   56  C  4 YY      0.0001861437    -0.0029053816     0.0185109314     0.0031404165     0.0001484758
   57  C  4 ZZ     -0.0034480276     0.0001634685    -0.0018935751     0.0062519885     0.0065752616
   58  C  4 XY      0.0023085171     0.0084971873     0.0088749178     0.0062213477     0.0023638060
   59  C  4 XZ      0.0039777851    -0.0064246582     0.0083824306     0.0096310865     0.0042628164
   60  C  4 YZ      0.0043084537     0.0144798628     0.0033702258    -0.0018165772    -0.0089939443
   61  C  5  S     -0.0121866765     0.0089913661    -0.0470706305     0.0369766502     0.0163057074
   62  C  5  S     -0.0027362112    -0.0476841988     0.1435184331    -0.0665807702    -0.0582093889
   63  C  5  S      0.6242551749     0.5859227526     0.7694744740    -1.1857173210    -0.0564692100
   64  C  5  X      0.0365058149     0.0510083500     0.0390325143     0.0440166829    -0.0534608147
   65  C  5  Y      0.0802558285     0.1234212003     0.0095210204    -0.0766449596    -0.1030308015
   66  C  5  Z      0.0303982737     0.0434634861     0.0626770586    -0.1302679103    -0.1200166520
   67  C  5  X      0.3129832435     0.1851733414     0.2712840148    -0.0519705445    -0.1506936261
   68  C  5  Y      0.3023783066     0.6747588073    -0.3977981066    -0.2718752386    -0.6298845738
   69  C  5  Z      0.2933742233     0.4890579038     0.0997970003    -0.8555589803    -0.5542214771
   70  C  5 XX     -0.0096479270     0.0019081307    -0.0094534218    -0.0102094130    -0.0055768193
   71  C  5 YY      0.0107417783     0.0060487087     0.0019005140    -0.0061578721    -0.0088625972
   72  C  5 ZZ     -0.0022646928    -0.0131987238     0.0311768860    -0.0019769473    -0.0001102907
   73  C  5 XY      0.0048548344    -0.0040764732     0.0012732418     0.0024334431    -0.0043038922
   74  C  5 XZ     -0.0043898630    -0.0030667882     0.0087658507    -0.0056582883     0.0001727646
   75  C  5 YZ     -0.0052474793    -0.0064658132    -0.0027689252    -0.0013552046     0.0089859050
   76  C  6  S      0.0035349449     0.0550239672    -0.0610740619     0.0186284535    -0.0144528919
   77  C  6  S     -0.0355394075    -0.0434983487     0.0203437846    -0.0371746743     0.0297323901
   78  C  6  S     -0.1277325009    -2.4423712687     2.9909101936    -0.1151300261     0.3224359325
   79  C  6  X      0.0900676981    -0.0348549605     0.0079284469    -0.0635777993    -0.1137550985
   80  C  6  Y      0.0239072294     0.0701691792    -0.0726326095    -0.0321087584    -0.0067496911
   81  C  6  Z     -0.0330535794    -0.0116053421     0.0993932493    -0.1299119285    -0.0494379534
   82  C  6  X      0.9070706574    -0.5886511434     0.5467132203    -0.7727367550    -0.9539119597
   83  C  6  Y      0.2507734032     0.5614627744    -0.7614840145    -0.3473981601    -0.1092715634
   84  C  6  Z     -0.3002226230     0.4922317076     0.7664735576    -0.6701831154    -0.2273974014
   85  C  6 XX     -0.0142875731     0.0103163321    -0.0106477380     0.0094711787     0.0182655654
   86  C  6 YY     -0.0019861060    -0.0272802964     0.0245982689    -0.0077294983     0.0034854118
   87  C  6 ZZ      0.0080827498     0.0031493403    -0.0035011944    -0.0086516593    -0.0141713012
   88  C  6 XY      0.0163418092    -0.0044767807     0.0069227416    -0.0029075539    -0.0186519269
   89  C  6 XZ      0.0090798243     0.0032250848     0.0058178960    -0.0089914791    -0.0012281792
   90  C  6 YZ     -0.0100499070     0.0154595991     0.0109787786    -0.0170721366    -0.0044018332
   91  C  7  S     -0.0290294568     0.0292842025     0.0523290490    -0.0222665676     0.0231018483
   92  C  7  S      0.0257767009    -0.0572634647     0.0291598757     0.0470101480    -0.0225021495
   93  C  7  S      1.1371167945    -0.6889115969    -3.5708957343     0.3738288224    -0.8376220908
   94  C  7  X      0.0295540153    -0.0633011443    -0.0245091993     0.0079258883    -0.0284956076
   95  C  7  Y     -0.0254587830     0.1383529910    -0.0847942509     0.0035033470    -0.0001736838
   96  C  7  Z     -0.1100568733     0.0812098357     0.0783022865    -0.0702066615     0.0653757938
   97  C  7  X      0.1482400126    -0.1404710385    -0.8522701180    -0.0339958561    -0.2051432699
   98  C  7  Y     -0.2994814377     1.0564277813     0.2240391545     0.0365457611     0.3161708879
   99  C  7  Z     -0.6274645527     0.1058757636     1.3258018223    -0.1311758513     0.3309501821
  100  C  7 XX      0.0101900533    -0.0111046447    -0.0110340449     0.0105700901    -0.0013169777
  101  C  7 YY     -0.0035317559     0.0207135139    -0.0016023949    -0.0113587591    -0.0062612126
  102  C  7 ZZ      0.0011578777    -0.0216285473     0.0038788234     0.0102025616     0.0005458941
  103  C  7 XY      0.0080950511    -0.0069371846    -0.0046162135    -0.0230546967    -0.0213065048
  104  C  7 XZ     -0.0054614591     0.0051722451    -0.0153233349     0.0073676243     0.0004141982
  105  C  7 YZ      0.0051577977     0.0041299007    -0.0082550923     0.0056611024    -0.0029935522
  106  C  8  S      0.0064588348     0.0140716613    -0.0289198684     0.0331325767    -0.0318198932
  107  C  8  S     -0.0394731897    -0.0129646092     0.0280089676    -0.0771481419     0.0103005474
  108  C  8  S      0.2305586638    -0.3805237457     0.7517777717    -0.6342587569     2.2472842843
  109  C  8  X     -0.0086240254     0.0512909791    -0.1740533486     0.0008523186    -0.0053628270
  110  C  8  Y     -0.0135985452    -0.0872183430     0.0294138891     0.0240193700    -0.0694161530
  111  C  8  Z     -0.0747797874    -0.0714291858    -0.0644801058    -0.0668231893    -0.0112271354
  112  C  8  X     -0.0287852425     0.1016660028    -1.8767706595    -1.0328994884     1.1300615369
  113  C  8  Y      0.1484962292    -0.3259254770    -0.9732021498    -0.8596796079     0.4295870225
  114  C  8  Z     -0.3605019570    -0.1555391573     1.0422698834     0.6520119183    -0.7976943150
  115  C  8 XX     -0.0014512825    -0.0048395483    -0.0021374171    -0.0106576748     0.0060970510
  116  C  8 YY     -0.0045632859    -0.0054888706     0.0077755786    -0.0029009081     0.0005025885
  117  C  8 ZZ     -0.0021090660     0.0032726252     0.0003454170    -0.0082874821     0.0150067792
  118  C  8 XY      0.0025852922     0.0070829504    -0.0001723240     0.0010305249    -0.0167272739
  119  C  8 XZ     -0.0031837713    -0.0027295615    -0.0066239803    -0.0104275519     0.0178783604
  120  C  8 YZ     -0.0014942170    -0.0000302937    -0.0020820715    -0.0086581544     0.0197197441
  121  N  9  S      0.0112571007     0.0127555516     0.0058941476     0.0231960493    -0.0610568565
  122  N  9  S      0.0598990658     0.0296674308    -0.0634198902    -0.0102356811    -0.0767500019
  123  N  9  S     -0.3221920975     0.1604484875     1.7359859432     1.5370860392    -2.0591351358
  124  N  9  X     -0.0829334062     0.0398097974    -0.0785762302     0.0719491161    -0.1059434000
  125  N  9  Y      0.0483340951    -0.0701818191     0.0143221023    -0.0521318828    -0.0276636106
  126  N  9  Z     -0.0489846744    -0.0683828447    -0.0631791240    -0.0845946232     0.0608759259
  127  N  9  X      0.1927676749    -0.1032807088    -0.1511082836    -0.3397668785     0.4459626931
  128  N  9  Y      0.0138562653     0.1266176688    -0.3502218778    -0.1774577909     0.4616184995
  129  N  9  Z      0.0531954722     0.1318555490     0.3778281951     0.3526482886    -0.3659939844
  130  N  9 XX      0.0049459318    -0.0004657750    -0.0015079366    -0.0022056134    -0.0004629393
  131  N  9 YY      0.0055288876     0.0039971963    -0.0110607735    -0.0049749389     0.0046981176
  132  N  9 ZZ      0.0050918735    -0.0007898919    -0.0149220887    -0.0112890043     0.0070395704
  133  N  9 XY      0.0034298158     0.0037505068     0.0042948245     0.0026245698    -0.0043345049
  134  N  9 XZ      0.0026745064     0.0008351249    -0.0057782783    -0.0078637440     0.0133269402
  135  N  9 YZ      0.0002167856    -0.0015600689     0.0001813782    -0.0031637024     0.0073014572
  136  C 10  S      0.0372124108    -0.0362896091    -0.0468896141    -0.0148765927    -0.0068550598
  137  C 10  S     -0.0458069917     0.0804343732     0.2123498850     0.0349135513    -0.0237111381
  138  C 10  S     -0.5636948503     0.3889426633    -0.6831458092    -0.3748151935     0.0938968605
  139  C 10  X      0.1068673956     0.0673391928     0.0111276058     0.0751564989    -0.1046827408
  140  C 10  Y      0.0761408342     0.0074615209     0.0218884893     0.1455905126     0.1086003786
  141  C 10  Z      0.2012542059     0.1698578209    -0.0154889366     0.0269235997     0.0626663597
  142  C 10  X      0.6279567038     0.0711284524    -0.0414659256     0.2864407224    -0.7648507198
  143  C 10  Y     -0.0632111196    -0.0389804864    -0.3901433413     0.3486102823     0.1693913875
  144  C 10  Z      0.3458361425     0.4708449053     0.2432435294    -0.0114734074     0.4805294623
  145  C 10 XX     -0.0081954394     0.0074904460     0.0050708869    -0.0010347974    -0.0146746298
  146  C 10 YY      0.0037621765     0.0021033810     0.0298240987     0.0090460735     0.0074442232
  147  C 10 ZZ     -0.0056076582     0.0056800472     0.0059510223    -0.0007308191     0.0017385175
  148  C 10 XY      0.0055209100    -0.0056652333    -0.0044026924     0.0020371147     0.0117985335
  149  C 10 XZ     -0.0035045737     0.0044577958     0.0016833669     0.0062559494     0.0075947343
  150  C 10 YZ     -0.0086570059     0.0051877878    -0.0094768425    -0.0091111002    -0.0126755361
  151  C 11  S     -0.0462633876     0.0121966956     0.0195504257     0.0613326510    -0.0120614671
  152  C 11  S      0.1108389422    -0.0404144306     0.0347171782    -0.1139132344    -0.0151813570
  153  C 11  S      0.2236687928     0.2965557240    -0.2948705470    -1.5098813148     1.3035258625
  154  C 11  X     -0.0598745540    -0.0202701174     0.0314690790    -0.0422918799     0.0354878318
  155  C 11  Y      0.0169753089    -0.0352961033     0.0279902104    -0.0673487027     0.0479833689
  156  C 11  Z     -0.1720020906    -0.0883824332    -0.0119405756     0.0114587406    -0.0638656758
  157  C 11  X     -0.2577505145    -0.0569574949    -0.1467988665    -0.1293746667    -0.4094528287
  158  C 11  Y      0.5317882775    -0.1839870908    -0.1927838339    -0.4905727521     0.6254294153
  159  C 11  Z     -0.5924193434    -0.2689431062     0.1383102670     0.0617131841    -0.0811613393
  160  C 11 XX      0.0024214655    -0.0076224208     0.0109363011    -0.0044050986     0.0044487203
  161  C 11 YY      0.0036009322    -0.0075369374    -0.0008844456    -0.0167905339     0.0000881974
  162  C 11 ZZ      0.0166786469     0.0072091867     0.0003599878    -0.0048519216    -0.0053344180
  163  C 11 XY     -0.0134216550     0.0009613575    -0.0032173440    -0.0098189441    -0.0238267720
  164  C 11 XZ      0.0019603927    -0.0026529626    -0.0092061775    -0.0059936143     0.0037382152
  165  C 11 YZ     -0.0048955084    -0.0095806516    -0.0017481909     0.0005476216     0.0117095377
  166  C 12  S     -0.0308381263     0.0332028774     0.0134681276    -0.0368669485    -0.0037225919
  167  C 12  S      0.0920833325    -0.0551923555     0.0246762403     0.0675019971    -0.0011632321
  168  C 12  S     -0.0345323879    -0.6928776700    -0.8955508170     1.2176859300    -0.4990560299
  169  C 12  X     -0.0801905968    -0.0425516620     0.0516598441    -0.0530734022     0.0087462700
  170  C 12  Y     -0.0001508459    -0.0500043185     0.0689829854    -0.0316524632     0.0778004371
  171  C 12  Z     -0.1490478323    -0.1204893763    -0.0523962138    -0.0393535889    -0.0495988338
  172  C 12  X     -0.5620371641     0.3464221802     0.3144785204    -0.3552899010     0.2125397787
  173  C 12  Y      0.1137179513    -0.3946987881     0.0769681520     0.1393017008     0.1066221224
  174  C 12  Z     -0.2529857517    -0.4200152205    -0.2191398277    -0.0383115608    -0.2212503110
  175  C 12 XX      0.0184258284    -0.0049802079     0.0003214396     0.0122309229    -0.0013922735
  176  C 12 YY      0.0064600908     0.0044227111    -0.0012331775     0.0035990298     0.0018166136
  177  C 12 ZZ     -0.0073198177    -0.0112489938    -0.0008342518     0.0001351798    -0.0034484585
  178  C 12 XY      0.0009117484     0.0145297694     0.0066835581    -0.0012341343    -0.0059682527
  179  C 12 XZ      0.0046044748     0.0021919660    -0.0048215428     0.0013486312     0.0087080612
  180  C 12 YZ      0.0076178197    -0.0049640266    -0.0047115244     0.0076551880     0.0070246108
  181  C 13  S      0.0035346084    -0.0083186170    -0.0143315117     0.0139140301    -0.0079995121
  182  C 13  S      0.0022585429     0.0066081696     0.0357275993    -0.0151480201     0.0017359095
  183  C 13  S      0.6593514230    -0.3957190193     0.1395784429    -0.2235820394     0.3710285264
  184  C 13  X      0.0621109068     0.0692003777     0.0079288674    -0.0070584631    -0.0060959155
  185  C 13  Y      0.0683664582    -0.0177408220    -0.0420618290     0.0243269504     0.0196964471
  186  C 13  Z      0.1091742848     0.0909652819     0.0049325465     0.0484426906     0.0087115587
  187  C 13  X      0.2360748747    -0.0171416073    -0.2322381691     0.2042897197    -0.0397210042
  188  C 13  Y      0.4777423583    -0.3344397568    -0.3025132131     0.0385740334     0.1251399315
  189  C 13  Z      0.1413937816     0.4522703928     0.2431005057     0.0088825707     0.0133318000
  190  C 13 XX     -0.0009909925     0.0024726864    -0.0021516691    -0.0013117179     0.0002905337
  191  C 13 YY     -0.0008918042    -0.0060923684     0.0076077676    -0.0000168752    -0.0003777956
  192  C 13 ZZ      0.0033231777     0.0039343163     0.0013260700    -0.0021030411     0.0020099540
  193  C 13 XY     -0.0053370047     0.0006942667     0.0031587326    -0.0050213285     0.0019475745
  194  C 13 XZ      0.0022016509     0.0006149337     0.0006820756     0.0039747673     0.0008468921
  195  C 13 YZ     -0.0074296208    -0.0062159384    -0.0041628349    -0.0019768490    -0.0005205178
  196  C 14  S     -0.0116793269     0.0051110990    -0.0009193223    -0.0004975226    -0.0008281189
  197  C 14  S      0.0269204799    -0.0089170644     0.0183517817     0.0069320184    -0.0042576314
  198  C 14  S     -0.4806046395     0.3887653304     0.6646849609     0.1829642631    -0.3365326779
  199  C 14  X     -0.0343262797    -0.0797503040    -0.0086408563    -0.0031228019     0.0002348497
  200  C 14  Y     -0.0561537876    -0.0148218708     0.0374328285     0.0018498802    -0.0266227955
  201  C 14  Z     -0.1331647563    -0.0649571208    -0.0066625435    -0.0465452387    -0.0033311452
  202  C 14  X      0.2472764752    -0.4474605437    -0.1537680062    -0.0174597871     0.2185613559
  203  C 14  Y     -0.4114305580     0.1929592880     0.3731330251     0.0053496957    -0.2505230982
  204  C 14  Z     -0.4090583813    -0.1061025492    -0.0470375081    -0.1077721145    -0.0617801361
  205  C 14 XX     -0.0023622679    -0.0034381748     0.0030341076    -0.0066081498     0.0007097848
  206  C 14 YY      0.0021595977     0.0015885004     0.0016708149     0.0088368866    -0.0036306445
  207  C 14 ZZ      0.0030223671     0.0020933943     0.0008105568    -0.0001913144    -0.0001523399
  208  C 14 XY     -0.0007499668     0.0031208874    -0.0000107647    -0.0036067557    -0.0036656642
  209  C 14 XZ     -0.0037151606    -0.0063428057    -0.0025686411     0.0028881834     0.0018744870
  210  C 14 YZ      0.0092836407     0.0013587443    -0.0014884643     0.0000100702     0.0054607378
  211  C 15  S      0.0215156660    -0.0015209765    -0.0071766572    -0.0274350969    -0.0055420632
  212  C 15  S     -0.0365395181     0.0037620193     0.0349186859     0.0610445713     0.0404274415
  213  C 15  S      0.2365777155    -0.3343837613    -0.3789587135     0.3169975984     0.2345818475
  214  C 15  X      0.0196726970     0.0652889416    -0.0094696820    -0.0075182821    -0.0928889854
  215  C 15  Y      0.0554029499     0.0169116915     0.0158386080     0.0230331151     0.0800554727
  216  C 15  Z      0.1434084800     0.0639154967    -0.0089813761     0.0360979239     0.0327254194
  217  C 15  X     -0.3374313046     0.3724148317     0.0989737202     0.0120756507    -0.4253636455
  218  C 15  Y     -0.0174121953     0.0895450717     0.4009974803     0.4331622585    -0.1463511948
  219  C 15  Z      0.6531098980     0.0602292487    -0.2115581303    -0.0375627286     0.3411389370
  220  C 15 XX      0.0020691385     0.0044944955    -0.0048827798     0.0022579233     0.0010686352
  221  C 15 YY      0.0021732254    -0.0009544689     0.0047947126     0.0043513514     0.0048591516
  222  C 15 ZZ     -0.0115366311    -0.0029445630     0.0019016305     0.0054276929     0.0029644841
  223  C 15 XY     -0.0021834416     0.0022564751     0.0033661982     0.0080434091    -0.0018041537
  224  C 15 XZ      0.0062122489     0.0020338682     0.0011226067     0.0004423511     0.0051938271
  225  C 15 YZ     -0.0018355090     0.0003396304    -0.0030962644    -0.0039090170     0.0006691394
  226  H 16  S      0.0570848868     0.0199059142     0.0151130892     0.0646317708     0.0210843775
  227  H 16  S      0.1839187791    -0.4398110042    -0.8515102407     0.6651343544    -0.3158812292
  228  H 17  S     -0.0075314435     0.0211646188     0.0786990816    -0.0412924698    -0.0429447710
  229  H 17  S      0.0374897528    -0.1606794614    -0.1392694058     0.3415479422     0.0423877666
  230  H 18  S     -0.0200990123    -0.0304098487     0.1335863357     0.0331863627    -0.0223278552
  231  H 18  S     -0.0478102213     0.1609588024    -0.0647963341    -0.3382890425    -0.4135401296
  232  H 19  S     -0.0109875042    -0.1159937990     0.0619780734     0.0396415854    -0.0189567577
  233  H 19  S     -0.0802365895     0.1799766858    -0.1207499176     0.2767828151    -0.2971052063
  234  H 20  S      0.0672336996    -0.0688050688     0.0176388125     0.0281326272     0.0022494535
  235  H 20  S      0.0354102369    -0.1513649506     0.1631153818    -0.1123293214    -0.0539814843
  236  H 21  S      0.0116611719    -0.0511190194    -0.0726079691     0.0241846894    -0.0098710198
  237  H 21  S      0.1961528533    -0.2274274098     0.4489999419     0.0436003190     0.0416128842
  238  H 22  S     -0.0556392300     0.0328454510     0.0282209316     0.0127774199    -0.0878982963
  239  H 22  S     -1.0447706624    -0.0044550441     0.5025558020     1.3648035188    -1.4539253030
  240  H 23  S     -0.0157440106     0.0463800558     0.0662360068    -0.0274987255    -0.0517428356
  241  H 23  S     -0.3950237133     0.9319776721     0.9782413376    -0.9254990132     0.5393399982
  242  H 24  S      0.0383656167    -0.0343566571     0.0052371159     0.0250100426     0.0021916064
  243  H 24  S      0.2557090813    -0.4798934060    -0.5299131700     0.2058886004    -0.0274994113
  244  H 25  S     -0.0193960258     0.0064954441     0.0203409903     0.0176071831     0.0040265367
  245  H 25  S     -0.4133284102     0.3611827196     0.2277526842    -0.0469045519    -0.2391158554
  246  H 26  S      0.0191074585    -0.0101596620    -0.0332115982    -0.0237336284     0.0053493263
  247  H 26  S      0.6834752264    -0.2130878149    -0.1434222820    -0.2800549430     0.6217194068

                         76               77               78               79               80
                    0.2913795443     0.2957511341     0.3226209548     0.3264868536     0.3313943393
    1  C  1  S      0.0348510637    -0.0768109259    -0.0113058597     0.0625983635    -0.0654787959
    2  C  1  S     -0.0202793122     0.0995260797     0.1346816999    -0.0913689016     0.1502956274
    3  C  1  S     -1.6521756784     3.1387226284    -1.8900426951    -1.8072824727     3.0564113634
    4  C  1  X      0.0429501254     0.1467590995     0.0346175621     0.0081192741     0.0626037890
    5  C  1  Y     -0.0853803891    -0.0917353921    -0.0468760079    -0.0906390183     0.0108769357
    6  C  1  Z      0.0718235099    -0.0144455540    -0.0407983036     0.0201658607    -0.0097413582
    7  C  1  X      2.5396621665     1.4348716401     0.7652836019     0.7044013988     3.0244787643
    8  C  1  Y     -2.6510990626    -0.8533124861    -0.4956764880    -0.1835634306    -2.7123994453
    9  C  1  Z     -0.6604993527    -0.5184804222    -0.1033719017    -0.0626699758    -1.0112121898
   10  C  1 XX     -0.0090664733     0.0227030506    -0.0176413565    -0.0148859714     0.0162627878
   11  C  1 YY      0.0116941365    -0.0154766250     0.0345450498     0.0045121156     0.0185379330
   12  C  1 ZZ     -0.0157642272     0.0231112812     0.0019151546    -0.0129616168     0.0068865058
   13  C  1 XY     -0.0105501985     0.0192595579    -0.0029100710     0.0188079172    -0.0250428012
   14  C  1 XZ     -0.0029358999    -0.0060344904     0.0184002480     0.0038314993     0.0103744270
   15  C  1 YZ     -0.0108241635     0.0041085438    -0.0082901559    -0.0177755889     0.0080996100
   16  C  2  S     -0.0547109205     0.0169364586    -0.0218444103    -0.0590159306     0.0275956265
   17  C  2  S      0.0964550024    -0.0748554542     0.1429493649     0.0669335041     0.0573541338
   18  C  2  S      2.6610865162     0.8449251371    -1.1392403288     2.6794461223    -3.7315206752
   19  C  2  X     -0.0146275486    -0.0081457330    -0.0078989025     0.0450717528    -0.0775159173
   20  C  2  Y     -0.1096114864     0.2007038454    -0.1152426511    -0.1585800933     0.0133162778
   21  C  2  Z     -0.0222533689    -0.0467020320     0.0870450196    -0.0273811100     0.0340749630
   22  C  2  X     -1.8962404194     0.1362217032    -0.8950824362     0.9961555519    -3.2466113412
   23  C  2  Y     -1.1448542502     1.0766090300    -1.1404525778    -0.0215197018    -1.6202503693
   24  C  2  Z      1.3795338852    -0.4817801336     0.7133226527    -0.8552784981     2.3879728112
   25  C  2 XX      0.0037626692    -0.0060859770     0.0099456395     0.0031716449    -0.0049107368
   26  C  2 YY      0.0125358715     0.0020485047     0.0107192424     0.0031790235     0.0079332939
   27  C  2 ZZ      0.0192124867    -0.0079399734     0.0025464733     0.0113750003    -0.0001387714
   28  C  2 XY     -0.0014110457    -0.0212523653     0.0063206788    -0.0090964718     0.0051658407
   29  C  2 XZ      0.0129611831     0.0095836018    -0.0040334404     0.0087300536    -0.0054950096
   30  C  2 YZ      0.0104822847     0.0062910785    -0.0075383888     0.0084727229    -0.0103698636
   31  C  3  S     -0.0326842751    -0.0243202005     0.0173477962    -0.0118994499     0.0503385581
   32  C  3  S     -0.0924564621     0.0579655815    -0.1325149735     0.0468676730    -0.1706397350
   33  C  3  S      4.5748312479     1.2639966424     1.0023582548     0.5549389084     0.6394492606
   34  C  3  X     -0.0227670181    -0.0123436551    -0.1161822398     0.0166151247    -0.0087948157
   35  C  3  Y      0.1117178367    -0.0226245218     0.0243606805    -0.0855431624    -0.1087163953
   36  C  3  Z     -0.0884564046    -0.0482653223     0.0818326796    -0.1464474547     0.0802168499
   37  C  3  X      0.4066144521    -0.1612884071     0.6096564225     0.6514159564     0.5491637986
   38  C  3  Y      1.4091811115     0.5721203268     0.2727188539     0.2288131814     0.3169892906
   39  C  3  Z     -2.0733663456    -0.3635064797     0.3169667488    -0.1006333883    -0.1420065698
   40  C  3 XX     -0.0053024239     0.0146120869    -0.0049107861     0.0028892986    -0.0131068987
   41  C  3 YY      0.0053638428    -0.0110395473    -0.0131566632    -0.0082461367    -0.0288637921
   42  C  3 ZZ     -0.0038499422     0.0135509544    -0.0072932677     0.0198226345     0.0018913181
   43  C  3 XY     -0.0084129586    -0.0013968407    -0.0162607753    -0.0225702813     0.0184856549
   44  C  3 XZ     -0.0058526395    -0.0008531149     0.0018752016     0.0056052525     0.0057560051
   45  C  3 YZ      0.0032905743     0.0159253512    -0.0065062742     0.0032584813    -0.0155865795
   46  C  4  S      0.0351994237     0.0122858725    -0.0548087103    -0.0569561779    -0.0209440258
   47  C  4  S      0.0373533715    -0.0112304565     0.0629029914     0.0870068313     0.1609439981
   48  C  4  S     -3.7856122480    -0.7084314344     2.5844353382     2.9212260337    -0.3243206257
   49  C  4  X      0.0329106948     0.0161614855    -0.0505508022    -0.0313904820     0.1198307029
   50  C  4  Y     -0.0143590190    -0.0325892279     0.1176759325     0.1142496336     0.0887246583
   51  C  4  Z     -0.0408562194     0.0329611734     0.0083705718     0.0450860622     0.0980895298
   52  C  4  X     -0.5032127538    -0.2378338746     0.4924362730     0.3858987262    -0.0791768787
   53  C  4  Y     -1.2988770911     0.0458843087     1.3946261032     1.9416304168     0.4011303163
   54  C  4  Z     -1.0556345319    -0.2699250742     0.1169719264    -0.3741531800     0.3920581521
   55  C  4 XX     -0.0094998510     0.0079026978     0.0045069723     0.0068437250     0.0204642820
   56  C  4 YY      0.0085346975    -0.0174099432     0.0061182255    -0.0057832713     0.0186510933
   57  C  4 ZZ     -0.0067352526     0.0103187567     0.0076156387     0.0270331344     0.0022144400
   58  C  4 XY     -0.0011663040    -0.0002622990    -0.0004721895    -0.0064576798     0.0078735771
   59  C  4 XZ      0.0006253873     0.0008445584    -0.0008087568     0.0159133972    -0.0079272983
   60  C  4 YZ      0.0083535659    -0.0059125022     0.0093613879     0.0098309086     0.0015723363
   61  C  5  S     -0.0416907335     0.0131428125     0.0335782202     0.0544121874     0.0119064973
   62  C  5  S     -0.0048333644    -0.0415085772    -0.0157868829    -0.1005283189    -0.0601086519
   63  C  5  S      3.9259955525    -0.4039003038    -2.6552213613    -3.5768589861     0.2247316821
   64  C  5  X     -0.0022470459     0.0019635381    -0.0094781238    -0.0358157177    -0.0140275844
   65  C  5  Y      0.0082377784     0.0350540134     0.0407958456     0.1329988798    -0.0588366247
   66  C  5  Z      0.0939916916    -0.0120807817    -0.0798217112    -0.0877344040    -0.0616210523
   67  C  5  X      0.3332708547    -0.0431503629    -0.0517642127    -0.0959503262     0.1524043696
   68  C  5  Y     -0.1510711664    -0.2780078300     0.9938836932     1.3616343212     0.1756778345
   69  C  5  Z      1.8662064666    -0.3754503094    -1.0037142581    -1.3456956677    -0.1368185834
   70  C  5 XX      0.0102948363    -0.0016887682    -0.0117775025    -0.0069030422    -0.0114871037
   71  C  5 YY      0.0050044833    -0.0036050580    -0.0003605057    -0.0098046300    -0.0068529609
   72  C  5 ZZ     -0.0013377419    -0.0050056217    -0.0033330377    -0.0182112767     0.0018685643
   73  C  5 XY     -0.0011850151    -0.0010428150     0.0036329738     0.0067566174    -0.0123522240
   74  C  5 XZ     -0.0024482423    -0.0041337729    -0.0015447608    -0.0110667924    -0.0029835649
   75  C  5 YZ     -0.0024335948     0.0165424107    -0.0162537762    -0.0076520831    -0.0200518583
   76  C  6  S      0.0588292133    -0.0333447442    -0.0157849693    -0.0296193703     0.0084491608
   77  C  6  S     -0.0461784209     0.0899860736    -0.0257170180    -0.0181571496    -0.0498064899
   78  C  6  S     -4.2638722643     0.8195028478     1.3514304780     2.6121313391    -1.6609126474
   79  C  6  X     -0.0435926368    -0.0162765184     0.0095537671    -0.0428172715     0.0284901945
   80  C  6  Y      0.1432712762    -0.1142609342     0.0039323689    -0.0260702272     0.0152708025
   81  C  6  Z      0.0290559729     0.0065779309     0.0493690405     0.1345211264     0.0552843248
   82  C  6  X     -0.5765823373    -0.4647940052    -0.0869849722    -0.1625772639    -0.4080879986
   83  C  6  Y      2.0542955114    -0.8924985771    -0.4966347531    -1.2416932988     0.6534179510
   84  C  6  Z      0.7761522392     0.4445215851    -0.1289147637     0.4591791308    -0.4996463967
   85  C  6 XX     -0.0031220151     0.0188059597    -0.0050464070    -0.0000608751    -0.0023594906
   86  C  6 YY     -0.0125527068    -0.0095904247     0.0002131991    -0.0102685594    -0.0080888349
   87  C  6 ZZ     -0.0116895530     0.0153852731     0.0049362921     0.0172436748    -0.0075694073
   88  C  6 XY      0.0050358757     0.0113815566    -0.0094822698    -0.0021526238     0.0046858503
   89  C  6 XZ      0.0050008316    -0.0070981164    -0.0033584349    -0.0022700806    -0.0061430813
   90  C  6 YZ      0.0124702895     0.0089800546    -0.0096225741    -0.0079291908    -0.0149565166
   91  C  7  S     -0.0015199377     0.0075586342     0.0116367338    -0.0003890152    -0.0051601270
   92  C  7  S     -0.0025747662     0.0090360088     0.0411223190     0.0692482601    -0.0686076223
   93  C  7  S     -0.2991875247    -1.3876168381    -1.1109560825    -1.5841690366     0.8710805993
   94  C  7  X      0.0172300699    -0.0130854364     0.0331868924     0.0336951090    -0.0139859237
   95  C  7  Y     -0.0896749562     0.0007539343     0.0321446709     0.0007345767     0.0664811298
   96  C  7  Z      0.0492293874     0.0613019541    -0.0274020801     0.0031796275    -0.0461440643
   97  C  7  X      0.0324403611    -0.0584789574    -0.3264409285    -0.2374635267     0.1869249028
   98  C  7  Y      0.5964485576     0.1142155447     0.1844775314    -0.4055953122    -0.1270376825
   99  C  7  Z     -0.0338880756     0.8741355920     0.3791232415     0.9946050686    -0.5191655329
  100  C  7 XX     -0.0041600101    -0.0143390888    -0.0084170060    -0.0081655276     0.0053765561
  101  C  7 YY      0.0106155131     0.0064031291     0.0090190249     0.0014003846    -0.0193999331
  102  C  7 ZZ     -0.0087010748     0.0050138345     0.0052154353     0.0157248486    -0.0008823334
  103  C  7 XY      0.0015779477     0.0007854804     0.0020993046     0.0076000839     0.0058263000
  104  C  7 XZ      0.0035261574     0.0045804487    -0.0007866662    -0.0018501320     0.0092080426
[truncated: 887,857 more chars]
