# Supplementary material for: Simulating the Energy Capture Process in Push–Pull Norbornadiene-Quadricyclane Photoswitches
Source: J Phys Chem Lett. 2025 Apr 23;16(17):4315–25. doi: 10.1021/acs.jpclett.5c00634 (PMC12051204; doi:10.1021/acs.jpclett.5c00634)
Supplement: Supplementary file 4 — jz5c00634_si_004.zip [file jz5c00634_si_004.zip › MRSF-TDDFT_geometry_optimizations/Compound_I/S1S0-MECI-I/gradient_1.inp]

[input]
system=
 6   0.003556487  0.965448729  1.125195260
 6   0.062822591  2.383202701  0.682274027
 6   -1.267614168  0.782617614  1.871408683
 6   -1.826527007  0.641853777  0.465993482
 6   -1.712011627  1.968727607  -0.049238613
 6   -1.331680159  2.896804868  1.029201607
 6   -1.700070816  2.177837651  2.325771607
 6   1.003953080  3.079117405  -0.066363017
 7   1.774415521  3.689160123  -0.684610146
 6   0.992786755  -0.068323090  0.921491212
 6   2.159824829  0.179858061  0.169667431
 6   0.837063312  -1.350898563  1.496198086
 6   1.797615884  -2.331062592  1.324354352
 6   2.948787339  -2.063492406  0.579301955
 6   3.123676298  -0.806953075  0.007862102
 1   -1.369129312  -0.046961163  2.561170494
 1   -1.837005297  -0.265698975  -0.116076366
 1   -1.828328666  2.269063614  -1.082391010
 1   -1.510181106  3.960008124  0.910501112
 1   -2.769208702  2.213674293  2.549796679
 1   -1.124238810  2.547233514  3.177196525
 1   2.316522616  1.146163477  -0.285773581
 1   -0.044219765  -1.582274062  2.079415902
 1   1.656008984  -3.307503496  1.774482040
 1   3.702361716  -2.832575923  0.448707735
 1   4.014830840  -0.590381383  -0.571553483
charge=0
method=tdhf
basis=def2-sv(p)
runtype=grad
functional=dtcam-vaee
d4=False

[guess]
type=huckel
save_mol=False

[scf]
type=rohf
maxit=100
maxdiis=5
multiplicity=3
conv=1.0e-7
save_molden=False

[dftgrid]
rad_npts=96
ang_npts=302
pruned=

[properties]
grad=2

[tdhf]
type=mrsf
maxit=100
multiplicity=1
conv=1.0e-7
nstate=2
zvconv=1.0e-7
