# Supplementary material for: Simulating the Energy Capture Process in Push–Pull Norbornadiene-Quadricyclane Photoswitches
Source: J Phys Chem Lett. 2025 Apr 23;16(17):4315–25. doi: 10.1021/acs.jpclett.5c00634 (PMC12051204; doi:10.1021/acs.jpclett.5c00634)
Supplement: Supplementary file 4 — jz5c00634_si_004.zip [file jz5c00634_si_004.zip › MRSF-TDDFT_geometry_optimizations/Compound_I/S1S0-MECI-I/get_forces_mxs.cpp]

#include <iostream>
#include <iomanip>
#include <fstream>
#include <string>
#include <math.h>
#include <stdio.h>
#include <stdlib.h>
#include <complex>
#include <cmath>
#include <string>

using namespace std;

namespace patch
{
    template < typename T > std::string to_string( const T& n )
    {
        std::ostringstream stm ;
        stm << n ;
        return stm.str() ;
    }
}

const int maxstates=20;
const int maxatoms=50;

double ssg[maxstates][3*maxatoms];				//gradients
double sae[maxstates];						//state energies

char symb[maxatoms][2];
long int natoms,curstate0,curstate1,nstates;	                   	//numer of atoms, currently occupied state, number of states
long int nclosed,nact;						//casscf settings
double pfun,pfungrad[3*maxatoms];				//penalty function and its gradient

double r[3*maxatoms],v[3*maxatoms],m[3*maxatoms],sqrtm[3*maxatoms];
long int znum[3*maxatoms];					//atomic z numbers
long int isrestart;

ofstream energy,traj,velf,extra_info,coeff_file;
const double kB=1.0;
const double con1=3137.74,con2=0.008;
//           ^ C1 = 5 (kcal/mol)^-1 = (0.2 kcal/mol)^-1 = (0.0003187 Eh)^-1 = 3137.74 Eh^-1  and  C2 = 5 kcal/mol = 0.008 Eh


string fname_i="",fname_o="",bas_loc,df_bas_loc,cur_dir;

void read_input(void)
{
	long int i,j,k,n,junk_i;
	ifstream input;
	ofstream output;
	string junk_s;
	double junk_f;
	//read basic settings
	cout<<"Reading input..."<<endl;
        input.open("settings");
        input>>natoms>>nstates>>curstate0>>curstate1;
        input.close();
        
        //print out the basic settings
        cout<<" natoms       = "<<natoms<<endl;
        cout<<" nstates      = "<<nstates<<endl;
        cout<<" curstate0    = "<<curstate0<<endl;
        cout<<" curstate1    = "<<curstate1<<endl;

	//determine names of I/O files
	system("ls Gau-*.EIn > io_name.dat");
	input.open("io_name.dat");
	getline(input,fname_i);
	input.close();
	cout<<" fname_i    = "<<fname_i<<endl;

	n=fname_i.length();
	fname_o=fname_i;
	fname_o[n-2]='O';
	fname_o[n-1]='u';
	cout<<" fname_o    = "<<fname_o<<endl;
	//determine working directory
        system("pwd > pwd.dat");
        input.open("pwd.dat");
        getline(input,cur_dir);
        input.close();
        cout<<" cur_dir    = "<<cur_dir<<endl;

	//read molecular geometry
	input.open(fname_i.c_str());
	getline(input,junk_s);
	for(i=0;i<=natoms-1;i++) input>>znum[i]>>r[3*i+0]>>r[3*i+1]>>r[3*i+2]>>junk_f;
	for(i=0;i<=natoms-1;i++)
	{
		if(znum[i]==1) {symb[i][0]='H'; symb[i][1]=' ';}
		if(znum[i]==6) {symb[i][0]='C'; symb[i][1]=' ';}
		if(znum[i]==7) {symb[i][0]='N'; symb[i][1]=' ';}
		if(znum[i]==8) {symb[i][0]='O'; symb[i][1]=' ';}
	}
	input.close();
	cout<<" molecular geometry:"<<endl;
	for(i=0;i<=natoms-1;i++)
	{
		cout<<symb[i][0]<<symb[i][1]<<"   ";
		cout.precision(6);
		if (r[3*i+0]<0.0) cout<<fixed<<r[3*i+0]; else cout<<" "<<fixed<<r[3*i+0];
		cout<<"   ";
		if (r[3*i+1]<0.0) cout<<fixed<<r[3*i+1]; else cout<<" "<<fixed<<r[3*i+1];
		cout<<"   ";
		if (r[3*i+2]<0.0) cout<<fixed<<r[3*i+2]; else cout<<" "<<fixed<<r[3*i+2];
		cout<<"   ";
		cout<<endl;
	}
	

	

}

void run_bagel(void)
{
	cout<<"Running Turbomole..."<<endl;

	//write BAGEL input
	ifstream input;
	ofstream output;
	long int i,j,k,n;
	string junk_s;
	double junk_f;
	char ch;
	string s;

	//generate two input files for OpenQP

	output.open("gradient_0.inp");
	output.precision(9);
	output<<"[input]"<<endl;
	output<<"system="<<endl;
	for(i=0;i<=natoms-1;i++)
        {
                if ((symb[i][0]=='H') && (symb[i][1]==' ')) output<<" 1   ";
                if ((symb[i][0]=='C') && (symb[i][1]==' ')) output<<" 6   ";
                if ((symb[i][0]=='N') && (symb[i][1]==' ')) output<<" 7   ";
                if ((symb[i][0]=='O') && (symb[i][1]==' ')) output<<" 8   ";
		output<<fixed<<r[3*i+0]*0.529177<<"  "<<r[3*i+1]*0.529177<<"  "<<r[3*i+2]*0.529177<<endl;
	}
	output<<"charge=0"<<endl;
	output<<"method=tdhf"<<endl;
	output<<"basis=def2-sv(p)"<<endl;	// basis set
	output<<"runtype=grad"<<endl;
	output<<"functional=dtcam-vaee"<<endl;	// XC functional
	output<<"d4=False"<<endl;
	output<<""<<endl;
	output<<"[guess]"<<endl;
	output<<"type=huckel"<<endl;
	output<<"save_mol=False"<<endl;
	output<<""<<endl;
	output<<"[scf]"<<endl;
	output<<"type=rohf"<<endl;
	output<<"maxit=100"<<endl;
	output<<"maxdiis=5"<<endl;
	output<<"multiplicity=3"<<endl;		// multiplicity must be 3
	output<<"conv=1.0e-7"<<endl;
	output<<"save_molden=False"<<endl;
	output<<""<<endl;
	output<<"[dftgrid]"<<endl;
	output<<"rad_npts=96"<<endl;
	output<<"ang_npts=302"<<endl;
	output<<"pruned="<<endl;
	output<<""<<endl;
	output<<"[properties]"<<endl;
	output<<"grad="<<curstate0+1<<endl;	// 0 refers to the reference state
	output<<""<<endl;
	output<<"[tdhf]"<<endl;
	output<<"type=mrsf"<<endl;
	output<<"maxit=100"<<endl;
	output<<"multiplicity=1"<<endl;		// singlet states
	output<<"conv=1.0e-7"<<endl;
	output<<"nstate="<<nstates<<endl;
	output<<"zvconv=1.0e-7"<<endl;
	output.close();

	output.open("gradient_1.inp");
	output.precision(9);
	output<<"[input]"<<endl;
	output<<"system="<<endl;
	for(i=0;i<=natoms-1;i++)
        {
                if ((symb[i][0]=='H') && (symb[i][1]==' ')) output<<" 1   ";
                if ((symb[i][0]=='C') && (symb[i][1]==' ')) output<<" 6   ";
                if ((symb[i][0]=='N') && (symb[i][1]==' ')) output<<" 7   ";
                if ((symb[i][0]=='O') && (symb[i][1]==' ')) output<<" 8   ";
		output<<fixed<<r[3*i+0]*0.529177<<"  "<<r[3*i+1]*0.529177<<"  "<<r[3*i+2]*0.529177<<endl;
	}
	output<<"charge=0"<<endl;
	output<<"method=tdhf"<<endl;
	output<<"basis=def2-sv(p)"<<endl;	// basis set
	output<<"runtype=grad"<<endl;
	output<<"functional=dtcam-vaee"<<endl;	// XC functional
	output<<"d4=False"<<endl;
	output<<""<<endl;
	output<<"[guess]"<<endl;
	output<<"type=huckel"<<endl;
	output<<"save_mol=False"<<endl;
	output<<""<<endl;
	output<<"[scf]"<<endl;
	output<<"type=rohf"<<endl;
	output<<"maxit=100"<<endl;
	output<<"maxdiis=5"<<endl;
	output<<"multiplicity=3"<<endl;		// multiplicity must be 3
	output<<"conv=1.0e-7"<<endl;
	output<<"save_molden=False"<<endl;
	output<<""<<endl;
	output<<"[dftgrid]"<<endl;
	output<<"rad_npts=96"<<endl;
	output<<"ang_npts=302"<<endl;
	output<<"pruned="<<endl;
	output<<""<<endl;
	output<<"[properties]"<<endl;
	output<<"grad="<<curstate1+1<<endl;	// 0 refers to the reference state
	output<<""<<endl;
	output<<"[tdhf]"<<endl;
	output<<"type=mrsf"<<endl;
	output<<"maxit=100"<<endl;
	output<<"multiplicity=1"<<endl;		// singlet states
	output<<"conv=1.0e-7"<<endl;
	output<<"nstate="<<nstates<<endl;
	output<<"zvconv=1.0e-7"<<endl;
	output.close();

	//run OpenQP
	output.open("run_openqp.bash");
	output<<"#!/bin/bash"<<endl;
	output<<"export OPENQP_ROOT=/home/mkochman/programs/openqp/openqp"<<endl;
	output<<"export OMP_NUM_THREADS=8"<<endl;
	output<<"export LD_LIBRARY_PATH=$OPENQP_ROOT/lib:$LD_LIBRARY_PATH"<<endl;
	output<<"openqp gradient_0.inp"<<endl;
	output<<"openqp gradient_1.inp"<<endl;
	output.close();

	system("bash run_openqp.bash");

	//state energies
	system("grep PyOQP.dispersion.corrected.energies gradient_0.log -A 20 > energy.dat");
	input.open("energy.dat");
	getline(input,s);	// comment line
	getline(input,s);	// energy of state 0, the reference state
	for(i=0;i<=nstates-1;i++)
	{
		input>>noskipws;
		for(j=0;j<=17;j++) input>>ch;
		input>>skipws;
		input>>sae[i];
		getline(input,s);
		cout.precision(9);
		cout<<"sae["<<i<<"] = "<<fixed<<sae[i]<<endl;
	}
	input.close();

	//gradient of curstate0
	system("grep PyOQP.dispersion.corrected.gradients gradient_0.log -A 200 > gradient_0.dat");
	input.open("gradient_0.dat");
	getline(input,s);
	getline(input,s);
	for(i=0;i<=natoms-1;i++)
	{
		input>>noskipws;
		for(j=0;j<=6;j++) input>>ch;
		input>>skipws;
		input>>ssg[curstate0][3*i+0];		input>>ssg[curstate0][3*i+1];		input>>ssg[curstate0][3*i+2];
		getline(input,s);
		cout.precision(9);
	}
	input.close();

	//gradient of curstate1
	system("grep PyOQP.dispersion.corrected.gradients gradient_1.log -A 200 > gradient_1.dat");
	input.open("gradient_1.dat");
	getline(input,s);
	getline(input,s);
	for(i=0;i<=natoms-1;i++)
	{
		input>>noskipws;
		for(j=0;j<=6;j++) input>>ch;
		input>>skipws;
		input>>ssg[curstate1][3*i+0];		input>>ssg[curstate1][3*i+1];		input>>ssg[curstate1][3*i+2];
		getline(input,s);
		cout.precision(9);
	}
	input.close();

	//convert -0.0 to 0.0
        for(i=0;i<=3*natoms-1;i++) if (ssg[curstate0][i]==0.0) ssg[curstate0][i]=0.0;
        for(i=0;i<=3*natoms-1;i++) if (ssg[curstate1][i]==0.0) ssg[curstate1][i]=0.0;

	//print some output
	cout.precision(9);
	for(i=0;i<=nstates-1;i++) cout<<"sae["<<i<<"] = "<<fixed<<sae[i]<<endl;
	cout<<" gradient of curstate0:"<<endl;
	for(i=0;i<=natoms-1;i++)
	{
		cout.precision(9);
		if (ssg[curstate0][3*i+0]>=0.0) cout<<" "<<fixed<<ssg[curstate0][3*i+0]; else cout<<""<<fixed<<ssg[curstate0][3*i+0];
		cout<<"   ";
		if (ssg[curstate0][3*i+1]>=0.0) cout<<" "<<fixed<<ssg[curstate0][3*i+1]; else cout<<""<<fixed<<ssg[curstate0][3*i+1];
		cout<<"   ";
		if (ssg[curstate0][3*i+2]>=0.0) cout<<" "<<fixed<<ssg[curstate0][3*i+2]; else cout<<""<<fixed<<ssg[curstate0][3*i+2];
		cout<<endl;
	}
	cout<<" gradient of curstate1:"<<endl;
	for(i=0;i<=natoms-1;i++)
	{
		cout.precision(9);
		if (ssg[curstate1][3*i+0]>=0.0) cout<<" "<<fixed<<ssg[curstate1][3*i+0]; else cout<<""<<fixed<<ssg[curstate1][3*i+0];
		cout<<"   ";
		if (ssg[curstate1][3*i+1]>=0.0) cout<<" "<<fixed<<ssg[curstate1][3*i+1]; else cout<<""<<fixed<<ssg[curstate1][3*i+1];
		cout<<"   ";
		if (ssg[curstate1][3*i+2]>=0.0) cout<<" "<<fixed<<ssg[curstate1][3*i+2]; else cout<<""<<fixed<<ssg[curstate1][3*i+2];
		cout<<endl;
	}

	//calculate penalty function and its gradient
	//penalty function
        double ufun = 1.0E+00 + ((sae[curstate1]-sae[curstate0])/con2)*((sae[curstate1]-sae[curstate0])/con2);
        pfun = 5.0E-01*sae[curstate0] + 5.0E-01*sae[curstate1] + con1*con2*con2*log(ufun);
	//gradient
        for(i=0;i<=3*natoms-1;i++) pfungrad[i] = 5.0E-01*ssg[curstate0][i] + 5.0E-01*ssg[curstate1][i] -(2.0E+00*con1/ufun)*( (sae[curstate0]-sae[curstate1])*ssg[curstate1][i] + (sae[curstate1]-sae[curstate0])*ssg[curstate0][i] );
	//convert gradient to force
        //for(i=0;i<=3*natoms-1;i++) f[i]=-pfungrad[i];
	cout<<" pfun = "<<fixed<<pfun<<endl;
	cout<<" gradient of pfun:"<<endl;
	for(i=0;i<=natoms-1;i++)
	{
		cout.precision(9);
		if (pfungrad[3*i+0]>=0.0) cout<<" "<<fixed<<pfungrad[3*i+0]; else cout<<""<<fixed<<pfungrad[3*i+0];
		cout<<"   ";
		if (pfungrad[3*i+1]>=0.0) cout<<" "<<fixed<<pfungrad[3*i+1]; else cout<<""<<fixed<<pfungrad[3*i+1];
		cout<<"   ";
		if (pfungrad[3*i+2]>=0.0) cout<<" "<<fixed<<pfungrad[3*i+2]; else cout<<""<<fixed<<pfungrad[3*i+2];
		cout<<endl;
	}

}

void write_output(void)
{
	ofstream output;
	long int i,j,k,n;
	output.open(fname_o.c_str());
	output.precision(12);
	output<<scientific<<" "<<pfun<<"   "<<0.0<<"   "<<0.0<<"   "<<0.0<<endl;
	for(i=0;i<=natoms-1;i++)
	{
		output<<" ";
		if (pfungrad[3*i+0]<0.0) output<<     scientific<<pfungrad[3*i+0];
		else                          output<<" "<<scientific<<pfungrad[3*i+0];
		output<<" ";
		if (pfungrad[3*i+1]<0.0) output<<     scientific<<pfungrad[3*i+1];
		else                          output<<" "<<scientific<<pfungrad[3*i+1];
		output<<" ";
		if (pfungrad[3*i+2]<0.0) output<<     scientific<<pfungrad[3*i+2];
		else                          output<<" "<<scientific<<pfungrad[3*i+2];
		output<<endl;
	}
	output.close();
	
	output.open("backup.EOu");
	output.precision(12);
	output<<scientific<<" "<<pfun<<"   "<<0.0<<"   "<<0.0<<"   "<<0.0<<endl;
	for(i=0;i<=natoms-1;i++)
	{
		output<<" ";
		if (pfungrad[3*i+0]<0.0) output<<     scientific<<pfungrad[3*i+0];
		else                          output<<" "<<scientific<<pfungrad[3*i+0];
		output<<" ";
		if (pfungrad[3*i+1]<0.0) output<<     scientific<<pfungrad[3*i+1];
		else                          output<<" "<<scientific<<pfungrad[3*i+1];
		output<<" ";
		if (pfungrad[3*i+2]<0.0) output<<     scientific<<pfungrad[3*i+2];
		else                          output<<" "<<scientific<<pfungrad[3*i+2];
		output<<endl;
	}
	output.close();
}

int main(void)
{
	read_input();
	run_bagel();
	write_output();
	return 0;
}
