# Supplementary material for: Simulating the Energy Capture Process in Push–Pull Norbornadiene-Quadricyclane Photoswitches
Source: J Phys Chem Lett. 2025 Apr 23;16(17):4315–25. doi: 10.1021/acs.jpclett.5c00634 (PMC12051204; doi:10.1021/acs.jpclett.5c00634)
Supplement: Supplementary file 4 — jz5c00634_si_004.zip [file jz5c00634_si_004.zip › MRSF-TDDFT_geometry_optimizations/Compound_I/S1S0-MECI-I/gradient_0.log]

   PyOQP started at 2025-02-02 04:53:08


          ***********************************************************
          *                                                         *
          *             OpenQP: Open Quantum Platform               *
          *                                                         *
          *                Version: 1.0 Aug, 2024                   *
          *                                                         *
          ***********************************************************
          *     The most efficient implementation of MRSF-TDDFT.    *
          ***********************************************************
          *                                                         *
          *   OpenQP was initiated by Prof. Cheol Ho Choi in 2012.  *
          *                                                         *
          *   It has since been developed by:                       *
          *   Dr. Vladimir Mironov                                  *
          *   Dr. Konstantin Komarov                                *
          *   Mr. Igor Gerasimov                                    *
          *   Dr. Hiroya Nakata                                     *
          *   Dr. Mohsen Mazaherifar                                *
          *                                                         *
          *   In 2024, Prof. Jingbai Li at Hoffmann Institute of    *
          *   Advanced Materials began developing PyOQP.            *
          *                                                         *
          ***********************************************************

                     Job Details:
                      Start Time: Sun Feb  2 04:53:08 2025    
                      Host: r22c02b02.bem2.kdm.wcss.pl  
                      Resources Allocated:
                        OpenMP Threads:    8

                    ++++++++++++++++++++++++++++++++++++++++
                      MODULE: apply_basis 
                      Setting up basis set information
                    ++++++++++++++++++++++++++++++++++++++++

     Basis Sets options
     ------------------
     Basis Set File: /home/mkochman/programs/openqp/openqp/share/basis_sets/def2-sv(p).basis
     Number of Shells  =     112     Number of Primitives  =     224
     Number of Basis Set functions  =     247
     Maximum Angluar Momentum =       2


                    ++++++++++++++++++++++++++++++++++++++++
                       MODULE: int1e
                       Computing H, S and T Matrices
                    ++++++++++++++++++++++++++++++++++++++++

                     ================================
                     Cartesian Coordinate in Angstrom
                     ================================
        ATOM     ZNUC           X              Y              Z
      --------------------------------------------------------------
          1      6.0     0.003556487     0.965448729     1.125195260
          2      6.0     0.062822591     2.383202701     0.682274027
          3      6.0    -1.267614168     0.782617614     1.871408683
          4      6.0    -1.826527007     0.641853777     0.465993482
          5      6.0    -1.712011627     1.968727607    -0.049238613
          6      6.0    -1.331680159     2.896804868     1.029201607
          7      6.0    -1.700070816     2.177837651     2.325771607
          8      6.0     1.003953080     3.079117405    -0.066363017
          9      7.0     1.774415521     3.689160123    -0.684610146
         10      6.0     0.992786755    -0.068323090     0.921491212
         11      6.0     2.159824829     0.179858061     0.169667431
         12      6.0     0.837063312    -1.350898563     1.496198086
         13      6.0     1.797615884    -2.331062592     1.324354352
         14      6.0     2.948787339    -2.063492406     0.579301955
         15      6.0     3.123676298    -0.806953075     0.007862102
         16      1.0    -1.369129312    -0.046961163     2.561170494
         17      1.0    -1.837005297    -0.265698975    -0.116076366
         18      1.0    -1.828328666     2.269063614    -1.082391010
         19      1.0    -1.510181106     3.960008124     0.910501112
         20      1.0    -2.769208702     2.213674293     2.549796679
         21      1.0    -1.124238810     2.547233514     3.177196525
         22      1.0     2.316522616     1.146163477    -0.285773581
         23      1.0    -0.044219765    -1.582274062     2.079415902
         24      1.0     1.656008984    -3.307503496     1.774482040
         25      1.0     3.702361716    -2.832575923     0.448707735
         26      1.0     4.014830840    -0.590381383    -0.571553483

 ...... End Of One Electron Integrals ......


                    ++++++++++++++++++++++++++++++++++++++++
                       MODULE: Guess_Huckel
                       Initial guess using Huckel theory
                    ++++++++++++++++++++++++++++++++++++++++

 ...... End of initial orbital guess ......

   Step  CPU time (seconds):      0.000   Wall time (seconds):      0.000
   Total CPU time (seconds):      0.000   Wall time (seconds):      0.000

   ==============================================
      PyQOP: Orbital Guess
   ==============================================

   PyOQP guess type:                   huckel
   PyOQP guess file:                   compute orbitals
   PyOQP guess alpha:                  computed
   PyOQP guess beta:                   computed


   ==============================================
   PyOQP: Entering Electronic Energy Calculation
   ==============================================

   PyOQP natom:                        26
   PyOQP charge:                       0
   PyOQP basis:                        def2-sv(p)
    

   ==============================================
   PyOQP: Normal SCF steps
   ==============================================

   PyOQP method:                       tdhf
   PyOQP hf/functional:                dtcam-vaee
   PyOQP scf type:                     rohf
   PyOQP scf maxit:                    100
   PyOQP scf multiplicity:             3
   PyOQP scf convergence:              1e-07
   PyOQP scf incremental:              True
   PyOQP diis type:                    cdiis
   PyOQP vdiis/cdiis switch:           0.3
   PyOQP vdiis/vshift switch:          0.003
   PyOQP cdiis/vshift_switch           0.3
   PyOQP vshift:                       0.0
   

                    ++++++++++++++++++++++++++++++++++++++++
                       MODULE: HF_DFT_Energy
                       Computing HF/DFT SCF Energy
                    ++++++++++++++++++++++++++++++++++++++++

     Lebedev grid-based DFT options
     ------------------------------
     XC functional: DTCAM-VAEE
     NRAD  =      96     NLEB  =     302
     THRESH=    0.00E+00
 
 The LibXC 6.2.2 version is used.
 S. Lehtola, C. Steigemann, M. J.T. Oliveira, and M. A.L. Marques.,  SoftwareX 7, 1–5 (2018)
 The libXC interfaces are described in the following article:
 Igor S. Gerasimov, Federico Zahariev, Sarom S. Leang, Anton Tesliuk, Mark S. Gordon, Michael G. Medvedev,
 Introducing LibXC into GAMESS (US),
 Mendeleev Commun., 2021, 31, 302–305
 
 The information about selected functionals:
The CAM version of B3LYP, tuned for excitations and properties exchange-correlation functional will be used with a coefficient   1.00000000E+00.
The functional has been described in the following articles:
[1] K. Okuno, Y. Shigeta, R. Kishi, H. Miyasaka, and M. Nakano.,  J. Photochem. Photobiol., A 235, 29 (2012); DOI: 10.1016/j.jphotochem.2012.03.003
[2] W. Park, A. Lashkaripour, K. Komarov, S. Lee, M. Huix-Rotllant, and C. H. Choi, J. Chem. Theory Comput., ??, ?? (2024); DOI: 10.1021/acs.jctc.4c00640
 
CAM-corrected functional is called
Yanai's notation of CAM parameters is used
The global hybrid part:                  5.00000000E-01
Additional long-range hybrid part:      -2.00000000E-01
Range-saparated factor:                  3.30000000E-01
 
     DFT Threshold         = 0.133E-08
   Step  CPU time (seconds):      0.738   Wall time (seconds):      0.104
   Total CPU time (seconds):      0.738   Wall time (seconds):      0.104

     SCF options
     ------------------
     SCF type = ROHF                 MaxIT =   100
     MaxDIIS =     5                 Conv =   0.0000001000
     DIIS Type = c-DIIS
     vDIIS_cDIIS_Switch =  0.30000   vDIIS_vshift_Switch =  0.00300
     DIIS Reset Mod =    10          DIIS Reset Conv =   0.00500000
     VShift =  0.00000               VShift_cDIIS_Switch =  0.30000
     MOM =     F                     MOM_Switch =  0.00300


   Direct SCF iterations begin.
   =============================================================================================
    Iter         Energy            Delta E         Int Skip     DIIS Error     Shift     Method
   =============================================================================================
       1    -593.0860259740   -593.0860259740      34671943     0.53011518     0.000     SD
       2    -591.8534531299      1.2325728441      34622532     0.34093583     0.000     C-DIIS
       3    -590.4361524393      1.4173006906      34699456     0.38052968     0.000     C-DIIS
       4    -594.4247315412     -3.9885791019      34874079     0.17615443     0.000     C-DIIS
       5    -594.6131317606     -0.1884002194      35224148     0.06801563     0.000     C-DIIS
       6    -594.7420104090     -0.1288786484      35397067     0.02552048     0.000     C-DIIS
       7    -594.7552149745     -0.0132045655      36129764     0.01115621     0.000     C-DIIS
       8    -594.7578009429     -0.0025859684      36758454     0.00452166     0.000     C-DIIS
       9    -594.7587130005     -0.0009120575      37705605     0.00120388     0.000     C-DIIS
      10    -594.7587383594     -0.0000253590      40829781     0.00076713     0.000     C-DIIS
      11    -594.7587618261     -0.0000234667      41705815     0.00019349     0.000     C-DIIS
      12    -594.7587630443     -0.0000012182      47473377     0.00010414     0.000     C-DIIS
      13    -594.7587635366     -0.0000004923      49145467     0.00008656     0.000     C-DIIS
      14    -594.7587637008     -0.0000001642      49482801     0.00008398     0.000     C-DIIS
      15    -594.7587638732     -0.0000001724      51647879     0.00003146     0.000     C-DIIS
      16    -594.7587639550     -0.0000000818      51889890     0.00001182     0.000     C-DIIS
      17    -594.7587639664     -0.0000000114      56528565     0.00001030     0.000     C-DIIS
      18    -594.7587639840     -0.0000000176      54255438     0.00000356     0.000     C-DIIS
      19    -594.7587639846     -0.0000000006      60504771     0.00000524     0.000     C-DIIS
      20    -594.7587639831      0.0000000015      63654996     0.00000300     0.000     C-DIIS
      21    -594.7587639830      0.0000000001      59153782     0.00000141     0.000     C-DIIS
      22    -594.7587639832     -0.0000000003      64293884     0.00000083     0.000     C-DIIS
      23    -594.7587639816      0.0000000016      66333041     0.00000037     0.000     C-DIIS
      24    -594.7587639810      0.0000000007      76937680     0.00000028     0.000     C-DIIS
      25    -594.7587639757      0.0000000053      72050631     0.00000013     0.000     C-DIIS
      26    -594.7587639826     -0.0000000069      80243975     0.00000026     0.000     C-DIIS
      27    -594.7587639704      0.0000000122      79654558     0.00000008     0.000     C-DIIS
   ----------------------------------------------------------------
          SCF convergence achieved ....

 Final ROHF energy is     -594.7587639704 after  27 iterations


 DFT: XC energy              =       -49.3263607052
 DFT: total electron density =       102.0000509924
 DFT: number of electrons    =       102


          ===============================
          Molecular Orbitals and Energies
          ===============================

   -------------- Alpha Orbitals -------------

                          1                2                3                4                5
                  -14.7915908766   -10.6384641623   -10.6213459078   -10.6193769202   -10.6177153013
    1  C  1  S     -0.0000146346    -0.0076824177     0.0008720778     0.0019793552     0.0110622164
    2  C  1  S      0.0002613533    -0.0001462760    -0.0009412356     0.0008431911     0.0005739271
    3  C  1  S     -0.0011011847    -0.0305921720     0.0258693861    -0.0192114287    -0.0117286157
    4  C  1  X      0.0001597715     0.0002081951    -0.0005355868    -0.0001339766    -0.0002337660
    5  C  1  Y     -0.0000463382     0.0007198199     0.0000794934    -0.0000171835     0.0000864318
    6  C  1  Z      0.0000084133    -0.0003835110     0.0001398510     0.0001879258     0.0000645997
    7  C  1  X     -0.0065024770    -0.0023216309    -0.0066988545     0.0009776632     0.0031493804
    8  C  1  Y      0.0067820449     0.0039826834     0.0018304401    -0.0007856373     0.0028320334
    9  C  1  Z      0.0015429514     0.0029750292    -0.0027980596     0.0000521922    -0.0030675838
   10  C  1 XX     -0.0000381405     0.0000193528     0.0001300608     0.0000023645     0.0003317868
   11  C  1 YY      0.0000164709     0.0021669540     0.0001287953     0.0003941846     0.0003381494
   12  C  1 ZZ     -0.0000200664     0.0002449534    -0.0002682209    -0.0000567318     0.0001071606
   13  C  1 XY     -0.0000137031     0.0002954557    -0.0001989528    -0.0002494471    -0.0003518582
   14  C  1 XZ      0.0000417245    -0.0000259337     0.0000182492     0.0001127608    -0.0000256298
   15  C  1 YZ      0.0000130115    -0.0006580888     0.0000557755     0.0001538095    -0.0001050744
   16  C  2  S      0.0000078694    -0.9896485588    -0.0009843476    -0.0178888003    -0.0086773332
   17  C  2  S      0.0009509541    -0.0445561140     0.0003465865    -0.0016542261     0.0015460749
   18  C  2  S      0.0289612240     0.0358871856    -0.0147174023     0.0893148324     0.0067663607
   19  C  2  X      0.0002578887     0.0004906574    -0.0001116339    -0.0013984671     0.0004267855
   20  C  2  Y      0.0002784616     0.0002930397     0.0000889044    -0.0010832250    -0.0005399558
   21  C  2  Z     -0.0000123434     0.0013174574    -0.0001023568     0.0017721970    -0.0003185471
   22  C  2  X      0.0166610228    -0.0078579266     0.0003620488     0.0250199310    -0.0166499813
   23  C  2  Y      0.0114032868    -0.0101240407     0.0022889443     0.0132970853    -0.0002700079
   24  C  2  Z     -0.0146551671    -0.0021661054     0.0012510027    -0.0222834622     0.0110938856
   25  C  2 XX      0.0004098339    -0.0020530026     0.0002004593    -0.0017147165    -0.0014707152
   26  C  2 YY      0.0002120889    -0.0017872386     0.0000489018    -0.0010531868    -0.0002727267
   27  C  2 ZZ      0.0003151822    -0.0011545142     0.0000030708    -0.0013297350     0.0000895140
   28  C  2 XY      0.0002300171    -0.0008556112     0.0001907177    -0.0012605243     0.0006366103
   29  C  2 XZ     -0.0001794322     0.0017017458     0.0000223318     0.0013089630     0.0003338391
   30  C  2 YZ     -0.0001376117     0.0012408994     0.0000164011     0.0009480954    -0.0000791845
   31  C  3  S     -0.0000104455    -0.0009028834     0.0239045746    -0.0027665566     0.0037673100
   32  C  3  S     -0.0006290867     0.0002417816     0.0043422830    -0.0017299035    -0.0006070789
   33  C  3  S     -0.0008923310     0.0037588581    -0.0149194880     0.0166849562     0.0059100323
   34  C  3  X     -0.0000980581     0.0000081441     0.0005838476     0.0000879486     0.0000795522
   35  C  3  Y     -0.0000622483    -0.0001128274     0.0004771451    -0.0001789082     0.0002218928
   36  C  3  Z      0.0001429945     0.0001307526     0.0004692352     0.0001166606    -0.0002044348
   37  C  3  X     -0.0005039346     0.0018671907    -0.0045443651     0.0026815586     0.0033226709
   38  C  3  Y     -0.0002064570    -0.0005159540    -0.0085668363     0.0058955584    -0.0004158804
   39  C  3  Z      0.0001447710     0.0043883923     0.0048081815    -0.0040851279    -0.0053694097
   40  C  3 XX     -0.0000825280     0.0000734591    -0.0000028946    -0.0001605975    -0.0000723853
   41  C  3 YY     -0.0000916247    -0.0002539032     0.0005021022    -0.0001779802     0.0003596295
   42  C  3 ZZ     -0.0001030236    -0.0001678271    -0.0014350936    -0.0002149423     0.0001437579
   43  C  3 XY     -0.0000497931    -0.0002963272    -0.0000089111     0.0001077343     0.0000245569
   44  C  3 XZ     -0.0000344008     0.0000709690    -0.0006614961    -0.0001442140     0.0000049015
   45  C  3 YZ     -0.0000008684     0.0003983463    -0.0003183724     0.0000307714    -0.0004760027
   46  C  4  S     -0.0000052748    -0.0008980903     0.9890573560     0.0007711398    -0.0084524176
   47  C  4  S     -0.0001409776    -0.0008443666     0.0434906456    -0.0001813158    -0.0006755641
   48  C  4  S      0.0033361649     0.0189232407    -0.0446995319    -0.0008908038    -0.0063834088
   49  C  4  X     -0.0000499423    -0.0000716691     0.0017834331     0.0001096138    -0.0000067711
   50  C  4  Y      0.0000564117     0.0000482560     0.0012219563     0.0001328747     0.0000274231
   51  C  4  Z     -0.0001093560    -0.0001104049     0.0005914152    -0.0002919489     0.0001995128
   52  C  4  X      0.0003530385     0.0042300628    -0.0071271374     0.0000783497    -0.0001596600
   53  C  4  Y      0.0015464485     0.0051406948    -0.0057278010    -0.0006139097    -0.0014902526
   54  C  4  Z     -0.0000689860     0.0009245428     0.0011442679    -0.0014053693    -0.0020440628
   55  C  4 XX     -0.0000416098    -0.0001223170    -0.0004374326     0.0001487458    -0.0000217884
   56  C  4 YY     -0.0000003798    -0.0001079846     0.0015175886    -0.0000113289     0.0002561659
   57  C  4 ZZ     -0.0000413349    -0.0000726670     0.0009851308    -0.0000409373     0.0000651936
   58  C  4 XY      0.0000229138    -0.0001665585    -0.0000188152    -0.0000235981     0.0001693500
   59  C  4 XZ     -0.0000446219    -0.0000198861     0.0002018601    -0.0000426687     0.0000356012
   60  C  4 YZ     -0.0000267368    -0.0000254403     0.0002649366    -0.0000728756     0.0002292624
   61  C  5  S      0.0000072382    -0.0001208689     0.0289644243    -0.0024002914     0.0348029901
   62  C  5  S      0.0006886496     0.0012703259     0.0009758482     0.0002895649     0.0025263603
   63  C  5  S     -0.0101614161    -0.0319207461     0.0176725609    -0.0103486001     0.0305220355
   64  C  5  X      0.0001991189    -0.0003640903     0.0003410036    -0.0004683177    -0.0000216049
   65  C  5  Y     -0.0001049384    -0.0000838988     0.0014736527    -0.0002845845    -0.0006930672
   66  C  5  Z      0.0000421605    -0.0004492830    -0.0002933871     0.0000004068    -0.0004998510
   67  C  5  X     -0.0020483620    -0.0073858576     0.0005137250    -0.0027954814     0.0025804194
   68  C  5  Y      0.0002311628     0.0013766346    -0.0048973949    -0.0009272950     0.0054968972
   69  C  5  Z     -0.0038099449    -0.0074624103     0.0005665451    -0.0022164117     0.0112294227
   70  C  5 XX      0.0001610535     0.0000414723    -0.0000004993    -0.0002848870    -0.0001059063
   71  C  5 YY      0.0000557256     0.0001744352    -0.0017797879    -0.0000641302    -0.0007954708
   72  C  5 ZZ      0.0000159635    -0.0000703981    -0.0001623665     0.0000383364    -0.0006942003
   73  C  5 XY     -0.0000446254    -0.0000896784    -0.0003603266    -0.0001281555    -0.0003306621
   74  C  5 XZ     -0.0000142459    -0.0002482215     0.0000793043    -0.0000230377    -0.0004204902
   75  C  5 YZ     -0.0000021665     0.0002539597     0.0006569108     0.0000731317    -0.0010675051
   76  C  6  S     -0.0000132530    -0.0082222392     0.0073350059    -0.0056763669     0.9889251738
   77  C  6  S     -0.0004653522    -0.0038046538     0.0001186274    -0.0014286736     0.0474318753
   78  C  6  S      0.0127347205     0.0187856340    -0.0046800627     0.0088795747    -0.0949544528
   79  C  6  X      0.0001620282     0.0007041396     0.0000266670    -0.0002422011     0.0007960388
   80  C  6  Y     -0.0000165122     0.0001867539    -0.0001919117    -0.0001406792    -0.0023221133
   81  C  6  Z     -0.0000495886    -0.0002391600    -0.0001341897     0.0004446866    -0.0003923477
   82  C  6  X      0.0003040216    -0.0015862557     0.0022443265     0.0002973635    -0.0058760861
   83  C  6  Y     -0.0061942526    -0.0109300257    -0.0003380322    -0.0044523148     0.0255147630
   84  C  6  Z      0.0002431675    -0.0001114483    -0.0022324215    -0.0012488956     0.0009568037
   85  C  6 XX     -0.0001403189     0.0013589432    -0.0000132439    -0.0000738903     0.0010613634
   86  C  6 YY     -0.0000645115    -0.0002203450     0.0005496356    -0.0000447471     0.0018333784
   87  C  6 ZZ     -0.0000537862    -0.0001165048    -0.0000516724    -0.0003451779     0.0012777848
   88  C  6 XY     -0.0000624561    -0.0007803892    -0.0000056839    -0.0002867955    -0.0001108179
   89  C  6 XZ      0.0000633924    -0.0004838115     0.0000395121    -0.0000261533    -0.0000527320
   90  C  6 YZ      0.0000176312     0.0003603983     0.0000880417     0.0000550125    -0.0000041346
   91  C  7  S     -0.0000047193    -0.0002179991     0.0004335454     0.0000945991     0.0078499849
   92  C  7  S     -0.0001662351     0.0013902290    -0.0012359659     0.0001530379     0.0006084388
   93  C  7  S     -0.0039179427    -0.0152390544     0.0148297011    -0.0085857709     0.0300612124
   94  C  7  X     -0.0000418499    -0.0000117476     0.0000858579     0.0001944582    -0.0000754260
   95  C  7  Y     -0.0000683802    -0.0001973992    -0.0002399744     0.0002464417    -0.0002695193
   96  C  7  Z      0.0001063471     0.0002365467     0.0000357658    -0.0000091082     0.0004743891
   97  C  7  X      0.0001934115    -0.0053441574     0.0007804145    -0.0024332201     0.0029153730
   98  C  7  Y     -0.0001437006     0.0009425926    -0.0026787661     0.0019457616     0.0017089140
   99  C  7  Z      0.0018966348     0.0047871104    -0.0066393536     0.0026451657    -0.0103474082
  100  C  7 XX      0.0000031984    -0.0001152142    -0.0001454959     0.0001356983    -0.0000143579
  101  C  7 YY     -0.0000179993     0.0003304612    -0.0001726575     0.0000435559    -0.0007317929
  102  C  7 ZZ     -0.0001152247    -0.0001807916     0.0003054767    -0.0000937730    -0.0011693417
  103  C  7 XY      0.0000395164     0.0000793994    -0.0000569240     0.0000353954    -0.0001599085
  104  C  7 XZ     -0.0000374016     0.0004078027    -0.0000840372    -0.0000806402     0.0003586482
  105  C  7 YZ      0.0000057042    -0.0001146128     0.0003974041    -0.0001848262     0.0009615925
  106  C  8  S      0.0001827205    -0.0174883350    -0.0006047006     0.9893652810     0.0055608984
  107  C  8  S      0.0023728468    -0.0012887397    -0.0002297104     0.0486715602    -0.0008216855
  108  C  8  S     -0.0020057299    -0.0128992881     0.0027514326    -0.0413285789     0.0075109126
  109  C  8  X     -0.0014726166    -0.0014026292    -0.0000874541    -0.0000404835     0.0001607679
  110  C  8  Y     -0.0010355692    -0.0010063420    -0.0000563104    -0.0000785280    -0.0002776312
  111  C  8  Z      0.0012191010     0.0012997684    -0.0000822054     0.0001121900    -0.0000022222
  112  C  8  X      0.0308913764    -0.0076442003    -0.0022249628     0.0573884636    -0.0113596853
  113  C  8  Y      0.0233223258    -0.0049182708    -0.0021917452     0.0457631070    -0.0088622947
  114  C  8  Z     -0.0242600800     0.0086213497     0.0019384673    -0.0450564877     0.0081456277
  115  C  8 XX     -0.0002851303     0.0016017316    -0.0000137240     0.0022899678    -0.0000742298
  116  C  8 YY      0.0001758773     0.0006802435    -0.0000095706     0.0010126406     0.0000345210
  117  C  8 ZZ      0.0001795427     0.0011371583    -0.0000928413     0.0013343155    -0.0003086024
  118  C  8 XY     -0.0010979666     0.0013715186     0.0000228026     0.0027330449    -0.0000067341
  119  C  8 XZ      0.0010632833    -0.0017997386     0.0000706629    -0.0028761801    -0.0000633016
  120  C  8 YZ      0.0008320928    -0.0012780367     0.0000268148    -0.0022181620    -0.0001949274
  121  N  9  S     -0.9881693923     0.0000387413     0.0000008553     0.0004989477     0.0000151492
  122  N  9  S      0.0464419598    -0.0018964286    -0.0000870684     0.0006277973    -0.0005799510
  123  N  9  S     -0.0558607019     0.0176895253     0.0022503450    -0.0686912006     0.0117952209
  124  N  9  X      0.0027118744    -0.0008014376    -0.0000041606    -0.0012928029    -0.0000244350
  125  N  9  Y      0.0021883543    -0.0006117028     0.0000138378    -0.0010669947    -0.0000172487
  126  N  9  Z     -0.0021969615     0.0004752889    -0.0000147391     0.0009751406     0.0000841630
  127  N  9  X      0.0097478312    -0.0038808186    -0.0005007780     0.0154182684    -0.0019535065
  128  N  9  Y      0.0081195921    -0.0030916616    -0.0002577539     0.0120085396    -0.0016722171
  129  N  9  Z     -0.0079983520     0.0020924225     0.0002548465    -0.0127538371     0.0020116191
  130  N  9 XX     -0.0029049556    -0.0006472198     0.0000069280     0.0004515250    -0.0001502714
  131  N  9 YY     -0.0031881272    -0.0006023619    -0.0000161069     0.0007063498    -0.0001022784
  132  N  9 ZZ     -0.0031414089    -0.0005977130    -0.0000388854     0.0006755408    -0.0000814733
  133  N  9 XY      0.0005881261    -0.0002408611     0.0000262367    -0.0006418788     0.0000540228
  134  N  9 XZ     -0.0006090438     0.0002914883    -0.0000122419     0.0006597003    -0.0000263369
  135  N  9 YZ     -0.0004565313     0.0002486612    -0.0000020017     0.0005265805    -0.0000522604
  136  C 10  S     -0.0000065987     0.0002404773    -0.0008470828    -0.0004060933    -0.0000143016
  137  C 10  S      0.0003633490     0.0002890583    -0.0004192813    -0.0000651886    -0.0001665475
  138  C 10  S      0.0045842833     0.0110070815     0.0026169833     0.0020724934     0.0024941848
  139  C 10  X     -0.0000236857     0.0001637487     0.0004408703     0.0000427469     0.0001348421
  140  C 10  Y      0.0000142684     0.0002143855     0.0000055624    -0.0000250340    -0.0001567380
  141  C 10  Z      0.0000039167    -0.0002537595     0.0000585093    -0.0000133498    -0.0000980642
  142  C 10  X     -0.0036935742    -0.0096237057     0.0005472500    -0.0043690174    -0.0041719609
  143  C 10  Y      0.0044332546     0.0033179452    -0.0035761116    -0.0026840363    -0.0000375484
  144  C 10  Z      0.0005342517     0.0037753161     0.0011302788     0.0033642256     0.0027526043
  145  C 10 XX      0.0000785049    -0.0000407956    -0.0003119041    -0.0001135602    -0.0001498543
  146  C 10 YY      0.0000775971     0.0002028731    -0.0000697556    -0.0001351791    -0.0001224705
  147  C 10 ZZ      0.0000408007     0.0000580338    -0.0002290251    -0.0000632217    -0.0000808831
  148  C 10 XY     -0.0000493443    -0.0000506336     0.0001195345    -0.0000542442     0.0000437389
  149  C 10 XZ     -0.0000103666     0.0001710140    -0.0000020106     0.0000887299     0.0000125608
  150  C 10 YZ      0.0000192992    -0.0000767603     0.0000405413     0.0000818007    -0.0000099083
  151  C 11  S     -0.0000073434     0.0003075514     0.0001726795    -0.0000509228     0.0001229563
  152  C 11  S      0.0002792834     0.0004808809     0.0002063119     0.0000624406     0.0001962496
  153  C 11  S      0.0006779228     0.0059304908    -0.0013533848    -0.0008813700     0.0005582329
  154  C 11  X     -0.0000291565    -0.0002635813    -0.0001778343     0.0001583630     0.0000336460
  155  C 11  Y      0.0001918748     0.0002007115    -0.0000067445    -0.0003037453    -0.0000738573
  156  C 11  Z     -0.0000507951     0.0000584015    -0.0000074242    -0.0000015405    -0.0000110594
  157  C 11  X      0.0002359095     0.0003970883     0.0003571944    -0.0058048981    -0.0026058994
  158  C 11  Y     -0.0024347344    -0.0055602028     0.0010893628     0.0040296700     0.0000385228
  159  C 11  Z      0.0007328739     0.0020283182    -0.0000619699     0.0018888720     0.0014001717
  160  C 11 XX      0.0000407839     0.0002143352     0.0000896891    -0.0000264604     0.0000448727
  161  C 11 YY      0.0001229336     0.0001481978     0.0000682795    -0.0001278548    -0.0000065441
  162  C 11 ZZ      0.0000585768     0.0001283536     0.0000939964     0.0000055016     0.0000251782
  163  C 11 XY      0.0000063577    -0.0000962677    -0.0000349270     0.0001820896     0.0000946265
  164  C 11 XZ      0.0000041461    -0.0000210414    -0.0000408163    -0.0001151947    -0.0000520968
  165  C 11 YZ     -0.0000361986     0.0000281651     0.0000331167    -0.0000718347    -0.0000370927
  166  C 12  S     -0.0000078912     0.0000010830    -0.0000881159    -0.0001526689    -0.0000898274
  167  C 12  S      0.0000919317     0.0001680433     0.0001409986    -0.0002542410    -0.0001803277
  168  C 12  S      0.0012005480    -0.0038572073    -0.0067193026    -0.0023250218    -0.0001273665
  169  C 12  X      0.0000407450     0.0000542576     0.0000687351    -0.0000093283     0.0000127913
  170  C 12  Y     -0.0000131873    -0.0001236366    -0.0000807464    -0.0000257590    -0.0000002339
  171  C 12  Z     -0.0000190478    -0.0000039402     0.0000516182     0.0000342513    -0.0000390215
  172  C 12  X      0.0006270151     0.0014254082    -0.0013169456     0.0011256514     0.0008487157
  173  C 12  Y      0.0009404706    -0.0017483672    -0.0012626249    -0.0026336776    -0.0018108780
  174  C 12  Z     -0.0007265268     0.0000273404     0.0012018617     0.0003479397     0.0002100895
  175  C 12 XX      0.0000088063     0.0000426125    -0.0000176387    -0.0000274515    -0.0000136812
  176  C 12 YY     -0.0000048420    -0.0001403406    -0.0000359265    -0.0000435313    -0.0000663867
  177  C 12 ZZ      0.0000042618     0.0000058654     0.0000553714    -0.0000511703    -0.0000262339
  178  C 12 XY      0.0000328855     0.0000658754     0.0001245975     0.0000158727     0.0000133801
  179  C 12 XZ     -0.0000406030    -0.0000373661     0.0000021887    -0.0000337248    -0.0000545986
  180  C 12 YZ     -0.0000296389     0.0000259638     0.0000154766    -0.0000148903    -0.0000211502
  181  C 13  S     -0.0000056298    -0.0000181644    -0.0000162338    -0.0000193692    -0.0000138895
  182  C 13  S     -0.0000031883    -0.0002041978    -0.0001173570    -0.0000847021    -0.0000531136
  183  C 13  S     -0.0003661897    -0.0004408136     0.0036641231     0.0008280834    -0.0007155584
  184  C 13  X      0.0000081280    -0.0000336603    -0.0000592555     0.0000107243     0.0000206750
  185  C 13  Y     -0.0000046544    -0.0000184580     0.0000176569    -0.0000204022    -0.0000144224
  186  C 13  Z     -0.0000015142     0.0000233948     0.0000035966     0.0000004581     0.0000106385
  187  C 13  X     -0.0003925099     0.0001628092     0.0001746751     0.0017298348     0.0009183515
  188  C 13  Y     -0.0000241530     0.0004019062     0.0015499084    -0.0000449824    -0.0002042858
  189  C 13  Z      0.0002297911    -0.0002988067    -0.0006364004    -0.0009532110    -0.0005014664
  190  C 13 XX     -0.0000056316    -0.0000200858     0.0000161811     0.0000017664    -0.0000103508
  191  C 13 YY      0.0000167107    -0.0000030684     0.0000095808    -0.0000170210    -0.0000018425
  192  C 13 ZZ     -0.0000196856    -0.0000576705    -0.0000196145    -0.0000148163    -0.0000106838
  193  C 13 XY     -0.0000133442    -0.0000296228    -0.0000421912     0.0000065613    -0.0000048712
  194  C 13 XZ     -0.0000119521    -0.0000141401    -0.0000166188    -0.0000253174    -0.0000047740
  195  C 13 YZ     -0.0000136195    -0.0000162604     0.0000110209    -0.0000069746    -0.0000112520
  196  C 14  S     -0.0000037354    -0.0000157877    -0.0000111596     0.0000457943     0.0000124448
  197  C 14  S      0.0000123121    -0.0000690255     0.0000271016     0.0001014511     0.0000082978
  198  C 14  S      0.0013348366     0.0011212682    -0.0027246370    -0.0017938380    -0.0000414782
  199  C 14  X      0.0000092451     0.0000499331     0.0000134581    -0.0000213663     0.0000008299
  200  C 14  Y      0.0000098119     0.0000079469     0.0000092223    -0.0000326802    -0.0000193889
  201  C 14  Z     -0.0000080544    -0.0000395669    -0.0000150482     0.0000209761     0.0000102655
  202  C 14  X     -0.0001857807    -0.0004831976     0.0008614260     0.0017518428     0.0005725211
  203  C 14  Y      0.0003078111     0.0005351620    -0.0007436410     0.0004040053     0.0004754350
  204  C 14  Z     -0.0000161897     0.0001069014    -0.0001362863    -0.0010924912    -0.0004754689
  205  C 14 XX     -0.0000030235    -0.0000252508     0.0000019744    -0.0000011766    -0.0000061610
  206  C 14 YY      0.0000158842    -0.0000095075     0.0000032709     0.0000167720     0.0000028892
  207  C 14 ZZ     -0.0000089841    -0.0000213615    -0.0000045366    -0.0000042120    -0.0000080656
  208  C 14 XY      0.0000008129     0.0000021967     0.0000050394    -0.0000069262    -0.0000016627
  209  C 14 XZ     -0.0000114117    -0.0000039325     0.0000150629     0.0000053560    -0.0000055909
  210  C 14 YZ     -0.0000162999    -0.0000064257     0.0000131510     0.0000017745    -0.0000063226
  211  C 15  S     -0.0000059633    -0.0000337109    -0.0000234604     0.0001816195     0.0000532719
  212  C 15  S     -0.0001167814     0.0000035726    -0.0000070963     0.0000593582    -0.0000146318
  213  C 15  S     -0.0016959280    -0.0055034594     0.0019170152     0.0061858445     0.0013051695
  214  C 15  X      0.0000584763     0.0000795078     0.0000313981    -0.0000596572     0.0000061107
  215  C 15  Y     -0.0000760827    -0.0000742414    -0.0000088064     0.0000709089     0.0000167387
  216  C 15  Z     -0.0000005306    -0.0000162335     0.0000196147     0.0000189041     0.0000021444
  217  C 15  X      0.0005463093     0.0023019903    -0.0007759123    -0.0028069384    -0.0007170905
  218  C 15  Y      0.0004176519    -0.0008535964    -0.0004356437     0.0030703764     0.0013632634
  219  C 15  Z     -0.0004490419    -0.0009987737     0.0002975400     0.0002988710    -0.0001513074
  220  C 15 XX     -0.0000350521    -0.0000839181    -0.0000015441     0.0000869036     0.0000145037
  221  C 15 YY     -0.0000407266    -0.0000446685    -0.0000182684     0.0000712659     0.0000220731
  222  C 15 ZZ     -0.0000461014     0.0000028892    -0.0000120903    -0.0000367567    -0.0000313180
  223  C 15 XY      0.0000021093     0.0000959951     0.0000242299    -0.0001072298    -0.0000346062
  224  C 15 XZ     -0.0000157217     0.0000181673     0.0000214252    -0.0000443284    -0.0000176867
  225  C 15 YZ     -0.0000049367    -0.0000387210    -0.0000199347     0.0000000174    -0.0000050313
  226  H 16  S      0.0000309428    -0.0004919690    -0.0009348041     0.0002844870    -0.0000519686
  227  H 16  S     -0.0001195555    -0.0021319503    -0.0016973597     0.0008237008     0.0013978940
  228  H 17  S      0.0000896255    -0.0002626684    -0.0020055385    -0.0001364842    -0.0001681882
  229  H 17  S     -0.0000426826    -0.0006468152     0.0086348891    -0.0003547293     0.0001326933
  230  H 18  S      0.0000279737     0.0006831335    -0.0007002897    -0.0000384460     0.0000605576
  231  H 18  S     -0.0005733529     0.0013175703    -0.0015845018     0.0007980877    -0.0002819319
  232  H 19  S      0.0003827315     0.0006650987     0.0002505759    -0.0002328026    -0.0028098311
  233  H 19  S      0.0000885048     0.0013963121     0.0010496584     0.0003892903     0.0068005957
  234  H 20  S      0.0001301237    -0.0000913637    -0.0008727262    -0.0002112707    -0.0007372179
  235  H 20  S      0.0004018659    -0.0007876895    -0.0002998994    -0.0000276776    -0.0009858672
  236  H 21  S     -0.0000081994     0.0009854255     0.0000279109     0.0005736106    -0.0004570000
  237  H 21  S     -0.0004484778     0.0010031798     0.0007415398    -0.0005561188    -0.0005476566
  238  H 22  S      0.0000802284     0.0006545887    -0.0000466652    -0.0001442014    -0.0000043089
  239  H 22  S      0.0005573956     0.0031111517    -0.0002806772    -0.0001830179     0.0011948098
  240  H 23  S      0.0000625635     0.0001542148    -0.0001901605     0.0001379953     0.0000839809
  241  H 23  S      0.0003972162     0.0012343363     0.0005199895     0.0001490634    -0.0006253254
  242  H 24  S     -0.0000152972     0.0001049513     0.0001203560     0.0000439104     0.0000246148
  243  H 24  S      0.0000314642     0.0001989018     0.0000963918     0.0001298210     0.0002229512
  244  H 25  S     -0.0000103368     0.0000626596    -0.0000634495    -0.0000922766    -0.0000183242
  245  H 25  S     -0.0000008582     0.0001436277    -0.0000769535    -0.0000960659    -0.0000047135
  246  H 26  S     -0.0000711917    -0.0000654886     0.0000610063     0.0000501780     0.0000067744
  247  H 26  S     -0.0000640951    -0.0002922861     0.0000850434     0.0000058950    -0.0000804809

                          6                7                8                9               10
                  -10.6149211753   -10.6137021767   -10.6109422485   -10.5986336439   -10.5951081009
    1  C  1  S      0.9717491287     0.1873991926    -0.0030890502     0.0006754320    -0.0115029820
    2  C  1  S      0.0437615328     0.0069950783    -0.0007392032     0.0001304376    -0.0008515347
    3  C  1  S     -0.0265719737    -0.0317790794     0.0060581326     0.0060574382     0.0139449620
    4  C  1  X     -0.0008305381    -0.0005198618    -0.0002127407     0.0000331881    -0.0002650641
    5  C  1  Y      0.0000496276    -0.0000413531     0.0000665693     0.0000568284     0.0006871260
    6  C  1  Z     -0.0006884470     0.0005748324     0.0000359033    -0.0000212460     0.0000289174
    7  C  1  X     -0.0018408367     0.0006214871    -0.0024349446     0.0016711946    -0.0296687149
    8  C  1  Y      0.0004583170     0.0033483549     0.0019868460     0.0029993263     0.0290720040
    9  C  1  Z      0.0079118308    -0.0037877945    -0.0001127340    -0.0035491839     0.0085215166
   10  C  1 XX      0.0014581450     0.0015443022     0.0003559461    -0.0001557821    -0.0014694377
   11  C  1 YY      0.0022419010     0.0003387630     0.0001708152    -0.0000769140    -0.0013156712
   12  C  1 ZZ      0.0003507310     0.0004116422     0.0000935195    -0.0000336139    -0.0001927137
   13  C  1 XY     -0.0012534834     0.0001309719    -0.0004274262     0.0001010482     0.0014776154
   14  C  1 XZ     -0.0007305828    -0.0010293133     0.0002320956     0.0003351084     0.0002360649
   15  C  1 YZ     -0.0001406256    -0.0002319322    -0.0001520619    -0.0002047812    -0.0003751454
   16  C  2  S     -0.0078527328    -0.0006130342     0.0002382809     0.0001308315     0.0003427361
   17  C  2  S     -0.0002401907     0.0002465749    -0.0007333362     0.0009701456    -0.0009737428
   18  C  2  S      0.0324314168     0.0290440183     0.0218806562    -0.0025070182     0.0154922518
   19  C  2  X     -0.0003763305    -0.0002367679    -0.0006225369    -0.0001845695    -0.0006835761
   20  C  2  Y      0.0010806236     0.0001625632    -0.0000285476    -0.0001484827     0.0001506020
   21  C  2  Z      0.0000943964     0.0000749631     0.0002339539     0.0000809077     0.0004788124
   22  C  2  X      0.0105879045     0.0151420523    -0.0004981588     0.0092552713     0.0331035444
   23  C  2  Y      0.0052029806     0.0092824047     0.0044929522     0.0074698495     0.0206832683
   24  C  2  Z     -0.0106447588    -0.0103243770    -0.0075137808    -0.0069623632    -0.0265935882
   25  C  2 XX      0.0000390070    -0.0002351639     0.0002542690    -0.0000890206    -0.0000333438
   26  C  2 YY     -0.0021638596    -0.0005694783    -0.0001283653     0.0000737286    -0.0000466249
   27  C  2 ZZ     -0.0002286682    -0.0000423318     0.0000882754    -0.0000123483    -0.0001072707
   28  C  2 XY      0.0000714126    -0.0001840959     0.0002220643     0.0000907160     0.0001088816
   29  C  2 XZ     -0.0001857040     0.0001304358    -0.0001979135     0.0003086776    -0.0001648149
   30  C  2 YZ      0.0008800100     0.0001751906    -0.0002161309     0.0000875652    -0.0000614121
   31  C  3  S      0.1869921613    -0.9715100300    -0.0078881987     0.0100846209    -0.0004111742
   32  C  3  S      0.0118462410    -0.0460587727    -0.0000048108    -0.0012064330     0.0003242908
   33  C  3  S     -0.0335616966     0.0803237672    -0.0137426162    -0.0028519585    -0.0349278867
   34  C  3  X     -0.0009997690    -0.0008801239    -0.0001058641    -0.0003223223    -0.0006017544
   35  C  3  Y      0.0002558366    -0.0012860963     0.0002420806     0.0006195893     0.0002436938
   36  C  3  Z     -0.0002068375     0.0020238510    -0.0002659068     0.0004862973     0.0003092089
   37  C  3  X     -0.0002746192     0.0029217934     0.0011773091     0.0017246099    -0.0026125376
   38  C  3  Y     -0.0079025905     0.0120423360    -0.0028946361     0.0000552067    -0.0123781878
   39  C  3  Z      0.0114299316    -0.0136960252     0.0008504224    -0.0061877417     0.0102490102
   40  C  3 XX     -0.0010319665    -0.0013812239     0.0001291770     0.0001990491     0.0002294335
   41  C  3 YY      0.0008278391    -0.0014377418     0.0002931983     0.0015250713     0.0000095792
   42  C  3 ZZ     -0.0001386179    -0.0016699708     0.0004499711     0.0001612457    -0.0001054042
   43  C  3 XY     -0.0004138820    -0.0000879628     0.0000356354    -0.0006420052    -0.0003590563
   44  C  3 XZ      0.0011325015     0.0003820010     0.0001093948    -0.0002152312    -0.0001069623
   45  C  3 YZ     -0.0000637571     0.0003637006    -0.0004142425     0.0006660393    -0.0000196381
   46  C  4  S     -0.0054258359     0.0237648751    -0.0287148677     0.0001075505     0.0008369675
   47  C  4  S     -0.0009167375    -0.0005893357    -0.0013421517     0.0009562281    -0.0011964599
   48  C  4  S      0.0264690307    -0.0220615290     0.0224198095    -0.0068156747     0.0221325869
   49  C  4  X      0.0002113176     0.0001858162    -0.0001478113     0.0000619666    -0.0007768003
   50  C  4  Y      0.0001853178    -0.0000547989    -0.0014561214     0.0000866061     0.0000261913
   51  C  4  Z      0.0003137644     0.0006743050     0.0007387807    -0.0001980936     0.0000434751
   52  C  4  X      0.0074658752    -0.0024329770     0.0017437231    -0.0017668431     0.0037386343
   53  C  4  Y      0.0028959732    -0.0024936888     0.0069087875    -0.0034532875     0.0075970172
   54  C  4  Z      0.0051024474    -0.0088560284    -0.0003258500    -0.0025989415     0.0039808723
   55  C  4 XX     -0.0001135262     0.0002097614    -0.0000103092     0.0002553840    -0.0006160337
   56  C  4 YY      0.0000964925    -0.0000017609    -0.0017006208    -0.0000895237    -0.0000584891
   57  C  4 ZZ     -0.0004008125     0.0014972137    -0.0003044140    -0.0001182115    -0.0000420212
   58  C  4 XY      0.0000063739     0.0000635303    -0.0000426439    -0.0000079137    -0.0000548293
   59  C  4 XZ      0.0000030998     0.0006997012    -0.0001008133    -0.0000933629     0.0000239298
   60  C  4 YZ      0.0002056879     0.0000136420     0.0008831636    -0.0003077720     0.0000957287
   61  C  5  S      0.0040778850    -0.0064324885     0.9886725631     0.0005923484    -0.0001399605
   62  C  5  S      0.0001341405    -0.0002026224     0.0439065692     0.0004768381     0.0011748370
   63  C  5  S     -0.0098156508     0.0039484949    -0.0522481690    -0.0001933220    -0.0232715730
   64  C  5  X      0.0004002705     0.0000521375     0.0013062550     0.0001494040     0.0001558321
   65  C  5  Y     -0.0000208753     0.0000202318    -0.0003522525    -0.0002541154     0.0000643765
   66  C  5  Z      0.0003807427    -0.0003458609     0.0018013568    -0.0001231057     0.0000495431
   67  C  5  X     -0.0012203073    -0.0000159072    -0.0057658046    -0.0000270470    -0.0030675724
   68  C  5  Y      0.0005322717     0.0001615037     0.0045700714    -0.0004350782     0.0037934474
   69  C  5  Z     -0.0014171618     0.0008454126    -0.0085563819    -0.0027297297    -0.0084676794
   70  C  5 XX      0.0003708709     0.0000945591    -0.0003968540     0.0002787935     0.0002420367
   71  C  5 YY      0.0001637587    -0.0001276011     0.0013439001     0.0000576617     0.0000222989
   72  C  5 ZZ      0.0004202647    -0.0005370883     0.0015882513    -0.0004524060     0.0001707443
   73  C  5 XY     -0.0003583367     0.0000199143     0.0002376379    -0.0001089164     0.0001650991
   74  C  5 XZ      0.0004169234    -0.0001019313     0.0001995218     0.0001124738    -0.0001065323
   75  C  5 YZ     -0.0002528833     0.0002286885    -0.0002369525    -0.0000295405     0.0000816829
   76  C  6  S     -0.0117995789     0.0020810659    -0.0352309738     0.0080667622     0.0001398113
   77  C  6  S     -0.0002973247     0.0008119356     0.0008276552    -0.0010789627    -0.0004644142
   78  C  6  S     -0.0022001714     0.0022126958     0.0004183586    -0.0013079714     0.0283217769
   79  C  6  X      0.0002638411     0.0002179176     0.0006869013    -0.0001301861     0.0004049129
   80  C  6  Y     -0.0004631411     0.0001629237     0.0003829453    -0.0001995310    -0.0001555731
   81  C  6  Z      0.0000050089     0.0000465980     0.0008376822     0.0008124933    -0.0002805684
   82  C  6  X     -0.0000994400    -0.0006416405    -0.0051925538     0.0031118413     0.0045365178
   83  C  6  Y     -0.0035192309    -0.0006131742     0.0016335960    -0.0056942295    -0.0121773159
   84  C  6  Z     -0.0019670402     0.0021893429    -0.0016249575    -0.0029256448     0.0009063098
   85  C  6 XX      0.0001046356     0.0001394485     0.0000312081     0.0001502733     0.0000023721
   86  C  6 YY      0.0008145628    -0.0004628703    -0.0003555639     0.0003543545    -0.0000303458
   87  C  6 ZZ     -0.0000942328     0.0001539276    -0.0009968619     0.0014465918    -0.0000573048
   88  C  6 XY     -0.0004130634    -0.0001036490    -0.0004205174     0.0001544319    -0.0002359953
   89  C  6 XZ      0.0002007215     0.0000357278    -0.0002438712    -0.0004473269     0.0001592266
   90  C  6 YZ     -0.0000783744     0.0001645182    -0.0012344438    -0.0008634891     0.0000152165
   91  C  7  S      0.0024142394    -0.0094883834     0.0002465314    -0.9895686761    -0.0016360331
   92  C  7  S     -0.0008148678    -0.0011014107    -0.0011971853    -0.0440786027     0.0000711713
   93  C  7  S      0.0156019697    -0.0235708635     0.0111068929     0.0448380850     0.0026556366
   94  C  7  X      0.0000129684     0.0001893663     0.0001305950    -0.0006184000     0.0001686251
   95  C  7  Y     -0.0001579440    -0.0006397901    -0.0000099862     0.0004610886    -0.0005490996
   96  C  7  Z     -0.0001509145    -0.0001199921    -0.0001979435     0.0013044812     0.0001396182
   97  C  7  X      0.0051759155    -0.0021681399     0.0009951460     0.0016579840    -0.0009304205
   98  C  7  Y     -0.0024427368     0.0066873504    -0.0035457064    -0.0010855384    -0.0042154979
   99  C  7  Z     -0.0044809691     0.0048013698    -0.0044649771    -0.0021271532     0.0003521654
  100  C  7 XX      0.0001359268     0.0001136586    -0.0001063393    -0.0005473006     0.0000559389
  101  C  7 YY     -0.0005264661     0.0016854554    -0.0001471001    -0.0004666760     0.0001461951
  102  C  7 ZZ      0.0001744054     0.0000787894     0.0004903785    -0.0007863289    -0.0000655308
  103  C  7 XY     -0.0000284918    -0.0005091460     0.0000075202     0.0000490503     0.0000659095
  104  C  7 XZ     -0.0003622231    -0.0003041301    -0.0002126327     0.0001139867    -0.0000246340
  105  C  7 YZ      0.0002323370     0.0003643948     0.0002662354    -0.0001571398     0.0001408326
  106  C  8  S     -0.0016030730    -0.0030912764     0.0021971524     0.0001784131     0.0004305028
  107  C  8  S      0.0005055150     0.0010772413     0.0001861713     0.0000621682     0.0007292666
  108  C  8  S     -0.0166901399    -0.0176686344    -0.0074604993    -0.0070349664    -0.0292399932
  109  C  8  X      0.0000601012     0.0000508416     0.0003772523     0.0000530085     0.0002343784
  110  C  8  Y      0.0002245649     0.0001317878     0.0001970007     0.0000121764     0.0004989481
  111  C  8  Z      0.0000056448    -0.0000145293     0.0000122809    -0.0001477409    -0.0001970952
  112  C  8  X      0.0137654414     0.0169722573     0.0073107300     0.0061982022     0.0266603052
  113  C  8  Y      0.0097459588     0.0128730741     0.0047660659     0.0047508932     0.0197337232
  114  C  8  Z     -0.0101638696    -0.0141979547    -0.0049488214    -0.0046490118    -0.0209855620
  115  C  8 XX      0.0001492803     0.0002788281    -0.0002894576     0.0000240365    -0.0000577108
  116  C  8 YY      0.0000992116     0.0002189833    -0.0002384044     0.0000292806    -0.0000903000
  117  C  8 ZZ      0.0001192744     0.0001761228    -0.0000399846    -0.0000044703    -0.0000098117
  118  C  8 XY     -0.0000564010    -0.0000164327    -0.0001516085     0.0000771713    -0.0001381056
  119  C  8 XZ     -0.0001957259    -0.0000656825     0.0001597417    -0.0000052688     0.0000434827
  120  C  8 YZ     -0.0000284986    -0.0000335312    -0.0000035901    -0.0000062108     0.0001019793
  121  N  9  S     -0.0000043964    -0.0000127990    -0.0000065463    -0.0000033307    -0.0000180869
  122  N  9  S      0.0002985777     0.0006217172     0.0003257377     0.0002029358     0.0009389948
  123  N  9  S     -0.0106681244    -0.0158735312    -0.0061883558    -0.0053978425    -0.0234904457
  124  N  9  X     -0.0000208374     0.0000223523     0.0001165299     0.0000059713     0.0001260472
  125  N  9  Y      0.0000016821     0.0000012923     0.0000812371    -0.0000141680     0.0000988900
  126  N  9  Z     -0.0000104526     0.0000296969    -0.0000843028    -0.0000296603    -0.0001034546
  127  N  9  X      0.0016318058     0.0029049018     0.0010429385     0.0009351696     0.0040473545
  128  N  9  Y      0.0016388942     0.0023738711     0.0009773845     0.0006903685     0.0034889470
  129  N  9  Z     -0.0015842228    -0.0020503138    -0.0009198476    -0.0009189653    -0.0033248330
  130  N  9 XX      0.0000661075     0.0000804838     0.0000999171     0.0000381287     0.0002100935
  131  N  9 YY     -0.0000076730     0.0000944171     0.0000954637     0.0000565930     0.0001721831
  132  N  9 ZZ      0.0000448573     0.0001337992     0.0001107255     0.0000185935     0.0002024377
  133  N  9 XY     -0.0000682459    -0.0001004122     0.0000018703    -0.0000137161    -0.0000639639
  134  N  9 XZ      0.0000284715     0.0000635596    -0.0000370923     0.0000384114     0.0000178985
  135  N  9 YZ      0.0000667403     0.0000656759    -0.0000145554     0.0000237071     0.0000476737
  136  C 10  S      0.0111177100     0.0017097085     0.0001663610    -0.0016038854     0.9894526809
  137  C 10  S     -0.0004166485    -0.0003745678     0.0004177754    -0.0001930503     0.0414731449
  138  C 10  S      0.0288782768     0.0183774811     0.0009667592     0.0002491304    -0.0067464229
  139  C 10  X      0.0007915337     0.0001118788    -0.0001021024     0.0000576471    -0.0001472317
  140  C 10  Y     -0.0008836844    -0.0002936967     0.0000241375     0.0000908130     0.0000873976
  141  C 10  Z     -0.0002534956     0.0000666512    -0.0000499713    -0.0001423461    -0.0000451355
  142  C 10  X      0.0083940386    -0.0005323608     0.0017453704    -0.0007335684    -0.0151647839
  143  C 10  Y     -0.0083844411     0.0018419721    -0.0010523346    -0.0031294351     0.0164661113
  144  C 10  Z     -0.0034347541     0.0002860500     0.0002702608     0.0023399529     0.0027995037
  145  C 10 XX     -0.0012212237    -0.0002500574    -0.0000042244    -0.0000371173     0.0016054747
  146  C 10 YY     -0.0015031921    -0.0003366054     0.0000329887     0.0000684818     0.0019892665
  147  C 10 ZZ     -0.0003211047    -0.0000116229     0.0001122547    -0.0000108220     0.0000491377
  148  C 10 XY      0.0012764657     0.0002233913     0.0001298711    -0.0000382848    -0.0008614222
  149  C 10 XZ      0.0004054890    -0.0000067832    -0.0000338275    -0.0000091674    -0.0012911310
  150  C 10 YZ     -0.0004375888     0.0000805000    -0.0000073211     0.0000078085    -0.0006993199
  151  C 11  S      0.0002381927    -0.0000027679    -0.0000043062     0.0001289768     0.0142092775
  152  C 11  S     -0.0002665495     0.0001253537    -0.0000486073     0.0001196558    -0.0003835272
  153  C 11  S     -0.0213770993    -0.0065318288     0.0002535304     0.0025543310     0.0163420596
  154  C 11  X      0.0002645640     0.0000142292    -0.0000397764    -0.0001111677     0.0014985955
  155  C 11  Y     -0.0002695810    -0.0001399711     0.0000398477     0.0000584890     0.0002498315
  156  C 11  Z      0.0000387105     0.0000360090    -0.0000114752     0.0000618394    -0.0008973998
  157  C 11  X     -0.0005392200     0.0020510326     0.0009142708    -0.0000999766     0.0004023244
  158  C 11  Y      0.0120041695     0.0023125182     0.0000622854    -0.0005644738    -0.0029024437
  159  C 11  Z     -0.0041498145    -0.0021398588    -0.0006785962    -0.0000095972     0.0006177298
  160  C 11 XX      0.0000764471    -0.0000164565     0.0000022835     0.0000892482    -0.0016755589
  161  C 11 YY      0.0000305239     0.0000881866     0.0000467699     0.0000462009    -0.0001536279
  162  C 11 ZZ      0.0000345450     0.0000210502    -0.0000530624     0.0000088773    -0.0007227194
  163  C 11 XY     -0.0000071404     0.0000249566    -0.0000466401    -0.0000339541    -0.0002344015
  164  C 11 XZ     -0.0001320845     0.0000384532     0.0000372854     0.0000044823     0.0011284908
  165  C 11 YZ     -0.0000921576    -0.0000078625     0.0000415360     0.0000411314     0.0001665488
  166  C 12  S      0.0004231583     0.0004595339     0.0000550727    -0.0004222374     0.0193182111
  167  C 12  S      0.0000558815     0.0003162076     0.0000436381    -0.0001706551     0.0001207832
  168  C 12  S     -0.0232102225    -0.0033509799    -0.0011187243    -0.0035184790     0.0146168941
  169  C 12  X      0.0002743800    -0.0002041418    -0.0000077387     0.0000568407    -0.0001865731
  170  C 12  Y     -0.0002958396     0.0001692961     0.0000079027    -0.0000971318    -0.0016555721
  171  C 12  Z     -0.0001633575     0.0000034186    -0.0000333670    -0.0000183298     0.0006549457
  172  C 12  X     -0.0116905602     0.0019362996    -0.0010584997    -0.0011926375     0.0028247284
  173  C 12  Y      0.0017634317    -0.0033373252    -0.0002628502    -0.0010565642     0.0006481583
  174  C 12  Z      0.0067278565     0.0002647276     0.0005860024     0.0009465158    -0.0016934518
  175  C 12 XX      0.0000617852     0.0001751822     0.0000001060    -0.0000513491    -0.0001210583
  176  C 12 YY      0.0001495194     0.0001799157    -0.0000299121    -0.0000827991    -0.0019723990
  177  C 12 ZZ     -0.0000313315     0.0001522313     0.0000240672     0.0000024327    -0.0003879262
  178  C 12 XY      0.0000761575    -0.0001283581    -0.0000490236     0.0000230529    -0.0001242692
  179  C 12 XZ     -0.0000231509    -0.0000076982     0.0000063880    -0.0000114564     0.0000905227
  180  C 12 YZ     -0.0000893570     0.0000548463     0.0000192997    -0.0000056643     0.0008971227
  181  C 13  S      0.0002854095    -0.0000938440    -0.0000098608    -0.0000215218     0.0013395957
  182  C 13  S      0.0000432176    -0.0000487200     0.0000088283    -0.0000524632    -0.0005595732
  183  C 13  S      0.0213781718    -0.0010238019     0.0005640477     0.0014776260    -0.0034891496
  184  C 13  X     -0.0001377447     0.0000299494     0.0000027447    -0.0000305982    -0.0001665266
  185  C 13  Y      0.0001485654    -0.0000264137     0.0000091832     0.0000288583     0.0000025666
  186  C 13  Z      0.0000194821     0.0000184482     0.0000183269     0.0000262826     0.0001096568
  187  C 13  X     -0.0015690912     0.0017127096    -0.0001813693     0.0000507083     0.0023723767
  188  C 13  Y      0.0082632190    -0.0007020684     0.0003617879     0.0007405076     0.0007054891
  189  C 13  Z     -0.0024734240    -0.0008217392    -0.0000816199    -0.0003236897    -0.0017176332
  190  C 13 XX      0.0000748205    -0.0000475016    -0.0000101497     0.0000050219     0.0001336402
  191  C 13 YY      0.0000861046    -0.0000860608     0.0000003823     0.0000181768     0.0002222923
  192  C 13 ZZ     -0.0000443936     0.0000240165     0.0000089541    -0.0000049050    -0.0000804624
  193  C 13 XY     -0.0000958958     0.0000883555    -0.0000037952    -0.0000303718    -0.0001428165
  194  C 13 XZ     -0.0000136542     0.0000120705     0.0000085973    -0.0000003733    -0.0001508237
  195  C 13 YZ     -0.0000240366    -0.0000168401    -0.0000016655     0.0000032105    -0.0001189537
  196  C 14  S      0.0001582341    -0.0000366894    -0.0000108978    -0.0000242454    -0.0005510668
  197  C 14  S      0.0003313248    -0.0000704368    -0.0000260188    -0.0000167829    -0.0005819990
  198  C 14  S     -0.0143961065    -0.0026568738    -0.0000887552    -0.0004362145    -0.0024572483
  199  C 14  X     -0.0000162716    -0.0000034955     0.0000079362     0.0000184578     0.0002101677
  200  C 14  Y      0.0000312198    -0.0000360287     0.0000123804     0.0000172947    -0.0001985328
  201  C 14  Z     -0.0000193921     0.0000246824    -0.0000045621    -0.0000079803    -0.0000373281
  202  C 14  X      0.0042801690     0.0006287724    -0.0001785413     0.0000917001    -0.0005956222
  203  C 14  Y     -0.0047210374    -0.0001406868    -0.0000777207    -0.0000127363     0.0003955420
  204  C 14  Z     -0.0005091679    -0.0002677704     0.0001289370    -0.0000795912     0.0001716612
  205  C 14 XX      0.0000291971    -0.0000137528    -0.0000008349    -0.0000065355    -0.0001533420
  206  C 14 YY      0.0000286435    -0.0000160964    -0.0000003979     0.0000002351    -0.0001413507
  207  C 14 ZZ      0.0000368152    -0.0000092803    -0.0000004927     0.0000023581    -0.0002204546
  208  C 14 XY     -0.0000603282    -0.0000110985    -0.0000015355    -0.0000020685    -0.0000764477
  209  C 14 XZ      0.0000275629     0.0000085660     0.0000004946     0.0000053653    -0.0000359619
  210  C 14 YZ      0.0000421346     0.0000087746     0.0000000812    -0.0000021850    -0.0000109996
  211  C 15  S      0.0002576080     0.0000180281    -0.0000128778    -0.0000251566     0.0010361633
  212  C 15  S      0.0001073190    -0.0000767603     0.0000485276     0.0000548045    -0.0005229321
  213  C 15  S      0.0193893138     0.0026981064    -0.0008169043    -0.0011844914    -0.0043874003
  214  C 15  X     -0.0001639771    -0.0000307174     0.0000075236     0.0000160192    -0.0000251528
  215  C 15  Y      0.0001038285     0.0000629509    -0.0000058485    -0.0000257246     0.0001743413
  216  C 15  Z      0.0000086225     0.0000100796     0.0000199104     0.0000052024    -0.0000579758
  217  C 15  X     -0.0066909749    -0.0015356858     0.0004091828     0.0005701560    -0.0002050339
  218  C 15  Y      0.0000126610    -0.0005457610    -0.0005260930    -0.0003118531    -0.0032521954
  219  C 15  Z      0.0037999484     0.0010277091    -0.0000558296    -0.0001235912     0.0014531492
  220  C 15 XX      0.0000657873     0.0000240348    -0.0000076608    -0.0000190429     0.0001986077
  221  C 15 YY      0.0000574792    -0.0000224273    -0.0000081878    -0.0000092245     0.0001664108
  222  C 15 ZZ      0.0000118778    -0.0000126749     0.0000145396     0.0000185238    -0.0000521999
  223  C 15 XY     -0.0000689761    -0.0000047391     0.0000310114     0.0000379465    -0.0001279674
  224  C 15 XZ     -0.0000409088    -0.0000156450     0.0000145809     0.0000078563    -0.0001997694
  225  C 15 YZ      0.0000045434     0.0000150525     0.0000065148     0.0000033517    -0.0000674612
  226  H 16  S     -0.0009005966     0.0023427552     0.0001539676     0.0007741760    -0.0008797908
  227  H 16  S     -0.0000771612    -0.0080046476     0.0012338621     0.0022529609    -0.0014976316
  228  H 17  S     -0.0009278680    -0.0001645150    -0.0000550087    -0.0002408389    -0.0000724222
  229  H 17  S     -0.0014524951     0.0004296466    -0.0008133658    -0.0010109830     0.0009698457
  230  H 18  S      0.0000285590     0.0000706206    -0.0027564103    -0.0004205705    -0.0003948260
  231  H 18  S      0.0007412509    -0.0006102207     0.0074896377    -0.0010942994    -0.0003752634
  232  H 19  S      0.0004065699     0.0000622403    -0.0002878397     0.0009859239     0.0004548201
  233  H 19  S      0.0019205707    -0.0003013070    -0.0010090232     0.0025206241     0.0011291111
  234  H 20  S      0.0001100233     0.0004539140    -0.0006464874     0.0011048680    -0.0002828630
  235  H 20  S      0.0007248439     0.0010834289    -0.0003700075    -0.0083634586    -0.0006684612
  236  H 21  S     -0.0008894789     0.0003847733    -0.0000138969     0.0009487402     0.0002674869
  237  H 21  S     -0.0010659600     0.0000372579     0.0003630535    -0.0089230352     0.0002396731
  238  H 22  S     -0.0012107876    -0.0001706754     0.0000126128     0.0000831202     0.0000230178
  239  H 22  S     -0.0022286956    -0.0009304129    -0.0006925970    -0.0002628939    -0.0022947319
  240  H 23  S     -0.0012553100     0.0001565603    -0.0000957993    -0.0001737278    -0.0000223251
  241  H 23  S     -0.0014650269     0.0016728463    -0.0006830258    -0.0004895680    -0.0007478266
  242  H 24  S      0.0003781560     0.0000645177     0.0000189720     0.0000546815     0.0004737440
  243  H 24  S      0.0004356980    -0.0000729692     0.0000787689     0.0001195499     0.0012305566
  244  H 25  S     -0.0003949380     0.0000270650     0.0000199177     0.0000087258     0.0002662032
  245  H 25  S     -0.0004066178     0.0000989182     0.0000206475     0.0000088920     0.0006303483
  246  H 26  S      0.0003259245     0.0001705781    -0.0000195210    -0.0000211182     0.0004699596
  247  H 26  S      0.0004439586     0.0003781870     0.0000170921    -0.0000282717     0.0014025400

                         11               12               13               14               15
                  -10.5798241242   -10.5790721701   -10.5767166550   -10.5743920628   -10.5735532043
    1  C  1  S      0.0003823137     0.0000036870    -0.0002865087     0.0001004574     0.0000051140
    2  C  1  S     -0.0003732218    -0.0000931318     0.0003495447    -0.0000708725     0.0002839632
    3  C  1  S      0.0067789461     0.0152548623     0.0008058726    -0.0030235003     0.0126243479
    4  C  1  X     -0.0004739418    -0.0002515315     0.0002343498    -0.0000687221     0.0000297719
    5  C  1  Y      0.0000920788    -0.0001511251    -0.0001953101     0.0000351921     0.0004923970
    6  C  1  Z      0.0002607638     0.0002591805    -0.0000694280     0.0000344522    -0.0001629552
    7  C  1  X      0.0177376921     0.0117818224    -0.0028048152     0.0014893926     0.0037930485
    8  C  1  Y     -0.0012118436     0.0002038330     0.0072260929     0.0003113183    -0.0225133809
    9  C  1  Z     -0.0100466957    -0.0073027650    -0.0006745836    -0.0010768905     0.0055094461
   10  C  1 XX     -0.0000182297    -0.0000516110     0.0001357515    -0.0000200692    -0.0001504248
   11  C  1 YY     -0.0002977216    -0.0001235626    -0.0000258901    -0.0000500406    -0.0000308774
   12  C  1 ZZ     -0.0000830668    -0.0000252841     0.0001184691    -0.0000074202    -0.0000553155
   13  C  1 XY     -0.0000771184     0.0000197866     0.0000555067     0.0000070876    -0.0000294864
   14  C  1 XZ     -0.0000044773     0.0000525717    -0.0000550688     0.0000048012     0.0001286604
   15  C  1 YZ      0.0001250380     0.0000414638     0.0000294944     0.0000060628     0.0000347690
   16  C  2  S      0.0000169897     0.0000016060     0.0000087247     0.0000210808    -0.0003072508
   17  C  2  S      0.0002254058     0.0004152196    -0.0001279444    -0.0000504466     0.0002024378
   18  C  2  S     -0.0100749661    -0.0077370146     0.0023747567    -0.0011975917     0.0074398709
   19  C  2  X      0.0000172113    -0.0000404427    -0.0000748369    -0.0000196044     0.0003992957
   20  C  2  Y      0.0000837497     0.0000317374     0.0000298366     0.0000358927    -0.0002798844
   21  C  2  Z     -0.0001451924    -0.0000861617     0.0000263501    -0.0000128964     0.0000080997
   22  C  2  X     -0.0081033804    -0.0030017562     0.0049913536    -0.0010453622    -0.0070301338
   23  C  2  Y      0.0009806195     0.0046239801     0.0048484564    -0.0007373765    -0.0094913218
   24  C  2  Z      0.0050744028     0.0011960716    -0.0042777374     0.0009465383     0.0056484321
   25  C  2 XX      0.0000719659     0.0001195774     0.0000546455    -0.0000229296     0.0000777621
   26  C  2 YY     -0.0000604163    -0.0001099672    -0.0000817266     0.0000000893     0.0002790638
   27  C  2 ZZ      0.0000873025     0.0001393631     0.0000000449    -0.0000148809     0.0000084321
   28  C  2 XY      0.0001249883     0.0001037156     0.0000020900     0.0000099558    -0.0000506060
   29  C  2 XZ     -0.0000213412    -0.0000381004    -0.0000598785     0.0000024031     0.0000236968
   30  C  2 YZ     -0.0000662741    -0.0000248820     0.0000101485    -0.0000135827    -0.0000332368
   31  C  3  S     -0.0001193931    -0.0003755275    -0.0000386188     0.0000476496     0.0000590952
   32  C  3  S     -0.0004049628    -0.0000695650     0.0001216761    -0.0001858094     0.0002386790
   33  C  3  S      0.0179241598     0.0102644017    -0.0023538847     0.0031065214    -0.0055489582
   34  C  3  X      0.0003263066     0.0003366284    -0.0000266624     0.0000067308    -0.0000749341
   35  C  3  Y     -0.0001050166    -0.0002568398    -0.0000222682     0.0000201464     0.0000628430
   36  C  3  Z      0.0000220269     0.0000177467     0.0000151231     0.0000105615     0.0000402184
   37  C  3  X      0.0041501628     0.0011935613     0.0001498560     0.0010048732    -0.0037742948
   38  C  3  Y      0.0034865551     0.0035376069    -0.0015371747    -0.0000353212     0.0045935322
   39  C  3  Z     -0.0069118150    -0.0044760648     0.0009369155    -0.0011769896     0.0008625136
   40  C  3 XX      0.0001168186     0.0001115798     0.0000157886     0.0000043142    -0.0001415403
   41  C  3 YY     -0.0000844416     0.0000431973     0.0000222900    -0.0000561828     0.0001158190
   42  C  3 ZZ      0.0001087847     0.0000969961    -0.0000145625    -0.0000000098     0.0000145199
   43  C  3 XY      0.0000909421    -0.0000161291    -0.0000788515     0.0000123199     0.0002169306
   44  C  3 XZ     -0.0000873306    -0.0000006377     0.0000254183    -0.0000227895     0.0000357679
   45  C  3 YZ     -0.0000163460     0.0000597240     0.0000171662    -0.0000098168    -0.0000577591
   46  C  4  S     -0.0000510395    -0.0000387247     0.0000037195    -0.0000186098     0.0001741953
   47  C  4  S      0.0002687177     0.0002263196    -0.0000886375     0.0000625919    -0.0001537350
   48  C  4  S     -0.0071733047    -0.0051824553     0.0022754049    -0.0013065597    -0.0003809754
   49  C  4  X      0.0002045630     0.0001479143    -0.0000308839     0.0000387557    -0.0001527614
   50  C  4  Y     -0.0000047454    -0.0000090303    -0.0000150248    -0.0000048734     0.0000979567
   51  C  4  Z     -0.0000710452    -0.0000103832     0.0000118029    -0.0000168450    -0.0000090719
   52  C  4  X     -0.0015188050    -0.0013918937     0.0003256607    -0.0003090789     0.0004920401
   53  C  4  Y     -0.0015654888    -0.0017138436     0.0008230535    -0.0001303391    -0.0013956426
   54  C  4  Z     -0.0023480152    -0.0019321080     0.0003171756    -0.0004174845     0.0004376675
   55  C  4 XX      0.0001921607     0.0000872980    -0.0000268239     0.0000385637    -0.0001446172
   56  C  4 YY      0.0000190353     0.0000342981     0.0000099330    -0.0000022718    -0.0000550791
   57  C  4 ZZ     -0.0000530019    -0.0000651601    -0.0000006531    -0.0000034885    -0.0000195428
   58  C  4 XY     -0.0000221762    -0.0000781950    -0.0000307586     0.0000009235     0.0001122447
   59  C  4 XZ     -0.0000209913    -0.0000035051     0.0000149605    -0.0000227991     0.0000236105
   60  C  4 YZ     -0.0000516502    -0.0000904062     0.0000008121     0.0000002600     0.0000141032
   61  C  5  S      0.0000265735     0.0000502463     0.0000187593    -0.0000086410    -0.0000051160
   62  C  5  S     -0.0001246759    -0.0000676388     0.0001199341    -0.0000108528    -0.0001065606
   63  C  5  S      0.0057530362     0.0038771350    -0.0018720093     0.0008646660     0.0002792661
   64  C  5  X     -0.0000040264     0.0000186073     0.0000068743     0.0000006694    -0.0000527497
   65  C  5  Y     -0.0000492617    -0.0000457083     0.0000103924    -0.0000008647    -0.0000388507
   66  C  5  Z      0.0000327195     0.0000237387     0.0000282067     0.0000049998    -0.0000722893
   67  C  5  X      0.0010691554     0.0008244259    -0.0000983822     0.0001587178    -0.0006585567
   68  C  5  Y      0.0003229845     0.0002186871     0.0007150695    -0.0000225317    -0.0013466311
   69  C  5  Z      0.0017056903     0.0010075944    -0.0007848492     0.0002977877     0.0008297476
   70  C  5 XX      0.0000127182     0.0000416585     0.0000198916     0.0000015227    -0.0000822431
   71  C  5 YY      0.0000039502    -0.0000181344    -0.0000029651     0.0000053038     0.0000247559
   72  C  5 ZZ     -0.0000085993     0.0000005573     0.0000324758    -0.0000041238    -0.0000344368
   73  C  5 XY      0.0000015780     0.0000223805     0.0000276625    -0.0000075803    -0.0000436873
   74  C  5 XZ      0.0000436454     0.0000456157     0.0000147759    -0.0000017242    -0.0000096695
   75  C  5 YZ      0.0000110972     0.0000011010     0.0000108627     0.0000038637    -0.0000395648
   76  C  6  S     -0.0000731269    -0.0000638899    -0.0000714262    -0.0000000589     0.0001179814
   77  C  6  S      0.0003940249     0.0003012973     0.0002115263     0.0000423518    -0.0004713773
   78  C  6  S     -0.0087112136    -0.0044340509     0.0016755970    -0.0011315287    -0.0012714662
   79  C  6  X     -0.0000365306     0.0000488447     0.0000896182    -0.0000104350    -0.0001772555
   80  C  6  Y      0.0000236631     0.0000128763    -0.0000389230     0.0000004837     0.0000799679
   81  C  6  Z     -0.0000021813    -0.0000007553    -0.0000363197    -0.0000034786     0.0001071675
   82  C  6  X     -0.0015604835    -0.0011915361     0.0001283565    -0.0000204443    -0.0007541623
   83  C  6  Y      0.0025871127     0.0005274409    -0.0012906445     0.0006536083     0.0007842345
   84  C  6  Z      0.0007742768     0.0008664219     0.0004996116    -0.0000498006    -0.0007797031
   85  C  6 XX      0.0000323443     0.0000105614     0.0000136629     0.0000171901    -0.0001257907
   86  C  6 YY     -0.0000027147    -0.0000030811     0.0000256753    -0.0000064820     0.0000004178
   87  C  6 ZZ      0.0000565865     0.0000451789     0.0000310819     0.0000054241    -0.0000776138
   88  C  6 XY      0.0000034937    -0.0000232084    -0.0000315007     0.0000048927     0.0000634149
   89  C  6 XZ     -0.0000205365     0.0000049625     0.0000421563    -0.0000094292    -0.0000336855
   90  C  6 YZ     -0.0000051661    -0.0000019705    -0.0000088698     0.0000033822    -0.0000102658
   91  C  7  S      0.0002746881     0.0002719150    -0.0000182255     0.0000310863    -0.0001488252
   92  C  7  S     -0.0003061782    -0.0001996120    -0.0000175886    -0.0000606016     0.0001950484
   93  C  7  S     -0.0002814772    -0.0018244483     0.0004613889     0.0005287891    -0.0026422885
   94  C  7  X     -0.0000558577    -0.0000709376     0.0000096952    -0.0000065365     0.0000317713
   95  C  7  Y      0.0001505664     0.0001205598    -0.0000450168     0.0000182588     0.0000268844
   96  C  7  Z      0.0000534250     0.0000587476     0.0000100885     0.0000086435    -0.0000604781
   97  C  7  X      0.0002237809     0.0004804524     0.0001002316    -0.0000496099     0.0000732042
   98  C  7  Y      0.0007099123     0.0009015392    -0.0004384220    -0.0000727214     0.0012599436
   99  C  7  Z      0.0000568062     0.0006426965    -0.0000212504    -0.0001779326     0.0007951146
  100  C  7 XX     -0.0000457023    -0.0000370428     0.0000056212    -0.0000111177     0.0000321816
  101  C  7 YY     -0.0000455394    -0.0000882312    -0.0000101725     0.0000084291     0.0000082951
  102  C  7 ZZ     -0.0000681044    -0.0000584426    -0.0000102052    -0.0000085163     0.0000336076
  103  C  7 XY      0.0000111312     0.0000215424     0.0000268659     0.0000013129    -0.0000818207
  104  C  7 XZ     -0.0000384751    -0.0000154135    -0.0000197471    -0.0000040924     0.0000370032
  105  C  7 YZ     -0.0000659544    -0.0000682592     0.0000230589    -0.0000060060    -0.0000373853
  106  C  8  S     -0.0001075094    -0.0001048576    -0.0001981686     0.0000213709    -0.0000489065
  107  C  8  S      0.0000364049     0.0001786140     0.0003393339    -0.0001023180    -0.0003424742
  108  C  8  S      0.0058130937     0.0014294015    -0.0068453240     0.0011936050     0.0059098806
  109  C  8  X     -0.0000226790     0.0000178026     0.0000971683    -0.0000164426    -0.0001359683
  110  C  8  Y     -0.0002106935    -0.0001572171    -0.0001398731     0.0000023748    -0.0001367202
  111  C  8  Z      0.0000490843     0.0000137495    -0.0000096700     0.0000095659     0.0001675795
  112  C  8  X     -0.0047981303    -0.0005963577     0.0039590415    -0.0010925395    -0.0046927511
  113  C  8  Y     -0.0040306730    -0.0010541201     0.0037480027    -0.0009192020    -0.0029375892
  114  C  8  Z      0.0037766277     0.0004208819    -0.0034304416     0.0008540194     0.0038257449
  115  C  8 XX     -0.0000188157    -0.0000177745     0.0000084641    -0.0000119870    -0.0000371430
  116  C  8 YY      0.0000473845     0.0000568349     0.0000336288    -0.0000113540     0.0001228575
  117  C  8 ZZ      0.0000545490     0.0000554029     0.0000749031    -0.0000260723    -0.0000182224
  118  C  8 XY      0.0000689096     0.0000533164    -0.0000163291    -0.0000024231    -0.0000550440
  119  C  8 XZ      0.0000929160     0.0001025249     0.0000857755    -0.0000091711    -0.0000387640
  120  C  8 YZ     -0.0000136827    -0.0000053422     0.0000407165    -0.0000019259    -0.0000347890
  121  N  9  S      0.0000048800     0.0000007323    -0.0000001373     0.0000017512     0.0000162734
  122  N  9  S     -0.0002200318    -0.0000384868     0.0000453416    -0.0000654028    -0.0004928457
  123  N  9  S      0.0045520803     0.0006594656    -0.0027778818     0.0011269561     0.0052331614
  124  N  9  X     -0.0000054051     0.0000084724     0.0000140197    -0.0000000456     0.0001074413
  125  N  9  Y     -0.0000265500     0.0000003683    -0.0000027579    -0.0000096856    -0.0002417789
  126  N  9  Z      0.0000159146     0.0000056576    -0.0000037767     0.0000038862    -0.0000163117
  127  N  9  X     -0.0007351292    -0.0000874664     0.0005004722    -0.0001883251    -0.0003451479
  128  N  9  Y     -0.0007157454    -0.0000502742     0.0001839219    -0.0001873487    -0.0017776982
  129  N  9  Z      0.0006677319     0.0001398899    -0.0003125477     0.0001734057     0.0005878857
  130  N  9 XX     -0.0000674797    -0.0000221525    -0.0000144254    -0.0000154863    -0.0002295971
  131  N  9 YY     -0.0000330680    -0.0000014431     0.0000129620    -0.0000157109    -0.0000607877
  132  N  9 ZZ     -0.0000658539    -0.0000176863     0.0000027600    -0.0000198874    -0.0002425556
  133  N  9 XY      0.0000137075    -0.0000006562     0.0000180861     0.0000040546     0.0000242538
  134  N  9 XZ     -0.0000096903    -0.0000028150     0.0000006585    -0.0000088218    -0.0000373798
  135  N  9 YZ     -0.0000204804    -0.0000074478    -0.0000167457    -0.0000057851    -0.0000811773
  136  C 10  S      0.0138067135     0.0138264394    -0.0026826084    -0.0014515919     0.0141667888
  137  C 10  S      0.0013341112     0.0010901220    -0.0005021783     0.0001158191     0.0016285771
  138  C 10  S     -0.0141282199    -0.0232403998    -0.0001150399     0.0040754526    -0.0276606211
  139  C 10  X      0.0002209556    -0.0001739618     0.0000488049     0.0001296404     0.0009263482
  140  C 10  Y     -0.0005015048    -0.0008704775     0.0003454091    -0.0001428350     0.0001612039
  141  C 10  Z      0.0001040757     0.0004749616    -0.0001713307    -0.0000102837    -0.0006113618
  142  C 10  X     -0.0041816566     0.0008779134    -0.0079968221    -0.0013060405     0.0217830772
  143  C 10  Y     -0.0211260529    -0.0140788537    -0.0042118545    -0.0011295851     0.0017055741
  144  C 10  Z      0.0100436481     0.0045883462     0.0061387096     0.0011734847    -0.0130322121
  145  C 10 XX     -0.0001176065     0.0001806861     0.0000562711     0.0000575007     0.0016883511
  146  C 10 YY      0.0010501420     0.0016586550     0.0001913759     0.0001588119     0.0001397876
  147  C 10 ZZ      0.0002596515     0.0004159599    -0.0000107716     0.0001010474     0.0007780336
  148  C 10 XY      0.0003433606     0.0002661839    -0.0001633819     0.0000378861     0.0005603642
  149  C 10 XZ     -0.0000528066    -0.0002080582     0.0000257541    -0.0000088033    -0.0012492264
  150  C 10 YZ     -0.0006725856    -0.0008826778    -0.0000003770    -0.0000568484    -0.0003523921
  151  C 11  S      0.0028697545    -0.0003480508     0.1114159387     0.0522299743    -0.9819253148
  152  C 11  S      0.0009559646     0.0000088320     0.0032028506     0.0023900064    -0.0413462239
  153  C 11  S      0.0133656816     0.0075334209     0.0152351303     0.0060854825     0.0195056101
  154  C 11  X     -0.0000640142     0.0000880057    -0.0013192787    -0.0005077247     0.0003312508
  155  C 11  Y     -0.0000392079     0.0001530184     0.0012363724     0.0003002906     0.0009305660
  156  C 11  Z      0.0000430431    -0.0001181108     0.0002578280     0.0001694547    -0.0005515194
  157  C 11  X     -0.0069499617    -0.0067365112    -0.0053132670     0.0032477420     0.0060790130
  158  C 11  Y      0.0038832441     0.0033720243    -0.0010455980    -0.0007052860     0.0033575932
  159  C 11  Z      0.0025375349     0.0026003539     0.0034114653    -0.0015439560    -0.0046834256
  160  C 11 XX      0.0002300373    -0.0001228467    -0.0009080238    -0.0003117296    -0.0015965828
  161  C 11 YY     -0.0000847500    -0.0002224788    -0.0009620015    -0.0003526642    -0.0009042250
  162  C 11 ZZ      0.0001109408    -0.0000839283    -0.0000982815    -0.0000792678     0.0002707940
  163  C 11 XY     -0.0001595107    -0.0000545499     0.0010341922     0.0002293929     0.0008183544
  164  C 11 XZ      0.0000155216     0.0000820737     0.0001198054     0.0000931093     0.0014441727
  165  C 11 YZ      0.0001901329     0.0001152201    -0.0001974724     0.0000114959     0.0004321770
  166  C 12  S     -0.6533393128    -0.7431038196     0.0096688835    -0.0025329386    -0.0004573661
  167  C 12  S     -0.0262062742    -0.0321183239    -0.0002069271     0.0001124918     0.0004770068
  168  C 12  S     -0.0028052483     0.0252353676    -0.0081765612     0.0042874008     0.0122447180
  169  C 12  X      0.0005848744    -0.0014354785    -0.0000394808    -0.0002546998    -0.0000895395
  170  C 12  Y     -0.0013631624     0.0004913963    -0.0001808900     0.0003859952    -0.0000908940
  171  C 12  Z      0.0002333062     0.0006935102     0.0000773254     0.0000026399     0.0001054900
  172  C 12  X     -0.0015825532    -0.0005829752     0.0011533190     0.0011699837    -0.0055627831
  173  C 12  Y     -0.0089694294    -0.0024985502    -0.0016108004    -0.0050767700     0.0102100749
  174  C 12  Z      0.0042732680     0.0011773593     0.0000182903     0.0012466704    -0.0008585055
  175  C 12 XX      0.0004257231    -0.0010429277    -0.0000189954    -0.0002697308    -0.0001812334
  176  C 12 YY     -0.0003265772    -0.0021159495    -0.0001844888    -0.0003698646     0.0000110671
  177  C 12 ZZ      0.0003509665     0.0003168493    -0.0000931502    -0.0000601384    -0.0000754548
  178  C 12 XY     -0.0003235147     0.0013222295     0.0000571872     0.0001935245    -0.0001500483
  179  C 12 XZ      0.0003216473     0.0007494652    -0.0001088604     0.0001072112     0.0002327124
  180  C 12 YZ      0.0006608905     0.0005701945    -0.0000184009     0.0000583419     0.0001020210
  181  C 13  S     -0.7417252222     0.6518567288    -0.0210875003     0.0640272187    -0.0013515335
  182  C 13  S     -0.0294371128     0.0277319139    -0.0017147785     0.0038606818     0.0008998440
  183  C 13  S      0.0178366282    -0.0293399090     0.0000246913    -0.0196805446     0.0028657932
  184  C 13  X     -0.0009992778    -0.0011323568    -0.0000075458     0.0015727531     0.0001621366
  185  C 13  Y      0.0002852586     0.0018235850    -0.0001552557     0.0004731710     0.0002421776
  186  C 13  Z      0.0004428861    -0.0000502547     0.0000656408    -0.0010570180    -0.0001914827
  187  C 13  X      0.0027729801    -0.0001923680    -0.0021506608     0.0008223233    -0.0032130492
  188  C 13  Y      0.0030776443    -0.0016297932     0.0024963678    -0.0019063082    -0.0006315917
  189  C 13  Z     -0.0026788501     0.0007682166     0.0002304632     0.0002466367     0.0021291074
  190  C 13 XX      0.0000323148     0.0015787371    -0.0000373328     0.0016270352     0.0002995928
  191  C 13 YY      0.0002944562     0.0011949059     0.0000982186     0.0003201413     0.0001265985
  192  C 13 ZZ      0.0004394153    -0.0002422515    -0.0000384472     0.0005473266     0.0002675899
  193  C 13 XY     -0.0002214985    -0.0013147676    -0.0000317183     0.0001668911     0.0000290628
  194  C 13 XZ      0.0006241234    -0.0010452587     0.0000023269    -0.0011958004    -0.0000348205
  195  C 13 YZ      0.0003849647    -0.0001125400    -0.0000507074    -0.0002864027     0.0000535283
  196  C 14  S     -0.0471917149     0.0466440343     0.1468700762    -0.9759005068    -0.0354761887
  197  C 14  S     -0.0006036589     0.0013887736     0.0046033205    -0.0403385736    -0.0010993375
  198  C 14  S     -0.0089281098     0.0114180717     0.0097765416     0.0367881028     0.0049544276
  199  C 14  X     -0.0010362478     0.0011573628    -0.0003142694     0.0008566707    -0.0002072099
  200  C 14  Y     -0.0001100634     0.0003880767    -0.0016224479    -0.0010184550    -0.0004654207
  201  C 14  Z      0.0006164352    -0.0007968180     0.0007857268    -0.0000940640     0.0002906218
  202  C 14  X      0.0012470564    -0.0002166332    -0.0005750883    -0.0031734320     0.0011804429
  203  C 14  Y     -0.0014357212    -0.0003481039     0.0007069633     0.0032207978    -0.0007654155
  204  C 14  Z     -0.0001458975     0.0002553733     0.0000730438     0.0005616053    -0.0003977459
  205  C 14 XX      0.0008521595    -0.0011171306    -0.0001363785    -0.0006862288    -0.0001172265
  206  C 14 YY      0.0001667234    -0.0002913192    -0.0014876854    -0.0011470605    -0.0005674683
  207  C 14 ZZ      0.0004335232    -0.0004683573    -0.0004242380     0.0001752175    -0.0000574982
  208  C 14 XY      0.0002856386    -0.0002522885    -0.0002658865    -0.0002040998    -0.0000268156
  209  C 14 XZ     -0.0006083929     0.0008404584     0.0000980517     0.0012621367     0.0001733723
  210  C 14 YZ     -0.0001967573     0.0002850199     0.0007359504     0.0011146478     0.0003215888
  211  C 15  S     -0.0027925165     0.0145896294     0.9721226399     0.1429668338     0.1180527582
  212  C 15  S      0.0009877284     0.0009340784     0.0395047339     0.0072059606     0.0062482559
  213  C 15  S      0.0035718429    -0.0001813009    -0.0290513227    -0.0212896044    -0.0132615383
  214  C 15  X     -0.0001771301    -0.0001325296    -0.0006955174    -0.0003466258    -0.0016342660
  215  C 15  Y      0.0000316814    -0.0001585486    -0.0001264798    -0.0018447168     0.0014274145
  216  C 15  Z      0.0000847521     0.0001331564     0.0004334377     0.0008866921     0.0003630903
  217  C 15  X      0.0020827056    -0.0005349991     0.0026409848     0.0022351063    -0.0008349305
  218  C 15  Y      0.0000733062     0.0039829738     0.0025311746    -0.0004611671    -0.0015611712
  219  C 15  Z     -0.0012264870    -0.0012434474    -0.0024482752    -0.0010595190     0.0010806263
  220  C 15 XX     -0.0000257344     0.0001843335     0.0002152229     0.0002069759     0.0011254106
  221  C 15 YY     -0.0000214847     0.0002860928     0.0010152877     0.0019485385     0.0015648565
  222  C 15 ZZ      0.0001319384     0.0001826786    -0.0006397527     0.0002543814     0.0000279992
  223  C 15 XY      0.0000501313    -0.0000217754    -0.0005963843     0.0000682212    -0.0012647432
  224  C 15 XZ      0.0001451344     0.0000002423    -0.0006556293    -0.0002910649    -0.0003426741
  225  C 15 YZ      0.0000756759    -0.0000448259    -0.0006195495    -0.0009748769    -0.0000502870
  226  H 16  S      0.0000505510     0.0004024822    -0.0001137178    -0.0000766580     0.0006226204
  227  H 16  S      0.0023568769     0.0021315213    -0.0003907182     0.0002342953     0.0014420573
  228  H 17  S      0.0000364353     0.0000675687     0.0000117049     0.0000413813    -0.0002676608
  229  H 17  S     -0.0001952604    -0.0007888921     0.0000732534     0.0000009959    -0.0001930699
  230  H 18  S     -0.0000367434    -0.0000697630    -0.0001022146     0.0000117985     0.0002309448
  231  H 18  S     -0.0001233166    -0.0000902425    -0.0000495000    -0.0000104064     0.0003367458
  232  H 19  S      0.0000655194     0.0001638251     0.0001352506    -0.0000453567    -0.0000947284
  233  H 19  S      0.0000704284     0.0002826471     0.0002528578    -0.0000911855    -0.0001388271
  234  H 20  S      0.0000214885     0.0001436750    -0.0000084477    -0.0000335066     0.0001354159
  235  H 20  S      0.0001618051     0.0003125638    -0.0000057228    -0.0000400955     0.0001131405
  236  H 21  S     -0.0000651871    -0.0000994708    -0.0000082240     0.0000021637     0.0000119252
  237  H 21  S     -0.0002933958    -0.0003275745    -0.0000241191     0.0000015999    -0.0001777520
  238  H 22  S     -0.0006917589    -0.0003903639    -0.0003902927    -0.0005078206     0.0022251632
  239  H 22  S     -0.0021393886    -0.0013934878     0.0001202308    -0.0009522206    -0.0107711722
  240  H 23  S      0.0016184159     0.0016009823     0.0003483767    -0.0003034320    -0.0007026956
  241  H 23  S     -0.0056775087    -0.0079498093     0.0013351955    -0.0011547374    -0.0021148278
  242  H 24  S      0.0024396596    -0.0016511927     0.0004976029     0.0001339330    -0.0004287353
  243  H 24  S     -0.0035305008     0.0059329238     0.0004975835     0.0024164059    -0.0009653901
  244  H 25  S      0.0000497045    -0.0005984288    -0.0006062898     0.0028066792    -0.0003624652
  245  H 25  S      0.0003985959    -0.0014958764    -0.0005482771    -0.0070569941    -0.0013675903
  246  H 26  S     -0.0006046016    -0.0001583571    -0.0029036176    -0.0001807351     0.0000725737
  247  H 26  S     -0.0012326561    -0.0002553393     0.0061233566     0.0027167966     0.0031195439

                         16               17               18               19               20
                   -1.0379270124    -0.9864771740    -0.9360118150    -0.8648807027    -0.8464775156
    1  C  1  S      0.0988229591     0.0161588278     0.0421774854     0.0888554888     0.0888422120
    2  C  1  S     -0.1814263445    -0.0273422593    -0.0789474653    -0.1740158110    -0.1758676469
    3  C  1  S     -0.0484669636    -0.0185375806    -0.0404278836    -0.0684981398    -0.0225995349
    4  C  1  X      0.0563602820     0.0205486840    -0.0345561434     0.0374857215    -0.0824062589
    5  C  1  Y     -0.0307152006     0.0031755637     0.0385218382     0.0765288520    -0.0145070539
    6  C  1  Z      0.0020774782    -0.0057751034     0.0044593613    -0.0297166281     0.0401366351
    7  C  1  X      0.0240818072    -0.0344577489    -0.0102134405     0.0657968007     0.0025216550
    8  C  1  Y     -0.0181359583     0.0384854586     0.0256949023     0.0216500103    -0.0369097513
    9  C  1  Z      0.0018432247     0.0101886976    -0.0019645585    -0.0370293660     0.0069681397
   10  C  1 XX     -0.0167646355    -0.0038515755    -0.0049989401    -0.0178711080    -0.0061964329
   11  C  1 YY     -0.0122195925    -0.0008054682    -0.0055528835    -0.0067182978    -0.0167646823
   12  C  1 ZZ     -0.0045350820    -0.0007347311    -0.0018017325    -0.0062336235    -0.0056480898
   13  C  1 XY      0.0047038445     0.0007159705     0.0024711443    -0.0009331404     0.0038089196
   14  C  1 XZ      0.0013160347     0.0004257093     0.0018964548     0.0041917147     0.0019017783
   15  C  1 YZ      0.0025924329     0.0001133848    -0.0003527516    -0.0009806030     0.0028577651
   16  C  2  S      0.1004118791    -0.0223175831    -0.0077154110    -0.0875355641     0.1260902313
   17  C  2  S     -0.1879498198     0.0447984534     0.0157678508     0.1732911588    -0.2492042140
   18  C  2  S     -0.0359730357     0.2338552685     0.0080267257     0.0524395514    -0.1033802453
   19  C  2  X      0.0529055398     0.0361186353    -0.0208852807    -0.0474339988    -0.0343966826
   20  C  2  Y      0.0246607636     0.0262056219     0.0144386038     0.0641674388     0.0120183303
   21  C  2  Z     -0.0068113812    -0.0237082571    -0.0005404112    -0.0235741895     0.0261987276
   22  C  2  X      0.0042682640     0.1211790020    -0.0136956971    -0.0584806692    -0.0246413511
   23  C  2  Y     -0.0030590210     0.0832394338     0.0171108590     0.0335707318    -0.0116827731
   24  C  2  Z      0.0046066744    -0.1048150575     0.0010189507     0.0123428323     0.0232591314
   25  C  2 XX     -0.0165424984     0.0025191550     0.0033899010     0.0183696013    -0.0151949341
   26  C  2 YY     -0.0111608211     0.0017963107    -0.0006874368     0.0058229587    -0.0172800291
   27  C  2 ZZ     -0.0053896555     0.0025637005     0.0007816651     0.0068625059    -0.0094683428
   28  C  2 XY     -0.0035075564     0.0017055388     0.0003030869    -0.0014190810    -0.0005931873
   29  C  2 XZ      0.0034773951    -0.0024518460    -0.0002829843    -0.0020892293     0.0038160747
   30  C  2 YZ      0.0036547486    -0.0019151740     0.0001763255    -0.0013595271     0.0047358212
   31  C  3  S      0.1045928700     0.0304132821     0.0002890600     0.1174281078    -0.0686574406
   32  C  3  S     -0.1930915012    -0.0613224241    -0.0016430911    -0.2389716505     0.1347573907
   33  C  3  S     -0.0421223953    -0.0181907651     0.0213202969     0.0614729802     0.0605498474
   34  C  3  X     -0.0158887522    -0.0026524990    -0.0155214716    -0.0304287182    -0.0498970395
   35  C  3  Y     -0.0442304803    -0.0108011462     0.0156285742     0.0265495029     0.0284857173
   36  C  3  Z      0.0591846132     0.0163107712     0.0005780901     0.0520510493    -0.0088530877
   37  C  3  X      0.0016691418    -0.0024308264    -0.0052970629     0.0085110538    -0.0208165006
   38  C  3  Y     -0.0165742055    -0.0046365023     0.0132389244     0.0265810347     0.0298582603
   39  C  3  Z      0.0110089890     0.0019313670    -0.0041848651    -0.0231011083    -0.0020272717
   40  C  3 XX     -0.0073164386    -0.0026410616    -0.0015195957    -0.0134900298     0.0030934106
   41  C  3 YY     -0.0142898820    -0.0044456376     0.0016773839    -0.0112719843     0.0121264128
   42  C  3 ZZ     -0.0153011555    -0.0050164371     0.0003861971    -0.0189316170     0.0111521121
   43  C  3 XY     -0.0000491054     0.0000950932    -0.0001200276     0.0002529823    -0.0024218711
   44  C  3 XZ      0.0028224767     0.0004507406     0.0010869683     0.0030738093     0.0024007663
   45  C  3 YZ      0.0056656889     0.0012202457    -0.0006947518     0.0004254321    -0.0007417982
   46  C  4  S      0.0884928664     0.0253153184    -0.0090465387     0.0689213675    -0.0646633984
   47  C  4  S     -0.1634527542    -0.0482569419     0.0170956984    -0.1360323312     0.1277202579
   48  C  4  S     -0.0260311414     0.0051244659    -0.0072474890    -0.0744491690     0.0243574546
   49  C  4  X     -0.0426107796    -0.0107970409    -0.0027088458    -0.0400269863     0.0007909143
   50  C  4  Y     -0.0525785372    -0.0121692513     0.0151747167     0.0247555498     0.0242254793
   51  C  4  Z     -0.0306472556    -0.0105203274    -0.0013526580    -0.0539203144     0.0268982945
   52  C  4  X     -0.0040996708     0.0000546677    -0.0027389441    -0.0132655781    -0.0043369935
   53  C  4  Y     -0.0042672021     0.0051145208    -0.0021215423    -0.0000392060     0.0020189862
   54  C  4  Z     -0.0048187458    -0.0042694098    -0.0045170393    -0.0392024358     0.0117309444
   55  C  4 XX     -0.0071275276    -0.0020187372    -0.0006265064    -0.0085527060     0.0013535302
   56  C  4 YY     -0.0132684575    -0.0035931746     0.0024603382    -0.0053916224     0.0103756855
   57  C  4 ZZ     -0.0092517889    -0.0031730417     0.0007644446    -0.0122662134     0.0105633821
   58  C  4 XY     -0.0043782683    -0.0007755647     0.0005649121     0.0001898950    -0.0000427769
   59  C  4 XZ     -0.0046667268    -0.0015982043    -0.0001888010    -0.0061714287     0.0022468135
   60  C  4 YZ     -0.0027405203    -0.0009740324     0.0001759807    -0.0027281628     0.0025238686
   61  C  5  S      0.0965688882     0.0192335879    -0.0258573898    -0.0592023953    -0.0238393250
   62  C  5  S     -0.1761838035    -0.0316424610     0.0481104231     0.1153318192     0.0450094424
   63  C  5  S     -0.0400285940    -0.0638631327     0.0300645930     0.0767965841     0.0053255039
   64  C  5  X     -0.0372071527    -0.0017966959     0.0054817427     0.0305545548    -0.0306845069
   65  C  5  Y      0.0117741469     0.0078744316     0.0052858121     0.0788142416    -0.0384941333
   66  C  5  Z     -0.0664147206    -0.0146665046     0.0161795235     0.0257622414     0.0215658779
   67  C  5  X     -0.0077517698    -0.0119028533     0.0036987846     0.0122216031    -0.0091814472
   68  C  5  Y      0.0023075495     0.0019050948     0.0020730680     0.0329191307    -0.0154615298
   69  C  5  Z     -0.0133086403    -0.0208445012     0.0108758934     0.0297906389    -0.0014239226
   70  C  5 XX     -0.0075280131    -0.0000982636     0.0012929970     0.0066326801    -0.0042767808
   71  C  5 YY     -0.0105343496    -0.0022338433     0.0028020130     0.0051545598     0.0044920925
   72  C  5 ZZ     -0.0155488619    -0.0032679778     0.0044223633     0.0098082991     0.0057391979
   73  C  5 XY     -0.0007263576    -0.0000033187     0.0009806294     0.0050095199    -0.0007092395
   74  C  5 XZ     -0.0070888582    -0.0010397182     0.0012604064     0.0036218620    -0.0021425383
   75  C  5 YZ      0.0023959426     0.0008774016     0.0002521558     0.0059614065    -0.0027670161
   76  C  6  S      0.1078395399     0.0148493273    -0.0334192457    -0.1248666811     0.0013003010
   77  C  6  S     -0.1995376123    -0.0300091826     0.0666640948     0.2537558685    -0.0076819647
   78  C  6  S     -0.0495384047     0.0531453937    -0.0151020027    -0.0468999066     0.0427253708
   79  C  6  X     -0.0217985792     0.0075356772     0.0010579305     0.0317854353    -0.0611379969
   80  C  6  Y      0.0735220217     0.0165428808    -0.0162378701    -0.0191188922    -0.0195024901
   81  C  6  Z      0.0137718976    -0.0036113571    -0.0046024123    -0.0466954665     0.0414621407
   82  C  6  X     -0.0044322054     0.0049729818    -0.0068842501    -0.0075092902    -0.0205020293
   83  C  6  Y      0.0215944542    -0.0295434491     0.0043001786     0.0285437697    -0.0226803842
   84  C  6  Z     -0.0039507083    -0.0032421506     0.0039418337     0.0005053386     0.0165352328
   85  C  6 XX     -0.0079830851    -0.0003730781     0.0026966177     0.0145379399    -0.0054336624
   86  C  6 YY     -0.0195571398    -0.0036811289     0.0055199991     0.0163051588     0.0027784702
   87  C  6 ZZ     -0.0102067832    -0.0020703461     0.0042225101     0.0158636221     0.0019758787
   88  C  6 XY      0.0032111030    -0.0004962592    -0.0001035045    -0.0025959374     0.0045749671
   89  C  6 XZ      0.0020192706     0.0000893908    -0.0004579358    -0.0027978288     0.0012208816
   90  C  6 YZ     -0.0007307395     0.0003373283     0.0002546038     0.0031497110    -0.0029815263
   91  C  7  S      0.0749443056     0.0203268525    -0.0200954311    -0.0077418879    -0.0783614236
   92  C  7  S     -0.1387124789    -0.0399443801     0.0390562830     0.0150296568     0.1549793710
   93  C  7  S     -0.0059557554    -0.0168339729    -0.0018368064     0.0003548915    -0.0126219702
   94  C  7  X     -0.0234627603    -0.0046647449     0.0024552328     0.0007304591    -0.0066562373
   95  C  7  Y      0.0190252207     0.0072324001     0.0022575948     0.0574395163    -0.0280735937
   96  C  7  Z      0.0510633148     0.0121207478    -0.0133278645    -0.0249323696    -0.0167067368
   97  C  7  X     -0.0008650716     0.0026268962    -0.0009004906    -0.0010190363    -0.0098592587
   98  C  7  Y      0.0008637693     0.0012488947     0.0064112529     0.0322362111    -0.0026227520
   99  C  7  Z      0.0029337334     0.0089798728    -0.0014994351    -0.0117718390     0.0126962364
  100  C  7 XX     -0.0078286221    -0.0021160491     0.0021664517     0.0009690320     0.0094062824
  101  C  7 YY     -0.0074374942    -0.0024253618     0.0016336001    -0.0030641700     0.0103488225
  102  C  7 ZZ     -0.0124255128    -0.0036421087     0.0038404686     0.0049983798     0.0108264929
  103  C  7 XY      0.0009799363     0.0005044720     0.0004973293     0.0029672002    -0.0002337000
  104  C  7 XZ      0.0030051636     0.0002356346    -0.0003672764    -0.0011675942     0.0014570858
  105  C  7 YZ     -0.0025057580    -0.0009492020    -0.0000984432    -0.0049567975     0.0030128615
  106  C  8  S      0.0469427834    -0.1874787525    -0.0022955125    -0.0177202935     0.0326595039
  107  C  8  S     -0.0872843849     0.3669643650     0.0055594628     0.0346355111    -0.0656706776
  108  C  8  S     -0.0225504955    -0.0265204200     0.0053086853     0.0243965052     0.0143385511
  109  C  8  X      0.0046729801     0.1265552190    -0.0026083951    -0.0711002994     0.0948347225
  110  C  8  Y      0.0016017688     0.1008516661     0.0032893856    -0.0416320609     0.0789797170
  111  C  8  Z     -0.0003212229    -0.1014820175    -0.0003634832     0.0486612650    -0.0758864221
  112  C  8  X     -0.0084725261     0.1973169136     0.0066778861    -0.0204799697    -0.0066370506
  113  C  8  Y     -0.0071627745     0.1497053420     0.0017302449    -0.0225840668    -0.0020526592
  114  C  8  Z      0.0062561971    -0.1553407877    -0.0045986553     0.0184907679     0.0027672427
  115  C  8 XX     -0.0053517929     0.0209963866     0.0005308884     0.0038384793    -0.0049286979
  116  C  8 YY     -0.0033040725     0.0148814420    -0.0000808580     0.0012487759    -0.0044208420
  117  C  8 ZZ     -0.0027126481     0.0149087651     0.0002313710     0.0017511827    -0.0036425739
  118  C  8 XY     -0.0036282715     0.0143708803     0.0003625277     0.0011287046    -0.0024936723
  119  C  8 XZ      0.0036329833    -0.0154896176    -0.0001880958    -0.0017124694     0.0024487435
  120  C  8 YZ      0.0027610681    -0.0122244111    -0.0000848124    -0.0006807584     0.0021641382
  121  N  9  S     -0.0300221559     0.2207720643     0.0018254254    -0.0346948645     0.0494174805
  122  N  9  S     -0.0588461347     0.4382853944     0.0044141160    -0.0694559205     0.0988041892
  123  N  9  S     -0.0015781791    -0.0705790530    -0.0085447187    -0.0127994213     0.0490927319
  124  N  9  X     -0.0189269480     0.1293425328     0.0019106676    -0.0153108414     0.0245467063
  125  N  9  Y     -0.0145922857     0.1027830884     0.0001055962    -0.0154014449     0.0180586864
  126  N  9  Z      0.0145079408    -0.1036834098    -0.0007713468     0.0148724869    -0.0194951656
  127  N  9  X     -0.0017667992     0.0285729381     0.0013125437    -0.0027725399    -0.0026396869
  128  N  9  Y     -0.0011534017     0.0239304383     0.0025980756     0.0007927768    -0.0021844013
  129  N  9  Z      0.0019214888    -0.0240958621    -0.0015779989     0.0004701351     0.0029411570
  130  N  9 XX     -0.0025737761     0.0169519743     0.0004264741    -0.0019751331     0.0035327163
  131  N  9 YY     -0.0018122780     0.0124644050     0.0000672197    -0.0021120947     0.0023215836
  132  N  9 ZZ     -0.0016580942     0.0124245378     0.0002518489    -0.0018504423     0.0026008062
  133  N  9 XY     -0.0016991914     0.0108669558     0.0000242544    -0.0017733944     0.0024080894
  134  N  9 XZ      0.0016526509    -0.0112617922    -0.0000955210     0.0016236887    -0.0025917295
  135  N  9 YZ      0.0012766376    -0.0088820993     0.0000704918     0.0016690802    -0.0019565283
  136  C 10  S      0.0296511470     0.0039314187     0.1298391010     0.0612220765     0.0988468409
  137  C 10  S     -0.0542949055    -0.0053434314    -0.2448512524    -0.1192685137    -0.1933039138
  138  C 10  S     -0.0206064572     0.0247070575    -0.0185052660    -0.0327277928    -0.0545211034
  139  C 10  X      0.0142778105     0.0041280882    -0.0278329144     0.0476803657     0.0155880569
  140  C 10  Y     -0.0124148138     0.0003577835     0.0305431431    -0.0221844202    -0.0472209266
  141  C 10  Z     -0.0017735945    -0.0018701208     0.0036564973    -0.0170319991     0.0064720192
  142  C 10  X      0.0051938526    -0.0247919279    -0.0114824573     0.0126752666     0.0356105614
  143  C 10  Y     -0.0035450253     0.0174828657     0.0077566563    -0.0377829394    -0.0339322734
  144  C 10  Z     -0.0041701513     0.0073455957     0.0040710756     0.0067895447    -0.0086180604
  145  C 10 XX     -0.0032265054    -0.0002581304    -0.0149126018    -0.0076641065    -0.0115990942
  146  C 10 YY     -0.0031585949     0.0000594152    -0.0169168900    -0.0076370387    -0.0129572844
  147  C 10 ZZ     -0.0009693885    -0.0000094899    -0.0082533173    -0.0040142906    -0.0071387127
  148  C 10 XY      0.0014563088    -0.0000884426     0.0022756441     0.0021748220     0.0022228508
  149  C 10 XZ      0.0010507983     0.0001783074     0.0064516737     0.0023242344     0.0039432050
  150  C 10 YZ      0.0005688753     0.0001345512     0.0042010811     0.0007983996     0.0020467997
  151  C 11  S      0.0106312138    -0.0017469407     0.1107432215    -0.0113848756     0.0390772402
  152  C 11  S     -0.0188368719     0.0036147853    -0.2029164406     0.0217018714    -0.0746129052
  153  C 11  S      0.0065820009     0.0040758063    -0.0605087431     0.0092308283    -0.0233820036
  154  C 11  X      0.0068090881     0.0006671251     0.0157008499     0.0355700903     0.0549471767
  155  C 11  Y      0.0005370791     0.0023924149     0.0481304710    -0.0231802260    -0.0252662647
  156  C 11  Z     -0.0036149637    -0.0010528119    -0.0272331089    -0.0102270055    -0.0217516917
  157  C 11  X      0.0104269835    -0.0090707559     0.0043229578     0.0050546091     0.0307120480
  158  C 11  Y     -0.0075812211    -0.0018705976     0.0146731626     0.0007213496    -0.0113198815
  159  C 11  Z     -0.0028640483     0.0059664711    -0.0079489605    -0.0025216096    -0.0126252457
  160  C 11 XX     -0.0015616227    -0.0000570291    -0.0132314228     0.0002039636    -0.0064057595
  161  C 11 YY     -0.0009758608     0.0004082338    -0.0147948082     0.0035039805    -0.0025763394
  162  C 11 ZZ     -0.0005313244     0.0000866959    -0.0068295674     0.0001253740    -0.0039463355
  163  C 11 XY     -0.0000373144     0.0001271940     0.0022364659    -0.0019631707    -0.0018158513
  164  C 11 XZ      0.0009673441    -0.0000450737     0.0061571012     0.0008843339     0.0038936206
  165  C 11 YZ      0.0004171795    -0.0002300432     0.0041874958    -0.0002818183     0.0014276446
  166  C 12  S      0.0112280822     0.0027112583     0.1157133709     0.0129975711     0.0020630872
  167  C 12  S     -0.0195930494    -0.0048656993    -0.2125156146    -0.0260232350    -0.0041143475
  168  C 12  S      0.0118640620     0.0046778725    -0.0707653635    -0.0079088491    -0.0229295293
  169  C 12  X      0.0000141516     0.0003848140    -0.0435562664     0.0276725445     0.0281029420
  170  C 12  Y     -0.0074285435    -0.0016209471    -0.0183977887    -0.0412411567    -0.0601660081
  171  C 12  Z      0.0031023460     0.0005484486     0.0319941583     0.0013519066     0.0066247031
  172  C 12  X      0.0112159575     0.0083062714    -0.0140371347     0.0131139457    -0.0063362725
  173  C 12  Y     -0.0099335128    -0.0026952537    -0.0058371551    -0.0324118137    -0.0131908022
  174  C 12  Z     -0.0011406035    -0.0034008936     0.0103973884     0.0055558261     0.0085263567
  175  C 12 XX     -0.0007782495    -0.0002067913    -0.0138260935     0.0001658335     0.0022795332
  176  C 12 YY     -0.0017084580    -0.0005171982    -0.0156197531    -0.0036105552    -0.0024779945
  177  C 12 ZZ     -0.0005413959    -0.0001752639    -0.0071430786    -0.0012566036    -0.0005411027
  178  C 12 XY      0.0000468914     0.0001677218     0.0025474698    -0.0010454084    -0.0025177297
  179  C 12 XZ      0.0005574255    -0.0000335172     0.0062336950    -0.0001930398    -0.0005258855
  180  C 12 YZ      0.0008376974     0.0000865692     0.0042476889     0.0019468052     0.0025087297
  181  C 13  S      0.0039469680     0.0009497064     0.1053568899    -0.0472945264    -0.0760190852
  182  C 13  S     -0.0067614801    -0.0019950796    -0.1940282129     0.0894409337     0.1444589751
  183  C 13  S     -0.0253338607    -0.0058247242    -0.0302884313     0.0053131537     0.0505615866
  184  C 13  X      0.0010937291     0.0004469119    -0.0026697438     0.0263234044     0.0319022766
  185  C 13  Y     -0.0029883474    -0.0007596315    -0.0533381906     0.0083645993     0.0101883398
  186  C 13  Z      0.0005279249     0.0000540309     0.0215075063    -0.0177587583    -0.0217246821
  187  C 13  X      0.0044772264     0.0029088549    -0.0000874919     0.0190607909     0.0048726170
  188  C 13  Y     -0.0100866934    -0.0023854615    -0.0032111371    -0.0072999866     0.0048693271
  189  C 13  Z      0.0009034284    -0.0008367454     0.0013562876    -0.0078060746    -0.0044938377
  190  C 13 XX     -0.0004950879    -0.0001376582    -0.0121336534     0.0060751711     0.0101826237
  191  C 13 YY     -0.0007718292    -0.0001852289    -0.0143798569     0.0052279302     0.0087566682
  192  C 13 ZZ     -0.0000366111    -0.0001020531    -0.0064300061     0.0040863078     0.0063490371
  193  C 13 XY      0.0004172905     0.0000716991     0.0021929566     0.0011182949     0.0006105564
  194  C 13 XZ      0.0002680109    -0.0000178072     0.0053885142    -0.0032321971    -0.0048239383
  195  C 13 YZ      0.0001495046    -0.0000123769     0.0039450731    -0.0020744638    -0.0028177471
  196  C 14  S      0.0027250632     0.0003747557     0.0999015752    -0.0719851410    -0.0949883179
  197  C 14  S     -0.0053125902    -0.0006722782    -0.1832567921     0.1352641605     0.1801123506
  198  C 14  S      0.0092075208     0.0038831883    -0.0552358542     0.0349994035     0.0387663235
  199  C 14  X      0.0014072853     0.0003229541     0.0394655805    -0.0159231585    -0.0245146948
  200  C 14  Y     -0.0015444708    -0.0001034670    -0.0395081219     0.0210442953     0.0146174279
  201  C 14  Z     -0.0003666487    -0.0002066860    -0.0072771340     0.0003470358     0.0081299570
  202  C 14  X     -0.0042125788     0.0019370307     0.0115004818    -0.0000571862    -0.0054450335
  203  C 14  Y      0.0039493945     0.0029480485    -0.0110588870     0.0080040522    -0.0048449244
  204  C 14  Z      0.0007875949    -0.0021966852    -0.0023859858    -0.0036957702     0.0047462706
  205  C 14 XX     -0.0003611121    -0.0001014892    -0.0120970712     0.0083858668     0.0120325568
  206  C 14 YY     -0.0004146080     0.0000027255    -0.0134133786     0.0099555937     0.0121137155
  207  C 14 ZZ     -0.0001266987    -0.0000502597    -0.0059820294     0.0051209300     0.0072329804
  208  C 14 XY      0.0001126158     0.0000400402     0.0025361613    -0.0010783450    -0.0011550823
  209  C 14 XZ      0.0001640982     0.0000074264     0.0054175565    -0.0032650378    -0.0047562815
  210  C 14 YZ      0.0000973330    -0.0000492535     0.0034627598    -0.0025587893    -0.0029006870
  211  C 15  S      0.0037800718    -0.0002242048     0.1019532020    -0.0599552032    -0.0505296678
  212  C 15  S     -0.0065018123    -0.0001081040    -0.1875044363     0.1132265636     0.0963862807
  213  C 15  S     -0.0213342131     0.0023720695    -0.0320239812     0.0264539753     0.0148320959
  214  C 15  X      0.0026424925     0.0001004089     0.0474531924    -0.0115465547     0.0015634363
  215  C 15  Y     -0.0007952172     0.0004169886     0.0084905482    -0.0228045580    -0.0473424630
  216  C 15  Z     -0.0012169960    -0.0001871593    -0.0295496283     0.0149913425     0.0168698127
  217  C 15  X      0.0078002910    -0.0028576647     0.0042478428    -0.0012534667     0.0099458601
  218  C 15  Y     -0.0041887392     0.0074191016     0.0008111934    -0.0023172383    -0.0256054569
  219  C 15  Z     -0.0024276314    -0.0012747883    -0.0025922692     0.0016392133     0.0040910814
  220  C 15 XX     -0.0006139977     0.0000315927    -0.0123786396     0.0063638541     0.0042036847
  221  C 15 YY     -0.0005150786     0.0000647158    -0.0131545857     0.0087789088     0.0080770519
  222  C 15 ZZ     -0.0000607974    -0.0001499053    -0.0063050488     0.0044775049     0.0043932871
  223  C 15 XY      0.0003370715    -0.0001908028     0.0019528524     0.0000904694     0.0020932794
  224  C 15 XZ      0.0003256300    -0.0000676857     0.0057099649    -0.0027154699    -0.0020878308
  225  C 15 YZ      0.0001104877     0.0000075681     0.0036416528    -0.0028577746    -0.0037610597
  226  H 16  S     -0.0285854769    -0.0097086904    -0.0048122827    -0.0692907962     0.0365315407
  227  H 16  S     -0.0067453477    -0.0012561101     0.0024214511    -0.0029872434     0.0067764419
  228  H 17  S     -0.0239527407    -0.0077951619     0.0001506967    -0.0420873924     0.0283904688
  229  H 17  S     -0.0016846751    -0.0014878472    -0.0013565701    -0.0051818504     0.0062808269
  230  H 18  S     -0.0247602126    -0.0042300510     0.0094756547     0.0354057046     0.0038441358
  231  H 18  S     -0.0037455153    -0.0015167151     0.0015500503     0.0036211750     0.0018932461
  232  H 19  S     -0.0295313891    -0.0008215090     0.0134487728     0.0714239193    -0.0058262403
  233  H 19  S     -0.0069283004     0.0024541661     0.0019726662     0.0061688360     0.0019783496
  234  H 20  S     -0.0249940316    -0.0075991135     0.0095745827     0.0030541877     0.0517839899
  235  H 20  S     -0.0029251888     0.0017663960     0.0006836069     0.0010819281     0.0034624167
  236  H 21  S     -0.0251542708    -0.0074817766     0.0081561994     0.0051057599     0.0393476276
  237  H 21  S     -0.0034176089    -0.0052314608     0.0017705303    -0.0002851448     0.0090634186
  238  H 22  S     -0.0049259997     0.0073072117    -0.0405074123     0.0024022717    -0.0290933178
  239  H 22  S     -0.0005203137     0.0011509919    -0.0055292333    -0.0021935634     0.0003182431
  240  H 23  S     -0.0046966158    -0.0010077392    -0.0443970670    -0.0165984094    -0.0039605928
  241  H 23  S      0.0005616288     0.0027783630    -0.0048272135    -0.0048567570     0.0002759422
  242  H 24  S     -0.0012152499    -0.0002940487    -0.0364815674     0.0214302198     0.0383191424
  243  H 24  S     -0.0007596759     0.0003587670    -0.0037756852     0.0025959061     0.0024268840
  244  H 25  S     -0.0001527361    -0.0001951101    -0.0343605789     0.0331172385     0.0470833391
  245  H 25  S      0.0005463887    -0.0001120117    -0.0049645526     0.0028167832     0.0032579785
  246  H 26  S     -0.0010388378     0.0000203110    -0.0347225305     0.0272028341     0.0242394401
  247  H 26  S     -0.0004170116     0.0002591799    -0.0037364852     0.0020397347     0.0012001460

                         21               22               23               24               25
                   -0.8154471424    -0.8085283589    -0.7866676950    -0.7007894681    -0.6734549885
    1  C  1  S     -0.0011405651    -0.0045946056     0.0777757491    -0.1041763131    -0.0155585567
    2  C  1  S      0.0018362418     0.0133710615    -0.1584764418     0.2144626400     0.0300694333
    3  C  1  S      0.0179002246    -0.0770630489    -0.0814015044     0.0701117683     0.0345139689
    4  C  1  X     -0.0061755209     0.0252873132     0.0526921131     0.0295574861     0.1125588281
    5  C  1  Y      0.0048814927     0.0037210884    -0.0726143542    -0.0340621450     0.0009992285
    6  C  1  Z     -0.0036239418     0.0404670466    -0.0136865033     0.0055099125    -0.0688560919
    7  C  1  X      0.0121751674     0.0407548005    -0.0315438277    -0.0452550004     0.0426292829
    8  C  1  Y      0.0155206283    -0.0164901406     0.0438020637     0.0347599212     0.0267497879
    9  C  1  Z     -0.0146753431     0.0145478410     0.0017681540     0.0154610686    -0.0368722224
   10  C  1 XX      0.0028023582    -0.0040714819    -0.0099158711     0.0131179341     0.0013034554
   11  C  1 YY     -0.0024469334     0.0025074216    -0.0112203792     0.0168619719     0.0017482761
   12  C  1 ZZ      0.0004387555     0.0009072854    -0.0066019062     0.0076698694     0.0016603997
   13  C  1 XY      0.0006177725    -0.0020844118    -0.0036283396    -0.0087114082    -0.0027636905
   14  C  1 XZ     -0.0008676207    -0.0076350921     0.0042935790    -0.0024032353     0.0007354854
   15  C  1 YZ      0.0008366161     0.0022485757     0.0032124405    -0.0002404096     0.0019475641
   16  C  2  S      0.0179246787    -0.0011618936     0.1042267258     0.0642388025     0.0039408996
   17  C  2  S     -0.0361137804     0.0010764966    -0.2118031836    -0.1290268909    -0.0110937892
   18  C  2  S     -0.0504969133    -0.0426461614     0.0092276266    -0.0619010957    -0.0012558869
   19  C  2  X      0.0064091082     0.0036956669    -0.0747762392    -0.1529573508     0.0884565963
   20  C  2  Y     -0.0145117692     0.0144565058     0.0277218645    -0.1266464341    -0.0481088637
   21  C  2  Z      0.0042843318     0.0397614959     0.0131789669     0.1090212983    -0.0219545099
   22  C  2  X      0.0077238648    -0.0396485103     0.0465911970    -0.0067080901     0.0495609043
   23  C  2  Y      0.0033154693    -0.0354597953     0.0626670153    -0.0133578602     0.0062032750
   24  C  2  Z     -0.0010983808     0.0464369423    -0.0553282510     0.0047311464    -0.0242355223
   25  C  2 XX     -0.0032862264    -0.0021998281    -0.0083262751    -0.0061199167    -0.0049198046
   26  C  2 YY     -0.0018496690    -0.0001538009    -0.0166071708    -0.0039255394     0.0005116441
   27  C  2 ZZ     -0.0014238627     0.0011859055    -0.0096910472    -0.0088381422     0.0003915956
   28  C  2 XY      0.0004775845    -0.0034197571    -0.0043148164    -0.0061495507     0.0011944930
   29  C  2 XZ      0.0004680861    -0.0055559223     0.0064969968     0.0072873987    -0.0006524304
   30  C  2 YZ      0.0005636680    -0.0012284988     0.0062560590     0.0040752053     0.0008234276
   31  C  3  S     -0.0160493540    -0.0438984495     0.0601046889     0.0391397926     0.0623176212
   32  C  3  S      0.0327204628     0.0827042269    -0.1255759418    -0.0802962557    -0.1283885328
   33  C  3  S      0.0285911250     0.1058615947    -0.0313860116    -0.0680088611    -0.0090402427
   34  C  3  X     -0.0074490670     0.0020520403    -0.0539638010     0.0986485022    -0.0509186428
   35  C  3  Y      0.0045949047     0.0724711944     0.0121327625     0.0122111629     0.0628855119
   36  C  3  Z     -0.0098918073     0.0935857572     0.0177906691    -0.0221724663     0.0145066327
   37  C  3  X     -0.0006461750     0.0079807309    -0.0131472555     0.0232371284    -0.0158321493
   38  C  3  Y      0.0083009207     0.0567633249    -0.0129506558    -0.0087062231     0.0281941761
   39  C  3  Z     -0.0022225761     0.0269159057     0.0053561286     0.0023858417     0.0192508401
   40  C  3 XX      0.0013341902     0.0045371996    -0.0085102991    -0.0001038394    -0.0071483189
   41  C  3 YY      0.0018400005     0.0156709450    -0.0062328233    -0.0077550601    -0.0077514425
   42  C  3 ZZ      0.0032413792    -0.0034931274    -0.0084583069    -0.0087890542    -0.0097064132
   43  C  3 XY     -0.0000984015    -0.0020312604    -0.0042025190     0.0012906628    -0.0032585639
   44  C  3 XZ      0.0002167081    -0.0037289031     0.0047796424    -0.0046789639     0.0026229286
   45  C  3 YZ      0.0001124229     0.0020069712     0.0011319102    -0.0017718804     0.0062267389
   46  C  4  S     -0.0197789877     0.1305390213    -0.0248674227     0.0774970435    -0.0410415507
   47  C  4  S      0.0395237321    -0.2626886371     0.0460632686    -0.1595746650     0.0788344268
   48  C  4  S      0.0111794243    -0.0367982146     0.0421825001    -0.0298176535     0.0615958951
   49  C  4  X      0.0048223703    -0.0282507656    -0.0292565841     0.0192868402    -0.0251393631
   50  C  4  Y      0.0037298494    -0.0512963787     0.0493593269     0.0246527061     0.0295025015
   51  C  4  Z      0.0064284303     0.0543414946    -0.0490697166    -0.0020199193    -0.0794484847
   52  C  4  X     -0.0001453776     0.0079617381    -0.0042986690     0.0126627678    -0.0018171634
   53  C  4  Y     -0.0009238022    -0.0027536352     0.0300496902     0.0161000671     0.0209789387
   54  C  4  Z      0.0024584162     0.0153669452    -0.0198641767    -0.0139143277    -0.0165795163
   55  C  4 XX      0.0016613945    -0.0109522973    -0.0035033809    -0.0020437091     0.0006388908
   56  C  4 YY      0.0027175902    -0.0238688695     0.0093111836    -0.0129751947     0.0102018903
   57  C  4 ZZ      0.0029328210    -0.0132907776     0.0006577075    -0.0147289043     0.0029041793
   58  C  4 XY      0.0001637357    -0.0031395779    -0.0007374642     0.0012034938    -0.0002649857
   59  C  4 XZ      0.0008880543    -0.0014286628    -0.0034021410     0.0000173047    -0.0034512217
   60  C  4 YZ      0.0005461222     0.0011062768    -0.0009157324    -0.0028750136     0.0005518624
   61  C  5  S      0.0008253155     0.1241447278    -0.0980189172    -0.0157947531    -0.0285704134
   62  C  5  S     -0.0020526281    -0.2437646624     0.1980799765     0.0350863928     0.0560758480
   63  C  5  S     -0.0054775473    -0.1017745307     0.0194801744    -0.0198484805    -0.0013432740
   64  C  5  X     -0.0064217074    -0.0089361411    -0.0177896664     0.0269640747    -0.0353502294
   65  C  5  Y     -0.0197571473     0.0793982233     0.0145451281     0.0753572805    -0.0833628761
   66  C  5  Z     -0.0002061350     0.0038776898     0.0243545575     0.0263835251    -0.0326973334
   67  C  5  X     -0.0011899351    -0.0067928867    -0.0116249441     0.0046714768    -0.0102006485
   68  C  5  Y     -0.0063479382     0.0329114145     0.0190773694     0.0377798837    -0.0201839511
   69  C  5  Z     -0.0042154084    -0.0133960054    -0.0017908755     0.0054177825    -0.0170401356
   70  C  5 XX     -0.0006707420    -0.0098189060     0.0030716737     0.0031463614     0.0002062911
   71  C  5 YY      0.0003157304    -0.0199471895     0.0141836268     0.0000710878     0.0050806690
   72  C  5 ZZ     -0.0002385394    -0.0150428341     0.0175183724     0.0048267548     0.0039266402
   73  C  5 XY     -0.0007378558    -0.0002326505     0.0027345452    -0.0005173399    -0.0014396360
   74  C  5 XZ     -0.0005237598    -0.0040269490    -0.0000047018     0.0042262577    -0.0032053075
   75  C  5 YZ     -0.0013613531     0.0068285104     0.0011965778     0.0039401687    -0.0037263900
   76  C  6  S      0.0182501415    -0.0503085619    -0.0724812601    -0.0620722762     0.0493292859
   77  C  6  S     -0.0385201267     0.0960156163     0.1477597462     0.1293952706    -0.1050687234
   78  C  6  S      0.0189381573     0.0805846567     0.0636347509     0.0481368215     0.0245649515
   79  C  6  X     -0.0102374927    -0.0023007843    -0.0662866573    -0.0106555949    -0.0518942929
   80  C  6  Y     -0.0027655934     0.0084495820    -0.0155564158    -0.0184962204    -0.0197852141
   81  C  6  Z      0.0093852805     0.1153781577    -0.0233124484    -0.0297645164     0.0653403678
   82  C  6  X      0.0005114688    -0.0049912824    -0.0198001053     0.0009994369    -0.0172361642
   83  C  6  Y     -0.0112931693    -0.0130372116    -0.0221518309    -0.0223598672    -0.0224663311
   84  C  6  Z      0.0038656892     0.0539029363     0.0007757689    -0.0017190317     0.0290444962
   85  C  6 XX     -0.0026380549     0.0047828133     0.0030274123     0.0038743942    -0.0072651159
   86  C  6 YY     -0.0022842743     0.0059802745     0.0126502424     0.0128278627    -0.0104596933
   87  C  6 ZZ     -0.0022363584     0.0086539350     0.0125503862     0.0078487064    -0.0025879748
   88  C  6 XY      0.0007077897    -0.0006311983     0.0033349261    -0.0048761520     0.0042665048
   89  C  6 XZ      0.0004642029    -0.0029500114     0.0012470254     0.0025346821    -0.0000315216
   90  C  6 YZ     -0.0004739234    -0.0107682860     0.0025470794     0.0023366311    -0.0020706434
   91  C  7  S     -0.0058626364    -0.1653259772    -0.0311142734     0.0409732770    -0.0802878525
   92  C  7  S      0.0118623543     0.3301797949     0.0612812910    -0.0826598536     0.1659475510
   93  C  7  S     -0.0188317558     0.0001752291     0.0154264185    -0.0283785671    -0.0031464694
   94  C  7  X     -0.0020902191     0.0216057148    -0.0244005143     0.0294950364    -0.0419481821
   95  C  7  Y     -0.0108594943     0.0015692001     0.0374523777     0.0423040630     0.0248580062
   96  C  7  Z      0.0017214867    -0.0050599538    -0.0248491850    -0.0406939090     0.0441783733
   97  C  7  X     -0.0022665111    -0.0085449335    -0.0094491919     0.0113723569    -0.0185999176
   98  C  7  Y     -0.0013502665     0.0117818659     0.0107689128     0.0140005167     0.0147602620
   99  C  7  Z      0.0062623460     0.0244609018    -0.0063895178    -0.0120216470     0.0267906272
  100  C  7 XX      0.0007043445     0.0258742434     0.0028771167    -0.0072978777     0.0162747052
  101  C  7 YY      0.0010657355     0.0191784916     0.0015898677    -0.0074381304     0.0065644338
  102  C  7 ZZ      0.0003672673     0.0206744190     0.0079867819    -0.0029960846     0.0121298940
  103  C  7 XY     -0.0002455016     0.0004526540     0.0022747702    -0.0010797366     0.0021312933
  104  C  7 XZ      0.0003227695    -0.0002300981     0.0015668365    -0.0024137491     0.0028435468
  105  C  7 YZ      0.0010131842     0.0004405702    -0.0019741944    -0.0036573054     0.0025986650
  106  C  8  S      0.0068117564     0.0019160027     0.0428867234     0.0878538213    -0.0121285563
  107  C  8  S     -0.0153085996    -0.0076174770    -0.0848888369    -0.1832988795     0.0270927404
  108  C  8  S     -0.0004224640     0.0466810536    -0.0982173417    -0.0827482880    -0.0103533648
  109  C  8  X      0.0149286337     0.0066523893     0.0805100226     0.1450396662    -0.0043834842
  110  C  8  Y      0.0041400907     0.0052225188     0.0700330913     0.1108946368    -0.0360663713
  111  C  8  Z     -0.0091477710     0.0027961332    -0.0703064513    -0.1182960155     0.0162558736
  112  C  8  X     -0.0031974154    -0.0522530793     0.0769063665     0.0321394936     0.0250672065
  113  C  8  Y     -0.0051342787    -0.0341537666     0.0580171056     0.0282869175     0.0094520765
  114  C  8  Z      0.0024250514     0.0376021976    -0.0623622727    -0.0264857274    -0.0197510008
  115  C  8 XX     -0.0013060901    -0.0010574808    -0.0051615285    -0.0135122125     0.0009248003
  116  C  8 YY     -0.0002643620    -0.0010885879    -0.0052104616    -0.0101832040     0.0033789378
  117  C  8 ZZ     -0.0010132171     0.0000912869    -0.0049770691    -0.0109985925     0.0019810685
  118  C  8 XY     -0.0008590481    -0.0009576048    -0.0038126221    -0.0059770833     0.0013547528
  119  C  8 XZ      0.0006979106    -0.0004468675     0.0031147283     0.0067862231    -0.0004963781
  120  C  8 YZ      0.0004248019     0.0000132925     0.0031727098     0.0049786438    -0.0015750116
  121  N  9  S      0.0035280480     0.0015394757     0.0338187740     0.0537378854    -0.0083490639
  122  N  9  S      0.0061926946     0.0013530529     0.0706439515     0.1110686541    -0.0164418396
  123  N  9  S      0.0116393869     0.0470387519    -0.0256382167     0.0550261825    -0.0347881110
  124  N  9  X      0.0000769300    -0.0000789154     0.0152283033     0.0157135714    -0.0080141684
  125  N  9  Y      0.0027289290     0.0000417704     0.0110046987     0.0123453976     0.0058839677
  126  N  9  Z     -0.0010317911    -0.0018931754    -0.0102551927    -0.0117838691     0.0019463033
  127  N  9  X     -0.0008188644    -0.0062986497     0.0082134049     0.0001304766     0.0073532441
  128  N  9  Y     -0.0026353986    -0.0070965059     0.0075766197    -0.0000500554     0.0010144083
  129  N  9  Z      0.0016736810     0.0081362101    -0.0071961240    -0.0006629305    -0.0026407667
  130  N  9 XX     -0.0001337388    -0.0002888096     0.0028884809     0.0039666926    -0.0015609616
  131  N  9 YY      0.0002984426    -0.0002091121     0.0018528805     0.0029961966     0.0005827382
  132  N  9 ZZ     -0.0000601803     0.0002019640     0.0019079588     0.0028738601    -0.0003916322
  133  N  9 XY      0.0002480076     0.0000617407     0.0015173771     0.0026017062    -0.0003454532
  134  N  9 XZ     -0.0001850914    -0.0003547120    -0.0016461709    -0.0024102403     0.0009182170
  135  N  9 YZ     -0.0003501717    -0.0003215167    -0.0011074197    -0.0019814705    -0.0001384784
  136  C 10  S      0.0080858519    -0.0269126935    -0.0895730310    -0.0459681179    -0.0499713337
  137  C 10  S     -0.0158300388     0.0518195206     0.1787056790     0.0964685390     0.1037621286
  138  C 10  S     -0.0048521919    -0.0178655328     0.0741323097     0.0801359836     0.0217886782
  139  C 10  X      0.0601492507     0.0103596872     0.0528181963    -0.0849194211     0.0454139551
  140  C 10  Y      0.0716241454    -0.0014423236    -0.0532178484     0.0730482485     0.1260748437
  141  C 10  Z     -0.0614696124     0.0031505324    -0.0119602850     0.0243808526    -0.0733206776
  142  C 10  X      0.0100726303    -0.0101524534    -0.0492200494    -0.0338722332    -0.0032439238
  143  C 10  Y     -0.0004160281     0.0142978195     0.0367797691     0.0451194908     0.0100781904
  144  C 10  Z     -0.0056895003    -0.0057362875     0.0138767322     0.0072888764    -0.0037023828
  145  C 10 XX      0.0043008257     0.0026906512     0.0110158229     0.0062145712     0.0075808137
  146  C 10 YY     -0.0071995082     0.0028986357     0.0114560297     0.0066986771     0.0058752317
  147  C 10 ZZ      0.0002456846     0.0023087812     0.0085486464     0.0027765523     0.0043222261
  148  C 10 XY      0.0002249661     0.0002254920     0.0021277054    -0.0047296334    -0.0021133885
  149  C 10 XZ     -0.0031206279    -0.0018321726    -0.0045091034    -0.0008408803    -0.0018404115
  150  C 10 YZ      0.0027631477    -0.0002415113    -0.0041595045     0.0011646045     0.0002248198
  151  C 11  S     -0.1310761494    -0.0188567268    -0.0735655855     0.0590020188    -0.0290838394
  152  C 11  S      0.2509887537     0.0356594121     0.1431716797    -0.1156899747     0.0588710010
  153  C 11  S      0.0830944641     0.0244744075     0.0917771394    -0.0404437286     0.0298882515
  154  C 11  X      0.0499049811    -0.0118433562    -0.0446223806    -0.0409230054    -0.1219498062
  155  C 11  Y     -0.0373753146     0.0019328956    -0.0043274260     0.0100690666     0.0716252441
  156  C 11  Z     -0.0136898303     0.0075215871     0.0266251986     0.0195987465     0.0409191181
  157  C 11  X      0.0080018833    -0.0065683575    -0.0100981071    -0.0037418268    -0.0521355369
  158  C 11  Y     -0.0030971985    -0.0106921954    -0.0310295163    -0.0035035913     0.0218130495
  159  C 11  Z     -0.0036527302     0.0093903783     0.0175682529     0.0018524639     0.0214610727
  160  C 11 XX      0.0164209808     0.0023639716     0.0098999996    -0.0059623839     0.0048294547
  161  C 11 YY      0.0193926228     0.0018534578     0.0084114111    -0.0098000521     0.0027290052
  162  C 11 ZZ      0.0088855134     0.0019623311     0.0069824609    -0.0050261751     0.0037606040
  163  C 11 XY     -0.0064721062     0.0005246429     0.0023403318     0.0002661098     0.0026792295
  164  C 11 XZ     -0.0041862989    -0.0015913103    -0.0050162955     0.0015102192    -0.0032415245
  165  C 11 YZ     -0.0022211828    -0.0008647112    -0.0035525823     0.0026990766    -0.0020250471
  166  C 12  S      0.1421528344    -0.0095606517    -0.0634746518     0.0499666437     0.0915275191
  167  C 12  S     -0.2725554216     0.0182689130     0.1233102906    -0.0973441392    -0.1824429553
  168  C 12  S     -0.0966359860     0.0136113951     0.0677908262    -0.0306839938    -0.0499322867
  169  C 12  X     -0.0316649327    -0.0044262528    -0.0060053162    -0.0218606901     0.0516000691
  170  C 12  Y      0.0441945396     0.0178797729     0.0561922919     0.0579803428    -0.0058867570
  171  C 12  Z      0.0014170580    -0.0026139175    -0.0180605865    -0.0083297758    -0.0267808878
  172  C 12  X     -0.0060978097    -0.0013883018     0.0247282994    -0.0087812922     0.0206960591
  173  C 12  Y      0.0048421477     0.0232521839     0.0097226789     0.0180773468    -0.0291489459
  174  C 12  Z      0.0022086868    -0.0044608906    -0.0181078239    -0.0019482919    -0.0004842956
  175  C 12 XX     -0.0189073177     0.0002864466     0.0060160095    -0.0077189383    -0.0135023186
  176  C 12 YY     -0.0193634768     0.0020043572     0.0095908822    -0.0050391053    -0.0114672581
  177  C 12 ZZ     -0.0102245718     0.0007231922     0.0059317039    -0.0046287530    -0.0089183145
  178  C 12 XY      0.0058556714     0.0012610219     0.0027783994     0.0002295658    -0.0004811504
  179  C 12 XZ      0.0056570657    -0.0004728272    -0.0030410530     0.0029635164     0.0055021238
  180  C 12 YZ      0.0022517381    -0.0011252416    -0.0046190397     0.0008232593     0.0030847459
  181  C 13  S      0.1285746575     0.0180871166     0.0478711745     0.0187586220    -0.0562990253
  182  C 13  S     -0.2468618938    -0.0349409310    -0.0934541459    -0.0373997080     0.1122118810
  183  C 13  S     -0.0493500019    -0.0037783623    -0.0724138921     0.0051728863     0.0141292996
  184  C 13  X      0.0564927486    -0.0133668043    -0.0690574313     0.0836913031     0.1053674998
  185  C 13  Y     -0.0372430676     0.0022283829     0.0227671298    -0.0275687303    -0.0580468265
  186  C 13  Z     -0.0178421899     0.0068634921     0.0299899934    -0.0362366188    -0.0372433045
  187  C 13  X      0.0241382921    -0.0122784309    -0.0179282478     0.0245957435     0.0484657812
  188  C 13  Y     -0.0001679043     0.0040522745    -0.0051524353    -0.0036708379    -0.0221612414
  189  C 13  Z     -0.0135585628     0.0045812621     0.0123352467    -0.0123423933    -0.0189254037
  190  C 13 XX     -0.0155530865    -0.0024603374    -0.0076779726    -0.0011845445     0.0071827444
  191  C 13 YY     -0.0187580287    -0.0017829329    -0.0038563035    -0.0049472713     0.0069230109
  192  C 13 ZZ     -0.0086340586    -0.0018080516    -0.0054589823    -0.0004561342     0.0061471531
  193  C 13 XY      0.0061982268    -0.0006693045    -0.0030725574     0.0032732986     0.0029580991
  194  C 13 XZ      0.0038030817     0.0012197745     0.0044361548    -0.0011349386    -0.0035606117
  195  C 13 YZ      0.0020323892     0.0007246669     0.0023029858    -0.0001066780    -0.0032306605
  196  C 14  S     -0.0153630257     0.0267573428     0.1073968844    -0.0773684163    -0.0517504956
  197  C 14  S      0.0293512673    -0.0510580995    -0.2087203470     0.1526154827     0.1027229412
  198  C 14  S      0.0030733628    -0.0056035972    -0.0208538632     0.0278710230     0.0258256264
  199  C 14  X      0.0573295161     0.0050648158     0.0079865666     0.0230873478    -0.0532502839
  200  C 14  Y      0.0709980787    -0.0002096260    -0.0005831568    -0.0141402804    -0.0975726604
  201  C 14  Z     -0.0588470839    -0.0028915250    -0.0046572620    -0.0072611477     0.0667447643
  202  C 14  X      0.0244157893    -0.0016371994    -0.0118877281     0.0070059580    -0.0153364002
  203  C 14  Y      0.0257844055     0.0002589346     0.0158651459    -0.0077577951    -0.0223471469
  204  C 14  Z     -0.0232940513     0.0010764110     0.0001951120    -0.0010956992     0.0172380538
  205  C 14 XX     -0.0038548683    -0.0034744300    -0.0136526569     0.0098150899     0.0101511589
  206  C 14 YY      0.0087287991    -0.0033292930    -0.0142392280     0.0111249072     0.0037048403
  207  C 14 ZZ      0.0002000852    -0.0021345552    -0.0090673153     0.0064937811     0.0048062628
  208  C 14 XY     -0.0006317224     0.0002437562     0.0009257157    -0.0016312360    -0.0014643619
  209  C 14 XZ      0.0032022271     0.0013182445     0.0047855650    -0.0028496053    -0.0040275770
  210  C 14 YZ     -0.0031476389     0.0007661790     0.0032013436    -0.0019947259     0.0005339469
  211  C 15  S     -0.1420516120     0.0079059306     0.0327553701     0.0079543915     0.0959262457
  212  C 15  S      0.2727526137    -0.0152490812    -0.0637053554    -0.0160953003    -0.1907623358
  213  C 15  S      0.0638700281    -0.0128224303    -0.0708969217     0.0027574159    -0.0452238868
  214  C 15  X     -0.0354780519    -0.0051974065    -0.0275395930     0.0344470905    -0.0243323205
  215  C 15  Y      0.0393259012     0.0178813336     0.0775041382    -0.0918596070    -0.0272969097
  216  C 15  Z      0.0046050995    -0.0037299423    -0.0139884687     0.0157361653     0.0241023329
  217  C 15  X     -0.0031100360     0.0027618765     0.0054628559     0.0113556481    -0.0044019813
  218  C 15  Y      0.0190535707     0.0054834375     0.0220999954    -0.0342381891     0.0024637434
  219  C 15  Z     -0.0055573905    -0.0035288770    -0.0112764035     0.0071648274     0.0013451212
  220  C 15 XX      0.0185186094    -0.0003640930    -0.0012996997    -0.0034240787    -0.0142699116
  221  C 15 YY      0.0188170503    -0.0015013109    -0.0069746836     0.0005987424    -0.0115349990
  222  C 15 ZZ      0.0101536185    -0.0008368800    -0.0035181975    -0.0000382028    -0.0086694227
  223  C 15 XY     -0.0053307320    -0.0008600783    -0.0031733982     0.0030970209     0.0011393481
  224  C 15 XZ     -0.0055845593     0.0002663412     0.0008999907     0.0007434199     0.0052388062
  225  C 15 YZ     -0.0023435927     0.0009765873     0.0040598529    -0.0021127996     0.0020021351
  226  H 16  S      0.0040099561     0.0338528854    -0.0407230918    -0.0527997478    -0.0822550271
  227  H 16  S     -0.0018439981    -0.0000586580    -0.0093480524    -0.0074801830    -0.0239501526
  228  H 17  S      0.0106002275    -0.0864203217     0.0126720713    -0.0775603271     0.0475258942
  229  H 17  S     -0.0005472665    -0.0099870344     0.0044311275    -0.0173280326     0.0089466434
  230  H 18  S     -0.0027933211    -0.0785958317     0.0624390375     0.0089917491     0.0316717339
  231  H 18  S     -0.0004299679    -0.0116594664     0.0091901002     0.0036914728     0.0057947686
  232  H 19  S     -0.0131292342     0.0337524591     0.0527027772     0.0470476760    -0.0538417625
  233  H 19  S     -0.0006173671     0.0022878826     0.0100961182     0.0163409640    -0.0120003749
  234  H 20  S      0.0052615752     0.1030444566     0.0309935647    -0.0527114442     0.0989004346
  235  H 20  S      0.0019293566     0.0177713294    -0.0009225046    -0.0052385257     0.0201314497
  236  H 21  S      0.0025241731     0.1172896202     0.0126485893    -0.0349267896     0.0815617671
  237  H 21  S      0.0018305753     0.0140517512     0.0055885513    -0.0081128232     0.0192838779
  238  H 22  S      0.0764073602     0.0113887784     0.0404130207    -0.0544026089     0.0439659265
  239  H 22  S      0.0001049240     0.0082919802     0.0093757534    -0.0042282529     0.0045162029
  240  H 23  S     -0.0874221476     0.0066180779     0.0371101998    -0.0425462587    -0.1159914874
  241  H 23  S     -0.0047263936     0.0052754248     0.0110111012    -0.0108930888    -0.0239051064
  242  H 24  S     -0.0752617158    -0.0109697877    -0.0325799454    -0.0156054824     0.0605758295
  243  H 24  S     -0.0045568899    -0.0013772097    -0.0015305415    -0.0025752473     0.0130511211
  244  H 25  S      0.0084384939    -0.0159156862    -0.0691295879     0.0751314412     0.0566951618
  245  H 25  S      0.0005896623    -0.0014887983    -0.0036966009     0.0123109058     0.0115681049
  246  H 26  S      0.0812885492    -0.0049294402    -0.0223739559    -0.0055119593    -0.1014216086
  247  H 26  S      0.0051114862    -0.0014408367    -0.0004113019    -0.0015878506    -0.0209442146

                         26               27               28               29               30
                   -0.6626382823    -0.6357122219    -0.6161770775    -0.6001230884    -0.5627927966
    1  C  1  S     -0.0218698711    -0.0427149972    -0.0006582258    -0.0650932456     0.0174499133
    2  C  1  S      0.0453072315     0.0855841653     0.0131768867     0.1403907930    -0.0333942553
    3  C  1  S     -0.0546994974    -0.0562442718    -0.1577500056     0.0482096355    -0.1369510139
    4  C  1  X     -0.0828524173     0.0190182695     0.0153718281     0.0742903293     0.0523607771
    5  C  1  Y      0.1313301489     0.1174458786    -0.0061897101    -0.0823780323    -0.0714638441
    6  C  1  Z      0.0021725040    -0.0476416912     0.0360688315    -0.0042436074    -0.0403811785
    7  C  1  X     -0.0163688610    -0.0325537023     0.0548151832    -0.0447743381     0.0238242044
    8  C  1  Y      0.0845800065     0.0384744330    -0.1035478641     0.0057340853     0.0383823927
    9  C  1  Z     -0.0221705634    -0.0043181540     0.0472031160     0.0273770429    -0.0304555508
   10  C  1 XX      0.0052427157    -0.0000058455    -0.0020006215     0.0067804797     0.0016452674
   11  C  1 YY      0.0013693031     0.0107347353    -0.0012835903     0.0100317014    -0.0039584834
   12  C  1 ZZ      0.0018243729     0.0033325249     0.0054236584     0.0079382320    -0.0040609085
   13  C  1 XY     -0.0004117226    -0.0040085439    -0.0010754856     0.0012454496    -0.0026978030
   14  C  1 XZ     -0.0010832916     0.0038756314    -0.0051911155    -0.0027665024     0.0026929033
   15  C  1 YZ     -0.0017721554    -0.0023806095    -0.0027519215     0.0004311573     0.0002523696
   16  C  2  S     -0.0014889714    -0.0260966158     0.0099700484     0.0244147118     0.0202512272
   17  C  2  S      0.0058305983     0.0510761210    -0.0314850452    -0.0570152792    -0.0394491642
   18  C  2  S     -0.1700323006    -0.0258501086     0.1943174169     0.1423954920    -0.0125449920
   19  C  2  X     -0.0977508851     0.0145891129     0.0377766030     0.0345560067     0.0819904793
   20  C  2  Y     -0.1152693503    -0.1495075419    -0.0163683736    -0.0203897777     0.0330484401
   21  C  2  Z      0.0807948512     0.0410633876    -0.0633106586     0.0021846608    -0.0704808758
   22  C  2  X     -0.0567905020    -0.0219492231    -0.0433774251     0.0777704471     0.1137292872
   23  C  2  Y     -0.0610398272    -0.1071901065    -0.0887983198     0.0341180180     0.0512177730
   24  C  2  Z      0.0609056493     0.0514847751    -0.0008663115    -0.0615668127    -0.0735866108
   25  C  2 XX      0.0011718018    -0.0008922262    -0.0007606439    -0.0068590821    -0.0007034040
   26  C  2 YY      0.0030223957     0.0067173417    -0.0045519487    -0.0005861027    -0.0055498935
   27  C  2 ZZ     -0.0016480735     0.0021011317    -0.0002488166    -0.0025316740    -0.0029015085
   28  C  2 XY      0.0007036399     0.0043844972     0.0036745157    -0.0052250755     0.0039493450
   29  C  2 XZ      0.0016753821    -0.0001975086     0.0047762504     0.0017676385    -0.0019262814
   30  C  2 YZ      0.0004680149    -0.0004573675    -0.0025871224     0.0013422966     0.0003107747
   31  C  3  S     -0.0099343315     0.0919116908    -0.0720684196     0.0207247745     0.0057389189
   32  C  3  S      0.0164678237    -0.1949063256     0.1452853811    -0.0378202526    -0.0228207838
   33  C  3  S      0.0821927192    -0.0398691554     0.1492772206    -0.1274287794     0.0947420153
   34  C  3  X      0.0403242288     0.0241074820     0.0076475256     0.0560270106    -0.0985195871
   35  C  3  Y      0.0539291796     0.1411540937    -0.0030937570    -0.0825112108     0.0456353156
   36  C  3  Z     -0.0461742787    -0.0203368802     0.1510371461     0.0410725227    -0.0912762202
   37  C  3  X      0.0278785355     0.0074201941     0.0009956838     0.0124403119    -0.0076879380
   38  C  3  Y      0.0349299572     0.0546989507     0.0521009291    -0.0760991421     0.0337062005
   39  C  3  Z     -0.0346380127     0.0002073681     0.0219359837     0.0526841550    -0.0728626605
   40  C  3 XX      0.0007327003    -0.0097216111     0.0084055703     0.0015547942    -0.0020299885
   41  C  3 YY     -0.0000789054    -0.0136699194     0.0157706248    -0.0039448932    -0.0044991424
   42  C  3 ZZ      0.0010630234    -0.0166290865     0.0058254998    -0.0040320360     0.0001964037
   43  C  3 XY      0.0037749181    -0.0001930164    -0.0025595684    -0.0000927183    -0.0081211922
   44  C  3 XZ     -0.0025338482    -0.0012333066    -0.0037183284    -0.0026878005     0.0052808655
   45  C  3 YZ     -0.0036888089     0.0047814578    -0.0074052179     0.0040917190    -0.0038250466
   46  C  4  S      0.0334608997    -0.0007469958     0.1110573403    -0.0064927089     0.0066873446
   47  C  4  S     -0.0668786918    -0.0023416651    -0.2311144574     0.0091923026    -0.0143507646
   48  C  4  S     -0.0756408664    -0.0286800193    -0.1330296037     0.1029622395    -0.0435973946
   49  C  4  X      0.0283125442    -0.0010360002    -0.0195698833    -0.0068265169     0.0001819660
   50  C  4  Y      0.0412038182     0.0894059466     0.1380689961    -0.0939242951     0.1526523228
   51  C  4  Z      0.0432475940    -0.0981034799     0.0273802432    -0.0796395183     0.1353631936
   52  C  4  X      0.0020371504    -0.0024929479     0.0023323477     0.0118561848    -0.0009915952
   53  C  4  Y     -0.0057920608     0.0250235647     0.0047759124    -0.0004185003     0.0537963233
   54  C  4  Z      0.0006301419    -0.0325883446    -0.0226383600    -0.0133968579     0.0360921639
   55  C  4 XX      0.0006399953     0.0006079059    -0.0109072359     0.0018701273    -0.0019224037
   56  C  4 YY     -0.0075751349     0.0036394218    -0.0221912590     0.0018587111    -0.0022721779
   57  C  4 ZZ     -0.0062920410    -0.0066437275    -0.0132581336     0.0010301991    -0.0029702429
   58  C  4 XY      0.0036432901     0.0037232619    -0.0005107659    -0.0035055513     0.0011909278
   59  C  4 XZ      0.0018659667    -0.0037582710    -0.0028353217    -0.0010288094     0.0015452358
   60  C  4 YZ     -0.0002273982    -0.0011851257    -0.0132395192    -0.0006027684    -0.0001508403
   61  C  5  S      0.0214433976    -0.0270486772    -0.1228731510    -0.0177750289     0.0118774623
   62  C  5  S     -0.0472586934     0.0480588226     0.2487718283     0.0417352565    -0.0244280048
   63  C  5  S      0.0146099707     0.0452051527     0.1769672379    -0.0374641107    -0.0316832641
   64  C  5  X      0.0369295534     0.0006861698    -0.0078188204    -0.0290842680    -0.0161332215
   65  C  5  Y      0.0019442949    -0.1130951962     0.0947121557     0.0377037976    -0.0233294852
   66  C  5  Z      0.0523804988    -0.0152715387    -0.1173903629    -0.1115767497     0.2055997412
   67  C  5  X      0.0203566615     0.0104852446    -0.0024195751    -0.0221578177     0.0004868689
   68  C  5  Y     -0.0048806363    -0.0427082337     0.0198247032     0.0289425636    -0.0053150509
   69  C  5  Z      0.0275005941     0.0141146297     0.0292736311    -0.0586817979     0.0755866331
   70  C  5 XX      0.0014172948     0.0035269575     0.0094902495     0.0002769910    -0.0045180983
   71  C  5 YY     -0.0061774530     0.0010847664     0.0099801205     0.0064450968    -0.0033920493
   72  C  5 ZZ     -0.0035669381     0.0034422852     0.0297577441     0.0037249060    -0.0020720630
   73  C  5 XY     -0.0013915303    -0.0029137302     0.0018093702    -0.0010936057    -0.0000953338
   74  C  5 XZ      0.0045686844     0.0016782429     0.0023711857    -0.0029440378    -0.0022872237
   75  C  5 YZ     -0.0002673785    -0.0057622284    -0.0057854034     0.0017169833     0.0011165707
   76  C  6  S      0.0061583587     0.0817186294     0.0717949277    -0.0263270558    -0.0115049118
   77  C  6  S     -0.0141146090    -0.1719168019    -0.1422076466     0.0571867646     0.0210875822
   78  C  6  S      0.0031219374    -0.0452683122    -0.1990833321     0.0351027970     0.0745846580
   79  C  6  X      0.0402345018     0.0050737752    -0.0389704665    -0.0488634048    -0.1102254652
   80  C  6  Y     -0.0721747662    -0.1245837116    -0.0819074883     0.1324442311    -0.0888815886
   81  C  6  Z     -0.0052605042     0.0804194693    -0.1235307544     0.0086476423    -0.0043098207
   82  C  6  X      0.0246808097     0.0035557834    -0.0294158338    -0.0242574311    -0.0195753200
   83  C  6  Y     -0.0241896782    -0.0283876285     0.0497060659     0.0417781866    -0.0678986929
   84  C  6  Z      0.0054207769     0.0358187431    -0.0495650198    -0.0042047914     0.0083401368
   85  C  6 XX     -0.0008117455    -0.0096859890    -0.0098111072     0.0015731043    -0.0017174804
   86  C  6 YY      0.0008355460    -0.0178012023    -0.0163193762     0.0046583760     0.0065635124
   87  C  6 ZZ     -0.0041195475    -0.0078780027    -0.0025813513     0.0076697994    -0.0025738283
   88  C  6 XY     -0.0046500347     0.0003262026     0.0038727642    -0.0007980398     0.0087229519
   89  C  6 XZ      0.0010382203     0.0001452121     0.0036889657     0.0015249032    -0.0016162836
   90  C  6 YZ      0.0011670525    -0.0005311614     0.0067503435    -0.0016692197     0.0015195182
   91  C  7  S      0.0398426091    -0.0659026856    -0.0050453801    -0.0192049548     0.0117265102
   92  C  7  S     -0.0785361386     0.1412672961     0.0110406635     0.0361417963    -0.0247227380
   93  C  7  S     -0.0804897864    -0.0228490037     0.0142330039     0.0899661090    -0.0644360145
   94  C  7  X      0.0473115673     0.0035419049    -0.0176799794    -0.0229203099    -0.1074050264
   95  C  7  Y     -0.0272832761     0.0249860155    -0.1262627374     0.0804679219    -0.0371780922
   96  C  7  Z     -0.0458643808     0.0382805018     0.0593013000     0.0718292825    -0.1431449990
   97  C  7  X      0.0052338582    -0.0115838450    -0.0026356051     0.0079328743    -0.0584792030
   98  C  7  Y     -0.0028442880     0.0147959224    -0.0332176360     0.0180192782    -0.0136140822
   99  C  7  Z     -0.0049388108     0.0257422044     0.0137834272     0.0107157107    -0.0440752862
  100  C  7 XX     -0.0083380075     0.0152903887     0.0018067588     0.0069908194    -0.0058773693
  101  C  7 YY     -0.0051129896     0.0019409463     0.0038631303     0.0015960581    -0.0021731556
  102  C  7 ZZ     -0.0046060631     0.0124009129    -0.0026105989     0.0017256732     0.0000788297
  103  C  7 XY     -0.0020683999     0.0005100817    -0.0046609061     0.0017113588    -0.0009467711
  104  C  7 XZ     -0.0035540835     0.0000564586     0.0023143991     0.0035988796    -0.0035407023
  105  C  7 YZ      0.0007947201     0.0047146359     0.0040681826    -0.0034174978    -0.0006911855
  106  C  8  S      0.0487978657     0.0148079862    -0.0123162490     0.0093933996    -0.0325606186
  107  C  8  S     -0.1090445448    -0.0314496521     0.0308389235    -0.0176349419     0.0715210524
  108  C  8  S      0.0365014825     0.0468043523     0.0130998307    -0.1002647135    -0.0365249200
  109  C  8  X      0.0808520011     0.0397083900    -0.0192808774     0.0199622887    -0.0290745053
  110  C  8  Y      0.0426160409    -0.0042953518    -0.0270394696    -0.0032413060    -0.0521480756
  111  C  8  Z     -0.0591809504    -0.0188280584     0.0006040849    -0.0092015293     0.0320804509
  112  C  8  X     -0.0580207278    -0.0376838796     0.0018638388     0.0857014905     0.0500129240
  113  C  8  Y     -0.0505863804    -0.0300148599     0.0036903403     0.0605066205     0.0285189013
  114  C  8  Z      0.0482794764     0.0299895213     0.0013491688    -0.0674762548    -0.0385603960
  115  C  8 XX     -0.0082253004    -0.0038466300     0.0024504259    -0.0014603248     0.0053163625
  116  C  8 YY     -0.0055032020    -0.0003202791     0.0023483037     0.0001996420     0.0046831168
  117  C  8 ZZ     -0.0071867970    -0.0016562122     0.0018677226    -0.0008178944     0.0035161291
  118  C  8 XY     -0.0038143870     0.0007253219     0.0010810677    -0.0015411258     0.0014315712
  119  C  8 XZ      0.0039432209     0.0015919205    -0.0002707213     0.0005136499    -0.0018121769
  120  C  8 YZ      0.0029841924    -0.0003592141    -0.0008189352     0.0001811008    -0.0011441070
  121  N  9  S      0.0246533623     0.0105387089    -0.0070898714     0.0016333796    -0.0185356150
  122  N  9  S      0.0481434826     0.0213245715    -0.0148469388     0.0051049306    -0.0381836802
  123  N  9  S      0.1006100508     0.0446580947    -0.0160712444    -0.0644923353    -0.0730183337
  124  N  9  X     -0.0004735371    -0.0044696482     0.0001734053    -0.0053032652    -0.0054844507
  125  N  9  Y      0.0095679376     0.0083935054     0.0052709928     0.0053066314     0.0128083499
  126  N  9  Z     -0.0027197270    -0.0012207564     0.0073671894     0.0012179539    -0.0011753467
  127  N  9  X     -0.0099743050    -0.0010849537    -0.0003930116     0.0148606427     0.0096179979
  128  N  9  Y     -0.0128396786    -0.0076402516    -0.0042188154     0.0052727651    -0.0022786340
  129  N  9  Z      0.0092287073     0.0039571321    -0.0061935689    -0.0093091543    -0.0038035197
  130  N  9 XX      0.0008932010    -0.0003709005    -0.0004974024    -0.0004720700    -0.0020969909
  131  N  9 YY      0.0017629727     0.0014902318     0.0002355283     0.0009677609     0.0001818075
  132  N  9 ZZ      0.0007508203     0.0005333269    -0.0012305478     0.0001289206    -0.0011658064
  133  N  9 XY      0.0014705931     0.0006876132     0.0002062173    -0.0000492864    -0.0002116650
  134  N  9 XZ     -0.0010076212     0.0001802604     0.0008709524     0.0003462309     0.0009008411
  135  N  9 YZ     -0.0014094123    -0.0008393185     0.0002903186    -0.0003163777    -0.0002039298
  136  C 10  S      0.0702505943     0.0265316231     0.0016649475     0.0400695043    -0.0157354588
  137  C 10  S     -0.1462116946    -0.0563348270    -0.0058857304    -0.0824266412     0.0348993413
  138  C 10  S      0.0521396601     0.0870244587    -0.0468079539     0.0554670825     0.0423497033
  139  C 10  X      0.1008471150    -0.0570803968     0.0012464461    -0.1402073647    -0.0550634987
  140  C 10  Y      0.0472573948    -0.0423727735     0.0160621761     0.1548302100     0.0544657131
  141  C 10  Z     -0.0739515333     0.0497939541     0.0089896501     0.0229915974     0.0065239405
  142  C 10  X      0.0009149116    -0.0139370616     0.0312723508    -0.0579891086    -0.0951437048
  143  C 10  Y      0.0120229032     0.0226403470     0.0173468438     0.0737272227     0.0460646462
  144  C 10  Z      0.0001072278     0.0045246744    -0.0262073456     0.0051394537     0.0359648070
  145  C 10 XX     -0.0070999319    -0.0067789087    -0.0005191367    -0.0034350414     0.0018105406
  146  C 10 YY     -0.0117376831     0.0012987027    -0.0009845562    -0.0048075908     0.0027919975
  147  C 10 ZZ     -0.0059883477    -0.0036166383     0.0000733272    -0.0044122716     0.0026004973
  148  C 10 XY      0.0013853862    -0.0013197736     0.0001756809    -0.0031219383     0.0028243088
  149  C 10 XZ      0.0005753650     0.0033478870    -0.0005319126     0.0013823355    -0.0006771782
  150  C 10 YZ      0.0019406666    -0.0006647770     0.0001161344     0.0029759679    -0.0027016313
  151  C 11  S     -0.0983663446     0.0510738061    -0.0049091978    -0.0085266306    -0.0044282007
  152  C 11  S      0.1977732672    -0.1016203222     0.0075234997     0.0157389887     0.0094236887
  153  C 11  S      0.0391695076    -0.0837123962    -0.0085767196    -0.0146029733     0.0956752111
  154  C 11  X      0.0379071477     0.0676935324     0.0028504173     0.1031665156    -0.0128840863
  155  C 11  Y      0.0318149811    -0.0373746673     0.0149038383     0.0902114564     0.1126178801
  156  C 11  Z     -0.0328960266    -0.0232920089    -0.0017636976    -0.0920864474    -0.0365544594
  157  C 11  X      0.0024474452     0.0470307267     0.0094469971     0.0314279185    -0.0110934810
  158  C 11  Y      0.0060412253    -0.0064478251     0.0051048918     0.0445294447     0.0083074146
  159  C 11  Z     -0.0062157295    -0.0249176265    -0.0042462736    -0.0342301816     0.0015066087
  160  C 11 XX      0.0114967115    -0.0062260286    -0.0001283021     0.0024620541     0.0018011993
  161  C 11 YY      0.0167121467    -0.0069096714     0.0007404484     0.0033042992     0.0016345100
  162  C 11 ZZ      0.0086650070    -0.0054508879     0.0006125765     0.0000109368     0.0014547607
  163  C 11 XY     -0.0014367259    -0.0023000275    -0.0002105054    -0.0048593785     0.0012265946
  164  C 11 XZ     -0.0029632990     0.0030465409    -0.0002373070     0.0007907769    -0.0011670220
  165  C 11 YZ     -0.0038793726     0.0030759888    -0.0003484061     0.0016933439    -0.0010646254
  166  C 12  S      0.0203321960    -0.0678623071     0.0046166555     0.0057443284    -0.0182458379
  167  C 12  S     -0.0407320925     0.1383471696    -0.0092630002    -0.0125738366     0.0363555305
  168  C 12  S     -0.0533319002     0.0427497663     0.0100926036    -0.0173348643     0.0571066118
  169  C 12  X      0.0723849467    -0.0255065548    -0.0074275126    -0.0809058675    -0.0980429019
  170  C 12  Y     -0.1492110277    -0.0199752003    -0.0020780402    -0.1195201454    -0.0070250736
  171  C 12  Z      0.0163064999     0.0223271545     0.0129633970     0.0902512120     0.0565910458
  172  C 12  X      0.0138528199    -0.0052530470    -0.0124042787    -0.0284468397    -0.0057806185
  173  C 12  Y     -0.0685633104    -0.0057083262     0.0298761080    -0.0369021289    -0.0258066599
  174  C 12  Z      0.0183761005     0.0029279264     0.0042381346     0.0289756067     0.0134703012
  175  C 12 XX     -0.0008354437     0.0104342741    -0.0006996494     0.0016833196     0.0032945358
  176  C 12 YY     -0.0045391356     0.0089555386    -0.0003154152     0.0005396694     0.0031701161
  177  C 12 ZZ     -0.0025321180     0.0068028443    -0.0007074223    -0.0011854772     0.0027435299
  178  C 12 XY     -0.0031038415    -0.0007171483     0.0003974548    -0.0045325684     0.0012216708
  179  C 12 XZ      0.0009441757    -0.0035700362    -0.0000566131     0.0007096385    -0.0015506146
  180  C 12 YZ      0.0034067505    -0.0015476602     0.0003523608     0.0024790806    -0.0015505674
  181  C 13  S     -0.0958357169     0.0316828988    -0.0029126546    -0.0483824351     0.0090004513
  182  C 13  S      0.1901004274    -0.0637331491     0.0062433396     0.0965849082    -0.0204128150
  183  C 13  S      0.0613473427    -0.0143257859     0.0199242906     0.0740198890    -0.0385782457
  184  C 13  X     -0.0542344873    -0.0922596847     0.0076419388    -0.0586471907    -0.0186607120
  185  C 13  Y     -0.0270799514     0.0514145141    -0.0117938345    -0.1142328620    -0.0912943876
  186  C 13  Z      0.0410827595     0.0324245330     0.0021811594     0.0760521357     0.0449987085
  187  C 13  X     -0.0101576461    -0.0292199686    -0.0112749035    -0.0211000256     0.0044867228
  188  C 13  Y      0.0077196226     0.0153123062     0.0028599187    -0.0211070862    -0.0478618954
  189  C 13  Z      0.0023435188     0.0115833432     0.0044766833     0.0198305301     0.0150283392
  190  C 13 XX      0.0100586968    -0.0041638501     0.0007090968     0.0066755334     0.0008267416
  191  C 13 YY      0.0166792373    -0.0039961191     0.0004467536     0.0087961740    -0.0013065839
  192  C 13 ZZ      0.0077400692    -0.0037673607     0.0004812142     0.0052212997    -0.0005327978
  193  C 13 XY     -0.0020105851    -0.0023989616     0.0000724951    -0.0001504949    -0.0011354133
  194  C 13 XZ     -0.0023046922     0.0023617603    -0.0005498204    -0.0019765197    -0.0002465742
  195  C 13 YZ     -0.0038104241     0.0023359677    -0.0000098966    -0.0022412891     0.0009928346
  196  C 14  S      0.0761262614     0.0263597242    -0.0032494183     0.0315456886    -0.0169376963
  197  C 14  S     -0.1518273867    -0.0533439444     0.0071778936    -0.0633338946     0.0320058560
  198  C 14  S     -0.0498823965    -0.0287254423     0.0015949567    -0.0303041338     0.0552108428
  199  C 14  X     -0.0869600917     0.0515346972     0.0005386134     0.0332873780     0.1063752449
  200  C 14  Y     -0.0433994023     0.0810042722    -0.0113039663    -0.0437879093    -0.0850142190
  201  C 14  Z      0.0652049370    -0.0592058876     0.0030875681    -0.0017049633    -0.0268964747
  202  C 14  X     -0.0178708693     0.0196293905    -0.0023897475     0.0269500973     0.0278587446
  203  C 14  Y     -0.0182035957     0.0177644223    -0.0110040358    -0.0318077994    -0.0135587861
  204  C 14  Z      0.0169169940    -0.0180680873     0.0046425448    -0.0024960851    -0.0099226458
  205  C 14 XX     -0.0078136417    -0.0058743468     0.0006287959    -0.0042709591     0.0031317193
  206  C 14 YY     -0.0140492893    -0.0015257025     0.0003976928    -0.0043481129     0.0039877036
  207  C 14 ZZ     -0.0057666183    -0.0024415796     0.0005074304    -0.0009584608     0.0019402570
  208  C 14 XY      0.0031604495     0.0013906707    -0.0000516605     0.0045927345    -0.0009901990
  209  C 14 XZ      0.0008466356     0.0022182129    -0.0002469083     0.0002173227    -0.0008003868
  210  C 14 YZ      0.0023221931    -0.0008205031     0.0000336822    -0.0012092623    -0.0006213131
  211  C 15  S      0.0265733664    -0.0671024498     0.0034994375    -0.0435976783     0.0017890024
  212  C 15  S     -0.0533267540     0.1332139293    -0.0069838326     0.0872208641    -0.0047812792
  213  C 15  S     -0.0012871224     0.0510648017     0.0044510911     0.0832450098    -0.0383559292
  214  C 15  X     -0.0633929472     0.0511877973     0.0021128035     0.0847067870     0.1045560863
  215  C 15  Y      0.1455109308    -0.0175746341     0.0038147603     0.0835535363    -0.0047329564
  216  C 15  Z     -0.0196741652    -0.0218658051    -0.0017118383    -0.0789227248    -0.0567871760
  217  C 15  X     -0.0240671165     0.0024523300     0.0025919316     0.0084028418     0.0520184845
  218  C 15  Y      0.0525181871    -0.0161199365    -0.0043148327     0.0278124755     0.0004905801
  219  C 15  Z     -0.0056506211     0.0050539264     0.0008297421    -0.0156704659    -0.0288424973
  220  C 15 XX     -0.0012802505     0.0097506872    -0.0007228511     0.0075746709    -0.0002480315
  221  C 15 YY     -0.0051946949     0.0080683242     0.0000684978     0.0065172713     0.0019740317
  222  C 15 ZZ     -0.0033651143     0.0066875838    -0.0002978236     0.0047642661     0.0002528937
  223  C 15 XY     -0.0036936531     0.0010263797    -0.0001574777    -0.0008752349    -0.0003417167
  224  C 15 XZ      0.0011293007    -0.0042036612     0.0002710653    -0.0024463348     0.0004432228
  225  C 15 YZ      0.0036049634    -0.0023948870     0.0001750266    -0.0009960287    -0.0005918600
  226  H 16  S     -0.0363058038    -0.1597627996     0.1388263332     0.0334905317    -0.0589395522
  227  H 16  S      0.0001984248    -0.0297183196     0.0374210446    -0.0064680892    -0.0014478888
  228  H 17  S     -0.0663413034    -0.0123169452    -0.2003438931     0.0856156193    -0.1429653919
  229  H 17  S     -0.0139130462     0.0018760896    -0.0559662299     0.0129790484    -0.0239138333
  230  H 18  S     -0.0492124328     0.0171557160     0.2140131176     0.0921021819    -0.1470653142
  231  H 18  S     -0.0056898626     0.0098326847     0.0608006215     0.0125825798    -0.0245772277
  232  H 19  S     -0.0490162080    -0.1587004194    -0.1138748045     0.1142542921    -0.0316451952
  233  H 19  S     -0.0033367887    -0.0343253381    -0.0364912301     0.0189761716     0.0023556833
  234  H 20  S     -0.0674614760     0.0645755349     0.0207373780     0.0449641584     0.0371242182
  235  H 20  S     -0.0077074845     0.0178605110     0.0039224793     0.0101362249    -0.0002535921
  236  H 21  S     -0.0455552159     0.0866490922     0.0011019586     0.0634759828    -0.1359869355
  237  H 21  S     -0.0044993858     0.0236868237    -0.0002021426     0.0054670983    -0.0183944347
  238  H 22  S      0.1095102840    -0.0517314186     0.0150323260     0.0908594933     0.0865327219
  239  H 22  S      0.0235443476    -0.0089595985     0.0019746106     0.0046659897     0.0152539078
  240  H 23  S     -0.0311537648     0.0750935526     0.0091879216     0.0869623594     0.0928357020
  241  H 23  S     -0.0111858178     0.0124606806     0.0032776973     0.0193524258     0.0147244035
  242  H 24  S      0.1108254291    -0.0410919667     0.0089088899     0.1353678111     0.0586430575
  243  H 24  S      0.0274315407    -0.0091768260     0.0003532024     0.0270828695     0.0104505910
  244  H 25  S     -0.0862152446    -0.0325422082     0.0074810807     0.0003097366     0.1087857937
  245  H 25  S     -0.0183135421    -0.0080058799     0.0003062458    -0.0120243914     0.0238613146
  246  H 26  S     -0.0296006284     0.0904697061    -0.0013779785     0.1207944875     0.0727930107
  247  H 26  S     -0.0057672710     0.0230981805    -0.0015308188     0.0238559854     0.0116583700

                         31               32               33               34               35
                   -0.5373083284    -0.5147144216    -0.5014864944    -0.4934796927    -0.4769784776
    1  C  1  S      0.0607361159    -0.0048933610     0.0226611752     0.0184443647    -0.0050294604
    2  C  1  S     -0.1406024304     0.0119727083    -0.0489788838    -0.0365962922     0.0107297014
    3  C  1  S     -0.2168516581     0.0763008435     0.0119996126    -0.0347426001     0.0037409613
    4  C  1  X     -0.0111824649     0.1339336361     0.0851798942     0.0410940777     0.1878056965
    5  C  1  Y      0.0958760472     0.1243672150    -0.0782002576    -0.0205307564     0.0627974886
    6  C  1  Z      0.0004995595    -0.1178602059    -0.0511227591     0.0738368074     0.0350135717
    7  C  1  X     -0.0521718897     0.0814641677     0.0059954813     0.0570466037     0.0962352278
    8  C  1  Y      0.0826610677     0.0412111412    -0.0612328841     0.0350822964    -0.0122680662
    9  C  1  Z      0.0078791942    -0.0559180061    -0.0003161542    -0.0045669248     0.0187136796
   10  C  1 XX     -0.0149021410    -0.0047713178    -0.0076788272     0.0007301932    -0.0128053766
   11  C  1 YY     -0.0066604197     0.0058804477     0.0006612236    -0.0076590129     0.0115025102
   12  C  1 ZZ     -0.0059258832     0.0012059208    -0.0030177922    -0.0008312573     0.0011086553
   13  C  1 XY     -0.0008540801     0.0001058214    -0.0064940413    -0.0026397647    -0.0041921919
   14  C  1 XZ      0.0012858470     0.0002890539     0.0043895735    -0.0055291546    -0.0020393508
   15  C  1 YZ     -0.0001459749    -0.0032482439     0.0009618808     0.0059068691    -0.0018508803
   16  C  2  S     -0.0318385005    -0.0246873829    -0.0235843212     0.0172595043    -0.0178558686
   17  C  2  S      0.0666678640     0.0631125472     0.0544117283    -0.0381946624     0.0486821425
   18  C  2  S     -0.0522240191     0.0511522565     0.1071363934    -0.1280994430    -0.0145211152
   19  C  2  X     -0.1395492490    -0.0352401422    -0.1509769127     0.0651668281     0.0812027265
   20  C  2  Y     -0.0005909902    -0.1586992203     0.0641135187     0.0940646288    -0.0631738351
   21  C  2  Z      0.0696006997     0.0326357481    -0.0215818724     0.0543697515     0.1078873420
   22  C  2  X     -0.0944439077     0.0179604548    -0.0415127728     0.0068709360     0.0334942824
   23  C  2  Y     -0.0479891977    -0.0121246677     0.0269403477     0.0416711874    -0.0473019067
   24  C  2  Z      0.0687595651    -0.0167720955    -0.0234145775     0.0404768451     0.0660736659
   25  C  2 XX      0.0093480785     0.0053817244     0.0113918712    -0.0053776219     0.0034387816
   26  C  2 YY      0.0023147160     0.0090948385     0.0002419328    -0.0035600488     0.0035339430
   27  C  2 ZZ      0.0027100575     0.0007453389     0.0012858759    -0.0004845655     0.0016793851
   28  C  2 XY     -0.0025481556    -0.0050107887    -0.0016576497    -0.0007499367    -0.0024738198
   29  C  2 XZ      0.0004723897     0.0046262961     0.0048308308    -0.0057193080    -0.0044299077
   30  C  2 YZ      0.0013640106     0.0015449618     0.0008746419    -0.0009483962    -0.0008867134
   31  C  3  S     -0.0019111347    -0.0096008819     0.0126153308    -0.0296565873     0.0030171542
   32  C  3  S     -0.0043173976     0.0136163618    -0.0327954297     0.0637156547    -0.0172305864
   33  C  3  S      0.0104320895     0.0355906142    -0.0479702757     0.0989291169     0.0106953748
   34  C  3  X     -0.0279695633    -0.1527984587    -0.0870987721     0.0154529158    -0.0597977637
   35  C  3  Y     -0.0080180618    -0.0971609458    -0.0374170047     0.0958365061    -0.0118319454
   36  C  3  Z      0.1099996320     0.1095958258     0.0787683367     0.0515753613     0.2165195274
   37  C  3  X      0.0086147967    -0.0671292326    -0.0520759111     0.0332463388    -0.0134250563
   38  C  3  Y     -0.0248997031    -0.0269393300    -0.0010082861     0.0464577551    -0.0040553195
   39  C  3  Z      0.0272798363     0.0314514302     0.0297692334     0.0003793126     0.0544893888
   40  C  3 XX     -0.0052093914    -0.0031570669    -0.0052278220     0.0027376147    -0.0013418528
   41  C  3 YY      0.0077010743     0.0068082690     0.0023396894     0.0094168831     0.0124004085
   42  C  3 ZZ     -0.0022810034     0.0012636103    -0.0019039082    -0.0003520472    -0.0127125202
   43  C  3 XY      0.0045917494    -0.0002841752    -0.0027682659     0.0023426978     0.0000206536
   44  C  3 XZ      0.0014642725     0.0042111748     0.0019663540     0.0033968071     0.0059545128
   45  C  3 YZ     -0.0012922918    -0.0042890744     0.0012231921    -0.0020472836    -0.0107551225
   46  C  4  S     -0.0162019392    -0.0082615272    -0.0067934945    -0.0121116070    -0.0104074754
   47  C  4  S      0.0326358061     0.0112934955     0.0095491596     0.0330952685     0.0218531898
   48  C  4  S     -0.0085700660     0.0103797172    -0.0034156808    -0.0076427694    -0.0320771790
   49  C  4  X     -0.0303861197    -0.0465275203    -0.0144548904    -0.0568387408    -0.1494349596
   50  C  4  Y     -0.0830282846    -0.1073173324    -0.0835983358     0.0940474629     0.0120757974
   51  C  4  Z     -0.0848152907     0.0128272996    -0.0222883199    -0.0408264728    -0.1391806131
   52  C  4  X     -0.0177172795    -0.0151309234    -0.0052932390    -0.0317521303    -0.0746850295
   53  C  4  Y     -0.0410439165    -0.0416002588    -0.0362499892     0.0192933639    -0.0112944989
   54  C  4  Z     -0.0250310896     0.0158262370     0.0059623851    -0.0273222602    -0.0514496013
   55  C  4 XX     -0.0031562874    -0.0044161763    -0.0031110818    -0.0030923732    -0.0112503821
   56  C  4 YY      0.0072186826     0.0029413330     0.0048326342     0.0042111730     0.0129256493
   57  C  4 ZZ      0.0031658481     0.0045805083     0.0005760951     0.0032516750     0.0008516923
   58  C  4 XY      0.0003445616    -0.0015415890     0.0001275692    -0.0016890825    -0.0051496664
   59  C  4 XZ     -0.0044775788    -0.0041804011    -0.0042024648    -0.0008061032    -0.0080532078
   60  C  4 YZ      0.0029865826     0.0039187762     0.0047350869    -0.0023588935     0.0014985861
   61  C  5  S      0.0081634195     0.0168805517     0.0106985706    -0.0115339031    -0.0091905323
   62  C  5  S     -0.0161259080    -0.0354347479    -0.0183307506     0.0271553509     0.0249215086
   63  C  5  S      0.0314931439     0.0029521593    -0.0118631951     0.0118062978     0.0282095636
   64  C  5  X      0.0477136362     0.0257065634     0.0901917838    -0.0921148954    -0.1066449745
   65  C  5  Y     -0.0126517983     0.0786457384     0.0516067953    -0.1018001786    -0.0633961708
   66  C  5  Z     -0.0182079081     0.0427956153     0.0926306693    -0.0460085796     0.0645536610
   67  C  5  X      0.0196420144     0.0132506467     0.0328905272    -0.0450673330    -0.0530115214
   68  C  5  Y     -0.0199802827     0.0181482335    -0.0017889161    -0.0324771236    -0.0429823286
   69  C  5  Z     -0.0056797232     0.0170920753     0.0336699797    -0.0287692681     0.0176186929
   70  C  5 XX      0.0043870051     0.0027795992     0.0061627382    -0.0056168754    -0.0035743261
   71  C  5 YY     -0.0025175042    -0.0029067765    -0.0039490576     0.0041280895     0.0030802463
   72  C  5 ZZ     -0.0039498243    -0.0050296199    -0.0061539654     0.0047969221     0.0021522133
   73  C  5 XY      0.0037649039     0.0016448134     0.0060450128     0.0005337519     0.0028840645
   74  C  5 XZ      0.0044859981     0.0013866488     0.0055077406    -0.0046979759    -0.0047253288
   75  C  5 YZ      0.0017860236     0.0060628497     0.0062633167    -0.0052694611     0.0040349343
   76  C  6  S      0.0079553301    -0.0130346281     0.0095525697    -0.0106772214    -0.0274460652
   77  C  6  S     -0.0085159856     0.0333974060    -0.0100423987     0.0181985943     0.0634515045
   78  C  6  S     -0.0413262261     0.0109957801    -0.0179899859     0.0255972802     0.0425489754
   79  C  6  X      0.1537159543    -0.0274484673     0.1216104575     0.0202108088    -0.0578938488
   80  C  6  Y     -0.0938950276    -0.0047679234    -0.1665321747     0.0489867954    -0.0755422796
   81  C  6  Z     -0.0047473046    -0.0776176732    -0.1060567443     0.1109525011     0.1002686495
   82  C  6  X      0.0612139351    -0.0241837016     0.0400811943     0.0283514098    -0.0194410526
   83  C  6  Y      0.0031037542    -0.0020751119    -0.0538315689     0.0106688306    -0.0264070555
   84  C  6  Z     -0.0046993540    -0.0229921853    -0.0395102654     0.0332578260     0.0269509961
   85  C  6 XX      0.0048436403     0.0023843523     0.0055569206     0.0002526673     0.0045365949
   86  C  6 YY     -0.0075580833     0.0037812191    -0.0105311405     0.0056379992     0.0062076104
   87  C  6 ZZ     -0.0003732930     0.0001959757     0.0005018872    -0.0018712247    -0.0003191000
   88  C  6 XY     -0.0063387319    -0.0017146900    -0.0012276521     0.0009684294     0.0039538322
   89  C  6 XZ     -0.0007467672    -0.0011068293    -0.0057171205     0.0062640127     0.0049246852
   90  C  6 YZ      0.0019412132     0.0041624521     0.0088763445    -0.0090798298    -0.0051400568
   91  C  7  S      0.0007816992     0.0104063920    -0.0120042525     0.0153417397     0.0171344262
   92  C  7  S     -0.0004411666    -0.0241236594     0.0267151894    -0.0338541478    -0.0414976558
   93  C  7  S      0.0319279587    -0.0166968557     0.0036243888    -0.0074254763     0.0215838412
   94  C  7  X      0.1182550660    -0.1414754128    -0.0487586099     0.2239580672     0.0438241817
   95  C  7  Y     -0.0296232308    -0.0554442930    -0.0531423404    -0.0452376040    -0.0465239398
   96  C  7  Z      0.0410044407    -0.0090054964     0.0527476379    -0.0846539523    -0.1835054150
   97  C  7  X      0.0436887997    -0.0448519482    -0.0209154323     0.0892547266     0.0301462613
   98  C  7  Y     -0.0266563094    -0.0226937492    -0.0262270522    -0.0202877975    -0.0384949024
   99  C  7  Z      0.0080447132     0.0042039710     0.0319727203    -0.0511976744    -0.1000454224
  100  C  7 XX     -0.0023357365     0.0017813976     0.0058389515    -0.0160567974    -0.0119394844
  101  C  7 YY      0.0015252188     0.0007023910    -0.0008108482     0.0052157466     0.0025916615
  102  C  7 ZZ      0.0007196867    -0.0067900439     0.0014352996    -0.0001915399    -0.0032295652
  103  C  7 XY      0.0015440304     0.0002575377     0.0016539405    -0.0007887175    -0.0020857253
  104  C  7 XZ      0.0000500380    -0.0021656877    -0.0009756937     0.0013593566    -0.0043894184
  105  C  7 YZ      0.0019031815    -0.0029612913     0.0030322823    -0.0003980468    -0.0084674768
  106  C  8  S      0.0349147038     0.0395356615     0.0166477768    -0.0188485038     0.0044999575
  107  C  8  S     -0.0813163906    -0.0831757540    -0.0300466112     0.0391628428    -0.0112642429
  108  C  8  S      0.0398558703    -0.0774967644    -0.0511452257     0.0566277172     0.0128184454
  109  C  8  X      0.0346888157     0.0635915737    -0.0393847469    -0.0091505662     0.0679479897
  110  C  8  Y      0.0352024874    -0.0055282827     0.0662140985     0.0243849705    -0.0231744910
  111  C  8  Z     -0.0323177176    -0.0485261872    -0.0352159268     0.0589390826     0.0541701702
  112  C  8  X     -0.0541994966     0.0562333103     0.0174680390    -0.0298737900     0.0005327843
  113  C  8  Y     -0.0466488782     0.0191316532     0.0536773172    -0.0117169519    -0.0244203785
  114  C  8  Z      0.0454643192    -0.0422753893    -0.0374953791     0.0424207505     0.0429778128
  115  C  8 XX     -0.0041215226    -0.0069849924    -0.0006334515     0.0015165853    -0.0024871133
  116  C  8 YY     -0.0059704508    -0.0028368980    -0.0030180185     0.0013145526    -0.0008251808
  117  C  8 ZZ     -0.0050980790    -0.0053058725    -0.0020734986     0.0036650905     0.0003328837
  118  C  8 XY     -0.0036948202    -0.0015141967     0.0003690781     0.0007405806    -0.0007754202
  119  C  8 XZ      0.0013607601     0.0034030894     0.0009551017    -0.0016978973    -0.0000532505
  120  C  8 YZ      0.0030141422     0.0009871468     0.0011647901    -0.0013302652    -0.0004048629
  121  N  9  S      0.0155879939     0.0223820982     0.0142821956    -0.0101623585     0.0045523205
  122  N  9  S      0.0307884966     0.0489936408     0.0321227228    -0.0220184784     0.0088109042
  123  N  9  S      0.0860487951     0.0080408253    -0.0083170323     0.0003039560     0.0343699681
  124  N  9  X     -0.0076435802    -0.0198619152     0.0299165635     0.0056108160    -0.0443031655
  125  N  9  Y     -0.0024792581     0.0124251836    -0.0376020030    -0.0172505318     0.0129829433
  126  N  9  Z      0.0072396047     0.0174636805     0.0173622717    -0.0349997542    -0.0316791077
  127  N  9  X     -0.0071460188     0.0147441201    -0.0083497139    -0.0054979632     0.0190710164
  128  N  9  Y     -0.0063386833     0.0001510583     0.0235363677     0.0066754602    -0.0116970406
  129  N  9  Z      0.0039133669    -0.0142912454    -0.0155101843     0.0209348358     0.0196171544
  130  N  9 XX      0.0010113569     0.0002689972     0.0051697496    -0.0010125074    -0.0044454144
  131  N  9 YY      0.0006746399     0.0035592688    -0.0020678982    -0.0028551795     0.0016457300
  132  N  9 ZZ      0.0004286496     0.0006987976    -0.0000233614     0.0020666857     0.0034095674
  133  N  9 XY      0.0002838238     0.0009960716    -0.0001458832    -0.0015220952    -0.0010136372
  134  N  9 XZ     -0.0004433238     0.0011344283    -0.0009038175    -0.0018632194    -0.0002083357
  135  N  9 YZ     -0.0001877287    -0.0007831925     0.0024742479    -0.0003997823    -0.0027175200
  136  C 10  S      0.0021967477     0.0075650837    -0.0641455965    -0.0465045750     0.0062137846
  137  C 10  S     -0.0052871263    -0.0162228216     0.1366830199     0.0996914555    -0.0164446180
  138  C 10  S     -0.0563953423    -0.0637959644     0.2356560957     0.1791313963    -0.0558108749
  139  C 10  X      0.0815920937     0.0884247441    -0.0531731600     0.1113839521    -0.0889485720
  140  C 10  Y     -0.0553869461     0.1378140998    -0.0183481420     0.0721770314     0.0160530672
  141  C 10  Z     -0.0232309400    -0.1025273630     0.0220952089    -0.0499143625     0.1227534275
  142  C 10  X     -0.0972325998     0.0435934299     0.0586810143     0.0438245513    -0.0030797846
  143  C 10  Y      0.1242031084     0.0100510615    -0.0550083232    -0.0401378101     0.0094606156
  144  C 10  Z      0.0091886506    -0.0319652691    -0.0204125616     0.0061854692     0.0291134615
  145  C 10 XX     -0.0025433153    -0.0021357856     0.0094867860     0.0071502067    -0.0055018449
  146  C 10 YY     -0.0015213855     0.0002842513     0.0094860767     0.0048677533     0.0037025459
  147  C 10 ZZ      0.0033773375    -0.0015855025     0.0049339635     0.0052059346    -0.0016762390
  148  C 10 XY      0.0110120150    -0.0013557528    -0.0054023980    -0.0014735684    -0.0016794964
  149  C 10 XZ     -0.0026794747     0.0016434810    -0.0000441049    -0.0031852807     0.0011620210
  150  C 10 YZ     -0.0050690212     0.0004267206     0.0006933176     0.0018243313     0.0014418761
  151  C 11  S     -0.0480047673     0.0190367480     0.0353232953     0.0222952600     0.0153293913
  152  C 11  S      0.0981001066    -0.0394605851    -0.0684211980    -0.0412304487    -0.0332409694
  153  C 11  S      0.2316979328    -0.0251249473    -0.2048543898    -0.0757187263    -0.0497376146
  154  C 11  X     -0.0596097752    -0.1402907361     0.0098168273    -0.1571687547     0.1366182619
  155  C 11  Y      0.1243478183     0.0259507321    -0.1168963453     0.0002065105    -0.0250634423
  156  C 11  Z     -0.0125526054     0.0685320081     0.0332639252     0.1058610914    -0.0297431123
  157  C 11  X     -0.0105885418    -0.0572156171     0.0453974832    -0.0374965259     0.0510319077
  158  C 11  Y     -0.0539384000     0.0203427459     0.0304209448     0.0355746431    -0.0046467561
  159  C 11  Z      0.0272853652     0.0247332593    -0.0386332368     0.0171712463    -0.0057183720
  160  C 11 XX      0.0040870859    -0.0003222413     0.0023255218     0.0024201242    -0.0043576479
  161  C 11 YY      0.0103801918    -0.0051338214    -0.0144993645    -0.0115228829    -0.0001121192
  162  C 11 ZZ      0.0068973066    -0.0016217348    -0.0033980707     0.0006698410    -0.0016294705
  163  C 11 XY      0.0059686178     0.0003834042    -0.0018930220     0.0025345832    -0.0054629861
  164  C 11 XZ     -0.0027328446    -0.0012122826    -0.0014560260    -0.0042923016     0.0020804904
  165  C 11 YZ     -0.0064373557     0.0012612529     0.0066977171     0.0028533045     0.0018301368
  166  C 12  S     -0.0410478802    -0.0065979943     0.0443189405     0.0194400114     0.0052013029
  167  C 12  S      0.0824247388     0.0107962902    -0.0874907653    -0.0377202266    -0.0134225187
  168  C 12  S      0.2418267777    -0.0169001455    -0.1848662648    -0.1444129439    -0.0026696353
  169  C 12  X     -0.1385219056     0.0562330191     0.0252836970     0.1026324850    -0.0562192413
  170  C 12  Y      0.0385613791    -0.1791680218     0.1052140793    -0.0669635775     0.0887008346
  171  C 12  Z      0.0646367066     0.0348327637    -0.0596133742    -0.0136273976     0.0357962182
  172  C 12  X      0.0404426349     0.0106388803    -0.0533185204     0.0011123537    -0.0288749523
  173  C 12  Y      0.0269103081    -0.0436289684     0.0099451345    -0.0726708564     0.0689403975
  174  C 12  Z     -0.0331791285     0.0109881702     0.0235950215     0.0389576086     0.0119513172
  175  C 12 XX      0.0089324328     0.0040059897    -0.0141748459    -0.0076754039     0.0013894502
  176  C 12 YY      0.0028142515    -0.0033039513     0.0020987878     0.0021024024    -0.0012104586
  177  C 12 ZZ      0.0073314863     0.0001520709    -0.0055152259    -0.0038623113    -0.0017562402
  178  C 12 XY      0.0072648285    -0.0021532764    -0.0008475660    -0.0009636039     0.0012458580
  179  C 12 XZ     -0.0066485189    -0.0014890835     0.0078203423     0.0048885747    -0.0013494429
  180  C 12 YZ     -0.0041358222     0.0029859060    -0.0020409288     0.0005432788     0.0015692019
  181  C 13  S      0.0508520439     0.0033619492    -0.0397012637    -0.0192720509    -0.0056566527
  182  C 13  S     -0.1049823079    -0.0059990758     0.0769528395     0.0348967770     0.0141835934
  183  C 13  S     -0.2126025501     0.0124020598     0.1983930031     0.1178692290     0.0274818193
  184  C 13  X      0.0199114260    -0.1434816058     0.0320582248    -0.1402057438     0.1400905623
  185  C 13  Y     -0.0613996565     0.0984534545    -0.1741521653    -0.0579058506     0.0023152049
  186  C 13  Z      0.0119797160     0.0431279363     0.0449622600     0.1087539193    -0.0617072555
  187  C 13  X      0.0045015604    -0.0556788394     0.0290880325    -0.0182488650     0.0264306543
  188  C 13  Y     -0.0980274580     0.0366917821     0.0129034485     0.0227749592     0.0122095836
  189  C 13  Z      0.0350625079     0.0168464253    -0.0219638046     0.0038751397    -0.0125328648
  190  C 13 XX     -0.0013458793    -0.0001432756    -0.0014384296    -0.0029333033     0.0018876025
  191  C 13 YY     -0.0112447948    -0.0007068450     0.0150294552     0.0116398326    -0.0023385717
  192  C 13 ZZ     -0.0046413094    -0.0012317448     0.0042583304     0.0003438007     0.0021123535
  193  C 13 XY     -0.0026258867    -0.0025683040     0.0034761693    -0.0020314489     0.0046985173
  194  C 13 XZ     -0.0002932134     0.0009112865     0.0010740578     0.0028454892    -0.0031443761
  195  C 13 YZ      0.0050278628     0.0016093052    -0.0077440068    -0.0030304436    -0.0000957331
  196  C 14  S     -0.0524501242     0.0002534525     0.0488114398     0.0300449625    -0.0027905431
  197  C 14  S      0.1017324480     0.0014696460    -0.1006614814    -0.0639798883     0.0099451820
  198  C 14  S      0.2030530642    -0.0028663603    -0.2338361595    -0.1455465129    -0.0019965973
  199  C 14  X      0.1491768028     0.0557426367    -0.0287832774     0.1161692192    -0.1383609537
  200  C 14  Y     -0.1522952325     0.1504872917    -0.0428523592     0.0507052475     0.0045594780
  201  C 14  Z     -0.0271688137    -0.0878909884     0.0295539568    -0.0795963509     0.0861199246
  202  C 14  X     -0.0090996596     0.0218998140     0.0434226075     0.0773930366    -0.0463499512
  203  C 14  Y      0.0011067431     0.0471698719    -0.0818400821    -0.0136560376    -0.0105618629
  204  C 14  Z      0.0029973169    -0.0296874846     0.0050282403    -0.0362733129     0.0341998108
  205  C 14 XX      0.0096376397    -0.0029464416    -0.0074856727    -0.0064482405     0.0002053378
  206  C 14 YY      0.0104435706     0.0021018545    -0.0080981375    -0.0017785561    -0.0026297593
  207  C 14 ZZ      0.0031266181    -0.0002349163    -0.0022777914    -0.0019824905     0.0015817773
  208  C 14 XY     -0.0084203424     0.0007635107     0.0083016168     0.0038757942     0.0035904051
  209  C 14 XZ     -0.0010243129     0.0017186561    -0.0003085424     0.0009253126    -0.0016274208
  210  C 14 YZ      0.0015290512    -0.0012695788    -0.0026289783    -0.0020776651     0.0000966109
  211  C 15  S      0.0506646805    -0.0106058072    -0.0414926696    -0.0206097208    -0.0114297091
  212  C 15  S     -0.1045661631     0.0230597010     0.0813602716     0.0395196364     0.0247103696
  213  C 15  S     -0.2090060620     0.0223289530     0.2084576456     0.1039774981     0.0302873819
  214  C 15  X      0.0425054924     0.0424731498     0.0790254353     0.1474170749    -0.0608280766
  215  C 15  Y     -0.0181874264    -0.1703805769     0.0941714216    -0.0975957024     0.0870140211
  216  C 15  Z     -0.0167258336     0.0407095269    -0.0825217975    -0.0371364891     0.0184997914
  217  C 15  X      0.0870798837     0.0059771173    -0.0350991030     0.0188732799    -0.0290630186
  218  C 15  Y     -0.0085867028    -0.0472579769    -0.0125452934    -0.0549350579     0.0316813427
  219  C 15  Z     -0.0447639645     0.0143297181     0.0227321341     0.0133513953     0.0112191908
  220  C 15 XX     -0.0096016817    -0.0003971041     0.0140458651     0.0068445929     0.0003643118
  221  C 15 YY     -0.0018321703     0.0018712933    -0.0021274221    -0.0011585369     0.0011870443
  222  C 15 ZZ     -0.0063003330     0.0020621781     0.0057336275     0.0041182262     0.0018738885
  223  C 15 XY     -0.0037101728     0.0040313713     0.0012830148     0.0032397559     0.0007943548
  224  C 15 XZ      0.0055123100    -0.0007280077    -0.0077741915    -0.0054942581    -0.0010366161
  225  C 15 YZ      0.0016291867    -0.0026649240     0.0012476484    -0.0004851235    -0.0000279925
  226  H 16  S      0.0720149913     0.1351262612     0.0488613496    -0.0043340128     0.1349700688
  227  H 16  S      0.0200255218     0.0360140778     0.0189171771     0.0008528377     0.0554523838
  228  H 17  S      0.1055841000     0.0754624912     0.0774554377    -0.0323312519     0.0732882643
  229  H 17  S      0.0271176109     0.0238034550     0.0260350137    -0.0151523590     0.0271357365
  230  H 18  S     -0.0057937387    -0.0391738790    -0.0798392388     0.0351328944    -0.0457491643
  231  H 18  S     -0.0078098587    -0.0134866810    -0.0225869422     0.0061306375    -0.0191115201
  232  H 19  S     -0.0988608211     0.0207147904    -0.1509609748     0.0434577510    -0.0268556359
  233  H 19  S     -0.0346888302     0.0055544743    -0.0491344145     0.0177137022    -0.0088451538
  234  H 20  S     -0.0806161429     0.0927635199     0.0586517330    -0.2094141616    -0.0881417079
  235  H 20  S     -0.0203451293     0.0275958814     0.0161123715    -0.0626743988    -0.0278532389
  236  H 21  S      0.0602140293    -0.0888481417     0.0116720944     0.0118613221    -0.1319547893
  237  H 21  S      0.0144328037    -0.0265150156     0.0030946449     0.0044149675    -0.0404197437
  238  H 22  S      0.1302385153    -0.0372382862    -0.1454272038    -0.0834882069    -0.0041889028
  239  H 22  S      0.0446228177    -0.0115783891    -0.0593901045    -0.0371472575     0.0069011161
  240  H 23  S      0.1587885167     0.0226915797    -0.1160155187    -0.0918799093     0.0396226905
  241  H 23  S      0.0621035110     0.0169216963    -0.0498054822    -0.0437318963     0.0172361569
  242  H 24  S     -0.0201027700    -0.0429364048     0.1839548949     0.1171357200    -0.0300893548
  243  H 24  S     -0.0188932439    -0.0146390239     0.0692544770     0.0467243916    -0.0111852800
  244  H 25  S      0.2119260595    -0.0429495324    -0.0570870787     0.0033122013    -0.0856308178
  245  H 25  S      0.0656766997    -0.0133786425    -0.0289468779    -0.0049502222    -0.0315125631
  246  H 26  S     -0.0318312408    -0.0027551121     0.1506257999     0.1210525816    -0.0191610159
  247  H 26  S     -0.0208757997     0.0007077720     0.0574392257     0.0442270319    -0.0054024546

                         36               37               38               39               40
                   -0.4698358297    -0.4616012772    -0.4540299651    -0.4247052815    -0.4148962791
    1  C  1  S     -0.0031881443    -0.0079613205    -0.0028737556    -0.0141561185     0.0306330185
    2  C  1  S      0.0044963080     0.0229011263     0.0076262746     0.0329919116    -0.0674435872
    3  C  1  S      0.0009567911     0.0187598953    -0.1157130164     0.0594095086    -0.1164934132
    4  C  1  X      0.0193771944    -0.0725377822    -0.0074322744     0.0575615632     0.0363498186
    5  C  1  Y     -0.0661977951     0.1902008789    -0.1296897699    -0.0625574679     0.0123357237
    6  C  1  Z     -0.0072282682     0.0129197335     0.0621242015     0.0477208869    -0.1477177534
    7  C  1  X      0.0298555298    -0.0169135640     0.0055536686     0.0065129845     0.0079605463
    8  C  1  Y     -0.0007888523     0.0688141358    -0.0514334194     0.0055649121     0.0181756592
    9  C  1  Z     -0.0268944789     0.0062597767     0.0291454078     0.0276434598    -0.0679804478
   10  C  1 XX      0.0035459398    -0.0006535948     0.0038818966     0.0053829713    -0.0075938103
   11  C  1 YY     -0.0034667456     0.0051681626    -0.0041476197     0.0007284744    -0.0008650543
   12  C  1 ZZ      0.0011582068    -0.0007016216    -0.0009919788    -0.0022300295    -0.0043018589
   13  C  1 XY     -0.0016274147     0.0056849972    -0.0027214574    -0.0083337913    -0.0001718099
   14  C  1 XZ      0.0005129537    -0.0015284063    -0.0064993047     0.0005134388     0.0015748091
   15  C  1 YZ      0.0007093377    -0.0019010923     0.0082798307     0.0067206103     0.0031090546
   16  C  2  S      0.0051299982    -0.0245406594     0.0296216116    -0.0225274516    -0.0123692163
   17  C  2  S     -0.0112703872     0.0557078287    -0.0682224610     0.0497809322     0.0262579290
   18  C  2  S      0.0064488070     0.0221989547    -0.0685279426     0.0626976672     0.0490914894
   19  C  2  X     -0.0143800365     0.0754302056     0.0070824532    -0.1000741787     0.0249651624
   20  C  2  Y      0.0580253269    -0.1290439495     0.1042644646     0.1621206668    -0.0428616510
   21  C  2  Z     -0.0183321885     0.0642124347    -0.0485813746     0.1003555806    -0.0542516259
   22  C  2  X     -0.0041876403     0.0151739911    -0.0291387314    -0.0089482165     0.0101117791
   23  C  2  Y      0.0441544335    -0.0488090584    -0.0047351207     0.1148364846    -0.0277465037
   24  C  2  Z     -0.0150699982     0.0363385801     0.0122824066     0.0103077867    -0.0276969825
   25  C  2 XX     -0.0002210848    -0.0036106065    -0.0005530543     0.0006862354    -0.0026844626
   26  C  2 YY     -0.0006493971     0.0101589107    -0.0137593749     0.0102818703     0.0016715270
   27  C  2 ZZ     -0.0012084531     0.0034351188     0.0005952234    -0.0017426751     0.0042816193
   28  C  2 XY      0.0011741925     0.0014104918     0.0027610691    -0.0053450251    -0.0039136448
   29  C  2 XZ      0.0006816936    -0.0023591504    -0.0032021825     0.0025899319    -0.0037592829
   30  C  2 YZ      0.0006727619    -0.0037459132    -0.0030181722    -0.0019536877     0.0049274986
   31  C  3  S      0.0143198297    -0.0119151447     0.0003697575    -0.0048496050    -0.0120225227
   32  C  3  S     -0.0357386988     0.0310588354     0.0036468919     0.0162074739     0.0271205771
   33  C  3  S      0.0202000056     0.0196835673    -0.0060572193    -0.0089893644     0.0326538992
   34  C  3  X      0.0272846799    -0.0188835945     0.0454392776    -0.0599454634    -0.1645931887
   35  C  3  Y     -0.0532250357     0.0725507180     0.1402181810     0.1606797919     0.0547721094
   36  C  3  Z      0.0092609222    -0.0683333612    -0.0759247669    -0.0292987624    -0.0440463625
   37  C  3  X      0.0351794946    -0.0222874863     0.0402961126    -0.0469540855    -0.0723855464
   38  C  3  Y     -0.0206296789     0.0141295899     0.0353639824     0.0637284309     0.0162311879
   39  C  3  Z     -0.0100108064    -0.0402577429    -0.0576207621    -0.0090426586    -0.0300887121
   40  C  3 XX     -0.0029784521     0.0053836788     0.0029427699     0.0071610168    -0.0072057456
   41  C  3 YY     -0.0036508563    -0.0000055837     0.0033825267    -0.0032499617     0.0056326310
   42  C  3 ZZ     -0.0003057938    -0.0010095127    -0.0078743634    -0.0031194176     0.0057887803
   43  C  3 XY     -0.0012665303     0.0016035316    -0.0017755702    -0.0069812541    -0.0002513120
   44  C  3 XZ      0.0002287298    -0.0012429344    -0.0015041651     0.0001732797     0.0064564283
   45  C  3 YZ     -0.0028598120     0.0017276800     0.0101044695     0.0072683585     0.0036557879
   46  C  4  S     -0.0032667980     0.0083644381     0.0203454453    -0.0137664236    -0.0015157759
   47  C  4  S      0.0096281083    -0.0182366826    -0.0538790238     0.0339002033     0.0041899497
   48  C  4  S     -0.0104772827    -0.0341053116    -0.0059341139     0.0172822556    -0.0118994191
   49  C  4  X      0.0147224729    -0.0115164854    -0.0048255544    -0.0348536100     0.0213927793
   50  C  4  Y      0.1140450493    -0.0999191009    -0.2695027438     0.0585945980     0.0074697249
   51  C  4  Z     -0.0186343649     0.0455432473     0.0138855481     0.0075760164     0.1158702874
   52  C  4  X      0.0046336177    -0.0140322239     0.0042981947    -0.0238466681     0.0170851113
   53  C  4  Y      0.0429251892    -0.0354279825    -0.0884114092     0.0311696208    -0.0047453599
   54  C  4  Z     -0.0073266372     0.0037061393     0.0006631029    -0.0063750623     0.0454585434
   55  C  4 XX      0.0016628592    -0.0002320109    -0.0030045587    -0.0001310812    -0.0000538285
   56  C  4 YY      0.0017754955    -0.0059224724    -0.0024471995    -0.0006650706    -0.0066034683
   57  C  4 ZZ     -0.0031212726     0.0043988575    -0.0004561453     0.0058556567     0.0070308904
   58  C  4 XY      0.0013815633    -0.0014514519    -0.0043536555    -0.0000172200     0.0005714765
   59  C  4 XZ     -0.0004046514     0.0021098998     0.0023864747    -0.0009228220    -0.0006827075
   60  C  4 YZ     -0.0058720698     0.0041524618     0.0158657036     0.0001871838    -0.0013266141
   61  C  5  S     -0.0103550747     0.0155315021     0.0079772903     0.0159599627     0.0143455588
   62  C  5  S      0.0263518462    -0.0439955916    -0.0212465418    -0.0353331763    -0.0392081754
   63  C  5  S      0.0172767566     0.0036319827    -0.0315929793    -0.0762747781     0.0295356305
   64  C  5  X      0.0069509305    -0.0506204293     0.0038003055    -0.0209540410     0.0124067399
   65  C  5  Y     -0.0914979455     0.0727508966     0.2424180950    -0.0856404103    -0.0035389325
   66  C  5  Z      0.0755097720    -0.1714986857    -0.0901298445    -0.1091783904    -0.1129026519
   67  C  5  X      0.0048436948    -0.0162377030    -0.0025515870    -0.0233802503     0.0208787292
   68  C  5  Y     -0.0278692256     0.0250447395     0.0873977121    -0.0413732496     0.0017502979
   69  C  5  Z      0.0304467643    -0.0536348778    -0.0410444122    -0.0558198428    -0.0266676497
   70  C  5 XX      0.0014965449    -0.0042366001    -0.0041112442    -0.0012096800    -0.0018087742
   71  C  5 YY      0.0040050756    -0.0057183751    -0.0111373973    -0.0007090851    -0.0065339287
   72  C  5 ZZ     -0.0030552879     0.0059224822     0.0138236827    -0.0039683129     0.0030668678
   73  C  5 XY      0.0004976372    -0.0041918593     0.0016219978     0.0041102946    -0.0027018031
   74  C  5 XZ      0.0001841255    -0.0020809737     0.0005951166    -0.0001053025    -0.0011535632
   75  C  5 YZ     -0.0011581324    -0.0035130540     0.0064664359    -0.0074549509    -0.0066609423
   76  C  6  S      0.0018090006     0.0084962823    -0.0072460978     0.0220316626     0.0006732408
   77  C  6  S     -0.0014911388    -0.0230527721     0.0245064881    -0.0553214799    -0.0017939341
   78  C  6  S     -0.0168525360    -0.0453313909    -0.0292196942     0.0039209190    -0.0502620335
   79  C  6  X      0.0246936291    -0.0684506013    -0.0391326040     0.1979728242     0.0183744194
   80  C  6  Y     -0.0120458471     0.0996426875    -0.2252911844     0.1157381845     0.0601727701
   81  C  6  Z      0.0083656541     0.0550205391     0.0315246786    -0.0350049330     0.0869695951
   82  C  6  X      0.0097292826    -0.0412039263    -0.0173202950     0.1012943769     0.0198715896
   83  C  6  Y     -0.0018752268     0.0457181134    -0.0771390098     0.0299827449     0.0485316123
   84  C  6  Z      0.0184898016     0.0073529121    -0.0208797220    -0.0382885351     0.0412672961
   85  C  6 XX      0.0008728862    -0.0017525166     0.0004065711     0.0092847746    -0.0042524995
   86  C  6 YY     -0.0010665888     0.0030506479    -0.0100089339    -0.0021136561     0.0028715457
   87  C  6 ZZ     -0.0002849432    -0.0042418439     0.0114127561    -0.0156564997     0.0013415204
   88  C  6 XY      0.0010435584    -0.0014356085     0.0052171034    -0.0029514345    -0.0024975820
   89  C  6 XZ     -0.0010578833     0.0010914934    -0.0001182842    -0.0048559830     0.0005897219
   90  C  6 YZ      0.0024175044    -0.0078864145    -0.0031051692    -0.0046574304    -0.0065672345
   91  C  7  S      0.0000336802     0.0021829214    -0.0268349742    -0.0014390234    -0.0087974556
   92  C  7  S     -0.0013807118    -0.0057823720     0.0605823365    -0.0002025009     0.0221366904
   93  C  7  S     -0.0075343130     0.0308312799     0.1076601884     0.0155217311     0.0401878319
   94  C  7  X      0.0312110861    -0.1380243041     0.0512365079    -0.1355223015     0.1310976420
   95  C  7  Y      0.0609683317    -0.0527336943    -0.0467149764    -0.1860911956    -0.0349164144
   96  C  7  Z      0.0549998296    -0.1112262318    -0.1898738451     0.0020791279    -0.0532146843
   97  C  7  X      0.0032660996    -0.0409874662     0.0362451388    -0.0587865488     0.0649541019
   98  C  7  Y      0.0213933623    -0.0171935539    -0.0294648907    -0.0832963610    -0.0142370443
   99  C  7  Z      0.0262417589    -0.0591657820    -0.1040279279    -0.0109200296    -0.0326703771
  100  C  7 XX     -0.0000781328     0.0041258339    -0.0012917196     0.0088234502    -0.0091698950
  101  C  7 YY     -0.0021593992     0.0017068900     0.0014799704     0.0036268735     0.0088104114
  102  C  7 ZZ      0.0031074264    -0.0081754639     0.0079028827    -0.0129666021     0.0031217326
  103  C  7 XY      0.0025545434    -0.0041120590    -0.0042023048    -0.0023589551     0.0038304679
  104  C  7 XZ      0.0033513221    -0.0083547047    -0.0068346594    -0.0092613610     0.0021145860
  105  C  7 YZ      0.0002863061    -0.0029558601    -0.0002341639     0.0050492425     0.0020746041
  106  C  8  S     -0.0086318879     0.0073940962    -0.0341545986     0.0494264950     0.0501181533
  107  C  8  S      0.0242674078    -0.0160615321     0.0721080149    -0.1091465586    -0.1095786521
  108  C  8  S     -0.0117596030     0.0037095279     0.0753880098    -0.0853902370    -0.0427046873
  109  C  8  X     -0.0377631828     0.0341558916    -0.0362274289    -0.0894407641    -0.0690670680
  110  C  8  Y      0.0422790071    -0.0082621683    -0.0045577677     0.1622796959    -0.1316171922
  111  C  8  Z      0.0097400150     0.0185782725     0.0003570685     0.1002770856    -0.0191856180
  112  C  8  X      0.0023232719    -0.0024328289    -0.0580111624     0.0116565995     0.0031114767
  113  C  8  Y      0.0378909607    -0.0077340909    -0.0373183407     0.1216042881    -0.0302280281
  114  C  8  Z     -0.0108550196     0.0172181067     0.0294112568     0.0077236105    -0.0462118944
  115  C  8 XX      0.0011183791    -0.0044153830     0.0050098210    -0.0062992929    -0.0028091925
  116  C  8 YY      0.0016680711     0.0003779287     0.0019006247    -0.0016612188    -0.0046016059
  117  C  8 ZZ      0.0015948153    -0.0003209437     0.0041143923    -0.0057964045    -0.0006403464
  118  C  8 XY      0.0020670071     0.0014864447     0.0002938488    -0.0011284583    -0.0007803114
  119  C  8 XZ     -0.0001125495     0.0016878246    -0.0015625841     0.0024212875    -0.0018935454
  120  C  8 YZ     -0.0009919278    -0.0015962770    -0.0003288390     0.0002302934     0.0000802476
  121  N  9  S     -0.0017373467     0.0095276894    -0.0268805727     0.0529010800     0.0756246424
  122  N  9  S     -0.0020536492     0.0209703046    -0.0590229949     0.1128144185     0.1591233208
  123  N  9  S     -0.0270805738     0.0265823337    -0.0191235963     0.0997838204     0.1932105181
  124  N  9  X      0.0293915208    -0.0193523501     0.0425956785    -0.0428150435    -0.1590473592
  125  N  9  Y     -0.0315994266    -0.0051401405     0.0224782023    -0.2146079793    -0.0615038232
  126  N  9  Z     -0.0093957663    -0.0109421460    -0.0143831839     0.0098247405     0.1923145884
  127  N  9  X     -0.0110833257     0.0089386660    -0.0288656474     0.0264195653     0.0836100293
  128  N  9  Y      0.0206558276     0.0036200586    -0.0173037625     0.1188058939     0.0305142127
  129  N  9  Z      0.0012011647     0.0065589596     0.0143790561    -0.0084965986    -0.1026501500
  130  N  9 XX      0.0026570339    -0.0011554853     0.0000564019     0.0067200948     0.0006109717
  131  N  9 YY     -0.0029249861     0.0009580070    -0.0022095466    -0.0078845626     0.0088092714
  132  N  9 ZZ      0.0006240644     0.0023026248    -0.0025269134     0.0081791359    -0.0010995828
  133  N  9 XY     -0.0007100352    -0.0004054805     0.0015514821    -0.0099650530    -0.0043868077
  134  N  9 XZ     -0.0013905074     0.0000425558    -0.0013553179    -0.0019668292     0.0114569995
  135  N  9 YZ      0.0014624323    -0.0009802156    -0.0003538767     0.0068103332     0.0062448530
  136  C 10  S      0.0080567214    -0.0069566602     0.0044402954    -0.0006947749    -0.0138574635
  137  C 10  S     -0.0174395244     0.0158758174    -0.0137963302     0.0028601733     0.0292170337
  138  C 10  S     -0.0402464301     0.0635169048     0.0136579331    -0.0238793675     0.0247452257
  139  C 10  X      0.0161172091     0.1257358316    -0.0495444007    -0.0480917331    -0.0809389290
  140  C 10  Y      0.1265775390    -0.1379742080     0.0895870764     0.1108601996    -0.0446888451
  141  C 10  Z     -0.0593683433    -0.0066689927    -0.0152523364     0.0490723092    -0.1061776848
  142  C 10  X     -0.0455971620     0.0459851864    -0.0651957313    -0.0392928366    -0.0693867781
  143  C 10  Y     -0.0136737373    -0.0791748396     0.0478538958     0.0643358987     0.0115080473
  144  C 10  Z      0.0321889921     0.0074976319     0.0065057697     0.0280899145    -0.0550605141
  145  C 10 XX      0.0079619885     0.0009026485     0.0025485554     0.0008972392    -0.0011402079
  146  C 10 YY     -0.0108708525    -0.0012607632    -0.0041726834    -0.0004540302     0.0046243079
  147  C 10 ZZ      0.0003910567     0.0018179001    -0.0008061252    -0.0000656452     0.0021569888
  148  C 10 XY     -0.0007881125     0.0036409298    -0.0008301035    -0.0011765296     0.0035453852
  149  C 10 XZ     -0.0052648528    -0.0018002736    -0.0021281020    -0.0001309798    -0.0005659220
  150  C 10 YZ      0.0043142922    -0.0001989153     0.0023853919     0.0010289013    -0.0023209253
  151  C 11  S     -0.0242662886    -0.0117057240    -0.0059542608    -0.0082563941     0.0182014050
  152  C 11  S      0.0583057843     0.0327742351     0.0119600458     0.0157660357    -0.0380782648
  153  C 11  S      0.0919582403     0.0012942607     0.0457660354     0.0476613053    -0.0448442369
  154  C 11  X     -0.0127228282     0.0015357547    -0.0120222564     0.0379678778    -0.0738780199
  155  C 11  Y     -0.1793186501    -0.1925602618     0.0375981667     0.0763640223     0.0013937204
  156  C 11  Z      0.0742440181     0.0784759435    -0.0139588713    -0.0078720533    -0.0841098790
  157  C 11  X     -0.0522764293     0.0163581453    -0.0202315876     0.0091991243    -0.0438023782
  158  C 11  Y     -0.0617658166    -0.0604108635    -0.0010408347     0.0191591445    -0.0193668782
  159  C 11  Z      0.0516184555     0.0180502363     0.0107274017     0.0130374712    -0.0381790854
  160  C 11 XX      0.0038970122     0.0044610883    -0.0013480076    -0.0003167407    -0.0001313826
  161  C 11 YY      0.0021376099    -0.0051582667     0.0046763604     0.0032204294    -0.0002937846
  162  C 11 ZZ      0.0001680431     0.0019935689    -0.0002251821     0.0020201759    -0.0054593346
  163  C 11 XY     -0.0075479019    -0.0005247408    -0.0014465764    -0.0020017355     0.0028227694
  164  C 11 XZ      0.0022441461    -0.0017168944     0.0017713435     0.0000315048     0.0006398201
  165  C 11 YZ      0.0044918071     0.0033814522    -0.0008900261    -0.0014767931     0.0023513843
  166  C 12  S      0.0281183981    -0.0046016393     0.0093407894    -0.0037811188     0.0035265882
  167  C 12  S     -0.0698370202     0.0092312284    -0.0220296945     0.0063168632    -0.0099645034
  168  C 12  S     -0.0949349136    -0.0153407043     0.0074949282     0.0423004254     0.0141629000
  169  C 12  X     -0.2125060832    -0.0631801760    -0.0410075898    -0.0091682215    -0.1553053561
  170  C 12  Y     -0.0750766870     0.0968432095    -0.0695877928    -0.0457998522     0.0400320193
  171  C 12  Z      0.1489401431     0.0018343532     0.0388431060     0.0663028475    -0.0582175924
  172  C 12  X     -0.0675321567    -0.0204174883     0.0078112089     0.0127322617    -0.0607209640
  173  C 12  Y     -0.0502331154    -0.0061008187    -0.0471065782    -0.0075665180     0.0195831797
  174  C 12  Z      0.0580590458     0.0140705674     0.0065291093     0.0207557193    -0.0472250747
  175  C 12 XX      0.0015157640    -0.0028959471     0.0015584726     0.0046538430    -0.0008964708
  176  C 12 YY     -0.0077150045     0.0037304173    -0.0022624766    -0.0010234794    -0.0036025021
  177  C 12 ZZ     -0.0006764153     0.0023380257    -0.0010359150    -0.0012444981     0.0053042567
  178  C 12 XY      0.0054484259     0.0078671028    -0.0019495509    -0.0011728313     0.0016785741
  179  C 12 XZ     -0.0054610904    -0.0005567303    -0.0008132461    -0.0013088583    -0.0042066200
  180  C 12 YZ     -0.0013416258    -0.0056556900     0.0014958354     0.0025280786    -0.0026789564
  181  C 13  S      0.0181046188     0.0213163903    -0.0011634061    -0.0019815585    -0.0027736514
  182  C 13  S     -0.0454510717    -0.0512543326     0.0016713215     0.0069435917     0.0051503566
  183  C 13  S     -0.0448453637    -0.0385329586    -0.0427969336    -0.0338594769     0.0204353354
  184  C 13  X     -0.0023275451    -0.0020118493    -0.0273875274     0.0229890586     0.0712533256
  185  C 13  Y     -0.1737418400    -0.1753218046     0.0023069882     0.0670455353    -0.0891581718
  186  C 13  Z      0.0673163908     0.0693376638     0.0082053227    -0.0066464073    -0.1107313384
  187  C 13  X     -0.0326613445     0.0116574287    -0.0100805081     0.0009103545     0.0149318560
  188  C 13  Y     -0.0439739380    -0.0609333045    -0.0083096402     0.0111700071    -0.0267975980
  189  C 13  Z      0.0348636364     0.0176106029     0.0063619127     0.0111601393    -0.0525897671
  190  C 13 XX     -0.0024218257    -0.0051924226     0.0002217375     0.0030267861     0.0002560913
  191  C 13 YY     -0.0014350954     0.0033026558    -0.0011418197    -0.0036914301    -0.0029726409
  192  C 13 ZZ      0.0005321606    -0.0026884569     0.0010462352     0.0002163681     0.0043023903
  193  C 13 XY      0.0077776581    -0.0000909757     0.0026196318     0.0006251426     0.0045639674
  194  C 13 XZ     -0.0030755000     0.0017592925    -0.0009127090    -0.0020897920    -0.0012339202
  195  C 13 YZ     -0.0048731384    -0.0024157301    -0.0012459144     0.0032387680    -0.0064055798
  196  C 14  S     -0.0087405058     0.0139541145    -0.0095898519    -0.0121289534    -0.0022286446
  197  C 14  S      0.0209077844    -0.0351380731     0.0220646343     0.0269001122     0.0100529871
  198  C 14  S      0.0300583828    -0.0482952511     0.0442427396     0.0678255395    -0.0254547666
  199  C 14  X      0.0020544010     0.1100994816    -0.0182171716    -0.0263499143    -0.1485456870
  200  C 14  Y      0.1195884209    -0.1227112811     0.1009146980     0.0293934183     0.0435813143
  201  C 14  Z     -0.0464952019    -0.0125594790    -0.0320319422     0.0297369204    -0.0247847230
  202  C 14  X     -0.0275792762     0.0262402561    -0.0144957737    -0.0177078936    -0.0481571276
  203  C 14  Y      0.0149531592    -0.0614909244     0.0441216689     0.0283700830    -0.0051620713
  204  C 14  Z      0.0096304909     0.0103191680    -0.0103604066     0.0125819351    -0.0190026346
  205  C 14 XX     -0.0079236380    -0.0029567633    -0.0018746500     0.0014884168     0.0003926502
  206  C 14 YY      0.0099362512     0.0038388799     0.0028580476     0.0007190839    -0.0041224970
  207  C 14 ZZ     -0.0001981019    -0.0031667389     0.0009355641     0.0016451957     0.0021652512
  208  C 14 XY      0.0007762182    -0.0048123214     0.0018433570     0.0002668818     0.0089516162
  209  C 14 XZ      0.0054521084     0.0024575167     0.0014054215    -0.0013619692     0.0005383573
  210  C 14 YZ     -0.0043694855     0.0003203163    -0.0019650932     0.0011747264    -0.0063620260
  211  C 15  S     -0.0198862931    -0.0045567423    -0.0032800045     0.0042442086    -0.0110483106
  212  C 15  S      0.0521423669     0.0106424358     0.0098105794    -0.0082185391     0.0217980616
  213  C 15  S      0.0361582663     0.0281288849    -0.0243752778    -0.0412209142     0.0454218488
  214  C 15  X     -0.2257618045    -0.0603570289    -0.0507073405     0.0031132278     0.0026273848
  215  C 15  Y     -0.0658761535     0.0943504353    -0.0847556651    -0.0034075418    -0.0655624070
  216  C 15  Z      0.1502206074     0.0012511643     0.0560419940     0.0304842974    -0.0775476000
  217  C 15  X     -0.0639311155    -0.0134914763    -0.0106511867     0.0112520857    -0.0178079969
  218  C 15  Y     -0.0278562937    -0.0050821947    -0.0156870063     0.0185262207    -0.0268506992
  219  C 15  Z      0.0460794889     0.0104499729     0.0093130512     0.0016463249    -0.0320796533
  220  C 15 XX     -0.0024252496     0.0048044063    -0.0040402308    -0.0041401577     0.0053598674
  221  C 15 YY      0.0050401117    -0.0025052476     0.0036500410     0.0016799344    -0.0008088355
  222  C 15 ZZ     -0.0002720072    -0.0012049358    -0.0001941910     0.0005307422     0.0000198320
  223  C 15 XY     -0.0049885510    -0.0075522793     0.0010751962     0.0007919147     0.0069618250
  224  C 15 XZ      0.0054651843    -0.0000606871     0.0029265006     0.0007704476    -0.0008926621
  225  C 15 YZ      0.0019094861     0.0055451895    -0.0019160344    -0.0010774220    -0.0032011101
  226  H 16  S      0.0336310497    -0.0662583523    -0.1420124246    -0.1222484824    -0.0264607932
  227  H 16  S      0.0200621855    -0.0200267699    -0.0456424136    -0.0495314812    -0.0087381782
  228  H 17  S     -0.0681249401     0.0390088046     0.1698756445    -0.0294315803    -0.0584047996
  229  H 17  S     -0.0184765840     0.0147787054     0.0640181507    -0.0115240836    -0.0168677787
  230  H 18  S     -0.0683683599     0.1417330450     0.1246241555     0.0522204336     0.0835156315
  231  H 18  S     -0.0228557346     0.0503190556     0.0467665260     0.0216600471     0.0381033861
  232  H 19  S     -0.0157609640     0.0794896114    -0.1823373998     0.0500593535     0.0444958173
  233  H 19  S     -0.0042077938     0.0301050716    -0.0653123400     0.0254367034     0.0163444667
  234  H 20  S     -0.0151879846     0.0936338685    -0.0478024479     0.1218398593    -0.1239816887
  235  H 20  S     -0.0074819574     0.0357663147    -0.0200251138     0.0509687089    -0.0548965826
  236  H 21  S      0.0682822599    -0.1555930724    -0.0888521740    -0.1199155769     0.0250911746
  237  H 21  S      0.0248399398    -0.0580637326    -0.0360802705    -0.0454764309     0.0060422594
  238  H 22  S     -0.1345133199    -0.1521073595     0.0395379406     0.0511454693     0.0094101514
  239  H 22  S     -0.0429126956    -0.0469106430     0.0140687754     0.0099663161     0.0330850873
  240  H 23  S      0.1984442968     0.0284743159     0.0410328313     0.0399647870     0.0740837711
  241  H 23  S      0.0780534783     0.0047226229     0.0117205537     0.0105037426     0.0324066179
  242  H 24  S      0.1313977415     0.1311229665     0.0058739306    -0.0599440441     0.0289260805
  243  H 24  S      0.0514070968     0.0512994159     0.0044138352    -0.0274557507     0.0144806192
  244  H 25  S     -0.0525972711     0.1205991149    -0.0555458785    -0.0215074644    -0.1225080857
  245  H 25  S     -0.0190959592     0.0462097415    -0.0206795816    -0.0087795307    -0.0580916288
  246  H 26  S     -0.2043828450    -0.0204255416    -0.0716848376    -0.0201814422     0.0458584764
  247  H 26  S     -0.0758990560    -0.0081892365    -0.0276818134    -0.0097866120     0.0204071012

                         41               42               43               44               45
                   -0.4129144694    -0.4085892051    -0.4023601847    -0.3958938108    -0.3940449419
    1  C  1  S      0.0113869202     0.0054653912    -0.0273485617    -0.0147536577    -0.0013516726
    2  C  1  S     -0.0234356045    -0.0155655634     0.0579244678     0.0393131623     0.0026280684
    3  C  1  S     -0.0646921980     0.0450427678     0.1117898745    -0.0051592385     0.0188313970
    4  C  1  X     -0.0404993522     0.0097139043    -0.0130550351     0.1284795557    -0.0488025680
    5  C  1  Y     -0.0344520104     0.0087960671    -0.0832129397    -0.0134182688     0.0103089764
    6  C  1  Z      0.0243203487    -0.0843353689     0.0075900172    -0.0788188161     0.0460936893
    7  C  1  X      0.0125949352    -0.0105718963    -0.0243847624     0.0906682881    -0.0266309000
    8  C  1  Y     -0.0827693259    -0.0004631600    -0.0610759929    -0.0125473455     0.0226155351
    9  C  1  Z      0.0261593887    -0.0373752231     0.0071407888    -0.0366736655     0.0232514438
   10  C  1 XX      0.0012115202    -0.0036818941    -0.0012574602     0.0036730167    -0.0037694400
   11  C  1 YY     -0.0001993399     0.0024606183     0.0015614483     0.0044701354     0.0044054020
   12  C  1 ZZ     -0.0048763298    -0.0015192919     0.0101783743    -0.0022157450     0.0000834512
   13  C  1 XY      0.0074038306    -0.0021368232    -0.0024358614    -0.0000251986     0.0019514549
   14  C  1 XZ      0.0011199717     0.0005706873    -0.0060761768     0.0007997649    -0.0027439913
   15  C  1 YZ     -0.0010806645     0.0031715850     0.0021615376     0.0047129066     0.0032156891
   16  C  2  S     -0.0268110147    -0.0030396610     0.0094517726     0.0049047324    -0.0034091133
   17  C  2  S      0.0615111173     0.0041409935    -0.0212673874    -0.0064351350     0.0089239693
   18  C  2  S      0.0951770620    -0.0617323652     0.0243751741     0.0364840068    -0.0251564153
   19  C  2  X      0.0034340836    -0.1027614589     0.0159005173     0.0672461222     0.0340050765
   20  C  2  Y      0.0760386618    -0.0032824527     0.0378251028    -0.0188270645     0.0245027776
   21  C  2  Z      0.0840609840     0.0786417152    -0.0809366028     0.0384520438     0.0904444670
   22  C  2  X     -0.0408639196    -0.0776946843     0.0088682291     0.0705643246     0.0247598678
   23  C  2  Y     -0.0209585096    -0.0046829616     0.0141598081     0.0025214761     0.0226378353
   24  C  2  Z      0.0719133925     0.0512315253    -0.0491978549     0.0027283099     0.0383606071
   25  C  2 XX      0.0078186563    -0.0022259486    -0.0066466165     0.0011212339     0.0105667442
   26  C  2 YY      0.0016756456     0.0065369007    -0.0018173032     0.0039083736     0.0004161419
   27  C  2 ZZ      0.0006004244    -0.0002948021     0.0028057294    -0.0060358858    -0.0094718533
   28  C  2 XY      0.0045355456    -0.0017481934     0.0024181611     0.0004572522     0.0038033505
   29  C  2 XZ     -0.0039307265    -0.0020345262    -0.0024060167     0.0050012132     0.0043841278
   30  C  2 YZ      0.0022878167     0.0036118164    -0.0015352675    -0.0002681555     0.0015035822
   31  C  3  S      0.0122844631    -0.0012916134    -0.0028489332     0.0045123853     0.0016576261
   32  C  3  S     -0.0323288697     0.0021281858     0.0075724902    -0.0112750403    -0.0030115951
   33  C  3  S      0.0134567872    -0.0149643206    -0.0562975621     0.0186823799    -0.0227655292
   34  C  3  X      0.0460854250    -0.0695719953     0.1159294592    -0.1384470029     0.0565145030
   35  C  3  Y     -0.2821402243    -0.0429574558     0.0166248767     0.0039194999     0.0392433257
   36  C  3  Z     -0.0895648689     0.0114359645     0.1515749490    -0.0788568041     0.0278721391
   37  C  3  X      0.0172551899    -0.0540489186     0.0447001667    -0.0486022509     0.0257640949
   38  C  3  Y     -0.1232549332    -0.0295497088     0.0061885198     0.0050135461     0.0196480280
   39  C  3  Z     -0.0677082119     0.0003474515     0.0924225806    -0.0534689004     0.0229132382
   40  C  3 XX     -0.0014987923    -0.0032397729     0.0019309762    -0.0047583408     0.0033771610
   41  C  3 YY     -0.0045118080     0.0027362446     0.0066424863    -0.0022117675    -0.0024348946
   42  C  3 ZZ      0.0025280576     0.0009500211    -0.0065879273     0.0040898057    -0.0014004245
   43  C  3 XY      0.0035967535    -0.0015420036    -0.0036370940     0.0023825256    -0.0003064202
   44  C  3 XZ      0.0012387434     0.0003570081    -0.0083265599     0.0097218949    -0.0037082591
   45  C  3 YZ     -0.0115890951    -0.0050194626    -0.0065200888     0.0076588720     0.0027878935
   46  C  4  S      0.0111705221     0.0086661676     0.0233436858    -0.0161643838     0.0021650748
   47  C  4  S     -0.0227268025    -0.0163909701    -0.0545064016     0.0341953291    -0.0062588514
   48  C  4  S     -0.0694372924    -0.0635287408    -0.0191158838     0.0536983988     0.0305928903
   49  C  4  X      0.0254553151     0.0204908937     0.0057735926    -0.0375568990    -0.0211040139
   50  C  4  Y      0.0153851905     0.0556949582     0.0295480242    -0.0483678720    -0.0082307702
   51  C  4  Z      0.0809923138     0.0095281774    -0.1959172172     0.1681012365    -0.0432095257
   52  C  4  X      0.0033808734     0.0055704514     0.0135940661    -0.0139425832    -0.0060851210
   53  C  4  Y     -0.0143250351     0.0110694167     0.0237769171    -0.0225466550     0.0105440424
   54  C  4  Z      0.0296930353    -0.0010491402    -0.0778186416     0.0793045295    -0.0112484607
   55  C  4 XX      0.0015285849     0.0000512014    -0.0017115767    -0.0006285478    -0.0001739832
   56  C  4 YY     -0.0067990138    -0.0063298575     0.0023222071     0.0001759333     0.0033530153
   57  C  4 ZZ      0.0011068814     0.0026487258    -0.0101066857     0.0063657265    -0.0045667729
   58  C  4 XY     -0.0026540300     0.0008386194     0.0002310477    -0.0029077422    -0.0011152558
   59  C  4 XZ      0.0046872770    -0.0020449597    -0.0047306014     0.0025494328     0.0003500278
   60  C  4 YZ     -0.0109409681    -0.0071684523    -0.0005328807     0.0038117364     0.0031841680
   61  C  5  S     -0.0155166665     0.0106892727    -0.0004720365    -0.0105961041    -0.0146604300
   62  C  5  S      0.0323929989    -0.0295109326     0.0046946260     0.0244264332     0.0386981605
   63  C  5  S      0.0742839839     0.0285575829    -0.0461567269     0.0295585597    -0.0282980042
   64  C  5  X     -0.0281673752     0.0133066017     0.0042122034    -0.0393054637    -0.0202062569
   65  C  5  Y     -0.0104795232    -0.1025592041    -0.0887704706     0.1422485376     0.0471243431
   66  C  5  Z     -0.0823744121    -0.1337551811     0.0376188535     0.0452617765     0.0850749395
   67  C  5  X     -0.0184357897     0.0156682004     0.0006902072    -0.0263044788    -0.0282987943
   68  C  5  Y     -0.0215904565    -0.0577576494    -0.0461114638     0.0757231008     0.0262319984
   69  C  5  Z     -0.0171830008    -0.0416864026     0.0003255076     0.0242960850     0.0137450928
   70  C  5 XX      0.0002671775     0.0003275559     0.0000431054    -0.0016560495     0.0005313687
   71  C  5 YY     -0.0067829659    -0.0051455521     0.0039371801    -0.0010415815     0.0067582572
   72  C  5 ZZ      0.0129649350     0.0010712395    -0.0044511023     0.0071029130    -0.0009797712
   73  C  5 XY     -0.0016817574    -0.0019866833    -0.0014044559     0.0017326256     0.0021688830
   74  C  5 XZ      0.0010003474     0.0010249118    -0.0020769540    -0.0006228112     0.0013117243
   75  C  5 YZ     -0.0051134093    -0.0077789054     0.0041665181     0.0009477421     0.0049155200
   76  C  6  S     -0.0064433807    -0.0003951255    -0.0102042721     0.0048903696     0.0027888941
   77  C  6  S      0.0225486175     0.0016073631     0.0224250156    -0.0088398986    -0.0076184593
   78  C  6  S     -0.0328072315    -0.0316463993     0.0412020779    -0.0178914154     0.0507396280
   79  C  6  X      0.0402000550     0.1153213074    -0.0491306444    -0.0531372345    -0.0074225399
   80  C  6  Y     -0.1657244018     0.0288388892    -0.0277637242    -0.0346522071     0.0054770468
   81  C  6  Z      0.2001175231     0.1384636741     0.0630339640    -0.0870616901    -0.1427129870
   82  C  6  X      0.0096953324     0.0532978069    -0.0343482125    -0.0079220394    -0.0054747052
   83  C  6  Y     -0.0465929358     0.0280391823    -0.0257062355    -0.0132088083    -0.0148664329
   84  C  6  Z      0.1021112602     0.0669144194     0.0230781589    -0.0413542382    -0.0669509416
   85  C  6 XX      0.0094351901     0.0058373398     0.0003099935    -0.0035398624     0.0015020585
   86  C  6 YY     -0.0162649130    -0.0013871737     0.0034787348    -0.0027638053     0.0012187041
   87  C  6 ZZ      0.0087829309    -0.0035569068    -0.0001073785     0.0045172165    -0.0038138928
   88  C  6 XY      0.0030929989    -0.0040907985     0.0031577285     0.0025420333     0.0009060735
   89  C  6 XZ     -0.0047993579    -0.0056924766    -0.0041697461     0.0088411997     0.0052143335
   90  C  6 YZ     -0.0006608722    -0.0063271032    -0.0029555579     0.0038712286     0.0054823500
   91  C  7  S      0.0029040158    -0.0011299150    -0.0065606194     0.0005508088     0.0087359071
   92  C  7  S     -0.0075777214     0.0042516799     0.0175382718    -0.0061338441    -0.0216363261
   93  C  7  S     -0.0014331659     0.0153061152     0.0125897641     0.0200175969    -0.0328000567
   94  C  7  X     -0.0868017465    -0.0615581760    -0.0339459140     0.1355573721    -0.0391164859
   95  C  7  Y      0.2918751723     0.0187111009    -0.0247333162    -0.0006888017    -0.0697882049
   96  C  7  Z     -0.0922648169    -0.0890857325    -0.1151290922     0.0907220321     0.0984677338
   97  C  7  X     -0.0385688664    -0.0239842876    -0.0153772004     0.0704992471    -0.0198219365
   98  C  7  Y      0.1339929093     0.0082317275    -0.0160108302    -0.0045331385    -0.0396098491
   99  C  7  Z     -0.0440895960    -0.0449944001    -0.0528994068     0.0345553751     0.0538896759
  100  C  7 XX      0.0049999830     0.0024820805     0.0009494073    -0.0086546489     0.0033791071
  101  C  7 YY     -0.0115466685     0.0023077484     0.0029950777    -0.0000017066    -0.0032532696
  102  C  7 ZZ      0.0058768130    -0.0045202578    -0.0017407086     0.0074630590    -0.0034414571
  103  C  7 XY      0.0076951939     0.0027178290    -0.0056046051     0.0046843866    -0.0032611343
  104  C  7 XZ     -0.0052027852    -0.0077902524    -0.0049700693     0.0103411078     0.0018259773
  105  C  7 YZ     -0.0100785966    -0.0048085104    -0.0076845762     0.0078507782     0.0039965798
  106  C  8  S      0.0278651717    -0.0464997557     0.0071610834    -0.0035420469     0.0012013808
  107  C  8  S     -0.0604284294     0.0975290983    -0.0139379667     0.0148635203    -0.0043318832
  108  C  8  S      0.0158857567     0.0631100818    -0.0108414540    -0.0341976808    -0.0075834268
  109  C  8  X     -0.0060968017     0.0899053404    -0.1505084986     0.0427669285     0.1695901451
  110  C  8  Y      0.0187376629     0.1717115935    -0.0072779535     0.0888341836     0.0149643994
  111  C  8  Z      0.1593049269    -0.0888015028    -0.0339522688     0.1212092283     0.2177779233
  112  C  8  X     -0.0032256739    -0.0478243336    -0.0462507874     0.0601793450     0.0914053227
  113  C  8  Y      0.0125704255     0.0080197153     0.0297070977     0.0864222775     0.0000927148
  114  C  8  Z      0.0848778065     0.0293838594    -0.0488418581     0.0326808306     0.1253564064
  115  C  8 XX      0.0004256586    -0.0020571266    -0.0033122104     0.0000968305     0.0086285307
  116  C  8 YY     -0.0012700159     0.0029887106     0.0027410086     0.0055246377    -0.0007174261
  117  C  8 ZZ     -0.0038302308     0.0000452372     0.0035753840    -0.0035432390    -0.0090779340
  118  C  8 XY      0.0017189213    -0.0012591003     0.0014136284     0.0052732247     0.0024140772
  119  C  8 XZ      0.0007390190     0.0024756385    -0.0008624195     0.0034539930     0.0017594925
  120  C  8 YZ      0.0015237441     0.0007372545    -0.0034549487    -0.0012477231     0.0058143280
  121  N  9  S      0.0490774473    -0.0988975532     0.0328876372    -0.0011602281    -0.0024267705
  122  N  9  S      0.1028580681    -0.2083631920     0.0694486369     0.0005125200    -0.0059198459
  123  N  9  S      0.1501917144    -0.2377690882     0.0789900946    -0.0551824793     0.0040826267
  124  N  9  X     -0.1474424826     0.2632593678     0.0057260966    -0.0123720020    -0.1567821732
  125  N  9  Y     -0.1323282230     0.1205668777    -0.1003746468    -0.0790795024    -0.0049276019
  126  N  9  Z     -0.0165706248    -0.1976740981     0.1344763402    -0.1277947461    -0.2071146222
  127  N  9  X      0.0757010022    -0.1432480158    -0.0035519103     0.0169068803     0.0864276726
  128  N  9  Y      0.0664712183    -0.0644578055     0.0557845672     0.0533445214     0.0010292218
  129  N  9  Z      0.0142719579     0.1083918300    -0.0750040723     0.0646136968     0.1192061070
  130  N  9 XX     -0.0033553455     0.0029719616     0.0078177140    -0.0021293425    -0.0143041937
  131  N  9 YY     -0.0012095414    -0.0095596818    -0.0009935360    -0.0059044388    -0.0006628899
  132  N  9 ZZ      0.0100654819    -0.0037889050    -0.0034848553     0.0090212764     0.0144364397
  133  N  9 XY     -0.0095465049     0.0099790322    -0.0024029442    -0.0048958450    -0.0068792675
  134  N  9 XZ      0.0014426022    -0.0140891589     0.0043906207    -0.0052636241    -0.0044011417
  135  N  9 YZ      0.0019096122    -0.0072815759     0.0078939017    -0.0017354239    -0.0082606147
  136  C 10  S      0.0012586522    -0.0052072311     0.0125093626     0.0033298585     0.0003931769
  137  C 10  S     -0.0040280003     0.0116293851    -0.0275780497    -0.0070842648    -0.0008311445
  138  C 10  S     -0.0373470187    -0.0044733034    -0.0308599995     0.0119709788    -0.0034501348
  139  C 10  X      0.0400994548    -0.0432893548    -0.0909180878    -0.0324290227    -0.0808571586
  140  C 10  Y     -0.0040462936     0.0036197904     0.0116976226     0.1280491734    -0.1217224805
  141  C 10  Z     -0.0174210023    -0.1159584832    -0.0991512140    -0.0651380264    -0.0398725814
  142  C 10  X      0.0535609182    -0.0087058799    -0.0154216840     0.0091064668    -0.0647884204
  143  C 10  Y      0.0015935132     0.0006718511    -0.0170482932     0.0265650197    -0.0579414793
  144  C 10  Z     -0.0311345417    -0.0690265003    -0.0645083417    -0.0394933363    -0.0192354218
  145  C 10 XX      0.0013257053    -0.0006767612    -0.0013242140     0.0022512734    -0.0055622704
  146  C 10 YY     -0.0020284951     0.0014238979    -0.0010682137     0.0001638152     0.0041892813
  147  C 10 ZZ     -0.0003134535     0.0012657711    -0.0024641722    -0.0029077637     0.0009593466
  148  C 10 XY      0.0006696424     0.0016622977    -0.0078369186    -0.0076991659     0.0035005153
  149  C 10 XZ     -0.0008424606    -0.0014254307    -0.0005204536     0.0006044037    -0.0020292531
  150  C 10 YZ      0.0002941111     0.0004407161     0.0074087339     0.0057217359     0.0016655793
  151  C 11  S     -0.0049423542     0.0024525812    -0.0145321883    -0.0022967193     0.0015093325
  152  C 11  S      0.0098610401    -0.0075038485     0.0324795358     0.0110763679    -0.0069575920
  153  C 11  S     -0.0180638154    -0.0181724744     0.0273930019    -0.0289187509     0.0415449089
  154  C 11  X     -0.0360585741    -0.0761640784     0.0285587971     0.0409459120    -0.0292994610
  155  C 11  Y      0.0235529285    -0.0051795928    -0.1233257490    -0.1654320084     0.0398342926
  156  C 11  Z      0.0174211869    -0.0662230196    -0.1023034697     0.0086906379    -0.1287063773
  157  C 11  X      0.0027398471    -0.0346644594     0.0125584901     0.0368465929    -0.0308083654
  158  C 11  Y      0.0074536275     0.0236680820    -0.0626128479    -0.0471647874    -0.0046069424
  159  C 11  Z      0.0022342246    -0.0518450219    -0.0605099053    -0.0151658739    -0.0457397907
  160  C 11 XX      0.0008569730     0.0028031305     0.0042379004     0.0082195563    -0.0058938717
  161  C 11 YY     -0.0000798251    -0.0008318657     0.0027616272    -0.0082889399     0.0102147204
  162  C 11 ZZ      0.0013576267    -0.0032485232    -0.0030222686    -0.0019169600    -0.0033206432
  163  C 11 XY      0.0019794800     0.0026354690    -0.0017803829    -0.0070592289     0.0054608048
  164  C 11 XZ     -0.0011036630    -0.0012912450     0.0004713091    -0.0020110226     0.0017766063
  165  C 11 YZ     -0.0008544366     0.0029365615     0.0056335377     0.0097731080    -0.0012376717
  166  C 12  S      0.0077738791     0.0021359755    -0.0045772119    -0.0093241935     0.0008981333
  167  C 12  S     -0.0143021371    -0.0066245780     0.0118146189     0.0177474534    -0.0001944963
  168  C 12  S     -0.0026893585     0.0055098014     0.0164881227     0.0567239949    -0.0333523556
  169  C 12  X      0.0493843096    -0.0854062395     0.0699052096    -0.0050384762    -0.0359462981
  170  C 12  Y     -0.0191391988    -0.0379821687    -0.1449500809    -0.1506048800     0.0440812444
  171  C 12  Z     -0.0180051082    -0.0520995062    -0.1165345534     0.0168926575    -0.1419315771
  172  C 12  X      0.0138288528    -0.0424356093     0.0175485759     0.0151431004    -0.0356654901
  173  C 12  Y      0.0081177602    -0.0013877692    -0.0634824147    -0.0775635363     0.0049941074
  174  C 12  Z     -0.0085873038    -0.0400875718    -0.0588949706    -0.0051226863    -0.0649787803
  175  C 12 XX     -0.0015243086     0.0003725904    -0.0045801327     0.0066685145    -0.0096157238
  176  C 12 YY     -0.0005597035    -0.0047502611     0.0014254112    -0.0050058701     0.0054135838
  177  C 12 ZZ     -0.0015819601     0.0041723283     0.0022882612     0.0021168451     0.0029877755
  178  C 12 XY     -0.0014719057    -0.0005236120    -0.0078182241    -0.0027671635    -0.0020468367
  179  C 12 XZ      0.0013967756    -0.0040999210     0.0012269133    -0.0040266127     0.0014822212
  180  C 12 YZ      0.0008929873     0.0001020317     0.0026346632     0.0039522884    -0.0017349024
  181  C 13  S     -0.0058249914    -0.0045930401     0.0023310920     0.0020194981     0.0021114856
  182  C 13  S      0.0135311937     0.0117820275    -0.0027942813     0.0017568858    -0.0089890180
  183  C 13  S      0.0186599115     0.0222179632    -0.0483809405    -0.0887916955     0.0315949908
  184  C 13  X     -0.0235398751     0.0250069883    -0.1759240048    -0.0211528980    -0.0956171111
  185  C 13  Y      0.0237304992    -0.0015821071     0.0675852944     0.1297765359    -0.1223069479
  186  C 13  Z      0.0078535332    -0.1120903610    -0.0513364542    -0.0769395347    -0.0489340077
  187  C 13  X     -0.0082037767    -0.0021329549    -0.0750877175    -0.0065583806    -0.0462666228
  188  C 13  Y      0.0094851545    -0.0018529153    -0.0017084201     0.0082184668    -0.0352732059
  189  C 13  Z      0.0022700741    -0.0509762302    -0.0258751110    -0.0214252384    -0.0443167772
  190  C 13 XX      0.0003095217     0.0032224936     0.0018562581     0.0085076072    -0.0068165756
  191  C 13 YY      0.0016890241    -0.0054650096    -0.0038959921    -0.0116372269     0.0047506616
  192  C 13 ZZ      0.0000572352     0.0032775213     0.0000164862    -0.0004415865     0.0030620459
  193  C 13 XY     -0.0011478064    -0.0005224773    -0.0109097368    -0.0080210232     0.0003852106
  194  C 13 XZ      0.0007399303    -0.0012949307     0.0026878727    -0.0019782540     0.0031214445
  195  C 13 YZ      0.0003121157    -0.0017628773     0.0021739905     0.0081318242    -0.0089944850
  196  C 14  S      0.0033058297    -0.0025891092     0.0031901242     0.0011495091    -0.0005355756
  197  C 14  S     -0.0071344391     0.0077987772    -0.0138736933    -0.0083410972     0.0025801624
  198  C 14  S     -0.0130040943    -0.0154217822     0.0555486572     0.0477765066    -0.0077129968
  199  C 14  X      0.0175090771    -0.1051322147     0.0791484175    -0.0059221363    -0.0147506173
  200  C 14  Y     -0.0007402785    -0.0264866233    -0.1420563008    -0.1883263163     0.0613286925
  201  C 14  Z     -0.0043038513    -0.0209030569    -0.1100789345     0.0393959118    -0.1582665092
  202  C 14  X      0.0104698961    -0.0363331393    -0.0021735610    -0.0279527291    -0.0086254566
  203  C 14  Y     -0.0007251685    -0.0216877305    -0.0338972719    -0.0539721263     0.0146662770
  204  C 14  Z     -0.0018416243    -0.0193368326    -0.0512917935     0.0178410176    -0.0795860988
  205  C 14 XX      0.0003520530     0.0038497185     0.0061590946     0.0077481077    -0.0011488238
  206  C 14 YY     -0.0009867283    -0.0047153093     0.0007649269    -0.0030135358     0.0016429780
  207  C 14 ZZ     -0.0002633781     0.0009446165    -0.0049387048    -0.0029020488    -0.0009574682
  208  C 14 XY     -0.0001126421     0.0032308596    -0.0140334811    -0.0106072421     0.0022154836
  209  C 14 XZ     -0.0004949644     0.0000093723     0.0047437738    -0.0001622936     0.0050585333
  210  C 14 YZ      0.0005919421    -0.0028603311     0.0026402286     0.0057664795    -0.0065748846
  211  C 15  S      0.0052716100     0.0003769612     0.0075190892     0.0009776703    -0.0018705865
  212  C 15  S     -0.0124484311    -0.0032148151    -0.0137801409    -0.0035609050     0.0069720229
  213  C 15  S     -0.0068135865     0.0384900993    -0.0660270876    -0.0170823240    -0.0158707417
  214  C 15  X      0.0379188888     0.0149220790    -0.1314310724    -0.0515791178    -0.0797926325
  215  C 15  Y     -0.0139268390    -0.0162393114     0.0690986697     0.1854603565    -0.1377582483
  216  C 15  Z     -0.0099925324    -0.0978263285    -0.0772056109    -0.0748034531    -0.0414104593
  217  C 15  X      0.0151024248    -0.0195351399    -0.0323398039    -0.0200432287    -0.0311162720
  218  C 15  Y     -0.0105168482    -0.0079611682     0.0197975237     0.0627779991    -0.0548437254
  219  C 15  Z     -0.0025171920    -0.0367939409    -0.0557593783    -0.0330537238    -0.0413595662
  220  C 15 XX      0.0000715461     0.0053838030     0.0018022678     0.0068780984    -0.0018543327
  221  C 15 YY     -0.0014122582    -0.0027467562     0.0016519010    -0.0049598148     0.0063892707
  222  C 15 ZZ     -0.0000115712    -0.0015013068    -0.0072947567    -0.0018128947    -0.0050529050
  223  C 15 XY      0.0007434715     0.0046303238    -0.0066057996    -0.0043247684     0.0019229406
  224  C 15 XZ     -0.0008862339    -0.0011969962     0.0063608475    -0.0014606721     0.0063496725
  225  C 15 YZ     -0.0001099695    -0.0012533038     0.0035936264     0.0048246126    -0.0020335352
  226  H 16  S      0.1301893241     0.0539189387     0.0687520923    -0.0489245378    -0.0278203724
  227  H 16  S      0.0540728612     0.0225543781     0.0230708850    -0.0167350855    -0.0165752197
  228  H 17  S     -0.0799661104    -0.0642565513     0.0457965275    -0.0184873502     0.0329165465
  229  H 17  S     -0.0365324940    -0.0209779103     0.0246429364    -0.0066160773     0.0210586315
  230  H 18  S      0.1015716779     0.0801959361    -0.0593577655     0.0178998107    -0.0509729912
  231  H 18  S      0.0405335632     0.0348991601    -0.0205509274     0.0035143160    -0.0333826610
  232  H 19  S     -0.1798428125    -0.0019579564    -0.0065537983    -0.0235932593     0.0151189936
  233  H 19  S     -0.0791993248     0.0014966321     0.0000025070    -0.0074023231     0.0041034394
  234  H 20  S      0.0709364339     0.0435260138     0.0167247520    -0.1149375054     0.0452149436
  235  H 20  S      0.0325308001     0.0191709845     0.0060346900    -0.0512200246     0.0234716893
  236  H 21  S     -0.0212921284    -0.0926158907    -0.1073007086     0.1439142421     0.0225451789
  237  H 21  S     -0.0078000050    -0.0422087328    -0.0509063776     0.0664247438     0.0141790105
  238  H 22  S      0.0086241628    -0.0058688589    -0.0509140552    -0.1500832674     0.0924077231
  239  H 22  S      0.0096613551    -0.0387151007    -0.0204271246    -0.0802582837     0.0485459740
  240  H 23  S     -0.0358692960     0.0502039000    -0.0778556841     0.0535565549    -0.0639250962
  241  H 23  S     -0.0076653123     0.0273853778    -0.0345815769     0.0188950198    -0.0332209163
  242  H 24  S     -0.0059017965    -0.0404380673    -0.0639643974    -0.1531088581     0.1019022382
  243  H 24  S     -0.0043507117    -0.0200743291    -0.0330852668    -0.0774055736     0.0521216567
  244  H 25  S      0.0076941940    -0.0468245896     0.1632582570     0.1249024974    -0.0344802040
  245  H 25  S      0.0032061599    -0.0228324828     0.0804907528     0.0636758481    -0.0176956271
  246  H 26  S      0.0244953517     0.0592504303    -0.0646275869     0.0328528904    -0.0686436045
  247  H 26  S      0.0103668312     0.0299141519    -0.0328440062     0.0165453368    -0.0339198350

                         46               47               48               49               50
                   -0.3813048707    -0.3514593239    -0.3379134334    -0.2750037859    -0.2738165617
    1  C  1  S     -0.0010901171     0.0159847432     0.0088935115    -0.0071658259    -0.0129214000
    2  C  1  S      0.0009593261    -0.0436006989    -0.0269838198     0.0179704752     0.0289618582
    3  C  1  S     -0.0430821778     0.0337831707    -0.0092649346     0.0283969094     0.0815466442
    4  C  1  X     -0.1497499774    -0.0234911749    -0.0393450028    -0.0226440960    -0.0394700341
    5  C  1  Y      0.0565763340    -0.1604752670     0.0168348254    -0.0005594042    -0.0002864882
    6  C  1  Z      0.1006077793    -0.0519868798    -0.2078505690     0.0075083100     0.0097889796
    7  C  1  X     -0.0834836511    -0.0396153050    -0.0872448371    -0.0253584920    -0.0159261615
    8  C  1  Y      0.0554860163    -0.0514883907     0.0036988964     0.0039806721    -0.0129619260
    9  C  1  Z      0.0438103054    -0.0404064540    -0.1065467263     0.0038059480    -0.0117401716
   10  C  1 XX      0.0051489212     0.0020982679    -0.0053582745    -0.0031181154    -0.0071040538
   11  C  1 YY     -0.0096392172    -0.0087201995    -0.0021545040     0.0057795860     0.0088019410
   12  C  1 ZZ      0.0054654122     0.0002138195     0.0040707746     0.0000066963     0.0022782223
   13  C  1 XY      0.0045723026    -0.0043580429     0.0005698515     0.0022299667     0.0020195894
   14  C  1 XZ     -0.0075155054     0.0010301559     0.0048513998    -0.0059426783    -0.0107493976
   15  C  1 YZ     -0.0000527924     0.0035432746    -0.0026280613     0.0062435162     0.0092573933
   16  C  2  S      0.0150191282     0.0127596577     0.0216025989    -0.0090297441    -0.0166276614
   17  C  2  S     -0.0346665477    -0.0331056383    -0.0548125813     0.0229608835     0.0429120508
   18  C  2  S     -0.0304922032    -0.0183816869    -0.0173586490     0.0069158166     0.0057420394
   19  C  2  X      0.0638908052    -0.0713160603     0.0532396982     0.0055795484     0.0096001532
   20  C  2  Y      0.0096133750     0.1057116233    -0.1140992134     0.0235791657     0.0388589853
   21  C  2  Z     -0.0389303280    -0.0538218628    -0.1259505037     0.0618297004     0.1050761295
   22  C  2  X      0.0309247493    -0.0796453768     0.0469065430     0.0148298280     0.0026107830
   23  C  2  Y      0.0052005777     0.0898579722    -0.0954378759     0.0234154670     0.0430581078
   24  C  2  Z     -0.0218792237    -0.0403452479    -0.0958647890     0.0468483176     0.0855039252
   25  C  2 XX     -0.0031105111     0.0125947894    -0.0077621023     0.0007963168     0.0015122420
   26  C  2 YY     -0.0020419529    -0.0129080870     0.0056395876     0.0017854930     0.0036989645
   27  C  2 ZZ     -0.0026693108    -0.0050172638    -0.0083135257     0.0012458487     0.0021175002
   28  C  2 XY      0.0083074659    -0.0023571183     0.0112428850    -0.0016068216    -0.0023479625
   29  C  2 XZ      0.0017227867    -0.0019370755     0.0065553614    -0.0025519030    -0.0048938477
   30  C  2 YZ     -0.0054695458     0.0123689067     0.0052944051    -0.0017605190    -0.0021615707
   31  C  3  S     -0.0019915231    -0.0082050946    -0.0052672581     0.0007721142     0.0025619658
   32  C  3  S      0.0036633116     0.0205534184     0.0141504910    -0.0016975167    -0.0072699533
   33  C  3  S      0.0019237388    -0.0166103870    -0.0702090933    -0.0340497754    -0.0152969417
   34  C  3  X      0.2079297704     0.0089205566    -0.0562226938     0.0308694177     0.0474160488
   35  C  3  Y      0.0421754195     0.0603765588     0.0307346975    -0.0038571363    -0.0055480366
   36  C  3  Z      0.0318348362     0.0405493772     0.0927301924     0.0080917286     0.0009395053
   37  C  3  X      0.1252400485    -0.0064592600    -0.0429019169     0.0127195671     0.0292891376
   38  C  3  Y      0.0106900462     0.0256739975     0.0163703374    -0.0253909878    -0.0119925028
   39  C  3  Z      0.0188870899     0.0300766737     0.0895716097     0.0004747082    -0.0101160288
   40  C  3 XX      0.0049782255    -0.0024863661    -0.0124419195     0.0023765477     0.0047396871
   41  C  3 YY     -0.0014721820     0.0039634950     0.0099873948    -0.0009373248    -0.0028605411
   42  C  3 ZZ     -0.0038082900     0.0017647016     0.0049111068    -0.0019467229    -0.0035237413
   43  C  3 XY      0.0009044575    -0.0072538953    -0.0021767830     0.0007020385     0.0014473740
   44  C  3 XZ     -0.0098646524    -0.0062975266    -0.0054771031    -0.0008731076    -0.0002171579
   45  C  3 YZ     -0.0018065388     0.0015074957    -0.0023667627     0.0000510024     0.0002965058
   46  C  4  S      0.0159644347     0.0153987133     0.0289002234     0.0034301214     0.0000389486
   47  C  4  S     -0.0385600000    -0.0360640967    -0.0725658208    -0.0064074626     0.0036566587
   48  C  4  S      0.0003567756    -0.0218130105    -0.0029441898    -0.0185651494    -0.0232336662
   49  C  4  X      0.0293412063     0.1065640106     0.1508429947    -0.0602152199    -0.1143720320
   50  C  4  Y     -0.0248474590     0.0207991294    -0.0302012142     0.0190647849     0.0156989772
   51  C  4  Z     -0.1373670733    -0.0831363190    -0.0793438120    -0.0020858781     0.0092858002
   52  C  4  X      0.0181717995     0.0706026041     0.1201506890    -0.0405981064    -0.0929926507
   53  C  4  Y      0.0102851224     0.0212031785    -0.0028216727     0.0108445171     0.0044658694
   54  C  4  Z     -0.0624714989    -0.0453435687    -0.0262837234     0.0098596291     0.0056065790
   55  C  4 XX      0.0015225287     0.0020093128     0.0015151705    -0.0004174800    -0.0004214516
   56  C  4 YY      0.0033521221    -0.0047775179    -0.0065013158     0.0008732068     0.0021693588
   57  C  4 ZZ     -0.0108498114    -0.0031973665    -0.0066321510    -0.0022193258    -0.0017692196
   58  C  4 XY      0.0012449324     0.0048224138     0.0068825928    -0.0044995777    -0.0072768761
   59  C  4 XZ      0.0012994663    -0.0034796995    -0.0058341159     0.0015842374     0.0027745602
   60  C  4 YZ      0.0043404532    -0.0014485313     0.0010922200    -0.0005964124     0.0000999552
   61  C  5  S     -0.0097179333     0.0081109276     0.0034088372    -0.0041231914    -0.0038100832
   62  C  5  S      0.0251511036    -0.0175367834    -0.0144707661     0.0137572592     0.0150450692
   63  C  5  S     -0.0402744749    -0.0279793219    -0.0023807408    -0.0111937635    -0.0096195275
   64  C  5  X     -0.0023331262     0.1215377821     0.1366080227    -0.0829631005    -0.1456635369
   65  C  5  Y      0.0214837433    -0.0831761706    -0.0139930213     0.0113243815     0.0334412360
   66  C  5  Z      0.0882448683    -0.0659015979    -0.0192377752     0.0224306416     0.0355475929
   67  C  5  X     -0.0062520750     0.0758339271     0.1025981948    -0.0724738588    -0.1191235704
   68  C  5  Y      0.0172634796    -0.0395466592    -0.0056262903     0.0038979097     0.0161219583
   69  C  5  Z      0.0203125282    -0.0380875388    -0.0067735579     0.0017453818     0.0093720868
   70  C  5 XX     -0.0005298838     0.0019985536     0.0010811878    -0.0006394530    -0.0014648166
   71  C  5 YY      0.0067000646    -0.0001421019    -0.0001271792     0.0014889717     0.0015451929
   72  C  5 ZZ     -0.0027099581    -0.0038127524    -0.0016859955     0.0011631624     0.0018360320
   73  C  5 XY     -0.0018991431    -0.0018269067    -0.0107934020     0.0029686094     0.0052123966
   74  C  5 XZ     -0.0002252911     0.0039936163     0.0015452633    -0.0013281365    -0.0023476735
   75  C  5 YZ      0.0070661801    -0.0012404682     0.0026202373     0.0002504589     0.0005203700
   76  C  6  S      0.0035503176    -0.0148796041    -0.0019031687     0.0011843777     0.0019498052
   77  C  6  S     -0.0101475788     0.0391686095     0.0015714245    -0.0026060644    -0.0029723374
   78  C  6  S      0.0279303924    -0.0072345237     0.0341675699     0.0094782214    -0.0089211164
   79  C  6  X     -0.1130883091     0.1263589622    -0.1363509258     0.0164742160     0.0277955150
   80  C  6  Y     -0.0146631765     0.0200265429     0.0100542596    -0.0051540409    -0.0106817818
   81  C  6  Z     -0.0710815444     0.0312122638     0.0556644551    -0.0211139259    -0.0381527614
   82  C  6  X     -0.0685065391     0.0445732841    -0.0672644411     0.0111989736     0.0123356401
   83  C  6  Y     -0.0249846890     0.0218952253    -0.0006388621    -0.0069474738    -0.0051836262
   84  C  6  Z     -0.0374311892     0.0318969908     0.0431173366    -0.0267590894    -0.0359157992
   85  C  6 XX     -0.0035920791     0.0024181791    -0.0125032783     0.0044186111     0.0077306647
   86  C  6 YY      0.0021920794     0.0045199115     0.0078080018    -0.0019391030    -0.0037956512
   87  C  6 ZZ     -0.0005276910     0.0002455173     0.0046577962    -0.0026250528    -0.0039279177
   88  C  6 XY      0.0032969364    -0.0032768517    -0.0005343879     0.0012825261     0.0022586841
   89  C  6 XZ      0.0013293149    -0.0077115285    -0.0028913926     0.0035169927     0.0063593773
   90  C  6 YZ      0.0028344178    -0.0021840082    -0.0024456608     0.0002989775     0.0003682742
   91  C  7  S      0.0013805005    -0.0136504194    -0.0204504453     0.0069047498     0.0123467003
   92  C  7  S     -0.0021100059     0.0388907911     0.0587489633    -0.0225330976    -0.0381468986
   93  C  7  S     -0.0133048180     0.0146161297    -0.0009549885     0.0326364311     0.0170841110
   94  C  7  X     -0.0558507832    -0.0258295758     0.0761162539    -0.0124141091    -0.0205469135
   95  C  7  Y     -0.0051381495    -0.0782372021    -0.0334068629    -0.0061008678    -0.0055853127
   96  C  7  Z      0.0142713124    -0.0546749323    -0.0854927933     0.0237492290     0.0421036786
   97  C  7  X     -0.0345275995    -0.0207924813     0.0274880085     0.0079940509     0.0058961537
   98  C  7  Y     -0.0056789964    -0.0404066288    -0.0117766869    -0.0165640779    -0.0171019226
   99  C  7  Z      0.0149775503    -0.0129258199    -0.0186129657    -0.0007498074    -0.0010102762
  100  C  7 XX      0.0050013817     0.0039850354    -0.0058295927     0.0006736600     0.0011632014
  101  C  7 YY     -0.0038294368     0.0062552951     0.0114156916    -0.0031879716    -0.0058927319
  102  C  7 ZZ     -0.0009584715    -0.0027889030     0.0057453460    -0.0021147655    -0.0032061537
  103  C  7 XY     -0.0077633767    -0.0012009100    -0.0021744709    -0.0005979679    -0.0005035063
  104  C  7 XZ     -0.0005555065    -0.0067358397     0.0026054575    -0.0003247307    -0.0003789601
  105  C  7 YZ     -0.0015189083    -0.0016371008    -0.0041112433     0.0007261699     0.0015406952
  106  C  8  S     -0.0075968539    -0.0027349334    -0.0040723934     0.0010323361     0.0014310753
  107  C  8  S      0.0192863745     0.0076041851     0.0099162725    -0.0033029760    -0.0043513312
  108  C  8  S      0.0191378888    -0.0185132707     0.0164028154    -0.0059510759    -0.0058816751
  109  C  8  X     -0.0579583979     0.2009446531    -0.0329124339    -0.0069378749     0.0004923451
  110  C  8  Y      0.0225912303    -0.1957986652     0.1471417384    -0.0076070481    -0.0116133875
  111  C  8  Z      0.0751882474     0.0731509571     0.1400311663    -0.0230724683    -0.0224493658
  112  C  8  X     -0.0122231633     0.1282523904     0.0015065502    -0.0096939276    -0.0239346729
  113  C  8  Y      0.0338312454    -0.1334884761     0.1241641221    -0.0110881957    -0.0296656720
  114  C  8  Z      0.0259683098     0.0543673771     0.0729523459    -0.0158086177    -0.0152795152
  115  C  8 XX      0.0005743491     0.0225078923    -0.0010201800    -0.0028710471    -0.0042204574
  116  C  8 YY      0.0060050888    -0.0152502616     0.0184840004    -0.0031744365    -0.0047953936
  117  C  8 ZZ     -0.0001653262    -0.0050278393    -0.0134119635     0.0045711048     0.0066519558
  118  C  8 XY      0.0040197000     0.0000189999     0.0121553909    -0.0035993293    -0.0049492691
  119  C  8 XZ      0.0017926567    -0.0061923093     0.0106698206    -0.0023371987    -0.0040507661
  120  C  8 YZ     -0.0022420826     0.0124472722    -0.0020026390    -0.0012287701    -0.0005953405
  121  N  9  S      0.0136012405     0.0021652151     0.0002896494     0.0000091975     0.0003517482
  122  N  9  S      0.0288824864     0.0038500295     0.0015607365    -0.0001999464    -0.0000630251
  123  N  9  S      0.0340813839     0.0222830580    -0.0264870641     0.0055073963     0.0224549175
  124  N  9  X     -0.0261915322    -0.2515712748     0.0160841014     0.0207697882     0.0196211597
  125  N  9  Y     -0.0978895952     0.2227956337    -0.2214521208     0.0259979531     0.0427542221
  126  N  9  Z     -0.0083202014    -0.0826168427    -0.1730836236     0.0472997543     0.0583821474
  127  N  9  X      0.0147699927     0.1460346020    -0.0027660585    -0.0149316647    -0.0174710737
  128  N  9  Y      0.0572170029    -0.1348019434     0.1402580953    -0.0185545528    -0.0315283236
  129  N  9  Z      0.0051176808     0.0530786589     0.1033636017    -0.0309319846    -0.0352723260
  130  N  9 XX      0.0011037230    -0.0198199472     0.0017516046     0.0013124662     0.0008737980
  131  N  9 YY     -0.0035429984     0.0142709375    -0.0126501291     0.0011588898     0.0018600132
  132  N  9 ZZ      0.0036306823     0.0053910711     0.0106981200    -0.0023536886    -0.0026407007
  133  N  9 XY     -0.0047276184     0.0013347165    -0.0092529026     0.0015698266     0.0021609305
  134  N  9 XZ     -0.0002091245     0.0055400064    -0.0077928955     0.0009456120     0.0010497819
  135  N  9 YZ      0.0027191903    -0.0111967461     0.0019671442     0.0004683405     0.0002151475
  136  C 10  S      0.0042968533    -0.0092098799     0.0042911323     0.0005489144     0.0005911235
  137  C 10  S     -0.0095130677     0.0204185355    -0.0092314957    -0.0011172800    -0.0016466196
  138  C 10  S      0.0235015280     0.0156573265     0.0200126031    -0.0048614165    -0.0201070953
  139  C 10  X      0.1969480255    -0.0123005049    -0.0620922275    -0.0679209419    -0.1174752831
  140  C 10  Y      0.0239971850     0.0949828437    -0.0798028320    -0.0475039041    -0.0820480749
  141  C 10  Z     -0.1343356897    -0.0631003271    -0.0426267535    -0.1304647659    -0.2244590807
  142  C 10  X      0.0563943980    -0.0174343415    -0.0300335283    -0.0523577073    -0.0744414996
  143  C 10  Y      0.0441141439     0.0403050808    -0.0107076390    -0.0233008491    -0.0761895123
  144  C 10  Z     -0.0553358448    -0.0224700421    -0.0351631494    -0.0878625621    -0.1542983900
  145  C 10 XX      0.0036616618     0.0097602538    -0.0002179772     0.0070952523    -0.0064854427
  146  C 10 YY     -0.0099060545    -0.0051568495     0.0015093069     0.0060779496    -0.0036821859
  147  C 10 ZZ      0.0038812239    -0.0002196909    -0.0019269489    -0.0136692488     0.0091533092
  148  C 10 XY      0.0091157705    -0.0057876772    -0.0003200881     0.0088824149    -0.0039749306
  149  C 10 XZ     -0.0077151428     0.0004404107     0.0069803547     0.0019323608    -0.0049702853
  150  C 10 YZ      0.0004238978     0.0016712733    -0.0077831486     0.0079722673    -0.0008542551
  151  C 11  S     -0.0070206180     0.0059093144     0.0006589550    -0.0011101849    -0.0016783943
  152  C 11  S      0.0193660487    -0.0079273967    -0.0058688833     0.0031728979     0.0046073900
  153  C 11  S     -0.0327405304    -0.0344839621     0.0115840086     0.0043057041    -0.0040187507
  154  C 11  X     -0.2107766945    -0.0038412751     0.0384862561     0.0784600670    -0.1369071138
  155  C 11  Y     -0.0051541215    -0.1069008503     0.0542707292     0.0561388894    -0.0898721840
  156  C 11  Z      0.0978791579     0.0684644119    -0.0241026219     0.1508336860    -0.2255430245
  157  C 11  X     -0.0832008265    -0.0070854408     0.0221348617     0.0575583398    -0.1026967021
  158  C 11  Y      0.0124056970    -0.0604632895     0.0331284819     0.0360929023    -0.0646609903
  159  C 11  Z      0.0294511461     0.0435093804    -0.0197786694     0.1090639053    -0.1657462434
  160  C 11 XX      0.0082238682     0.0066183484     0.0015617207     0.0116517431     0.0069905946
  161  C 11 YY     -0.0089264254    -0.0095332231     0.0021510423    -0.0045801176     0.0012592910
  162  C 11 ZZ      0.0032255362    -0.0024955999    -0.0029489609    -0.0065239312    -0.0074420931
  163  C 11 XY      0.0052693308    -0.0047478012     0.0016819093     0.0007299252     0.0038673406
  164  C 11 XZ     -0.0068588259     0.0004554866     0.0050703201     0.0095124679     0.0038641886
  165  C 11 YZ      0.0026443933     0.0045553356    -0.0064733235    -0.0086227729     0.0005108301
  166  C 12  S      0.0099300172     0.0088311094    -0.0069766175     0.0014926527     0.0014338153
  167  C 12  S     -0.0281937992    -0.0211781222     0.0170089860    -0.0043584224    -0.0033390982
  168  C 12  S      0.0181511656    -0.0045726284     0.0138824900     0.0087406047    -0.0114721553
  169  C 12  X     -0.1401135593     0.0063549678     0.0193796716    -0.1532847991     0.0140750910
  170  C 12  Y     -0.0404351000    -0.0904818671     0.0620223964    -0.1068697345     0.0034591487
  171  C 12  Z      0.0716329893     0.0570220376    -0.0096974063    -0.2705593201     0.0292099767
  172  C 12  X     -0.0397893604     0.0118400911     0.0054354914    -0.1116615377     0.0052266950
  173  C 12  Y     -0.0027901141    -0.0415518431     0.0401028170    -0.0752215108    -0.0011637388
  174  C 12  Z      0.0101464755     0.0244299616    -0.0083736172    -0.2094881526     0.0210246842
  175  C 12 XX      0.0082773108     0.0038892485     0.0015876608    -0.0041352584     0.0056042548
  176  C 12 YY     -0.0127675355    -0.0059432506    -0.0002156580    -0.0006940173    -0.0100213547
  177  C 12 ZZ      0.0040241387    -0.0011640603     0.0009521310     0.0040724695     0.0038874153
  178  C 12 XY      0.0087933509    -0.0015444433    -0.0016499185    -0.0017750175    -0.0062029310
  179  C 12 XZ     -0.0110117608    -0.0003113006     0.0048922534    -0.0025994105     0.0068586685
  180  C 12 YZ      0.0002274371    -0.0000017779    -0.0062402849     0.0005997871    -0.0137204417
  181  C 13  S     -0.0048223417    -0.0035661960     0.0026403413    -0.0004095956    -0.0003811976
  182  C 13  S      0.0133803334     0.0098802336    -0.0070633045     0.0008296803     0.0014473456
  183  C 13  S      0.0118653971    -0.0235620950     0.0125936990    -0.0037005213     0.0027729020
  184  C 13  X      0.1536710965     0.0225418199     0.0495767937    -0.0782172970     0.1308632836
  185  C 13  Y      0.0142700546     0.0763989232     0.0076163296    -0.0510882686     0.0900625103
  186  C 13  Z     -0.1209453914     0.0274933865     0.1075665083    -0.1390594918     0.2320533253
  187  C 13  X      0.0592935533     0.0121285828     0.0309818737    -0.0564286152     0.0967446787
  188  C 13  Y      0.0014763620     0.0254876262     0.0176946983    -0.0394969189     0.0657655937
  189  C 13  Z     -0.0509613118     0.0267614081     0.0661867795    -0.0972960270     0.1694948480
  190  C 13 XX      0.0069041636     0.0062402692     0.0005508802     0.0125159529     0.0063067119
  191  C 13 YY     -0.0095482907    -0.0040023077     0.0040329079    -0.0045359621     0.0013749500
  192  C 13 ZZ      0.0032153803    -0.0019876639    -0.0050902806    -0.0078501597    -0.0074126455
  193  C 13 XY      0.0026039514    -0.0016442895     0.0034888306     0.0009368608     0.0036323959
  194  C 13 XZ     -0.0053830200    -0.0011652286     0.0031479239     0.0100165841     0.0036657050
  195  C 13 YZ      0.0018973684     0.0047918081    -0.0009593432    -0.0083823408     0.0008221158
  196  C 14  S     -0.0009750394     0.0041490362    -0.0017387633    -0.0000062727     0.0001140654
  197  C 14  S      0.0064633071    -0.0106839187     0.0043240919     0.0001645960     0.0001806852
  198  C 14  S     -0.0500594619     0.0070101643    -0.0020662469     0.0043953904    -0.0034756439
  199  C 14  X     -0.1707661341     0.0238816351     0.0814611528     0.0767762040     0.1164761589
  200  C 14  Y     -0.0437204721    -0.0504183993     0.0783669395     0.0516241264     0.0780123292
  201  C 14  Z      0.0812323481     0.0897043896     0.1070910416     0.1385987143     0.2121975046
  202  C 14  X     -0.0516795440     0.0071378251     0.0518218478     0.0557763453     0.0875260404
  203  C 14  Y     -0.0386879972    -0.0156286025     0.0419236001     0.0392693575     0.0570319851
  204  C 14  Z      0.0257210199     0.0530992171     0.0707136818     0.1020817440     0.1550462096
  205  C 14 XX      0.0039862787     0.0007199495    -0.0040662578     0.0058063341    -0.0074668960
  206  C 14 YY     -0.0089874363    -0.0007202607     0.0031637595     0.0072749601    -0.0017832173
  207  C 14 ZZ      0.0035198794    -0.0007845367     0.0013028011    -0.0130431587     0.0093396431
  208  C 14 XY      0.0098211659    -0.0034415699     0.0015012853     0.0084871153    -0.0044014365
  209  C 14 XZ     -0.0048990803    -0.0017782530    -0.0022206355     0.0016702411    -0.0049110241
  210  C 14 YZ     -0.0022518351     0.0042667020     0.0021642284     0.0083640920    -0.0005276741
  211  C 15  S      0.0077078291    -0.0047129760     0.0003737090     0.0001990211     0.0006721954
  212  C 15  S     -0.0247904946     0.0096666050    -0.0001943561    -0.0002841890    -0.0015211689
  213  C 15  S      0.0622924200     0.0078374186    -0.0018349629    -0.0056493193     0.0049820116
  214  C 15  X      0.1608505645     0.0147163412     0.0423808138     0.1547432418    -0.0092776952
  215  C 15  Y      0.0009781203     0.1002851973     0.0042081680     0.1033588447    -0.0088740694
  216  C 15  Z     -0.1177337042     0.0221060013     0.1068155175     0.2742395857    -0.0235553081
  217  C 15  X      0.0298202440     0.0146277772     0.0274592363     0.1120796651    -0.0086645312
  218  C 15  Y     -0.0097516073     0.0398415369     0.0106870143     0.0747237709    -0.0048289923
  219  C 15  Z     -0.0291352807     0.0186765094     0.0659989938     0.1962824010    -0.0170952550
  220  C 15 XX      0.0104822112     0.0041679944    -0.0043485979    -0.0046643853     0.0055532560
  221  C 15 YY     -0.0128690933    -0.0048393925     0.0002133275    -0.0006283785    -0.0100338442
  222  C 15 ZZ      0.0028346224     0.0029430794     0.0036093020     0.0052732039     0.0042910659
  223  C 15 XY      0.0099562076    -0.0024672734    -0.0031444316    -0.0022875333    -0.0059496226
  224  C 15 XZ     -0.0107123178    -0.0030555515     0.0017128911    -0.0033909718     0.0066739602
  225  C 15 YZ     -0.0001903719     0.0014022550    -0.0043584771     0.0003778068    -0.0136359000
  226  H 16  S     -0.0124603070    -0.0082054379     0.0617851250    -0.0013552972    -0.0099432799
  227  H 16  S     -0.0003753091    -0.0051599117     0.0292972410    -0.0136436872    -0.0067952136
  228  H 17  S      0.0733435500    -0.0004473230     0.0254654305    -0.0104777177    -0.0095629113
  229  H 17  S      0.0361650526    -0.0003758911     0.0132937851     0.0202800283     0.0088415085
  230  H 18  S     -0.0684552940     0.0101921673    -0.0075403938    -0.0043703683    -0.0044600996
  231  H 18  S     -0.0324711933    -0.0012629111    -0.0038857871    -0.0045312957    -0.0025371280
  232  H 19  S      0.0091668020     0.0158283341     0.0451474080    -0.0121427152    -0.0232740627
  233  H 19  S      0.0079094063    -0.0047029767     0.0319733990    -0.0078257432    -0.0154942603
  234  H 20  S      0.0564425669     0.0301704267    -0.0834795759     0.0148185433     0.0248219142
  235  H 20  S      0.0248594568     0.0063614064    -0.0602523955     0.0186005553     0.0332819213
  236  H 21  S     -0.0234718284    -0.0757650927    -0.0159351339     0.0013552582     0.0071756658
  237  H 21  S     -0.0108950832    -0.0459922327    -0.0150675944    -0.0014353263     0.0082924403
  238  H 22  S     -0.0748196746    -0.1050339036     0.0485220451     0.0002599060    -0.0021334497
  239  H 22  S     -0.0352795641    -0.0002814200    -0.0070427545     0.0024732557     0.0059768667
  240  H 23  S      0.1674009045     0.0344135017    -0.0256265196     0.0001839219     0.0019197884
  241  H 23  S      0.0954881436     0.0191871807    -0.0090265940     0.0039458987    -0.0011585508
  242  H 24  S     -0.0798568587    -0.0640065338     0.0329606803    -0.0015788760    -0.0020408353
  243  H 24  S     -0.0415915458    -0.0363454266     0.0193009780    -0.0019612536    -0.0018506795
  244  H 25  S     -0.1016527514     0.0406507234    -0.0112555555     0.0001247720    -0.0001130677
  245  H 25  S     -0.0533377460     0.0234446256    -0.0067532617     0.0000320208    -0.0003464505
  246  H 26  S      0.1921583083     0.0314918556    -0.0262285168     0.0014435963     0.0033240215
  247  H 26  S      0.0986592040     0.0150284335    -0.0133007905     0.0011056784     0.0014250786

                         51               52               53               54               55
                   -0.1538626318    -0.1115967355     0.0159519004     0.0184280249     0.0473463841
    1  C  1  S     -0.0271751631     0.0261655566     0.0010558175    -0.0051994856     0.0404331499
    2  C  1  S      0.0715232090    -0.0554791331    -0.0183352901     0.0173636439    -0.0971169525
    3  C  1  S     -0.0083204660    -0.2749081980     0.1718063136    -0.0486573974    -0.4202029189
    4  C  1  X     -0.0495333598     0.2414735050    -0.0147131272     0.0393791777    -0.0288698689
    5  C  1  Y      0.0045080265     0.0838173970    -0.0184689702     0.0555819074    -0.1248022258
    6  C  1  Z      0.0500057568     0.3731438612     0.0109741258    -0.0411623275     0.0124834404
    7  C  1  X      0.0299150191     0.2706834936     0.0390593879     0.0401160758     0.2071343052
    8  C  1  Y     -0.0908049587     0.1133076389    -0.0937437323     0.1146729551    -0.4360655787
    9  C  1  Z      0.0497681206     0.3585031087    -0.0337873962    -0.0507814914    -0.0505049903
   10  C  1 XX     -0.0026828100    -0.0003615103    -0.0078578203     0.0115691784    -0.0029810370
   11  C  1 YY     -0.0005410811    -0.0067460473     0.0001091432    -0.0052197862    -0.0075335678
   12  C  1 ZZ      0.0124316964    -0.0026548077     0.0039613143    -0.0022893562    -0.0080794456
   13  C  1 XY     -0.0106081699    -0.0008164782    -0.0022499016    -0.0011566340     0.0078700204
   14  C  1 XZ     -0.0121792469     0.0032788778    -0.0055568878     0.0134606854    -0.0037974721
   15  C  1 YZ     -0.0139878328    -0.0034893995     0.0029167456    -0.0077935085    -0.0064724999
   16  C  2  S     -0.0076825663     0.0265755837     0.0087868148    -0.0173120644    -0.0092379920
   17  C  2  S      0.0056835240    -0.0670783216    -0.0155758929     0.0339128755     0.0287704672
   18  C  2  S      0.2294868700    -0.0009420526    -0.0397049464     0.0710193269    -0.1966727225
   19  C  2  X     -0.2144609297     0.0554192956     0.0534190035    -0.0796336540     0.0457698458
   20  C  2  Y     -0.1246726944    -0.0250911662     0.0069180047     0.0196619689    -0.0632190571
   21  C  2  Z     -0.3633368826    -0.0280870984     0.0568943309    -0.0574694428    -0.0164013425
   22  C  2  X     -0.3106276848     0.0687808872     0.0631035738    -0.2018608625    -0.0283755724
   23  C  2  Y     -0.1577938263    -0.0355268146     0.0459505362     0.0371979765    -0.5210367105
   24  C  2  Z     -0.3191756213    -0.0285246271     0.0958237072    -0.1171605185     0.1443451042
   25  C  2 XX     -0.0059216209     0.0018768048     0.0037986102    -0.0122590737     0.0307993405
   26  C  2 YY     -0.0010156522    -0.0177049646    -0.0032924458     0.0119521230    -0.0237228534
   27  C  2 ZZ      0.0088561126     0.0068734059    -0.0017692311     0.0032708820    -0.0005184546
   28  C  2 XY     -0.0031714776    -0.0032424367     0.0047007650    -0.0060420405    -0.0169149033
   29  C  2 XZ     -0.0045006584     0.0138804417     0.0043826795    -0.0089233990    -0.0140496562
   30  C  2 YZ     -0.0031257367    -0.0092782673     0.0034375313    -0.0060535011     0.0208337920
   31  C  3  S     -0.0067654184    -0.0056608648     0.0026065137     0.0045105913    -0.0209017150
   32  C  3  S      0.0153863688     0.0044964808    -0.0139687375    -0.0030465226     0.0414106470
   33  C  3  S      0.1595009467     0.1929861515     0.1252835951    -0.1435108690     0.4386777152
   34  C  3  X      0.0900039047    -0.0368571747     0.0196037034    -0.0692845894     0.0464345604
   35  C  3  Y      0.0122814483    -0.0097849209     0.0121876806    -0.0102919143    -0.0503632162
   36  C  3  Z     -0.0068883087    -0.0411347113     0.0041814711    -0.0310373843    -0.0068950078
   37  C  3  X      0.0646034003    -0.0092547404     0.0235374180    -0.0175340462     0.1189456051
   38  C  3  Y      0.0246944645     0.0116632578     0.1306153325    -0.0149892924    -0.0913098708
   39  C  3  Z     -0.0491485968    -0.0609030937     0.0057655550     0.0075381777    -0.0864336455
   40  C  3 XX      0.0157376508     0.0106423606     0.0046875914    -0.0111454029     0.0019362083
   41  C  3 YY     -0.0015064184    -0.0015734439    -0.0033260733     0.0010780040     0.0027739247
   42  C  3 ZZ     -0.0101832980    -0.0058460260    -0.0036348853     0.0084490711     0.0054762752
   43  C  3 XY      0.0040893786     0.0043102500     0.0014629448    -0.0020247268    -0.0056000169
   44  C  3 XZ      0.0052865798     0.0158177849     0.0044579194    -0.0052591943    -0.0040760305
   45  C  3 YZ     -0.0023755978    -0.0008382698    -0.0010812877     0.0007696825     0.0089210045
   46  C  4  S     -0.0100788474    -0.0297016560    -0.0132046278     0.0033406771    -0.0068946985
   47  C  4  S      0.0284361418     0.0778101094     0.0373611740    -0.0112355384     0.0226453237
   48  C  4  S     -0.0774427799     0.0021940253     0.0120776296     0.1942311369     0.0198369978
   49  C  4  X     -0.3705525581     0.0411155267    -0.0946903143     0.2302875042     0.0158041577
   50  C  4  Y      0.0054814176     0.0117296542    -0.0157560743    -0.0167499564    -0.0241948259
   51  C  4  Z      0.0556915999     0.0617439573     0.0238535192    -0.0352136084    -0.0181420389
   52  C  4  X     -0.3695618323     0.0361068352    -0.1998198138     0.3826165156     0.0274660776
   53  C  4  Y     -0.0211544294    -0.0309701430    -0.0676085819     0.0824265536    -0.0402892863
   54  C  4  Z      0.0201407037     0.0569865946    -0.0255855885    -0.0451111792    -0.0734937985
   55  C  4 XX      0.0011953380    -0.0117135887     0.0017056861    -0.0003880142     0.0024932879
   56  C  4 YY      0.0009809177     0.0074519996     0.0012931184     0.0011110512     0.0004052411
   57  C  4 ZZ      0.0023076945     0.0144979798     0.0041000449    -0.0002170011     0.0017862004
   58  C  4 XY     -0.0037287333     0.0137927810     0.0061491118    -0.0087837226    -0.0052802503
   59  C  4 XZ      0.0036976690    -0.0089655739    -0.0038613158     0.0057704657     0.0050793206
   60  C  4 YZ     -0.0015324480    -0.0016654053     0.0007003175     0.0027534212    -0.0046229139
   61  C  5  S      0.0341636750    -0.0208602399    -0.0033615704     0.0160057238    -0.0160136778
   62  C  5  S     -0.0831183568     0.0448725493     0.0019918793    -0.0275420159     0.0546007582
   63  C  5  S     -0.0245559662     0.2151366259     0.1859326147    -0.4070048455     0.0233238236
   64  C  5  X     -0.0684048789     0.3596405087     0.1324359363    -0.2594422242    -0.0561186690
   65  C  5  Y     -0.0275157435    -0.0725013584     0.0141429672     0.0096209702     0.0114567858
   66  C  5  Z     -0.0446848909    -0.0253882794    -0.0110523077     0.0256507851    -0.0209721813
   67  C  5  X     -0.0739576780     0.4087281323     0.2471975954    -0.4407328418    -0.1420186154
   68  C  5  Y     -0.0465158428    -0.0667525784     0.0085551419     0.0644801281    -0.0338809311
   69  C  5  Z      0.0027210278     0.0082143243     0.0333728570    -0.0280933035    -0.1435988061
   70  C  5 XX      0.0123811109    -0.0004287021    -0.0011179992    -0.0027050436     0.0053753346
   71  C  5 YY     -0.0136793982     0.0030448608    -0.0000521340    -0.0006231614     0.0051494237
   72  C  5 ZZ     -0.0106049993     0.0039863983     0.0017936487    -0.0037108094     0.0007557638
   73  C  5 XY      0.0181052359     0.0011711671     0.0031725729    -0.0111756747     0.0046653036
   74  C  5 XZ     -0.0038557456    -0.0019835626    -0.0020310366     0.0032743244     0.0055917254
   75  C  5 YZ     -0.0036999196    -0.0013554200     0.0005133522    -0.0003139713     0.0029415497
   76  C  6  S      0.0071083354     0.0035682055     0.0012173647     0.0012013185    -0.0611688653
   77  C  6  S     -0.0118630775    -0.0024989321     0.0047863818    -0.0129037143     0.1347930324
   78  C  6  S     -0.2363064405    -0.1520053172    -0.1360809533     0.1348626513     0.8807193230
   79  C  6  X      0.0526622704    -0.0461093286    -0.0272791322     0.0180914111     0.1706116170
   80  C  6  Y      0.0352115107     0.0070278479    -0.0070582548     0.0052713069     0.0378666705
   81  C  6  Z      0.0567015294    -0.0044051487    -0.0146382168     0.0233261694    -0.0104740738
   82  C  6  X      0.0034991777    -0.0310251992    -0.0322752198    -0.0296227240     0.2327280078
   83  C  6  Y      0.0840499794     0.0466710291     0.0275131825    -0.0417275718     0.0835649988
   84  C  6  Z      0.0342104147     0.0012102037     0.0371245220     0.0047521722    -0.0015301885
   85  C  6 XX     -0.0046810962    -0.0144138726    -0.0042274780     0.0099607242     0.0079490745
   86  C  6 YY     -0.0016649136     0.0046643068     0.0011057512    -0.0047713219     0.0109923607
   87  C  6 ZZ      0.0024355525     0.0073260649     0.0034276843    -0.0064588777     0.0100756089
   88  C  6 XY     -0.0054991818    -0.0037371513    -0.0012911013     0.0048178068    -0.0038360668
   89  C  6 XZ     -0.0140686816    -0.0096725488    -0.0004564114     0.0041089167     0.0047635440
   90  C  6 YZ     -0.0010114961     0.0047873776     0.0018393164    -0.0050601153     0.0029813205
   91  C  7  S     -0.0019169624     0.0015089124     0.0068640112    -0.0054776211    -0.0112929496
   92  C  7  S     -0.0000241756    -0.0049068970    -0.0098366447     0.0166373810     0.0214733962
   93  C  7  S      0.0566259767     0.0036896620    -0.2041700319     0.0230852418     0.1309516060
   94  C  7  X      0.0165392440    -0.0190193750    -0.0047641960     0.0002969862     0.0093280607
   95  C  7  Y      0.0703091932     0.0614228163     0.0193695865    -0.0294743128    -0.0531054609
   96  C  7  Z     -0.0260769983    -0.0262789557    -0.0093303931     0.0112165741     0.0665914724
   97  C  7  X      0.0206409809    -0.0153098646    -0.0216735498    -0.0312009014     0.0075219116
   98  C  7  Y      0.0799872628     0.0892743101     0.0604096387    -0.0635212602    -0.1176565839
   99  C  7  Z     -0.0538502135    -0.0393755262    -0.0291765857     0.0496370435     0.2064605166
  100  C  7 XX      0.0003125737    -0.0005597729     0.0001314633    -0.0010451185     0.0053780424
  101  C  7 YY     -0.0000602538    -0.0002862072    -0.0016169068     0.0013891618     0.0008299820
  102  C  7 ZZ     -0.0003290346    -0.0003153282    -0.0011500473     0.0033999401    -0.0027256981
  103  C  7 XY     -0.0007394848    -0.0000880153    -0.0006204572     0.0022736328     0.0039225502
  104  C  7 XZ     -0.0003887007     0.0003329264     0.0002539487     0.0008222868    -0.0072946978
  105  C  7 YZ     -0.0003188490     0.0008144584    -0.0002145946    -0.0000208033    -0.0025642956
  106  C  8  S     -0.0006491325     0.0009352987     0.0004972414    -0.0016087384     0.0012275824
  107  C  8  S      0.0056005142    -0.0005513095    -0.0012552406     0.0082365699    -0.0105063368
  108  C  8  S     -0.0012838879     0.0216522529     0.0485660584    -0.1038661640     0.1886767991
  109  C  8  X     -0.0219812089     0.0053861347     0.0396387976    -0.0895605289     0.2184803254
  110  C  8  Y     -0.0138969793    -0.0120795626     0.0035533319     0.0345851156    -0.2884240734
  111  C  8  Z     -0.0393555793    -0.0057757701     0.0521345182    -0.0735875660    -0.0243179779
  112  C  8  X     -0.0031458474     0.0391198685     0.0433781236    -0.1479508291     0.0221068896
  113  C  8  Y     -0.0109766003     0.0257244420     0.0067984711    -0.0076101850    -0.5327046080
  114  C  8  Z      0.0250301652    -0.0483822525     0.0005149545    -0.0194282389     0.1812979181
  115  C  8 XX      0.0210735098     0.0000881101    -0.0070032692     0.0141203347    -0.0279702186
  116  C  8 YY      0.0096802674     0.0033341335    -0.0000832055    -0.0026783577     0.0276881766
  117  C  8 ZZ     -0.0298974967    -0.0014423104     0.0075925410    -0.0110743616    -0.0033597635
  118  C  8 XY      0.0159398170     0.0032354388    -0.0018945826     0.0030183243     0.0112706817
  119  C  8 XZ      0.0118458519     0.0038773388    -0.0015834735    -0.0014009457     0.0101896273
  120  C  8 YZ      0.0113097130    -0.0018098788    -0.0021481478     0.0086972377    -0.0176981162
  121  N  9  S      0.0004668407    -0.0008120866    -0.0009140058     0.0020770870     0.0085742577
  122  N  9  S     -0.0003253703     0.0020080415     0.0010207184    -0.0020700323     0.0128917481
  123  N  9  S      0.0215461342    -0.0689949472    -0.0501467191     0.1242224342     0.2545678980
  124  N  9  X     -0.1141412636    -0.0000550796     0.0319245776    -0.0977462897     0.2239246561
  125  N  9  Y     -0.0606461942    -0.0290357192     0.0013943458     0.0385858518    -0.2887376098
  126  N  9  Z     -0.2036236471    -0.0231997076     0.0445138359    -0.0920279310    -0.0191015548
  127  N  9  X      0.0864660474     0.0137046449    -0.0263444770     0.0871008681    -0.3217916368
  128  N  9  Y      0.0457344239     0.0381277285     0.0100735987    -0.0666243473     0.3246923069
  129  N  9  Z      0.1672241973     0.0112950609    -0.0565165839     0.1233491998     0.0560423980
  130  N  9 XX     -0.0037048909     0.0000213661    -0.0008393637     0.0005780996    -0.0043064589
  131  N  9 YY     -0.0015931249    -0.0000925987     0.0002682479    -0.0010319110     0.0037016365
  132  N  9 ZZ      0.0047433046     0.0011031239     0.0015887682    -0.0017283194    -0.0005799168
  133  N  9 XY     -0.0025507729    -0.0008686741    -0.0007142285     0.0008080214     0.0032106099
  134  N  9 XZ     -0.0020937891     0.0002732436    -0.0000233455    -0.0009781604     0.0014487943
  135  N  9 YZ     -0.0021438370     0.0003522685    -0.0000723573     0.0003492998    -0.0033313303
  136  C 10  S     -0.0006047824    -0.0027659022    -0.0013830504     0.0019770348     0.0080744691
  137  C 10  S      0.0030326829     0.0000350076     0.0026480872    -0.0055412492    -0.0232593157
  138  C 10  S     -0.0620743169     0.0632437378    -0.0553054318     0.0314072314    -0.2402128850
  139  C 10  X      0.0028894900     0.0048330201    -0.0625442303     0.1310635597     0.0190753130
  140  C 10  Y     -0.0007788169     0.0212320520    -0.0374583967     0.0766564028     0.0173023153
  141  C 10  Z     -0.0027976365     0.0298050167    -0.1002405614     0.2111495004     0.0594209575
  142  C 10  X      0.0361457693    -0.0459774196    -0.0077147703     0.1343351483     0.1896236349
  143  C 10  Y     -0.0292318188     0.0290219530    -0.1505825965     0.1459016351    -0.1753847474
  144  C 10  Z     -0.0196710248     0.0151573523    -0.1364355263     0.2943919890     0.0738118981
  145  C 10 XX     -0.0008164378    -0.0145751461    -0.0113273543    -0.0121436574     0.0011517598
  146  C 10 YY     -0.0016243373     0.0098752413    -0.0116509228    -0.0000419209    -0.0052565571
  147  C 10 ZZ      0.0014459935     0.0053898251     0.0230232393     0.0113218726     0.0000752250
  148  C 10 XY      0.0000088450     0.0028858086    -0.0133891229    -0.0065071543     0.0014962685
  149  C 10 XZ     -0.0033432386    -0.0140717327    -0.0053900128    -0.0031789911    -0.0040924523
  150  C 10 YZ      0.0005661506     0.0177365127    -0.0119342267    -0.0013988620    -0.0023219757
  151  C 11  S     -0.0029869400     0.0013591194    -0.0001395878     0.0014112817     0.0007288595
  152  C 11  S      0.0081651172    -0.0052776645    -0.0003450584     0.0013183981    -0.0161534923
  153  C 11  S     -0.0221495435     0.0466900762    -0.0188043356    -0.0496312752     0.0926765257
  154  C 11  X     -0.0147493261    -0.0738693848    -0.1038554093    -0.1026535868    -0.0336278141
  155  C 11  Y     -0.0050863581    -0.0542813514    -0.0723016576    -0.0671096582    -0.0440215633
  156  C 11  Z     -0.0064827665    -0.1371967901    -0.1799010024    -0.2058627195    -0.0140905503
  157  C 11  X     -0.0181489265    -0.0644323737    -0.1645722331    -0.1585570354    -0.1237715592
  158  C 11  Y      0.0138058565    -0.0648461975    -0.0726863250    -0.1594547645     0.1939433211
  159  C 11  Z     -0.0140914162    -0.1326962911    -0.2878112028    -0.2974049427    -0.0771404642
  160  C 11 XX      0.0011482642    -0.0018120482     0.0159762423    -0.0086235848    -0.0056010637
  161  C 11 YY     -0.0002101247     0.0010677574    -0.0070319433    -0.0024922196     0.0007728077
  162  C 11 ZZ      0.0002649344    -0.0002329698    -0.0091158048     0.0122213207    -0.0006414917
  163  C 11 XY      0.0001628867    -0.0001904512    -0.0002299335    -0.0040823492    -0.0070373598
  164  C 11 XZ      0.0006291343    -0.0014277892     0.0137497508    -0.0063224951    -0.0000090801
  165  C 11 YZ     -0.0009817783     0.0026992642    -0.0120448219    -0.0016151982     0.0031139587
  166  C 12  S      0.0006878690     0.0011358676    -0.0007980024    -0.0005101257    -0.0074737430
  167  C 12  S      0.0000193274    -0.0039818834     0.0053151541    -0.0028966507     0.0178312480
  168  C 12  S     -0.0110242084     0.0020823484    -0.0617203045     0.0469709473    -0.0304547148
  169  C 12  X     -0.0117813343    -0.0776600695     0.1456424921     0.0151986947    -0.0223423593
  170  C 12  Y     -0.0109008936    -0.0564603387     0.0973832860     0.0157569761    -0.0095513584
  171  C 12  Z     -0.0147628353    -0.1310331989     0.2666548792     0.0077399124     0.0186548374
  172  C 12  X     -0.0128002535    -0.0646280571     0.1996526024     0.0449854821    -0.1460984121
  173  C 12  Y     -0.0032163868    -0.0618852028     0.1283394679     0.0179951266    -0.0158777428
  174  C 12  Z     -0.0025270933    -0.1322652250     0.4580821807     0.0001932852     0.0861434803
  175  C 12 XX     -0.0006610152    -0.0016539344    -0.0094330784    -0.0066157797     0.0002998425
  176  C 12 YY      0.0007135642     0.0008232865     0.0029870847     0.0118822994     0.0055623600
  177  C 12 ZZ      0.0000718892     0.0002933059     0.0074396910    -0.0060657784    -0.0018972477
  178  C 12 XY     -0.0000148463    -0.0000741744    -0.0022101444     0.0096614268    -0.0002610275
  179  C 12 XZ     -0.0010363622    -0.0009518141    -0.0077227980    -0.0090304123    -0.0012635260
  180  C 12 YZ      0.0008512297     0.0017056396     0.0052788919     0.0182608600     0.0050056037
  181  C 13  S     -0.0005203778    -0.0006623717    -0.0005485340     0.0020339827    -0.0040305626
  182  C 13  S      0.0017259812     0.0008832909     0.0024481191    -0.0049503994     0.0103560937
  183  C 13  S      0.0132986690    -0.0148051249     0.0320224830    -0.0431913390     0.1695147153
  184  C 13  X     -0.0059050856    -0.0011856459    -0.1103225417    -0.1086822373    -0.0306065410
  185  C 13  Y     -0.0024303443     0.0018491857    -0.0731149934    -0.0766671741    -0.0224465417
  186  C 13  Z     -0.0100690624     0.0007390244    -0.1940438724    -0.2013654637    -0.0406553304
  187  C 13  X     -0.0090007119    -0.0004973344    -0.1680857384    -0.1579785170    -0.0468904200
  188  C 13  Y     -0.0005932240    -0.0043258319    -0.1028500884    -0.1284414434     0.0028705447
  189  C 13  Z     -0.0124810436    -0.0020406391    -0.3105503008    -0.3086398915    -0.0793119472
  190  C 13 XX      0.0014655940     0.0100323154    -0.0144877698     0.0078342152     0.0046817927
  191  C 13 YY     -0.0005334847    -0.0030106526     0.0069998076     0.0023501396    -0.0000257372
  192  C 13 ZZ     -0.0006606342    -0.0069418461     0.0080350101    -0.0109722472    -0.0025320738
  193  C 13 XY      0.0001337838     0.0014347426     0.0002308670     0.0051521087     0.0007700156
  194  C 13 XZ      0.0008344085     0.0075856014    -0.0126980567     0.0060398724     0.0008585319
  195  C 13 YZ     -0.0007031510    -0.0054534739     0.0122829377     0.0002609961     0.0008567582
  196  C 14  S      0.0000328387    -0.0002275794     0.0001383331    -0.0000992410     0.0031033955
  197  C 14  S      0.0004583379    -0.0000611404    -0.0000244983     0.0004738195    -0.0067830401
  198  C 14  S     -0.0101736559     0.0088323952    -0.0200145844     0.0212415933    -0.1528577382
  199  C 14  X      0.0072775309     0.0746927380    -0.0445651139     0.1081989370     0.0251035120
  200  C 14  Y      0.0046687005     0.0501983070    -0.0305876011     0.0750898967     0.0064956324
  201  C 14  Z      0.0150398460     0.1356227189    -0.0780367852     0.1880748168     0.0587422761
  202  C 14  X      0.0119877293     0.0718893375    -0.0619169050     0.1656299403     0.0586937696
  203  C 14  Y      0.0007938345     0.0555309419    -0.0485882134     0.1226702927    -0.0174965518
  204  C 14  Z      0.0145678721     0.1419543410    -0.1195799663     0.2841436683     0.0984357769
  205  C 14 XX      0.0005457882     0.0004130732     0.0112607270     0.0097046174     0.0010245215
  206  C 14 YY      0.0002216782    -0.0005965833     0.0112292807     0.0019928948    -0.0004012778
  207  C 14 ZZ     -0.0006675877     0.0001270404    -0.0224872393    -0.0114618512    -0.0025284176
  208  C 14 XY      0.0004674537    -0.0004470380     0.0137809469     0.0054272459     0.0003991805
  209  C 14 XZ      0.0001433699     0.0005458888     0.0045026105     0.0061674667     0.0020332156
  210  C 14 YZ      0.0003241883    -0.0008727817     0.0122421861     0.0003637129    -0.0006254145
  211  C 15  S      0.0008346263    -0.0010131041    -0.0004989742     0.0013078143    -0.0085004407
  212  C 15  S     -0.0021309866     0.0027854070     0.0032968595    -0.0049525674     0.0251733298
  213  C 15  S      0.0264145629    -0.0278072357     0.0292729699    -0.0336053464     0.2630531273
  214  C 15  X      0.0084706132    -0.0070318736     0.1499516092     0.0072356040    -0.0190553747
  215  C 15  Y      0.0026504531    -0.0006541297     0.1033400219     0.0005006172     0.0085788261
  216  C 15  Z      0.0103474277    -0.0084563247     0.2711230544     0.0098673817    -0.0176399842
  217  C 15  X     -0.0036461867     0.0030390363     0.2211424861     0.0185285471    -0.0822699577
  218  C 15  Y      0.0073111818    -0.0116323987     0.1573101708     0.0170150570    -0.0176565066
  219  C 15  Z      0.0146418592    -0.0145823642     0.4123794009     0.0092254605     0.0123986133
  220  C 15 XX      0.0005300457     0.0043572610     0.0085585876     0.0056733251     0.0054777659
  221  C 15 YY     -0.0009855586    -0.0068700810    -0.0023511602    -0.0121078341    -0.0036094851
  222  C 15 ZZ      0.0001759101     0.0029350266    -0.0053992980     0.0053529602     0.0038573803
  223  C 15 XY     -0.0004777129    -0.0041169367     0.0012006895    -0.0080070264    -0.0026960276
  224  C 15 XZ      0.0001553231     0.0054293642     0.0063770717     0.0091907211     0.0001851874
  225  C 15 YZ     -0.0007766868    -0.0100302541    -0.0046858849    -0.0181762649    -0.0028214036
  226  H 16  S     -0.0294578633    -0.0331659814    -0.0114667528     0.0251536572    -0.0455127671
  227  H 16  S     -0.0278769812    -0.0516625729     0.0670760656     0.0778123318    -0.2995409816
  228  H 17  S     -0.0273589909     0.0039070289    -0.0090162626     0.0403989377    -0.0164854138
  229  H 17  S     -0.0072924465     0.0120066178    -0.1272663435    -0.0018082059    -0.1642908511
  230  H 18  S     -0.0113945892    -0.0032921986     0.0045139985    -0.0022673912    -0.0072577524
  231  H 18  S      0.0068136301    -0.0216616560    -0.0102775741     0.0818798139    -0.2364541096
  232  H 19  S      0.0136739745     0.0332577972     0.0081146359    -0.0298137436     0.0086131140
  233  H 19  S      0.0133408331     0.0346391038     0.0258970141    -0.0458301513    -0.4499138927
  234  H 20  S     -0.0075268953     0.0069622435     0.0066057665    -0.0147802118     0.0368520242
  235  H 20  S      0.0209994685    -0.0196507843     0.0512835032    -0.0717990786    -0.0340421767
  236  H 21  S      0.0030386953    -0.0040339583     0.0000014587     0.0110998723    -0.0345707955
  237  H 21  S     -0.0233072633     0.0203854936     0.0777293058    -0.0042660610    -0.3030207440
  238  H 22  S     -0.0004795171    -0.0044393642    -0.0036642441     0.0066058754    -0.0211753770
  239  H 22  S     -0.0052731234    -0.0162239039    -0.0194186195     0.0844225241    -0.3139969692
  240  H 23  S      0.0015081136    -0.0020142282     0.0010812197     0.0025341182    -0.0106731020
  241  H 23  S     -0.0033128601     0.0024257231    -0.0404867105     0.0318280570    -0.1914565282
  242  H 24  S     -0.0014346623    -0.0021009950    -0.0010282796     0.0037188027    -0.0063561396
  243  H 24  S     -0.0020887033    -0.0027556658    -0.0023928332     0.0178938974    -0.0609896023
  244  H 25  S     -0.0004969670     0.0009030568     0.0002835194    -0.0001990979     0.0016774350
  245  H 25  S     -0.0010790721     0.0016138925     0.0011454080    -0.0012160691     0.0143640120
  246  H 26  S      0.0025832006    -0.0009503379     0.0009617882    -0.0034011772     0.0112976679
  247  H 26  S      0.0035417711    -0.0009761156    -0.0008648522    -0.0041301417    -0.0145886675

                         56               57               58               59               60
                    0.0663225776     0.0707955030     0.0867812567     0.1032468679     0.1057373898
    1  C  1  S      0.0249728327    -0.0152302175     0.0276029135     0.0008841384     0.0109752982
    2  C  1  S     -0.0348464653     0.0581949803    -0.0754667837    -0.0248998515    -0.0033879831
    3  C  1  S     -0.5308999354     0.1513560166    -0.0037439767     0.4452737455    -0.1273097313
    4  C  1  X      0.1709589075    -0.0221538137    -0.0450183739    -0.0067600677     0.0191751317
    5  C  1  Y      0.0945890126     0.0457465210    -0.0030344733    -0.0062285768    -0.0343061053
    6  C  1  Z      0.1931850464    -0.0424775647    -0.0059714293    -0.0096166796    -0.0234312151
    7  C  1  X      0.4103493072     0.2545886219     0.0284750692     0.0578338531     0.1709997579
    8  C  1  Y      0.1266432569    -0.0198121490    -0.1411108821    -0.1869640513    -0.1969017844
    9  C  1  Z      0.3496503206    -0.2161147122    -0.0427070053     0.1026711362    -0.0524355731
   10  C  1 XX     -0.0095814892     0.0013663170    -0.0043949838    -0.0020601129    -0.0049063084
   11  C  1 YY      0.0033096924     0.0060114540    -0.0024508491    -0.0046580718     0.0025480569
   12  C  1 ZZ     -0.0003801444     0.0066663023    -0.0070890521     0.0042164885     0.0031270496
   13  C  1 XY      0.0088978838     0.0046013507    -0.0075391590     0.0004481249     0.0011834750
   14  C  1 XZ     -0.0021823139    -0.0006033218     0.0007383225     0.0017162444     0.0018076538
   15  C  1 YZ      0.0118080756    -0.0049040511    -0.0000175864     0.0060794243     0.0013955946
   16  C  2  S     -0.0193665633    -0.0262650223    -0.0018234768    -0.0029417072     0.0043470870
   17  C  2  S      0.0241900750     0.0869501134    -0.0142980530    -0.0123207143    -0.0454436076
   18  C  2  S      0.3758995439    -0.4865654878     0.3992717490     0.2787308144     0.8140551805
   19  C  2  X     -0.0224607440     0.0126855215    -0.0191742495     0.0127017279    -0.0355756365
   20  C  2  Y      0.0049407975     0.0168282469    -0.0223833345     0.0413399877    -0.0260595088
   21  C  2  Z     -0.0086622068    -0.0083259421     0.0082861062    -0.0371833215     0.0280994062
   22  C  2  X     -0.2606208470    -0.4523835568     0.0007710204    -0.2182528955     0.0033214331
   23  C  2  Y     -0.1132731762    -0.0766682410     0.0514730219     0.0730880296     0.0508989464
   24  C  2  Z     -0.0207469613     0.3094499459    -0.0406443197     0.0179535098    -0.0352108369
   25  C  2 XX     -0.0113827639    -0.0024360994     0.0036311658    -0.0073541879    -0.0019623894
   26  C  2 YY     -0.0060934641     0.0211107656    -0.0074520078    -0.0016574955    -0.0057066968
   27  C  2 ZZ      0.0219147349     0.0002332666     0.0001979337     0.0093455925    -0.0000449869
   28  C  2 XY     -0.0219329767     0.0047081399     0.0064486087    -0.0010751522     0.0007776665
   29  C  2 XZ     -0.0087979795     0.0141916682    -0.0055240156     0.0000840008    -0.0026689568
   30  C  2 YZ     -0.0151942323    -0.0030923306     0.0025023010     0.0007603495     0.0022385684
   31  C  3  S     -0.0170306194    -0.0438780637    -0.0137273180     0.0276526667    -0.0277697425
   32  C  3  S      0.0426594121     0.0862997623     0.0088999524    -0.0361558663     0.0348650154
   33  C  3  S      0.0178340435     0.8310998907     0.5192220267    -0.8768012859     0.8549698369
   34  C  3  X     -0.0641731085    -0.0128260840    -0.0048693766     0.0083252078    -0.0144199418
   35  C  3  Y     -0.0565067803    -0.0883052858    -0.0192960387     0.0795554082    -0.0897669918
   36  C  3  Z     -0.0163460613     0.0921073515     0.0323011336     0.0066570432     0.1085984055
   37  C  3  X      0.0632991194     0.0791078540    -0.0631942029    -0.0775327080    -0.0064215530
   38  C  3  Y     -0.2564765441    -0.3804494713     0.0682250996     0.4184228061    -0.2474077290
   39  C  3  Z      0.0650335462     0.1331400838     0.0955961160     0.1776304947     0.3186279846
   40  C  3 XX      0.0033748028     0.0090332995    -0.0008626537    -0.0007699764     0.0026003828
   41  C  3 YY      0.0026275671     0.0027640678     0.0016084602    -0.0057947953     0.0035710158
   42  C  3 ZZ      0.0037610879     0.0073381441     0.0040537214    -0.0026447075     0.0041396694
   43  C  3 XY      0.0023376653     0.0022212197     0.0024049920     0.0070040088     0.0006696658
   44  C  3 XZ      0.0070758226    -0.0028963272    -0.0007794666     0.0019345058     0.0006433325
   45  C  3 YZ      0.0038035155     0.0057374665    -0.0075376815     0.0087081048     0.0020994694
   46  C  4  S     -0.0137628432    -0.0287463174     0.0151956321    -0.0352984623    -0.0262363177
   47  C  4  S      0.0227918644     0.0715573169    -0.0368322388     0.0383739842     0.0400146869
   48  C  4  S      0.5061815984     0.3218472236    -0.1756118255     1.1298828004     0.6824326183
   49  C  4  X      0.2166734069    -0.0609884784     0.0156718812     0.0541374893     0.0163646994
   50  C  4  Y      0.0189823473    -0.0719700535     0.0070509408    -0.1124145712    -0.0828983917
   51  C  4  Z      0.0039807126    -0.0490498561     0.0070499051    -0.0200946327    -0.0456517781
   52  C  4  X      0.5525797196    -0.0862131936    -0.0032184091     0.1690796897     0.0909806353
   53  C  4  Y      0.1894558894    -0.1653247940     0.0717303332    -0.3103774538    -0.1742893649
   54  C  4  Z      0.0448855237    -0.2106452417    -0.0673288214     0.1130469168    -0.2819023085
   55  C  4 XX     -0.0129750220     0.0084082408    -0.0033326686     0.0085011620     0.0040606050
   56  C  4 YY      0.0073627719    -0.0015252451    -0.0005938025    -0.0005074426     0.0030699164
   57  C  4 ZZ      0.0087324850     0.0097733164    -0.0040202259     0.0026465097     0.0033644751
   58  C  4 XY     -0.0116927383    -0.0006309435     0.0022317031    -0.0022056348    -0.0029864463
   59  C  4 XZ      0.0005988674    -0.0011250725    -0.0014035717    -0.0046718530    -0.0037785963
   60  C  4 YZ     -0.0015821164    -0.0068589003     0.0041722547    -0.0040632824    -0.0008332680
   61  C  5  S     -0.0036088785    -0.0216949144     0.0190468757    -0.0378488348     0.0098832030
   62  C  5  S      0.0396300318     0.0421586738    -0.0487432998     0.0726131874    -0.0293703282
   63  C  5  S     -0.4502853007     0.5567604380    -0.3573687975     0.9112770200    -0.1438918681
   64  C  5  X     -0.1650680457     0.0265548851     0.0129964495     0.0018890557     0.0058898219
   65  C  5  Y     -0.0331323349     0.0256500651    -0.0129499278     0.0582052733     0.0070957433
   66  C  5  Z      0.0306433400    -0.0917252152     0.0656677832    -0.1426932475     0.0351175491
   67  C  5  X     -0.3091921136     0.0898081116    -0.0087514083    -0.0373940083    -0.0153192085
   68  C  5  Y      0.0683926197     0.0910995205     0.0212069969     0.2787428212     0.1957650413
   69  C  5  Z     -0.1067575787    -0.1347624443     0.1983878902    -0.4702152487     0.2143704462
   70  C  5 XX     -0.0047909548     0.0065027909    -0.0020844174     0.0082803962    -0.0003730366
   71  C  5 YY      0.0072408638     0.0099737835    -0.0093330758     0.0090879231    -0.0027205192
   72  C  5 ZZ      0.0012684072    -0.0043367953     0.0003527529     0.0006397957    -0.0037731228
   73  C  5 XY     -0.0043349130     0.0028876897    -0.0037329694    -0.0045273098    -0.0020499778
   74  C  5 XZ     -0.0040015118    -0.0040071899     0.0031144920    -0.0061739047     0.0003147524
   75  C  5 YZ      0.0007896038     0.0067062798    -0.0013656698     0.0026380060     0.0033505849
   76  C  6  S     -0.0092857905    -0.0079802754     0.0218139157    -0.0102200447     0.0234083161
   77  C  6  S      0.0254333852     0.0321274612    -0.0531186316     0.0279364251    -0.0317319761
   78  C  6  S     -0.0440272245    -0.3110483111    -0.3455846897     0.1155792773    -0.9219695070
   79  C  6  X      0.0256860242    -0.1110606520     0.0152315045    -0.0403712389     0.0109024896
   80  C  6  Y      0.0348741203     0.0801360531    -0.0971012474     0.0708315970    -0.1128640188
   81  C  6  Z     -0.0067477689    -0.0186514062     0.0300493719     0.0497472087     0.0247396237
   82  C  6  X     -0.0667887345    -0.1939584534    -0.0389137610    -0.2972852834    -0.0212843226
   83  C  6  Y      0.1546047175     0.4600892750    -0.4115223190     0.2695165632    -0.3194670438
   84  C  6  Z     -0.1374672367    -0.1321393805     0.2281166465     0.3451496450     0.1866866443
   85  C  6 XX      0.0096599455     0.0045709270    -0.0042402062     0.0059549397     0.0000945157
   86  C  6 YY     -0.0035109044    -0.0106766062     0.0019338251    -0.0059115283    -0.0052952393
   87  C  6 ZZ     -0.0009193091     0.0112046798    -0.0095346308     0.0070657193    -0.0037911665
   88  C  6 XY      0.0045395818     0.0018044340    -0.0031490695     0.0004443228    -0.0015490445
   89  C  6 XZ      0.0045036813    -0.0066087007     0.0029792957     0.0055167740     0.0035279825
   90  C  6 YZ     -0.0021015214     0.0010257022     0.0022632439    -0.0014425584     0.0015516547
   91  C  7  S     -0.0018742578    -0.0466922149     0.0512218048     0.0645950195     0.0315321517
   92  C  7  S     -0.0345044648     0.0581409581    -0.0660660635    -0.0818406907    -0.0496345717
   93  C  7  S      0.5526084753     1.2608762481    -1.3071848713    -1.7054374489    -0.7126880367
   94  C  7  X     -0.0275817311    -0.0319080584     0.0249126416     0.1040855556     0.0339267570
   95  C  7  Y      0.0028763366     0.0575082735    -0.0112606560    -0.0523739083    -0.0198290435
   96  C  7  Z      0.0209991411     0.0445881936    -0.0416656003    -0.1106701267    -0.0476722742
   97  C  7  X      0.0424961760    -0.0938208475     0.0532827511     0.3318614324     0.1079072365
   98  C  7  Y     -0.0510104482     0.1124642852     0.0461486846    -0.2224517575     0.0416550862
   99  C  7  Z     -0.1062591901    -0.0277903674    -0.0173425988    -0.2698429562    -0.2045011483
  100  C  7 XX     -0.0002294907     0.0010682728    -0.0051361275    -0.0028704540    -0.0024716953
  101  C  7 YY     -0.0029542244     0.0124339605    -0.0057698966    -0.0038034813    -0.0022576075
  102  C  7 ZZ     -0.0037577469     0.0014862995    -0.0047821098    -0.0125268367    -0.0063186134
  103  C  7 XY      0.0008336065    -0.0029343759    -0.0002781533    -0.0012568430    -0.0004941302
  104  C  7 XZ     -0.0008797337     0.0057877499    -0.0009141387     0.0004384277    -0.0001493673
  105  C  7 YZ      0.0004088530    -0.0056724644     0.0008967910    -0.0073755391    -0.0033583818
  106  C  8  S      0.0055759647     0.0087036815    -0.0053232508    -0.0005265614     0.0059863113
  107  C  8  S     -0.0062555911    -0.0329034494     0.0187197539     0.0088295811    -0.0074973323
  108  C  8  S     -0.0660829947     0.0745956599     0.0900641947    -0.2804174329     0.0859987700
  109  C  8  X     -0.1059654044    -0.0446605177     0.0224506137    -0.0428539980    -0.0066861605
  110  C  8  Y     -0.0638659768     0.1638052187    -0.0531098788     0.0069539183    -0.0109813225
  111  C  8  Z     -0.2232005412     0.0596191660    -0.0024061396    -0.0601753947    -0.0259445130
  112  C  8  X     -0.1802080724    -0.5526073123     0.2365633058    -0.1612644785     0.3248761751
  113  C  8  Y     -0.1568553404    -0.2314182961     0.0762752912    -0.1704450357     0.2945332064
  114  C  8  Z     -0.1997477249     0.4925843898    -0.1597922414     0.1030055511    -0.3088265936
  115  C  8 XX      0.0126082251     0.0029084166    -0.0005295942     0.0021638540     0.0000234961
  116  C  8 YY      0.0045246851    -0.0168671675     0.0029759704    -0.0016795956     0.0052155239
  117  C  8 ZZ     -0.0198601421     0.0027130986     0.0018873347    -0.0034986343    -0.0004291809
  118  C  8 XY      0.0104978809    -0.0023591742     0.0017709642     0.0059789162    -0.0031058134
  119  C  8 XZ      0.0062740025    -0.0101878484     0.0023326377    -0.0020841681     0.0048472013
  120  C  8 YZ      0.0045778236     0.0008928669     0.0001538872     0.0005660449     0.0030721290
  121  N  9  S      0.0060989175     0.0142869230    -0.0020958029     0.0137300685    -0.0165685242
  122  N  9  S      0.0115837286     0.0107552260     0.0091288675     0.0222415017    -0.0238347538
  123  N  9  S      0.1123768299     0.6345265060    -0.2803892759     0.3305498954    -0.5069049028
  124  N  9  X     -0.0994094363    -0.0336664842    -0.0061883581    -0.0107871740    -0.0113317772
  125  N  9  Y     -0.0617890693     0.1477762853    -0.0142695151     0.0065334218    -0.0262615915
  126  N  9  Z     -0.2061482853     0.0595201454    -0.0015796487    -0.0375147491    -0.0163510755
  127  N  9  X      0.1080538690    -0.0641603433     0.0408317038    -0.0459913805     0.1126263724
  128  N  9  Y      0.0710445932    -0.2787004044     0.0805682598    -0.0523355471     0.0985755654
  129  N  9  Z      0.2816831619     0.0130483158    -0.0412579996     0.1007022078    -0.0563301326
  130  N  9 XX      0.0031943147     0.0006475307    -0.0000579037     0.0021217603     0.0003041011
  131  N  9 YY      0.0011878561    -0.0050707088     0.0026903289    -0.0007688392     0.0016777744
  132  N  9 ZZ     -0.0040869592    -0.0004948729     0.0020248146    -0.0018651241    -0.0004092353
  133  N  9 XY      0.0031597487     0.0017474501     0.0000673216     0.0033777817    -0.0034321268
  134  N  9 XZ      0.0008938161    -0.0047353380     0.0023459274    -0.0018929855     0.0026754115
  135  N  9 YZ      0.0008268279    -0.0013883151     0.0001797700    -0.0005717126     0.0025436674
  136  C 10  S      0.0046896667     0.0024515330    -0.0132551179    -0.0026813116     0.0131620369
  137  C 10  S     -0.0326405707     0.0098147456     0.0256005500     0.0047644168    -0.0261035000
  138  C 10  S      0.1156785763    -0.1279400846    -0.0778495157    -0.0548855004     0.0812314549
  139  C 10  X     -0.0863899799     0.0260296668    -0.0112472631    -0.0012030402    -0.0099734507
  140  C 10  Y     -0.0592020668    -0.0030067801     0.0289925242    -0.0173654176     0.0108895756
  141  C 10  Z     -0.1643547725     0.0056129118     0.0224552725    -0.0168061527     0.0007387207
  142  C 10  X     -0.1764145001     0.2193326590     0.1448486368     0.1677600759     0.2066459683
  143  C 10  Y     -0.0924546954    -0.2184413225    -0.0803082351    -0.1671763404    -0.2060231558
  144  C 10  Z     -0.3187624606    -0.0074241133    -0.0012948977    -0.0775316886    -0.0405908185
  145  C 10 XX     -0.0083878670     0.0002894104     0.0014227215    -0.0004445455     0.0035289856
  146  C 10 YY      0.0014373530    -0.0015753818    -0.0051373568     0.0022040645    -0.0037184109
  147  C 10 ZZ      0.0011470382     0.0012410515     0.0065036473    -0.0014502711    -0.0035433305
  148  C 10 XY      0.0035382768     0.0069443598     0.0123454136     0.0013424780    -0.0008701457
  149  C 10 XZ     -0.0033689439    -0.0027285099    -0.0013628261     0.0021774629    -0.0033605998
  150  C 10 YZ      0.0058102440    -0.0049034816    -0.0044058595    -0.0005353836    -0.0007258111
  151  C 11  S     -0.0005836444    -0.0213635267    -0.0199521828    -0.0067424371     0.0119340615
  152  C 11  S     -0.0016463442     0.0665381073     0.0361983512     0.0214832631    -0.0242792078
  153  C 11  S      0.0025202865    -0.0844581682     0.1723135785    -0.0895513290    -0.4394565025
  154  C 11  X      0.0171050661    -0.0141936368    -0.0014532154     0.0189539648    -0.0288584451
  155  C 11  Y      0.0142051235     0.0336128939     0.0181297977     0.0306819637    -0.0562367841
  156  C 11  Z      0.0183986512    -0.0091584139    -0.0034924630     0.0029194948     0.0480559405
  157  C 11  X      0.0548886555     0.0153369630    -0.0358628792     0.0555633226     0.0180225616
  158  C 11  Y      0.0342099964     0.0652509987     0.1327511653     0.1455353382     0.0157685972
  159  C 11  Z      0.0198000597    -0.0217025050    -0.0392578748    -0.0239429356     0.0103848132
  160  C 11 XX      0.0137854839     0.0053411270     0.0065512516     0.0019881133    -0.0084818453
  161  C 11 YY     -0.0026171000     0.0015667380    -0.0048851123     0.0007201329     0.0046416024
  162  C 11 ZZ     -0.0113688487     0.0066165531     0.0033283376     0.0018602928    -0.0028407840
  163  C 11 XY      0.0025879935    -0.0000528921    -0.0057205858     0.0016829158    -0.0009702349
  164  C 11 XZ      0.0102162598    -0.0021590386    -0.0015365799    -0.0013061265     0.0031919957
  165  C 11 YZ     -0.0042107937     0.0022853857     0.0073545070     0.0007024604    -0.0018426221
  166  C 12  S     -0.0082261494    -0.0397970581    -0.0325709120     0.0019041493    -0.0268145878
  167  C 12  S      0.0079014223     0.0991354115     0.0620704843     0.0023593094     0.0711042877
  168  C 12  S      0.1419120376     0.1890729063     0.4676092412    -0.1294187668     0.1326809365
  169  C 12  X      0.0021661328    -0.0947973490    -0.0834325712     0.0043835363    -0.1028067867
  170  C 12  Y      0.0096728425    -0.0160753811    -0.0309938141    -0.0034721521    -0.0285568659
  171  C 12  Z      0.0535525731     0.0438406552     0.0603791407    -0.0413420943     0.0518491775
  172  C 12  X     -0.0303162060    -0.4009292170    -0.3282132897    -0.0007887997    -0.4822336100
  173  C 12  Y      0.0280622275    -0.0006052945     0.0064717868    -0.0390720149    -0.0885604093
  174  C 12  Z      0.1119813699     0.2211111836     0.1778233910     0.0077775059     0.3108506624
  175  C 12 XX      0.0028777972     0.0048440361    -0.0023433371    -0.0015623095     0.0085195521
  176  C 12 YY     -0.0083549411     0.0102756867     0.0135797603    -0.0002971208     0.0031291433
  177  C 12 ZZ      0.0078434450     0.0055219118     0.0012345730     0.0010035486     0.0053340481
  178  C 12 XY     -0.0072723358     0.0018884738    -0.0045526891    -0.0001628093     0.0023797533
  179  C 12 XZ      0.0060515942    -0.0004656633     0.0068772562    -0.0009682998    -0.0048948307
  180  C 12 YZ     -0.0128918872    -0.0004213740     0.0015338445    -0.0004130313    -0.0002123842
  181  C 13  S     -0.0023346731    -0.0104807543    -0.0415136914    -0.0002549243     0.0179429221
  182  C 13  S      0.0046517940     0.0254697961     0.0908490060     0.0081729316    -0.0359542195
  183  C 13  S      0.0692554705     0.4641166954     0.7682867044    -0.0240477850     0.1046814665
  184  C 13  X      0.0643691311    -0.0031674162    -0.0250539567     0.0032568890    -0.0003683106
  185  C 13  Y      0.0285587221    -0.0640145995    -0.1247479402     0.0042265283     0.0184940390
  186  C 13  Z      0.1190934130     0.0045785117     0.0431791590    -0.0012933203    -0.0188112285
  187  C 13  X      0.1141757600    -0.0555369559    -0.0809678283     0.0101899687     0.0453932574
  188  C 13  Y      0.0404834042    -0.0411775440    -0.3287419319     0.0183631219     0.1989202119
  189  C 13  Z      0.1990720637     0.0123735559     0.1367604126    -0.0070951859    -0.1212607528
  190  C 13 XX     -0.0099151807     0.0082606194     0.0154817632     0.0018098592    -0.0007866743
  191  C 13 YY     -0.0011750912    -0.0020001962    -0.0015023136     0.0003930513    -0.0015790354
  192  C 13 ZZ      0.0125184968    -0.0002080141     0.0050698371    -0.0005283025    -0.0032985733
  193  C 13 XY     -0.0055264298    -0.0023788249    -0.0048455788    -0.0005414984     0.0028328064
  194  C 13 XZ     -0.0084571174    -0.0012185892    -0.0020046407     0.0019907737    -0.0014864558
  195  C 13 YZ      0.0029717051     0.0024370237     0.0070240054    -0.0017191970    -0.0033808166
  196  C 14  S     -0.0033397573    -0.0165125190    -0.0325532396    -0.0052923404     0.0274569207
  197  C 14  S      0.0065885176     0.0394834039     0.0705532726     0.0127627832    -0.0561307505
  198  C 14  S      0.0183744945     0.1086179218     0.5158706950     0.0588533163    -0.8237136683
  199  C 14  X     -0.0971987588     0.0312008036     0.0891246905     0.0177089566    -0.0874555254
  200  C 14  Y     -0.0758544009    -0.0150693127    -0.0825118258    -0.0020670005     0.0810692482
  201  C 14  Z     -0.1826338028     0.0214006142     0.0077606880     0.0060653003     0.0386986780
  202  C 14  X     -0.1650102259     0.1133234173     0.2406012733     0.0481460270    -0.1754744286
  203  C 14  Y     -0.1412180408    -0.0822929865    -0.2084689544    -0.0267544301     0.1845796036
  204  C 14  Z     -0.3219440635     0.0298050976    -0.0072138287     0.0143323497     0.0699655823
  205  C 14 XX     -0.0041720530     0.0009808484     0.0022360822     0.0009533959    -0.0055352186
  206  C 14 YY      0.0040829734     0.0020354557     0.0040100447    -0.0007033112    -0.0021059987
  207  C 14 ZZ      0.0012379015     0.0042039108     0.0081486031     0.0023628544    -0.0060200122
  208  C 14 XY      0.0026864475     0.0051367969     0.0102566323     0.0000026510    -0.0064195229
  209  C 14 XZ     -0.0038706938     0.0001394194    -0.0008804373    -0.0007556131     0.0036788027
  210  C 14 YZ      0.0050945825    -0.0035351189    -0.0057862739    -0.0012971901     0.0015522425
  211  C 15  S     -0.0045430706    -0.0061095457    -0.0336305335    -0.0028811881     0.0303663967
  212  C 15  S      0.0095781844     0.0119792986     0.0758534177     0.0071256897    -0.0643830832
  213  C 15  S      0.0490639477     0.1940689744     0.5054859758     0.1621865651    -0.3661584900
  214  C 15  X      0.0777230440     0.0166534440     0.0585202200     0.0102244959    -0.1181122073
  215  C 15  Y      0.0531662629    -0.0182742708     0.0106206464    -0.0063405943    -0.0338634200
  216  C 15  Z      0.1283444967    -0.0288790366    -0.0576575236    -0.0319497350     0.0554750576
  217  C 15  X      0.1386841028     0.0115722300     0.1647855132    -0.0029318055    -0.3895765206
  218  C 15  Y      0.0738209341    -0.0036332780     0.0569853954     0.0097340577    -0.1527595352
  219  C 15  Z      0.2163175012    -0.0552046598    -0.1460407620    -0.0596117982     0.2321283871
  220  C 15 XX      0.0006454581    -0.0020519740     0.0011437810    -0.0011418721     0.0000001810
  221  C 15 YY      0.0092528021     0.0027167743     0.0095599022     0.0026360115    -0.0116936454
  222  C 15 ZZ     -0.0079354239     0.0007630381     0.0042991464     0.0004673011    -0.0018215452
  223  C 15 XY      0.0065177862    -0.0026815173    -0.0066789008    -0.0012419241     0.0042813200
  224  C 15 XZ     -0.0013085357     0.0028603607     0.0056601738     0.0001008738    -0.0055199581
  225  C 15 YZ      0.0100881595    -0.0014251646     0.0008962496    -0.0000206115    -0.0002232931
  226  H 16  S     -0.0224950652    -0.0400274090     0.0113343685    -0.0297652846    -0.0319263103
  227  H 16  S     -0.3247988285    -0.8685238983    -0.1447783835     0.5973550479    -0.8584509895
  228  H 17  S      0.0286488688    -0.0425563806     0.0304526872    -0.0453844088    -0.0142738096
  229  H 17  S      0.0215347563    -0.6246720516     0.1872627462    -0.8791960260    -0.7410250285
  230  H 18  S     -0.0233791818    -0.0409590128     0.0206520635    -0.0395226581    -0.0124283075
  231  H 18  S     -0.0045845328    -0.5865083831     0.4855369070    -1.1724271648     0.2605372652
  232  H 19  S     -0.0290462877    -0.0530838973     0.0274011886    -0.0448680880    -0.0092366755
  233  H 19  S     -0.2510752986    -0.5918986368     0.7379953151    -0.4799616668     0.8342941815
  234  H 20  S      0.0164947574    -0.0496393247     0.0154088772     0.0299237031     0.0119992512
  235  H 20  S     -0.1406257929    -0.6730789405     0.6109108257     1.2128865565     0.4994999651
  236  H 21  S     -0.0103814001    -0.0102395430     0.0129099308    -0.0182509468    -0.0039282676
  237  H 21  S     -0.0909475725    -0.5190689182     0.5184044946     0.7642840414     0.3829360145
  238  H 22  S     -0.0079905605    -0.0119916770    -0.0508841538    -0.0017348953     0.0217252173
  239  H 22  S     -0.0584818873    -0.0431791395    -0.3400832610    -0.1351091083     0.3080489439
  240  H 23  S     -0.0135597534    -0.0153498586    -0.0623504205     0.0089884220     0.0061964335
  241  H 23  S     -0.1578654187    -0.6519062408    -0.7845389730     0.0541876474    -0.7298816147
  242  H 24  S     -0.0059817187    -0.0209807731    -0.0586331630     0.0024612251     0.0208971384
  243  H 24  S     -0.0892391191    -0.3421030764    -0.9764576346     0.0333889069     0.2881621478
  244  H 25  S     -0.0064010631    -0.0320362380    -0.0519334972    -0.0061067083     0.0265478920
  245  H 25  S     -0.0606832114    -0.2767980125    -0.8036745600    -0.1092848916     0.8297878894
  246  H 26  S     -0.0053158070    -0.0165895677    -0.0439418323    -0.0071463207     0.0495412087
  247  H 26  S     -0.0598579478    -0.1652930638    -0.6372715315    -0.1391443958     0.9146030120

                         61               62               63               64               65
                    0.1214394460     0.1307870413     0.1334538739     0.1393815785     0.1533556564
    1  C  1  S     -0.0096165919    -0.0230533341     0.0006453113     0.0032012269    -0.0153137263
    2  C  1  S     -0.0033628402     0.0396188759     0.0001743150    -0.0286619243     0.0477736448
    3  C  1  S      0.3317937294     0.3221963713    -0.0549844243     0.4304163630     0.1171566461
    4  C  1  X     -0.0532689526    -0.0411505482     0.0286386346     0.0191917699     0.0238431578
    5  C  1  Y     -0.0149369046    -0.0029174563     0.0143053507     0.0455825809    -0.0238974677
    6  C  1  Z      0.0065929335    -0.0205328025     0.0373493358    -0.0318405169    -0.0395750422
    7  C  1  X     -0.3771573735    -0.0537244904    -0.3811539692    -0.1449895396    -0.4746226867
    8  C  1  Y      0.1063669401    -0.3047562690     0.2457756111     0.1437138165     0.2501724244
    9  C  1  Z      0.0826556077     0.0992377188     0.1932720069    -0.0829486904     0.0963486940
   10  C  1 XX     -0.0029263804     0.0036422868    -0.0023805134     0.0049656239     0.0032604846
   11  C  1 YY     -0.0011265913     0.0034022915     0.0040859549    -0.0075666224    -0.0030038120
   12  C  1 ZZ      0.0020933981     0.0028616066    -0.0034344131    -0.0006158631     0.0106655518
   13  C  1 XY      0.0015844703     0.0017881593    -0.0037745284    -0.0031390793     0.0066881814
   14  C  1 XZ      0.0001707324     0.0042073337     0.0019783297    -0.0036192549    -0.0014788630
   15  C  1 YZ     -0.0066806795     0.0060772185    -0.0025249386     0.0048335908     0.0030073969
   16  C  2  S     -0.0223466445     0.0202753100     0.0073294944     0.0191877450     0.0334611737
   17  C  2  S      0.0458845118    -0.0417739245    -0.0071661521    -0.0268312288    -0.1125828111
   18  C  2  S      0.1818241564    -0.0545701547    -0.2041317360    -0.5531915712     0.5976022329
   19  C  2  X     -0.0198321197     0.0271423639    -0.0096368535     0.0584177140    -0.0109188366
   20  C  2  Y      0.0225385699     0.0221797509    -0.0435206638     0.0365428790    -0.0062074994
   21  C  2  Z     -0.0438021199     0.0787043905    -0.0249678103     0.0255818950     0.0335567322
   22  C  2  X      0.0364498071    -0.0160711607     0.2278968274    -0.0719725558     0.5450348282
   23  C  2  Y      0.1480314921    -0.1987582367     0.0161829015     0.0877598324     0.2374212561
   24  C  2  Z     -0.1310031778     0.2374564998    -0.2107342323     0.1026188612    -0.2846353325
   25  C  2 XX      0.0016699363    -0.0097070300     0.0010611896    -0.0058160513    -0.0097869074
   26  C  2 YY      0.0073176677     0.0002562358    -0.0014018940     0.0011368455    -0.0053299657
   27  C  2 ZZ      0.0025569608     0.0005653076    -0.0006100601    -0.0013252433    -0.0052077089
   28  C  2 XY      0.0014192212    -0.0038791234     0.0042430949     0.0010465482    -0.0061742215
   29  C  2 XZ      0.0057668005    -0.0025975265    -0.0009842878    -0.0012928713    -0.0001699425
   30  C  2 YZ      0.0051639071    -0.0033461001    -0.0016900017    -0.0023439944     0.0040631784
   31  C  3  S     -0.0397671884     0.0495257426     0.0118004185    -0.0122719945    -0.0313578401
   32  C  3  S      0.0859371488    -0.0866706057    -0.0098706523     0.0370064974     0.0899176053
   33  C  3  S      0.1714452418    -1.0768821688    -0.7093990640    -0.0732169826    -0.0202360046
   34  C  3  X     -0.0839911679     0.0179587947    -0.0262956922     0.0308121146    -0.0130931921
   35  C  3  Y     -0.0055905119     0.0310520803     0.0255085125     0.0090370297    -0.0516863198
   36  C  3  Z     -0.0106932217    -0.0159611676    -0.0370505231     0.0465874894     0.0655379576
   37  C  3  X     -0.2232304868    -0.0207007466    -0.1603040917    -0.1881588969    -0.1932775985
   38  C  3  Y     -0.1672995971     0.2347817906    -0.0936124575    -0.1024900099    -0.4193437755
   39  C  3  Z      0.2078985130    -0.0879585807    -0.0494988302     0.1437954361     0.4742357756
   40  C  3 XX      0.0151711055    -0.0046326062    -0.0038903165    -0.0029798990     0.0077558144
   41  C  3 YY     -0.0000496484    -0.0158422151     0.0058054739    -0.0002045052     0.0060989864
   42  C  3 ZZ      0.0037839475    -0.0007858268    -0.0058469220     0.0109008294     0.0042544595
   43  C  3 XY     -0.0063328255     0.0023540712     0.0032820374     0.0138952618    -0.0011076075
   44  C  3 XZ     -0.0029966220    -0.0006651450    -0.0006155164     0.0038956866     0.0019918991
   45  C  3 YZ     -0.0061033112    -0.0007897762     0.0029104059    -0.0017791767     0.0020245177
   46  C  4  S      0.0817060363    -0.0468956389     0.0345541641     0.0037269033     0.0109372021
   47  C  4  S     -0.1695577451     0.0807627422    -0.0618814336    -0.0026273555    -0.0268988942
   48  C  4  S     -1.2299360979     0.6707583137    -0.4425322892    -0.4208089181     0.0361242710
   49  C  4  X     -0.0164327220    -0.0270522757     0.0302261513     0.0295293061    -0.0081297421
   50  C  4  Y      0.1052295641    -0.0138040547     0.0235517095     0.0775739071     0.0188006565
   51  C  4  Z      0.0479405852    -0.0215385748     0.0373067681     0.0742062969     0.0032372465
   52  C  4  X     -0.0899053651    -0.0824306850     0.0616660117    -0.0859537353     0.0094812282
   53  C  4  Y      0.5391986330    -0.2062247005     0.1303540087     0.2602613158     0.1710741019
   54  C  4  Z      0.3095058536    -0.1450121414     0.3168452208     0.1925832750     0.0778613829
   55  C  4 XX     -0.0139579681     0.0131333355    -0.0090115998     0.0027506058     0.0005244687
   56  C  4 YY     -0.0183912929     0.0024265280     0.0002060290    -0.0015890107    -0.0048775021
   57  C  4 ZZ     -0.0037298112     0.0036039748    -0.0063857890    -0.0031679210     0.0007483831
   58  C  4 XY      0.0003488247     0.0035859585    -0.0016336029     0.0068880773    -0.0024801351
   59  C  4 XZ     -0.0018395462    -0.0016774089     0.0009672023    -0.0023257539    -0.0020243337
   60  C  4 YZ      0.0024998648     0.0038112770    -0.0057016422    -0.0013638061    -0.0012959341
   61  C  5  S     -0.0082684878     0.0605865007    -0.0664279607     0.0153983195    -0.0085816304
   62  C  5  S      0.0047617289    -0.1214621253     0.1379179405    -0.0342520078     0.0036368158
   63  C  5  S      0.1908313148    -0.8197767475     0.8945324944    -0.4253279782     0.1485079608
   64  C  5  X      0.0016023775     0.0454622076    -0.0431820754     0.0630863585     0.0053609889
   65  C  5  Y     -0.0094764573    -0.0127648152     0.0204341517    -0.0057905159     0.0294314982
   66  C  5  Z     -0.0384119124     0.0630980438    -0.0694491844     0.0847371187     0.0182425586
   67  C  5  X      0.0192215990     0.2032254910    -0.1485907930     0.1512959071     0.0557198290
   68  C  5  Y     -0.1944173629    -0.1589538241     0.1184397863    -0.1644163929     0.0855651473
   69  C  5  Z     -0.2599045719     0.4459578156    -0.4897654973     0.2751741384     0.0696881288
   70  C  5 XX      0.0048631939    -0.0172474983     0.0140839317    -0.0056765863    -0.0000617935
   71  C  5 YY     -0.0054588028    -0.0027144604     0.0069791661     0.0012535075     0.0029180074
   72  C  5 ZZ      0.0051828132    -0.0081990428     0.0092095354    -0.0052625088    -0.0024117978
   73  C  5 XY     -0.0014385242     0.0000116892    -0.0012981256    -0.0043160241     0.0011040478
   74  C  5 XZ     -0.0040477612    -0.0051578680     0.0041228809    -0.0018479254    -0.0034975317
   75  C  5 YZ      0.0042335463     0.0023649325    -0.0052513938    -0.0023672499     0.0020409146
   76  C  6  S     -0.0283407473    -0.0573877481     0.0381129811    -0.0307961703    -0.0059524376
   77  C  6  S      0.0454332055     0.1185895672    -0.0891159645     0.0529774251     0.0228538136
   78  C  6  S      0.9645765200     0.7841225082    -0.1924852520     0.6230453965    -0.0468702715
   79  C  6  X     -0.0675730291    -0.0754895970     0.0672861628    -0.0314989273     0.0292424558
   80  C  6  Y      0.1108265124     0.0714224653    -0.0232147490     0.0807982837     0.0257147471
   81  C  6  Z      0.0094207477    -0.0136559384     0.0301848538     0.0156453288    -0.0060591495
   82  C  6  X     -0.2202786454    -0.1330753635     0.1936818947    -0.2950721813     0.1450916233
   83  C  6  Y      0.3455984743     0.5803866294    -0.3805509140     0.3661921467     0.1549792076
   84  C  6  Z      0.1836907021    -0.2047241712     0.0848011240    -0.1060921218    -0.0271768904
   85  C  6 XX      0.0095355439     0.0105558618    -0.0118575038    -0.0003735232     0.0030614960
   86  C  6 YY      0.0045580784     0.0095227028    -0.0051874771     0.0038132162    -0.0028387306
   87  C  6 ZZ     -0.0012647694     0.0070644861    -0.0023347444     0.0099618738     0.0052091191
   88  C  6 XY      0.0039805662     0.0022471972    -0.0036690519    -0.0044605744     0.0030220532
   89  C  6 XZ     -0.0043256921     0.0002419194     0.0045939690     0.0080136547     0.0044601300
   90  C  6 YZ      0.0062169674    -0.0061648751     0.0020805857     0.0010779176     0.0026117001
   91  C  7  S      0.0556099845     0.0021306156    -0.0268853606     0.0244159146     0.0132596584
   92  C  7  S     -0.0671045718    -0.0219054175     0.0418198531    -0.0376758076    -0.0283196581
   93  C  7  S     -1.1694083197     0.3195802890     0.4951152543    -0.2327341310     0.0386987587
   94  C  7  X     -0.1071773143    -0.0433437764     0.1113849553     0.2533610735     0.0250665248
   95  C  7  Y     -0.0277669059    -0.0121970198     0.0218193135     0.0852679142     0.0123161760
   96  C  7  Z     -0.0689287375     0.0074688374     0.0586466528     0.1203411739    -0.0104484060
   97  C  7  X     -0.3696860562    -0.0583495912     0.3776284210     1.0838585718     0.1930086253
   98  C  7  Y     -0.1880586581    -0.2670378233     0.0946110962     0.1967768251     0.0450561405
   99  C  7  Z     -0.2346446761    -0.0310234240     0.2596880767     0.4206848420    -0.2538512101
  100  C  7 XX     -0.0134552273    -0.0024945614     0.0060120429    -0.0005929995    -0.0000275466
  101  C  7 YY      0.0043183472    -0.0059636819     0.0044250771    -0.0002933367     0.0022263547
  102  C  7 ZZ     -0.0049378002     0.0053017667    -0.0011454631    -0.0055547574    -0.0068579112
  103  C  7 XY      0.0037949850     0.0015785977     0.0011770477    -0.0034169370     0.0016486981
  104  C  7 XZ      0.0087845249     0.0012433038    -0.0051315442    -0.0025530978     0.0002307408
  105  C  7 YZ      0.0028121667    -0.0080740004     0.0050823046    -0.0050071601     0.0001406545
  106  C  8  S      0.0091365327    -0.0008580411    -0.0090460593    -0.0101989962     0.0076086538
  107  C  8  S     -0.0148468383    -0.0081686904     0.0252868678     0.0133483068    -0.0119793798
  108  C  8  S     -0.4538713684     0.3522539490    -0.1941095832     0.0684569544    -0.1818305182
  109  C  8  X      0.0139069145    -0.0413345497    -0.0166078009    -0.0519451662    -0.0065769958
  110  C  8  Y      0.0458159410    -0.0109924759     0.0079080497     0.0587569580     0.0004708587
  111  C  8  Z      0.0115841226    -0.0450440275     0.0310202647     0.0286519986    -0.0213901597
  112  C  8  X      0.0177474898    -0.1405603040     0.0212096666    -0.2781929988     0.5361834733
  113  C  8  Y     -0.0368347197     0.0040369770     0.1434099918    -0.1610880801     0.5766546229
  114  C  8  Z      0.0812673966    -0.1053699968     0.0303240092     0.1464751999    -0.5423070429
  115  C  8 XX     -0.0030583891     0.0019263166    -0.0000645887     0.0022030857    -0.0009635495
  116  C  8 YY     -0.0044394741     0.0019057002     0.0059820746    -0.0045900822     0.0079836254
  117  C  8 ZZ     -0.0007925952     0.0003415448     0.0009502383     0.0028833238     0.0009074935
  118  C  8 XY      0.0042010319    -0.0019233146    -0.0044548804     0.0000255061    -0.0070080881
  119  C  8 XZ     -0.0040513065     0.0052615872     0.0011322228    -0.0015356483     0.0071538213
  120  C  8 YZ     -0.0006212890     0.0021211401     0.0015603090     0.0002673902     0.0046549420
  121  N  9  S      0.0135827193    -0.0158811215    -0.0100984247     0.0036073181    -0.0285590926
  122  N  9  S      0.0274638919    -0.0388385834    -0.0352055766    -0.0031941168    -0.0510505999
  123  N  9  S      0.2148503661    -0.1156719300     0.0109785459     0.2819321621    -0.7737629835
  124  N  9  X      0.0360752689    -0.0216792597     0.0163705506    -0.0381556298     0.0104785827
  125  N  9  Y      0.0163929063    -0.0543695238    -0.0061120073     0.0375851368    -0.0566822837
  126  N  9  Z      0.0121840149    -0.0543719713     0.0299555464    -0.0018599732    -0.0131046834
  127  N  9  X     -0.0826527828     0.0801424089    -0.0156322762    -0.0050950960     0.1588693672
  128  N  9  Y     -0.0525997737     0.0577259587    -0.0270727787    -0.0903653197     0.1463360014
  129  N  9  Z      0.0066935792     0.0603577619    -0.0354030081     0.0529495692    -0.0926913561
  130  N  9 XX      0.0016843805    -0.0004956608    -0.0018580558     0.0004290292    -0.0002965025
  131  N  9 YY     -0.0009164861    -0.0010579975    -0.0017818655    -0.0040575020     0.0013828742
  132  N  9 ZZ      0.0010721321    -0.0026581937    -0.0031184443     0.0001668541    -0.0017781268
  133  N  9 XY      0.0017224776    -0.0023717425    -0.0022009904     0.0006681439    -0.0063899849
  134  N  9 XZ     -0.0028020169     0.0019480883    -0.0010509727    -0.0021069266     0.0030263755
  135  N  9 YZ     -0.0010583232     0.0022027665     0.0007010143    -0.0002009490     0.0040202652
  136  C 10  S      0.0154867605    -0.0012212042    -0.0089149185     0.0010791880    -0.0053448406
  137  C 10  S     -0.0592713455     0.0017347627     0.0232382275     0.0011209026    -0.0078994742
  138  C 10  S      0.2140175768    -0.0822670872     0.1204250843     0.0203143899     0.9267557875
  139  C 10  X      0.0172781593    -0.0003074308    -0.0099655457     0.0015600341     0.0679163881
  140  C 10  Y      0.0101542955    -0.0533077883    -0.0049633029     0.0424456343    -0.0428611160
  141  C 10  Z      0.0371763581    -0.0069869420     0.0305761560     0.0193523113    -0.0023126394
  142  C 10  X      0.0320698718     0.1809055823    -0.2086014738     0.0559065806    -0.0480042430
  143  C 10  Y      0.2095725799    -0.0880791911     0.4171165106     0.0927730437     0.1363972923
  144  C 10  Z     -0.0089555495    -0.1143555115    -0.0029049434    -0.0036729709     0.0164240014
  145  C 10 XX      0.0008204306     0.0058550465     0.0058138485    -0.0052210316     0.0017841363
  146  C 10 YY     -0.0108359942    -0.0037826229    -0.0045189186     0.0040186565     0.0046044621
  147  C 10 ZZ      0.0000710572    -0.0030358410     0.0043351867     0.0015565662    -0.0043595009
  148  C 10 XY      0.0002488045    -0.0015275399    -0.0037222748     0.0031633594    -0.0147848275
  149  C 10 XZ     -0.0009590796    -0.0008356122    -0.0027469958     0.0044839390     0.0064943632
  150  C 10 YZ      0.0004318078     0.0027583515     0.0068065142    -0.0047578270     0.0032472052
  151  C 11  S     -0.0060079028     0.0100679444     0.0091527177     0.0009928206     0.0470731822
  152  C 11  S     -0.0002755841    -0.0249357198    -0.0261881971    -0.0082811706    -0.1211444707
  153  C 11  S      0.0140431403    -0.4554523926    -0.2287221418     0.0240647718    -1.1782914154
  154  C 11  X     -0.0167663809     0.0087774785    -0.0159553807     0.0106910556     0.0170987210
  155  C 11  Y     -0.0063227197    -0.0758962153    -0.0851216527     0.0359879765    -0.1161736100
  156  C 11  Z      0.0041434366     0.0639569438     0.0043245339    -0.0162540358     0.0423783124
  157  C 11  X      0.0866940740     0.1020300815     0.0463430108    -0.0004378865     0.0147879199
  158  C 11  Y     -0.0757345184    -0.1418515898    -0.3537802454     0.0463137877    -0.3203277726
  159  C 11  Z     -0.0838033640     0.0762242348     0.0351557096    -0.0494202132     0.1044290307
  160  C 11 XX     -0.0042974006    -0.0077427608    -0.0056323999     0.0006219183    -0.0119282098
  161  C 11 YY      0.0021173715     0.0015192541    -0.0008103517    -0.0018227664    -0.0120050918
  162  C 11 ZZ      0.0025485274    -0.0015335397    -0.0004711945     0.0004633416    -0.0051302208
  163  C 11 XY      0.0006436935     0.0044537502     0.0048694905    -0.0037509667     0.0089256169
  164  C 11 XZ      0.0023385456     0.0011696103     0.0027032913    -0.0007075581    -0.0027304259
  165  C 11 YZ     -0.0021377675    -0.0020415248    -0.0045900902     0.0015602192    -0.0038495352
  166  C 12  S     -0.0063794055     0.0077517285     0.0224783906    -0.0240922781     0.0059684778
  167  C 12  S     -0.0152457190     0.0011903892    -0.0642561381     0.0446315914    -0.0128668432
  168  C 12  S      0.5149903825     0.0880869730     0.2872484924     0.5133223029    -0.6815722577
  169  C 12  X     -0.0406407606    -0.0338729742    -0.0087861714    -0.0311255727     0.0518772381
  170  C 12  Y     -0.0081976860    -0.0165854539    -0.0081216817     0.0140557396    -0.0214082757
  171  C 12  Z      0.0673231546    -0.0082165737     0.0311235690     0.0376969959     0.0039973009
  172  C 12  X     -0.1401932836    -0.0059259054     0.1600986378    -0.1397324041     0.1347556092
  173  C 12  Y     -0.0235149288    -0.0066769201     0.1713894637    -0.0674660509    -0.1769643748
  174  C 12  Z      0.0757416653     0.0300346973    -0.1954514392     0.0919482407     0.0042799867
  175  C 12 XX      0.0012642170    -0.0035679766    -0.0063777186     0.0052018410    -0.0035997430
  176  C 12 YY      0.0011896566     0.0050486219     0.0015525714     0.0023762693    -0.0026194222
  177  C 12 ZZ     -0.0018666720    -0.0002054057    -0.0065652594     0.0030816883     0.0027309151
  178  C 12 XY      0.0010222474    -0.0024925067    -0.0023028110     0.0017246370     0.0156533243
  179  C 12 XZ      0.0021540858    -0.0010123893     0.0042252905     0.0007570310    -0.0020680954
  180  C 12 YZ      0.0017363887    -0.0015016235    -0.0024662937     0.0020583132    -0.0054521916
  181  C 13  S     -0.0007594820    -0.0353538077    -0.0402457215     0.0135434664     0.0583381876
  182  C 13  S     -0.0076110072     0.0850800766     0.0818788475    -0.0331745398    -0.1406031181
  183  C 13  S      0.0878204675     0.6674669766     0.7044248449    -0.2712947176    -0.6002306934
  184  C 13  X     -0.0004675944    -0.0334417841    -0.0263815682     0.0134087243    -0.0014494119
  185  C 13  Y     -0.0219794951    -0.1146335944    -0.1091665089     0.0156019250     0.0311998488
  186  C 13  Z      0.0036105898     0.0474960648     0.0770673970    -0.0225808301    -0.0299441354
  187  C 13  X      0.0626187352    -0.0544423189    -0.0853289267     0.1076230765    -0.1360739426
  188  C 13  Y     -0.1076344787    -0.4735580532    -0.5567026672     0.0559095231     0.5648489856
  189  C 13  Z     -0.0109798218     0.1751682518     0.3135312707    -0.0962182197    -0.1765472584
  190  C 13 XX     -0.0006301407     0.0086233266     0.0046310429    -0.0029262008    -0.0042257355
  191  C 13 YY     -0.0008221737     0.0054123344     0.0051462691    -0.0021137257    -0.0127021489
  192  C 13 ZZ      0.0008687827     0.0048508028     0.0091609206    -0.0024009009    -0.0113851764
  193  C 13 XY      0.0025145784     0.0019816114     0.0025039906     0.0004297249    -0.0017112422
  194  C 13 XZ     -0.0018916673     0.0005431686    -0.0030111978     0.0000336541    -0.0044488532
  195  C 13 YZ      0.0014938986    -0.0027592857     0.0000539041     0.0015129926     0.0029831296
  196  C 14  S      0.0111091749    -0.0055870140    -0.0037627156     0.0105842919    -0.0726023142
  197  C 14  S     -0.0261516289     0.0108584352     0.0056653374    -0.0221185324     0.1496793677
  198  C 14  S     -0.3136712681     0.1891818196     0.3075433024    -0.2879156966     1.2360096534
  199  C 14  X     -0.0357334003     0.0395583287     0.0071027632    -0.0325984568     0.1054076667
  200  C 14  Y      0.0335081812    -0.0108431113    -0.0165248060     0.0338963368    -0.1220834174
  201  C 14  Z      0.0074538376     0.0152438035    -0.0356464100     0.0111453457     0.0043252773
  202  C 14  X     -0.0801008361     0.1598844782     0.0804865854    -0.1284034936     0.6272273938
  203  C 14  Y      0.1313938627     0.0594201481     0.0911495712     0.1113760263    -0.7504197884
  204  C 14  Z     -0.0071032740    -0.0404373956    -0.1635939861     0.0403609450    -0.0288922887
  205  C 14 XX     -0.0023604142    -0.0002635338    -0.0002359537    -0.0023504543     0.0112330039
  206  C 14 YY     -0.0007352785     0.0016849409     0.0033081181    -0.0011126351     0.0135990626
  207  C 14 ZZ     -0.0026433746     0.0014026865    -0.0005915562    -0.0017749841     0.0091876306
  208  C 14 XY     -0.0004265640    -0.0012388545     0.0003473865     0.0006766889    -0.0054113111
  209  C 14 XZ      0.0013901446     0.0006122503    -0.0000102893     0.0010616384     0.0030977666
  210  C 14 YZ      0.0008200250    -0.0026304515     0.0010775232    -0.0003029826     0.0017244856
  211  C 15  S      0.0199037763     0.0295235766     0.0384496920    -0.0096355407     0.0239352405
  212  C 15  S     -0.0492979218    -0.0641664758    -0.0927148843     0.0212289741    -0.0596344608
  213  C 15  S     -0.4290044934    -0.6586980084    -1.0010794668     0.1357273681     0.0766687531
  214  C 15  X     -0.0428646656    -0.0935960309    -0.0780377615     0.0008171481    -0.0183362657
  215  C 15  Y     -0.0234897136    -0.0437671687    -0.0237508486     0.0030482995     0.0146796582
  216  C 15  Z      0.0411037637     0.0245470913     0.0990924732    -0.0048874027    -0.0095768015
  217  C 15  X     -0.1267883653    -0.3642113501    -0.3238275594     0.0726835369    -0.3493658041
  218  C 15  Y     -0.1202036457    -0.0676173010    -0.0175098523     0.0015297394     0.1762527548
  219  C 15  Z      0.1457691326     0.1385281209     0.2810648931    -0.0368944988     0.1068372352
  220  C 15 XX     -0.0021095621    -0.0038893811    -0.0046138659     0.0000389921    -0.0042493562
  221  C 15 YY     -0.0060071514    -0.0069574027    -0.0081460852     0.0019580865    -0.0018623311
  222  C 15 ZZ     -0.0024033925    -0.0039427259    -0.0087590004     0.0026066603    -0.0034581073
  223  C 15 XY      0.0010287306    -0.0030013380    -0.0014124550     0.0014279066    -0.0001493433
  224  C 15 XZ     -0.0007347328    -0.0014804103     0.0014311055     0.0004107825    -0.0013798452
  225  C 15 YZ      0.0001470467     0.0026315119     0.0020857624    -0.0012232912    -0.0024505701
  226  H 16  S     -0.0455124487     0.0180647252     0.0070583893    -0.0032813047    -0.0264876621
  227  H 16  S     -0.3956839753     0.7997167339     0.2630600672    -0.1377672008    -0.8916291385
  228  H 17  S      0.0556978982    -0.0543755332     0.0263362421    -0.0119309207    -0.0072501653
  229  H 17  S      1.4715789364    -0.6848516042     0.5987656343     0.6351183879     0.2320873541
  230  H 18  S     -0.0117519170     0.0459266395    -0.0422966066     0.0028318834    -0.0377781295
  231  H 18  S     -0.3093193798     1.0595609001    -1.1379179443     0.6582959141    -0.0284237204
  232  H 19  S     -0.0311674818    -0.0368796601     0.0415927976    -0.0317991151    -0.0461231419
  233  H 19  S     -0.9388537030    -1.1330241687     0.6447285722    -0.8386715953    -0.2027224459
  234  H 20  S     -0.0513255131    -0.0108665021     0.0205504253     0.0527110222     0.0217878322
  235  H 20  S     -0.0767561932    -0.2231546698     0.3062969091     1.5180850604     0.2999144180
  236  H 21  S      0.0681318904     0.0068263615    -0.0362432227    -0.0531660278    -0.0046736384
  237  H 21  S      1.1763815395     0.1128093978    -0.8620549621    -1.3152719790     0.0593240019
  238  H 22  S      0.0048121318     0.0258335827     0.0259147352    -0.0148266729     0.0217252745
  239  H 22  S      0.0389206010     0.4995020522     0.5778111637    -0.1148346811     1.0243406292
  240  H 23  S     -0.0274710717     0.0142901449    -0.0130220099    -0.0120901232     0.0153490360
  241  H 23  S     -0.4222252861    -0.1704074062     0.1155140495    -0.4498427975     0.4979654314
  242  H 24  S     -0.0048100484    -0.0114437375    -0.0221485121     0.0040176320     0.0170094443
  243  H 24  S     -0.1468340118    -1.0252735237    -1.1757464844     0.2743626375     0.9479004337
  244  H 25  S      0.0047639854     0.0011408232     0.0042711656     0.0001189440    -0.0236516404
  245  H 25  S      0.3488658071    -0.2115640367    -0.1541379839     0.3646161209    -1.7941519646
  246  H 26  S      0.0172466382     0.0164813784     0.0122197871    -0.0078580766     0.0229349363
  247  H 26  S      0.4955249083     0.8277019325     1.0333807362    -0.1536322466     0.3451824980

                         66               67               68               69               70
                    0.1683944725     0.1741056768     0.1881564588     0.1903481987     0.1963192320
    1  C  1  S     -0.0075836583    -0.0235761473    -0.0541401761     0.0176486732    -0.0003917760
    2  C  1  S     -0.0174846341     0.0719598430     0.1358575782     0.0041374651     0.0124850570
    3  C  1  S      0.7376079977    -0.2710362196     0.6825020805    -0.9617092886    -0.3025998101
    4  C  1  X     -0.0612947350     0.0917526011    -0.1453467996     0.0661825997     0.0376209924
    5  C  1  Y     -0.0105956137     0.1459894132     0.0018488325     0.0813083645    -0.0168631639
    6  C  1  Z     -0.0929594449    -0.0116923806     0.1029715456    -0.0384968717    -0.0095628297
    7  C  1  X     -0.5932298238     0.3180390253    -0.2419357614     0.7915621390     0.3447739236
    8  C  1  Y      0.1746415902     0.4284854411    -0.2299781583     0.0748651917    -0.1105553487
    9  C  1  Z      0.0477144282    -0.1320022582     0.0477808037    -0.2843725157    -0.1663591268
   10  C  1 XX     -0.0012532933     0.0212751619     0.0224037272     0.0041110749    -0.0015275501
   11  C  1 YY      0.0001598304    -0.0192576864     0.0173232233    -0.0086851504     0.0051288846
   12  C  1 ZZ      0.0034342239     0.0111702591    -0.0143295534     0.0027671414    -0.0049664406
   13  C  1 XY      0.0080572905    -0.0087006600    -0.0167218500    -0.0037931317     0.0072058581
   14  C  1 XZ     -0.0067945677    -0.0014666754     0.0009056476    -0.0112509659    -0.0060934588
   15  C  1 YZ      0.0141506795    -0.0036751470     0.0095092989     0.0119607221     0.0011480506
   16  C  2  S      0.0638153001     0.0872858445     0.0179892632     0.0001442760    -0.0155645606
   17  C  2  S     -0.1894023512    -0.1951850990     0.0048180370     0.0170269279     0.0277005471
   18  C  2  S      0.5603772415    -0.9980375914    -1.6634901491    -0.7118543133     0.4384359449
   19  C  2  X      0.0905279232    -0.0930401521    -0.0002221324     0.0923439368     0.0059262841
   20  C  2  Y      0.0083542295    -0.0503638145     0.0370020960     0.0625857664    -0.0073693085
   21  C  2  Z      0.1989239901    -0.1694464536     0.1444614993    -0.0407446225    -0.0058198884
   22  C  2  X      0.9586757404     0.3988648402    -0.1222630447    -0.1713638279    -0.2001389451
   23  C  2  Y      0.4350299291    -0.0395570076    -0.3333434403    -0.1337913828    -0.0709833162
   24  C  2  Z     -0.0940237964    -0.5180278391     0.4409501970     0.1740658708     0.1510446902
   25  C  2 XX     -0.0302278401    -0.0111496960    -0.0034229053     0.0002693264     0.0060685062
   26  C  2 YY     -0.0125722898     0.0014214478    -0.0088012705     0.0022623118     0.0016519061
   27  C  2 ZZ      0.0068623505    -0.0348898152     0.0031524759    -0.0023881407    -0.0000861726
   28  C  2 XY     -0.0110473596    -0.0067840812     0.0124238678    -0.0138893454    -0.0107315215
   29  C  2 XZ     -0.0017793209     0.0019878858    -0.0095687176     0.0033554238     0.0064465684
   30  C  2 YZ      0.0025152381    -0.0022715798    -0.0183402375    -0.0057770211    -0.0057193334
   31  C  3  S      0.0081807047    -0.0322924885    -0.0134533771    -0.0545153638    -0.0575090655
   32  C  3  S      0.0456279450     0.0372404445    -0.0187216634     0.0714873103     0.1055659001
   33  C  3  S     -1.5917758838     1.2431663621     1.3382237485     2.1180113047     1.5808000034
   34  C  3  X      0.0422338684     0.0015255909    -0.1904560994     0.0148626023    -0.0876238352
   35  C  3  Y     -0.0097152609     0.0971034692     0.0153254539     0.1647506423    -0.0839096121
   36  C  3  Z      0.0272510391    -0.0208829470    -0.1608086955    -0.0040594636    -0.1129627791
   37  C  3  X     -0.0103918067     0.0963177273    -1.0279023512     0.3007402965    -0.2257081852
   38  C  3  Y     -0.5069883322     0.6588013189     0.6295704636     0.9200241575    -0.6624990795
   39  C  3  Z      0.3880446002    -0.1861551851    -0.9968700734    -0.2374907311    -0.6757612925
   40  C  3 XX      0.0040380342    -0.0015016118     0.0041611693     0.0004554160     0.0074456848
   41  C  3 YY     -0.0001128233     0.0006344124    -0.0036910159     0.0052304806     0.0301984683
   42  C  3 ZZ      0.0006444855     0.0109849072    -0.0024904649     0.0136836483    -0.0124456120
   43  C  3 XY     -0.0006921006     0.0080463804     0.0140860153     0.0047708620    -0.0045350163
   44  C  3 XZ      0.0008271216     0.0028937988    -0.0264898333     0.0085161826    -0.0033364621
   45  C  3 YZ     -0.0026513871    -0.0156485625    -0.0167193552    -0.0219450716    -0.0008772323
   46  C  4  S      0.0095279713    -0.0211593590     0.0423518962    -0.0340216376     0.0303884211
   47  C  4  S     -0.0133372043     0.0573236865    -0.0352374686     0.0881591200    -0.0720580968
   48  C  4  S      0.2804696060     0.1565097016    -1.3873472396     0.5314143026    -0.8123919940
   49  C  4  X     -0.0665358712     0.0711928363    -0.0502119552     0.0187552771    -0.0204475305
   50  C  4  Y      0.0715342583     0.0012879715     0.0074861193     0.0893857770     0.0304762449
   51  C  4  Z      0.0260698058    -0.0252078874    -0.2022405399    -0.0084889005    -0.2027747590
   52  C  4  X     -0.1108751825     0.1616491216    -0.4994092642     0.1527185041    -0.2053683616
   53  C  4  Y      0.3527292956     0.0014118048    -0.0515942490     0.4180797571     0.1326251701
   54  C  4  Z      0.3071962519    -0.3068048654    -1.0479894642    -0.3983749597    -0.8709232778
   55  C  4 XX      0.0055923774     0.0006837329    -0.0033367291     0.0005147415    -0.0090800017
   56  C  4 YY      0.0000915740     0.0036638768    -0.0188472485     0.0064164437    -0.0248327428
   57  C  4 ZZ     -0.0045034510     0.0059035351     0.0132033760     0.0088220268     0.0174091098
   58  C  4 XY     -0.0000475815     0.0008699433     0.0110823733     0.0059375997    -0.0058610631
   59  C  4 XZ     -0.0019140710     0.0047213152     0.0027483287     0.0030681309     0.0011469502
   60  C  4 YZ      0.0006935755     0.0117270712     0.0022840888     0.0187822940    -0.0060517719
   61  C  5  S     -0.0438952278     0.0046287957     0.0086730958     0.0106606320     0.0498585781
   62  C  5  S      0.0682531491    -0.0097710948     0.0027185323     0.0007217368    -0.1255846330
   63  C  5  S      0.8798080388    -0.2436633634    -0.6803242583    -0.6706201256    -0.8565809390
   64  C  5  X      0.0386688995    -0.1125132947     0.0146106074    -0.0094607385     0.0093844357
   65  C  5  Y      0.0898127021     0.0771930535     0.0112938194     0.1001171679    -0.0549518230
   66  C  5  Z      0.0037815239    -0.0046654804    -0.1012270246     0.0094347642    -0.0895314129
   67  C  5  X      0.3235415510    -0.2136350521     0.0254781095     0.0013947808    -0.0832871399
   68  C  5  Y      0.4648600637     0.2185387719    -0.1317490661     0.5995737363    -0.2788420086
   69  C  5  Z     -0.0634422855     0.0203160861    -0.6307226134    -0.0384351032    -0.1263571740
   70  C  5 XX     -0.0043104724    -0.0014054035    -0.0108517696    -0.0081558184    -0.0106476383
   71  C  5 YY      0.0116106030     0.0030567437     0.0075952949     0.0101725839     0.0086830336
   72  C  5 ZZ      0.0051105528    -0.0055423333     0.0005208456    -0.0061675160    -0.0237728308
   73  C  5 XY      0.0031204628     0.0032354199    -0.0004229347     0.0075120534     0.0097176906
   74  C  5 XZ     -0.0127505067     0.0095124657     0.0067880708     0.0010294799    -0.0024529482
   75  C  5 YZ     -0.0055049946    -0.0069929722     0.0128491808    -0.0125014777     0.0190380816
   76  C  6  S      0.0239588351    -0.0206463776    -0.0238949650     0.0348424171     0.0060477719
   77  C  6  S     -0.0449728873    -0.0013698573    -0.0335928202    -0.0906159293     0.0149099566
   78  C  6  S     -0.8083537247     1.1078270496     1.9606615059    -0.5237702575    -0.8046797449
   79  C  6  X      0.0403441289     0.1580207817    -0.0918739568     0.1166166714    -0.0165853584
   80  C  6  Y      0.0450816512     0.0632935381    -0.0813858524     0.0641562172     0.0014884242
   81  C  6  Z     -0.0070227064    -0.0310247849    -0.0547868894    -0.1201513801    -0.2353108530
   82  C  6  X      0.4708815177     0.7335641228    -0.1211687140     0.3782078173    -0.1845086920
   83  C  6  Y      0.3069491514     0.0037330312    -0.8329951132     0.0742409231     0.2851422553
   84  C  6  Z     -0.0994944473    -0.1097651077    -0.1002338988    -0.3223394243    -1.1605609275
   85  C  6 XX     -0.0041351556    -0.0090800020    -0.0044895313    -0.0132375911     0.0007213980
   86  C  6 YY     -0.0110807160    -0.0000787123     0.0018527431    -0.0164677655    -0.0062676503
   87  C  6 ZZ      0.0039505506     0.0134825041     0.0002449446     0.0104359589     0.0065708619
   88  C  6 XY      0.0111328039     0.0071890484    -0.0112872379     0.0073532906    -0.0025472497
   89  C  6 XZ      0.0146292407    -0.0104636301     0.0011954719    -0.0060983146    -0.0041515916
   90  C  6 YZ     -0.0005189433    -0.0018602747    -0.0047345353    -0.0021375596    -0.0193374237
   91  C  7  S     -0.0192334556     0.0143004263     0.0145576816     0.0051037544    -0.0256741326
   92  C  7  S     -0.0455588634     0.0221542524     0.0087133528     0.0094977152     0.0505439517
   93  C  7  S      1.5687570519    -1.0761988130    -1.4738815496    -0.6434120554     0.9275590396
   94  C  7  X     -0.0345102052    -0.0171449139    -0.0151380108    -0.0248055829     0.1195674086
   95  C  7  Y      0.0245284823     0.1330662372     0.0648268227     0.1989033807    -0.0133219148
   96  C  7  Z     -0.0171801775    -0.0729367826     0.0453718049    -0.0759384496    -0.1618987018
   97  C  7  X      0.1014499573    -0.3718907240    -0.1548736242    -0.2899348110     0.6982770655
   98  C  7  Y     -0.1542398867     0.5168500354     0.3327632039     1.0564192285     0.2439497887
   99  C  7  Z     -0.5637134945     0.0463679491     0.8872007596    -0.1180992501    -0.9038548914
  100  C  7 XX      0.0065644355    -0.0001318900    -0.0129662108     0.0025426932     0.0079749374
  101  C  7 YY     -0.0018170096     0.0069103069     0.0005790550     0.0081316248    -0.0013375239
  102  C  7 ZZ     -0.0101515494    -0.0052336486     0.0063832353    -0.0126758380     0.0056941191
  103  C  7 XY      0.0031883692    -0.0017768002     0.0093657809    -0.0094427694     0.0016750447
  104  C  7 XZ     -0.0039892300    -0.0068255338    -0.0042142441    -0.0035763894     0.0078483434
  105  C  7 YZ      0.0024499672     0.0059304363     0.0073258080     0.0163686575     0.0191738743
  106  C  8  S      0.0126493365    -0.0131915941    -0.0432075640     0.0051002920     0.0181556265
  107  C  8  S     -0.0506265615     0.0075415165     0.0782648255    -0.0032450928    -0.0411231899
  108  C  8  S      0.3331161388     0.5928231917     0.7316502087    -0.1566005365    -0.0203496237
  109  C  8  X     -0.0986606165     0.0672132012    -0.1033429950     0.0382912375     0.0447031303
  110  C  8  Y     -0.0489136283     0.0420806762    -0.1124786024    -0.0547925752     0.0245947360
  111  C  8  Z     -0.2184788668     0.1929855748    -0.0643775154    -0.0385831622     0.0160684730
  112  C  8  X      0.7780140131     0.4784475341    -0.7433393160    -0.4290685345     0.0267044641
  113  C  8  Y      0.7481896728     0.5400624505    -0.5140198893    -0.4696234399    -0.0181801830
  114  C  8  Z     -1.1997263676    -0.0122510035     0.3096831657     0.3523988784     0.0226230845
  115  C  8 XX      0.0019687341     0.0028486131     0.0069605799     0.0021284310    -0.0018816176
  116  C  8 YY      0.0046425096     0.0118519712     0.0066314298    -0.0051136018    -0.0026831690
  117  C  8 ZZ     -0.0030908513     0.0025927298     0.0057160954    -0.0046692738    -0.0039351286
  118  C  8 XY     -0.0069014511    -0.0160218206    -0.0054094101     0.0057233320    -0.0013718452
  119  C  8 XZ      0.0108287419     0.0051379792     0.0041421744    -0.0065760022     0.0001682022
  120  C  8 YZ      0.0081392006     0.0043777595     0.0039215967    -0.0095132779    -0.0046405606
  121  N  9  S     -0.0351318438    -0.0406986038    -0.0166546187     0.0310940837     0.0034468861
  122  N  9  S     -0.0261892465    -0.0847177371    -0.0768991932     0.0624727797     0.0099708872
  123  N  9  S     -1.5076149596    -0.7638732589     0.5451403228     0.6948128246     0.0127171856
  124  N  9  X     -0.1046324869     0.0544864763    -0.0529531822     0.0091953785     0.0259520425
  125  N  9  Y     -0.0684625009    -0.0127159687    -0.0772042626     0.0149408844     0.0054018472
  126  N  9  Z     -0.1300843041     0.1528266134    -0.0534156579    -0.0246164638     0.0071199844
  127  N  9  X      0.4631676887     0.0706569409    -0.0195233139    -0.1535600435    -0.0342693925
  128  N  9  Y      0.3206544576     0.0634236727    -0.0060739781    -0.0899267945     0.0003893736
  129  N  9  Z      0.0000286854    -0.3513761241     0.1930624629     0.1407808751    -0.0144586084
  130  N  9 XX      0.0071847216    -0.0066550616    -0.0043332937     0.0004077835    -0.0002537943
  131  N  9 YY      0.0077959156    -0.0018218416    -0.0032732155     0.0019661127     0.0002388859
  132  N  9 ZZ     -0.0014554202     0.0026805174    -0.0104942221     0.0004200213     0.0015401548
  133  N  9 XY     -0.0044584396    -0.0108162198     0.0019686781     0.0066971224    -0.0009952576
  134  N  9 XZ      0.0093058426     0.0022521676     0.0014249443    -0.0015792854    -0.0007505965
  135  N  9 YZ      0.0081136315     0.0025941818     0.0007049411    -0.0048190400    -0.0009817517
  136  C 10  S      0.0198529921     0.0012348894    -0.0304981674    -0.0077887706    -0.0095866669
  137  C 10  S     -0.0636860982    -0.0083897161     0.1367178864     0.0140380361     0.0421482824
  138  C 10  S     -0.3330682108    -0.1369924241     0.2049034190     0.3640093257    -0.5100882770
  139  C 10  X      0.0132438425     0.0454028749    -0.0514455177    -0.1185500907     0.0103842458
  140  C 10  Y     -0.0299719716     0.0230394190     0.0416930195    -0.0041981392    -0.0501895459
  141  C 10  Z     -0.0449563603    -0.0102802985     0.0096614506    -0.1378633732     0.0043249786
  142  C 10  X     -0.1322057396    -0.1595619606     0.1212170655    -0.0534066384    -0.0762608195
  143  C 10  Y      0.2843901274     0.0894202185    -0.3482724558    -0.3616778496    -0.1075225134
  144  C 10  Z     -0.1326299143     0.1114278002     0.0948604733    -0.2787054231     0.0435550053
  145  C 10 XX      0.0007920823    -0.0213466166     0.0103666619    -0.0071625695     0.0033436656
  146  C 10 YY     -0.0076835765     0.0194522638     0.0070293153     0.0116003014     0.0039200147
  147  C 10 ZZ     -0.0067861355    -0.0008514539     0.0089793710    -0.0007479571    -0.0014889640
  148  C 10 XY     -0.0017936448    -0.0021693185     0.0050409025     0.0055912628    -0.0057067858
  149  C 10 XZ      0.0114186367     0.0040496620    -0.0064530244     0.0069896093     0.0005363349
  150  C 10 YZ     -0.0072727081     0.0027839032     0.0003250823    -0.0106090678    -0.0003536594
  151  C 11  S      0.0276169648     0.0562812032     0.0006019165    -0.0179836685     0.0080463564
  152  C 11  S     -0.0951829943    -0.1366509352     0.0201008439     0.0519890671    -0.0146667749
  153  C 11  S      0.1628816033    -0.4012854623    -0.4012587762    -0.0841111055     0.3419462130
  154  C 11  X      0.0307800915    -0.0266978027    -0.0308864054     0.1153170821     0.0140220208
  155  C 11  Y     -0.0151190411    -0.0910902211    -0.0131856424     0.1150861946    -0.0129295503
  156  C 11  Z      0.1043516951    -0.0386106558     0.0198625789     0.0532503489    -0.0040144302
  157  C 11  X     -0.0272418868    -0.2657769108    -0.1694515262     0.2576797555    -0.0147643682
  158  C 11  Y     -0.1858118901    -0.3621706560     0.0632378164     0.6495837417    -0.1383772943
  159  C 11  Z      0.2912388008     0.1447565476     0.0682056929     0.0173545223     0.0926070457
  160  C 11 XX     -0.0105214505    -0.0035080491     0.0025248015     0.0092863159    -0.0020620994
  161  C 11 YY     -0.0024793848    -0.0105394058    -0.0018331289     0.0069953187     0.0017310179
  162  C 11 ZZ     -0.0077824211    -0.0140794524     0.0002821094    -0.0037741242    -0.0018770560
  163  C 11 XY     -0.0035944868    -0.0063909603    -0.0010811192    -0.0010358538     0.0014368003
  164  C 11 XZ     -0.0015670836     0.0000612077    -0.0001232641    -0.0007424992    -0.0020678800
  165  C 11 YZ      0.0042415370     0.0005899161     0.0011624015     0.0098741233    -0.0023599547
  166  C 12  S     -0.0072632689    -0.0346579802    -0.0307032261    -0.0243789684     0.0389028394
  167  C 12  S      0.0013316282     0.0801354947     0.1111289750     0.0635892834    -0.0428559004
  168  C 12  S      0.8132373859     0.7837092269    -0.0136971358    -0.2428301126    -0.8680021657
  169  C 12  X      0.0352065349    -0.0671592978    -0.0776005001     0.0298863944     0.0842896002
  170  C 12  Y      0.0365738340    -0.0088382998    -0.0534202073     0.0696098639     0.0546085567
  171  C 12  Z      0.0826149126    -0.0643192813     0.0431738347     0.0729473281    -0.0331762812
  172  C 12  X      0.2308131433    -0.0057297069    -0.3963020936    -0.0286371349     0.4862897819
  173  C 12  Y      0.1264662032    -0.1964413075    -0.4283092223     0.0391835139     0.2296065846
  174  C 12  Z      0.0358510586    -0.0720376801     0.3617023495     0.3975418470    -0.3125985774
  175  C 12 XX      0.0000617737     0.0084729493     0.0055263397    -0.0052375697    -0.0026981386
  176  C 12 YY      0.0013775646    -0.0006177390     0.0088385950     0.0007261684    -0.0020174167
  177  C 12 ZZ      0.0027837022     0.0087837371     0.0065188169     0.0142077797    -0.0053572417
  178  C 12 XY      0.0000751792     0.0052988095    -0.0010654213    -0.0032584285     0.0016792311
  179  C 12 XZ     -0.0034971048    -0.0011067764    -0.0004298339    -0.0019557722    -0.0029968943
  180  C 12 YZ      0.0038971789    -0.0029155256    -0.0013875670     0.0012038147    -0.0031554990
  181  C 13  S     -0.0123801692     0.0042543867     0.0231093812     0.0117936327    -0.0327975964
  182  C 13  S      0.0188316605    -0.0162836230    -0.0408513266    -0.0253240056     0.0667270187
  183  C 13  S     -0.2247784641    -0.3718788195    -0.3711562435     0.3080194707     0.3675949744
  184  C 13  X     -0.0359896481     0.0613377112    -0.0035117440    -0.0551679490    -0.0043258677
  185  C 13  Y     -0.0668817575    -0.0197526421     0.0405449875    -0.0349333711    -0.0529176374
  186  C 13  Z     -0.0890587203     0.0800443729    -0.0077920569    -0.0944251031    -0.0028611279
  187  C 13  X     -0.0028666570     0.2741143972     0.0906630354    -0.0915657548    -0.2329955238
  188  C 13  Y     -0.4393150776    -0.2402801413     0.3686618064     0.1049690666    -0.4114148706
  189  C 13  Z     -0.1283574849     0.1531382244    -0.1680266982    -0.3590390047     0.2385352526
  190  C 13 XX      0.0007954834    -0.0035853705     0.0021989317     0.0008238555    -0.0010803839
  191  C 13 YY      0.0060591401    -0.0015264302    -0.0091363879     0.0020671612     0.0103498925
  192  C 13 ZZ     -0.0042543334     0.0011623271    -0.0039053165    -0.0063158032     0.0040369849
  193  C 13 XY      0.0019283004    -0.0064089588    -0.0016093697     0.0039566418     0.0029892655
  194  C 13 XZ      0.0037142493     0.0025837609    -0.0035759420    -0.0009259610     0.0015860512
  195  C 13 YZ      0.0048987102    -0.0029035760     0.0016225249     0.0021713186    -0.0021816260
  196  C 14  S      0.0379731556     0.0236334687    -0.0137022829    -0.0251524522     0.0200817426
  197  C 14  S     -0.0873613138    -0.0537338230     0.0347512706     0.0591294665    -0.0391851473
  198  C 14  S     -0.3471970730    -0.1472835155    -0.0398983505    -0.0675340938     0.1612647210
  199  C 14  X      0.0263947255    -0.0584821802    -0.0233838033     0.0746298092     0.0048427828
  200  C 14  Y      0.0504262633    -0.0215733501    -0.0101760075     0.0477084616     0.0182591001
  201  C 14  Z      0.1077682469    -0.0612611339     0.0115608983     0.0934965492     0.0066192982
  202  C 14  X     -0.2451469021    -0.3340848221     0.0297244946     0.4848475219    -0.2001411515
  203  C 14  Y      0.3517964923     0.1365941353    -0.1647132241    -0.0816745709     0.2790548047
  204  C 14  Z      0.3247524583    -0.0978594285     0.0320973494     0.1311832952     0.0468071199
  205  C 14 XX     -0.0041833158    -0.0109736016    -0.0008118618     0.0077917664     0.0010942718
  206  C 14 YY     -0.0070297319     0.0030746945     0.0046142274    -0.0005833600    -0.0042634084
  207  C 14 ZZ     -0.0067482586    -0.0030985609     0.0022279502     0.0036417915    -0.0036295970
  208  C 14 XY      0.0024442361     0.0024504836    -0.0004270597    -0.0040204411     0.0018357040
  209  C 14 XZ      0.0025612468    -0.0015497088     0.0021835904     0.0058821195    -0.0032404291
  210  C 14 YZ     -0.0074680127    -0.0006055811    -0.0003759363    -0.0023286234    -0.0014093015
  211  C 15  S     -0.0416740158    -0.0426324462    -0.0056831110     0.0277220484    -0.0078399518
  212  C 15  S      0.0875075747     0.0945128929     0.0172771660    -0.0481456447     0.0211517080
  213  C 15  S      0.3909074508     0.4390001917     0.4401193079    -0.1964409083    -0.2403316430
  214  C 15  X     -0.0067191310     0.0493938151     0.0030487549    -0.1415811973     0.0184646515
  215  C 15  Y     -0.0283453343     0.0431855565     0.0012928555    -0.0261993604    -0.0028196962
  216  C 15  Z     -0.1251363358     0.0579642531     0.0018856833    -0.0674932257    -0.0201115365
  217  C 15  X      0.3341674640     0.3442104225    -0.0641288221    -0.7304187501     0.2440470001
  218  C 15  Y     -0.0835729780     0.2258591231     0.1068639973    -0.1167686708     0.0151407728
  219  C 15  Z     -0.4462075814    -0.0696960731    -0.0001772633     0.0605431042    -0.1724856520
  220  C 15 XX      0.0062563950     0.0114240338     0.0015583456    -0.0151702996     0.0026178131
  221  C 15 YY     -0.0008305690     0.0040539293     0.0007769140     0.0035659458    -0.0011195873
  222  C 15 ZZ      0.0140325488     0.0040679100     0.0016346945     0.0004187272     0.0016565015
  223  C 15 XY     -0.0021849979     0.0053562238     0.0021194189    -0.0035709949    -0.0013649670
  224  C 15 XZ     -0.0044948767     0.0009361413    -0.0013923702     0.0001246013    -0.0001960378
  225  C 15 YZ      0.0014333832     0.0014672359    -0.0007895840    -0.0025555420     0.0006858446
  226  H 16  S      0.0060945327     0.0708494681     0.0845943059     0.1103314675     0.0267926993
  227  H 16  S     -0.0520065737     0.3923922326     0.8428836175     0.3322836363    -0.9233915853
  228  H 17  S     -0.0069347894     0.0635493083     0.0218251634     0.0884417361    -0.0539713253
  229  H 17  S      0.4775898318    -0.2306999464    -0.1314427555     0.0103826792    -0.1441278619
  230  H 18  S     -0.0626985278     0.0161671790    -0.0177736669     0.0200075413    -0.0987880658
  231  H 18  S     -0.6367894144    -0.0506728412    -0.4615837230     0.0009960421     0.1954659082
  232  H 19  S     -0.0483826406    -0.0591508057     0.0354689094    -0.0471748779    -0.0133379163
  233  H 19  S     -0.0028530078    -0.4540484134     0.1489925864     0.0779112056    -0.1561305982
  234  H 20  S      0.0507350757     0.0170870395    -0.0764172932     0.0306140034     0.0315729997
  235  H 20  S     -0.3107618604     0.0377440455    -0.0183964721    -0.0529995802     0.7143417667
  236  H 21  S     -0.0306579374    -0.0184068549     0.0464110453    -0.0276135737     0.1242930006
  237  H 21  S     -0.0884172885     0.3327107816    -0.1655233968     0.0655931772     0.1457840981
  238  H 22  S      0.0131100853     0.0197619561     0.0051457619    -0.0509306150     0.0284284836
  239  H 22  S      0.2757103865     0.7616715732     0.2114201781    -0.7754699133     0.0946627452
  240  H 23  S      0.0078648686     0.0208059420     0.0003457434    -0.0227445090     0.0704533216
  241  H 23  S     -0.1206337393    -0.4383758374    -0.9194883512    -0.2286832733     1.2543672048
  242  H 24  S     -0.0149899099     0.0013221392    -0.0022386544     0.0249359314    -0.0092528731
  243  H 24  S     -0.3410836880    -0.1844710826     0.6271240279     0.1686867895    -0.7748861296
  244  H 25  S      0.0181475889     0.0134894116    -0.0134272936    -0.0181002868     0.0225823912
  245  H 25  S      0.6934297303     0.4415060552    -0.1259366889    -0.4148894134     0.3628844180
  246  H 26  S     -0.0129665927    -0.0209905396     0.0098621205     0.0011664988    -0.0138900763
  247  H 26  S     -0.8187320044    -0.6432049638    -0.1030672952     0.9107376858    -0.2719880516

                         71               72               73               74               75
                    0.2107807999     0.2179036636     0.2346882375     0.2433739445     0.2697807940
    1  C  1  S      0.0150758557     0.0115938057     0.0022928135    -0.0614255362    -0.0476395947
    2  C  1  S     -0.0195402292    -0.0165224723     0.0696384059     0.1366287225     0.1119731120
    3  C  1  S     -1.0174288002    -0.1312497154    -1.5006094683     1.5254734804     1.7736562418
    4  C  1  X      0.0459817748     0.1193205291     0.0894681706    -0.0670319718     0.0069714195
    5  C  1  Y      0.0198740401     0.0787345070     0.0398497966     0.0115191545    -0.1097054953
    6  C  1  Z      0.1460648586     0.0460975745    -0.0996949482     0.1767240280     0.0837217982
    7  C  1  X      0.1882959202     0.2561375924     1.3177665615    -0.8682596620    -0.4963625934
    8  C  1  Y      0.1264542274     0.2459935815    -0.0713673634     0.1163232768    -0.6589556552
    9  C  1  Z      0.4126009266     0.1905503974    -1.0422778022     0.7220848053     0.6262712211
   10  C  1 XX     -0.0186536749    -0.0075416054     0.0087516135     0.0011195386     0.0057320834
   11  C  1 YY      0.0035073200     0.0075364353     0.0021066246     0.0195788458     0.0105530929
   12  C  1 ZZ      0.0029482568    -0.0033956395    -0.0072298475     0.0144244662     0.0138465051
   13  C  1 XY     -0.0089127019     0.0116233530     0.0004822218    -0.0025519024     0.0222636069
   14  C  1 XZ      0.0015274015    -0.0120542074    -0.0118279906     0.0083888921     0.0012264629
   15  C  1 YZ      0.0098139322    -0.0052133191    -0.0054329628    -0.0028334605    -0.0099111944
   16  C  2  S     -0.0476496422     0.0379297904     0.0220300164     0.0676552349    -0.0423269327
   17  C  2  S      0.0831867072    -0.0441488263     0.0739599446    -0.1665767496     0.1781532600
   18  C  2  S      1.1476897957    -1.4788913573    -3.7637279161     0.0795393103    -0.9884524169
   19  C  2  X     -0.2015103348     0.0340272325     0.1991455824    -0.0350828787     0.2796341724
   20  C  2  Y      0.0339463879    -0.1548477888    -0.0447385887    -0.1627149419    -0.0158273590
   21  C  2  Z     -0.0537249919    -0.0999406479     0.0810557485    -0.1033292555    -0.1765918665
   22  C  2  X     -0.8923504861     0.5679144280    -0.1827457594     0.8719714682     0.6990918709
   23  C  2  Y     -0.0184730557    -0.4268470031    -0.7609859557     0.0533250864    -0.4541860517
   24  C  2  Z     -0.0773526381    -0.3745176337     0.7985921154    -0.6812065036    -0.2448553451
   25  C  2 XX      0.0183343185    -0.0058903115    -0.0058487185    -0.0155848979     0.0083651576
   26  C  2 YY      0.0006551783    -0.0000181734     0.0099791951    -0.0146296000     0.0134788034
   27  C  2 ZZ      0.0039640691    -0.0096414073    -0.0035319118    -0.0074806657     0.0138175949
   28  C  2 XY      0.0092831405    -0.0042387676     0.0008826724     0.0120243184    -0.0077006222
   29  C  2 XZ     -0.0009798777    -0.0013602764    -0.0076866002    -0.0032254387     0.0089896470
   30  C  2 YZ     -0.0083155584    -0.0079201298    -0.0008446950    -0.0042681481     0.0030639641
   31  C  3  S     -0.0121774231     0.0423139938    -0.0656284031     0.0064143449     0.0330445239
   32  C  3  S      0.0022730278    -0.0908360902    -0.0275825752    -0.0098579108    -0.0097681837
   33  C  3  S      0.6581888956    -1.2400866763     5.0897682753    -0.4481858167    -1.9991261460
   34  C  3  X     -0.0839634735     0.0915230485     0.1002383371    -0.1889283088    -0.0348895423
   35  C  3  Y      0.0327518142    -0.1677617704    -0.0170459297    -0.0551134216    -0.0528254071
   36  C  3  Z      0.0476918457    -0.1628039659     0.0373078640     0.0728901508    -0.0218210627
   37  C  3  X     -0.0910808577     0.4950000172     0.6895715916    -1.2325807794    -0.7134362198
   38  C  3  Y      0.4680094892    -0.7771863318     0.8933995764    -0.2536548148    -0.4243664748
   39  C  3  Z      0.2788958773    -0.6130929656    -0.9097130205     0.3162127529     0.1587130562
   40  C  3 XX      0.0091120414    -0.0114171606    -0.0128115796     0.0179379451     0.0093512667
   41  C  3 YY     -0.0065581862     0.0089499354     0.0081697959    -0.0102164202    -0.0089408817
   42  C  3 ZZ      0.0021724268    -0.0188836557     0.0126168888    -0.0114423308    -0.0101486924
   43  C  3 XY      0.0070500711    -0.0032812357    -0.0025836001     0.0031352307    -0.0106622887
   44  C  3 XZ      0.0058817549     0.0061060327    -0.0023468408    -0.0140422746    -0.0058941489
   45  C  3 YZ      0.0072643908     0.0075846949    -0.0028603238     0.0037809613    -0.0000023825
   46  C  4  S     -0.0045281436     0.0210821841    -0.0025300307     0.0288187629     0.0075074312
   47  C  4  S     -0.0316131807    -0.0499840464     0.1247186875    -0.0649668494    -0.0301935552
   48  C  4  S      0.4281534004    -0.4138934400    -2.0145260533    -0.5710546545     0.4340008116
   49  C  4  X      0.0451355587     0.0149158021    -0.0738339626     0.0356466059     0.0216970725
   50  C  4  Y     -0.0510143468    -0.0309779880    -0.0413520293    -0.0357979208     0.0508777561
   51  C  4  Z      0.0858196392     0.0146029783     0.0216471410    -0.1091027489    -0.0850985909
   52  C  4  X      0.3794976146     0.0282940825    -0.4486682684    -0.0142865317    -0.0165479190
   53  C  4  Y     -0.0389363068    -0.0770622152    -0.6471668106    -0.3787557261     0.2782022654
   54  C  4  Z      0.2585131051     0.2229735402    -0.4953024686    -0.4294471176    -0.2740188110
   55  C  4 XX     -0.0121151676    -0.0167598383    -0.0009340290    -0.0061411569     0.0009720974
   56  C  4 YY     -0.0001861405     0.0029053828     0.0185109295    -0.0031404190    -0.0001484735
   57  C  4 ZZ      0.0034480286    -0.0001634702    -0.0018935712    -0.0062519920    -0.0065752570
   58  C  4 XY     -0.0023085180    -0.0084971866     0.0088749187    -0.0062213474    -0.0023638080
   59  C  4 XZ     -0.0039777854     0.0064246591     0.0083824324    -0.0096310877    -0.0042628167
   60  C  4 YZ     -0.0043084537    -0.0144798621     0.0033702289     0.0018165772     0.0089939434
   61  C  5  S      0.0121866707    -0.0089913689    -0.0470706256    -0.0369766553    -0.0163056972
   62  C  5  S      0.0027362211     0.0476842094     0.1435184468     0.0665807760     0.0582093369
   63  C  5  S     -0.6242550308    -0.5859227624     0.7694739219     1.1857177759     0.0564691438
   64  C  5  X     -0.0365058233    -0.0510083477     0.0390325189    -0.0440166693     0.0534608071
   65  C  5  Y     -0.0802558302    -0.1234211897     0.0095210368     0.0766449695     0.1030307824
   66  C  5  Z     -0.0303982652    -0.0434634835     0.0626770658     0.1302679282     0.1200166255
   67  C  5  X     -0.3129832293    -0.1851733245     0.2712839090     0.0519705996     0.1506936387
   68  C  5  Y     -0.3023783885    -0.6747587211    -0.3977980968     0.2718753415     0.6298843699
   69  C  5  Z     -0.2933742033    -0.4890579191     0.0997969499     0.8555592998     0.5542212903
   70  C  5 XX      0.0096479278    -0.0019081308    -0.0094534209     0.0102094130     0.0055768153
   71  C  5 YY     -0.0107417788    -0.0060487075     0.0019005184     0.0061578740     0.0088625943
   72  C  5 ZZ      0.0022646949     0.0131987249     0.0311768865     0.0019769479     0.0001102857
   73  C  5 XY     -0.0048548347     0.0040764735     0.0012732429    -0.0024334422     0.0043038933
   74  C  5 XZ      0.0043898647     0.0030667872     0.0087658532     0.0056582871    -0.0001727641
   75  C  5 YZ      0.0052474784     0.0064658116    -0.0027689233     0.0013552046    -0.0089859053
   76  C  6  S     -0.0035349505    -0.0550239664    -0.0610740644    -0.0186284467     0.0144528940
   77  C  6  S      0.0355393996     0.0434983453     0.0203437722     0.0371747105    -0.0297324273
   78  C  6  S      0.1277329512     2.4423712149     2.9909109145     0.1151289195    -0.3224353198
   79  C  6  X     -0.0900676870     0.0348549705     0.0079284519     0.0635778087     0.1137551054
   80  C  6  Y     -0.0239072344    -0.0701691749    -0.0726326035     0.0321087620     0.0067496785
   81  C  6  Z      0.0330535943     0.0116053464     0.0993932272     0.1299119397     0.0494379118
   82  C  6  X     -0.9070705213     0.5886511989     0.5467134024     0.7727367816     0.9539120575
   83  C  6  Y     -0.2507735491    -0.5614627079    -0.7614843565     0.3473986511     0.1092712483
   84  C  6  Z      0.3002226910    -0.4922317114     0.7664735465     0.6701831008     0.2273971707
   85  C  6 XX      0.0142875711    -0.0103163345    -0.0106477414    -0.0094711776    -0.0182655649
   86  C  6 YY      0.0019861070     0.0272802963     0.0245982696     0.0077295007    -0.0034854170
   87  C  6 ZZ     -0.0080827511    -0.0031493396    -0.0035011940     0.0086516635     0.0141712979
   88  C  6 XY     -0.0163418095     0.0044767833     0.0069227373     0.0029075582     0.0186519256
   89  C  6 XZ     -0.0090798243    -0.0032250842     0.0058178983     0.0089914805     0.0012281752
   90  C  6 YZ      0.0100499083    -0.0154596000     0.0109787807     0.0170721365     0.0044018277
   91  C  7  S      0.0290294591    -0.0292842044     0.0523290517     0.0222665624    -0.0231018577
   92  C  7  S     -0.0257767035     0.0572634742     0.0291598615    -0.0470101650     0.0225021820
   93  C  7  S     -1.1371170022     0.6889116197    -3.5708958719    -0.3738281349     0.8376222003
   94  C  7  X     -0.0295540192     0.0633011472    -0.0245092004    -0.0079258813     0.0284956026
   95  C  7  Y      0.0254587798    -0.1383529927    -0.0847942379    -0.0035033586     0.0001736983
   96  C  7  Z      0.1100568807    -0.0812098461     0.0783022831     0.0702066498    -0.0653758215
   97  C  7  X     -0.1482400628     0.1404710084    -0.8522700852     0.0339959749     0.2051432669
   98  C  7  Y      0.2994813994    -1.0564277983     0.2240392134    -0.0365458458    -0.3161709042
   99  C  7  Z      0.6274646630    -0.1058758005     1.3258019101     0.1311755732    -0.3309502515
  100  C  7 XX     -0.0101900542     0.0111046464    -0.0110340474    -0.0105700894     0.0013169823
  101  C  7 YY      0.0035317557    -0.0207135139    -0.0016023922     0.0113587577     0.0062612123
  102  C  7 ZZ     -0.0011578780     0.0216285481     0.0038788211    -0.0102025611    -0.0005458915
  103  C  7 XY     -0.0080950508     0.0069371851    -0.0046162128     0.0230547013     0.0213064995
  104  C  7 XZ      0.0054614579    -0.0051722461    -0.0153233366    -0.0073676248    -0.0004141957
  105  C  7 YZ     -0.0051577989    -0.0041299007    -0.0082550880    -0.0056611028     0.0029935549
  106  C  8  S     -0.0064588383    -0.0140716609    -0.0289198681    -0.0331325748     0.0318198977
  107  C  8  S      0.0394732087     0.0129645827     0.0280091022     0.0771481135    -0.0103005876
  108  C  8  S     -0.2305587267     0.3805240007     0.7517762800     0.6342589275    -2.2472845880
  109  C  8  X      0.0086240190    -0.0512909846    -0.1740533382    -0.0008523120     0.0053628335
  110  C  8  Y      0.0135985496     0.0872183452     0.0294138826    -0.0240193738     0.0694161543
  111  C  8  Z      0.0747797900     0.0714291826    -0.0644801157     0.0668231947     0.0112271293
  112  C  8  X      0.0287853861    -0.1016662594    -1.8767692185     1.0328988457    -1.1300616119
  113  C  8  Y     -0.1484961085     0.3259253148    -0.9732009808     0.8596791979    -0.4295871530
  114  C  8  Z      0.3605018355     0.1555393344     1.0422687480    -0.6520114055     0.7976943215
  115  C  8 XX      0.0014512841     0.0048395469    -0.0021374110     0.0106576719    -0.0060970530
  116  C  8 YY      0.0045632868     0.0054888700     0.0077755823     0.0029009054    -0.0005025907
  117  C  8 ZZ      0.0021090662    -0.0032726261     0.0003454239     0.0082874792    -0.0150067836
  118  C  8 XY     -0.0025852918    -0.0070829510    -0.0001723219    -0.0010305234     0.0167272724
  119  C  8 XZ      0.0031837709     0.0027295619    -0.0066239815     0.0104275517    -0.0178783620
  120  C  8 YZ      0.0014942170     0.0000302939    -0.0020820727     0.0086581536    -0.0197197451
  121  N  9  S     -0.0112571009    -0.0127555530     0.0058941518    -0.0231960419     0.0610568613
  122  N  9  S     -0.0598990567    -0.0296674453    -0.0634198167     0.0102356672     0.0767500004
  123  N  9  S      0.3221919195    -0.1604482723     1.7359845845    -1.5370852962     2.0591353696
  124  N  9  X      0.0829333996    -0.0398098058    -0.0785762182    -0.0719491080     0.1059434119
  125  N  9  Y     -0.0483340865     0.0701818203     0.0143221164     0.0521318846     0.0276635994
  126  N  9  Z      0.0489846783     0.0683828437    -0.0631791334     0.0845946204    -0.0608759365
  127  N  9  X     -0.1927676305     0.1032806828    -0.1511080512     0.3397667328    -0.4459627531
  128  N  9  Y     -0.0138562454    -0.1266177080    -0.3502216906     0.1774576572    -0.4616185159
  129  N  9  Z     -0.0531955030    -0.1318555131     0.3778279970    -0.3526481789     0.3659940523
  130  N  9 XX     -0.0049459308     0.0004657743    -0.0015079295     0.0022056107     0.0004629396
  131  N  9 YY     -0.0055288867    -0.0039971974    -0.0110607649     0.0049749357    -0.0046981177
  132  N  9 ZZ     -0.0050918722     0.0007898906    -0.0149220802     0.0112890011    -0.0070395716
  133  N  9 XY     -0.0034298166    -0.0037505061     0.0042948214    -0.0026245669     0.0043345062
  134  N  9 XZ     -0.0026745056    -0.0008351256    -0.0057782742     0.0078637409    -0.0133269425
  135  N  9 YZ     -0.0002167849     0.0015600684     0.0001813811     0.0031636997    -0.0073014588
  136  C 10  S     -0.0372124089     0.0362896111    -0.0468896181     0.0148765950     0.0068550636
  137  C 10  S      0.0458069952    -0.0804343858     0.2123499550    -0.0349135514     0.0237110725
  138  C 10  S      0.5636950816    -0.3889427364    -0.6831465011     0.3748147799    -0.0938955254
  139  C 10  X     -0.1068674066    -0.0673391852     0.0111275962    -0.0751564802     0.1046827491
  140  C 10  Y     -0.0761408390    -0.0074615127     0.0218884916    -0.1455905181    -0.1086003768
  141  C 10  Z     -0.2012542245    -0.1698578040    -0.0154889435    -0.0269236027    -0.0626663523
  142  C 10  X     -0.6279567150    -0.0711284539    -0.0414667614    -0.2864400829     0.7648506457
  143  C 10  Y      0.0632109284     0.0389802988    -0.3901420448    -0.3486097585    -0.1693917158
  144  C 10  Z     -0.3458361134    -0.4708447818     0.2432434936     0.0114728545    -0.4805292437
  145  C 10 XX      0.0081954372    -0.0074904476     0.0050708869     0.0010348043     0.0146746264
  146  C 10 YY     -0.0037621752    -0.0021033801     0.0298240992    -0.0090460798    -0.0074442199
  147  C 10 ZZ      0.0056076574    -0.0056800483     0.0059510249     0.0007308208    -0.0017385212
  148  C 10 XY     -0.0055209095     0.0056652339    -0.0044026935    -0.0020371132    -0.0117985375
  149  C 10 XZ      0.0035045734    -0.0044577959     0.0016833709    -0.0062559541    -0.0075947316
  150  C 10 YZ      0.0086570051    -0.0051877891    -0.0094768388     0.0091111022     0.0126755354
  151  C 11  S      0.0462633823    -0.0121966956     0.0195504178    -0.0613326548     0.0120614790
  152  C 11  S     -0.1108389335     0.0404144161     0.0347171393     0.1139133206     0.0151813028
  153  C 11  S     -0.2236686913    -0.2965555008    -0.2948690512     1.5098799503    -1.3035260041
  154  C 11  X      0.0598745620     0.0202701116     0.0314690846     0.0422918664    -0.0354878182
  155  C 11  Y     -0.0169753006     0.0352960949     0.0279902361     0.0673487190    -0.0479833976
  156  C 11  Z      0.1720020979     0.0883824240    -0.0119405878    -0.0114587446     0.0638656761
  157  C 11  X      0.2577505798     0.0569574068    -0.1467988295     0.1293748761     0.4094529405
  158  C 11  Y     -0.5317882129     0.1839870483    -0.1927845971     0.4905729262    -0.6254293614
  159  C 11  Z      0.5924193239     0.2689431282     0.1383105506    -0.0617133780     0.0811612304
  160  C 11 XX     -0.0024214630     0.0076224214     0.0109363022     0.0044050976    -0.0044487247
  161  C 11 YY     -0.0036009311     0.0075369373    -0.0008844463     0.0167905380    -0.0000882023
  162  C 11 ZZ     -0.0166786477    -0.0072091864     0.0003599852     0.0048519271     0.0053344162
  163  C 11 XY      0.0134216541    -0.0009613597    -0.0032173425     0.0098189485     0.0238267715
  164  C 11 XZ     -0.0019603929     0.0026529620    -0.0092061818     0.0059936173    -0.0037382134
  165  C 11 YZ      0.0048955098     0.0095806514    -0.0017481931    -0.0005476234    -0.0117095366
  166  C 12  S      0.0308381205    -0.0332028761     0.0134681261     0.0368669420     0.0037225939
  167  C 12  S     -0.0920832959     0.0551923650     0.0246762106    -0.0675020316     0.0011632545
  168  C 12  S      0.0345318634     0.6928772653    -0.8955493440    -1.2176842202     0.4990548129
  169  C 12  X      0.0801905991     0.0425516489     0.0516598164     0.0530734137    -0.0087462755
  170  C 12  Y      0.0001508515     0.0500043188     0.0689830032     0.0316524482    -0.0778004454
  171  C 12  Z      0.1490478444     0.1204893659    -0.0523962053     0.0393535881     0.0495988306
  172  C 12  X      0.5620369810    -0.3464223642     0.3144789971     0.3552902014    -0.2125401548
  173  C 12  Y     -0.1137179748     0.3946987869     0.0769686208    -0.1393015086    -0.1066224024
  174  C 12  Z      0.2529859045     0.4200152825    -0.2191402641     0.0383113013     0.2212506079
  175  C 12 XX     -0.0184258278     0.0049802094     0.0003214375    -0.0122309233     0.0013922728
  176  C 12 YY     -0.0064600916    -0.0044227125    -0.0012331745    -0.0035990242    -0.0018166192
  177  C 12 ZZ      0.0073198212     0.0112489939    -0.0008342527    -0.0001351843     0.0034484610
  178  C 12 XY     -0.0009117479    -0.0145297685     0.0066835591     0.0012341294     0.0059682578
  179  C 12 XZ     -0.0046044745    -0.0021919654    -0.0048215450    -0.0013486326    -0.0087080588
  180  C 12 YZ     -0.0076178194     0.0049640281    -0.0047115284    -0.0076551901    -0.0070246084
  181  C 13  S     -0.0035346041     0.0083186135    -0.0143315051    -0.0139140253     0.0079995073
  182  C 13  S     -0.0022585760    -0.0066081677     0.0357275704     0.0151480762    -0.0017359328
  183  C 13  S     -0.6593509380     0.3957193019     0.1395774027     0.2235809287    -0.3710275434
  184  C 13  X     -0.0621109084    -0.0692003771     0.0079288698     0.0070584599     0.0060959232
  185  C 13  Y     -0.0683664522     0.0177408319    -0.0420618237    -0.0243269591    -0.0196964597
  186  C 13  Z     -0.1091742990    -0.0909652711     0.0049325403    -0.0484426839    -0.0087115530
  187  C 13  X     -0.2360748739     0.0171415489    -0.2322384400    -0.2042896376     0.0397211248
  188  C 13  Y     -0.4777420924     0.3344399055    -0.3025135889    -0.0385745383    -0.1251394515
  189  C 13  Z     -0.1413939157    -0.4522703780     0.2431007948    -0.0088824129    -0.0133320354
  190  C 13 XX      0.0009909911    -0.0024726865    -0.0021516733     0.0013117210    -0.0002905336
  191  C 13 YY      0.0008918025     0.0060923688     0.0076077603     0.0000168791     0.0003777954
  192  C 13 ZZ     -0.0033231815    -0.0039343166     0.0013260703     0.0021030478    -0.0020099586
  193  C 13 XY      0.0053370039    -0.0006942676     0.0031587361     0.0050213294    -0.0019475778
  194  C 13 XZ     -0.0022016526    -0.0006149339     0.0006820787    -0.0039747644    -0.0008468945
  195  C 13 YZ      0.0074296209     0.0062159373    -0.0041628327     0.0019768503     0.0005205168
  196  C 14  S      0.0116793217    -0.0051110972    -0.0009193273     0.0004975218     0.0008281231
  197  C 14  S     -0.0269204495     0.0089170492     0.0183517306    -0.0069320212     0.0042576487
  198  C 14  S      0.4806042060    -0.3887652165     0.6646866626    -0.1829639679     0.3365315635
  199  C 14  X      0.0343262904     0.0797502974    -0.0086408617     0.0031228004    -0.0002348443
  200  C 14  Y      0.0561537842     0.0148218734     0.0374328481    -0.0018498803     0.0266227865
  201  C 14  Z      0.1331647644     0.0649571091    -0.0066625455     0.0465452360     0.0033311410
  202  C 14  X     -0.2472763018     0.4474605547    -0.1537683747     0.0174595675    -0.2185610991
  203  C 14  Y      0.4114303877    -0.1929592360     0.3731335407    -0.0053497050     0.2505227741
  204  C 14  Z      0.4090583793     0.1061024880    -0.0470374926     0.1077722293     0.0617801044
  205  C 14 XX      0.0023622700     0.0034381735     0.0030341069     0.0066081497    -0.0007097866
  206  C 14 YY     -0.0021595977    -0.0015885007     0.0016708122    -0.0088368847     0.0036306426
  207  C 14 ZZ     -0.0030223650    -0.0020933954     0.0008105536     0.0001913142     0.0001523409
  208  C 14 XY      0.0007499666    -0.0031208882    -0.0000107641     0.0036067564     0.0036656653
  209  C 14 XZ      0.0037151618     0.0063428053    -0.0025686439    -0.0028881843    -0.0018744852
  210  C 14 YZ     -0.0092836399    -0.0013587436    -0.0014884657    -0.0000100717    -0.0054607364
  211  C 15  S     -0.0215156623     0.0015209791    -0.0071766431     0.0274350902     0.0055420654
  212  C 15  S      0.0365395108    -0.0037620125     0.0349186790    -0.0610445836    -0.0404274709
  213  C 15  S     -0.2365775707     0.3343835648    -0.3789605573    -0.3169971121    -0.2345812961
  214  C 15  X     -0.0196727011    -0.0652889410    -0.0094696866     0.0075182832     0.0928889857
  215  C 15  Y     -0.0554029534    -0.0169116843     0.0158386155    -0.0230331258    -0.0800554805
  216  C 15  Z     -0.1434084897    -0.0639154854    -0.0089813780    -0.0360979165    -0.0327254136
  217  C 15  X      0.3374312306    -0.3724147552     0.0989742626    -0.0120758542     0.4253635671
  218  C 15  Y      0.0174120322    -0.0895449971     0.4009976873    -0.4331621664     0.1463508725
  219  C 15  Z     -0.6531098289    -0.0602292817    -0.2115585165     0.0375628178    -0.3411387580
  220  C 15 XX     -0.0020691398    -0.0044944951    -0.0048827837    -0.0022579238    -0.0010686354
  221  C 15 YY     -0.0021732240     0.0009544676     0.0047947111    -0.0043513509    -0.0048591514
  222  C 15 ZZ      0.0115366315     0.0029445629     0.0019016328    -0.0054276963    -0.0029644848
  223  C 15 XY      0.0021834419    -0.0022564744     0.0033662007    -0.0080434109     0.0018041535
  224  C 15 XZ     -0.0062122491    -0.0020338674     0.0011226115    -0.0004423528    -0.0051938276
  225  C 15 YZ      0.0018355082    -0.0003396298    -0.0030962630     0.0039090157    -0.0006691398
  226  H 16  S     -0.0570848882    -0.0199059071     0.0151131056    -0.0646317754    -0.0210843720
  227  H 16  S     -0.1839187788     0.4398110426    -0.8515102019    -0.6651342189     0.3158812020
  228  H 17  S      0.0075314525    -0.0211646160     0.0786990877     0.0412924710     0.0429447440
  229  H 17  S     -0.0374897493     0.1606794817    -0.1392695512    -0.3415479862    -0.0423877171
  230  H 18  S      0.0200990211     0.0304098493     0.1335863351    -0.0331863657     0.0223278577
  231  H 18  S      0.0478102130    -0.1609588374    -0.0647962231     0.3382891498     0.4135400524
  232  H 19  S      0.0109875114     0.1159937975     0.0619780768    -0.0396415865     0.0189567656
  233  H 19  S      0.0802365968    -0.1799767147    -0.1207498875    -0.2767828382     0.2971053119
  234  H 20  S     -0.0672336969     0.0688050757     0.0176388062    -0.0281326253    -0.0022494400
  235  H 20  S     -0.0354102335     0.1513649397     0.1631154292     0.1123292889     0.0539814493
  236  H 21  S     -0.0116611804     0.0511190172    -0.0726079738    -0.0241846814     0.0098710284
  237  H 21  S     -0.1961528420     0.2274274469     0.4489999033    -0.0436003312    -0.0416128441
  238  H 22  S      0.0556392178    -0.0328454517     0.0282209290    -0.0127774012     0.0878982874
  239  H 22  S      1.0447705574     0.0044550335     0.5025558883    -1.3648033482     1.4539253694
  240  H 23  S      0.0157440028    -0.0463800531     0.0662360092     0.0274987210     0.0517428280
  241  H 23  S      0.3950236439    -0.9319777483     0.9782414358     0.9254988883    -0.5393401033
  242  H 24  S     -0.0383656071     0.0343566630     0.0052370986    -0.0250100532    -0.0021915921
  243  H 24  S     -0.2557089451     0.4798934273    -0.5299131881    -0.2058886904     0.0274995153
  244  H 25  S      0.0193960158    -0.0064954425     0.0203409858    -0.0176071788    -0.0040265423
  245  H 25  S      0.4133282999    -0.3611827133     0.2277527280     0.0469045876     0.2391158235
  246  H 26  S     -0.0191074495     0.0101596616    -0.0332116194     0.0237336261    -0.0053493280
  247  H 26  S     -0.6834751545     0.2130878093    -0.1434222702     0.2800549579    -0.6217193948

                         76               77               78               79               80
                    0.2913795508     0.2957511340     0.3226209557     0.3264868447     0.3313943492
    1  C  1  S      0.0348511592     0.0768108702    -0.0113059870     0.0625982843    -0.0654788348
    2  C  1  S     -0.0202794009    -0.0995260040     0.1346819995    -0.0913684799     0.1502957862
    3  C  1  S     -1.6521805796    -3.1387204884    -1.8900397397    -1.8072850599     3.0564098466
    4  C  1  X      0.0429499589    -0.1467591567     0.0346176000     0.0081193359     0.0626037967
    5  C  1  Y     -0.0853803250     0.0917354857    -0.0468758320    -0.0906391154     0.0108769166
    6  C  1  Z      0.0718235328     0.0144454762    -0.0407983324     0.0201657732    -0.0097413926
    7  C  1  X      2.5396598468    -1.4348743878     0.7652824500     0.7044041754     3.0244779200
    8  C  1  Y     -2.6510980022     0.8533154970    -0.4956788016    -0.1835644959    -2.7123981001
    9  C  1  Z     -0.6604982077     0.5184811087    -0.1033705806    -0.0626710881    -1.0112125801
   10  C  1 XX     -0.0090665046    -0.0227030428    -0.0176412888    -0.0148860171     0.0162627737
   11  C  1 YY      0.0116941531     0.0154766201     0.0345450075     0.0045122236     0.0185379659
   12  C  1 ZZ     -0.0157642530    -0.0231112582     0.0019152002    -0.0129616081     0.0068865049
   13  C  1 XY     -0.0105502110    -0.0192595473    -0.0029100991     0.0188078916    -0.0250428182
   14  C  1 XZ     -0.0029358930     0.0060344998     0.0184002365     0.0038315502     0.0103744262
   15  C  1 YZ     -0.0108241715    -0.0041085315    -0.0082901068    -0.0177756055     0.0080996098
   16  C  2  S     -0.0547109658    -0.0169363943    -0.0218442700    -0.0590159688     0.0275956201
   17  C  2  S      0.0964551078     0.0748553789     0.1429488934     0.0669340035     0.0573543519
   18  C  2  S      2.6610880400    -0.8449297166    -1.1392385292     2.6794390299    -3.7315252844
   19  C  2  X     -0.0146275052     0.0081457295    -0.0078990890     0.0450717466    -0.0775158300
   20  C  2  Y     -0.1096117298    -0.2007037118    -0.1152422754    -0.1585803471     0.0133162771
   21  C  2  Z     -0.0222533374     0.0467020822     0.0870449656    -0.0273808538     0.0340750720
   22  C  2  X     -1.8962394976    -0.1362201234    -0.8950841455     0.9961520189    -3.2466120759
   23  C  2  Y     -1.1448553353    -1.0766081150    -1.1404529812    -0.0215226971    -1.6202510198
   24  C  2  Z      1.3795335809     0.4817790335     0.7133236628    -0.8552756361     2.3879739359
   25  C  2 XX      0.0037626763     0.0060859743     0.0099456116     0.0031716790    -0.0049107218
   26  C  2 YY      0.0125358718    -0.0020485167     0.0107192208     0.0031790599     0.0079333113
   27  C  2 ZZ      0.0192124979     0.0079399512     0.0025464394     0.0113750094    -0.0001387734
   28  C  2 XY     -0.0014110236     0.0212523688     0.0063206842    -0.0090964444     0.0051658573
   29  C  2 XZ      0.0129611786    -0.0095836169    -0.0040334514     0.0087300338    -0.0054950190
   30  C  2 YZ      0.0104822807    -0.0062910931    -0.0075383972     0.0084726930    -0.0103698773
   31  C  3  S     -0.0326842578     0.0243202501     0.0173477796    -0.0118993591     0.0503385661
   32  C  3  S     -0.0924564800    -0.0579654864    -0.1325148803     0.0468671439    -0.1706398212
   33  C  3  S      4.5748292160    -1.2640021575     1.0023561973     0.5549416204     0.6394502203
   34  C  3  X     -0.0227670166     0.0123436346    -0.1161822476     0.0166148286    -0.0087948379
   35  C  3  Y      0.1117178467     0.0226244174     0.0243606810    -0.0855431023    -0.1087162107
   36  C  3  Z     -0.0884563904     0.0482654861     0.0818326882    -0.1464470493     0.0802171450
   37  C  3  X      0.4066145506     0.1612879672     0.6096548455     0.6514176078     0.5491637657
   38  C  3  Y      1.4091803583    -0.5721219479     0.2727183652     0.2288138175     0.3169893993
   39  C  3  Z     -2.0733657669     0.3635092101     0.3169665691    -0.1006325140    -0.1420065111
   40  C  3 XX     -0.0053024330    -0.0146120772    -0.0049107766     0.0028892710    -0.0131069057
   41  C  3 YY      0.0053638610     0.0110395370    -0.0131566554    -0.0082461878    -0.0288637651
   42  C  3 ZZ     -0.0038499576    -0.0135509520    -0.0072932752     0.0198225925     0.0018912910
   43  C  3 XY     -0.0084129657     0.0013968495    -0.0162607228    -0.0225703056     0.0184856630
   44  C  3 XZ     -0.0058526422     0.0008531216     0.0018751871     0.0056052562     0.0057560000
   45  C  3 YZ      0.0032905615    -0.0159253584    -0.0065062743     0.0032584564    -0.0155865907
   46  C  4  S      0.0351994109    -0.0122859260    -0.0548086006    -0.0569562977    -0.0209439887
   47  C  4  S      0.0373532802     0.0112304308     0.0629027173     0.0870070307     0.1609440260
   48  C  4  S     -3.7856100239     0.7084364539     2.5844315052     2.9212308006    -0.3243238857
   49  C  4  X      0.0329106454    -0.0161615167    -0.0505507523    -0.0313905359     0.1198306810
   50  C  4  Y     -0.0143589614     0.0325892723     0.1176757365     0.1142499141     0.0887245617
   51  C  4  Z     -0.0408562912    -0.0329611220     0.0083704727     0.0450861166     0.0980894774
   52  C  4  X     -0.5032122578     0.2378346009     0.4924356213     0.3858997876    -0.0791770672
   53  C  4  Y     -1.2988765571    -0.0458825622     1.3946237797     1.9416329222     0.4011279463
   54  C  4  Z     -1.0556343389     0.2699265114     0.1169717648    -0.3741522308     0.3920589216
   55  C  4 XX     -0.0094998702    -0.0079026834     0.0045069657     0.0068437391     0.0204642640
   56  C  4 YY      0.0085347061     0.0174099358     0.0061181935    -0.0057832288     0.0186511343
   57  C  4 ZZ     -0.0067352655    -0.0103187495     0.0076156134     0.0270331299     0.0022144011
   58  C  4 XY     -0.0011663050     0.0002623011    -0.0004721751    -0.0064576759     0.0078735834
   59  C  4 XZ      0.0006253908    -0.0008445629    -0.0008087704     0.0159133779    -0.0079273157
   60  C  4 YZ      0.0083535722     0.0059124957     0.0093613711     0.0098309252     0.0015723322
   61  C  5  S     -0.0416907397    -0.0131427577     0.0335781643     0.0544122351     0.0119064170
   62  C  5  S     -0.0048333000     0.0415085658    -0.0157868800    -0.1005282255    -0.0601083879
   63  C  5  S      3.9259945341     0.4038954492    -2.6552162555    -3.5768639073     0.2247351247
   64  C  5  X     -0.0022470346    -0.0019635339    -0.0094780371    -0.0358157334    -0.0140275576
   65  C  5  Y      0.0082377710    -0.0350540187     0.0407957785     0.1329988234    -0.0588368725
   66  C  5  Z      0.0939916975     0.0120806643    -0.0798215978    -0.0877345578    -0.0616209326
   67  C  5  X      0.3332707755     0.0431499896    -0.0517641063    -0.0959503862     0.1524043844
   68  C  5  Y     -0.1510704265     0.2780081949     0.9938822413     1.3616359734     0.1756760381
   69  C  5  Z      1.8662064555     0.3754479986    -1.0037122145    -1.3456976241    -0.1368171904
   70  C  5 XX      0.0102948438     0.0016887533    -0.0117774939    -0.0069030673    -0.0114870953
   71  C  5 YY      0.0050044892     0.0036050522    -0.0003604983    -0.0098046259    -0.0068529426
   72  C  5 ZZ     -0.0013377410     0.0050056205    -0.0033330305    -0.0182112615     0.0018686081
   73  C  5 XY     -0.0011850106     0.0010428155     0.0036329612     0.0067566172    -0.0123522250
   74  C  5 XZ     -0.0024482417     0.0041337756    -0.0015447552    -0.0110667878    -0.0029835448
   75  C  5 YZ     -0.0024336093    -0.0165424137    -0.0162537434    -0.0076521360    -0.0200518677
   76  C  6  S      0.0588292513     0.0333446824    -0.0157849495    -0.0296193850     0.0084492141
   77  C  6  S     -0.0461785878    -0.0899860524    -0.0257168559    -0.0181572509    -0.0498066265
   78  C  6  S     -4.2638719944    -0.8194979269     1.3514252009     2.6121332853    -1.6609140874
   79  C  6  X     -0.0435926349     0.0162765830     0.0095537719    -0.0428171974     0.0284902692
   80  C  6  Y      0.1432714031     0.1142607732     0.0039323348    -0.0260701774     0.0152708738
   81  C  6  Z      0.0290559746    -0.0065779641     0.0493689586     0.1345211755     0.0552841105
   82  C  6  X     -0.5765817624     0.4647946907    -0.0869855099    -0.1625772312    -0.4080872559
   83  C  6  Y      2.0542960021     0.8924962520    -0.4966326662    -1.2416938056     0.6534191916
   84  C  6  Z      0.7761519300    -0.4445226062    -0.1289145388     0.4591779942    -0.4996475244
   85  C  6 XX     -0.0031220389    -0.0188059585    -0.0050463875    -0.0000608956    -0.0023595139
   86  C  6 YY     -0.0125527014     0.0095904334     0.0002132011    -0.0102685477    -0.0080888106
   87  C  6 ZZ     -0.0116895676    -0.0153852616     0.0049362843     0.0172436690    -0.0075694455
   88  C  6 XY      0.0050358621    -0.0113815636    -0.0094822608    -0.0021526456     0.0046858457
   89  C  6 XZ      0.0050008398     0.0070981076    -0.0033584251    -0.0022700912    -0.0061430812
   90  C  6 YZ      0.0124702812    -0.0089800708    -0.0096225487    -0.0079292206    -0.0149565164
   91  C  7  S     -0.0015199517    -0.0075586294     0.0116367465    -0.0003889924    -0.0051601268
   92  C  7  S     -0.0025747213    -0.0090360050     0.0411221329     0.0692482816    -0.0686076422
   93  C  7  S     -0.2991864800     1.3876171957    -1.1109533647    -1.5841704769     0.8710816571
   94  C  7  X      0.0172300948     0.0130854193     0.0331867950     0.0336951942    -0.0139859092
   95  C  7  Y     -0.0896749817    -0.0007537929     0.0321446282     0.0007346990     0.0664811259
   96  C  7  Z      0.0492293193    -0.0613020196    -0.0274019490     0.0031794848    -0.0461441731
   97  C  7  X      0.0324403871     0.0584788638    -0.3264403274    -0.2374641336     0.1869248636
   98  C  7  Y      0.5964482941    -0.1142161256     0.1844774520    -0.4055945880    -0.1270367039
   99  C  7  Z     -0.0338887852    -0.8741356389     0.3791221709     0.9946050669    -0.5191667354
  100  C  7 XX     -0.0041599954     0.0143390934    -0.0084170005    -0.0081655427     0.0053765647
  101  C  7 YY      0.0106155121    -0.0064031356     0.0090190159     0.0014003938    -0.0193999290
  102  C  7 ZZ     -0.0087010793    -0.0050138247     0.0052154126     0.0157248493    -0.0008823501
  103  C  7 XY      0.0015779509    -0.0007854826     0.0020993063     0.0076000863     0.0058262822
  104  C  7 XZ      0.0035261544    -0.0045804514    -0.0007866665    -0.0018501267     0.0092080436
[truncated: 887,815 more chars]
