# Supplementary material for: Simulating the Energy Capture Process in Push–Pull Norbornadiene-Quadricyclane Photoswitches
Source: J Phys Chem Lett. 2025 Apr 23;16(17):4315–25. doi: 10.1021/acs.jpclett.5c00634 (PMC12051204; doi:10.1021/acs.jpclett.5c00634)
Supplement: Supplementary file 4 — jz5c00634_si_004.zip [file jz5c00634_si_004.zip › MRSF-TDDFT_geometry_optimizations/Compound_I/S1S0-MECI-I/opt.log]

 Entering Gaussian System, Link 0=/home/mkochman/programs/g09/g09
 Input=opt.com
 Output=opt.log
 Initial command:
 /home/mkochman/programs/g09/l1.exe "/home/mkochman/systems/Z_MRSF_fixed/B_opt_MECI/Gau-367248.inp" -scrdir="/home/mkochman/systems/Z_MRSF_fixed/B_opt_MECI/"
 Entering Link 1 = /home/mkochman/programs/g09/l1.exe PID=    367249.
  
 Copyright (c) 1988,1990,1992,1993,1995,1998,2003,2009,2013,
            Gaussian, Inc.  All Rights Reserved.
  
 This is part of the Gaussian(R) 09 program.  It is based on
 the Gaussian(R) 03 system (copyright 2003, Gaussian, Inc.),
 the Gaussian(R) 98 system (copyright 1998, Gaussian, Inc.),
 the Gaussian(R) 94 system (copyright 1995, Gaussian, Inc.),
 the Gaussian 92(TM) system (copyright 1992, Gaussian, Inc.),
 the Gaussian 90(TM) system (copyright 1990, Gaussian, Inc.),
 the Gaussian 88(TM) system (copyright 1988, Gaussian, Inc.),
 the Gaussian 86(TM) system (copyright 1986, Carnegie Mellon
 University), and the Gaussian 82(TM) system (copyright 1983,
 Carnegie Mellon University). Gaussian is a federally registered
 trademark of Gaussian, Inc.
  
 This software contains proprietary and confidential information,
 including trade secrets, belonging to Gaussian, Inc.
  
 This software is provided under written license and may be
 used, copied, transmitted, or stored only in accord with that
 written license.
  
 The following legend is applicable only to US Government
 contracts under FAR:
  
                    RESTRICTED RIGHTS LEGEND
  
 Use, reproduction and disclosure by the US Government is
 subject to restrictions as set forth in subparagraphs (a)
 and (c) of the Commercial Computer Software - Restricted
 Rights clause in FAR 52.227-19.
  
 Gaussian, Inc.
 340 Quinnipiac St., Bldg. 40, Wallingford CT 06492
  
  
 ---------------------------------------------------------------
 Warning -- This program may not be used in any manner that
 competes with the business of Gaussian, Inc. or will provide
 assistance to any competitor of Gaussian, Inc.  The licensee
 of this program is prohibited from giving any competitor of
 Gaussian, Inc. access to this program.  By using this program,
 the user acknowledges that Gaussian, Inc. is engaged in the
 business of creating and licensing software in the field of
 computational chemistry and represents and warrants to the
 licensee that it is not a competitor of Gaussian, Inc. and that
 it will not use this program in any manner prohibited above.
 ---------------------------------------------------------------
  

 Cite this work as:
 Gaussian 09, Revision D.01,
 M. J. Frisch, G. W. Trucks, H. B. Schlegel, G. E. Scuseria, 
 M. A. Robb, J. R. Cheeseman, G. Scalmani, V. Barone, B. Mennucci, 
 G. A. Petersson, H. Nakatsuji, M. Caricato, X. Li, H. P. Hratchian, 
 A. F. Izmaylov, J. Bloino, G. Zheng, J. L. Sonnenberg, M. Hada, 
 M. Ehara, K. Toyota, R. Fukuda, J. Hasegawa, M. Ishida, T. Nakajima, 
 Y. Honda, O. Kitao, H. Nakai, T. Vreven, J. A. Montgomery, Jr., 
 J. E. Peralta, F. Ogliaro, M. Bearpark, J. J. Heyd, E. Brothers, 
 K. N. Kudin, V. N. Staroverov, T. Keith, R. Kobayashi, J. Normand, 
 K. Raghavachari, A. Rendell, J. C. Burant, S. S. Iyengar, J. Tomasi, 
 M. Cossi, N. Rega, J. M. Millam, M. Klene, J. E. Knox, J. B. Cross, 
 V. Bakken, C. Adamo, J. Jaramillo, R. Gomperts, R. E. Stratmann, 
 O. Yazyev, A. J. Austin, R. Cammi, C. Pomelli, J. W. Ochterski, 
 R. L. Martin, K. Morokuma, V. G. Zakrzewski, G. A. Voth, 
 P. Salvador, J. J. Dannenberg, S. Dapprich, A. D. Daniels, 
 O. Farkas, J. B. Foresman, J. V. Ortiz, J. Cioslowski, 
 and D. J. Fox, Gaussian, Inc., Wallingford CT, 2013.
 
 ******************************************
 Gaussian 09:  ES64L-G09RevD.01 24-Apr-2013
                31-Jan-2025 
 ******************************************
 %nproc=1
 Will use up to    1 processors via shared memory.
 %mem=1GB
 %chk=checkfile.chk
 Default route:  MAXDISK=1700GB
 -------------------------------------------------------------------
 #P External="bash run_external.bash" NoSymm Opt=(MaxStep=2,NoMicro)
 -------------------------------------------------------------------
 1/8=2,14=-1,18=20,19=15,26=1,38=1/1,3;
 2/9=110,12=2,15=1,17=6,18=5,40=1/2;
 3/11=9,16=1,25=1,30=1,41=9900000,43=2,71=1/1;
 4/20=17,22=1,24=3,113=1,114=1/2;
 6/7=2,8=2,9=2,10=2/1;
 7/30=1,44=-1/16;
 1/8=2,14=-1,18=20,19=15,26=1/3(2);
 2/9=110,15=1/2;
 99//99;
 2/9=110,15=1/2;
 3/11=9,16=1,25=1,30=1,41=9900000,43=2,71=1/1;
 4/16=2,20=17,22=1,24=3,113=1,114=1/2;
 7/30=1,44=-1/16;
 1/8=2,14=-1,18=20,19=15,26=1/3(-4);
 2/9=110,15=1/2;
 6/7=2,8=2,9=2,10=2/1;
 99//99;
 Leave Link    1 at Fri Jan 31 17:04:56 2025, MaxMem=   134217728 cpu:         0.0
 (Enter /home/mkochman/programs/g09/l101.exe)
 ----
 MECI
 ----
 Symbolic Z-matrix:
 Charge =  0 Multiplicity = 1
 C                    -0.01399   0.97934   1.09006 
 C                     0.15651   2.45373   0.75555 
 C                    -1.1745    0.84837   2.00296 
 C                    -1.6889    0.62156   0.59474 
 C                    -1.82993   1.92044   0.04057 
 C                    -1.28234   2.90568   1.02124 
 C                    -1.5988    2.26343   2.375 
 C                     0.82585   2.89847  -0.40462 
 N                     1.44508   3.33135  -1.31777 
 C                     0.98434  -0.06724   0.89367 
 C                     2.27532   0.27908   0.45896 
 C                     0.69663  -1.41489   1.17936 
 C                     1.67564  -2.39043   1.03292 
 C                     2.96188  -2.0383    0.61023 
 C                     3.25518  -0.70293   0.32879 
 H                    -1.20824   0.03533   2.72189 
 H                    -1.85464  -0.32794   0.10637 
 H                    -2.02457   2.14314  -1.00417 
 H                    -1.50737   3.95851   0.86376 
 H                    -2.66028   2.31474   2.63865 
 H                    -0.98745   2.68851   3.17464 
 H                     2.51302   1.31144   0.23119 
 H                    -0.29807  -1.70678   1.50549 
 H                     1.43789  -3.42753   1.25163 
 H                     3.7258   -2.80151   0.49709 
 H                     4.24996  -0.42091  -0.00319 
 
 NAtoms=     26 NQM=       26 NQMF=       0 NMMI=      0 NMMIF=      0
                NMic=       0 NMicF=      0.
                    Isotopes and Nuclear Properties:
 (Nuclear quadrupole moments (NQMom) in fm**2, nuclear magnetic moments (NMagM)
  in nuclear magnetons)

  Atom         1           2           3           4           5           6           7           8           9          10
 IAtWgt=          12          12          12          12          12          12          12          12          14          12
 AtmWgt=  12.0000000  12.0000000  12.0000000  12.0000000  12.0000000  12.0000000  12.0000000  12.0000000  14.0030740  12.0000000
 NucSpn=           0           0           0           0           0           0           0           0           2           0
 AtZEff=   0.0000000   0.0000000   0.0000000   0.0000000   0.0000000   0.0000000   0.0000000   0.0000000   0.0000000   0.0000000
 NQMom=    0.0000000   0.0000000   0.0000000   0.0000000   0.0000000   0.0000000   0.0000000   0.0000000   2.0440000   0.0000000
 NMagM=    0.0000000   0.0000000   0.0000000   0.0000000   0.0000000   0.0000000   0.0000000   0.0000000   0.4037610   0.0000000
 AtZNuc=   6.0000000   6.0000000   6.0000000   6.0000000   6.0000000   6.0000000   6.0000000   6.0000000   7.0000000   6.0000000

  Atom        11          12          13          14          15          16          17          18          19          20
 IAtWgt=          12          12          12          12          12           1           1           1           1           1
 AtmWgt=  12.0000000  12.0000000  12.0000000  12.0000000  12.0000000   1.0078250   1.0078250   1.0078250   1.0078250   1.0078250
 NucSpn=           0           0           0           0           0           1           1           1           1           1
 AtZEff=   0.0000000   0.0000000   0.0000000   0.0000000   0.0000000   0.0000000   0.0000000   0.0000000   0.0000000   0.0000000
 NQMom=    0.0000000   0.0000000   0.0000000   0.0000000   0.0000000   0.0000000   0.0000000   0.0000000   0.0000000   0.0000000
 NMagM=    0.0000000   0.0000000   0.0000000   0.0000000   0.0000000   2.7928460   2.7928460   2.7928460   2.7928460   2.7928460
 AtZNuc=   6.0000000   6.0000000   6.0000000   6.0000000   6.0000000   1.0000000   1.0000000   1.0000000   1.0000000   1.0000000

  Atom        21          22          23          24          25          26
 IAtWgt=           1           1           1           1           1           1
 AtmWgt=   1.0078250   1.0078250   1.0078250   1.0078250   1.0078250   1.0078250
 NucSpn=           1           1           1           1           1           1
 AtZEff=   0.0000000   0.0000000   0.0000000   0.0000000   0.0000000   0.0000000
 NQMom=    0.0000000   0.0000000   0.0000000   0.0000000   0.0000000   0.0000000
 NMagM=    2.7928460   2.7928460   2.7928460   2.7928460   2.7928460   2.7928460
 AtZNuc=   1.0000000   1.0000000   1.0000000   1.0000000   1.0000000   1.0000000
 Leave Link  101 at Fri Jan 31 17:04:56 2025, MaxMem=   134217728 cpu:         0.1
 (Enter /home/mkochman/programs/g09/l103.exe)

 GradGradGradGradGradGradGradGradGradGradGradGradGradGradGradGradGradGrad
 Berny optimization.
 Initialization pass.
                           ----------------------------
                           !    Initial Parameters    !
                           ! (Angstroms and Degrees)  !
 --------------------------                            --------------------------
 ! Name  Definition              Value          Derivative Info.                !
 --------------------------------------------------------------------------------
 ! R1    R(1,2)                  1.5214         estimate D2E/DX2                !
 ! R2    R(1,3)                  1.4823         estimate D2E/DX2                !
 ! R3    R(1,4)                  1.7829         estimate D2E/DX2                !
 ! R4    R(1,10)                 1.4596         estimate D2E/DX2                !
 ! R5    R(2,6)                  1.5314         estimate D2E/DX2                !
 ! R6    R(2,8)                  1.4113         estimate D2E/DX2                !
 ! R7    R(3,4)                  1.5163         estimate D2E/DX2                !
 ! R8    R(3,7)                  1.5234         estimate D2E/DX2                !
 ! R9    R(3,16)                 1.0858         estimate D2E/DX2                !
 ! R10   R(4,5)                  1.4192         estimate D2E/DX2                !
 ! R11   R(4,17)                 1.0805         estimate D2E/DX2                !
 ! R12   R(5,6)                  1.4941         estimate D2E/DX2                !
 ! R13   R(5,18)                 1.0858         estimate D2E/DX2                !
 ! R14   R(6,7)                  1.5314         estimate D2E/DX2                !
 ! R15   R(6,19)                 1.0881         estimate D2E/DX2                !
 ! R16   R(7,20)                 1.0949         estimate D2E/DX2                !
 ! R17   R(7,21)                 1.0926         estimate D2E/DX2                !
 ! R18   R(8,9)                  1.1852         estimate D2E/DX2                !
 ! R19   R(10,11)                1.4055         estimate D2E/DX2                !
 ! R20   R(10,12)                1.4073         estimate D2E/DX2                !
 ! R21   R(11,15)                1.3934         estimate D2E/DX2                !
 ! R22   R(11,22)                1.0836         estimate D2E/DX2                !
 ! R23   R(12,13)                1.3898         estimate D2E/DX2                !
 ! R24   R(12,23)                1.0867         estimate D2E/DX2                !
 ! R25   R(13,14)                1.399          estimate D2E/DX2                !
 ! R26   R(13,24)                1.0862         estimate D2E/DX2                !
 ! R27   R(14,15)                1.3959         estimate D2E/DX2                !
 ! R28   R(14,25)                1.0858         estimate D2E/DX2                !
 ! R29   R(15,26)                1.086          estimate D2E/DX2                !
 ! A1    A(2,1,3)              107.9842         estimate D2E/DX2                !
 ! A2    A(2,1,4)              103.8075         estimate D2E/DX2                !
 ! A3    A(2,1,10)             126.0583         estimate D2E/DX2                !
 ! A4    A(3,1,10)             123.709          estimate D2E/DX2                !
 ! A5    A(4,1,10)             117.469          estimate D2E/DX2                !
 ! A6    A(1,2,6)               98.196          estimate D2E/DX2                !
 ! A7    A(1,2,8)              122.6334         estimate D2E/DX2                !
 ! A8    A(6,2,8)              119.685          estimate D2E/DX2                !
 ! A9    A(1,3,7)              106.641          estimate D2E/DX2                !
 ! A10   A(1,3,16)             119.8831         estimate D2E/DX2                !
 ! A11   A(4,3,7)              105.7393         estimate D2E/DX2                !
 ! A12   A(4,3,16)             119.4963         estimate D2E/DX2                !
 ! A13   A(7,3,16)             121.6794         estimate D2E/DX2                !
 ! A14   A(1,4,5)               91.0417         estimate D2E/DX2                !
 ! A15   A(1,4,17)             116.4876         estimate D2E/DX2                !
 ! A16   A(3,4,5)              105.0386         estimate D2E/DX2                !
 ! A17   A(3,4,17)             127.1027         estimate D2E/DX2                !
 ! A18   A(5,4,17)             127.7715         estimate D2E/DX2                !
 ! A19   A(4,5,6)              108.1077         estimate D2E/DX2                !
 ! A20   A(4,5,18)             125.5385         estimate D2E/DX2                !
 ! A21   A(6,5,18)             124.1942         estimate D2E/DX2                !
 ! A22   A(2,6,5)               92.0558         estimate D2E/DX2                !
 ! A23   A(2,6,7)              102.9294         estimate D2E/DX2                !
 ! A24   A(2,6,19)             117.0507         estimate D2E/DX2                !
 ! A25   A(5,6,7)              103.1754         estimate D2E/DX2                !
 ! A26   A(5,6,19)             117.8578         estimate D2E/DX2                !
 ! A27   A(7,6,19)             119.4061         estimate D2E/DX2                !
 ! A28   A(3,7,6)               96.6681         estimate D2E/DX2                !
 ! A29   A(3,7,20)             111.8595         estimate D2E/DX2                !
 ! A30   A(3,7,21)             112.5975         estimate D2E/DX2                !
 ! A31   A(6,7,20)             113.1743         estimate D2E/DX2                !
 ! A32   A(6,7,21)             111.603          estimate D2E/DX2                !
 ! A33   A(20,7,21)            110.3625         estimate D2E/DX2                !
 ! A34   A(1,10,11)            119.5481         estimate D2E/DX2                !
 ! A35   A(1,10,12)            121.2969         estimate D2E/DX2                !
 ! A36   A(11,10,12)           119.1111         estimate D2E/DX2                !
 ! A37   A(10,11,15)           120.0772         estimate D2E/DX2                !
 ! A38   A(10,11,22)           120.0823         estimate D2E/DX2                !
 ! A39   A(15,11,22)           119.839          estimate D2E/DX2                !
 ! A40   A(10,12,13)           120.4484         estimate D2E/DX2                !
 ! A41   A(10,12,23)           120.3478         estimate D2E/DX2                !
 ! A42   A(13,12,23)           119.1994         estimate D2E/DX2                !
 ! A43   A(12,13,14)           120.1867         estimate D2E/DX2                !
 ! A44   A(12,13,24)           119.6542         estimate D2E/DX2                !
 ! A45   A(14,13,24)           120.1588         estimate D2E/DX2                !
 ! A46   A(13,14,15)           119.6641         estimate D2E/DX2                !
 ! A47   A(13,14,25)           120.0961         estimate D2E/DX2                !
 ! A48   A(15,14,25)           120.2391         estimate D2E/DX2                !
 ! A49   A(11,15,14)           120.5061         estimate D2E/DX2                !
 ! A50   A(11,15,26)           119.3225         estimate D2E/DX2                !
 ! A51   A(14,15,26)           120.1692         estimate D2E/DX2                !
 ! A52   L(2,8,9,11,-1)        180.3228         estimate D2E/DX2                !
 ! A53   L(2,8,9,11,-2)        185.1505         estimate D2E/DX2                !
 ! D1    D(3,1,2,6)            -23.9493         estimate D2E/DX2                !
 ! D2    D(3,1,2,8)           -157.2921         estimate D2E/DX2                !
 ! D3    D(4,1,2,6)             32.6526         estimate D2E/DX2                !
 ! D4    D(4,1,2,8)           -100.6902         estimate D2E/DX2                !
 ! D5    D(10,1,2,6)           172.6932         estimate D2E/DX2                !
 ! D6    D(10,1,2,8)            39.3505         estimate D2E/DX2                !
 ! D7    D(2,1,3,7)             -7.4292         estimate D2E/DX2                !
 ! D8    D(2,1,3,16)          -150.936          estimate D2E/DX2                !
 ! D9    D(10,1,3,7)           156.4104         estimate D2E/DX2                !
 ! D10   D(10,1,3,16)           12.9037         estimate D2E/DX2                !
 ! D11   D(2,1,4,5)              5.7955         estimate D2E/DX2                !
 ! D12   D(2,1,4,17)           139.7052         estimate D2E/DX2                !
 ! D13   D(10,1,4,5)          -138.3891         estimate D2E/DX2                !
 ! D14   D(10,1,4,17)           -4.4795         estimate D2E/DX2                !
 ! D15   D(2,1,10,11)            5.5525         estimate D2E/DX2                !
 ! D16   D(2,1,10,12)         -176.8813         estimate D2E/DX2                !
 ! D17   D(3,1,10,11)         -155.3325         estimate D2E/DX2                !
 ! D18   D(3,1,10,12)           22.2337         estimate D2E/DX2                !
 ! D19   D(4,1,10,11)          140.8897         estimate D2E/DX2                !
 ! D20   D(4,1,10,12)          -41.5441         estimate D2E/DX2                !
 ! D21   D(1,2,6,5)            -56.849          estimate D2E/DX2                !
 ! D22   D(1,2,6,7)             47.1706         estimate D2E/DX2                !
 ! D23   D(1,2,6,19)          -179.7606         estimate D2E/DX2                !
 ! D24   D(8,2,6,5)             78.3235         estimate D2E/DX2                !
 ! D25   D(8,2,6,7)           -177.6569         estimate D2E/DX2                !
 ! D26   D(8,2,6,19)           -44.588          estimate D2E/DX2                !
 ! D27   D(7,3,4,5)             23.4412         estimate D2E/DX2                !
 ! D28   D(7,3,4,17)          -159.761          estimate D2E/DX2                !
 ! D29   D(16,3,4,5)           165.2824         estimate D2E/DX2                !
 ! D30   D(16,3,4,17)          -17.9198         estimate D2E/DX2                !
 ! D31   D(1,3,7,6)             35.3192         estimate D2E/DX2                !
 ! D32   D(1,3,7,20)           153.6008         estimate D2E/DX2                !
 ! D33   D(1,3,7,21)           -81.435          estimate D2E/DX2                !
 ! D34   D(4,3,7,6)            -41.1692         estimate D2E/DX2                !
 ! D35   D(4,3,7,20)            77.1124         estimate D2E/DX2                !
 ! D36   D(4,3,7,21)          -157.9234         estimate D2E/DX2                !
 ! D37   D(16,3,7,6)           178.0227         estimate D2E/DX2                !
 ! D38   D(16,3,7,20)          -63.6958         estimate D2E/DX2                !
 ! D39   D(16,3,7,21)           61.2685         estimate D2E/DX2                !
 ! D40   D(1,4,5,6)            -45.6218         estimate D2E/DX2                !
 ! D41   D(1,4,5,18)           118.1621         estimate D2E/DX2                !
 ! D42   D(3,4,5,6)              5.808          estimate D2E/DX2                !
 ! D43   D(3,4,5,18)           169.5918         estimate D2E/DX2                !
 ! D44   D(17,4,5,6)          -170.961          estimate D2E/DX2                !
 ! D45   D(17,4,5,18)           -7.1771         estimate D2E/DX2                !
 ! D46   D(4,5,6,2)             71.151          estimate D2E/DX2                !
 ! D47   D(4,5,6,7)            -32.6382         estimate D2E/DX2                !
 ! D48   D(4,5,6,19)          -166.5935         estimate D2E/DX2                !
 ! D49   D(18,5,6,2)           -92.9029         estimate D2E/DX2                !
 ! D50   D(18,5,6,7)           163.308          estimate D2E/DX2                !
 ! D51   D(18,5,6,19)           29.3526         estimate D2E/DX2                !
 ! D52   D(2,6,7,3)            -51.3839         estimate D2E/DX2                !
 ! D53   D(2,6,7,20)          -168.6301         estimate D2E/DX2                !
 ! D54   D(2,6,7,21)            66.1579         estimate D2E/DX2                !
 ! D55   D(5,6,7,3)             43.8685         estimate D2E/DX2                !
 ! D56   D(5,6,7,20)           -73.3777         estimate D2E/DX2                !
 ! D57   D(5,6,7,21)           161.4102         estimate D2E/DX2                !
 ! D58   D(19,6,7,3)           176.9334         estimate D2E/DX2                !
 ! D59   D(19,6,7,20)           59.6871         estimate D2E/DX2                !
 ! D60   D(19,6,7,21)          -65.5249         estimate D2E/DX2                !
 ! D61   D(1,10,11,15)         176.9537         estimate D2E/DX2                !
 ! D62   D(1,10,11,22)          -2.5997         estimate D2E/DX2                !
 ! D63   D(12,10,11,15)         -0.666          estimate D2E/DX2                !
 ! D64   D(12,10,11,22)        179.7806         estimate D2E/DX2                !
 ! D65   D(1,10,12,13)        -177.6128         estimate D2E/DX2                !
 ! D66   D(1,10,12,23)           3.1503         estimate D2E/DX2                !
 ! D67   D(11,10,12,13)         -0.0361         estimate D2E/DX2                !
 ! D68   D(11,10,12,23)       -179.273          estimate D2E/DX2                !
 ! D69   D(10,11,15,14)          0.8581         estimate D2E/DX2                !
 ! D70   D(10,11,15,26)       -179.6886         estimate D2E/DX2                !
 ! D71   D(22,11,15,14)       -179.5873         estimate D2E/DX2                !
 ! D72   D(22,11,15,26)         -0.1341         estimate D2E/DX2                !
 ! D73   D(10,12,13,14)          0.5524         estimate D2E/DX2                !
 ! D74   D(10,12,13,24)       -179.6542         estimate D2E/DX2                !
 ! D75   D(23,12,13,14)        179.7981         estimate D2E/DX2                !
 ! D76   D(23,12,13,24)         -0.4086         estimate D2E/DX2                !
 ! D77   D(12,13,14,15)         -0.3663         estimate D2E/DX2                !
 ! D78   D(12,13,14,25)        179.9507         estimate D2E/DX2                !
 ! D79   D(24,13,14,15)        179.8414         estimate D2E/DX2                !
 ! D80   D(24,13,14,25)          0.1584         estimate D2E/DX2                !
 ! D81   D(13,14,15,11)         -0.3401         estimate D2E/DX2                !
 ! D82   D(13,14,15,26)       -179.7887         estimate D2E/DX2                !
 ! D83   D(25,14,15,11)        179.3425         estimate D2E/DX2                !
 ! D84   D(25,14,15,26)         -0.1061         estimate D2E/DX2                !
 --------------------------------------------------------------------------------
 Trust Radius=2.00D-02 FncErr=1.00D-07 GrdErr=1.00D-07
 Number of steps in this run=    156 maximum allowed number of steps=    156.
 GradGradGradGradGradGradGradGradGradGradGradGradGradGradGradGradGradGrad

 Leave Link  103 at Fri Jan 31 17:04:56 2025, MaxMem=   134217728 cpu:         0.0
 (Enter /home/mkochman/programs/g09/l202.exe)
                          Input orientation:                          
 ---------------------------------------------------------------------
 Center     Atomic      Atomic             Coordinates (Angstroms)
 Number     Number       Type             X           Y           Z
 ---------------------------------------------------------------------
      1          6           0       -0.013990    0.979338    1.090061
      2          6           0        0.156508    2.453734    0.755552
      3          6           0       -1.174504    0.848371    2.002960
      4          6           0       -1.688901    0.621562    0.594744
      5          6           0       -1.829931    1.920438    0.040568
      6          6           0       -1.282340    2.905680    1.021235
      7          6           0       -1.598795    2.263432    2.374995
      8          6           0        0.825849    2.898469   -0.404621
      9          7           0        1.445076    3.331353   -1.317770
     10          6           0        0.984337   -0.067241    0.893669
     11          6           0        2.275318    0.279077    0.458961
     12          6           0        0.696633   -1.414890    1.179359
     13          6           0        1.675642   -2.390430    1.032916
     14          6           0        2.961878   -2.038302    0.610228
     15          6           0        3.255185   -0.702932    0.328787
     16          1           0       -1.208239    0.035329    2.721890
     17          1           0       -1.854637   -0.327939    0.106370
     18          1           0       -2.024567    2.143135   -1.004172
     19          1           0       -1.507374    3.958510    0.863759
     20          1           0       -2.660276    2.314742    2.638648
     21          1           0       -0.987453    2.688506    3.174644
     22          1           0        2.513015    1.311438    0.231190
     23          1           0       -0.298069   -1.706781    1.505488
     24          1           0        1.437887   -3.427526    1.251632
     25          1           0        3.725801   -2.801507    0.497088
     26          1           0        4.249961   -0.420913   -0.003188
 ---------------------------------------------------------------------
                    Distance matrix (angstroms):
                    1          2          3          4          5
     1  C    0.000000
     2  C    1.521450   0.000000
     3  C    1.482339   2.429981   0.000000
     4  C    1.782882   2.605427   1.516285   0.000000
     5  C    2.298858   2.177509   2.330213   1.419183   0.000000
     6  C    2.307432   1.531380   2.282090   2.358894   1.494077
     7  C    2.410718   2.395809   1.523427   2.423458   2.370784
     8  C    2.573416   1.411314   3.741759   3.536524   2.864944
     9  N    3.668583   2.594087   4.904554   4.563167   3.815945
    10  C    1.459642   2.657008   2.594121   2.776690   3.549472
    11  C    2.475800   3.050648   3.822211   3.981302   4.440967
    12  C    2.499057   3.929071   3.049889   3.190562   4.336448
    13  C    3.770074   5.084351   4.422007   4.536986   5.644234
    14  C    4.265229   5.298076   5.232804   5.357692   6.241600
    15  C    3.754607   4.443925   4.983126   5.125330   5.729184
    16  H    2.231647   3.402602   1.085834   2.258197   3.336109
    17  H    2.462641   3.493400   2.333097   1.080523   2.249475
    18  H    3.127724   2.819608   3.382582   2.232574   1.085799
    19  H    3.340191   2.246010   3.328896   3.352692   2.221581
    20  H    3.344287   3.391112   2.182169   2.826300   2.755897
    21  H    2.866073   2.686219   2.189504   3.379374   3.334986
    22  H    2.689555   2.670753   4.117207   4.273663   4.389578
    23  H    2.732859   4.251932   2.746710   2.860953   4.201108
    24  H    4.642683   6.039640   5.066791   5.157850   6.383262
    25  H    5.350929   6.358004   6.293032   6.406710   7.305569
    26  H    4.619218   5.059213   5.921193   6.059237   6.515284
                    6          7          8          9         10
     6  C    0.000000
     7  C    1.531435   0.000000
     8  C    2.545109   3.742784   0.000000
     9  N    3.618140   4.903276   1.185188   0.000000
    10  C    3.740636   3.781393   3.241313   4.080831   0.000000
    11  C    4.457816   4.755797   3.115758   3.628011   1.405539
    12  C    4.754857   4.497620   4.596820   5.415039   1.407320
    13  C    6.066183   5.846499   5.546270   6.190128   2.427859
    14  C    6.528803   6.512991   5.473961   5.903479   2.806437
    15  C    5.838724   6.045445   4.405638   4.718379   2.424860
    16  H    3.337159   2.288518   4.702144   5.850018   2.856624
    17  H    3.408929   3.453595   4.225615   5.129006   2.957630
    18  H    2.287936   3.408009   3.009130   3.680846   4.188206
    19  H    1.088067   2.272770   2.859441   3.724158   4.734574
    20  H    2.205434   1.094937   4.664257   5.791430   4.690629
    21  H    2.184329   1.092642   4.017871   5.149003   4.084721
    22  H    4.191718   4.733833   2.401968   2.760403   2.162520
    23  H    4.741106   4.267379   5.110776   6.032589   2.169557
    24  H    6.896537   6.547548   6.567799   7.230790   3.409598
    25  H    7.611057   7.584950   6.458524   6.790242   3.892186
    26  H    6.536208   6.860715   4.785811   4.865697   3.404958
                   11         12         13         14         15
    11  C    0.000000
    12  C    2.425024   0.000000
    13  C    2.795586   1.389814   0.000000
    14  C    2.421671   2.417413   1.398950   0.000000
    15  C    1.393351   2.788646   2.416279   1.395869   0.000000
    16  H    4.161181   2.847995   4.129614   5.113603   5.118020
    17  H    4.189191   2.973507   4.192282   5.135955   5.128389
    18  H    4.909631   4.983200   6.196328   6.704874   6.144319
    19  H    5.292528   5.816415   7.104171   7.483331   6.685597
    20  H    5.766720   5.225755   6.596757   7.394058   7.030967
    21  H    4.881184   4.863658   6.121655   6.672043   6.131943
    22  H    1.083581   3.410445   3.879147   3.400868   2.148960
    23  H    3.414846   1.086735   2.141550   3.396859   3.875300
    24  H    3.881820   2.146016   1.086247   2.159604   3.402591
    25  H    3.405195   3.400597   2.158529   1.085754   2.157272
    26  H    2.145410   3.874603   3.402885   2.156707   1.085966
                   16         17         18         19         20
    16  H    0.000000
    17  H    2.718591   0.000000
    18  H    4.358070   2.714477   0.000000
    19  H    4.351262   4.366678   2.655606   0.000000
    20  H    2.703898   3.747699   3.701853   2.679811   0.000000
    21  H    2.700570   4.389220   4.339993   2.687642   1.795920
    22  H    4.656154   4.666853   4.775719   4.854963   5.793566
    23  H    2.311491   2.506320   4.909281   5.828358   4.799658
    24  H    4.599457   4.664738   6.936101   7.961064   7.189742
    25  H    6.110821   6.116575   7.731106   8.556775   8.458384
    26  H    6.117692   6.106289   6.851716   7.285455   7.887616
                   21         22         23         24         25
    21  H    0.000000
    22  H    4.776349   0.000000
    23  H    4.751829   4.316906   0.000000
    24  H    6.854641   4.965378   2.457427   0.000000
    25  H    7.715200   4.296262   4.290318   2.489134   0.000000
    26  H    6.870052   2.464337   4.961264   4.303726   2.488423
                   26
    26  H    0.000000
 Symmetry turned off by external request.
 Stoichiometry    C14H11N
 Framework group  C1[X(C14H11N)]
 Deg. of freedom    72
 Full point group                 C1      NOp   1
 Rotational constants (GHZ):      1.1313355      0.5167516      0.3936612
 Leave Link  202 at Fri Jan 31 17:04:56 2025, MaxMem=   134217728 cpu:         0.0
 (Enter /home/mkochman/programs/g09/l301.exe)
 Standard basis: STO-3G (5D, 7F)
 Ernie: Thresh=  0.10000D-02 Tol=  0.10000D-05 Strict=F.
    86 basis functions,   258 primitive gaussians,    86 cartesian basis functions
    51 alpha electrons       51 beta electrons
       nuclear repulsion energy       897.9730979771 Hartrees.
 IExCor=    0 DFT=F Ex=HF Corr=None ExCW=0 ScaHFX=  1.000000
 ScaDFX=  1.000000  1.000000  1.000000  1.000000 ScalE2=  1.000000  1.000000
 IRadAn=      0 IRanWt=     -1 IRanGd=            0 ICorTp=0 IEmpDi=  4
 NAtoms=   26 NActive=   26 NUniq=   26 SFac= 1.00D+00 NAtFMM=   60 NAOKFM=F Big=F
 Integral buffers will be    131072 words long.
 Raffenetti 1 integral format.
 Two-electron integral symmetry is turned off.
 Leave Link  301 at Fri Jan 31 17:04:56 2025, MaxMem=   134217728 cpu:         0.0
 (Enter /home/mkochman/programs/g09/l402.exe)
 External calculation of energy and first derivatives.
 Running external command "bash run_external.bash R"
         input file       "/home/mkochman/systems/Z_MRSF_fixed/B_opt_MECI/Gau-367249.EIn"
         output file      "/home/mkochman/systems/Z_MRSF_fixed/B_opt_MECI/Gau-367249.EOu"
         message file     "/home/mkochman/systems/Z_MRSF_fixed/B_opt_MECI/Gau-367249.EMs"
         fchk file        "/home/mkochman/systems/Z_MRSF_fixed/B_opt_MECI/Gau-367249.EFC"
         mat. el file     "/home/mkochman/systems/Z_MRSF_fixed/B_opt_MECI/Gau-367249.EUF"
 Recovered energy= -594.741149523     dipole=      0.000000000000      0.000000000000      0.000000000000
 Energy=    -594.741150     NIter=   0.
 Dipole moment=       0.000000       0.000000       0.000000
 Leave Link  402 at Fri Jan 31 17:15:37 2025, MaxMem=   134217728 cpu:         0.0
 (Enter /home/mkochman/programs/g09/l601.exe)
 Leave Link  601 at Fri Jan 31 17:15:37 2025, MaxMem=   134217728 cpu:         0.0
 (Enter /home/mkochman/programs/g09/l716.exe)
 Dipole        = 0.00000000D+00 0.00000000D+00 0.00000000D+00
 -------------------------------------------------------------------
 Center     Atomic                   Forces (Hartrees/Bohr)
 Number     Number              X              Y              Z
 -------------------------------------------------------------------
      1        6           0.883868435    1.668971763    0.287711836
      2        6           0.847604014   -0.405713057    0.517923393
      3        6           0.290979726   -0.046812578   -0.205599823
      4        6          -1.665737651    0.590999121   -0.756095417
      5        6           0.027048225   -1.378753794    0.491254309
      6        6           0.061068813   -0.201415374   -0.245600084
      7        6          -0.016817346    0.025121840   -0.057700163
      8        6          -0.236441928   -0.165149531    0.350160519
      9        7           0.081851498    0.047177578   -0.186941587
     10        6          -0.068587708   -0.152186357   -0.106139109
     11        6           0.023046066    0.053650388   -0.031178992
     12        6          -0.017540190    0.031377076   -0.001411464
     13        6           0.001727694   -0.049517774    0.002937532
     14        6          -0.054958617    0.018205492    0.011082276
     15        6           0.001062142    0.029674127    0.013037186
     16        1          -0.014497818   -0.025884781   -0.042581837
     17        1          -0.014699097    0.013717521   -0.021465095
     18        1          -0.085330932   -0.005826508   -0.008177052
     19        1          -0.007514639   -0.002372828   -0.007849561
     20        1          -0.009792629   -0.032270296    0.022258029
     21        1           0.007977209   -0.011720835   -0.031826877
     22        1          -0.030371839   -0.004898947    0.001083875
     23        1           0.005334326   -0.002828742    0.001487859
     24        1           0.002369561    0.004775917   -0.001046094
     25        1          -0.002875005   -0.000738414    0.001493105
     26        1          -0.008709821    0.002472083    0.003334387
 -------------------------------------------------------------------
 Cartesian Forces:  Max     1.668971763 RMS     0.378829142
 Leave Link  716 at Fri Jan 31 17:15:37 2025, MaxMem=   134217728 cpu:         0.0
 (Enter /home/mkochman/programs/g09/l103.exe)

 GradGradGradGradGradGradGradGradGradGradGradGradGradGradGradGradGradGrad
 Berny optimization.
 FormGI is forming the generalized inverse of G from B-inverse, IUseBI=4.
 Internal  Forces:  Max     1.223082140 RMS     0.176793038
 Search for a local minimum.
 Step number   1 out of a maximum of  156
 All quantities printed in internal units (Hartrees-Bohrs-Radians)
 RMS Force = .17679D+00 SwitMx=.10000D-02 MixMth= 1
 Mixed Optimization -- RFO/linear search
 Second derivative matrix not updated -- first step.
 ITU=  0
     Eigenvalues ---    0.01210   0.01300   0.01406   0.01441   0.01730
     Eigenvalues ---    0.02023   0.02040   0.02087   0.02105   0.02122
     Eigenvalues ---    0.02136   0.02140   0.02148   0.02161   0.02175
     Eigenvalues ---    0.02431   0.02612   0.03392   0.04164   0.04533
     Eigenvalues ---    0.04533   0.05766   0.05835   0.05903   0.06053
     Eigenvalues ---    0.06777   0.07846   0.09121   0.09554   0.12345
     Eigenvalues ---    0.13771   0.14520   0.15835   0.15999   0.15999
     Eigenvalues ---    0.16000   0.16000   0.16000   0.19129   0.19921
     Eigenvalues ---    0.21565   0.21999   0.22000   0.23465   0.24977
     Eigenvalues ---    0.25239   0.26920   0.27192   0.27809   0.29082
     Eigenvalues ---    0.30446   0.34248   0.34509   0.35037   0.35193
     Eigenvalues ---    0.35250   0.35283   0.35299   0.35303   0.35308
     Eigenvalues ---    0.35565   0.35931   0.37009   0.38804   0.41287
     Eigenvalues ---    0.41883   0.43796   0.45101   0.45394   0.46316
     Eigenvalues ---    0.47102   1.12632
 RFO step:  Lambda=-2.15720285D+00 EMin= 1.20961440D-02
 Linear search not attempted -- first point.
 Maximum step size (   0.020) exceeded in Quadratic search.
    -- Step size scaled by   0.023
 Iteration  1 RMS(Cart)=  0.00290146 RMS(Int)=  0.00000294
 Iteration  2 RMS(Cart)=  0.00000323 RMS(Int)=  0.00000121
 Iteration  3 RMS(Cart)=  0.00000000 RMS(Int)=  0.00000121
 ITry= 1 IFail=0 DXMaxC= 1.26D-02 DCOld= 1.00D+10 DXMaxT= 2.00D-02 DXLimC= 3.00D+00 Rises=F
 Variable       Old X    -DE/DX   Delta X   Delta X   Delta X     New X
                                 (Linear)    (Quad)   (Total)
    R1        2.87512  -0.87370   0.00000  -0.00828  -0.00828   2.86684
    R2        2.80122  -0.05896   0.00000  -0.00063  -0.00063   2.80059
    R3        3.36916   1.00270   0.00000   0.01026   0.01026   3.37942
    R4        2.75832  -0.03812   0.00000  -0.00035  -0.00035   2.75797
    R5        2.89389   0.24687   0.00000   0.00239   0.00238   2.89627
    R6        2.66700  -0.24427   0.00000  -0.00221  -0.00221   2.66479
    R7        2.86536   0.19773   0.00000   0.00182   0.00182   2.86718
    R8        2.87886  -0.16918   0.00000  -0.00152  -0.00152   2.87734
    R9        2.05193  -0.00841   0.00000  -0.00008  -0.00008   2.05185
   R10        2.68187  -1.22308   0.00000  -0.01126  -0.01126   2.67061
   R11        2.04189  -0.00008   0.00000   0.00000   0.00000   2.04189
   R12        2.82340   0.32266   0.00000   0.00304   0.00304   2.82644
   R13        2.05186   0.02206   0.00000   0.00021   0.00021   2.05207
   R14        2.89399  -0.13175   0.00000  -0.00119  -0.00119   2.89280
   R15        2.05615   0.00041   0.00000   0.00000   0.00000   2.05615
   R16        2.06913   0.01338   0.00000   0.00013   0.00013   2.06926
   R17        2.06479  -0.02348   0.00000  -0.00022  -0.00022   2.06457
   R18        2.23968   0.20403   0.00000   0.00146   0.00146   2.24114
   R19        2.65608  -0.03214   0.00000  -0.00029  -0.00029   2.65579
   R20        2.65945  -0.01787   0.00000  -0.00016  -0.00016   2.65929
   R21        2.63305  -0.03796   0.00000  -0.00034  -0.00034   2.63271
   R22        2.04767  -0.01159   0.00000  -0.00011  -0.00011   2.04756
   R23        2.62637  -0.01163   0.00000  -0.00010  -0.00010   2.62626
   R24        2.05363  -0.00364   0.00000  -0.00003  -0.00003   2.05360
   R25        2.64363  -0.01052   0.00000  -0.00009  -0.00009   2.64354
   R26        2.05271  -0.00525   0.00000  -0.00005  -0.00005   2.05266
   R27        2.63781   0.03346   0.00000   0.00030   0.00030   2.63811
   R28        2.05178  -0.00166   0.00000  -0.00002  -0.00002   2.05176
   R29        2.05218  -0.00839   0.00000  -0.00008  -0.00008   2.05210
    A1        1.88468   0.33957   0.00000   0.00329   0.00330   1.88797
    A2        1.81178   0.23074   0.00000   0.00235   0.00235   1.81413
    A3        2.20013  -0.15057   0.00000  -0.00147  -0.00147   2.19866
    A4        2.15913  -0.17112   0.00000  -0.00163  -0.00163   2.15750
    A5        2.05022  -0.06467   0.00000  -0.00068  -0.00067   2.04955
    A6        1.71384  -0.22457   0.00000  -0.00220  -0.00221   1.71164
    A7        2.14036  -0.04612   0.00000  -0.00047  -0.00047   2.13989
    A8        2.08890   0.05212   0.00000   0.00040   0.00040   2.08930
    A9        1.86124  -0.20559   0.00000  -0.00205  -0.00205   1.85919
   A10        2.09236   0.02043   0.00000   0.00017   0.00017   2.09252
   A11        1.84550  -0.11817   0.00000  -0.00112  -0.00112   1.84438
   A12        2.08560  -0.12821   0.00000  -0.00139  -0.00139   2.08422
   A13        2.12371   0.10769   0.00000   0.00106   0.00106   2.12477
   A14        1.58898  -0.12302   0.00000  -0.00134  -0.00134   1.58763
   A15        2.03309   0.20566   0.00000   0.00210   0.00210   2.03519
   A16        1.83327   0.08189   0.00000   0.00067   0.00067   1.83394
   A17        2.21836  -0.05631   0.00000  -0.00047  -0.00046   2.21790
   A18        2.23003  -0.03516   0.00000  -0.00031  -0.00031   2.22973
   A19        1.88683   0.14436   0.00000   0.00138   0.00138   1.88822
   A20        2.19106  -0.07937   0.00000  -0.00077  -0.00077   2.19029
   A21        2.16760  -0.06498   0.00000  -0.00061  -0.00061   2.16699
   A22        1.60668   0.34010   0.00000   0.00358   0.00358   1.61026
   A23        1.79646  -0.05771   0.00000  -0.00066  -0.00066   1.79580
   A24        2.04292  -0.11383   0.00000  -0.00115  -0.00115   2.04177
   A25        1.80075  -0.16284   0.00000  -0.00160  -0.00160   1.79916
   A26        2.05701  -0.00053   0.00000  -0.00010  -0.00010   2.05691
   A27        2.08403   0.04431   0.00000   0.00045   0.00045   2.08448
   A28        1.68718  -0.13095   0.00000  -0.00127  -0.00127   1.68590
   A29        1.95232  -0.02296   0.00000  -0.00025  -0.00024   1.95207
   A30        1.96520   0.07890   0.00000   0.00076   0.00076   1.96596
   A31        1.97526   0.07001   0.00000   0.00071   0.00071   1.97597
   A32        1.94784   0.01674   0.00000   0.00014   0.00014   1.94798
   A33        1.92619  -0.01799   0.00000  -0.00016  -0.00016   1.92603
   A34        2.08651  -0.07339   0.00000  -0.00071  -0.00071   2.08579
   A35        2.11703   0.00357   0.00000   0.00004   0.00004   2.11707
   A36        2.07888   0.06975   0.00000   0.00068   0.00068   2.07956
   A37        2.09574  -0.04320   0.00000  -0.00043  -0.00043   2.09532
   A38        2.09583  -0.00640   0.00000  -0.00007  -0.00007   2.09576
   A39        2.09158   0.04957   0.00000   0.00050   0.00050   2.09208
   A40        2.10222  -0.01777   0.00000  -0.00017  -0.00017   2.10205
   A41        2.10047   0.01332   0.00000   0.00013   0.00013   2.10060
   A42        2.08042   0.00448   0.00000   0.00004   0.00004   2.08047
   A43        2.09765  -0.04014   0.00000  -0.00039  -0.00039   2.09726
   A44        2.08836   0.02124   0.00000   0.00021   0.00021   2.08857
   A45        2.09717   0.01889   0.00000   0.00018   0.00018   2.09735
   A46        2.08853   0.04100   0.00000   0.00041   0.00041   2.08894
   A47        2.09607  -0.02348   0.00000  -0.00023  -0.00023   2.09584
   A48        2.09857  -0.01752   0.00000  -0.00017  -0.00017   2.09839
   A49        2.10323  -0.00975   0.00000  -0.00009  -0.00009   2.10313
   A50        2.08257   0.00012   0.00000   0.00000   0.00000   2.08257
   A51        2.09735   0.00960   0.00000   0.00009   0.00009   2.09744
   A52        3.14723  -0.00771   0.00000  -0.00008  -0.00008   3.14714
   A53        3.23149  -0.10127   0.00000  -0.00108  -0.00108   3.23041
    D1       -0.41799  -0.09375   0.00000  -0.00100  -0.00100  -0.41899
    D2       -2.74526   0.09682   0.00000   0.00104   0.00104  -2.74423
    D3        0.56990  -0.16901   0.00000  -0.00186  -0.00186   0.56803
    D4       -1.75738   0.02156   0.00000   0.00017   0.00017  -1.75720
    D5        3.01407  -0.14200   0.00000  -0.00154  -0.00154   3.01253
    D6        0.68680   0.04857   0.00000   0.00049   0.00049   0.68729
    D7       -0.12966  -0.00647   0.00000  -0.00008  -0.00008  -0.12974
    D8       -2.63433   0.06362   0.00000   0.00068   0.00068  -2.63365
    D9        2.72988   0.04162   0.00000   0.00046   0.00046   2.73033
   D10        0.22521   0.11170   0.00000   0.00122   0.00122   0.22643
   D11        0.10115   0.01384   0.00000   0.00022   0.00022   0.10137
   D12        2.43832  -0.01267   0.00000  -0.00005  -0.00005   2.43827
   D13       -2.41535   0.04542   0.00000   0.00046   0.00046  -2.41489
   D14       -0.07818   0.01892   0.00000   0.00019   0.00019  -0.07799
   D15        0.09691   0.00011   0.00000  -0.00002  -0.00002   0.09689
   D16       -3.08716   0.00016   0.00000  -0.00002  -0.00002  -3.08718
   D17       -2.71106  -0.13359   0.00000  -0.00139  -0.00139  -2.71246
   D18        0.38805  -0.13354   0.00000  -0.00139  -0.00139   0.38666
   D19        2.45899   0.12125   0.00000   0.00128   0.00128   2.46027
   D20       -0.72508   0.12129   0.00000   0.00128   0.00128  -0.72380
   D21       -0.99220   0.28922   0.00000   0.00288   0.00288  -0.98932
   D22        0.82328   0.19951   0.00000   0.00206   0.00205   0.82534
   D23       -3.13741   0.11756   0.00000   0.00116   0.00116  -3.13625
   D24        1.36700   0.05155   0.00000   0.00045   0.00045   1.36745
   D25       -3.10070  -0.03815   0.00000  -0.00038  -0.00038  -3.10108
   D26       -0.77821  -0.12011   0.00000  -0.00127  -0.00127  -0.77948
   D27        0.40913   0.23421   0.00000   0.00242   0.00242   0.41155
   D28       -2.78836   0.05821   0.00000   0.00058   0.00058  -2.78777
   D29        2.88472   0.10990   0.00000   0.00111   0.00112   2.88584
   D30       -0.31276  -0.06609   0.00000  -0.00073  -0.00073  -0.31349
   D31        0.61644   0.14665   0.00000   0.00153   0.00153   0.61796
   D32        2.68084   0.15003   0.00000   0.00158   0.00158   2.68242
   D33       -1.42131   0.16951   0.00000   0.00178   0.00178  -1.41953
   D34       -0.71854  -0.20950   0.00000  -0.00222  -0.00222  -0.72076
   D35        1.34587  -0.20611   0.00000  -0.00216  -0.00216   1.34370
   D36       -2.75628  -0.18664   0.00000  -0.00197  -0.00197  -2.75825
   D37        3.10708   0.03281   0.00000   0.00032   0.00032   3.10740
   D38       -1.11170   0.03620   0.00000   0.00037   0.00037  -1.11133
   D39        1.06934   0.05567   0.00000   0.00057   0.00057   1.06991
   D40       -0.79625   0.21282   0.00000   0.00214   0.00214  -0.79411
   D41        2.06232   0.20766   0.00000   0.00211   0.00211   2.06443
   D42        0.10137  -0.11259   0.00000  -0.00117  -0.00117   0.10019
   D43        2.95994  -0.11775   0.00000  -0.00120  -0.00120   2.95873
   D44       -2.98383   0.06585   0.00000   0.00069   0.00069  -2.98314
   D45       -0.12526   0.06069   0.00000   0.00066   0.00066  -0.12460
   D46        1.24182  -0.03492   0.00000  -0.00038  -0.00038   1.24144
   D47       -0.56964  -0.04499   0.00000  -0.00044  -0.00044  -0.57009
   D48       -2.90761   0.04947   0.00000   0.00054   0.00054  -2.90707
   D49       -1.62146  -0.02626   0.00000  -0.00031  -0.00031  -1.62178
   D50        2.85026  -0.03634   0.00000  -0.00038  -0.00038   2.84989
   D51        0.51230   0.05812   0.00000   0.00060   0.00060   0.51290
   D52       -0.89682  -0.22527   0.00000  -0.00234  -0.00234  -0.89916
   D53       -2.94315  -0.15272   0.00000  -0.00162  -0.00162  -2.94477
   D54        1.15467  -0.19711   0.00000  -0.00208  -0.00208   1.15260
   D55        0.76565   0.07855   0.00000   0.00088   0.00088   0.76653
   D56       -1.28068   0.15110   0.00000   0.00160   0.00160  -1.27908
   D57        2.81714   0.10671   0.00000   0.00114   0.00114   2.81828
   D58        3.08807  -0.04591   0.00000  -0.00046  -0.00046   3.08761
   D59        1.04174   0.02663   0.00000   0.00026   0.00026   1.04200
   D60       -1.14363  -0.01775   0.00000  -0.00020  -0.00020  -1.14382
   D61        3.08843  -0.00910   0.00000  -0.00010  -0.00010   3.08833
   D62       -0.04537  -0.00573   0.00000  -0.00006  -0.00006  -0.04543
   D63       -0.01162  -0.00763   0.00000  -0.00008  -0.00008  -0.01171
   D64        3.13776  -0.00425   0.00000  -0.00005  -0.00005   3.13772
   D65       -3.09993   0.00584   0.00000   0.00006   0.00006  -3.09987
   D66        0.05498   0.00313   0.00000   0.00003   0.00003   0.05502
   D67       -0.00063   0.00248   0.00000   0.00003   0.00003  -0.00060
   D68       -3.12890  -0.00023   0.00000   0.00000   0.00000  -3.12891
   D69        0.01498   0.00727   0.00000   0.00008   0.00008   0.01506
   D70       -3.13616   0.00394   0.00000   0.00004   0.00004  -3.13612
   D71       -3.13439   0.00366   0.00000   0.00004   0.00004  -3.13435
   D72       -0.00234   0.00032   0.00000   0.00000   0.00000  -0.00234
   D73        0.00964   0.00252   0.00000   0.00003   0.00003   0.00967
   D74       -3.13556  -0.00095   0.00000  -0.00001  -0.00001  -3.13557
   D75        3.13807   0.00527   0.00000   0.00006   0.00006   3.13812
   D76       -0.00713   0.00180   0.00000   0.00002   0.00002  -0.00711
   D77       -0.00639  -0.00269   0.00000  -0.00003  -0.00003  -0.00642
   D78        3.14073  -0.00293   0.00000  -0.00003  -0.00003   3.14070
   D79        3.13882   0.00079   0.00000   0.00001   0.00001   3.13883
   D80        0.00276   0.00055   0.00000   0.00001   0.00001   0.00277
   D81       -0.00594  -0.00255   0.00000  -0.00003  -0.00003  -0.00596
   D82       -3.13790   0.00087   0.00000   0.00001   0.00001  -3.13789
   D83        3.13012  -0.00232   0.00000  -0.00002  -0.00002   3.13009
   D84       -0.00185   0.00109   0.00000   0.00001   0.00001  -0.00184
         Item               Value     Threshold  Converged?
 Maximum Force            1.223082     0.000450     NO 
 RMS     Force            0.176793     0.000300     NO 
 Maximum Displacement     0.012581     0.001800     NO 
 RMS     Displacement     0.002901     0.001200     NO 
 Predicted change in Energy=-5.048172D-02
 GradGradGradGradGradGradGradGradGradGradGradGradGradGradGradGradGradGrad

 Leave Link  103 at Fri Jan 31 17:15:37 2025, MaxMem=   134217728 cpu:         0.0
 (Enter /home/mkochman/programs/g09/l202.exe)
                          Input orientation:                          
 ---------------------------------------------------------------------
 Center     Atomic      Atomic             Coordinates (Angstroms)
 Number     Number       Type             X           Y           Z
 ---------------------------------------------------------------------
      1          6           0       -0.013174    0.981924    1.090436
      2          6           0        0.159930    2.451754    0.757070
      3          6           0       -1.174015    0.848310    2.001995
      4          6           0       -1.693302    0.622560    0.594365
      5          6           0       -1.832155    1.915908    0.041936
      6          6           0       -1.280754    2.903291    1.020765
      7          6           0       -1.597049    2.262717    2.374645
      8          6           0        0.829872    2.894232   -0.402199
      9          7           0        1.449874    3.325124   -1.316763
     10          6           0        0.984438   -0.065031    0.893801
     11          6           0        2.275367    0.281658    0.459734
     12          6           0        0.695867   -1.412593    1.178605
     13          6           0        1.674489   -2.388406    1.031915
     14          6           0        2.960829   -2.036031    0.609913
     15          6           0        3.254839   -0.700463    0.329355
     16          1           0       -1.207550    0.034274    2.719745
     17          1           0       -1.861294   -0.326775    0.106441
     18          1           0       -2.028197    2.137530   -1.002883
     19          1           0       -1.505099    3.956066    0.861929
     20          1           0       -2.658388    2.314237    2.639104
     21          1           0       -0.985255    2.687925    3.173718
     22          1           0        2.512965    1.314165    0.232798
     23          1           0       -0.299059   -1.704222    1.504223
     24          1           0        1.436450   -3.425572    1.249862
     25          1           0        3.724592   -2.799351    0.496554
     26          1           0        4.249791   -0.418577   -0.002070
 ---------------------------------------------------------------------
                    Distance matrix (angstroms):
                    1          2          3          4          5
     1  C    0.000000
     2  C    1.517069   0.000000
     3  C    1.482006   2.429048   0.000000
     4  C    1.788312   2.609002   1.517249   0.000000
     5  C    2.297906   2.183335   2.326960   1.413226   0.000000
     6  C    2.302882   1.532642   2.279726   2.356639   1.495686
     7  C    2.407963   2.395675   1.522621   2.422556   2.370039
     8  C    2.568192   1.410147   3.739185   3.538367   2.870672
     9  N    3.664110   2.593746   4.902403   4.564627   3.821475
    10  C    1.459455   2.651926   2.592528   2.780779   3.547250
    11  C    2.474991   3.045127   3.820720   3.985558   4.440391
    12  C    2.498844   3.924040   3.047312   3.192383   4.331492
    13  C    3.769716   5.079033   4.419430   4.538654   5.639479
    14  C    4.264228   5.292155   5.230129   5.359970   6.238037
    15  C    3.753609   4.438229   4.981081   5.128813   5.727610
    16  H    2.231417   3.400926   1.085793   2.258157   3.331867
    17  H    2.469107   3.496983   2.333732   1.080523   2.243800
    18  H    3.126936   2.825610   3.379498   2.226767   1.085908
    19  H    3.335203   2.246391   3.326787   3.349518   2.222971
    20  H    3.342243   3.391736   2.181333   2.823848   2.754380
    21  H    2.862768   2.684662   2.189235   3.379368   3.334863
    22  H    2.688365   2.665660   4.115932   4.278052   4.390739
    23  H    2.732825   4.247475   2.743856   2.861060   4.194521
    24  H    4.642504   6.034509   5.064218   5.158720   6.377638
    25  H    5.349919   6.352070   6.290321   6.408792   7.301903
    26  H    4.618208   5.053915   5.919371   6.063007   6.514739
                    6          7          8          9         10
     6  C    0.000000
     7  C    1.530806   0.000000
     8  C    2.545516   3.741606   0.000000
     9  N    3.619159   4.902953   1.185959   0.000000
    10  C    3.736061   3.778278   3.234307   4.073865   0.000000
    11  C    4.453506   4.752588   3.107721   3.619402   1.405385
    12  C    4.749610   4.493983   4.589731   5.407527   1.407234
    13  C    6.060994   5.842845   5.538621   6.181518   2.427616
    14  C    6.523552   6.509053   5.465605   5.893814   2.805629
    15  C    5.834098   6.041893   4.397439   4.708817   2.424272
    16  H    3.335139   2.288398   4.698615   5.846794   2.854600
    17  H    3.406809   3.452543   4.227999   5.130859   2.964226
    18  H    2.289151   3.407236   3.016948   3.688615   4.186246
    19  H    1.088069   2.272486   2.859650   3.725138   4.729485
    20  H    2.205420   1.095004   4.664105   5.792115   4.687982
    21  H    2.183783   1.092525   4.015524   5.147844   4.081235
    22  H    4.187901   4.730695   2.394292   2.752318   2.162291
    23  H    4.735677   4.263686   5.104381   6.025865   2.169545
    24  H    6.891313   6.543997   6.560272   7.222163   3.409447
    25  H    7.605815   7.581005   6.450120   6.780240   3.891370
    26  H    6.532070   6.857380   4.778144   4.856259   3.404426
                   11         12         13         14         15
    11  C    0.000000
    12  C    2.425300   0.000000
    13  C    2.796013   1.389759   0.000000
    14  C    2.421588   2.417051   1.398902   0.000000
    15  C    1.393171   2.788672   2.416661   1.396028   0.000000
    16  H    4.159274   2.844562   4.126051   5.110082   5.115342
    17  H    4.196067   2.977853   4.196259   5.140808   5.134604
    18  H    4.909601   4.978231   6.191477   6.701500   6.143252
    19  H    5.287245   5.810941   7.098662   7.477516   6.680113
    20  H    5.763937   5.222388   6.593309   7.390402   7.027774
    21  H    4.877242   4.860133   6.118063   6.667866   6.127803
    22  H    1.083524   3.410514   3.879519   3.400972   2.149053
    23  H    3.415018   1.086717   2.141512   3.396580   3.875312
    24  H    3.882221   2.146072   1.086221   2.159651   3.402953
    25  H    3.405029   3.400216   2.158335   1.085745   2.157302
    26  H    2.145214   3.874588   3.403165   2.156873   1.085924
                   16         17         18         19         20
    16  H    0.000000
    17  H    2.717922   0.000000
    18  H    4.353746   2.707630   0.000000
    19  H    4.349767   4.363527   2.656732   0.000000
    20  H    2.703639   3.744955   3.700329   2.680304   0.000000
    21  H    2.701365   4.389084   4.339891   2.687524   1.795781
    22  H    4.654595   4.673628   4.777760   4.849771   5.790798
    23  H    2.307643   2.508333   4.902505   5.822880   4.796082
    24  H    4.595849   4.667448   6.930133   7.955613   7.186313
    25  H    6.107212   6.121107   7.727593   8.550955   8.454687
    26  H    6.115221   6.112738   6.851894   7.280300   7.884606
                   21         22         23         24         25
    21  H    0.000000
    22  H    4.772187   0.000000
    23  H    4.748582   4.316789   0.000000
    24  H    6.851330   4.965724   2.457588   0.000000
    25  H    7.711035   4.296350   4.290044   2.489020   0.000000
    26  H    6.865981   2.464574   4.961234   4.303979   2.488482
                   26
    26  H    0.000000
 Symmetry turned off by external request.
 Stoichiometry    C14H11N
 Framework group  C1[X(C14H11N)]
 Deg. of freedom    72
 Full point group                 C1      NOp   1
 Rotational constants (GHZ):      1.1312618      0.5175899      0.3942313
 Leave Link  202 at Fri Jan 31 17:15:37 2025, MaxMem=   134217728 cpu:         0.0
 (Enter /home/mkochman/programs/g09/l301.exe)
 Standard basis: STO-3G (5D, 7F)
 Ernie: Thresh=  0.10000D-02 Tol=  0.10000D-05 Strict=F.
    86 basis functions,   258 primitive gaussians,    86 cartesian basis functions
    51 alpha electrons       51 beta electrons
       nuclear repulsion energy       898.2995972054 Hartrees.
 IExCor=    0 DFT=F Ex=HF Corr=None ExCW=0 ScaHFX=  1.000000
 ScaDFX=  1.000000  1.000000  1.000000  1.000000 ScalE2=  1.000000  1.000000
 IRadAn=      0 IRanWt=     -1 IRanGd=            0 ICorTp=0 IEmpDi=  4
 NAtoms=   26 NActive=   26 NUniq=   26 SFac= 1.00D+00 NAtFMM=   60 NAOKFM=F Big=F
 Integral buffers will be    131072 words long.
 Raffenetti 1 integral format.
 Two-electron integral symmetry is turned off.
 Leave Link  301 at Fri Jan 31 17:15:37 2025, MaxMem=   134217728 cpu:         0.0
 (Enter /home/mkochman/programs/g09/l402.exe)
 External calculation of energy and first derivatives.
 Running external command "bash run_external.bash R"
         input file       "/home/mkochman/systems/Z_MRSF_fixed/B_opt_MECI/Gau-367249.EIn"
         output file      "/home/mkochman/systems/Z_MRSF_fixed/B_opt_MECI/Gau-367249.EOu"
         message file     "/home/mkochman/systems/Z_MRSF_fixed/B_opt_MECI/Gau-367249.EMs"
         fchk file        "/home/mkochman/systems/Z_MRSF_fixed/B_opt_MECI/Gau-367249.EFC"
         mat. el file     "/home/mkochman/systems/Z_MRSF_fixed/B_opt_MECI/Gau-367249.EUF"
 Recovered energy= -594.747803147     dipole=      0.000000000000      0.000000000000      0.000000000000
 Energy=    -594.747803     NIter=   0.
 Dipole moment=       0.000000       0.000000       0.000000
 Leave Link  402 at Fri Jan 31 17:25:52 2025, MaxMem=   134217728 cpu:         0.0
 (Enter /home/mkochman/programs/g09/l716.exe)
 Dipole        = 0.00000000D+00 0.00000000D+00 0.00000000D+00
 -------------------------------------------------------------------
 Center     Atomic                   Forces (Hartrees/Bohr)
 Number     Number              X              Y              Z
 -------------------------------------------------------------------
      1        6          -1.350540252   -1.248358616   -0.264168379
      2        6          -0.420213584    0.876769985   -0.540170291
      3        6           0.125370579    0.103996049    0.267626708
      4        6           0.786402435   -0.746347038    0.234588820
      5        6           1.312588780    0.789928673    0.174811593
      6        6          -0.290660356    0.139579382    0.201847139
      7        6          -0.027841514    0.014371753    0.051603814
      8        6          -0.069755675   -0.018829484   -0.186863768
      9        7           0.032194321    0.002612656    0.041708433
     10        6          -0.018308372    0.012360004    0.000668053
     11        6          -0.051262072    0.077458221    0.020843412
     12        6           0.034499533   -0.066219975    0.015558466
     13        6          -0.076788161    0.022370190    0.023870519
     14        6           0.041371800    0.064092651   -0.021618077
     15        6           0.034803468   -0.064375486    0.023711319
     16        1          -0.023897483    0.007266913    0.003529045
     17        1          -0.016023037    0.023016598    0.006455413
     18        1          -0.013858139    0.007649422   -0.011726388
     19        1           0.012059955   -0.011315238    0.002310184
     20        1          -0.001701938   -0.010031880    0.009365754
     21        1          -0.008682558    0.020189999   -0.018644565
     22        1          -0.007050477   -0.001123289   -0.019630127
     23        1           0.003614932    0.002076353   -0.008967451
     24        1          -0.000836700    0.002572488   -0.000943811
     25        1          -0.001579579    0.001172484   -0.005018664
     26        1          -0.003885795   -0.000893688   -0.000708317
 -------------------------------------------------------------------
 Cartesian Forces:  Max     1.350540252 RMS     0.332528651
 Leave Link  716 at Fri Jan 31 17:25:52 2025, MaxMem=   134217728 cpu:         0.0
 (Enter /home/mkochman/programs/g09/l103.exe)

 GradGradGradGradGradGradGradGradGradGradGradGradGradGradGradGradGradGrad
 Berny optimization.
 Using GEDIIS/GDIIS optimizer.
 FormGI is forming the generalized inverse of G from B-inverse, IUseBI=4.
 Internal  Forces:  Max     1.024456428 RMS     0.167056339
 Search for a local minimum.
 Step number   2 out of a maximum of  156
 All quantities printed in internal units (Hartrees-Bohrs-Radians)
 RMS Force = .16706D+00 SwitMx=.10000D-02 MixMth= 1
 Mixed Optimization -- RFO/linear search
 Update second derivatives using D2CorX and points    1    2
 DE= -6.65D-03 DEPred=-5.05D-02 R= 1.32D-01
 Trust test= 1.32D-01 RLast= 2.22D-02 DXMaxT set to 5.00D-02
 ITU=  0  0
 Use linear search instead of GDIIS.
     Eigenvalues ---    0.01215   0.01300   0.01406   0.01446   0.01731
     Eigenvalues ---    0.02023   0.02039   0.02087   0.02105   0.02122
     Eigenvalues ---    0.02134   0.02140   0.02148   0.02161   0.02175
     Eigenvalues ---    0.02436   0.02611   0.03402   0.04220   0.04532
     Eigenvalues ---    0.04543   0.05761   0.05835   0.05933   0.06067
     Eigenvalues ---    0.06774   0.07949   0.09122   0.11812   0.12295
     Eigenvalues ---    0.13780   0.14538   0.15985   0.15999   0.15999
     Eigenvalues ---    0.16000   0.16000   0.16091   0.18855   0.20846
     Eigenvalues ---    0.21885   0.21999   0.22054   0.23474   0.24936
     Eigenvalues ---    0.25258   0.26868   0.27582   0.28377   0.30398
     Eigenvalues ---    0.30891   0.34249   0.34510   0.35037   0.35193
     Eigenvalues ---    0.35250   0.35283   0.35299   0.35302   0.35308
     Eigenvalues ---    0.35565   0.35930   0.36994   0.41279   0.41885
     Eigenvalues ---    0.43654   0.45098   0.45393   0.46302   0.47092
     Eigenvalues ---    1.10999 198.29292
 RFO step:  Lambda=-6.41166120D-01 EMin= 1.21464070D-02
 Quartic linear search produced a step of -0.42192.
 Maximum step size (   0.050) exceeded in Quadratic search.
    -- Step size scaled by   0.070
 Iteration  1 RMS(Cart)=  0.00924127 RMS(Int)=  0.00005250
 Iteration  2 RMS(Cart)=  0.00005913 RMS(Int)=  0.00002493
 Iteration  3 RMS(Cart)=  0.00000000 RMS(Int)=  0.00002493
 ITry= 1 IFail=0 DXMaxC= 5.75D-02 DCOld= 1.00D+10 DXMaxT= 5.00D-02 DXLimC= 3.00D+00 Rises=F
 Variable       Old X    -DE/DX   Delta X   Delta X   Delta X     New X
                                 (Linear)    (Quad)   (Total)
    R1        2.86684   0.89727   0.00349   0.00239   0.00582   2.87266
    R2        2.80059  -0.08712   0.00027  -0.00585  -0.00562   2.79496
    R3        3.37942  -1.02446  -0.00433  -0.00369  -0.00802   3.37140
    R4        2.75797  -0.07007   0.00015  -0.00400  -0.00386   2.75411
    R5        2.89627  -0.43775  -0.00101  -0.00784  -0.00884   2.88743
    R6        2.66479   0.09595   0.00093  -0.00531  -0.00438   2.66041
    R7        2.86718  -0.02569  -0.00077   0.00763   0.00684   2.87403
    R8        2.87734   0.20233   0.00064   0.00148   0.00212   2.87946
    R9        2.05185  -0.00239   0.00003  -0.00041  -0.00037   2.05148
   R10        2.67061   0.66367   0.00475  -0.02145  -0.01665   2.65396
   R11        2.04189  -0.02064   0.00000  -0.00077  -0.00077   2.04112
   R12        2.82644  -0.49885  -0.00128  -0.00738  -0.00859   2.81784
   R13        2.05207   0.01537  -0.00009   0.00141   0.00132   2.05339
   R14        2.89280   0.08376   0.00050  -0.00168  -0.00117   2.89164
   R15        2.05615  -0.01377   0.00000  -0.00050  -0.00050   2.05565
   R16        2.06926   0.00345  -0.00005   0.00064   0.00059   2.06984
   R17        2.06457  -0.01066   0.00009  -0.00129  -0.00120   2.06337
   R18        2.24114  -0.01438  -0.00061   0.00461   0.00399   2.24513
   R19        2.65579  -0.02272   0.00012  -0.00192  -0.00179   2.65400
   R20        2.65929   0.01750   0.00007  -0.00004   0.00003   2.65932
   R21        2.63271   0.03118   0.00014  -0.00026  -0.00011   2.63260
   R22        2.04756   0.00148   0.00005  -0.00038  -0.00033   2.04723
   R23        2.62626  -0.05544   0.00004  -0.00226  -0.00222   2.62404
   R24        2.05360  -0.00654   0.00001  -0.00038  -0.00037   2.05323
   R25        2.64354   0.05363   0.00004   0.00146   0.00150   2.64504
   R26        2.05266  -0.00245   0.00002  -0.00029  -0.00027   2.05239
   R27        2.63811  -0.04177  -0.00013  -0.00024  -0.00036   2.63775
   R28        2.05176  -0.00141   0.00001  -0.00012  -0.00011   2.05165
   R29        2.05210  -0.00359   0.00003  -0.00045  -0.00042   2.05168
    A1        1.88797  -0.17656  -0.00139   0.00708   0.00568   1.89365
    A2        1.81413  -0.03179  -0.00099   0.00925   0.00822   1.82235
    A3        2.19866   0.04572   0.00062  -0.00481  -0.00418   2.19448
    A4        2.15750   0.10853   0.00069  -0.00258  -0.00188   2.15561
    A5        2.04955  -0.09551   0.00028  -0.00750  -0.00720   2.04234
    A6        1.71164   0.01985   0.00093  -0.00901  -0.00807   1.70357
    A7        2.13989  -0.00854   0.00020  -0.00237  -0.00221   2.13768
    A8        2.08930   0.03793  -0.00017   0.00334   0.00314   2.09243
    A9        1.85919   0.12344   0.00086  -0.00339  -0.00252   1.85667
   A10        2.09252   0.10546  -0.00007   0.00595   0.00585   2.09838
   A11        1.84438   0.16240   0.00047   0.00230   0.00274   1.84712
   A12        2.08422   0.04340   0.00059  -0.00382  -0.00320   2.08102
   A13        2.12477  -0.10508  -0.00045   0.00009  -0.00035   2.12442
   A14        1.58763  -0.24627   0.00057  -0.01732  -0.01673   1.57090
   A15        2.03519  -0.03300  -0.00089   0.00736   0.00645   2.04164
   A16        1.83394  -0.33020  -0.00028  -0.01107  -0.01138   1.82256
   A17        2.21790   0.15150   0.00020   0.00449   0.00466   2.22256
   A18        2.22973   0.17864   0.00013   0.00608   0.00623   2.23596
   A19        1.88822   0.27780  -0.00058   0.01817   0.01760   1.90582
   A20        2.19029  -0.09481   0.00032  -0.00733  -0.00703   2.18326
   A21        2.16699  -0.12372   0.00026  -0.00768  -0.00747   2.15952
   A22        1.61026  -0.43919  -0.00151  -0.00658  -0.00801   1.60225
   A23        1.79580   0.20112   0.00028   0.00645   0.00673   1.80253
   A24        2.04177   0.00007   0.00048  -0.00456  -0.00412   2.03765
   A25        1.79916   0.07023   0.00067  -0.00326  -0.00261   1.79654
   A26        2.05691   0.12392   0.00004   0.00539   0.00542   2.06233
   A27        2.08448  -0.02625  -0.00019   0.00114   0.00097   2.08545
   A28        1.68590   0.06000   0.00054  -0.00252  -0.00202   1.68389
   A29        1.95207  -0.06881   0.00010  -0.00429  -0.00416   1.94792
   A30        1.96596   0.04150  -0.00032   0.00515   0.00482   1.97078
   A31        1.97597   0.02682  -0.00030   0.00420   0.00390   1.97987
   A32        1.94798  -0.06597  -0.00006  -0.00246  -0.00249   1.94548
   A33        1.92603   0.01023   0.00007  -0.00017  -0.00011   1.92593
   A34        2.08579  -0.10791   0.00030  -0.00753  -0.00723   2.07857
   A35        2.11707   0.07621  -0.00002   0.00334   0.00333   2.12039
   A36        2.07956   0.03128  -0.00029   0.00416   0.00387   2.08343
   A37        2.09532  -0.01603   0.00018  -0.00249  -0.00231   2.09300
   A38        2.09576   0.00627   0.00003  -0.00008  -0.00005   2.09571
   A39        2.09208   0.00978  -0.00021   0.00257   0.00236   2.09444
   A40        2.10205  -0.01812   0.00007  -0.00154  -0.00146   2.10058
   A41        2.10060   0.00756  -0.00006   0.00090   0.00084   2.10144
   A42        2.08047   0.01055  -0.00002   0.00064   0.00062   2.08109
   A43        2.09726  -0.00095   0.00017  -0.00171  -0.00154   2.09572
   A44        2.08857  -0.00081  -0.00009   0.00085   0.00076   2.08932
   A45        2.09735   0.00176  -0.00008   0.00086   0.00078   2.09813
   A46        2.08894   0.01487  -0.00017   0.00242   0.00224   2.09118
   A47        2.09584  -0.00619   0.00010  -0.00128  -0.00118   2.09465
   A48        2.09839  -0.00869   0.00007  -0.00113  -0.00106   2.09733
   A49        2.10313  -0.01113   0.00004  -0.00085  -0.00081   2.10233
   A50        2.08257   0.00524   0.00000   0.00020   0.00020   2.08277
   A51        2.09744   0.00583  -0.00004   0.00065   0.00061   2.09805
   A52        3.14714  -0.04756   0.00003  -0.00297  -0.00294   3.14421
   A53        3.23041   0.09943   0.00045   0.00034   0.00079   3.23120
    D1       -0.41899   0.01153   0.00042  -0.00388  -0.00347  -0.42246
    D2       -2.74423  -0.05596  -0.00044   0.00235   0.00189  -2.74234
    D3        0.56803   0.23536   0.00079   0.00337   0.00419   0.57222
    D4       -1.75720   0.16787  -0.00007   0.00960   0.00955  -1.74766
    D5        3.01253   0.07919   0.00065  -0.00266  -0.00202   3.01051
    D6        0.68729   0.01170  -0.00021   0.00357   0.00334   0.69063
    D7       -0.12974   0.10379   0.00003   0.00514   0.00517  -0.12457
    D8       -2.63365  -0.01860  -0.00029   0.00204   0.00174  -2.63191
    D9        2.73033   0.02693  -0.00019   0.00344   0.00325   2.73358
   D10        0.22643  -0.09546  -0.00051   0.00034  -0.00019   0.22624
   D11        0.10137  -0.09604  -0.00009  -0.00264  -0.00280   0.09857
   D12        2.43827  -0.06865   0.00002  -0.00378  -0.00381   2.43446
   D13       -2.41489  -0.02113  -0.00019   0.00227   0.00205  -2.41284
   D14       -0.07799   0.00626  -0.00008   0.00113   0.00104  -0.07695
   D15        0.09689   0.00854   0.00001   0.00024   0.00025   0.09714
   D16       -3.08718  -0.00255   0.00001  -0.00042  -0.00040  -3.08758
   D17       -2.71246   0.13169   0.00059   0.00026   0.00085  -2.71161
   D18        0.38666   0.12060   0.00059  -0.00039   0.00020   0.38685
   D19        2.46027  -0.13422  -0.00054  -0.00075  -0.00131   2.45896
   D20       -0.72380  -0.14531  -0.00054  -0.00141  -0.00196  -0.72576
   D21       -0.98932  -0.10200  -0.00122   0.00739   0.00626  -0.98306
   D22        0.82534  -0.11789  -0.00087   0.00305   0.00221   0.82755
   D23       -3.13625   0.02919  -0.00049   0.00689   0.00642  -3.12983
   D24        1.36745  -0.06571  -0.00019  -0.00187  -0.00202   1.36543
   D25       -3.10108  -0.08160   0.00016  -0.00621  -0.00606  -3.10714
   D26       -0.77948   0.06548   0.00054  -0.00237  -0.00186  -0.78134
   D27        0.41155  -0.02661  -0.00102   0.01003   0.00896   0.42051
   D28       -2.78777  -0.02453  -0.00025   0.00135   0.00111  -2.78667
   D29        2.88584   0.05775  -0.00047   0.00863   0.00811   2.89395
   D30       -0.31349   0.05983   0.00031  -0.00006   0.00026  -0.31323
   D31        0.61796  -0.24452  -0.00064  -0.00527  -0.00591   0.61205
   D32        2.68242  -0.20699  -0.00067  -0.00331  -0.00398   2.67845
   D33       -1.41953  -0.21523  -0.00075  -0.00291  -0.00365  -1.42318
   D34       -0.72076   0.13863   0.00094  -0.00278  -0.00183  -0.72258
   D35        1.34370   0.17616   0.00091  -0.00082   0.00011   1.34381
   D36       -2.75825   0.16792   0.00083  -0.00041   0.00043  -2.75782
   D37        3.10740  -0.02246  -0.00013   0.00049   0.00035   3.10775
   D38       -1.11133   0.01508  -0.00016   0.00245   0.00229  -1.10904
   D39        1.06991   0.00684  -0.00024   0.00286   0.00262   1.07252
   D40       -0.79411  -0.29917  -0.00090  -0.00622  -0.00720  -0.80131
   D41        2.06443  -0.09390  -0.00089   0.00468   0.00377   2.06820
   D42        0.10019  -0.11777   0.00050  -0.01208  -0.01159   0.08861
   D43        2.95873   0.08751   0.00051  -0.00118  -0.00062   2.95812
   D44       -2.98314  -0.11848  -0.00029  -0.00324  -0.00357  -2.98671
   D45       -0.12460   0.08680  -0.00028   0.00766   0.00740  -0.11720
   D46        1.24144   0.33124   0.00016   0.01504   0.01530   1.25674
   D47       -0.57009   0.22632   0.00019   0.01035   0.01059  -0.55950
   D48       -2.90707   0.09297  -0.00023   0.00738   0.00721  -2.89986
   D49       -1.62178   0.12487   0.00013   0.00433   0.00451  -1.61727
   D50        2.84989   0.01995   0.00016  -0.00036  -0.00021   2.84968
   D51        0.51290  -0.11340  -0.00026  -0.00334  -0.00359   0.50932
   D52       -0.89916   0.13102   0.00099  -0.00335  -0.00237  -0.90152
   D53       -2.94477   0.16778   0.00068   0.00145   0.00212  -2.94265
   D54        1.15260   0.18600   0.00088   0.00035   0.00120   1.15380
   D55        0.76653  -0.26423  -0.00037  -0.00948  -0.00980   0.75673
   D56       -1.27908  -0.22747  -0.00067  -0.00468  -0.00531  -1.28440
   D57        2.81828  -0.20925  -0.00048  -0.00578  -0.00623   2.81205
   D58        3.08761  -0.04042   0.00019  -0.00404  -0.00384   3.08378
   D59        1.04200  -0.00366  -0.00011   0.00076   0.00065   1.04265
   D60       -1.14382   0.01456   0.00008  -0.00035  -0.00027  -1.14409
   D61        3.08833  -0.01346   0.00004  -0.00126  -0.00122   3.08711
   D62       -0.04543  -0.01733   0.00003  -0.00130  -0.00127  -0.04670
   D63       -0.01171  -0.00381   0.00003  -0.00061  -0.00057  -0.01228
   D64        3.13772  -0.00769   0.00002  -0.00064  -0.00063   3.13709
   D65       -3.09987   0.01434  -0.00003   0.00107   0.00104  -3.09882
   D66        0.05502   0.01505  -0.00001   0.00097   0.00096   0.05598
   D67       -0.00060  -0.00004  -0.00001   0.00014   0.00013  -0.00048
   D68       -3.12891   0.00067   0.00000   0.00004   0.00004  -3.12886
   D69        0.01506   0.00537  -0.00003   0.00068   0.00064   0.01570
   D70       -3.13612  -0.00139  -0.00002   0.00013   0.00011  -3.13601
   D71       -3.13435   0.00922  -0.00002   0.00070   0.00068  -3.13367
   D72       -0.00234   0.00246   0.00000   0.00015   0.00015  -0.00219
   D73        0.00967   0.00218  -0.00001   0.00024   0.00023   0.00990
   D74       -3.13557   0.00197   0.00000   0.00006   0.00007  -3.13550
   D75        3.13812   0.00146  -0.00002   0.00034   0.00031   3.13844
   D76       -0.00711   0.00125  -0.00001   0.00016   0.00015  -0.00696
   D77       -0.00642  -0.00052   0.00001  -0.00016  -0.00015  -0.00657
   D78        3.14070   0.00189   0.00001  -0.00004  -0.00003   3.14068
   D79        3.13883  -0.00031   0.00000   0.00002   0.00001   3.13885
   D80        0.00277   0.00211   0.00000   0.00014   0.00014   0.00291
   D81       -0.00596  -0.00345   0.00001  -0.00032  -0.00031  -0.00627
   D82       -3.13789   0.00338   0.00000   0.00024   0.00023  -3.13766
   D83        3.13009  -0.00586   0.00001  -0.00044  -0.00043   3.12966
   D84       -0.00184   0.00097   0.00000   0.00011   0.00010  -0.00174
         Item               Value     Threshold  Converged?
 Maximum Force            1.024456     0.000450     NO 
 RMS     Force            0.167056     0.000300     NO 
 Maximum Displacement     0.057523     0.001800     NO 
 RMS     Displacement     0.009267     0.001200     NO 
 Predicted change in Energy=-5.197497D-02
 GradGradGradGradGradGradGradGradGradGradGradGradGradGradGradGradGradGrad

 Leave Link  103 at Fri Jan 31 17:25:52 2025, MaxMem=   134217728 cpu:         0.0
 (Enter /home/mkochman/programs/g09/l202.exe)
                          Input orientation:                          
 ---------------------------------------------------------------------
 Center     Atomic      Atomic             Coordinates (Angstroms)
 Number     Number       Type             X           Y           Z
 ---------------------------------------------------------------------
      1          6           0       -0.017323    0.981710    1.093572
      2          6           0        0.164713    2.453257    0.758511
      3          6           0       -1.173868    0.847708    2.005702
      4          6           0       -1.690623    0.616264    0.594162
      5          6           0       -1.809722    1.905253    0.049453
      6          6           0       -1.272572    2.899967    1.021825
      7          6           0       -1.595674    2.264375    2.375745
      8          6           0        0.832750    2.887309   -0.402224
      9          7           0        1.456277    3.310313   -1.320809
     10          6           0        0.976503   -0.065679    0.895220
     11          6           0        2.264179    0.288279    0.460427
     12          6           0        0.689927   -1.414039    1.178328
     13          6           0        1.670195   -2.386113    1.028957
     14          6           0        2.955341   -2.027181    0.606207
     15          6           0        3.246367   -0.690728    0.327726
     16          1           0       -1.211970    0.034777    2.724178
     17          1           0       -1.860166   -0.332104    0.105800
     18          1           0       -1.997757    2.125959   -0.997755
     19          1           0       -1.496398    3.951647    0.856950
     20          1           0       -2.658082    2.313467    2.637647
     21          1           0       -0.987539    2.694183    3.174282
     22          1           0        2.496061    1.322290    0.235273
     23          1           0       -0.303875   -1.708243    1.504412
     24          1           0        1.435963   -3.424405    1.244947
     25          1           0        3.721264   -2.787910    0.490571
     26          1           0        4.240044   -0.405701   -0.004113
 ---------------------------------------------------------------------
                    Distance matrix (angstroms):
                    1          2          3          4          5
     1  C    0.000000
     2  C    1.520148   0.000000
     3  C    1.479031   2.434147   0.000000
     4  C    1.784066   2.616071   1.520870   0.000000
     5  C    2.270640   2.168286   2.312925   1.404416   0.000000
     6  C    2.293579   1.527963   2.278053   2.360712   1.491138
     7  C    2.404244   2.397934   1.523745   2.428852   2.363561
     8  C    2.567360   1.407829   3.739599   3.538057   2.855014
     9  N    3.663758   2.593503   4.903852   4.563770   3.810323
    10  C    1.457415   2.650043   2.586801   2.769340   3.516097
    11  C    2.467179   3.030468   3.810643   3.970632   4.402291
    12  C    2.499400   3.925312   3.045287   3.182829   4.305845
    13  C    3.767510   5.075344   4.415917   4.527518   5.611156
    14  C    4.257662   5.280637   5.222446   5.345366   6.203212
    15  C    3.746364   4.423438   4.972008   5.114009   5.690394
    16  H    2.232206   3.407073   1.085595   2.259248   3.318153
    17  H    2.469386   3.504911   2.339356   1.080113   2.238635
    18  H    3.099205   2.804973   3.366522   2.215335   1.086607
    19  H    3.326285   2.239231   3.325371   3.351352   2.222150
    20  H    3.336368   3.393945   2.179609   2.827066   2.754106
    21  H    2.864130   2.687318   2.193119   3.386605   3.326101
    22  H    2.677643   2.643491   4.102198   4.260939   4.349039
    23  H    2.736193   4.253707   2.746100   2.855689   4.176342
    24  H    4.642069   6.033208   5.063685   5.150346   6.353654
    25  H    5.343284   6.339612   6.282966   6.394346   7.267198
    26  H    4.610314   5.036224   5.909385   6.047740   6.476345
                    6          7          8          9         10
     6  C    0.000000
     7  C    1.530187   0.000000
     8  C    2.541743   3.741979   0.000000
     9  N    3.619798   4.906415   1.188073   0.000000
    10  C    3.724167   3.773222   3.228647   4.066729   0.000000
    11  C    4.432232   4.740450   3.090002   3.599749   1.404436
    12  C    4.741997   4.493163   4.584773   5.399304   1.407250
    13  C    6.050005   5.840101   5.527981   6.165746   2.425595
    14  C    6.505749   6.500805   5.447435   5.869363   2.801218
    15  C    5.813404   6.030952   4.377296   4.682992   2.421780
    16  H    3.333316   2.289049   4.700236   5.848983   2.853873
    17  H    3.410374   3.458947   4.227825   5.128471   2.956493
    18  H    2.281158   3.400196   2.991000   3.665708   4.151247
    19  H    1.087802   2.272330   2.853641   3.724546   4.717585
    20  H    2.207827   1.095314   4.664335   5.795777   4.680448
    21  H    2.180977   1.091890   4.017729   5.153416   4.082698
    22  H    4.160567   4.712902   2.371137   2.730344   2.161260
    23  H    4.733589   4.267278   5.103556   6.022119   2.169908
    24  H    6.883576   6.544597   6.550937   7.206937   3.407998
    25  H    7.587659   7.572932   6.430296   6.752747   3.886901
    26  H    6.509141   6.844607   4.755214   4.826158   3.402222
                   11         12         13         14         15
    11  C    0.000000
    12  C    2.427249   0.000000
    13  C    2.797931   1.388584   0.000000
    14  C    2.420809   2.415651   1.399697   0.000000
    15  C    1.393111   2.789640   2.418755   1.395835   0.000000
    16  H    4.156013   2.847091   4.128118   5.109203   5.113327
    17  H    4.185792   2.970500   4.187436   5.129600   5.123918
    18  H    4.864921   4.948795   6.157940   6.659914   6.098480
    19  H    5.264925   5.802920   7.086896   7.458367   6.657743
    20  H    5.750680   5.218531   6.588468   7.380955   7.015941
    21  H    4.871043   4.865718   6.121714   6.665778   6.122619
    22  H    1.083347   3.411593   3.881268   3.401101   2.150290
    23  H    3.416271   1.086522   2.140682   3.395731   3.876100
    24  H    3.883997   2.145362   1.086078   2.160725   3.404680
    25  H    3.403960   3.398461   2.158283   1.085688   2.156437
    26  H    2.145099   3.875338   3.404906   2.156884   1.085703
                   16         17         18         19         20
    16  H    0.000000
    17  H    2.722253   0.000000
    18  H    4.340886   2.697933   0.000000
    19  H    4.348484   4.364296   2.650364   0.000000
    20  H    2.700214   3.747795   3.699640   2.684031   0.000000
    21  H    2.706549   4.397212   4.330047   2.685178   1.795448
    22  H    4.647777   4.661598   4.728704   4.820761   5.772263
    23  H    2.313133   2.504379   4.881720   5.820282   4.795901
    24  H    4.600610   4.660948   6.901209   7.947039   7.184983
    25  H    6.106829   6.109942   7.685599   8.531112   8.445711
    26  H    6.112450   6.101643   6.804909   7.254976   7.871271
                   21         22         23         24         25
    21  H    0.000000
    22  H    4.759762   0.000000
    23  H    4.757859   4.316768   0.000000
    24  H    6.858048   4.967329   2.457553   0.000000
    25  H    7.708987   4.296515   4.288974   2.489339   0.000000
    26  H    6.858506   2.466725   4.961801   4.305298   2.487723
                   26
    26  H    0.000000
 Symmetry turned off by external request.
 Stoichiometry    C14H11N
 Framework group  C1[X(C14H11N)]
 Deg. of freedom    72
 Full point group                 C1      NOp   1
 Rotational constants (GHZ):      1.1314731      0.5208932      0.3961069
 Leave Link  202 at Fri Jan 31 17:25:53 2025, MaxMem=   134217728 cpu:         0.0
 (Enter /home/mkochman/programs/g09/l301.exe)
 Standard basis: STO-3G (5D, 7F)
 Ernie: Thresh=  0.10000D-02 Tol=  0.10000D-05 Strict=F.
    86 basis functions,   258 primitive gaussians,    86 cartesian basis functions
    51 alpha electrons       51 beta electrons
       nuclear repulsion energy       899.6632796994 Hartrees.
 IExCor=    0 DFT=F Ex=HF Corr=None ExCW=0 ScaHFX=  1.000000
 ScaDFX=  1.000000  1.000000  1.000000  1.000000 ScalE2=  1.000000  1.000000
 IRadAn=      0 IRanWt=     -1 IRanGd=            0 ICorTp=0 IEmpDi=  4
 NAtoms=   26 NActive=   26 NUniq=   26 SFac= 1.00D+00 NAtFMM=   60 NAOKFM=F Big=F
 Integral buffers will be    131072 words long.
 Raffenetti 1 integral format.
 Two-electron integral symmetry is turned off.
 Leave Link  301 at Fri Jan 31 17:25:53 2025, MaxMem=   134217728 cpu:         0.0
 (Enter /home/mkochman/programs/g09/l402.exe)
 External calculation of energy and first derivatives.
 Running external command "bash run_external.bash R"
         input file       "/home/mkochman/systems/Z_MRSF_fixed/B_opt_MECI/Gau-367249.EIn"
         output file      "/home/mkochman/systems/Z_MRSF_fixed/B_opt_MECI/Gau-367249.EOu"
         message file     "/home/mkochman/systems/Z_MRSF_fixed/B_opt_MECI/Gau-367249.EMs"
         fchk file        "/home/mkochman/systems/Z_MRSF_fixed/B_opt_MECI/Gau-367249.EFC"
         mat. el file     "/home/mkochman/systems/Z_MRSF_fixed/B_opt_MECI/Gau-367249.EUF"
 Recovered energy= -594.735454990     dipole=      0.000000000000      0.000000000000      0.000000000000
 Energy=    -594.735455     NIter=   0.
 Dipole moment=       0.000000       0.000000       0.000000
 Leave Link  402 at Fri Jan 31 17:36:08 2025, MaxMem=   134217728 cpu:         0.0
 (Enter /home/mkochman/programs/g09/l716.exe)
 Dipole        = 0.00000000D+00 0.00000000D+00 0.00000000D+00
 -------------------------------------------------------------------
 Center     Atomic                   Forces (Hartrees/Bohr)
 Number     Number              X              Y              Z
 -------------------------------------------------------------------
      1        6           0.728856664   -0.128463999    0.086936270
      2        6          -0.248129012   -0.540834253    0.072377462
      3        6          -0.355825972   -0.076520473   -0.118917092
      4        6           0.513314491    0.315342288    0.354602764
      5        6          -1.370175772    0.295862807   -0.591468894
      6        6           0.236150389    0.030130620   -0.009572803
      7        6           0.036446436   -0.032587311    0.004010145
      8        6           0.326730837    0.199793837   -0.166496334
      9        7          -0.176693784   -0.090476290    0.219984703
     10        6           0.056267242    0.137161590    0.093413307
     11        6           0.047408747   -0.134603183   -0.001946450
     12        6          -0.010128419    0.026015103   -0.014101801
     13        6           0.073937847    0.023985530   -0.026595155
     14        6          -0.000235508   -0.074638863    0.012599730
     15        6          -0.041416213    0.040849626   -0.034425437
     16        1           0.035943227    0.017333135    0.029776563
     17        1           0.024809304   -0.028494009    0.010952779
     18        1           0.074716793   -0.004317830    0.024678789
     19        1          -0.006627890    0.009202534    0.005532660
     20        1           0.012394615    0.036576667   -0.027091194
     21        1          -0.000432412   -0.012121954    0.043106079
     22        1           0.032740739   -0.004979264    0.021434387
     23        1          -0.001416535    0.000961196    0.006638141
     24        1           0.000241582   -0.003850690    0.000774745
     25        1           0.002316735    0.001224822    0.004364212
     26        1           0.008875874   -0.002604336   -0.000529089
 -------------------------------------------------------------------
 Cartesian Forces:  Max     1.370175772 RMS     0.234013481
 Leave Link  716 at Fri Jan 31 17:36:08 2025, MaxMem=   134217728 cpu:         0.0
 (Enter /home/mkochman/programs/g09/l103.exe)

 GradGradGradGradGradGradGradGradGradGradGradGradGradGradGradGradGradGrad
 Berny optimization.
 Using GEDIIS/GDIIS optimizer.
 FormGI is forming the generalized inverse of G from B-inverse, IUseBI=4.
 Internal  Forces:  Max     0.402363352 RMS     0.106852054
 Search for a local minimum.
 Step number   3 out of a maximum of  156
 All quantities printed in internal units (Hartrees-Bohrs-Radians)
 RMS Force = .10685D+00 SwitMx=.10000D-02 MixMth= 1
 Mixed Optimization -- RFO/linear search
 Update second derivatives using D2CorX and points    1    3    2
 DE=  1.23D-02 DEPred=-5.20D-02 R=-2.38D-01
 Trust test=-2.38D-01 RLast= 6.10D-02 DXMaxT set to 5.00D-02
 ITU= -1  0  0
 Use linear search instead of GDIIS.
 Energy rises -- skip Quadratic/GDIIS search.
 Quartic linear search produced a step of -0.59160.
 Iteration  1 RMS(Cart)=  0.00548029 RMS(Int)=  0.00001815
 Iteration  2 RMS(Cart)=  0.00001872 RMS(Int)=  0.00000599
 Iteration  3 RMS(Cart)=  0.00000000 RMS(Int)=  0.00000599
 ITry= 1 IFail=0 DXMaxC= 3.40D-02 DCOld= 1.00D+10 DXMaxT= 5.00D-02 DXLimC= 3.00D+00 Rises=T
 Variable       Old X    -DE/DX   Delta X   Delta X   Delta X     New X
                                 (Linear)    (Quad)   (Total)
    R1        2.87266  -0.17543  -0.00344   0.00000  -0.00343   2.86924
    R2        2.79496   0.13457   0.00333   0.00000   0.00333   2.79830
    R3        3.37140   0.26816   0.00475   0.00000   0.00475   3.37615
    R4        2.75411   0.09964   0.00228   0.00000   0.00228   2.75640
    R5        2.88743   0.26187   0.00523   0.00000   0.00523   2.89266
    R6        2.66041   0.06095   0.00259   0.00000   0.00259   2.66300
    R7        2.87403  -0.12490  -0.00405   0.00000  -0.00404   2.86998
    R8        2.87946  -0.06456  -0.00126   0.00000  -0.00126   2.87820
    R9        2.05148   0.00550   0.00022   0.00000   0.00022   2.05170
   R10        2.65396   0.28549   0.00985   0.00000   0.00984   2.66380
   R11        2.04112   0.01616   0.00046   0.00000   0.00046   2.04158
   R12        2.81784   0.24215   0.00508   0.00000   0.00507   2.82291
   R13        2.05339  -0.03766  -0.00078   0.00000  -0.00078   2.05261
   R14        2.89164   0.02485   0.00069   0.00000   0.00069   2.89233
   R15        2.05565   0.00941   0.00030   0.00000   0.00030   2.05595
   R16        2.06984  -0.01689  -0.00035   0.00000  -0.00035   2.06950
   R17        2.06337   0.02658   0.00071   0.00000   0.00071   2.06408
   R18        2.24513  -0.29503  -0.00236   0.00000  -0.00236   2.24277
   R19        2.65400   0.05707   0.00106   0.00000   0.00106   2.65506
   R20        2.65932   0.00489  -0.00002   0.00000  -0.00002   2.65930
   R21        2.63260  -0.00954   0.00007   0.00000   0.00007   2.63267
   R22        2.04723  -0.00216   0.00020   0.00000   0.00020   2.04743
   R23        2.62404   0.05517   0.00131   0.00000   0.00131   2.62536
   R24        2.05323   0.00299   0.00022   0.00000   0.00022   2.05345
   R25        2.64504  -0.05565  -0.00089   0.00000  -0.00089   2.64415
   R26        2.05239   0.00375   0.00016   0.00000   0.00016   2.05255
   R27        2.63775   0.00342   0.00022   0.00000   0.00022   2.63796
   R28        2.05165   0.00031   0.00006   0.00000   0.00006   2.05172
   R29        2.05168   0.00764   0.00025   0.00000   0.00025   2.05193
    A1        1.89365  -0.10370  -0.00336   0.00000  -0.00335   1.89030
    A2        1.82235  -0.17783  -0.00486   0.00000  -0.00485   1.81750
    A3        2.19448   0.08820   0.00248   0.00000   0.00247   2.19695
    A4        2.15561   0.02575   0.00111   0.00000   0.00111   2.15673
    A5        2.04234   0.16331   0.00426   0.00000   0.00426   2.04660
    A6        1.70357   0.16400   0.00477   0.00000   0.00477   1.70834
    A7        2.13768   0.05601   0.00131   0.00000   0.00132   2.13900
    A8        2.09243  -0.08241  -0.00186   0.00000  -0.00185   2.09059
    A9        1.85667   0.04854   0.00149   0.00000   0.00149   1.85816
   A10        2.09838  -0.13368  -0.00346   0.00000  -0.00346   2.09492
   A11        1.84712  -0.08440  -0.00162   0.00000  -0.00161   1.84551
   A12        2.08102   0.06859   0.00189   0.00000   0.00188   2.08290
   A13        2.12442   0.01872   0.00021   0.00000   0.00021   2.12462
   A14        1.57090   0.36926   0.00990   0.00000   0.00989   1.58080
   A15        2.04164  -0.13607  -0.00382   0.00000  -0.00381   2.03783
   A16        1.82256   0.28491   0.00673   0.00000   0.00674   1.82930
   A17        2.22256  -0.11314  -0.00276   0.00000  -0.00275   2.21981
   A18        2.23596  -0.16249  -0.00369   0.00000  -0.00369   2.23227
   A19        1.90582  -0.40236  -0.01041   0.00000  -0.01042   1.89540
   A20        2.18326   0.16283   0.00416   0.00000   0.00416   2.18743
   A21        2.15952   0.18225   0.00442   0.00000   0.00443   2.16395
   A22        1.60225   0.17724   0.00474   0.00000   0.00472   1.60697
   A23        1.80253  -0.16187  -0.00398   0.00000  -0.00398   1.79855
   A24        2.03765   0.09483   0.00244   0.00000   0.00245   2.04010
   A25        1.79654   0.05935   0.00155   0.00000   0.00155   1.79810
   A26        2.06233  -0.12737  -0.00320   0.00000  -0.00320   2.05913
   A27        2.08545  -0.00982  -0.00058   0.00000  -0.00058   2.08487
   A28        1.68389   0.04774   0.00119   0.00000   0.00120   1.68509
   A29        1.94792   0.08899   0.00246   0.00000   0.00245   1.95037
   A30        1.97078  -0.10814  -0.00285   0.00000  -0.00285   1.96793
   A31        1.97987  -0.08688  -0.00231   0.00000  -0.00230   1.97756
   A32        1.94548   0.05544   0.00147   0.00000   0.00147   1.94695
   A33        1.92593   0.00383   0.00006   0.00000   0.00006   1.92599
   A34        2.07857   0.18757   0.00428   0.00000   0.00428   2.08284
   A35        2.12039  -0.08151  -0.00197   0.00000  -0.00197   2.11842
   A36        2.08343  -0.10556  -0.00229   0.00000  -0.00229   2.08114
   A37        2.09300   0.05804   0.00137   0.00000   0.00137   2.09437
   A38        2.09571  -0.00149   0.00003   0.00000   0.00003   2.09574
   A39        2.09444  -0.05655  -0.00140   0.00000  -0.00140   2.09305
   A40        2.10058   0.03950   0.00087   0.00000   0.00087   2.10145
   A41        2.10144  -0.02066  -0.00050   0.00000  -0.00050   2.10094
   A42        2.08109  -0.01885  -0.00037   0.00000  -0.00037   2.08072
   A43        2.09572   0.03555   0.00091   0.00000   0.00091   2.09663
   A44        2.08932  -0.01664  -0.00045   0.00000  -0.00045   2.08888
   A45        2.09813  -0.01890  -0.00046   0.00000  -0.00046   2.09767
   A46        2.09118  -0.04838  -0.00133   0.00000  -0.00133   2.08986
   A47        2.09465   0.02540   0.00070   0.00000   0.00070   2.09535
   A48        2.09733   0.02299   0.00063   0.00000   0.00063   2.09796
   A49        2.10233   0.02102   0.00048   0.00000   0.00048   2.10280
   A50        2.08277  -0.00537  -0.00012   0.00000  -0.00012   2.08265
   A51        2.09805  -0.01556  -0.00036   0.00000  -0.00036   2.09769
   A52        3.14421   0.05769   0.00174   0.00000   0.00174   3.14594
   A53        3.23120  -0.02196  -0.00047   0.00000  -0.00047   3.23073
    D1       -0.42246   0.07327   0.00205   0.00000   0.00205  -0.42041
    D2       -2.74234  -0.01634  -0.00112   0.00000  -0.00111  -2.74345
    D3        0.57222  -0.10703  -0.00248   0.00000  -0.00248   0.56973
    D4       -1.74766  -0.19664  -0.00565   0.00000  -0.00565  -1.75331
    D5        3.01051   0.03726   0.00119   0.00000   0.00119   3.01170
    D6        0.69063  -0.05235  -0.00198   0.00000  -0.00197   0.68866
    D7       -0.12457  -0.11127  -0.00306   0.00000  -0.00306  -0.12763
    D8       -2.63191  -0.03862  -0.00103   0.00000  -0.00102  -2.63293
    D9        2.73358  -0.06278  -0.00192   0.00000  -0.00192   2.73166
   D10        0.22624   0.00987   0.00011   0.00000   0.00012   0.22635
   D11        0.09857   0.08719   0.00166   0.00000   0.00167   0.10024
   D12        2.43446   0.08239   0.00225   0.00000   0.00226   2.43672
   D13       -2.41284  -0.02248  -0.00121   0.00000  -0.00121  -2.41404
   D14       -0.07695  -0.02727  -0.00061   0.00000  -0.00061  -0.07756
   D15        0.09714  -0.00583  -0.00015   0.00000  -0.00015   0.09699
   D16       -3.08758   0.00541   0.00024   0.00000   0.00023  -3.08734
   D17       -2.71161  -0.02945  -0.00050   0.00000  -0.00050  -2.71211
   D18        0.38685  -0.01820  -0.00012   0.00000  -0.00012   0.38674
   D19        2.45896   0.03490   0.00077   0.00000   0.00078   2.45974
   D20       -0.72576   0.04615   0.00116   0.00000   0.00116  -0.72460
   D21       -0.98306  -0.13788  -0.00370   0.00000  -0.00372  -0.98679
   D22        0.82755  -0.04683  -0.00131   0.00000  -0.00131   0.82623
   D23       -3.12983  -0.13261  -0.00380   0.00000  -0.00380  -3.13364
   D24        1.36543   0.03105   0.00119   0.00000   0.00118   1.36662
   D25       -3.10714   0.12209   0.00359   0.00000   0.00359  -3.10355
   D26       -0.78134   0.03632   0.00110   0.00000   0.00110  -0.78023
   D27        0.42051  -0.15584  -0.00530   0.00000  -0.00529   0.41522
   D28       -2.78667  -0.01519  -0.00065   0.00000  -0.00065  -2.78732
   D29        2.89395  -0.15176  -0.00480   0.00000  -0.00479   2.88916
   D30       -0.31323  -0.01110  -0.00015   0.00000  -0.00015  -0.31338
   D31        0.61205   0.14105   0.00350   0.00000   0.00349   0.61555
   D32        2.67845   0.09792   0.00235   0.00000   0.00235   2.68080
   D33       -1.42318   0.08935   0.00216   0.00000   0.00216  -1.42102
   D34       -0.72258   0.02552   0.00108   0.00000   0.00108  -0.72151
   D35        1.34381  -0.01761  -0.00006   0.00000  -0.00007   1.34374
   D36       -2.75782  -0.02619  -0.00026   0.00000  -0.00026  -2.75808
   D37        3.10775  -0.00082  -0.00021   0.00000  -0.00021   3.10754
   D38       -1.10904  -0.04394  -0.00135   0.00000  -0.00135  -1.11039
   D39        1.07252  -0.05252  -0.00155   0.00000  -0.00155   1.07097
   D40       -0.80131   0.13890   0.00426   0.00000   0.00428  -0.79703
   D41        2.06820  -0.06428  -0.00223   0.00000  -0.00222   2.06598
   D42        0.08861   0.20783   0.00686   0.00000   0.00686   0.09546
   D43        2.95812   0.00465   0.00036   0.00000   0.00035   2.95847
   D44       -2.98671   0.06297   0.00211   0.00000   0.00212  -2.98459
   D45       -0.11720  -0.14021  -0.00438   0.00000  -0.00438  -0.12158
   D46        1.25674  -0.31500  -0.00905   0.00000  -0.00908   1.24766
   D47       -0.55950  -0.19697  -0.00626   0.00000  -0.00628  -0.56578
   D48       -2.89986  -0.13377  -0.00427   0.00000  -0.00428  -2.90414
   D49       -1.61727  -0.11335  -0.00267   0.00000  -0.00268  -1.61995
   D50        2.84968   0.00467   0.00012   0.00000   0.00012   2.84980
   D51        0.50932   0.06788   0.00212   0.00000   0.00212   0.51144
   D52       -0.90152   0.04801   0.00140   0.00000   0.00140  -0.90012
   D53       -2.94265  -0.04955  -0.00125   0.00000  -0.00125  -2.94390
   D54        1.15380  -0.03106  -0.00071   0.00000  -0.00071   1.15309
   D55        0.75673   0.21007   0.00580   0.00000   0.00579   0.76252
   D56       -1.28440   0.11251   0.00314   0.00000   0.00313  -1.28126
   D57        2.81205   0.13100   0.00369   0.00000   0.00368   2.81573
   D58        3.08378   0.07876   0.00227   0.00000   0.00227   3.08604
   D59        1.04265  -0.01880  -0.00039   0.00000  -0.00039   1.04226
   D60       -1.14409  -0.00030   0.00016   0.00000   0.00016  -1.14393
   D61        3.08711   0.02152   0.00072   0.00000   0.00072   3.08783
   D62       -0.04670   0.02320   0.00075   0.00000   0.00075  -0.04595
   D63       -0.01228   0.01011   0.00034   0.00000   0.00034  -0.01194
   D64        3.13709   0.01179   0.00037   0.00000   0.00037   3.13746
   D65       -3.09882  -0.02034  -0.00062   0.00000  -0.00062  -3.09944
   D66        0.05598  -0.01890  -0.00057   0.00000  -0.00057   0.05541
   D67       -0.00048  -0.00198  -0.00007   0.00000  -0.00007  -0.00055
   D68       -3.12886  -0.00054  -0.00003   0.00000  -0.00003  -3.12889
   D69        0.01570  -0.01131  -0.00038   0.00000  -0.00038   0.01532
   D70       -3.13601  -0.00131  -0.00007   0.00000  -0.00007  -3.13607
   D71       -3.13367  -0.01274  -0.00040   0.00000  -0.00040  -3.13407
   D72       -0.00219  -0.00274  -0.00009   0.00000  -0.00009  -0.00228
   D73        0.00990  -0.00432  -0.00014   0.00000  -0.00014   0.00976
   D74       -3.13550  -0.00119  -0.00004   0.00000  -0.00004  -3.13554
   D75        3.13844  -0.00577  -0.00019   0.00000  -0.00019   3.13825
   D76       -0.00696  -0.00264  -0.00009   0.00000  -0.00009  -0.00705
   D77       -0.00657   0.00274   0.00009   0.00000   0.00009  -0.00648
   D78        3.14068   0.00029   0.00001   0.00000   0.00002   3.14069
   D79        3.13885  -0.00041  -0.00001   0.00000  -0.00001   3.13884
   D80        0.00291  -0.00286  -0.00008   0.00000  -0.00008   0.00283
   D81       -0.00627   0.00561   0.00018   0.00000   0.00018  -0.00609
   D82       -3.13766  -0.00454  -0.00014   0.00000  -0.00014  -3.13780
   D83        3.12966   0.00807   0.00026   0.00000   0.00026   3.12991
   D84       -0.00174  -0.00208  -0.00006   0.00000  -0.00006  -0.00180
         Item               Value     Threshold  Converged?
 Maximum Force            0.402363     0.000450     NO 
 RMS     Force            0.106852     0.000300     NO 
 Maximum Displacement     0.033978     0.001800     NO 
 RMS     Displacement     0.005482     0.001200     NO 
 Predicted change in Energy=-1.125080D-02
 GradGradGradGradGradGradGradGradGradGradGradGradGradGradGradGradGradGrad

 Leave Link  103 at Fri Jan 31 17:36:08 2025, MaxMem=   134217728 cpu:         0.0
 (Enter /home/mkochman/programs/g09/l202.exe)
                          Input orientation:                          
 ---------------------------------------------------------------------
 Center     Atomic      Atomic             Coordinates (Angstroms)
 Number     Number       Type             X           Y           Z
 ---------------------------------------------------------------------
      1          6           0       -0.014872    0.981835    1.091718
      2          6           0        0.161880    2.452380    0.757659
      3          6           0       -1.173959    0.848061    2.003517
      4          6           0       -1.692216    0.619972    0.594288
      5          6           0       -1.822970    1.911559    0.044979
      6          6           0       -1.277416    2.901942    1.021202
      7          6           0       -1.596489    2.263394    2.375101
      8          6           0        0.831050    2.891421   -0.402212
      9          7           0        1.452498    3.319103   -1.318420
     10          6           0        0.981193   -0.065299    0.894381
     11          6           0        2.270797    0.284360    0.460010
     12          6           0        0.693439   -1.413187    1.178498
     13          6           0        1.672735   -2.387473    1.030712
     14          6           0        2.958590   -2.032420    0.608397
     15          6           0        3.251380   -0.696490    0.328683
     16          1           0       -1.209363    0.034477    2.721568
     17          1           0       -1.860845   -0.328971    0.106190
     18          1           0       -2.015738    2.132805   -1.000825
     19          1           0       -1.501559    3.954274    0.859911
     20          1           0       -2.658266    2.313917    2.638515
     21          1           0       -0.986189    2.690483    3.173958
     22          1           0        2.506060    1.317485    0.233797
     23          1           0       -0.301028   -1.705868    1.504310
     24          1           0        1.436253   -3.425101    1.247864
     25          1           0        3.723237   -2.794683    0.494108
     26          1           0        4.245811   -0.413322   -0.002916
 ---------------------------------------------------------------------
                    Distance matrix (angstroms):
                    1          2          3          4          5
     1  C    0.000000
     2  C    1.518334   0.000000
     3  C    1.480795   2.431145   0.000000
     4  C    1.786579   2.611911   1.518730   0.000000
     5  C    2.286759   2.177161   2.321230   1.409621   0.000000
     6  C    2.299087   1.530730   2.279051   2.358326   1.493820
     7  C    2.406445   2.396601   1.523080   2.425138   2.367393
     8  C    2.567865   1.409200   3.739373   3.538271   2.864250
     9  N    3.663982   2.593647   4.903019   4.564316   3.816900
    10  C    1.458622   2.651164   2.590191   2.776107   3.534512
    11  C    2.471803   3.039150   3.816611   3.979465   4.424811
    12  C    2.499072   3.924572   3.046485   3.188477   4.321008
    13  C    3.768817   5.077541   4.417997   4.534104   5.627903
    14  C    4.261550   5.287466   5.226996   5.354006   6.223803
    15  C    3.750653   4.432202   4.977382   5.122769   5.712392
    16  H    2.231750   3.403454   1.085712   2.258601   3.326271
    17  H    2.469229   3.500249   2.336036   1.080355   2.241685
    18  H    3.115595   2.817164   3.374200   2.222096   1.086193
    19  H    3.331571   2.243473   3.326216   3.350294   2.222634
    20  H    3.339844   3.392642   2.180625   2.825167   2.754277
    21  H    2.863329   2.685751   2.190824   3.382335   3.331281
    22  H    2.683987   2.656613   4.110329   4.271065   4.373679
    23  H    2.734202   4.250035   2.744771   2.858860   4.187090
    24  H    4.642330   6.033996   5.064003   5.155298   6.367840
    25  H    5.347213   6.346999   6.287323   6.402893   7.287718
    26  H    4.614987   5.046703   5.915299   6.056774   6.499035
                    6          7          8          9         10
     6  C    0.000000
     7  C    1.530553   0.000000
     8  C    2.543982   3.741768   0.000000
     9  N    3.619432   4.904380   1.186822   0.000000
    10  C    3.731208   3.776213   3.232010   4.070970   0.000000
    11  C    4.444827   4.747636   3.100495   3.611384   1.404997
    12  C    4.746509   4.493648   4.587726   5.404196   1.407241
    13  C    6.056517   5.841727   5.534296   6.175107   2.426790
    14  C    6.516294   6.505690   5.458202   5.883855   2.803828
    15  C    5.825658   6.037431   4.389227   4.698289   2.423255
    16  H    3.334401   2.288663   4.699300   5.847716   2.854313
    17  H    3.408289   3.455169   4.227966   5.129932   2.961073
    18  H    2.285888   3.404364   3.006332   3.679243   4.171937
    19  H    1.087960   2.272419   2.857214   3.724919   4.724639
    20  H    2.206405   1.095130   4.664210   5.793627   4.684905
    21  H    2.182633   1.092266   4.016432   5.150128   4.081837
    22  H    4.176745   4.723434   2.384836   2.743327   2.161870
    23  H    4.734832   4.265153   5.104066   6.024366   2.169694
    24  H    6.888167   6.544246   6.556483   7.215980   3.408856
    25  H    7.598414   7.577715   6.442043   6.769040   3.889545
    26  H    6.522716   6.852170   4.768790   4.843980   3.403526
                   11         12         13         14         15
    11  C    0.000000
    12  C    2.426097   0.000000
    13  C    2.796797   1.389279   0.000000
    14  C    2.421270   2.416480   1.399226   0.000000
    15  C    1.393146   2.789068   2.417517   1.395949   0.000000
    16  H    4.157956   2.845602   4.126903   5.109734   5.114532
    17  H    4.191877   2.974850   4.192656   5.136235   5.130245
    18  H    4.891336   4.966199   6.177774   6.684507   6.124951
    19  H    5.278149   5.807680   7.093876   7.469718   6.671000
    20  H    5.758528   5.220812   6.591334   7.386549   7.022948
    21  H    4.874720   4.862418   6.119560   6.667023   6.125697
    22  H    1.083452   3.410956   3.880235   3.401026   2.149559
    23  H    3.415531   1.086637   2.141173   3.396234   3.875634
    24  H    3.882947   2.145782   1.086163   2.160090   3.403659
    25  H    3.404593   3.399500   2.158314   1.085722   2.156949
    26  H    2.145167   3.874895   3.403877   2.156878   1.085834
                   16         17         18         19         20
    16  H    0.000000
    17  H    2.719692   0.000000
    18  H    4.348498   2.703666   0.000000
    19  H    4.349247   4.363870   2.654142   0.000000
    20  H    2.702234   3.746119   3.700060   2.681823   0.000000
    21  H    2.703485   4.392416   4.335872   2.686557   1.795646
    22  H    4.651826   4.668722   4.757698   4.837942   5.783235
    23  H    2.309890   2.506714   4.894010   5.821832   4.796005
    24  H    4.597800   4.664793   6.918320   7.952132   7.185772
    25  H    6.107067   6.116551   7.710434   8.542876   8.451027
    26  H    6.114103   6.108213   6.832684   7.269981   7.879167
                   21         22         23         24         25
    21  H    0.000000
    22  H    4.767124   0.000000
    23  H    4.752375   4.316782   0.000000
    24  H    6.854080   4.966381   2.457574   0.000000
    25  H    7.710209   4.296419   4.289608   2.489150   0.000000
    26  H    6.862940   2.465453   4.961466   4.304518   2.488172
                   26
    26  H    0.000000
 Symmetry turned off by external request.
 Stoichiometry    C14H11N
 Framework group  C1[X(C14H11N)]
 Deg. of freedom    72
 Full point group                 C1      NOp   1
 Rotational constants (GHZ):      1.1313374      0.5189354      0.3949950
 Leave Link  202 at Fri Jan 31 17:36:08 2025, MaxMem=   134217728 cpu:         0.0
 (Enter /home/mkochman/programs/g09/l301.exe)
 Standard basis: STO-3G (5D, 7F)
 Ernie: Thresh=  0.10000D-02 Tol=  0.10000D-05 Strict=F.
    86 basis functions,   258 primitive gaussians,    86 cartesian basis functions
    51 alpha electrons       51 beta electrons
       nuclear repulsion energy       898.8538081279 Hartrees.
 IExCor=    0 DFT=F Ex=HF Corr=None ExCW=0 ScaHFX=  1.000000
 ScaDFX=  1.000000  1.000000  1.000000  1.000000 ScalE2=  1.000000  1.000000
 IRadAn=      0 IRanWt=     -1 IRanGd=            0 ICorTp=0 IEmpDi=  4
 NAtoms=   26 NActive=   26 NUniq=   26 SFac= 1.00D+00 NAtFMM=   60 NAOKFM=F Big=F
 Integral buffers will be    131072 words long.
 Raffenetti 1 integral format.
 Two-electron integral symmetry is turned off.
 Leave Link  301 at Fri Jan 31 17:36:08 2025, MaxMem=   134217728 cpu:         0.0
 (Enter /home/mkochman/programs/g09/l402.exe)
 External calculation of energy and first derivatives.
 Running external command "bash run_external.bash R"
         input file       "/home/mkochman/systems/Z_MRSF_fixed/B_opt_MECI/Gau-367249.EIn"
         output file      "/home/mkochman/systems/Z_MRSF_fixed/B_opt_MECI/Gau-367249.EOu"
         message file     "/home/mkochman/systems/Z_MRSF_fixed/B_opt_MECI/Gau-367249.EMs"
         fchk file        "/home/mkochman/systems/Z_MRSF_fixed/B_opt_MECI/Gau-367249.EFC"
         mat. el file     "/home/mkochman/systems/Z_MRSF_fixed/B_opt_MECI/Gau-367249.EUF"
 Recovered energy= -594.760770422     dipole=      0.000000000000      0.000000000000      0.000000000000
 Energy=    -594.760770     NIter=   0.
 Dipole moment=       0.000000       0.000000       0.000000
 Leave Link  402 at Fri Jan 31 17:46:07 2025, MaxMem=   134217728 cpu:         0.0
 (Enter /home/mkochman/programs/g09/l716.exe)
 Dipole        = 0.00000000D+00 0.00000000D+00 0.00000000D+00
 -------------------------------------------------------------------
 Center     Atomic                   Forces (Hartrees/Bohr)
 Number     Number              X              Y              Z
 -------------------------------------------------------------------
      1        6          -0.538920674   -0.831403333   -0.138708452
      2        6          -0.381429589    0.293550907   -0.303375358
      3        6          -0.084407974    0.031310125    0.117382164
      4        6           0.734315104   -0.332166981    0.314650651
      5        6           0.219110251    0.640051115   -0.152051009
      6        6          -0.079450382    0.099918893    0.120823126
      7        6          -0.000464600   -0.004657685    0.034182162
      8        6           0.106280258    0.080636946   -0.196517937
      9        7          -0.059717588   -0.040021802    0.125230110
     10        6           0.019213659    0.062718043    0.039673855
     11        6          -0.015081851   -0.010439871    0.014764963
     12        6           0.017584772   -0.027712820    0.002750310
     13        6          -0.015001551    0.024451145    0.003347522
     14        6           0.025998107    0.008170624   -0.008167603
     15        6           0.004472776   -0.024393167   -0.000211249
     16        1           0.001315314    0.012348983    0.015482591
     17        1           0.002410859    0.001170111    0.008991386
     18        1           0.026766943    0.003274130    0.004079422
     19        1           0.005035035   -0.002684842    0.004244225
     20        1           0.004585096    0.010388280   -0.006480692
     21        1          -0.005383664    0.006830767    0.008143791
     22        1           0.010109286   -0.002427056   -0.003170044
     23        1           0.001460708    0.001708562   -0.002744298
     24        1          -0.000431871   -0.000149765   -0.000196224
     25        1           0.000091200    0.001237387   -0.001285789
     26        1           0.001575772   -0.001733965   -0.000806006
 -------------------------------------------------------------------
 Cartesian Forces:  Max     0.831403333 RMS     0.185938272
 Leave Link  716 at Fri Jan 31 17:46:07 2025, MaxMem=   134217728 cpu:         0.0
 (Enter /home/mkochman/programs/g09/l103.exe)

 GradGradGradGradGradGradGradGradGradGradGradGradGradGradGradGradGradGrad
 Berny optimization.
 Using GEDIIS/GDIIS optimizer.
 FormGI is forming the generalized inverse of G from B-inverse, IUseBI=4.
 Internal  Forces:  Max     0.557123245 RMS     0.089429389
 Search for a local minimum.
 Step number   4 out of a maximum of  156
 All quantities printed in internal units (Hartrees-Bohrs-Radians)
 RMS Force = .89429D-01 SwitMx=.10000D-02 MixMth= 1
 Mixed Optimization -- RFO/linear search
 Update second derivatives using D2CorX and points    1    3    2    4
 ITU=  0 -1  0  0
 Use linear search instead of GDIIS.
     Eigenvalues ---    0.01219   0.01300   0.01405   0.01447   0.01732
     Eigenvalues ---    0.02024   0.02045   0.02088   0.02105   0.02122
     Eigenvalues ---    0.02140   0.02148   0.02161   0.02175   0.02200
     Eigenvalues ---    0.02452   0.03064   0.03394   0.04354   0.04541
     Eigenvalues ---    0.04559   0.05774   0.05865   0.06023   0.06072
     Eigenvalues ---    0.06802   0.07982   0.09150   0.12222   0.12988
     Eigenvalues ---    0.13793   0.14645   0.15999   0.15999   0.16000
     Eigenvalues ---    0.16000   0.16005   0.16455   0.20837   0.21830
     Eigenvalues ---    0.21994   0.22007   0.23316   0.24679   0.25244
     Eigenvalues ---    0.26468   0.27564   0.28370   0.29219   0.30521
     Eigenvalues ---    0.34248   0.34506   0.35035   0.35192   0.35250
     Eigenvalues ---    0.35282   0.35295   0.35299   0.35308   0.35564
     Eigenvalues ---    0.35926   0.36895   0.41241   0.41888   0.43569
     Eigenvalues ---    0.45082   0.45385   0.46232   0.47030   1.07617
     Eigenvalues ---   33.88060 192.80604
 RFO step:  Lambda=-1.33298123D-02 EMin= 1.21860257D-02
 Quartic linear search produced a step of  0.01697.
 Maximum step size (   0.050) exceeded in Quadratic search.
    -- Step size scaled by   0.449
 Iteration  1 RMS(Cart)=  0.01259123 RMS(Int)=  0.00006504
 Iteration  2 RMS(Cart)=  0.00008978 RMS(Int)=  0.00002932
 Iteration  3 RMS(Cart)=  0.00000001 RMS(Int)=  0.00002932
 ITry= 1 IFail=0 DXMaxC= 5.49D-02 DCOld= 1.00D+10 DXMaxT= 5.00D-02 DXLimC= 3.00D+00 Rises=F
 Variable       Old X    -DE/DX   Delta X   Delta X   Delta X     New X
                                 (Linear)    (Quad)   (Total)
    R1        2.86924   0.47521   0.00004   0.01011   0.01018   2.87942
    R2        2.79830   0.00697  -0.00004  -0.00423  -0.00428   2.79401
    R3        3.37615  -0.53521  -0.00006   0.01838   0.01832   3.39446
    R4        2.75640   0.00573  -0.00003   0.00130   0.00128   2.75767
    R5        2.89266  -0.16052  -0.00006   0.00162   0.00158   2.89424
    R6        2.66300   0.09323  -0.00003  -0.01191  -0.01194   2.65106
    R7        2.86998  -0.07596   0.00005   0.00062   0.00069   2.87067
    R8        2.87820   0.09790   0.00001   0.00342   0.00343   2.88163
    R9        2.05170   0.00095   0.00000  -0.00187  -0.00188   2.04982
   R10        2.66380   0.55712  -0.00012  -0.00772  -0.00786   2.65594
   R11        2.04158  -0.00547  -0.00001  -0.00235  -0.00236   2.03922
   R12        2.82291  -0.20797  -0.00006  -0.01057  -0.01062   2.81229
   R13        2.05261  -0.00803   0.00001  -0.00195  -0.00194   2.05067
   R14        2.89233   0.06404  -0.00001   0.00243   0.00242   2.89475
   R15        2.05595  -0.00427   0.00000  -0.00206  -0.00206   2.05389
   R16        2.06950  -0.00553   0.00000  -0.00102  -0.00101   2.06848
   R17        2.06408   0.00564  -0.00001  -0.00171  -0.00172   2.06236
   R18        2.24277  -0.14237   0.00003  -0.02000  -0.01997   2.22280
   R19        2.65506   0.00838  -0.00001   0.00016   0.00014   2.65520
   R20        2.65930   0.01107   0.00000   0.00170   0.00170   2.66100
   R21        2.63267   0.01698   0.00000  -0.00176  -0.00176   2.63090
   R22        2.04743   0.00055   0.00000  -0.00413  -0.00413   2.04330
   R23        2.62536  -0.00985  -0.00002  -0.00454  -0.00455   2.62080
   R24        2.05345  -0.00263   0.00000  -0.00305  -0.00305   2.05039
   R25        2.64415   0.00897   0.00001  -0.00262  -0.00261   2.64154
   R26        2.05255   0.00019   0.00000  -0.00144  -0.00144   2.05111
   R27        2.63796  -0.02590   0.00000  -0.00539  -0.00540   2.63256
   R28        2.05172  -0.00067   0.00000  -0.00110  -0.00110   2.05062
   R29        2.05193   0.00125   0.00000  -0.00140  -0.00140   2.05053
    A1        1.89030  -0.15786   0.00004  -0.00181  -0.00182   1.88848
    A2        1.81750  -0.09753   0.00006  -0.01663  -0.01652   1.80098
    A3        2.19695   0.06692  -0.00003   0.00793   0.00787   2.20483
    A4        2.15673   0.08119  -0.00001  -0.00250  -0.00253   2.15420
    A5        2.04660   0.01140  -0.00005   0.00519   0.00513   2.05173
    A6        1.70834   0.08857  -0.00006   0.00418   0.00401   1.71235
    A7        2.13900   0.01839  -0.00002   0.01398   0.01391   2.15291
    A8        2.09059  -0.01414   0.00002   0.00405   0.00384   2.09443
    A9        1.85816   0.09921  -0.00002   0.00353   0.00347   1.86163
   A10        2.09492   0.00730   0.00004  -0.00124  -0.00119   2.09373
   A11        1.84551   0.06664   0.00002  -0.00305  -0.00304   1.84247
   A12        2.08290   0.05806  -0.00002   0.00165   0.00161   2.08451
   A13        2.12462  -0.05793   0.00000  -0.00448  -0.00448   2.12015
   A14        1.58080   0.00904  -0.00012   0.00063   0.00049   1.58129
   A15        2.03783  -0.08301   0.00004   0.00369   0.00376   2.04160
   A16        1.82930  -0.08111  -0.00008  -0.00018  -0.00025   1.82905
   A17        2.21981   0.04432   0.00003   0.00138   0.00141   2.22121
   A18        2.23227   0.04066   0.00004  -0.00124  -0.00120   2.23107
   A19        1.89540  -0.00774   0.00012   0.00541   0.00548   1.90088
   A20        2.18743   0.01401  -0.00005   0.00058   0.00045   2.18788
   A21        2.16395   0.00397  -0.00005  -0.00037  -0.00051   2.16344
   A22        1.60697  -0.19939  -0.00006  -0.00907  -0.00915   1.59782
   A23        1.79855   0.05453   0.00005   0.00303   0.00310   1.80165
   A24        2.04010   0.04288  -0.00003   0.00145   0.00143   2.04153
   A25        1.79810   0.07268  -0.00002   0.00155   0.00155   1.79964
   A26        2.05913   0.02082   0.00004   0.00328   0.00329   2.06242
   A27        2.08487  -0.02163   0.00001  -0.00165  -0.00165   2.08322
   A28        1.68509   0.05786  -0.00001  -0.00138  -0.00143   1.68366
   A29        1.95037  -0.00211  -0.00003  -0.00065  -0.00065   1.94972
   A30        1.96793  -0.02295   0.00003   0.00061   0.00063   1.96856
   A31        1.97756  -0.02179   0.00003   0.00079   0.00082   1.97838
   A32        1.94695  -0.01607  -0.00002   0.00183   0.00183   1.94879
   A33        1.92599   0.00800   0.00000  -0.00110  -0.00111   1.92488
   A34        2.08284   0.01374  -0.00005   0.00414   0.00408   2.08693
   A35        2.11842   0.01275   0.00002   0.00266   0.00268   2.12110
   A36        2.08114  -0.02655   0.00003  -0.00691  -0.00688   2.07426
   A37        2.09437   0.01575  -0.00002   0.00345   0.00343   2.09780
   A38        2.09574   0.00322   0.00000   0.00017   0.00017   2.09591
   A39        2.09305  -0.01896   0.00002  -0.00362  -0.00360   2.08944
   A40        2.10145   0.00616  -0.00001   0.00380   0.00380   2.10524
   A41        2.10094  -0.00445   0.00001  -0.00077  -0.00076   2.10018
   A42        2.08072  -0.00172   0.00000  -0.00303  -0.00302   2.07770
   A43        2.09663   0.01512  -0.00001  -0.00027  -0.00029   2.09635
   A44        2.08888  -0.00787   0.00001   0.00085   0.00085   2.08973
   A45        2.09767  -0.00724   0.00001  -0.00057  -0.00057   2.09710
   A46        2.08986  -0.01251   0.00002   0.00011   0.00012   2.08998
   A47        2.09535   0.00760  -0.00001   0.00002   0.00001   2.09537
   A48        2.09796   0.00490  -0.00001  -0.00012  -0.00013   2.09783
   A49        2.10280   0.00206  -0.00001  -0.00018  -0.00019   2.10262
   A50        2.08265   0.00107   0.00000   0.00087   0.00087   2.08352
   A51        2.09769  -0.00313   0.00000  -0.00069  -0.00069   2.09700
   A52        3.14594  -0.00383  -0.00002   0.00643   0.00641   3.15236
   A53        3.23073   0.05178   0.00001  -0.01263  -0.01263   3.21810
    D1       -0.42041   0.03952  -0.00002   0.01917   0.01918  -0.40123
    D2       -2.74345  -0.04373   0.00001  -0.00180  -0.00182  -2.74527
    D3        0.56973   0.10165   0.00003   0.01150   0.01151   0.58124
    D4       -1.75331   0.01840   0.00007  -0.00947  -0.00949  -1.76280
    D5        3.01170   0.06662  -0.00001   0.00687   0.00684   3.01854
    D6        0.68866  -0.01663   0.00002  -0.01410  -0.01416   0.67450
    D7       -0.12763   0.01645   0.00004  -0.01866  -0.01863  -0.14626
    D8       -2.63293  -0.02922   0.00001  -0.01420  -0.01416  -2.64710
    D9        2.73166  -0.01144   0.00002  -0.00458  -0.00461   2.72705
   D10        0.22635  -0.05711   0.00000  -0.00011  -0.00015   0.22621
   D11        0.10024  -0.02210  -0.00002  -0.00807  -0.00807   0.09218
   D12        2.43672  -0.00723  -0.00003  -0.00730  -0.00730   2.42942
   D13       -2.41404  -0.02276   0.00001  -0.00630  -0.00629  -2.42034
   D14       -0.07756  -0.00789   0.00001  -0.00553  -0.00553  -0.08310
   D15        0.09699   0.00283   0.00000   0.00582   0.00583   0.10282
   D16       -3.08734   0.00053   0.00000   0.00238   0.00237  -3.08498
   D17       -2.71211   0.07077   0.00001  -0.00876  -0.00877  -2.72088
   D18        0.38674   0.06848   0.00000  -0.01220  -0.01223   0.37451
   D19        2.45974  -0.06828  -0.00001  -0.00638  -0.00636   2.45338
   D20       -0.72460  -0.07058  -0.00001  -0.00983  -0.00982  -0.73442
   D21       -0.98679  -0.12540   0.00004  -0.01289  -0.01289  -0.99967
   D22        0.82623  -0.09471   0.00002  -0.01326  -0.01328   0.81295
   D23       -3.13364  -0.04072   0.00004  -0.01161  -0.01157   3.13798
   D24        1.36662  -0.02711  -0.00001   0.01349   0.01344   1.38005
   D25       -3.10355   0.00358  -0.00004   0.01312   0.01304  -3.09051
   D26       -0.78023   0.05757  -0.00001   0.01478   0.01475  -0.76548
   D27        0.41522  -0.08959   0.00006   0.00782   0.00786   0.42308
   D28       -2.78732  -0.02402   0.00001   0.00717   0.00716  -2.78017
   D29        2.88916  -0.03227   0.00006  -0.00144  -0.00140   2.88776
   D30       -0.31338   0.03330   0.00000  -0.00209  -0.00210  -0.31549
   D31        0.61555  -0.09270  -0.00004   0.00923   0.00920   0.62475
   D32        2.68080  -0.08827  -0.00003   0.00918   0.00916   2.68996
   D33       -1.42102  -0.09716  -0.00003   0.00767   0.00766  -1.41337
   D34       -0.72151   0.10057  -0.00001  -0.00041  -0.00040  -0.72191
   D35        1.34374   0.10500   0.00000  -0.00045  -0.00043   1.34331
   D36       -2.75808   0.09611   0.00000  -0.00196  -0.00194  -2.76002
   D37        3.10754  -0.01533   0.00000   0.00620   0.00619   3.11374
   D38       -1.11039  -0.01090   0.00002   0.00616   0.00616  -1.10423
   D39        1.07097  -0.01979   0.00002   0.00464   0.00465   1.07562
   D40       -0.79703  -0.12963  -0.00005  -0.00454  -0.00458  -0.80161
   D41        2.06598  -0.09137   0.00003   0.01649   0.01654   2.08251
   D42        0.09546   0.02021  -0.00008  -0.01009  -0.01018   0.08529
   D43        2.95847   0.05847   0.00000   0.01094   0.01094   2.96941
   D44       -2.98459  -0.04612  -0.00002  -0.00956  -0.00959  -2.99418
   D45       -0.12158  -0.00785   0.00005   0.01147   0.01153  -0.11006
   D46        1.24766   0.06892   0.00011   0.00958   0.00970   1.25736
   D47       -0.56578   0.05514   0.00007   0.00855   0.00862  -0.55715
   D48       -2.90414  -0.00168   0.00005   0.00665   0.00669  -2.89745
   D49       -1.61995   0.02929   0.00003  -0.01127  -0.01123  -1.63117
   D50        2.84980   0.01551   0.00000  -0.01230  -0.01230   2.83750
   D51        0.51144  -0.04132  -0.00002  -0.01420  -0.01424   0.49720
   D52       -0.90012   0.10620  -0.00002   0.00404   0.00406  -0.89606
   D53       -2.94390   0.08483   0.00001   0.00526   0.00530  -2.93860
   D54        1.15309   0.10421   0.00001   0.00464   0.00467   1.15776
   D55        0.76252  -0.07234  -0.00007  -0.00439  -0.00444   0.75808
   D56       -1.28126  -0.09371  -0.00004  -0.00317  -0.00320  -1.28446
   D57        2.81573  -0.07433  -0.00004  -0.00379  -0.00383   2.81190
   D58        3.08604   0.01104  -0.00003   0.00042   0.00040   3.08645
   D59        1.04226  -0.01033   0.00000   0.00164   0.00164   1.04390
   D60       -1.14393   0.00906   0.00000   0.00102   0.00101  -1.14292
   D61        3.08783   0.00091  -0.00001  -0.00283  -0.00284   3.08499
   D62       -0.04595  -0.00093  -0.00001  -0.00234  -0.00234  -0.04830
   D63       -0.01194   0.00221   0.00000   0.00031   0.00030  -0.01164
   D64        3.13746   0.00037   0.00000   0.00080   0.00080   3.13826
   D65       -3.09944   0.00036   0.00001   0.00231   0.00231  -3.09713
   D66        0.05541   0.00141   0.00001   0.00153   0.00153   0.05694
   D67       -0.00055  -0.00096   0.00000  -0.00087  -0.00087  -0.00142
   D68       -3.12889   0.00008   0.00000  -0.00165  -0.00164  -3.13053
   D69        0.01532  -0.00173   0.00000   0.00069   0.00070   0.01601
   D70       -3.13607  -0.00159   0.00000   0.00094   0.00095  -3.13512
   D71       -3.13407   0.00021   0.00000   0.00021   0.00022  -3.13385
   D72       -0.00228   0.00034   0.00000   0.00047   0.00047  -0.00181
   D73        0.00976  -0.00057   0.00000   0.00044   0.00044   0.01020
   D74       -3.13554   0.00071   0.00000   0.00051   0.00051  -3.13503
   D75        3.13825  -0.00162   0.00000   0.00122   0.00122   3.13947
   D76       -0.00705  -0.00034   0.00000   0.00129   0.00129  -0.00576
   D77       -0.00648   0.00096   0.00000   0.00055   0.00055  -0.00594
   D78        3.14069   0.00139   0.00000  -0.00035  -0.00035   3.14035
   D79        3.13884  -0.00032   0.00000   0.00047   0.00047   3.13931
   D80        0.00283   0.00011   0.00000  -0.00042  -0.00042   0.00241
   D81       -0.00609   0.00030   0.00000  -0.00108  -0.00109  -0.00717
   D82       -3.13780   0.00014   0.00000  -0.00135  -0.00135  -3.13915
   D83        3.12991  -0.00012   0.00000  -0.00019  -0.00019   3.12972
   D84       -0.00180  -0.00028   0.00000  -0.00045  -0.00045  -0.00225
         Item               Value     Threshold  Converged?
 Maximum Force            0.557123     0.000450     NO 
 RMS     Force            0.089429     0.000300     NO 
 Maximum Displacement     0.054941     0.001800     NO 
 RMS     Displacement     0.012602     0.001200     NO 
 Predicted change in Energy=-4.699545D-03
 GradGradGradGradGradGradGradGradGradGradGradGradGradGradGradGradGradGrad

 Leave Link  103 at Fri Jan 31 17:46:07 2025, MaxMem=   134217728 cpu:         0.0
 (Enter /home/mkochman/programs/g09/l202.exe)
                          Input orientation:                          
 ---------------------------------------------------------------------
 Center     Atomic      Atomic             Coordinates (Angstroms)
 Number     Number       Type             X           Y           Z
 ---------------------------------------------------------------------
      1          6           0       -0.009387    0.981399    1.086797
      2          6           0        0.155441    2.456686    0.743158
      3          6           0       -1.170578    0.844936    1.991815
      4          6           0       -1.697371    0.629452    0.583376
      5          6           0       -1.821977    1.921763    0.045115
      6          6           0       -1.281981    2.905530    1.022530
      7          6           0       -1.594494    2.258598    2.375428
      8          6           0        0.821830    2.911515   -0.404504
      9          7           0        1.424380    3.348177   -1.315455
     10          6           0        0.985840   -0.067984    0.892202
     11          6           0        2.276902    0.273192    0.455176
     12          6           0        0.701663   -1.415771    1.184733
     13          6           0        1.677932   -2.390510    1.042651
     14          6           0        2.962455   -2.039760    0.617280
     15          6           0        3.255995   -0.708613    0.329899
     16          1           0       -1.208151    0.029040    2.705620
     17          1           0       -1.874252   -0.313306    0.089016
     18          1           0       -2.027749    2.151498   -0.995303
     19          1           0       -1.508363    3.957552    0.869929
     20          1           0       -2.654676    2.304620    2.643816
     21          1           0       -0.983133    2.681049    3.174697
     22          1           0        2.516137    1.301560    0.222012
     23          1           0       -0.290098   -1.707641    1.514116
     24          1           0        1.441387   -3.425938    1.266318
     25          1           0        3.725954   -2.803011    0.507534
     26          1           0        4.250308   -0.429379   -0.002959
 ---------------------------------------------------------------------
                    Distance matrix (angstroms):
                    1          2          3          4          5
     1  C    0.000000
     2  C    1.523721   0.000000
     3  C    1.478528   2.432120   0.000000
     4  C    1.796271   2.607149   1.519094   0.000000
     5  C    2.292350   2.164160   2.318086   1.405461   0.000000
     6  C    2.307792   1.531565   2.279906   2.354982   1.488199
     7  C    2.409226   2.401212   1.524895   2.424078   2.365495
     8  C    2.576867   1.402880   3.739356   3.539787   2.858581
     9  N    3.664442   2.577372   4.892653   4.554377   3.797978
    10  C    1.459298   2.661904   2.587027   2.789519   3.544078
    11  C    2.475403   3.057969   3.817495   3.992268   4.436975
    12  C    2.502321   3.935641   3.044251   3.209351   4.336660
    13  C    3.770779   5.089498   4.413959   4.552338   5.642708
    14  C    4.263765   5.302188   5.224249   5.370272   6.237934
    15  C    3.753899   4.450094   4.976950   5.137169   5.725887
    16  H    2.228141   3.406480   1.084720   2.259149   3.322270
    17  H    2.479828   3.495770   2.336092   1.079106   2.236112
    18  H    3.126988   2.807438   3.371161   2.217657   1.085168
    19  H    3.339378   2.244307   3.325824   3.345757   2.218808
    20  H    3.342570   3.395936   2.181359   2.822770   2.755578
    21  H    2.862921   2.694267   2.192180   3.381439   3.327831
    22  H    2.688611   2.679328   4.114921   4.282052   4.385793
    23  H    2.737214   4.258462   2.742097   2.882482   4.204426
    24  H    4.643446   6.044221   5.058564   5.173432   6.382695
    25  H    5.348840   6.361485   6.283840   6.418724   7.301840
    26  H    4.617669   5.064978   5.915151   6.069580   6.511746
                    6          7          8          9         10
     6  C    0.000000
     7  C    1.531835   0.000000
     8  C    2.542142   3.740715   0.000000
     9  N    3.603678   4.891155   1.176253   0.000000
    10  C    3.741896   3.777707   3.253576   4.090993   0.000000
    11  C    4.462817   4.755724   3.133214   3.649309   1.405074
    12  C    4.757604   4.493449   4.611455   5.428485   1.408141
    13  C    6.067086   5.839459   5.562251   6.209467   2.428118
    14  C    6.529575   6.506362   5.490121   5.927141   2.805439
    15  C    5.842516   6.042829   4.423780   4.745476   2.424911
    16  H    3.333533   2.286749   4.701315   5.840885   2.848068
    17  H    3.403401   3.452627   4.232244   5.124448   2.980842
    18  H    2.279559   3.400148   3.007785   3.667660   4.191718
    19  H    1.086870   2.271649   2.854501   3.707860   4.735661
    20  H    2.207703   1.094593   4.663332   5.779578   4.685163
    21  H    2.184381   1.091356   4.015182   5.138350   4.079684
    22  H    4.199911   4.738187   2.419743   2.782873   2.160235
    23  H    4.744137   4.263140   5.123874   6.042119   2.168702
    24  H    6.896641   6.539163   6.583221   7.249446   3.409302
    25  H    7.611313   7.577341   6.474686   6.815985   3.890575
    26  H    6.540602   6.858838   4.803881   4.896779   3.404214
                   11         12         13         14         15
    11  C    0.000000
    12  C    2.422029   0.000000
    13  C    2.792705   1.386869   0.000000
    14  C    2.417852   2.412995   1.397843   0.000000
    15  C    1.392214   2.784857   2.413935   1.393093   0.000000
    16  H    4.155683   2.836893   4.116936   5.102455   5.110458
    17  H    4.208340   3.008548   4.224004   5.162696   5.151090
    18  H    4.915480   4.992761   6.206059   6.713360   6.152589
    19  H    5.298562   5.818584   7.104943   7.484637   6.690578
    20  H    5.765180   5.218739   6.586309   7.384622   7.026365
    21  H    4.880717   4.856174   6.111268   6.662888   6.128041
    22  H    1.081267   3.406322   3.873941   3.394091   2.144719
    23  H    3.410944   1.085021   2.135821   3.390238   3.869781
    24  H    3.878092   2.143506   1.085399   2.157866   3.399050
    25  H    3.400812   3.395493   2.156595   1.085140   2.153816
    26  H    2.144255   3.869944   3.399479   2.153274   1.085092
                   16         17         18         19         20
    16  H    0.000000
    17  H    2.721674   0.000000
    18  H    4.344353   2.697141   0.000000
    19  H    4.346620   4.357056   2.647770   0.000000
    20  H    2.697132   3.740267   3.695899   2.681956   0.000000
    21  H    2.702558   4.391091   4.331345   2.686500   1.793763
    22  H    4.653809   4.679850   4.780289   4.865254   5.797290
    23  H    2.297513   2.546492   4.920322   5.830400   4.792253
    24  H    4.585685   4.697656   6.946771   7.960784   7.177362
    25  H    6.098974   6.142971   7.740206   8.557724   8.447724
    26  H    6.110755   6.126350   6.860006   7.291735   7.884096
                   21         22         23         24         25
    21  H    0.000000
    22  H    4.781865   0.000000
    23  H    4.743251   4.312746   0.000000
    24  H    6.842185   4.959324   2.451935   0.000000
    25  H    7.704815   4.288669   4.282723   2.486572   0.000000
    26  H    6.867399   2.460510   4.954872   4.298891   2.483884
                   26
    26  H    0.000000
 Symmetry turned off by external request.
 Stoichiometry    C14H11N
 Framework group  C1[X(C14H11N)]
 Deg. of freedom    72
 Full point group                 C1      NOp   1
 Rotational constants (GHZ):      1.1337128      0.5158381      0.3932318
 Leave Link  202 at Fri Jan 31 17:46:08 2025, MaxMem=   134217728 cpu:         0.0
 (Enter /home/mkochman/programs/g09/l301.exe)
 Standard basis: STO-3G (5D, 7F)
 Ernie: Thresh=  0.10000D-02 Tol=  0.10000D-05 Strict=F.
    86 basis functions,   258 primitive gaussians,    86 cartesian basis functions
    51 alpha electrons       51 beta electrons
       nuclear repulsion energy       898.4419170994 Hartrees.
 IExCor=    0 DFT=F Ex=HF Corr=None ExCW=0 ScaHFX=  1.000000
 ScaDFX=  1.000000  1.000000  1.000000  1.000000 ScalE2=  1.000000  1.000000
 IRadAn=      0 IRanWt=     -1 IRanGd=            0 ICorTp=0 IEmpDi=  4
 NAtoms=   26 NActive=   26 NUniq=   26 SFac= 1.00D+00 NAtFMM=   60 NAOKFM=F Big=F
 Integral buffers will be    131072 words long.
 Raffenetti 1 integral format.
 Two-electron integral symmetry is turned off.
 Leave Link  301 at Fri Jan 31 17:46:08 2025, MaxMem=   134217728 cpu:         0.0
 (Enter /home/mkochman/programs/g09/l402.exe)
 External calculation of energy and first derivatives.
 Running external command "bash run_external.bash R"
         input file       "/home/mkochman/systems/Z_MRSF_fixed/B_opt_MECI/Gau-367249.EIn"
         output file      "/home/mkochman/systems/Z_MRSF_fixed/B_opt_MECI/Gau-367249.EOu"
         message file     "/home/mkochman/systems/Z_MRSF_fixed/B_opt_MECI/Gau-367249.EMs"
         fchk file        "/home/mkochman/systems/Z_MRSF_fixed/B_opt_MECI/Gau-367249.EFC"
         mat. el file     "/home/mkochman/systems/Z_MRSF_fixed/B_opt_MECI/Gau-367249.EUF"
 Recovered energy= -594.765414665     dipole=      0.000000000000      0.000000000000      0.000000000000
 Energy=    -594.765415     NIter=   0.
 Dipole moment=       0.000000       0.000000       0.000000
 Leave Link  402 at Fri Jan 31 17:55:38 2025, MaxMem=   134217728 cpu:         0.0
 (Enter /home/mkochman/programs/g09/l716.exe)
 Dipole        = 0.00000000D+00 0.00000000D+00 0.00000000D+00
 -------------------------------------------------------------------
 Center     Atomic                   Forces (Hartrees/Bohr)
 Number     Number              X              Y              Z
 -------------------------------------------------------------------
      1        6          -0.238942599   -0.392948624   -0.062640558
      2        6          -0.194994544    0.128654176   -0.147026544
      3        6          -0.046321248    0.014438486    0.053778316
      4        6           0.350659763   -0.156585447    0.154953043
      5        6           0.100728479    0.308468059   -0.082387835
      6        6          -0.036391998    0.048597164    0.060938066
      7        6          -0.000002986   -0.001770049    0.016758935
      8        6           0.056832702    0.044911145   -0.099666961
      9        7          -0.032590967   -0.023710790    0.067372966
     10        6           0.008687358    0.032014413    0.018480412
     11        6          -0.006635732   -0.007278017    0.006772513
     12        6           0.008572726   -0.012722485    0.001338416
     13        6          -0.006052443    0.011812850    0.001204735
     14        6           0.012323988    0.002808952   -0.003762427
     15        6           0.001364351   -0.011046171   -0.000354362
     16        1           0.001209424    0.005945986    0.007480087
     17        1           0.001549466    0.000009973    0.004173945
     18        1           0.011688682    0.001614969    0.002872216
     19        1           0.002114875   -0.001098027    0.002385343
     20        1           0.002343788    0.005269738   -0.003235922
     21        1          -0.002400714    0.002890954    0.004399219
     22        1           0.005024203   -0.000701031   -0.001612196
     23        1           0.000587560    0.000740068   -0.001194471
     24        1          -0.000207239   -0.000095833   -0.000105932
     25        1           0.000077434    0.000538757   -0.000531168
     26        1           0.000824816   -0.000782249   -0.000349797
 -------------------------------------------------------------------
 Cartesian Forces:  Max     0.392948624 RMS     0.088589256
 Leave Link  716 at Fri Jan 31 17:55:38 2025, MaxMem=   134217728 cpu:         0.0
 (Enter /home/mkochman/programs/g09/l103.exe)

 GradGradGradGradGradGradGradGradGradGradGradGradGradGradGradGradGradGrad
 Berny optimization.
 Using GEDIIS/GDIIS optimizer.
 FormGI is forming the generalized inverse of G from B-inverse, IUseBI=4.
 Internal  Forces:  Max     0.268785248 RMS     0.042680006
 Search for a local minimum.
 Step number   5 out of a maximum of  156
 All quantities printed in internal units (Hartrees-Bohrs-Radians)
 RMS Force = .42680D-01 SwitMx=.10000D-02 MixMth= 1
 Mixed Optimization -- RFO/linear search
 Update second derivatives using D2CorX and points    1    3    2    4    5
 DE= -4.64D-03 DEPred=-4.70D-03 R= 9.88D-01
 TightC=F SS=  1.41D+00  RLast= 8.67D-02 DXNew= 8.4090D-02 2.6020D-01
 Trust test= 9.88D-01 RLast= 8.67D-02 DXMaxT set to 8.41D-02
 ITU=  1  0 -1  0  0
 Use linear search instead of GDIIS.
     Eigenvalues ---    0.01197   0.01279   0.01374   0.01419   0.01735
     Eigenvalues ---    0.01972   0.02024   0.02087   0.02105   0.02122
     Eigenvalues ---    0.02140   0.02148   0.02161   0.02175   0.02191
     Eigenvalues ---    0.02458   0.03080   0.03383   0.03768   0.04539
     Eigenvalues ---    0.04593   0.05764   0.05877   0.06044   0.06077
     Eigenvalues ---    0.06791   0.07894   0.09151   0.12606   0.13028
     Eigenvalues ---    0.13843   0.14823   0.15997   0.15999   0.16000
     Eigenvalues ---    0.16000   0.16022   0.16485   0.20721   0.21975
     Eigenvalues ---    0.22001   0.22270   0.23398   0.24509   0.25067
     Eigenvalues ---    0.26182   0.27828   0.28449   0.29658   0.30755
     Eigenvalues ---    0.34252   0.34508   0.35043   0.35212   0.35252
     Eigenvalues ---    0.35283   0.35289   0.35298   0.35313   0.35675
     Eigenvalues ---    0.35956   0.37069   0.41325   0.41868   0.43726
     Eigenvalues ---    0.45085   0.45445   0.46299   0.47105   1.05089
     Eigenvalues ---   33.56360 226.65912
 RFO step:  Lambda=-8.02029800D-03 EMin= 1.19678300D-02
 Quartic linear search produced a step of  1.41809.
 Maximum step size (   0.084) exceeded in Quadratic search.
    -- Step size scaled by   0.482
 Iteration  1 RMS(Cart)=  0.03049263 RMS(Int)=  0.00068548
 Iteration  2 RMS(Cart)=  0.00095864 RMS(Int)=  0.00042827
 Iteration  3 RMS(Cart)=  0.00000066 RMS(Int)=  0.00042827
 ITry= 1 IFail=0 DXMaxC= 1.20D-01 DCOld= 1.00D+10 DXMaxT= 8.41D-02 DXLimC= 3.00D+00 Rises=F
 Variable       Old X    -DE/DX   Delta X   Delta X   Delta X     New X
                                 (Linear)    (Quad)   (Total)
    R1        2.87942   0.22200   0.01443  -0.01183   0.00308   2.88250
    R2        2.79401   0.00655  -0.00608   0.00502  -0.00087   2.79314
    R3        3.39446  -0.25099   0.02597   0.03640   0.06208   3.45654
    R4        2.75767   0.00314   0.00181  -0.00020   0.00161   2.75928
    R5        2.89424  -0.07622   0.00224  -0.00107   0.00133   2.89557
    R6        2.65106   0.04472  -0.01694  -0.00282  -0.01976   2.63130
    R7        2.87067  -0.03828   0.00098  -0.00980  -0.00883   2.86184
    R8        2.88163   0.04603   0.00486  -0.00208   0.00249   2.88412
    R9        2.04982   0.00041  -0.00266  -0.00064  -0.00330   2.04653
   R10        2.65594   0.26879  -0.01115   0.00090  -0.01043   2.64551
   R11        2.03922  -0.00218  -0.00335   0.00059  -0.00276   2.03646
   R12        2.81229  -0.09653  -0.01506   0.00444  -0.01033   2.80196
   R13        2.05067  -0.00463  -0.00275  -0.00232  -0.00507   2.04560
   R14        2.89475   0.03039   0.00344   0.00166   0.00481   2.89956
   R15        2.05389  -0.00184  -0.00292   0.00003  -0.00289   2.05099
   R16        2.06848  -0.00284  -0.00144  -0.00060  -0.00203   2.06645
   R17        2.06236   0.00300  -0.00244   0.00016  -0.00228   2.06009
   R18        2.22280  -0.07767  -0.02832  -0.01254  -0.04086   2.18194
   R19        2.65520   0.00444   0.00021   0.00064   0.00085   2.65606
   R20        2.66100   0.00543   0.00241   0.00074   0.00316   2.66416
   R21        2.63090   0.00782  -0.00250  -0.00105  -0.00355   2.62735
   R22        2.04330   0.00080  -0.00585   0.00077  -0.00508   2.03822
   R23        2.62080  -0.00389  -0.00646   0.00056  -0.00590   2.61490
   R24        2.05039  -0.00110  -0.00433  -0.00024  -0.00457   2.04583
   R25        2.64154   0.00344  -0.00371  -0.00204  -0.00576   2.63578
   R26        2.05111   0.00011  -0.00205  -0.00031  -0.00236   2.04874
   R27        2.63256  -0.01217  -0.00766  -0.00058  -0.00824   2.62432
   R28        2.05062  -0.00027  -0.00156  -0.00010  -0.00166   2.04896
   R29        2.05053   0.00067  -0.00199  -0.00021  -0.00220   2.04833
    A1        1.88848  -0.07740  -0.00258  -0.00577  -0.00929   1.87919
    A2        1.80098  -0.04963  -0.02343  -0.02918  -0.05221   1.74876
    A3        2.20483   0.03380   0.01116   0.00951   0.01957   2.22440
    A4        2.15420   0.03949  -0.00358   0.01064   0.00631   2.16051
    A5        2.05173   0.00716   0.00728  -0.00341   0.00388   2.05561
    A6        1.71235   0.04515   0.00569   0.01765   0.02208   1.73443
    A7        2.15291   0.00824   0.01972   0.01036   0.02897   2.18188
    A8        2.09443  -0.00843   0.00544   0.01083   0.01385   2.10828
    A9        1.86163   0.04819   0.00493   0.00205   0.00655   1.86819
   A10        2.09373   0.00181  -0.00168  -0.00393  -0.00532   2.08842
   A11        1.84247   0.03160  -0.00431  -0.00230  -0.00690   1.83557
   A12        2.08451   0.02821   0.00228  -0.00290  -0.00067   2.08383
   A13        2.12015  -0.02741  -0.00635  -0.00270  -0.00910   2.11104
   A14        1.58129   0.00822   0.00069  -0.00629  -0.00588   1.57541
   A15        2.04160  -0.04142   0.00534   0.00165   0.00723   2.04882
   A16        1.82905  -0.03511  -0.00035   0.01359   0.01321   1.84226
   A17        2.22121   0.02004   0.00199  -0.00465  -0.00289   2.21833
   A18        2.23107   0.01700  -0.00170  -0.01010  -0.01176   2.21930
   A19        1.90088  -0.00900   0.00777  -0.01208  -0.00590   1.89498
   A20        2.18788   0.00897   0.00064   0.01689   0.01527   2.20314
   A21        2.16344   0.00437  -0.00073   0.01452   0.01153   2.17497
   A22        1.59782  -0.09605  -0.01298  -0.03253  -0.04559   1.55222
   A23        1.80165   0.02508   0.00440  -0.00041   0.00422   1.80587
   A24        2.04153   0.02221   0.00203   0.00814   0.01022   2.05175
   A25        1.79964   0.03684   0.00220   0.01777   0.02016   1.81980
   A26        2.06242   0.00883   0.00467   0.00182   0.00613   2.06855
   A27        2.08322  -0.01132  -0.00234  -0.00082  -0.00340   2.07982
   A28        1.68366   0.02724  -0.00203  -0.00090  -0.00346   1.68020
   A29        1.94972   0.00008  -0.00092  -0.00002  -0.00076   1.94896
   A30        1.96856  -0.01196   0.00090  -0.00306  -0.00203   1.96654
   A31        1.97838  -0.01116   0.00116   0.00041   0.00167   1.98005
   A32        1.94879  -0.00658   0.00260   0.00327   0.00606   1.95484
   A33        1.92488   0.00374  -0.00158   0.00015  -0.00155   1.92333
   A34        2.08693   0.00856   0.00579   0.00521   0.01098   2.09791
   A35        2.12110   0.00542   0.00379  -0.00021   0.00357   2.12467
   A36        2.07426  -0.01400  -0.00976  -0.00491  -0.01466   2.05960
   A37        2.09780   0.00825   0.00487   0.00256   0.00743   2.10524
   A38        2.09591   0.00124   0.00024  -0.00156  -0.00133   2.09458
   A39        2.08944  -0.00949  -0.00511  -0.00098  -0.00610   2.08334
   A40        2.10524   0.00351   0.00538   0.00262   0.00801   2.11325
   A41        2.10018  -0.00237  -0.00108  -0.00060  -0.00169   2.09849
   A42        2.07770  -0.00115  -0.00429  -0.00199  -0.00628   2.07141
   A43        2.09635   0.00756  -0.00041   0.00056   0.00014   2.09648
   A44        2.08973  -0.00392   0.00121  -0.00006   0.00115   2.09088
   A45        2.09710  -0.00364  -0.00080  -0.00049  -0.00129   2.09581
   A46        2.08998  -0.00666   0.00017  -0.00185  -0.00170   2.08828
   A47        2.09537   0.00394   0.00002   0.00062   0.00064   2.09601
   A48        2.09783   0.00272  -0.00018   0.00124   0.00106   2.09889
   A49        2.10262   0.00135  -0.00026   0.00101   0.00074   2.10336
   A50        2.08352   0.00030   0.00124  -0.00069   0.00055   2.08408
   A51        2.09700  -0.00165  -0.00097  -0.00032  -0.00129   2.09571
   A52        3.15236  -0.00232   0.00909  -0.01790  -0.00881   3.14355
   A53        3.21810   0.02414  -0.01791  -0.01603  -0.03394   3.18416
    D1       -0.40123   0.02059   0.02719   0.03659   0.06398  -0.33725
    D2       -2.74527  -0.02181  -0.00258  -0.00666  -0.00968  -2.75495
    D3        0.58124   0.04870   0.01632   0.01606   0.03227   0.61351
    D4       -1.76280   0.00630  -0.01346  -0.02718  -0.04139  -1.80419
    D5        3.01854   0.03263   0.00970  -0.01941  -0.00973   3.00882
    D6        0.67450  -0.00978  -0.02008  -0.06266  -0.08338   0.59111
    D7       -0.14626   0.00632  -0.02642  -0.03776  -0.06406  -0.21032
    D8       -2.64710  -0.01470  -0.02008  -0.03090  -0.05067  -2.69777
    D9        2.72705  -0.00560  -0.00654   0.01614   0.00902   2.73607
   D10        0.22621  -0.02661  -0.00021   0.02300   0.02242   0.24862
   D11        0.09218  -0.00826  -0.01144   0.01192   0.00072   0.09290
   D12        2.42942  -0.00235  -0.01036  -0.00418  -0.01435   2.41507
   D13       -2.42034  -0.00986  -0.00893   0.03592   0.02669  -2.39365
   D14       -0.08310  -0.00395  -0.00784   0.01982   0.01162  -0.07147
   D15        0.10282   0.00168   0.00826   0.00643   0.01505   0.11787
   D16       -3.08498   0.00078   0.00336   0.00840   0.01207  -3.07290
   D17       -2.72088   0.03250  -0.01243  -0.05516  -0.06790  -2.78878
   D18        0.37451   0.03160  -0.01734  -0.05319  -0.07087   0.30364
   D19        2.45338  -0.03299  -0.00902  -0.04090  -0.04992   2.40346
   D20       -0.73442  -0.03389  -0.01393  -0.03894  -0.05289  -0.78731
   D21       -0.99967  -0.06249  -0.01827  -0.03478  -0.05365  -1.05333
   D22        0.81295  -0.04626  -0.01884  -0.02459  -0.04383   0.76912
   D23        3.13798  -0.02103  -0.01641  -0.01958  -0.03628   3.10170
   D24        1.38005  -0.01319   0.01906   0.00603   0.02474   1.40480
   D25       -3.09051   0.00304   0.01850   0.01622   0.03457  -3.05594
   D26       -0.76548   0.02827   0.02092   0.02123   0.04212  -0.72337
   D27        0.42308  -0.04396   0.01114   0.02841   0.03988   0.46296
   D28       -2.78017  -0.01164   0.01015   0.00879   0.01891  -2.76126
   D29        2.88776  -0.01666  -0.00199   0.01782   0.01613   2.90389
   D30       -0.31549   0.01566  -0.00298  -0.00180  -0.00484  -0.32033
   D31        0.62475  -0.04223   0.01304   0.02018   0.03325   0.65799
   D32        2.68996  -0.04082   0.01300   0.02018   0.03310   2.72306
   D33       -1.41337  -0.04508   0.01086   0.01798   0.02887  -1.38450
   D34       -0.72191   0.04840  -0.00057   0.00173   0.00131  -0.72060
   D35        1.34331   0.04981  -0.00061   0.00173   0.00117   1.34448
   D36       -2.76002   0.04555  -0.00275  -0.00048  -0.00307  -2.76308
   D37        3.11374  -0.00708   0.00878   0.01268   0.02145   3.13519
   D38       -1.10423  -0.00567   0.00873   0.01268   0.02131  -1.08292
   D39        1.07562  -0.00993   0.00659   0.01047   0.01708   1.09270
   D40       -0.80161  -0.06212  -0.00649  -0.03466  -0.04097  -0.84258
   D41        2.08251  -0.04420   0.02345   0.04554   0.06926   2.15177
   D42        0.08529   0.01047  -0.01443  -0.04465  -0.05936   0.02593
   D43        2.96941   0.02839   0.01552   0.03554   0.05087   3.02028
   D44       -2.99418  -0.02222  -0.01360  -0.02515  -0.03880  -3.03298
   D45       -0.11006  -0.00430   0.01634   0.05504   0.07144  -0.03862
   D46        1.25736   0.03081   0.01375   0.03680   0.05004   1.30741
   D47       -0.55715   0.02551   0.01223   0.04372   0.05588  -0.50127
   D48       -2.89745  -0.00171   0.00948   0.02608   0.03524  -2.86221
   D49       -1.63117   0.01233  -0.01592  -0.04253  -0.05872  -1.68989
   D50        2.83750   0.00703  -0.01745  -0.03561  -0.05288   2.78462
   D51        0.49720  -0.02020  -0.02019  -0.05325  -0.07352   0.42368
   D52       -0.89606   0.05224   0.00576   0.00911   0.01497  -0.88109
   D53       -2.93860   0.04124   0.00751   0.00948   0.01714  -2.92146
   D54        1.15776   0.05038   0.00662   0.00630   0.01295   1.17071
   D55        0.75808  -0.03362  -0.00629  -0.02088  -0.02716   0.73092
   D56       -1.28446  -0.04462  -0.00454  -0.02051  -0.02499  -1.30946
   D57        2.81190  -0.03548  -0.00543  -0.02368  -0.02918   2.78272
   D58        3.08645   0.00600   0.00057  -0.00130  -0.00077   3.08567
   D59        1.04390  -0.00500   0.00232  -0.00093   0.00139   1.04530
   D60       -1.14292   0.00414   0.00143  -0.00410  -0.00279  -1.14571
   D61        3.08499   0.00067  -0.00402  -0.00161  -0.00564   3.07936
   D62       -0.04830  -0.00027  -0.00332  -0.00397  -0.00729  -0.05558
   D63       -0.01164   0.00105   0.00043  -0.00365  -0.00323  -0.01486
   D64        3.13826   0.00011   0.00113  -0.00600  -0.00488   3.13338
   D65       -3.09713  -0.00006   0.00327   0.00093   0.00418  -3.09295
   D66        0.05694   0.00041   0.00217  -0.00146   0.00069   0.05763
   D67       -0.00142  -0.00037  -0.00123   0.00314   0.00192   0.00050
   D68       -3.13053   0.00010  -0.00233   0.00076  -0.00157  -3.13210
   D69        0.01601  -0.00090   0.00099   0.00193   0.00294   0.01895
   D70       -3.13512  -0.00074   0.00134   0.00225   0.00361  -3.13152
   D71       -3.13385   0.00008   0.00031   0.00428   0.00460  -3.12926
   D72       -0.00181   0.00025   0.00067   0.00460   0.00527   0.00346
   D73        0.01020  -0.00035   0.00062  -0.00087  -0.00027   0.00993
   D74       -3.13503   0.00030   0.00072  -0.00073  -0.00001  -3.13504
   D75        3.13947  -0.00082   0.00173   0.00149   0.00320  -3.14051
   D76       -0.00576  -0.00018   0.00183   0.00164   0.00346  -0.00230
   D77       -0.00594   0.00045   0.00078  -0.00092  -0.00015  -0.00608
   D78        3.14035   0.00065  -0.00049  -0.00107  -0.00156   3.13879
   D79        3.13931  -0.00019   0.00067  -0.00107  -0.00041   3.13891
   D80        0.00241   0.00001  -0.00060  -0.00122  -0.00182   0.00059
   D81       -0.00717   0.00024  -0.00154   0.00042  -0.00111  -0.00828
   D82       -3.13915   0.00006  -0.00191   0.00010  -0.00180  -3.14094
   D83        3.12972   0.00004  -0.00027   0.00057   0.00030   3.13002
   D84       -0.00225  -0.00013  -0.00064   0.00025  -0.00039  -0.00263
         Item               Value     Threshold  Converged?
 Maximum Force            0.268785     0.000450     NO 
 RMS     Force            0.042680     0.000300     NO 
 Maximum Displacement     0.120243     0.001800     NO 
 RMS     Displacement     0.030751     0.001200     NO 
 Predicted change in Energy=-4.385080D-03
 GradGradGradGradGradGradGradGradGradGradGradGradGradGradGradGradGradGrad

 Leave Link  103 at Fri Jan 31 17:55:38 2025, MaxMem=   134217728 cpu:         0.0
 (Enter /home/mkochman/programs/g09/l202.exe)
                          Input orientation:                          
 ---------------------------------------------------------------------
 Center     Atomic      Atomic             Coordinates (Angstroms)
 Number     Number       Type             X           Y           Z
 ---------------------------------------------------------------------
      1          6           0        0.009494    0.985237    1.101905
      2          6           0        0.132462    2.458668    0.726961
      3          6           0       -1.178609    0.840642    1.969194
      4          6           0       -1.706793    0.655853    0.561946
      5          6           0       -1.790459    1.944020    0.020221
      6          6           0       -1.299273    2.913416    1.028937
      7          6           0       -1.609241    2.247210    2.375939
      8          6           0        0.815858    2.945976   -0.384048
      9          7           0        1.409350    3.376019   -1.276238
     10          6           0        1.000415   -0.067998    0.899890
     11          6           0        2.285694    0.251331    0.429160
     12          6           0        0.728199   -1.413628    1.220441
     13          6           0        1.696198   -2.391997    1.077179
     14          6           0        2.970152   -2.054583    0.620403
     15          6           0        3.258887   -0.733643    0.303669
     16          1           0       -1.233434    0.016799    2.669988
     17          1           0       -1.897092   -0.276551    0.056243
     18          1           0       -2.029108    2.192247   -1.006037
     19          1           0       -1.531304    3.964927    0.893114
     20          1           0       -2.668379    2.283045    2.645609
     21          1           0       -1.001242    2.655889    3.183249
     22          1           0        2.526706    1.269458    0.167128
     23          1           0       -0.252428   -1.701269    1.577745
     24          1           0        1.462431   -3.421448    1.324083
     25          1           0        3.729093   -2.821146    0.510789
     26          1           0        4.246437   -0.463823   -0.052479
 ---------------------------------------------------------------------
                    Distance matrix (angstroms):
                    1          2          3          4          5
     1  C    0.000000
     2  C    1.525353   0.000000
     3  C    1.478068   2.424882   0.000000
     4  C    1.829123   2.580742   1.514422   0.000000
     5  C    2.308492   2.112337   2.321702   1.399943   0.000000
     6  C    2.331538   1.532270   2.279262   2.341099   1.482733
     7  C    2.415790   2.407773   1.526211   2.415058   2.382052
     8  C    2.588973   1.392423   3.734712   3.536006   2.821389
     9  N    3.651164   2.546524   4.863999   4.526430   3.737673
    10  C    1.460150   2.677179   2.591753   2.822613   3.551199
    11  C    2.484410   3.097972   3.836716   4.015125   4.432545
    12  C    2.507018   3.948810   3.046027   3.262752   4.365543
    13  C    3.775088   5.108510   4.417031   4.597304   5.663478
    14  C    4.270580   5.332286   5.235818   5.405895   6.245996
    15  C    3.761687   4.488270   4.994369   5.162886   5.722423
    16  H    2.222977   3.406427   1.082975   2.253064   3.323511
    17  H    2.514078   3.471365   2.328888   1.077649   2.223422
    18  H    3.171150   2.783279   3.376712   2.218775   1.082486
    19  H    3.360982   2.250453   3.323175   3.330231   2.216566
    20  H    3.352362   3.399524   2.181165   2.813193   2.788968
    21  H    2.853885   2.712477   2.191007   3.371821   3.336820
    22  H    2.700176   2.731308   4.142546   4.295918   4.372017
    23  H    2.740865   4.263455   2.733561   2.950093   4.252006
    24  H    4.645348   6.058146   5.055361   5.220078   6.408557
    25  H    5.354754   6.392098   6.294535   6.452984   7.308414
    26  H    4.624291   5.106200   5.934637   6.088690   6.499778
                    6          7          8          9         10
     6  C    0.000000
     7  C    1.534381   0.000000
     8  C    2.543888   3.739908   0.000000
     9  N    3.586708   4.870780   1.154631   0.000000
    10  C    3.767499   3.788036   3.281249   4.094388   0.000000
    11  C    4.505377   4.789990   3.175348   3.666065   1.405525
    12  C    4.782324   4.494501   4.646312   5.444087   1.409814
    13  C    6.092830   5.842512   5.603939   6.236254   2.432389
    14  C    6.563224   6.523663   5.536741   5.960268   2.811494
    15  C    5.882507   6.072765   4.470005   4.775586   2.428839
    16  H    3.329831   2.280884   4.701788   5.817333   2.851406
    17  H    3.388128   3.439945   4.235403   5.103855   3.025026
    18  H    2.279004   3.408383   3.008123   3.646548   4.233117
    19  H    1.085339   2.270549   2.859821   3.701398   4.761736
    20  H    2.210305   1.093517   4.664570   5.762235   4.694144
    21  H    2.190024   1.090152   4.013928   5.120211   4.079206
    22  H    4.252462   4.789667   2.457948   2.787363   2.157613
    23  H    4.763653   4.250711   5.156235   6.056862   2.167182
    24  H    6.916981   6.532630   6.624187   7.278052   3.411602
    25  H    7.644485   7.593737   6.522834   6.854161   3.895755
    26  H    6.582561   6.894628   4.848251   4.928594   3.405928
                   11         12         13         14         15
    11  C    0.000000
    12  C    2.413298   0.000000
    13  C    2.784711   1.383746   0.000000
    14  C    2.412944   2.407743   1.394794   0.000000
    15  C    1.390334   2.776191   2.406335   1.388730   0.000000
    16  H    4.178586   2.827598   4.113646   5.114837   5.132600
    17  H    4.232426   3.088762   4.292919   5.212460   5.182111
    18  H    4.944134   5.055915   6.263624   6.758216   6.183774
    19  H    5.345608   5.843060   7.131699   7.521435   6.735721
    20  H    5.795114   5.218547   6.585250   7.396588   7.051070
    21  H    4.916387   4.837825   6.098596   6.672983   6.158703
    22  H    1.078578   3.397506   3.863183   3.383985   2.137089
    23  H    3.402052   1.082604   2.127161   3.380290   3.858614
    24  H    3.868844   2.140369   1.084149   2.153301   3.390102
    25  H    3.395612   3.389702   2.153515   1.084262   2.149804
    26  H    2.141947   3.860111   3.390826   2.147602   1.083928
                   16         17         18         19         20
    16  H    0.000000
    17  H    2.712592   0.000000
    18  H    4.344977   2.690880   0.000000
    19  H    4.339783   4.338697   2.645180   0.000000
    20  H    2.682449   3.721724   3.708292   2.681959   0.000000
    21  H    2.698546   4.379489   4.338386   2.690588   1.790926
    22  H    4.687443   4.687476   4.794090   4.925450   5.844582
    23  H    2.259894   2.655129   4.999199   5.848933   4.780367
    24  H    4.571727   4.773278   7.009556   7.981648   7.165979
    25  H    6.110871   6.191570   7.784070   8.594692   8.458007
    26  H    6.137737   6.147345   6.880875   7.340999   7.914522
                   21         22         23         24         25
    21  H    0.000000
    22  H    4.844131   0.000000
    23  H    4.703530   4.305653   0.000000
    24  H    6.816173   4.947305   2.442151   0.000000
    25  H    7.714664   4.277485   4.271420   2.481848   0.000000
    26  H    6.909464   2.451523   4.942539   4.288725   2.478283
                   26
    26  H    0.000000
 Symmetry turned off by external request.
 Stoichiometry    C14H11N
 Framework group  C1[X(C14H11N)]
 Deg. of freedom    72
 Full point group                 C1      NOp   1
 Rotational constants (GHZ):      1.1419889      0.5110944      0.3902919
 Leave Link  202 at Fri Jan 31 17:55:39 2025, MaxMem=   134217728 cpu:         0.0
 (Enter /home/mkochman/programs/g09/l301.exe)
 Standard basis: STO-3G (5D, 7F)
 Ernie: Thresh=  0.10000D-02 Tol=  0.10000D-05 Strict=F.
    86 basis functions,   258 primitive gaussians,    86 cartesian basis functions
    51 alpha electrons       51 beta electrons
       nuclear repulsion energy       898.0443461783 Hartrees.
 IExCor=    0 DFT=F Ex=HF Corr=None ExCW=0 ScaHFX=  1.000000
 ScaDFX=  1.000000  1.000000  1.000000  1.000000 ScalE2=  1.000000  1.000000
 IRadAn=      0 IRanWt=     -1 IRanGd=            0 ICorTp=0 IEmpDi=  4
 NAtoms=   26 NActive=   26 NUniq=   26 SFac= 1.00D+00 NAtFMM=   60 NAOKFM=F Big=F
 Integral buffers will be    131072 words long.
 Raffenetti 1 integral format.
 Two-electron integral symmetry is turned off.
 Leave Link  301 at Fri Jan 31 17:55:39 2025, MaxMem=   134217728 cpu:         0.0
 (Enter /home/mkochman/programs/g09/l402.exe)
 External calculation of energy and first derivatives.
 Running external command "bash run_external.bash R"
         input file       "/home/mkochman/systems/Z_MRSF_fixed/B_opt_MECI/Gau-367249.EIn"
         output file      "/home/mkochman/systems/Z_MRSF_fixed/B_opt_MECI/Gau-367249.EOu"
         message file     "/home/mkochman/systems/Z_MRSF_fixed/B_opt_MECI/Gau-367249.EMs"
         fchk file        "/home/mkochman/systems/Z_MRSF_fixed/B_opt_MECI/Gau-367249.EFC"
         mat. el file     "/home/mkochman/systems/Z_MRSF_fixed/B_opt_MECI/Gau-367249.EUF"
 Recovered energy= -594.762736003     dipole=      0.000000000000      0.000000000000      0.000000000000
 Energy=    -594.762736     NIter=   0.
 Dipole moment=       0.000000       0.000000       0.000000
 Leave Link  402 at Fri Jan 31 18:05:37 2025, MaxMem=   134217728 cpu:         0.0
 (Enter /home/mkochman/programs/g09/l716.exe)
 Dipole        = 0.00000000D+00 0.00000000D+00 0.00000000D+00
 -------------------------------------------------------------------
 Center     Atomic                   Forces (Hartrees/Bohr)
 Number     Number              X              Y              Z
 -------------------------------------------------------------------
      1        6           0.622933358    1.022942028    0.161525245
      2        6           0.544468609   -0.385480671    0.401817770
      3        6           0.120485287   -0.039466460   -0.140854785
      4        6          -0.872402292    0.422675568   -0.429647388
      5        6          -0.403148860   -0.792528514    0.200838163
      6        6           0.101406531   -0.112634892   -0.158881900
      7        6           0.000010458    0.000864812   -0.039127706
      8        6          -0.090079593   -0.084255846    0.207103967
      9        7           0.042131115    0.032992035   -0.111771808
     10        6          -0.006360764   -0.070141186   -0.043419950
     11        6           0.011509618    0.004570166   -0.014164535
     12        6          -0.020144682    0.034094781   -0.004187519
     13        6           0.018227080   -0.027589564   -0.004075777
     14        6          -0.033025474   -0.003973370    0.010396894
     15        6          -0.001489682    0.026200634   -0.002005883
     16        1          -0.002850392   -0.011291614   -0.015855980
     17        1          -0.005290522    0.002620129   -0.008652944
     18        1          -0.015420029   -0.007360093   -0.007772851
     19        1          -0.002883427    0.001062957   -0.007086797
     20        1          -0.003044171   -0.009346623    0.004591367
     21        1           0.005709534   -0.006184207   -0.008046319
     22        1          -0.009892666    0.000590031    0.004430456
     23        1           0.001139005   -0.000312901    0.002330003
     24        1           0.000908536    0.001228616   -0.000218323
     25        1          -0.000423817   -0.000597537    0.001606985
     26        1          -0.002389671    0.001304817    0.001204817
 -------------------------------------------------------------------
 Cartesian Forces:  Max     1.022942028 RMS     0.231897814
 Leave Link  716 at Fri Jan 31 18:05:37 2025, MaxMem=   134217728 cpu:         0.0
 (Enter /home/mkochman/programs/g09/l103.exe)

 GradGradGradGradGradGradGradGradGradGradGradGradGradGradGradGradGradGrad
 Berny optimization.
 Using GEDIIS/GDIIS optimizer.
 FormGI is forming the generalized inverse of G from B-inverse, IUseBI=4.
 Internal  Forces:  Max     0.691089587 RMS     0.114327603
 Search for a local minimum.
 Step number   6 out of a maximum of  156
 All quantities printed in internal units (Hartrees-Bohrs-Radians)
 RMS Force = .11433D+00 SwitMx=.10000D-02 MixMth= 1
 Mixed Optimization -- RFO/linear search
 Update second derivatives using D2CorX and points    1    3    2    4    6
                                                      5
 DE=  2.68D-03 DEPred=-4.39D-03 R=-6.11D-01
 Trust test=-6.11D-01 RLast= 3.34D-01 DXMaxT set to 5.00D-02
 ITU= -1  1  0 -1  0  0
 Use linear search instead of GDIIS.
 Energy rises -- skip Quadratic/GDIIS search.
 Quartic linear search produced a step of -0.51472.
 Iteration  1 RMS(Cart)=  0.01586255 RMS(Int)=  0.00017667
 Iteration  2 RMS(Cart)=  0.00023763 RMS(Int)=  0.00009809
 Iteration  3 RMS(Cart)=  0.00000006 RMS(Int)=  0.00009809
 ITry= 1 IFail=0 DXMaxC= 6.18D-02 DCOld= 1.00D+10 DXMaxT= 5.00D-02 DXLimC= 3.00D+00 Rises=T
 Variable       Old X    -DE/DX   Delta X   Delta X   Delta X     New X
                                 (Linear)    (Quad)   (Total)
    R1        2.88250  -0.61604  -0.00159   0.00000  -0.00170   2.88080
    R2        2.79314  -0.00990   0.00045   0.00000   0.00039   2.79354
    R3        3.45654   0.67914  -0.03195   0.00000  -0.03189   3.42465
    R4        2.75928   0.00307  -0.00083   0.00000  -0.00083   2.75845
    R5        2.89557   0.23724  -0.00069   0.00000  -0.00072   2.89485
    R6        2.63130  -0.11743   0.01017   0.00000   0.01017   2.64147
    R7        2.86184   0.10758   0.00454   0.00000   0.00456   2.86640
    R8        2.88412  -0.11823  -0.00128   0.00000  -0.00121   2.88291
    R9        2.04653  -0.00154   0.00170   0.00000   0.00170   2.04822
   R10        2.64551  -0.69109   0.00537   0.00000   0.00540   2.65091
   R11        2.03646   0.00273   0.00142   0.00000   0.00142   2.03788
   R12        2.80196   0.26454   0.00532   0.00000   0.00525   2.80720
   R13        2.04560   0.00911   0.00261   0.00000   0.00261   2.04821
   R14        2.89956  -0.08094  -0.00248   0.00000  -0.00240   2.89716
   R15        2.05099   0.00254   0.00149   0.00000   0.00149   2.05248
   R16        2.06645   0.00379   0.00105   0.00000   0.00105   2.06749
   R17        2.06009  -0.00513   0.00117   0.00000   0.00117   2.06126
   R18        2.18194   0.12031   0.02103   0.00000   0.02103   2.20297
   R19        2.65606  -0.01313  -0.00044   0.00000  -0.00044   2.65562
   R20        2.66416  -0.01832  -0.00163   0.00000  -0.00163   2.66253
   R21        2.62735  -0.02045   0.00183   0.00000   0.00183   2.62918
   R22        2.03822  -0.00274   0.00262   0.00000   0.00262   2.04083
   R23        2.61490   0.00948   0.00304   0.00000   0.00304   2.61794
   R24        2.04583  -0.00016   0.00235   0.00000   0.00235   2.04818
   R25        2.63578  -0.01354   0.00297   0.00000   0.00297   2.63875
   R26        2.04874  -0.00140   0.00122   0.00000   0.00122   2.04996
   R27        2.62432   0.02363   0.00424   0.00000   0.00425   2.62856
   R28        2.04896  -0.00004   0.00085   0.00000   0.00085   2.04981
   R29        2.04833  -0.00226   0.00113   0.00000   0.00113   2.04946
    A1        1.87919   0.20163   0.00478   0.00000   0.00500   1.88419
    A2        1.74876   0.12795   0.02688   0.00000   0.02680   1.77556
    A3        2.22440  -0.09455  -0.01007   0.00000  -0.00982   2.21458
    A4        2.16051  -0.09984  -0.00325   0.00000  -0.00307   2.15745
    A5        2.05561  -0.00540  -0.00200   0.00000  -0.00200   2.05361
    A6        1.73443  -0.10303  -0.01137   0.00000  -0.01109   1.72334
    A7        2.18188  -0.01798  -0.01491   0.00000  -0.01467   2.16721
    A8        2.10828   0.02753  -0.00713   0.00000  -0.00661   2.10167
    A9        1.86819  -0.12793  -0.00337   0.00000  -0.00328   1.86490
   A10        2.08842  -0.00708   0.00274   0.00000   0.00267   2.09108
   A11        1.83557  -0.08745   0.00355   0.00000   0.00361   1.83919
   A12        2.08383  -0.06887   0.00035   0.00000   0.00035   2.08418
   A13        2.11104   0.06761   0.00469   0.00000   0.00470   2.11574
   A14        1.57541  -0.00539   0.00303   0.00000   0.00309   1.57850
   A15        2.04882   0.10865  -0.00372   0.00000  -0.00377   2.04506
   A16        1.84226   0.09804  -0.00680   0.00000  -0.00679   1.83547
   A17        2.21833  -0.05440   0.00149   0.00000   0.00154   2.21987
   A18        2.21930  -0.04978   0.00605   0.00000   0.00604   2.22535
   A19        1.89498   0.01372   0.00304   0.00000   0.00342   1.89840
   A20        2.20314  -0.02061  -0.00786   0.00000  -0.00733   2.19582
   A21        2.17497  -0.00272  -0.00594   0.00000  -0.00541   2.16956
   A22        1.55222   0.27642   0.02347   0.00000   0.02349   1.57571
   A23        1.80587  -0.08450  -0.00217   0.00000  -0.00222   1.80365
   A24        2.05175  -0.05355  -0.00526   0.00000  -0.00528   2.04648
   A25        1.81980  -0.10202  -0.01038   0.00000  -0.01042   1.80938
   A26        2.06855  -0.02894  -0.00316   0.00000  -0.00307   2.06548
   A27        2.07982   0.03532   0.00175   0.00000   0.00181   2.08163
   A28        1.68020  -0.06643   0.00178   0.00000   0.00190   1.68210
   A29        1.94896   0.00822   0.00039   0.00000   0.00036   1.94931
   A30        1.96654   0.02295   0.00104   0.00000   0.00101   1.96754
   A31        1.98005   0.02221  -0.00086   0.00000  -0.00088   1.97917
   A32        1.95484   0.01920  -0.00312   0.00000  -0.00316   1.95168
   A33        1.92333  -0.00954   0.00080   0.00000   0.00082   1.92415
   A34        2.09791  -0.00896  -0.00565   0.00000  -0.00565   2.09226
   A35        2.12467  -0.01839  -0.00184   0.00000  -0.00184   2.12283
   A36        2.05960   0.02745   0.00754   0.00000   0.00754   2.06714
   A37        2.10524  -0.01431  -0.00383   0.00000  -0.00383   2.10141
   A38        2.09458  -0.00347   0.00068   0.00000   0.00068   2.09527
   A39        2.08334   0.01777   0.00314   0.00000   0.00314   2.08648
   A40        2.11325  -0.00619  -0.00412   0.00000  -0.00412   2.10913
   A41        2.09849   0.00391   0.00087   0.00000   0.00087   2.09936
   A42        2.07141   0.00229   0.00323   0.00000   0.00324   2.07465
   A43        2.09648  -0.01705  -0.00007   0.00000  -0.00007   2.09642
   A44        2.09088   0.00908  -0.00059   0.00000  -0.00059   2.09029
   A45        2.09581   0.00797   0.00066   0.00000   0.00066   2.09648
   A46        2.08828   0.01532   0.00088   0.00000   0.00088   2.08916
   A47        2.09601  -0.00892  -0.00033   0.00000  -0.00033   2.09568
   A48        2.09889  -0.00640  -0.00055   0.00000  -0.00055   2.09834
   A49        2.10336  -0.00525  -0.00038   0.00000  -0.00038   2.10298
   A50        2.08408   0.00076  -0.00028   0.00000  -0.00029   2.08379
   A51        2.09571   0.00449   0.00066   0.00000   0.00066   2.09638
   A52        3.14355   0.00882   0.00453   0.00000   0.00453   3.14808
   A53        3.18416  -0.06151   0.01747   0.00000   0.01747   3.20163
    D1       -0.33725  -0.05018  -0.03293   0.00000  -0.03297  -0.37022
    D2       -2.75495   0.05260   0.00498   0.00000   0.00508  -2.74987
    D3        0.61351  -0.13954  -0.01661   0.00000  -0.01659   0.59692
    D4       -1.80419  -0.03677   0.02130   0.00000   0.02146  -1.78273
    D5        3.00882  -0.08266   0.00501   0.00000   0.00500   3.01382
    D6        0.59111   0.02011   0.04292   0.00000   0.04306   0.63417
    D7       -0.21032  -0.02791   0.03297   0.00000   0.03295  -0.17737
    D8       -2.69777   0.03708   0.02608   0.00000   0.02601  -2.67175
    D9        2.73607   0.00196  -0.00465   0.00000  -0.00452   2.73155
   D10        0.24862   0.06694  -0.01154   0.00000  -0.01146   0.23717
   D11        0.09290   0.01852  -0.00037   0.00000  -0.00043   0.09247
   D12        2.41507   0.00680   0.00738   0.00000   0.00734   2.42242
   D13       -2.39365   0.02471  -0.01374   0.00000  -0.01367  -2.40731
   D14       -0.07147   0.01300  -0.00598   0.00000  -0.00590  -0.07737
   D15        0.11787  -0.01234  -0.00775   0.00000  -0.00783   0.11003
   D16       -3.07290  -0.00936  -0.00622   0.00000  -0.00630  -3.07920
   D17       -2.78878  -0.08120   0.03495   0.00000   0.03502  -2.75375
   D18        0.30364  -0.07822   0.03648   0.00000   0.03656   0.34020
   D19        2.40346   0.08833   0.02569   0.00000   0.02570   2.42916
   D20       -0.78731   0.09131   0.02722   0.00000   0.02724  -0.76007
   D21       -1.05333   0.16436   0.02762   0.00000   0.02776  -1.02557
   D22        0.76912   0.12282   0.02256   0.00000   0.02265   0.79177
   D23        3.10170   0.04764   0.01868   0.00000   0.01875   3.12045
   D24        1.40480   0.04605  -0.01274   0.00000  -0.01267   1.39213
   D25       -3.05594   0.00451  -0.01780   0.00000  -0.01778  -3.07372
   D26       -0.72337  -0.07067  -0.02168   0.00000  -0.02168  -0.74504
   D27        0.46296   0.10908  -0.02053   0.00000  -0.02062   0.44234
   D28       -2.76126   0.03110  -0.00973   0.00000  -0.00974  -2.77100
   D29        2.90389   0.03654  -0.00830   0.00000  -0.00838   2.89551
   D30       -0.32033  -0.04144   0.00249   0.00000   0.00250  -0.31783
   D31        0.65799   0.11836  -0.01711   0.00000  -0.01711   0.64088
   D32        2.72306   0.11229  -0.01704   0.00000  -0.01702   2.70605
   D33       -1.38450   0.12373  -0.01486   0.00000  -0.01486  -1.39936
   D34       -0.72060  -0.12626  -0.00067   0.00000  -0.00070  -0.72130
   D35        1.34448  -0.13234  -0.00060   0.00000  -0.00061   1.34387
   D36       -2.76308  -0.12089   0.00158   0.00000   0.00154  -2.76154
   D37        3.13519   0.01707  -0.01104   0.00000  -0.01105   3.12414
   D38       -1.08292   0.01100  -0.01097   0.00000  -0.01095  -1.09388
   D39        1.09270   0.02244  -0.00879   0.00000  -0.00880   1.08390
   D40       -0.84258   0.18479   0.02109   0.00000   0.02105  -0.82153
   D41        2.15177   0.11536  -0.03565   0.00000  -0.03572   2.11606
   D42        0.02593  -0.01000   0.03055   0.00000   0.03062   0.05655
   D43        3.02028  -0.07943  -0.02619   0.00000  -0.02614   2.99414
   D44       -3.03298   0.06832   0.01997   0.00000   0.01998  -3.01300
   D45       -0.03862  -0.00110  -0.03677   0.00000  -0.03679  -0.07541
   D46        1.30741  -0.10565  -0.02576   0.00000  -0.02563   1.28178
   D47       -0.50127  -0.08513  -0.02876   0.00000  -0.02875  -0.53002
   D48       -2.86221  -0.00531  -0.01814   0.00000  -0.01807  -2.88027
   D49       -1.68989  -0.03571   0.03022   0.00000   0.03030  -1.65959
   D50        2.78462  -0.01519   0.02722   0.00000   0.02718   2.81180
   D51        0.42368   0.06463   0.03784   0.00000   0.03787   0.46155
   D52       -0.88109  -0.13600  -0.00771   0.00000  -0.00772  -0.88881
   D53       -2.92146  -0.11700  -0.00882   0.00000  -0.00885  -2.93032
   D54        1.17071  -0.13775  -0.00667   0.00000  -0.00667   1.16404
   D55        0.73092   0.10962   0.01398   0.00000   0.01399   0.74491
   D56       -1.30946   0.12862   0.01286   0.00000   0.01285  -1.29660
   D57        2.78272   0.10788   0.01502   0.00000   0.01504   2.79776
   D58        3.08567  -0.00674   0.00040   0.00000   0.00041   3.08609
   D59        1.04530   0.01226  -0.00072   0.00000  -0.00072   1.04458
   D60       -1.14571  -0.00848   0.00144   0.00000   0.00146  -1.14425
   D61        3.07936  -0.00055   0.00290   0.00000   0.00290   3.08226
   D62       -0.05558   0.00157   0.00375   0.00000   0.00375  -0.05183
   D63       -0.01486  -0.00219   0.00166   0.00000   0.00166  -0.01320
   D64        3.13338  -0.00007   0.00251   0.00000   0.00251   3.13589
   D65       -3.09295  -0.00109  -0.00215   0.00000  -0.00215  -3.09510
   D66        0.05763  -0.00211  -0.00035   0.00000  -0.00035   0.05728
   D67        0.00050   0.00087  -0.00099   0.00000  -0.00099  -0.00049
   D68       -3.13210  -0.00015   0.00081   0.00000   0.00081  -3.13129
   D69        0.01895   0.00170  -0.00151   0.00000  -0.00151   0.01743
   D70       -3.13152   0.00172  -0.00186   0.00000  -0.00186  -3.13338
   D71       -3.12926  -0.00049  -0.00237   0.00000  -0.00237  -3.13162
   D72        0.00346  -0.00047  -0.00271   0.00000  -0.00271   0.00075
   D73        0.00993   0.00068   0.00014   0.00000   0.00014   0.01007
   D74       -3.13504  -0.00067   0.00000   0.00000   0.00001  -3.13504
   D75       -3.14051   0.00169  -0.00165   0.00000  -0.00165   3.14103
   D76       -0.00230   0.00034  -0.00178   0.00000  -0.00178  -0.00408
   D77       -0.00608  -0.00103   0.00008   0.00000   0.00008  -0.00601
   D78        3.13879  -0.00158   0.00080   0.00000   0.00080   3.13959
   D79        3.13891   0.00032   0.00021   0.00000   0.00021   3.13912
   D80        0.00059  -0.00023   0.00094   0.00000   0.00094   0.00153
   D81       -0.00828  -0.00027   0.00057   0.00000   0.00057  -0.00772
   D82       -3.14094  -0.00028   0.00092   0.00000   0.00092  -3.14002
   D83        3.13002   0.00027  -0.00015   0.00000  -0.00015   3.12987
   D84       -0.00263   0.00027   0.00020   0.00000   0.00020  -0.00244
         Item               Value     Threshold  Converged?
 Maximum Force            0.691090     0.000450     NO 
 RMS     Force            0.114328     0.000300     NO 
 Maximum Displacement     0.061751     0.001800     NO 
 RMS     Displacement     0.015845     0.001200     NO 
 Predicted change in Energy=-4.751181D-03
 GradGradGradGradGradGradGradGradGradGradGradGradGradGradGradGradGradGrad

 Leave Link  103 at Fri Jan 31 18:05:37 2025, MaxMem=   134217728 cpu:         0.0
 (Enter /home/mkochman/programs/g09/l202.exe)
                          Input orientation:                          
 ---------------------------------------------------------------------
 Center     Atomic      Atomic             Coordinates (Angstroms)
 Number     Number       Type             X           Y           Z
 ---------------------------------------------------------------------
      1          6           0       -0.000185    0.983244    1.094163
      2          6           0        0.144128    2.457811    0.735291
      3          6           0       -1.174549    0.842852    1.980988
      4          6           0       -1.702030    0.642012    0.573079
      5          6           0       -1.806873    1.932397    0.032924
      6          6           0       -1.290572    2.909524    1.025593
      7          6           0       -1.601763    2.253190    2.375708
      8          6           0        0.819331    2.928437   -0.394519
      9          7           0        1.417927    3.361748   -1.296141
     10          6           0        0.992965   -0.067999    0.895926
     11          6           0        2.281332    0.262635    0.442455
     12          6           0        0.714500   -1.414798    1.202087
     13          6           0        1.686738   -2.391317    1.059373
     14          6           0        2.966219   -2.046992    0.618687
     15          6           0        3.257533   -0.720736    0.317032
     16          1           0       -1.220444    0.023141    2.688623
     17          1           0       -1.885391   -0.295825    0.073294
     18          1           0       -2.028856    2.171094   -1.000766
     19          1           0       -1.519733    3.961322    0.881098
     20          1           0       -2.661437    2.294231    2.644775
     21          1           0       -0.992013    2.669045    3.178859
     22          1           0        2.521551    1.286117    0.195275
     23          1           0       -0.271940   -1.704671    1.545068
     24          1           0        1.451464   -3.423895    1.294326
     25          1           0        3.727485   -2.811871    0.508968
     26          1           0        4.248627   -0.446043   -0.027171
 ---------------------------------------------------------------------
                    Distance matrix (angstroms):
                    1          2          3          4          5
     1  C    0.000000
     2  C    1.524455   0.000000
     3  C    1.478275   2.428736   0.000000
     4  C    1.812248   2.594559   1.516833   0.000000
     5  C    2.300270   2.139109   2.319892   1.402802   0.000000
     6  C    2.319559   1.531889   2.279775   2.348548   1.485509
     7  C    2.412503   2.404365   1.525572   2.419797   2.373524
     8  C    2.582936   1.397806   3.737413   3.538538   2.841083
     9  N    3.658124   2.562495   4.879071   4.541484   3.769455
    10  C    1.459711   2.669465   2.589425   2.805591   3.547598
    11  C    2.479783   3.077693   3.827120   4.003519   4.435002
    12  C    2.504601   3.942121   3.045024   3.235079   4.350630
    13  C    3.772875   5.098894   4.415448   4.573983   5.652736
    14  C    4.267079   5.317052   5.230011   5.387520   6.241880
    15  C    3.757687   4.468937   4.985670   5.149749   5.724339
    16  H    2.225564   3.406638   1.083873   2.256204   3.322935
    17  H    2.496436   3.484207   2.332633   1.078399   2.229971
    18  H    3.148844   2.796061   3.374155   2.218534   1.083866
    19  H    3.350130   2.247273   3.324720   3.338552   2.217743
    20  H    3.347438   3.397658   2.181273   2.818194   2.771817
    21  H    2.858602   2.703047   2.191619   3.376844   3.332200
    22  H    2.694232   2.704926   4.128729   4.289084   4.379417
    23  H    2.738988   4.260882   2.737627   2.914935   4.227395
    24  H    4.644375   6.051124   5.056933   5.195798   6.395135
    25  H    5.351718   6.376615   6.289179   6.435297   7.305055
    26  H    4.620894   5.085335   5.924930   6.079020   6.506126
                    6          7          8          9         10
     6  C    0.000000
     7  C    1.533109   0.000000
     8  C    2.543378   3.740563   0.000000
     9  N    3.595959   4.881588   1.165760   0.000000
    10  C    3.754597   3.782894   3.267113   4.092543   0.000000
    11  C    4.483812   4.772651   3.153486   3.656868   1.405292
    12  C    4.769824   4.494062   4.628589   5.436114   1.408952
    13  C    6.079839   5.841098   5.582650   6.222416   2.430194
    14  C    6.546212   6.514994   5.512768   5.942915   2.808382
    15  C    5.862262   6.057652   4.446077   4.759533   2.426820
    16  H    3.331936   2.283953   4.701830   5.829721   2.849781
    17  H    3.396314   3.446597   4.234411   5.115183   3.002259
    18  H    2.279577   3.404368   3.008865   3.658581   4.212170
    19  H    1.086127   2.271190   2.857494   3.705361   4.748610
    20  H    2.208983   1.094071   4.664255   5.771622   4.689697
    21  H    2.187127   1.090771   4.014634   5.129647   4.079624
    22  H    4.225773   4.763531   2.437750   2.783980   2.158962
    23  H    4.753764   4.257119   5.139900   6.049523   2.167964
    24  H    6.906748   6.536120   6.603326   7.263373   3.410422
    25  H    7.627724   7.585542   6.498061   6.834182   3.893093
    26  H    6.561317   6.876536   4.825156   4.911458   3.405050
                   11         12         13         14         15
    11  C    0.000000
    12  C    2.417806   0.000000
    13  C    2.788833   1.385354   0.000000
    14  C    2.415472   2.410449   1.396365   0.000000
    15  C    1.391301   2.780659   2.410251   1.390976   0.000000
    16  H    4.167142   2.832219   4.115310   5.108643   5.121532
    17  H    4.220158   3.047246   4.257175   5.186729   5.166200
    18  H    4.929789   5.023662   6.234212   6.735402   6.168077
    19  H    5.321728   5.830737   7.118234   7.502830   6.712832
    20  H    5.780014   5.218735   6.585931   7.390654   7.038652
    21  H    4.898316   4.847430   6.105341   6.668064   6.143233
    22  H    1.079962   3.402065   3.868734   3.389192   2.141017
    23  H    3.406648   1.083848   2.131620   3.385416   3.864374
    24  H    3.873612   2.141984   1.084792   2.155651   3.394710
    25  H    3.398290   3.392684   2.155101   1.084714   2.151869
    26  H    2.143134   3.865180   3.395283   2.150521   1.084527
                   16         17         18         19         20
    16  H    0.000000
    17  H    2.717322   0.000000
    18  H    4.344977   2.694416   0.000000
    19  H    4.343500   4.348512   2.646797   0.000000
    20  H    2.690025   3.731374   3.702066   2.682021   0.000000
    21  H    2.700615   4.385557   4.335004   2.688527   1.792403
    22  H    4.670592   4.683861   4.787472   4.894798   5.820628
    23  H    2.278752   2.598882   4.958788   5.839634   4.786468
    24  H    4.578778   4.733955   6.977390   7.971210   7.171933
    25  H    6.104932   6.166415   7.761746   8.576008   8.452945
    26  H    6.124248   6.136680   6.870523   7.315996   7.899202
                   21         22         23         24         25
    21  H    0.000000
    22  H    4.812421   0.000000
    23  H    4.724105   4.309333   0.000000
    24  H    6.829784   4.953505   2.447186   0.000000
    25  H    7.709891   4.283245   4.277242   2.484277   0.000000
    26  H    6.888157   2.456146   4.948900   4.293958   2.481165
                   26
    26  H    0.000000
 Symmetry turned off by external request.
 Stoichiometry    C14H11N
 Framework group  C1[X(C14H11N)]
 Deg. of freedom    72
 Full point group                 C1      NOp   1
 Rotational constants (GHZ):      1.1375770      0.5135320      0.3917721
 Leave Link  202 at Fri Jan 31 18:05:37 2025, MaxMem=   134217728 cpu:         0.0
 (Enter /home/mkochman/programs/g09/l301.exe)
 Standard basis: STO-3G (5D, 7F)
 Ernie: Thresh=  0.10000D-02 Tol=  0.10000D-05 Strict=F.
    86 basis functions,   258 primitive gaussians,    86 cartesian basis functions
    51 alpha electrons       51 beta electrons
       nuclear repulsion energy       898.2187706677 Hartrees.
 IExCor=    0 DFT=F Ex=HF Corr=None ExCW=0 ScaHFX=  1.000000
 ScaDFX=  1.000000  1.000000  1.000000  1.000000 ScalE2=  1.000000  1.000000
 IRadAn=      0 IRanWt=     -1 IRanGd=            0 ICorTp=0 IEmpDi=  4
 NAtoms=   26 NActive=   26 NUniq=   26 SFac= 1.00D+00 NAtFMM=   60 NAOKFM=F Big=F
 Integral buffers will be    131072 words long.
 Raffenetti 1 integral format.
 Two-electron integral symmetry is turned off.
 Leave Link  301 at Fri Jan 31 18:05:38 2025, MaxMem=   134217728 cpu:         0.0
 (Enter /home/mkochman/programs/g09/l402.exe)
 External calculation of energy and first derivatives.
 Running external command "bash run_external.bash R"
         input file       "/home/mkochman/systems/Z_MRSF_fixed/B_opt_MECI/Gau-367249.EIn"
         output file      "/home/mkochman/systems/Z_MRSF_fixed/B_opt_MECI/Gau-367249.EOu"
         message file     "/home/mkochman/systems/Z_MRSF_fixed/B_opt_MECI/Gau-367249.EMs"
         fchk file        "/home/mkochman/systems/Z_MRSF_fixed/B_opt_MECI/Gau-367249.EFC"
         mat. el file     "/home/mkochman/systems/Z_MRSF_fixed/B_opt_MECI/Gau-367249.EUF"
 Recovered energy= -594.767564881     dipole=      0.000000000000      0.000000000000      0.000000000000
 Energy=    -594.767565     NIter=   0.
 Dipole moment=       0.000000       0.000000       0.000000
 Leave Link  402 at Fri Jan 31 18:15:32 2025, MaxMem=   134217728 cpu:         0.0
 (Enter /home/mkochman/programs/g09/l716.exe)
 Dipole        = 0.00000000D+00 0.00000000D+00 0.00000000D+00
 -------------------------------------------------------------------
 Center     Atomic                   Forces (Hartrees/Bohr)
 Number     Number              X              Y              Z
 -------------------------------------------------------------------
      1        6           0.124785008    0.154966729    0.032374703
      2        6           0.066306233   -0.078681139    0.055786480
      3        6           0.008419385   -0.007647824   -0.025908796
      4        6          -0.128388777    0.073933611   -0.056290354
      5        6          -0.083705267   -0.115142953    0.014445866
      6        6           0.019601679   -0.014590828   -0.021952205
      7        6           0.000030563   -0.000049016   -0.005269667
      8        6           0.001153576   -0.002062723    0.019742007
      9        7          -0.003867188   -0.001783772   -0.002308195
     10        6          -0.000829339   -0.005725566   -0.005517526
     11        6           0.002891368   -0.003777134   -0.002333615
     12        6          -0.002370767    0.005317845   -0.000739497
     13        6           0.004474237   -0.003253755   -0.001278017
     14        6          -0.004946436   -0.002185917    0.001754984
     15        6          -0.001527910    0.004665898   -0.001075893
     16        1           0.000423455   -0.001156338   -0.001826585
     17        1           0.000284303   -0.000276143   -0.001402140
     18        1          -0.002608300   -0.001136448    0.000576563
     19        1          -0.000468840    0.000219400   -0.000700225
     20        1           0.000037338   -0.000445464    0.000159415
     21        1           0.000897548   -0.001306947   -0.000233364
     22        1          -0.000707101   -0.000181574    0.001045857
     23        1           0.000317494   -0.000043677    0.000442942
     24        1           0.000158548    0.000202891   -0.000066838
     25        1          -0.000044336   -0.000032935    0.000396417
     26        1          -0.000254691    0.000155933    0.000232780
 -------------------------------------------------------------------
 Cartesian Forces:  Max     0.154966729 RMS     0.036248578
 Leave Link  716 at Fri Jan 31 18:15:32 2025, MaxMem=   134217728 cpu:         0.0
 (Enter /home/mkochman/programs/g09/l103.exe)

 GradGradGradGradGradGradGradGradGradGradGradGradGradGradGradGradGradGrad
 Berny optimization.
 Using GEDIIS/GDIIS optimizer.
 FormGI is forming the generalized inverse of G from B-inverse, IUseBI=4.
 Internal  Forces:  Max     0.112764697 RMS     0.017943383
 Search for a local minimum.
 Step number   7 out of a maximum of  156
 All quantities printed in internal units (Hartrees-Bohrs-Radians)
 RMS Force = .17943D-01 SwitMx=.10000D-02 MixMth= 1
 Mixed Optimization -- RFO/linear search
 Update second derivatives using D2CorX and points    1    3    2    4    6
                                                      5    7
 ITU=  0 -1  1  0 -1  0  0
 Use linear search instead of GDIIS.
     Eigenvalues ---    0.01103   0.01292   0.01390   0.01457   0.01734
     Eigenvalues ---    0.02017   0.02055   0.02090   0.02105   0.02122
     Eigenvalues ---    0.02141   0.02148   0.02161   0.02175   0.02239
     Eigenvalues ---    0.02509   0.02954   0.03333   0.04485   0.04616
     Eigenvalues ---    0.05586   0.05896   0.05976   0.06055   0.06561
     Eigenvalues ---    0.07709   0.07764   0.09381   0.12986   0.13321
     Eigenvalues ---    0.13968   0.15213   0.15999   0.16000   0.16000
     Eigenvalues ---    0.16006   0.16042   0.17095   0.20699   0.21991
     Eigenvalues ---    0.22045   0.22509   0.23244   0.24843   0.25363
     Eigenvalues ---    0.26542   0.28230   0.29398   0.30023   0.31487
     Eigenvalues ---    0.34255   0.34519   0.35049   0.35221   0.35254
     Eigenvalues ---    0.35285   0.35294   0.35303   0.35316   0.35763
     Eigenvalues ---    0.36009   0.37355   0.41438   0.41849   0.44739
     Eigenvalues ---    0.45089   0.45505   0.46380   0.47240   1.00778
     Eigenvalues ---   33.62917 333.36508
 RFO step:  Lambda=-1.69828749D-03 EMin= 1.10315197D-02
 Quartic linear search produced a step of -0.01739.
 Maximum step size (   0.050) exceeded in Quadratic search.
    -- Step size scaled by   0.534
 Iteration  1 RMS(Cart)=  0.02209793 RMS(Int)=  0.00032597
 Iteration  2 RMS(Cart)=  0.00046063 RMS(Int)=  0.00010345
 Iteration  3 RMS(Cart)=  0.00000010 RMS(Int)=  0.00010345
 ITry= 1 IFail=0 DXMaxC= 1.28D-01 DCOld= 1.00D+10 DXMaxT= 5.00D-02 DXLimC= 3.00D+00 Rises=F
 Variable       Old X    -DE/DX   Delta X   Delta X   Delta X     New X
                                 (Linear)    (Quad)   (Total)
    R1        2.88080  -0.09958  -0.00002  -0.00837  -0.00832   2.87248
    R2        2.79354   0.00341   0.00001  -0.00178  -0.00184   2.79170
    R3        3.42465   0.11276  -0.00053   0.01318   0.01262   3.43727
    R4        2.75845   0.00250  -0.00001  -0.00120  -0.00121   2.75724
    R5        2.89485   0.04039  -0.00001  -0.00223  -0.00210   2.89275
    R6        2.64147  -0.01667   0.00017  -0.00392  -0.00375   2.63772
    R7        2.86640   0.01364   0.00007   0.00786   0.00793   2.87433
    R8        2.88291  -0.01930  -0.00002   0.00526   0.00515   2.88806
    R9        2.04822  -0.00034   0.00003  -0.00084  -0.00081   2.04741
   R10        2.65091  -0.10037   0.00009  -0.00934  -0.00926   2.64165
   R11        2.03788   0.00084   0.00002  -0.00144  -0.00141   2.03647
   R12        2.80720   0.04550   0.00009  -0.00567  -0.00556   2.80165
   R13        2.04821  -0.00026   0.00004  -0.00089  -0.00085   2.04736
   R14        2.89716  -0.01235  -0.00004  -0.00042  -0.00047   2.89668
   R15        2.05248   0.00041   0.00002  -0.00142  -0.00140   2.05108
   R16        2.06749  -0.00001   0.00002  -0.00084  -0.00082   2.06667
   R17        2.06126  -0.00018   0.00002  -0.00035  -0.00033   2.06093
   R18        2.20297  -0.00086   0.00034  -0.01102  -0.01067   2.19230
   R19        2.65562  -0.00073  -0.00001  -0.00162  -0.00163   2.65399
   R20        2.66253  -0.00238  -0.00003  -0.00026  -0.00029   2.66225
   R21        2.62918  -0.00358   0.00003  -0.00041  -0.00038   2.62879
   R22        2.04083  -0.00057   0.00004  -0.00066  -0.00062   2.04021
   R23        2.61794   0.00238   0.00005  -0.00241  -0.00236   2.61558
   R24        2.04818  -0.00013   0.00004  -0.00147  -0.00143   2.04674
   R25        2.63875  -0.00382   0.00005  -0.00032  -0.00027   2.63847
   R26        2.04996  -0.00024   0.00002  -0.00073  -0.00071   2.04925
   R27        2.62856   0.00298   0.00007  -0.00295  -0.00288   2.62568
   R28        2.04981  -0.00005   0.00001  -0.00040  -0.00038   2.04943
   R29        2.04946  -0.00027   0.00002  -0.00068  -0.00066   2.04880
    A1        1.88419   0.02664   0.00007  -0.00188  -0.00169   1.88250
    A2        1.77556   0.01277   0.00044  -0.00665  -0.00616   1.76940
    A3        2.21458  -0.01106  -0.00017  -0.00134  -0.00156   2.21302
    A4        2.15745  -0.01377  -0.00006   0.00374   0.00363   2.16108
    A5        2.05361   0.00398  -0.00003   0.00555   0.00550   2.05911
    A6        1.72334  -0.01010  -0.00019   0.00815   0.00778   1.73112
    A7        2.16721  -0.00151  -0.00025   0.01754   0.01640   2.18361
    A8        2.10167   0.00099  -0.00013   0.02022   0.01925   2.12093
    A9        1.86490  -0.01759  -0.00006   0.00164   0.00156   1.86646
   A10        2.09108  -0.00487   0.00005   0.00245   0.00252   2.09360
   A11        1.83919  -0.01575   0.00006  -0.00003   0.00001   1.83920
   A12        2.08418  -0.00834   0.00001  -0.00054  -0.00054   2.08365
   A13        2.11574   0.01057   0.00008  -0.00429  -0.00421   2.11153
   A14        1.57850   0.00798   0.00005  -0.00696  -0.00694   1.57156
   A15        2.04506   0.01273  -0.00006   0.00437   0.00433   2.04938
   A16        1.83547   0.02226  -0.00011  -0.00901  -0.00911   1.82636
   A17        2.21987  -0.01111   0.00002   0.00551   0.00550   2.22537
   A18        2.22535  -0.01177   0.00010   0.00323   0.00336   2.22870
   A19        1.89840  -0.00777   0.00004   0.01349   0.01353   1.91193
   A20        2.19582   0.00103  -0.00014  -0.00653  -0.00666   2.18916
   A21        2.16956   0.00403  -0.00011  -0.00520  -0.00531   2.16425
   A22        1.57571   0.04368   0.00038  -0.01057  -0.01013   1.56558
   A23        1.80365  -0.01599  -0.00003   0.00051   0.00055   1.80420
   A24        2.04648  -0.00507  -0.00009  -0.00003  -0.00019   2.04629
   A25        1.80938  -0.01281  -0.00017  -0.00359  -0.00376   1.80562
   A26        2.06548  -0.00724  -0.00005   0.00725   0.00718   2.07266
   A27        2.08163   0.00427   0.00003   0.00273   0.00272   2.08436
   A28        1.68210  -0.00971   0.00003  -0.00084  -0.00084   1.68126
   A29        1.94931   0.00377   0.00001   0.00081   0.00082   1.95013
   A30        1.96754   0.00093   0.00002   0.00331   0.00334   1.97088
   A31        1.97917   0.00138  -0.00001  -0.00084  -0.00084   1.97833
   A32        1.95168   0.00463  -0.00005  -0.00128  -0.00133   1.95036
   A33        1.92415  -0.00152   0.00001  -0.00100  -0.00099   1.92316
   A34        2.09226   0.00403  -0.00009   0.00055   0.00046   2.09271
   A35        2.12283  -0.00462  -0.00003   0.00195   0.00191   2.12475
   A36        2.06714   0.00062   0.00012  -0.00247  -0.00234   2.06480
   A37        2.10141  -0.00023  -0.00006   0.00236   0.00230   2.10371
   A38        2.09527  -0.00076   0.00001  -0.00013  -0.00012   2.09515
   A39        2.08648   0.00099   0.00005  -0.00222  -0.00217   2.08432
   A40        2.10913   0.00047  -0.00007   0.00105   0.00098   2.11011
   A41        2.09936  -0.00006   0.00001  -0.00063  -0.00062   2.09874
   A42        2.07465  -0.00040   0.00005  -0.00042  -0.00037   2.07428
   A43        2.09642  -0.00158   0.00000   0.00004   0.00004   2.09645
   A44        2.09029   0.00090  -0.00001   0.00006   0.00005   2.09034
   A45        2.09648   0.00069   0.00001  -0.00010  -0.00009   2.09639
   A46        2.08916   0.00087   0.00001   0.00028   0.00030   2.08945
   A47        2.09568  -0.00062  -0.00001  -0.00008  -0.00009   2.09559
   A48        2.09834  -0.00025  -0.00001  -0.00020  -0.00021   2.09814
   A49        2.10298  -0.00014  -0.00001  -0.00127  -0.00128   2.10170
   A50        2.08379  -0.00014   0.00000   0.00067   0.00067   2.08446
   A51        2.09638   0.00028   0.00001   0.00060   0.00061   2.09699
   A52        3.14808   0.00261   0.00007  -0.00421  -0.00414   3.14394
   A53        3.20163  -0.00972   0.00029   0.01057   0.01086   3.21249
    D1       -0.37022  -0.00426  -0.00054   0.00989   0.00941  -0.36082
    D2       -2.74987   0.00719   0.00008  -0.04671  -0.04673  -2.79661
    D3        0.59692  -0.02256  -0.00027   0.00824   0.00805   0.60497
    D4       -1.78273  -0.01111   0.00035  -0.04836  -0.04810  -1.83082
    D5        3.01382  -0.01115   0.00008   0.00706   0.00722   3.02104
    D6        0.63417   0.00030   0.00070  -0.04954  -0.04893   0.58524
    D7       -0.17737  -0.00794   0.00054  -0.00776  -0.00723  -0.18460
    D8       -2.67175   0.00392   0.00043  -0.00573  -0.00531  -2.67706
    D9        2.73155  -0.00113  -0.00008  -0.00588  -0.00598   2.72557
   D10        0.23717   0.01073  -0.00019  -0.00385  -0.00405   0.23311
   D11        0.09247   0.00537  -0.00001  -0.00716  -0.00723   0.08524
   D12        2.42242   0.00294   0.00012  -0.00599  -0.00593   2.41649
   D13       -2.40731   0.00350  -0.00023  -0.00324  -0.00347  -2.41079
   D14       -0.07737   0.00107  -0.00010  -0.00207  -0.00217  -0.07954
   D15        0.11003  -0.00111  -0.00013  -0.01551  -0.01563   0.09441
   D16       -3.07920  -0.00039  -0.00010  -0.01487  -0.01496  -3.09416
   D17       -2.75375  -0.01413   0.00057  -0.01789  -0.01732  -2.77107
   D18        0.34020  -0.01342   0.00060  -0.01724  -0.01665   0.32355
   D19        2.42916   0.01338   0.00042  -0.02157  -0.02115   2.40801
   D20       -0.76007   0.01410   0.00045  -0.02092  -0.02048  -0.78056
   D21       -1.02557   0.01992   0.00045  -0.00211  -0.00175  -1.02732
   D22        0.79177   0.01642   0.00037  -0.00837  -0.00807   0.78371
   D23        3.12045   0.00330   0.00030  -0.00412  -0.00391   3.11653
   D24        1.39213   0.00788  -0.00021   0.05037   0.05028   1.44241
   D25       -3.07372   0.00439  -0.00029   0.04411   0.04396  -3.02976
   D26       -0.74504  -0.00873  -0.00036   0.04835   0.04811  -0.69693
   D27        0.44234   0.01366  -0.00033   0.00613   0.00578   0.44811
   D28       -2.77100   0.00453  -0.00016   0.00230   0.00214  -2.76885
   D29        2.89551   0.00202  -0.00013  -0.00139  -0.00154   2.89397
   D30       -0.31783  -0.00710   0.00004  -0.00522  -0.00517  -0.32300
   D31        0.64088   0.02197  -0.00028   0.00141   0.00112   0.64200
   D32        2.70605   0.01985  -0.00028   0.00031   0.00003   2.70607
   D33       -1.39936   0.02151  -0.00024   0.00219   0.00195  -1.39742
   D34       -0.72130  -0.01872  -0.00001  -0.00337  -0.00338  -0.72468
   D35        1.34387  -0.02085  -0.00001  -0.00447  -0.00448   1.33939
   D36       -2.76154  -0.01918   0.00003  -0.00260  -0.00256  -2.76410
   D37        3.12414   0.00272  -0.00018   0.00244   0.00224   3.12638
   D38       -1.09388   0.00059  -0.00018   0.00134   0.00115  -1.09273
   D39        1.08390   0.00225  -0.00014   0.00321   0.00306   1.08697
   D40       -0.82153   0.02962   0.00035  -0.00191  -0.00158  -0.82311
   D41        2.11606   0.01596  -0.00058   0.00698   0.00641   2.12247
   D42        0.05655   0.00194   0.00050  -0.00686  -0.00634   0.05021
   D43        2.99414  -0.01172  -0.00043   0.00203   0.00164   2.99578
   D44       -3.01300   0.01106   0.00033  -0.00313  -0.00282  -3.01582
   D45       -0.07541  -0.00260  -0.00060   0.00576   0.00517  -0.07024
   D46        1.28178  -0.02306  -0.00042   0.00249   0.00221   1.28399
   D47       -0.53002  -0.01673  -0.00047   0.00486   0.00438  -0.52564
   D48       -2.88027  -0.00373  -0.00030  -0.00182  -0.00208  -2.88235
   D49       -1.65959  -0.00925   0.00049  -0.00600  -0.00539  -1.66498
   D50        2.81180  -0.00292   0.00045  -0.00363  -0.00323   2.80857
   D51        0.46155   0.01008   0.00062  -0.01031  -0.00969   0.45186
   D52       -0.88881  -0.01821  -0.00013   0.00807   0.00790  -0.88091
   D53       -2.93032  -0.01773  -0.00014   0.00789   0.00771  -2.92261
   D54        1.16404  -0.02056  -0.00011   0.01095   0.01079   1.17483
   D55        0.74491   0.02071   0.00023  -0.00390  -0.00363   0.74127
   D56       -1.29660   0.02118   0.00021  -0.00408  -0.00382  -1.30043
   D57        2.79776   0.01836   0.00025  -0.00102  -0.00074   2.79701
   D58        3.08609   0.00098   0.00001   0.00535   0.00535   3.09144
   D59        1.04458   0.00145  -0.00001   0.00517   0.00516   1.04974
   D60       -1.14425  -0.00138   0.00002   0.00823   0.00825  -1.13601
   D61        3.08226   0.00042   0.00005  -0.00036  -0.00031   3.08194
   D62       -0.05183   0.00075   0.00006  -0.00315  -0.00309  -0.05492
   D63       -0.01320  -0.00013   0.00003  -0.00110  -0.00107  -0.01428
   D64        3.13589   0.00020   0.00004  -0.00389  -0.00385   3.13204
   D65       -3.09510  -0.00067  -0.00004   0.00022   0.00018  -3.09492
   D66        0.05728  -0.00079  -0.00001   0.00082   0.00081   0.05809
   D67       -0.00049   0.00013  -0.00002   0.00093   0.00091   0.00042
   D68       -3.13129   0.00001   0.00001   0.00153   0.00154  -3.12975
   D69        0.01743   0.00000  -0.00002   0.00038   0.00036   0.01779
   D70       -3.13338   0.00026  -0.00003   0.00013   0.00011  -3.13327
   D71       -3.13162  -0.00034  -0.00004   0.00317   0.00313  -3.12850
   D72        0.00075  -0.00007  -0.00004   0.00292   0.00288   0.00363
   D73        0.01007  -0.00002   0.00000  -0.00005  -0.00005   0.01003
   D74       -3.13504  -0.00013   0.00000   0.00081   0.00081  -3.13422
   D75        3.14103   0.00010  -0.00003  -0.00064  -0.00067   3.14036
   D76       -0.00408  -0.00001  -0.00003   0.00022   0.00019  -0.00389
   D77       -0.00601  -0.00011   0.00000  -0.00069  -0.00069  -0.00670
   D78        3.13959  -0.00025   0.00001  -0.00010  -0.00009   3.13950
   D79        3.13912   0.00000   0.00000  -0.00156  -0.00155   3.13756
   D80        0.00153  -0.00014   0.00002  -0.00097  -0.00095   0.00057
   D81       -0.00772   0.00012   0.00001   0.00055   0.00056  -0.00716
   D82       -3.14002  -0.00014   0.00002   0.00080   0.00081  -3.13921
   D83        3.12987   0.00026   0.00000  -0.00004  -0.00004   3.12983
   D84       -0.00244   0.00000   0.00000   0.00021   0.00021  -0.00223
         Item               Value     Threshold  Converged?
 Maximum Force            0.112765     0.000450     NO 
 RMS     Force            0.017943     0.000300     NO 
 Maximum Displacement     0.128262     0.001800     NO 
 RMS     Displacement     0.022130     0.001200     NO 
 Predicted change in Energy=-6.704715D-04
 GradGradGradGradGradGradGradGradGradGradGradGradGradGradGradGradGradGrad

 Leave Link  103 at Fri Jan 31 18:15:32 2025, MaxMem=   134217728 cpu:         0.0
 (Enter /home/mkochman/programs/g09/l202.exe)
                          Input orientation:                          
 ---------------------------------------------------------------------
 Center     Atomic      Atomic             Coordinates (Angstroms)
 Number     Number       Type             X           Y           Z
 ---------------------------------------------------------------------
      1          6           0       -0.007541    0.976108    1.088870
      2          6           0        0.133758    2.445147    0.724852
      3          6           0       -1.181963    0.839764    1.974630
      4          6           0       -1.716452    0.639275    0.564789
      5          6           0       -1.809554    1.929677    0.035338
      6          6           0       -1.294452    2.909010    1.022042
      7          6           0       -1.606588    2.253122    2.371872
      8          6           0        0.847579    2.936002   -0.369607
      9          7           0        1.485151    3.385518   -1.228268
     10          6           0        0.987856   -0.072517    0.892777
     11          6           0        2.267996    0.257122    0.418430
     12          6           0        0.722389   -1.416858    1.219878
     13          6           0        1.697620   -2.388775    1.078294
     14          6           0        2.969414   -2.043198    0.617264
     15          6           0        3.249088   -0.721182    0.293796
     16          1           0       -1.232755    0.022139    2.683687
     17          1           0       -1.906334   -0.294657    0.061750
     18          1           0       -2.033364    2.170331   -0.997033
     19          1           0       -1.515273    3.961748    0.876975
     20          1           0       -2.665764    2.297275    2.640638
     21          1           0       -0.996959    2.670070    3.174313
     22          1           0        2.499233    1.277239    0.151032
     23          1           0       -0.257413   -1.707994    1.578081
     24          1           0        1.471206   -3.419218    1.329049
     25          1           0        3.733536   -2.805071    0.508478
     26          1           0        4.233602   -0.445425   -0.066937
 ---------------------------------------------------------------------
                    Distance matrix (angstroms):
                    1          2          3          4          5
     1  C    0.000000
     2  C    1.520050   0.000000
     3  C    1.477304   2.422875   0.000000
     4  C    1.818926   2.590381   1.521028   0.000000
     5  C    2.294880   2.125465   2.311413   1.397900   0.000000
     6  C    2.323083   1.530776   2.280758   2.353479   1.482568
     7  C    2.415328   2.403821   1.528296   2.425309   2.367531
     8  C    2.588353   1.395821   3.742820   3.566834   2.870022
     9  N    3.660945   2.554454   4.883945   4.583357   3.817231
    10  C    1.459069   2.663891   2.590517   2.815582   3.545347
    11  C    2.478810   3.071859   3.829288   4.005407   4.423868
    12  C    2.505244   3.937845   3.047713   3.256496   4.360409
    13  C    3.772283   5.092876   4.418018   4.592239   5.660128
    14  C    4.266249   5.310157   5.233340   5.399607   6.241868
    15  C    3.757468   4.462816   4.989586   5.155663   5.716967
    16  H    2.225904   3.402259   1.083445   2.259325   3.314386
    17  H    2.505041   3.479685   2.338960   1.077651   2.226595
    18  H    3.143424   2.781516   3.365423   2.209944   1.083419
    19  H    3.351448   2.245557   3.326068   3.343166   2.219069
    20  H    3.349570   3.395502   2.183935   2.821225   2.766914
    21  H    2.863133   2.707208   2.196244   3.383994   3.325907
    22  H    2.693350   2.699768   4.131355   4.283712   4.359438
    23  H    2.739738   4.257886   2.739181   2.943676   4.245215
    24  H    4.643627   6.045213   5.059151   5.216955   6.406852
    25  H    5.350684   6.369459   6.292579   6.447406   7.305309
    26  H    4.619950   5.078489   5.928579   6.081019   6.493943
                    6          7          8          9         10
     6  C    0.000000
     7  C    1.532860   0.000000
     8  C    2.554547   3.742321   0.000000
     9  N    3.607928   4.878747   1.160113   0.000000
    10  C    3.757012   3.785163   3.265651   4.087070   0.000000
    11  C    4.481951   4.776228   3.132887   3.620956   1.404430
    12  C    4.777020   4.496664   4.635679   5.444083   1.408801
    13  C    6.084586   5.842803   5.583210   6.221562   2.429657
    14  C    6.547424   6.517424   5.501684   5.922836   2.808214
    15  C    5.861091   6.061557   4.425194   4.721561   2.427491
    16  H    3.331501   2.283477   4.705422   5.831186   2.854371
    17  H    3.400006   3.452201   4.266997   5.168172   3.019319
    18  H    2.273390   3.396839   3.046268   3.729623   4.210644
    19  H    1.085387   2.272105   2.861677   3.710341   4.747758
    20  H    2.207843   1.093635   4.670453   5.777785   4.692534
    21  H    2.185833   1.090599   4.004049   5.104454   4.082485
    22  H    4.220589   4.768883   2.398024   2.715819   2.157843
    23  H    4.764594   4.259204   5.155695   6.070913   2.166823
    24  H    6.913001   6.537258   6.607811   7.269423   3.409453
    25  H    7.628573   7.587785   6.485344   6.811381   3.892723
    26  H    6.557247   6.880245   4.794873   4.855801   3.405140
                   11         12         13         14         15
    11  C    0.000000
    12  C    2.415249   0.000000
    13  C    2.785950   1.384104   0.000000
    14  C    2.413089   2.409267   1.396221   0.000000
    15  C    1.391098   2.779532   2.409015   1.389452   0.000000
    16  H    4.176346   2.834791   4.120302   5.118002   5.133325
    17  H    4.225720   3.083955   4.290358   5.209502   5.178237
    18  H    4.915851   5.037538   6.246012   6.737030   6.158845
    19  H    5.314851   5.835591   7.119857   7.499283   6.705898
    20  H    5.782942   5.224264   6.590835   7.395200   7.043027
    21  H    4.906846   4.845509   6.102947   6.669746   6.150356
    22  H    1.079634   3.399671   3.865495   3.385815   2.139241
    23  H    3.403551   1.083089   2.129649   3.383481   3.862477
    24  H    3.870347   2.140582   1.084415   2.155156   3.392936
    25  H    3.396018   3.391198   2.154749   1.084512   2.150202
    26  H    2.143073   3.863701   3.394019   2.149228   1.084176
                   16         17         18         19         20
    16  H    0.000000
    17  H    2.725550   0.000000
    18  H    4.336290   2.685763   0.000000
    19  H    4.343334   4.351380   2.643766   0.000000
    20  H    2.689166   3.734369   3.694414   2.684140   0.000000
    21  H    2.703304   4.393702   4.327124   2.686047   1.791283
    22  H    4.681597   4.678445   4.760262   4.883630   5.823728
    23  H    2.273107   2.648721   4.982632   5.849764   4.792845
    24  H    4.581417   4.772495   6.995407   7.975092   7.177261
    25  H    6.114629   6.189497   7.763911   8.571792   8.457605
    26  H    6.137231   6.143135   6.854350   7.305047   7.902823
                   21         22         23         24         25
    21  H    0.000000
    22  H    4.827377   0.000000
    23  H    4.718297   4.306643   0.000000
    24  H    6.824681   4.949876   2.445082   0.000000
    25  H    7.711123   4.279781   4.274962   2.483677   0.000000
    26  H    6.897157   2.454204   4.946653   4.292209   2.479737
                   26
    26  H    0.000000
 Symmetry turned off by external request.
 Stoichiometry    C14H11N
 Framework group  C1[X(C14H11N)]
 Deg. of freedom    72
 Full point group                 C1      NOp   1
 Rotational constants (GHZ):      1.1344215      0.5148733      0.3910147
 Leave Link  202 at Fri Jan 31 18:15:32 2025, MaxMem=   134217728 cpu:         0.0
 (Enter /home/mkochman/programs/g09/l301.exe)
 Standard basis: STO-3G (5D, 7F)
 Ernie: Thresh=  0.10000D-02 Tol=  0.10000D-05 Strict=F.
    86 basis functions,   258 primitive gaussians,    86 cartesian basis functions
    51 alpha electrons       51 beta electrons
       nuclear repulsion energy       898.3519293306 Hartrees.
 IExCor=    0 DFT=F Ex=HF Corr=None ExCW=0 ScaHFX=  1.000000
 ScaDFX=  1.000000  1.000000  1.000000  1.000000 ScalE2=  1.000000  1.000000
 IRadAn=      0 IRanWt=     -1 IRanGd=            0 ICorTp=0 IEmpDi=  4
 NAtoms=   26 NActive=   26 NUniq=   26 SFac= 1.00D+00 NAtFMM=   60 NAOKFM=F Big=F
 Integral buffers will be    131072 words long.
 Raffenetti 1 integral format.
 Two-electron integral symmetry is turned off.
 Leave Link  301 at Fri Jan 31 18:15:32 2025, MaxMem=   134217728 cpu:         0.0
 (Enter /home/mkochman/programs/g09/l402.exe)
 External calculation of energy and first derivatives.
 Running external command "bash run_external.bash R"
         input file       "/home/mkochman/systems/Z_MRSF_fixed/B_opt_MECI/Gau-367249.EIn"
         output file      "/home/mkochman/systems/Z_MRSF_fixed/B_opt_MECI/Gau-367249.EOu"
         message file     "/home/mkochman/systems/Z_MRSF_fixed/B_opt_MECI/Gau-367249.EMs"
         fchk file        "/home/mkochman/systems/Z_MRSF_fixed/B_opt_MECI/Gau-367249.EFC"
         mat. el file     "/home/mkochman/systems/Z_MRSF_fixed/B_opt_MECI/Gau-367249.EUF"
 Recovered energy= -594.768132054     dipole=      0.000000000000      0.000000000000      0.000000000000
 Energy=    -594.768132     NIter=   0.
 Dipole moment=       0.000000       0.000000       0.000000
 Leave Link  402 at Fri Jan 31 18:25:21 2025, MaxMem=   134217728 cpu:         0.0
 (Enter /home/mkochman/programs/g09/l716.exe)
 Dipole        = 0.00000000D+00 0.00000000D+00 0.00000000D+00
 -------------------------------------------------------------------
 Center     Atomic                   Forces (Hartrees/Bohr)
 Number     Number              X              Y              Z
 -------------------------------------------------------------------
      1        6           0.058464334   -0.009265097    0.010194323
      2        6          -0.021832014   -0.039190759    0.005858944
      3        6          -0.025201557   -0.003840781   -0.009702004
      4        6           0.026138806    0.021901810    0.025076759
      5        6          -0.085445909    0.018327720   -0.045979474
      6        6           0.016786074    0.003477700    0.003839186
      7        6           0.002507988   -0.002722643    0.000025126
      8        6           0.019518180    0.012784973   -0.006858402
      9        7          -0.009186520   -0.004074704    0.009361852
     10        6           0.002495180    0.011635565    0.005182442
     11        6           0.003407582   -0.009051425   -0.000545002
     12        6          -0.001014705    0.001726647   -0.000496599
     13        6           0.005049983    0.001455581   -0.001996039
     14        6           0.000672011   -0.006041078    0.000986623
     15        6          -0.003013627    0.003050949   -0.002329460
     16        1           0.002481190    0.000926818    0.002091385
     17        1           0.002115026   -0.002417104    0.000252543
     18        1           0.002946864   -0.000138384    0.001812069
     19        1          -0.000526181    0.000656812   -0.000025320
     20        1           0.000658590    0.002593209   -0.001862854
     21        1           0.000305958   -0.001023725    0.003028608
     22        1           0.002469493   -0.000201995    0.001194248
     23        1          -0.000692795   -0.000033072    0.000627101
     24        1          -0.000077813   -0.000483808    0.000138884
     25        1           0.000275593   -0.000114133    0.000300817
     26        1           0.000749101    0.000038422   -0.000134796
 -------------------------------------------------------------------
 Cartesian Forces:  Max     0.085445909 RMS     0.015798689
 Leave Link  716 at Fri Jan 31 18:25:21 2025, MaxMem=   134217728 cpu:         0.0
 (Enter /home/mkochman/programs/g09/l103.exe)

 GradGradGradGradGradGradGradGradGradGradGradGradGradGradGradGradGradGrad
 Berny optimization.
 Using GEDIIS/GDIIS optimizer.
 FormGI is forming the generalized inverse of G from B-inverse, IUseBI=4.
 Internal  Forces:  Max     0.027323452 RMS     0.007210438
 Search for a local minimum.
 Step number   8 out of a maximum of  156
 All quantities printed in internal units (Hartrees-Bohrs-Radians)
 RMS Force = .72104D-02 SwitMx=.10000D-02 MixMth= 1
 Mixed Optimization -- RFO/linear search
 Update second derivatives using D2CorX and points    1    3    2    4    6
                                                      5    7    8
 DE= -5.67D-04 DEPred=-6.70D-04 R= 8.46D-01
 TightC=F SS=  1.41D+00  RLast= 1.38D-01 DXNew= 8.4090D-02 4.1533D-01
 Trust test= 8.46D-01 RLast= 1.38D-01 DXMaxT set to 8.41D-02
 ITU=  1  0 -1  1  0 -1  0  0
 Use linear search instead of GDIIS.
     Eigenvalues ---    0.00858   0.01258   0.01399   0.01456   0.01733
     Eigenvalues ---    0.02019   0.02082   0.02097   0.02110   0.02122
     Eigenvalues ---    0.02142   0.02148   0.02161   0.02175   0.02257
     Eigenvalues ---    0.02520   0.02823   0.03312   0.04439   0.04686
     Eigenvalues ---    0.05516   0.05884   0.05971   0.06080   0.06556
     Eigenvalues ---    0.07580   0.08396   0.09889   0.13579   0.13964
     Eigenvalues ---    0.14194   0.15276   0.15994   0.16000   0.16000
     Eigenvalues ---    0.16008   0.16045   0.17506   0.20609   0.22001
     Eigenvalues ---    0.22049   0.22524   0.23094   0.24828   0.25481
     Eigenvalues ---    0.26522   0.28243   0.29645   0.30744   0.34192
     Eigenvalues ---    0.34456   0.34777   0.35076   0.35242   0.35278
     Eigenvalues ---    0.35295   0.35303   0.35306   0.35447   0.36021
     Eigenvalues ---    0.36065   0.38035   0.41578   0.41851   0.45083
     Eigenvalues ---    0.45218   0.45806   0.46834   0.47687   1.15201
     Eigenvalues ---   41.16287 291.08179
 RFO step:  Lambda=-1.18421034D-03 EMin= 8.58249460D-03
 Quartic linear search produced a step of  0.03035.
 Maximum step size (   0.084) exceeded in Quadratic search.
    -- Step size scaled by   0.885
 Iteration  1 RMS(Cart)=  0.03524303 RMS(Int)=  0.00060054
 Iteration  2 RMS(Cart)=  0.00083945 RMS(Int)=  0.00018828
 Iteration  3 RMS(Cart)=  0.00000030 RMS(Int)=  0.00018828
 ITry= 1 IFail=0 DXMaxC= 1.65D-01 DCOld= 1.00D+10 DXMaxT= 8.41D-02 DXLimC= 3.00D+00 Rises=F
 Variable       Old X    -DE/DX   Delta X   Delta X   Delta X     New X
                                 (Linear)    (Quad)   (Total)
    R1        2.87248  -0.01155  -0.00025   0.00333   0.00319   2.87567
    R2        2.79170   0.01093  -0.00006  -0.00045  -0.00060   2.79110
    R3        3.43727   0.02195   0.00038   0.04689   0.04721   3.48448
    R4        2.75724   0.00520  -0.00004  -0.00372  -0.00375   2.75349
    R5        2.89275   0.01536  -0.00006  -0.00482  -0.00470   2.88805
    R6        2.63772   0.00639  -0.00011   0.00011  -0.00001   2.63771
    R7        2.87433  -0.00751   0.00024   0.00965   0.00985   2.88417
    R8        2.88806  -0.00466   0.00016   0.00627   0.00634   2.89440
    R9        2.04741   0.00055  -0.00002  -0.00077  -0.00079   2.04662
   R10        2.64165   0.01781  -0.00028  -0.00359  -0.00396   2.63769
   R11        2.03647   0.00161  -0.00004  -0.00149  -0.00153   2.03493
   R12        2.80165   0.01814  -0.00017  -0.00379  -0.00388   2.79777
   R13        2.04736  -0.00236  -0.00003  -0.00128  -0.00131   2.04606
   R14        2.89668   0.00090  -0.00001   0.00048   0.00047   2.89715
   R15        2.05108   0.00075  -0.00004  -0.00231  -0.00236   2.04873
   R16        2.06667  -0.00099  -0.00002  -0.00150  -0.00152   2.06515
   R17        2.06093   0.00201  -0.00001   0.00045   0.00044   2.06137
   R18        2.19230  -0.01356  -0.00032  -0.01590  -0.01622   2.17607
   R19        2.65399   0.00465  -0.00005   0.00072   0.00067   2.65466
   R20        2.66225   0.00112  -0.00001   0.00177   0.00177   2.66402
   R21        2.62879  -0.00015  -0.00001   0.00039   0.00038   2.62917
   R22        2.04021   0.00004  -0.00002  -0.00170  -0.00172   2.03850
   R23        2.61558   0.00447  -0.00007  -0.00231  -0.00239   2.61319
   R24        2.04674   0.00084  -0.00004  -0.00117  -0.00121   2.04553
   R25        2.63847  -0.00324  -0.00001  -0.00021  -0.00022   2.63825
   R26        2.04925   0.00051  -0.00002  -0.00057  -0.00059   2.04866
   R27        2.62568   0.00126  -0.00009  -0.00366  -0.00375   2.62193
   R28        2.04943   0.00024  -0.00001  -0.00023  -0.00024   2.04919
   R29        2.04880   0.00074  -0.00002  -0.00048  -0.00050   2.04830
    A1        1.88250  -0.00870  -0.00005  -0.01038  -0.01036   1.87214
    A2        1.76940  -0.01301  -0.00019  -0.02228  -0.02231   1.74710
    A3        2.21302   0.00751  -0.00005   0.00571   0.00559   2.21861
    A4        2.16108   0.00197   0.00011   0.00657   0.00663   2.16771
    A5        2.05911   0.01094   0.00017   0.01655   0.01666   2.07577
    A6        1.73112   0.01246   0.00024   0.01713   0.01699   1.74811
    A7        2.18361   0.00348   0.00050   0.02290   0.02231   2.20591
    A8        2.12093  -0.00841   0.00058   0.01131   0.01024   2.13117
    A9        1.86646   0.00305   0.00005   0.00544   0.00543   1.87188
   A10        2.09360  -0.00896   0.00008   0.00068   0.00074   2.09434
   A11        1.83920  -0.00587   0.00000  -0.00419  -0.00426   1.83493
   A12        2.08365   0.00440  -0.00002  -0.00038  -0.00055   2.08310
   A13        2.11153   0.00114  -0.00013  -0.00939  -0.00948   2.10205
   A14        1.57156   0.02403  -0.00021  -0.01205  -0.01227   1.55929
   A15        2.04938  -0.00870   0.00013   0.00541   0.00556   2.05495
   A16        1.82636   0.01976  -0.00028  -0.00833  -0.00864   1.81771
   A17        2.22537  -0.00759   0.00017   0.00578   0.00584   2.23121
   A18        2.22870  -0.01156   0.00010   0.00127   0.00137   2.23008
   A19        1.91193  -0.02732   0.00041   0.01289   0.01299   1.92492
   A20        2.18916   0.01205  -0.00020  -0.00084  -0.00159   2.18757
   A21        2.16425   0.01287  -0.00016  -0.00199  -0.00273   2.16152
   A22        1.56558   0.01144  -0.00031  -0.01983  -0.02003   1.54555
   A23        1.80420  -0.01092   0.00002  -0.00037  -0.00025   1.80395
   A24        2.04629   0.00647  -0.00001   0.00310   0.00293   2.04922
   A25        1.80562   0.00450  -0.00011  -0.00071  -0.00084   1.80479
   A26        2.07266  -0.00884   0.00022   0.00514   0.00522   2.07787
   A27        2.08436  -0.00043   0.00008   0.00605   0.00613   2.09049
   A28        1.68126   0.00340  -0.00003   0.00097   0.00079   1.68205
   A29        1.95013   0.00573   0.00002   0.00429   0.00438   1.95451
   A30        1.97088  -0.00721   0.00010   0.00235   0.00248   1.97336
   A31        1.97833  -0.00594  -0.00003  -0.00586  -0.00585   1.97248
   A32        1.95036   0.00371  -0.00004  -0.00057  -0.00056   1.94979
   A33        1.92316   0.00038  -0.00003  -0.00093  -0.00101   1.92215
   A34        2.09271   0.01416   0.00001   0.01199   0.01200   2.10472
   A35        2.12475  -0.00686   0.00006  -0.00393  -0.00388   2.12087
   A36        2.06480  -0.00726  -0.00007  -0.00799  -0.00806   2.05674
   A37        2.10371   0.00382   0.00007   0.00542   0.00549   2.10920
   A38        2.09515   0.00019   0.00000   0.00242   0.00242   2.09757
   A39        2.08432  -0.00401  -0.00007  -0.00783  -0.00790   2.07641
   A40        2.11011   0.00281   0.00003   0.00338   0.00341   2.11353
   A41        2.09874  -0.00154  -0.00002  -0.00248  -0.00250   2.09624
   A42        2.07428  -0.00127  -0.00001  -0.00092  -0.00094   2.07334
   A43        2.09645   0.00255   0.00000   0.00191   0.00191   2.09836
   A44        2.09034  -0.00125   0.00000  -0.00102  -0.00102   2.08933
   A45        2.09639  -0.00130   0.00000  -0.00089  -0.00089   2.09550
   A46        2.08945  -0.00370   0.00001  -0.00243  -0.00243   2.08702
   A47        2.09559   0.00186   0.00000   0.00107   0.00107   2.09666
   A48        2.09814   0.00185  -0.00001   0.00136   0.00135   2.09949
   A49        2.10170   0.00180  -0.00004  -0.00031  -0.00035   2.10135
   A50        2.08446  -0.00072   0.00002  -0.00026  -0.00024   2.08422
   A51        2.09699  -0.00107   0.00002   0.00057   0.00059   2.09758
   A52        3.14394   0.00448  -0.00013   0.01725   0.01713   3.16107
   A53        3.21249  -0.00177   0.00033   0.01773   0.01806   3.23055
    D1       -0.36082   0.00565   0.00029   0.02427   0.02465  -0.33617
    D2       -2.79661  -0.00028  -0.00142  -0.04056  -0.04238  -2.83899
    D3        0.60497  -0.00721   0.00024   0.01085   0.01129   0.61626
    D4       -1.83082  -0.01314  -0.00146  -0.05398  -0.05574  -1.88656
    D5        3.02104   0.00233   0.00022   0.01528   0.01570   3.03673
    D6        0.58524  -0.00361  -0.00148  -0.04955  -0.05133   0.53391
    D7       -0.18460  -0.00839  -0.00022  -0.02213  -0.02231  -0.20692
    D8       -2.67706  -0.00315  -0.00016  -0.01430  -0.01438  -2.69144
    D9        2.72557  -0.00418  -0.00018  -0.01351  -0.01376   2.71181
   D10        0.23311   0.00106  -0.00012  -0.00569  -0.00583   0.22728
   D11        0.08524   0.00749  -0.00022  -0.00044  -0.00074   0.08450
   D12        2.41649   0.00619  -0.00018  -0.00483  -0.00511   2.41138
   D13       -2.41079  -0.00046  -0.00011  -0.00079  -0.00087  -2.41166
   D14       -0.07954  -0.00176  -0.00007  -0.00519  -0.00523  -0.08477
   D15        0.09441  -0.00029  -0.00047  -0.03238  -0.03290   0.06151
   D16       -3.09416   0.00050  -0.00045  -0.03085  -0.03134  -3.12550
   D17       -2.77107  -0.00297  -0.00053  -0.04058  -0.04113  -2.81220
   D18        0.32355  -0.00218  -0.00051  -0.03905  -0.03957   0.28398
   D19        2.40801   0.00223  -0.00064  -0.04140  -0.04199   2.36602
   D20       -0.78056   0.00302  -0.00062  -0.03987  -0.04043  -0.82099
   D21       -1.02732  -0.01036  -0.00005  -0.01349  -0.01377  -1.04108
   D22        0.78371  -0.00352  -0.00024  -0.01907  -0.01946   0.76425
   D23        3.11653  -0.00906  -0.00012  -0.00845  -0.00870   3.10784
   D24        1.44241   0.00122   0.00153   0.05429   0.05572   1.49813
   D25       -3.02976   0.00807   0.00133   0.04871   0.05003  -2.97973
   D26       -0.69693   0.00253   0.00146   0.05933   0.06079  -0.63614
   D27        0.44811  -0.00885   0.00018   0.02447   0.02451   0.47262
   D28       -2.76885  -0.00082   0.00007   0.00696   0.00695  -2.76190
   D29        2.89397  -0.00928  -0.00005   0.00405   0.00391   2.89788
   D30       -0.32300  -0.00125  -0.00016  -0.01346  -0.01364  -0.33664
   D31        0.64200   0.00995   0.00003   0.00925   0.00931   0.65131
   D32        2.70607   0.00693   0.00000   0.00459   0.00460   2.71067
   D33       -1.39742   0.00636   0.00006   0.00859   0.00869  -1.38872
   D34       -0.72468   0.00121  -0.00010  -0.01039  -0.01046  -0.73515
   D35        1.33939  -0.00180  -0.00014  -0.01505  -0.01518   1.32421
   D36       -2.76410  -0.00237  -0.00008  -0.01105  -0.01108  -2.77518
   D37        3.12638   0.00011   0.00007   0.00595   0.00598   3.13236
   D38       -1.09273  -0.00291   0.00003   0.00129   0.00126  -1.09147
   D39        1.08697  -0.00348   0.00009   0.00529   0.00536   1.09233
   D40       -0.82311   0.00853  -0.00005  -0.01606  -0.01618  -0.83929
   D41        2.12247  -0.00363   0.00019   0.03854   0.03879   2.16126
   D42        0.05021   0.01238  -0.00019  -0.03006  -0.03025   0.01995
   D43        2.99578   0.00021   0.00005   0.02455   0.02472   3.02050
   D44       -3.01582   0.00409  -0.00009  -0.01277  -0.01298  -3.02879
   D45       -0.07024  -0.00808   0.00016   0.04183   0.04200  -0.02824
   D46        1.28399  -0.02048   0.00007   0.01894   0.01926   1.30326
   D47       -0.52564  -0.01228   0.00013   0.02422   0.02440  -0.50124
   D48       -2.88235  -0.00839  -0.00006   0.01163   0.01165  -2.87070
   D49       -1.66498  -0.00851  -0.00016  -0.03484  -0.03484  -1.69982
   D50        2.80857  -0.00031  -0.00010  -0.02956  -0.02971   2.77886
   D51        0.45186   0.00358  -0.00029  -0.04215  -0.04245   0.40941
   D52       -0.88091   0.00306   0.00024   0.01244   0.01263  -0.86828
   D53       -2.92261  -0.00328   0.00023   0.00903   0.00922  -2.91339
   D54        1.17483  -0.00210   0.00033   0.01539   0.01564   1.19047
   D55        0.74127   0.01355  -0.00011  -0.00882  -0.00882   0.73245
   D56       -1.30043   0.00721  -0.00012  -0.01223  -0.01223  -1.31266
   D57        2.79701   0.00839  -0.00002  -0.00587  -0.00582   2.79120
   D58        3.09144   0.00494   0.00016   0.00334   0.00349   3.09493
   D59        1.04974  -0.00140   0.00016  -0.00007   0.00009   1.04983
   D60       -1.13601  -0.00022   0.00025   0.00629   0.00650  -1.12950
   D61        3.08194   0.00136  -0.00001  -0.00069  -0.00070   3.08125
   D62       -0.05492   0.00148  -0.00009  -0.00351  -0.00361  -0.05853
   D63       -0.01428   0.00062  -0.00003  -0.00226  -0.00229  -0.01657
   D64        3.13204   0.00073  -0.00012  -0.00508  -0.00520   3.12684
   D65       -3.09492  -0.00141   0.00001  -0.00041  -0.00040  -3.09532
   D66        0.05809  -0.00131   0.00002   0.00132   0.00135   0.05944
   D67        0.00042  -0.00007   0.00003   0.00162   0.00164   0.00206
   D68       -3.12975   0.00003   0.00005   0.00335   0.00339  -3.12636
   D69        0.01779  -0.00073   0.00001   0.00104   0.00106   0.01885
   D70       -3.13327  -0.00006   0.00000   0.00075   0.00076  -3.13252
   D71       -3.12850  -0.00084   0.00009   0.00387   0.00396  -3.12454
   D72        0.00363  -0.00017   0.00009   0.00357   0.00366   0.00728
   D73        0.01003  -0.00031   0.00000   0.00027   0.00027   0.01029
   D74       -3.13422  -0.00010   0.00002   0.00132   0.00134  -3.13288
   D75        3.14036  -0.00041  -0.00002  -0.00145  -0.00147   3.13889
   D76       -0.00389  -0.00020   0.00001  -0.00040  -0.00040  -0.00429
   D77       -0.00670   0.00016  -0.00002  -0.00156  -0.00158  -0.00828
   D78        3.13950   0.00001   0.00000  -0.00046  -0.00046   3.13904
   D79        3.13756  -0.00005  -0.00005  -0.00261  -0.00266   3.13490
   D80        0.00057  -0.00020  -0.00003  -0.00151  -0.00154  -0.00097
   D81       -0.00716   0.00040   0.00002   0.00096   0.00098  -0.00618
   D82       -3.13921  -0.00028   0.00002   0.00126   0.00128  -3.13793
   D83        3.12983   0.00054   0.00000  -0.00014  -0.00015   3.12968
   D84       -0.00223  -0.00013   0.00001   0.00015   0.00016  -0.00207
         Item               Value     Threshold  Converged?
 Maximum Force            0.027323     0.000450     NO 
 RMS     Force            0.007210     0.000300     NO 
 Maximum Displacement     0.164938     0.001800     NO 
 RMS     Displacement     0.035271     0.001200     NO 
 Predicted change in Energy=-6.332864D-04
 GradGradGradGradGradGradGradGradGradGradGradGradGradGradGradGradGradGrad

 Leave Link  103 at Fri Jan 31 18:25:21 2025, MaxMem=   134217728 cpu:         0.0
 (Enter /home/mkochman/programs/g09/l202.exe)
                          Input orientation:                          
 ---------------------------------------------------------------------
 Center     Atomic      Atomic             Coordinates (Angstroms)
 Number     Number       Type             X           Y           Z
 ---------------------------------------------------------------------
      1          6           0       -0.007672    0.964490    1.079056
      2          6           0        0.117737    2.436240    0.713124
      3          6           0       -1.190497    0.829370    1.953214
      4          6           0       -1.742473    0.644484    0.542348
      5          6           0       -1.805366    1.940560    0.028055
      6          6           0       -1.300648    2.913062    1.023761
      7          6           0       -1.613822    2.242220    2.366263
      8          6           0        0.865001    2.967055   -0.339556
      9          7           0        1.522498    3.468480   -1.140986
     10          6           0        0.992863   -0.077396    0.888021
     11          6           0        2.263559    0.236583    0.377954
     12          6           0        0.743050   -1.415283    1.255453
     13          6           0        1.717780   -2.386869    1.120642
     14          6           0        2.979624   -2.052587    0.625558
     15          6           0        3.246543   -0.740961    0.260235
     16          1           0       -1.251571    0.009984    2.658778
     17          1           0       -1.945731   -0.279696    0.028380
     18          1           0       -2.051281    2.197250   -0.994653
     19          1           0       -1.514415    3.966907    0.885660
     20          1           0       -2.672867    2.290890    2.631461
     21          1           0       -1.005393    2.651754    3.173735
     22          1           0        2.491051    1.245773    0.072283
     23          1           0       -0.227973   -1.700656    1.639337
     24          1           0        1.498712   -3.410480    1.402617
     25          1           0        3.743561   -2.815287    0.522725
     26          1           0        4.221746   -0.471232   -0.128471
 ---------------------------------------------------------------------
                    Distance matrix (angstroms):
                    1          2          3          4          5
     1  C    0.000000
     2  C    1.521736   0.000000
     3  C    1.476985   2.414815   0.000000
     4  C    1.843906   2.588423   1.526238   0.000000
     5  C    2.299787   2.100796   2.306305   1.395803   0.000000
     6  C    2.339183   1.528290   2.284248   2.360808   1.480517
     7  C    2.422646   2.401834   1.531652   2.428163   2.365354
     8  C    2.604667   1.395817   3.748542   3.601530   2.884388
     9  N    3.679670   2.544916   4.888693   4.633422   3.843940
    10  C    1.457082   2.667358   2.593052   2.850028   3.555527
    11  C    2.485937   3.091178   3.842310   4.030099   4.425169
    12  C    2.501603   3.939463   3.043672   3.305901   4.388920
    13  C    3.769684   5.097900   4.415364   4.636472   5.686207
    14  C    4.269935   5.324249   5.240062   5.438686   6.260860
    15  C    3.764166   4.482091   5.001944   5.185492   5.724181
    16  H    2.225733   3.398130   1.083025   2.263371   3.309761
    17  H    2.531401   3.478948   2.346357   1.076841   2.224689
    18  H    3.161693   2.770967   3.361839   2.206540   1.082726
    19  H    3.364846   2.244245   3.329975   3.347891   2.219509
    20  H    3.357465   3.389486   2.189403   2.817922   2.766408
    21  H    2.868796   2.713387   2.201140   3.390666   3.322808
    22  H    2.708565   2.731393   4.155128   4.301770   4.352457
    23  H    2.732297   4.253386   2.725069   2.999462   4.282856
    24  H    4.638345   6.047034   5.050874   5.261946   6.437390
    25  H    5.354247   6.384464   6.298789   6.485905   7.324846
    26  H    4.626812   5.099467   5.942840   6.104647   6.493637
                    6          7          8          9         10
     6  C    0.000000
     7  C    1.533107   0.000000
     8  C    2.559607   3.740509   0.000000
     9  N    3.600663   4.862202   1.151528   0.000000
    10  C    3.771134   3.789541   3.285115   4.119541   0.000000
    11  C    4.503796   4.796878   3.150598   3.647124   1.404785
    12  C    4.792176   4.490665   4.665171   5.495599   1.409736
    13  C    6.099964   5.837774   5.614617   6.279985   2.431725
    14  C    6.567873   6.524964   5.531716   5.977130   2.813803
    15  C    5.883180   6.079299   4.447570   4.759743   2.431771
    16  H    3.332199   2.280278   4.713190   5.839081   2.860192
    17  H    3.405968   3.454840   4.310103   5.238783   3.068426
    18  H    2.269323   3.389564   3.086495   3.795962   4.240906
    19  H    1.084140   2.275217   2.857006   3.684910   4.758449
    20  H    2.203357   1.092829   4.669118   5.763607   4.699568
    21  H    2.185828   1.090832   3.992619   5.066961   4.082373
    22  H    4.249958   4.806790   2.403427   2.711189   2.158882
    23  H    4.776605   4.242083   5.186342   6.124893   2.165615
    24  H    6.925831   6.524530   6.641515   7.334206   3.410300
    25  H    7.649121   7.594640   6.516526   6.869264   3.898183
    26  H    6.578595   6.902200   4.809793   4.881850   3.407939
                   11         12         13         14         15
    11  C    0.000000
    12  C    2.410522   0.000000
    13  C    2.780641   1.382842   0.000000
    14  C    2.411297   2.409395   1.396103   0.000000
    15  C    1.391297   2.777165   2.405500   1.387468   0.000000
    16  H    4.196385   2.824751   4.114342   5.127493   5.152665
    17  H    4.255216   3.166197   4.365148   5.268670   5.217876
    18  H    4.934178   5.091332   6.300352   6.782050   6.186660
    19  H    5.333496   5.848151   7.132515   7.516538   6.724724
    20  H    5.802309   5.224712   6.591039   7.405410   7.060755
    21  H    4.933102   4.824692   6.084290   6.671161   6.170734
    22  H    1.078727   3.396560   3.859157   3.379940   2.133825
    23  H    3.398782   1.082447   2.127413   3.382349   3.859430
    24  H    3.864711   2.138573   1.084103   2.154251   3.389142
    25  H    3.394889   3.391160   2.155188   1.084383   2.149129
    26  H    2.142886   3.861063   3.391135   2.147583   1.083913
                   16         17         18         19         20
    16  H    0.000000
    17  H    2.735830   0.000000
    18  H    4.332577   2.681977   0.000000
    19  H    4.343993   4.353689   2.637326   0.000000
    20  H    2.687632   3.729970   3.680196   2.683070   0.000000
    21  H    2.702727   4.401238   4.321563   2.687753   1.790182
    22  H    4.714271   4.691909   4.761978   4.910185   5.857279
    23  H    2.239040   2.750454   5.045396   5.860395   4.784795
    24  H    4.565257   4.853300   7.056627   7.985739   7.170618
    25  H    6.123415   6.248331   7.810772   8.589307   8.467016
    26  H    6.160968   6.172443   6.871821   7.323188   7.923524
                   21         22         23         24         25
    21  H    0.000000
    22  H    4.880666   0.000000
    23  H    4.679982   4.304671   0.000000
    24  H    6.793974   4.943199   2.441511   0.000000
    25  H    7.711611   4.273627   4.273442   2.483508   0.000000
    26  H    6.926802   2.446163   4.943342   4.289327   2.479378
                   26
    26  H    0.000000
 Symmetry turned off by external request.
 Stoichiometry    C14H11N
 Framework group  C1[X(C14H11N)]
 Deg. of freedom    72
 Full point group                 C1      NOp   1
 Rotational constants (GHZ):      1.1305042      0.5119073      0.3875077
 Leave Link  202 at Fri Jan 31 18:25:21 2025, MaxMem=   134217728 cpu:         0.0
 (Enter /home/mkochman/programs/g09/l301.exe)
 Standard basis: STO-3G (5D, 7F)
 Ernie: Thresh=  0.10000D-02 Tol=  0.10000D-05 Strict=F.
    86 basis functions,   258 primitive gaussians,    86 cartesian basis functions
    51 alpha electrons       51 beta electrons
       nuclear repulsion energy       896.9522009803 Hartrees.
 IExCor=    0 DFT=F Ex=HF Corr=None ExCW=0 ScaHFX=  1.000000
 ScaDFX=  1.000000  1.000000  1.000000  1.000000 ScalE2=  1.000000  1.000000
 IRadAn=      0 IRanWt=     -1 IRanGd=            0 ICorTp=0 IEmpDi=  4
 NAtoms=   26 NActive=   26 NUniq=   26 SFac= 1.00D+00 NAtFMM=   60 NAOKFM=F Big=F
 Integral buffers will be    131072 words long.
 Raffenetti 1 integral format.
 Two-electron integral symmetry is turned off.
 Leave Link  301 at Fri Jan 31 18:25:21 2025, MaxMem=   134217728 cpu:         0.0
 (Enter /home/mkochman/programs/g09/l402.exe)
 External calculation of energy and first derivatives.
 Running external command "bash run_external.bash R"
         input file       "/home/mkochman/systems/Z_MRSF_fixed/B_opt_MECI/Gau-367249.EIn"
         output file      "/home/mkochman/systems/Z_MRSF_fixed/B_opt_MECI/Gau-367249.EOu"
         message file     "/home/mkochman/systems/Z_MRSF_fixed/B_opt_MECI/Gau-367249.EMs"
         fchk file        "/home/mkochman/systems/Z_MRSF_fixed/B_opt_MECI/Gau-367249.EFC"
         mat. el file     "/home/mkochman/systems/Z_MRSF_fixed/B_opt_MECI/Gau-367249.EUF"
 Recovered energy= -594.768185619     dipole=      0.000000000000      0.000000000000      0.000000000000
 Energy=    -594.768186     NIter=   0.
 Dipole moment=       0.000000       0.000000       0.000000
 Leave Link  402 at Fri Jan 31 18:35:35 2025, MaxMem=   134217728 cpu:         0.0
 (Enter /home/mkochman/programs/g09/l716.exe)
 Dipole        = 0.00000000D+00 0.00000000D+00 0.00000000D+00
 -------------------------------------------------------------------
 Center     Atomic                   Forces (Hartrees/Bohr)
 Number     Number              X              Y              Z
 -------------------------------------------------------------------
      1        6          -0.072976252    0.017214916   -0.008178971
      2        6           0.016020300    0.035937536   -0.026233351
      3        6           0.026655695    0.005812670    0.012689629
      4        6          -0.024476599   -0.046811776   -0.016245729
      5        6           0.110449215    0.006609471    0.045769971
      6        6          -0.025740642   -0.010438889    0.001773092
      7        6          -0.002007682    0.003843564    0.000138418
      8        6          -0.037029427   -0.025137252    0.037172282
      9        7           0.027772023    0.017827482   -0.035403243
     10        6          -0.002772975   -0.015171027   -0.009352399
     11        6          -0.004663847    0.012314058   -0.000393191
     12        6          -0.000055133   -0.001648940    0.002172214
     13        6          -0.006782599   -0.002983402    0.003023707
     14        6          -0.000329131    0.006186897   -0.001503238
     15        6           0.004353453   -0.002855241    0.002085239
     16        1          -0.002950874   -0.001650672   -0.001767485
     17        1          -0.000935654    0.001751963   -0.000229595
     18        1          -0.000997927    0.001110499   -0.003042105
     19        1           0.000994325   -0.000094055   -0.000528168
     20        1          -0.001083915   -0.004432873    0.002655151
     21        1           0.000336823    0.000857894   -0.002874303
     22        1          -0.002679252    0.001431017   -0.001178276
     23        1          -0.000167504   -0.000159728   -0.000472671
     24        1          -0.000074378    0.000187459    0.000066984
     25        1          -0.000141650   -0.000206939   -0.000190705
     26        1          -0.000670077    0.000480281    0.000060200
 -------------------------------------------------------------------
 Cartesian Forces:  Max     0.110449215 RMS     0.020713478
 Leave Link  716 at Fri Jan 31 18:35:35 2025, MaxMem=   134217728 cpu:         0.0
 (Enter /home/mkochman/programs/g09/l103.exe)

 GradGradGradGradGradGradGradGradGradGradGradGradGradGradGradGradGradGrad
 Berny optimization.
 Using GEDIIS/GDIIS optimizer.
 FormGI is forming the generalized inverse of G from B-inverse, IUseBI=4.
 Internal  Forces:  Max     0.048260278 RMS     0.009750850
 Search for a local minimum.
 Step number   9 out of a maximum of  156
 All quantities printed in internal units (Hartrees-Bohrs-Radians)
 RMS Force = .97508D-02 SwitMx=.10000D-02 MixMth= 1
 Mixed Optimization -- RFO/linear search
 Update second derivatives using D2CorX and points    1    3    2    4    6
                                                      5    7    8    9
 DE= -5.36D-05 DEPred=-6.33D-04 R= 8.46D-02
 Trust test= 8.46D-02 RLast= 2.18D-01 DXMaxT set to 5.00D-02
 ITU= -1  1  0 -1  1  0 -1  0  0
 Use linear search instead of GDIIS.
     Eigenvalues ---    0.00427   0.01238   0.01393   0.01568   0.01733
     Eigenvalues ---    0.01890   0.02034   0.02092   0.02111   0.02122
     Eigenvalues ---    0.02141   0.02148   0.02161   0.02175   0.02297
     Eigenvalues ---    0.02566   0.02661   0.03264   0.04666   0.05412
     Eigenvalues ---    0.05683   0.05856   0.06101   0.06200   0.06602
     Eigenvalues ---    0.07657   0.08537   0.10098   0.13674   0.14263
     Eigenvalues ---    0.15424   0.15607   0.15996   0.16000   0.16000
     Eigenvalues ---    0.16007   0.16047   0.19582   0.20423   0.22009
     Eigenvalues ---    0.22205   0.23016   0.24014   0.24829   0.25983
     Eigenvalues ---    0.26626   0.28181   0.29927   0.31578   0.34298
     Eigenvalues ---    0.34519   0.35068   0.35238   0.35270   0.35285
     Eigenvalues ---    0.35299   0.35306   0.35372   0.35736   0.36114
     Eigenvalues ---    0.37907   0.40704   0.41809   0.44048   0.45090
     Eigenvalues ---    0.45721   0.46813   0.47507   0.60480   1.72770
     Eigenvalues ---   41.68415 181.96279
 RFO step:  Lambda=-2.05910949D-03 EMin= 4.26695618D-03
 Quartic linear search produced a step of -0.42804.
 Maximum step size (   0.050) exceeded in Quadratic search.
    -- Step size scaled by   0.294
 Iteration  1 RMS(Cart)=  0.00749177 RMS(Int)=  0.00007756
 Iteration  2 RMS(Cart)=  0.00007450 RMS(Int)=  0.00005815
 Iteration  3 RMS(Cart)=  0.00000001 RMS(Int)=  0.00005815
 ITry= 1 IFail=0 DXMaxC= 2.77D-02 DCOld= 1.00D+10 DXMaxT= 5.00D-02 DXLimC= 3.00D+00 Rises=F
 Variable       Old X    -DE/DX   Delta X   Delta X   Delta X     New X
                                 (Linear)    (Quad)   (Total)
    R1        2.87567   0.01030  -0.00136  -0.00522  -0.00661   2.86905
    R2        2.79110  -0.01121   0.00026  -0.00230  -0.00201   2.78908
    R3        3.48448  -0.03553  -0.02021   0.02347   0.00328   3.48776
    R4        2.75349  -0.00715   0.00161  -0.00219  -0.00058   2.75290
    R5        2.88805  -0.01998   0.00201  -0.00175   0.00021   2.88826
    R6        2.63771  -0.00905   0.00000  -0.00286  -0.00285   2.63486
    R7        2.88417   0.00719  -0.00421   0.00728   0.00309   2.88726
    R8        2.89440   0.00424  -0.00271   0.00238  -0.00032   2.89408
    R9        2.04662   0.00026   0.00034  -0.00023   0.00011   2.04673
   R10        2.63769   0.00303   0.00170  -0.00047   0.00126   2.63894
   R11        2.03493  -0.00122   0.00066  -0.00098  -0.00033   2.03461
   R12        2.79777  -0.02936   0.00166  -0.00633  -0.00470   2.79307
   R13        2.04606   0.00337   0.00056  -0.00019   0.00037   2.04643
   R14        2.89715   0.00062  -0.00020   0.00062   0.00041   2.89756
   R15        2.04873  -0.00022   0.00101  -0.00120  -0.00019   2.04854
   R16        2.06515   0.00150   0.00065  -0.00063   0.00003   2.06517
   R17        2.06137  -0.00162  -0.00019   0.00017  -0.00002   2.06135
   R18        2.17607   0.04826   0.00694  -0.00426   0.00269   2.17876
   R19        2.65466  -0.00536  -0.00029  -0.00026  -0.00055   2.65411
   R20        2.66402  -0.00033  -0.00076   0.00090   0.00014   2.66416
   R21        2.62917   0.00107  -0.00016   0.00023   0.00007   2.62924
   R22        2.03850   0.00110   0.00073  -0.00088  -0.00015   2.03835
   R23        2.61319  -0.00453   0.00102  -0.00177  -0.00074   2.61245
   R24        2.04553   0.00003   0.00052  -0.00065  -0.00013   2.04540
   R25        2.63825   0.00590   0.00009   0.00055   0.00065   2.63890
   R26        2.04866  -0.00014   0.00025  -0.00032  -0.00006   2.04859
   R27        2.62193   0.00127   0.00160  -0.00156   0.00004   2.62198
   R28        2.04919   0.00006   0.00010  -0.00013  -0.00003   2.04916
   R29        2.04830  -0.00051   0.00021  -0.00033  -0.00012   2.04818
    A1        1.87214   0.01110   0.00444  -0.00042   0.00402   1.87616
    A2        1.74710   0.01680   0.00955  -0.00899   0.00050   1.74760
    A3        2.21861  -0.00881  -0.00239   0.00070  -0.00168   2.21693
    A4        2.16771  -0.00291  -0.00284   0.00137  -0.00147   2.16624
    A5        2.07577  -0.01582  -0.00713   0.00505  -0.00206   2.07371
    A6        1.74811  -0.01349  -0.00727   0.00652  -0.00065   1.74746
    A7        2.20591  -0.00127  -0.00955   0.01906   0.00977   2.21568
    A8        2.13117   0.01030  -0.00438   0.01300   0.00910   2.14026
    A9        1.87188  -0.00356  -0.00232   0.00116  -0.00115   1.87074
   A10        2.09434   0.01226  -0.00032   0.00170   0.00139   2.09573
   A11        1.83493   0.01045   0.00183  -0.00120   0.00066   1.83559
   A12        2.08310  -0.00559   0.00023  -0.00084  -0.00054   2.08256
   A13        2.10205  -0.00251   0.00406  -0.00486  -0.00082   2.10123
   A14        1.55929  -0.03222   0.00525  -0.01041  -0.00516   1.55413
   A15        2.05495   0.00907  -0.00238   0.00182  -0.00057   2.05438
   A16        1.81771  -0.02686   0.00370  -0.00797  -0.00425   1.81346
   A17        2.23121   0.00930  -0.00250   0.00410   0.00162   2.23283
   A18        2.23008   0.01659  -0.00059   0.00255   0.00196   2.23203
   A19        1.92492   0.02832  -0.00556   0.00915   0.00371   1.92863
   A20        2.18757  -0.01180   0.00068  -0.00304  -0.00214   2.18543
   A21        2.16152  -0.01440   0.00117  -0.00403  -0.00262   2.15890
   A22        1.54555  -0.01881   0.00858  -0.01256  -0.00402   1.54153
   A23        1.80395   0.01436   0.00010   0.00235   0.00243   1.80639
   A24        2.04922  -0.00702  -0.00126  -0.00135  -0.00256   2.04667
   A25        1.80479   0.00002   0.00036  -0.00041  -0.00005   1.80474
   A26        2.07787   0.00858  -0.00223   0.00372   0.00154   2.07942
   A27        2.09049  -0.00037  -0.00262   0.00413   0.00150   2.09198
   A28        1.68205  -0.00370  -0.00034  -0.00044  -0.00072   1.68133
   A29        1.95451  -0.00667  -0.00187   0.00031  -0.00159   1.95292
   A30        1.97336   0.00721  -0.00106   0.00153   0.00046   1.97382
   A31        1.97248   0.00765   0.00250  -0.00067   0.00182   1.97431
   A32        1.94979  -0.00434   0.00024  -0.00040  -0.00018   1.94962
   A33        1.92215  -0.00026   0.00043  -0.00030   0.00015   1.92230
   A34        2.10472  -0.01692  -0.00514   0.00424  -0.00089   2.10382
   A35        2.12087   0.00602   0.00166  -0.00219  -0.00053   2.12034
   A36        2.05674   0.01085   0.00345  -0.00210   0.00135   2.05809
   A37        2.10920  -0.00583  -0.00235   0.00163  -0.00072   2.10848
   A38        2.09757   0.00028  -0.00104   0.00147   0.00043   2.09800
   A39        2.07641   0.00555   0.00338  -0.00310   0.00029   2.07670
   A40        2.11353  -0.00401  -0.00146   0.00103  -0.00043   2.11310
   A41        2.09624   0.00205   0.00107  -0.00096   0.00010   2.09635
   A42        2.07334   0.00196   0.00040  -0.00008   0.00032   2.07366
   A43        2.09836  -0.00369  -0.00082   0.00007  -0.00075   2.09761
   A44        2.08933   0.00170   0.00043  -0.00011   0.00033   2.08965
   A45        2.09550   0.00200   0.00038   0.00004   0.00042   2.09592
   A46        2.08702   0.00489   0.00104   0.00003   0.00107   2.08810
   A47        2.09666  -0.00262  -0.00046  -0.00019  -0.00065   2.09601
   A48        2.09949  -0.00226  -0.00058   0.00016  -0.00042   2.09907
   A49        2.10135  -0.00221   0.00015  -0.00067  -0.00052   2.10082
   A50        2.08422   0.00045   0.00010  -0.00016  -0.00006   2.08416
   A51        2.09758   0.00176  -0.00025   0.00084   0.00059   2.09817
   A52        3.16107  -0.00556  -0.00733   0.00950   0.00217   3.16323
   A53        3.23055  -0.00548  -0.00773  -0.01490  -0.02263   3.20793
    D1       -0.33617  -0.00444  -0.01055   0.01586   0.00529  -0.33088
    D2       -2.83899  -0.00134   0.01814  -0.04174  -0.02345  -2.86244
    D3        0.61626   0.01234  -0.00483   0.01088   0.00599   0.62225
    D4       -1.88656   0.01544   0.02386  -0.04671  -0.02275  -1.90931
    D5        3.03673  -0.00168  -0.00672   0.00809   0.00130   3.03803
    D6        0.53391   0.00142   0.02197  -0.04951  -0.02744   0.50647
    D7       -0.20692   0.00917   0.00955  -0.01293  -0.00340  -0.21032
    D8       -2.69144   0.00286   0.00616  -0.00832  -0.00221  -2.69365
    D9        2.71181   0.00546   0.00589  -0.00554   0.00037   2.71218
   D10        0.22728  -0.00086   0.00250  -0.00093   0.00157   0.22885
   D11        0.08450  -0.01020   0.00032  -0.00565  -0.00532   0.07918
   D12        2.41138  -0.00842   0.00219  -0.00906  -0.00684   2.40454
   D13       -2.41166   0.00024   0.00037  -0.00156  -0.00120  -2.41286
   D14       -0.08477   0.00203   0.00224  -0.00496  -0.00273  -0.08750
   D15        0.06151   0.00111   0.01408  -0.01656  -0.00246   0.05905
   D16       -3.12550   0.00005   0.01341  -0.01782  -0.00439  -3.12989
   D17       -2.81220   0.00283   0.01761  -0.02532  -0.00771  -2.81991
   D18        0.28398   0.00177   0.01694  -0.02658  -0.00964   0.27434
   D19        2.36602  -0.00356   0.01797  -0.02496  -0.00701   2.35901
   D20       -0.82099  -0.00461   0.01730  -0.02622  -0.00894  -0.82992
   D21       -1.04108   0.00488   0.00589  -0.01021  -0.00424  -1.04532
   D22        0.76425   0.00087   0.00833  -0.01356  -0.00518   0.75907
   D23        3.10784   0.00820   0.00372  -0.00665  -0.00289   3.10495
   D24        1.49813  -0.00308  -0.02385   0.04717   0.02339   1.52152
   D25       -2.97973  -0.00709  -0.02141   0.04382   0.02245  -2.95728
   D26       -0.63614   0.00024  -0.02602   0.05073   0.02473  -0.61141
   D27        0.47262   0.00972  -0.01049   0.01332   0.00289   0.47551
   D28       -2.76190  -0.00044  -0.00298  -0.00130  -0.00424  -2.76615
   D29        2.89788   0.01209  -0.00167   0.00345   0.00181   2.89969
   D30       -0.33664   0.00192   0.00584  -0.01117  -0.00532  -0.34196
   D31        0.65131  -0.01380  -0.00399   0.00340  -0.00061   0.65071
   D32        2.71067  -0.00933  -0.00197   0.00251   0.00054   2.71121
   D33       -1.38872  -0.00934  -0.00372   0.00357  -0.00018  -1.38890
   D34       -0.73515   0.00013   0.00448  -0.00620  -0.00174  -0.73689
   D35        1.32421   0.00460   0.00650  -0.00709  -0.00060   1.32362
   D36       -2.77518   0.00460   0.00474  -0.00604  -0.00131  -2.77649
   D37        3.13236  -0.00080  -0.00256   0.00174  -0.00081   3.13155
   D38       -1.09147   0.00367  -0.00054   0.00086   0.00034  -1.09113
   D39        1.09233   0.00367  -0.00229   0.00191  -0.00038   1.09195
   D40       -0.83929  -0.01415   0.00693  -0.00711  -0.00016  -0.83945
   D41        2.16126   0.00131  -0.01660   0.00855  -0.00807   2.15318
   D42        0.01995  -0.01583   0.01295  -0.01567  -0.00271   0.01724
   D43        3.02050  -0.00038  -0.01058  -0.00001  -0.01063   3.00987
   D44       -3.02879  -0.00515   0.00556  -0.00117   0.00444  -3.02435
   D45       -0.02824   0.01030  -0.01798   0.01450  -0.00348  -0.03172
   D46        1.30326   0.02771  -0.00825   0.01173   0.00340   1.30666
   D47       -0.50124   0.01743  -0.01044   0.01233   0.00186  -0.49938
   D48       -2.87070   0.01012  -0.00499   0.00332  -0.00170  -2.87240
   D49       -1.69982   0.01236   0.01491  -0.00372   0.01114  -1.68868
   D50        2.77886   0.00208   0.01271  -0.00313   0.00960   2.78846
   D51        0.40941  -0.00524   0.01817  -0.01213   0.00604   0.41545
   D52       -0.86828  -0.00040  -0.00541   0.00861   0.00322  -0.86506
   D53       -2.91339   0.00655  -0.00395   0.00873   0.00479  -2.90859
   D54        1.19047   0.00438  -0.00669   0.00997   0.00331   1.19378
   D55        0.73245  -0.01674   0.00378  -0.00418  -0.00045   0.73200
   D56       -1.31266  -0.00979   0.00524  -0.00407   0.00113  -1.31153
   D57        2.79120  -0.01196   0.00249  -0.00282  -0.00036   2.79084
   D58        3.09493  -0.00440  -0.00150   0.00466   0.00316   3.09810
   D59        1.04983   0.00255  -0.00004   0.00478   0.00474   1.05456
   D60       -1.12950   0.00037  -0.00278   0.00602   0.00325  -1.12625
   D61        3.08125  -0.00165   0.00030  -0.00109  -0.00079   3.08045
   D62       -0.05853  -0.00161   0.00154  -0.00137   0.00018  -0.05835
   D63       -0.01657  -0.00055   0.00098   0.00013   0.00111  -0.01546
   D64        3.12684  -0.00051   0.00223  -0.00014   0.00209   3.12893
   D65       -3.09532   0.00168   0.00017   0.00062   0.00079  -3.09453
   D66        0.05944   0.00163  -0.00058   0.00205   0.00147   0.06092
   D67        0.00206  -0.00005  -0.00070  -0.00044  -0.00114   0.00092
   D68       -3.12636  -0.00009  -0.00145   0.00099  -0.00046  -3.12682
   D69        0.01885   0.00073  -0.00045   0.00003  -0.00042   0.01843
   D70       -3.13252   0.00012  -0.00032   0.00070   0.00037  -3.13214
   D71       -3.12454   0.00069  -0.00169   0.00031  -0.00138  -3.12592
   D72        0.00728   0.00007  -0.00157   0.00097  -0.00059   0.00669
   D73        0.01029   0.00038  -0.00011   0.00058   0.00046   0.01076
   D74       -3.13288   0.00009  -0.00057   0.00082   0.00024  -3.13264
   D75        3.13889   0.00043   0.00063  -0.00084  -0.00021   3.13867
   D76       -0.00429   0.00014   0.00017  -0.00060  -0.00043  -0.00472
   D77       -0.00828  -0.00013   0.00068  -0.00040   0.00027  -0.00801
   D78        3.13904  -0.00011   0.00020  -0.00086  -0.00066   3.13837
   D79        3.13490   0.00016   0.00114  -0.00065   0.00049   3.13540
   D80       -0.00097   0.00018   0.00066  -0.00110  -0.00044  -0.00141
   D81       -0.00618  -0.00048  -0.00042   0.00012  -0.00030  -0.00648
   D82       -3.13793   0.00015  -0.00055  -0.00055  -0.00110  -3.13902
   D83        3.12968  -0.00050   0.00006   0.00057   0.00064   3.13032
   D84       -0.00207   0.00013  -0.00007  -0.00009  -0.00016  -0.00223
         Item               Value     Threshold  Converged?
 Maximum Force            0.048260     0.000450     NO 
 RMS     Force            0.009751     0.000300     NO 
 Maximum Displacement     0.027713     0.001800     NO 
 RMS     Displacement     0.007492     0.001200     NO 
 Predicted change in Energy=-7.016855D-04
 GradGradGradGradGradGradGradGradGradGradGradGradGradGradGradGradGradGrad

 Leave Link  103 at Fri Jan 31 18:35:35 2025, MaxMem=   134217728 cpu:         0.0
 (Enter /home/mkochman/programs/g09/l202.exe)
                          Input orientation:                          
 ---------------------------------------------------------------------
 Center     Atomic      Atomic             Coordinates (Angstroms)
 Number     Number       Type             X           Y           Z
 ---------------------------------------------------------------------
      1          6           0       -0.010045    0.964598    1.078107
      2          6           0        0.115587    2.431702    0.708151
      3          6           0       -1.191945    0.826818    1.951303
      4          6           0       -1.745467    0.641418    0.539341
      5          6           0       -1.803987    1.939851    0.028686
      6          6           0       -1.301214    2.910512    1.023475
      7          6           0       -1.615526    2.239030    2.365639
      8          6           0        0.879650    2.973115   -0.324891
      9          7           0        1.537099    3.474069   -1.128696
     10          6           0        0.990157   -0.077068    0.886490
     11          6           0        2.257483    0.236933    0.368905
     12          6           0        0.743380   -1.413064    1.263035
     13          6           0        1.718213   -2.384003    1.128353
     14          6           0        2.977089   -2.049898    0.624699
     15          6           0        3.241152   -0.739974    0.251199
     16          1           0       -1.253011    0.007297    2.656796
     17          1           0       -1.945575   -0.281830    0.022830
     18          1           0       -2.040224    2.197759   -0.996203
     19          1           0       -1.511377    3.964952    0.885162
     20          1           0       -2.674637    2.285417    2.631039
     21          1           0       -1.007592    2.648268    3.173616
     22          1           0        2.482249    1.245139    0.058288
     23          1           0       -0.225419   -1.697155    1.653250
     24          1           0        1.502176   -3.406363    1.416997
     25          1           0        3.741599   -2.812088    0.522484
     26          1           0        4.214202   -0.470783   -0.143060
 ---------------------------------------------------------------------
                    Distance matrix (angstroms):
                    1          2          3          4          5
     1  C    0.000000
     2  C    1.518238   0.000000
     3  C    1.475920   2.414688   0.000000
     4  C    1.845645   2.587883   1.527873   0.000000
     5  C    2.295785   2.094840   2.304321   1.396468   0.000000
     6  C    2.335954   1.528402   2.283546   2.362315   1.478029
     7  C    2.420637   2.404400   1.531482   2.429940   2.363551
     8  C    2.606549   1.394308   3.752219   3.615930   2.897337
     9  N    3.682537   2.545826   4.893057   4.645589   3.854376
    10  C    1.456774   2.662819   2.590831   2.849627   3.551201
    11  C    2.484783   3.085420   3.840637   4.026943   4.417150
    12  C    2.501025   3.935003   3.039123   3.307414   4.388022
    13  C    3.768625   5.092740   4.410855   4.636506   5.684266
    14  C    4.267990   5.317885   5.236049   5.436268   6.255559
    15  C    3.762927   4.476325   4.999753   5.182436   5.717027
    16  H    2.225679   3.398238   1.083082   2.264561   3.308369
    17  H    2.532483   3.475818   2.348631   1.076668   2.226196
    18  H    3.153581   2.758092   3.359590   2.206122   1.082922
    19  H    3.360558   2.242588   3.329651   3.349667   2.218154
    20  H    3.355027   3.391791   2.188133   2.818029   2.765807
    21  H    2.867229   2.717895   2.201298   3.392832   3.320646
    22  H    2.707447   2.726050   4.154299   4.297613   4.342272
    23  H    2.731685   4.249348   2.719089   3.003375   4.284728
    24  H    4.637559   6.042193   5.046146   5.263268   6.437400
    25  H    5.352281   6.378070   6.294681   6.483431   7.319719
    26  H    4.625563   5.093882   5.941090   6.100847   6.485311
                    6          7          8          9         10
     6  C    0.000000
     7  C    1.533325   0.000000
     8  C    2.564796   3.742156   0.000000
     9  N    3.606307   4.865669   1.152951   0.000000
    10  C    3.767595   3.787053   3.283789   4.119550   0.000000
    11  C    4.498978   4.795365   3.141093   3.638792   1.404495
    12  C    4.788639   4.485305   4.666760   5.498585   1.409813
    13  C    6.095886   5.832420   5.613717   6.280452   2.431155
    14  C    6.562664   6.520574   5.525543   5.971781   2.812204
    15  C    5.878396   6.077222   4.437972   4.750375   2.431053
    16  H    3.331474   2.279654   4.715377   5.842360   2.858829
    17  H    3.406983   3.457227   4.324057   5.249934   3.066978
    18  H    2.265667   3.388812   3.094753   3.800495   4.231144
    19  H    1.084041   2.276284   2.857443   3.686434   4.753483
    20  H    2.204835   1.092843   4.673693   5.769508   4.696328
    21  H    2.185885   1.090820   3.988328   5.066289   4.080368
    22  H    4.244955   4.806605   2.387687   2.696362   2.158817
    23  H    4.773315   4.234790   5.190918   6.130844   2.165693
    24  H    6.922193   6.518469   6.642247   7.336355   3.409957
    25  H    7.643893   7.590112   6.509790   6.863088   3.896571
    26  H    6.573718   6.900898   4.797159   4.868287   3.407265
                   11         12         13         14         15
    11  C    0.000000
    12  C    2.411321   0.000000
    13  C    2.781525   1.382448   0.000000
    14  C    2.410987   2.408835   1.396446   0.000000
    15  C    1.391333   2.777720   2.406569   1.387491   0.000000
    16  H    4.196515   2.818789   4.108847   5.123984   5.151971
    17  H    4.249068   3.169902   4.366309   5.265067   5.211927
    18  H    4.917178   5.088286   6.295406   6.770771   6.170836
    19  H    5.326251   5.843782   7.127316   7.509500   6.717497
    20  H    5.799943   5.218528   6.584731   7.400159   7.057845
    21  H    4.933726   4.817743   6.077571   6.666890   6.170294
    22  H    1.078648   3.397223   3.859982   3.379786   2.133968
    23  H    3.399270   1.082380   2.127201   3.382071   3.859929
    24  H    3.865564   2.138390   1.084069   2.154786   3.390096
    25  H    3.394513   3.390428   2.155092   1.084370   2.148884
    26  H    2.142831   3.861555   3.392177   2.147908   1.083851
                   16         17         18         19         20
    16  H    0.000000
    17  H    2.738798   0.000000
    18  H    4.331539   2.682490   0.000000
    19  H    4.343786   4.355147   2.634802   0.000000
    20  H    2.685427   3.731627   3.683347   2.687397   0.000000
    21  H    2.702233   4.403719   4.319337   2.687839   1.790277
    22  H    4.715577   4.683857   4.740485   4.902057   5.856168
    23  H    2.228947   2.760498   5.048116   5.856885   4.776570
    24  H    4.558643   4.857303   7.055375   7.981268   7.163520
    25  H    6.119669   6.244662   7.799644   8.582166   8.461598
    26  H    6.161021   6.164907   6.853234   7.315412   7.921387
                   21         22         23         24         25
    21  H    0.000000
    22  H    4.883957   0.000000
    23  H    4.669690   4.304935   0.000000
    24  H    6.785514   4.943996   2.441678   0.000000
    25  H    7.707062   4.273468   4.273048   2.483613   0.000000
    26  H    6.927912   2.446342   4.943780   4.290279   2.479519
                   26
    26  H    0.000000
 Symmetry turned off by external request.
 Stoichiometry    C14H11N
 Framework group  C1[X(C14H11N)]
 Deg. of freedom    72
 Full point group                 C1      NOp   1
 Rotational constants (GHZ):      1.1283420      0.5131503      0.3877025
 Leave Link  202 at Fri Jan 31 18:35:35 2025, MaxMem=   134217728 cpu:         0.0
 (Enter /home/mkochman/programs/g09/l301.exe)
 Standard basis: STO-3G (5D, 7F)
 Ernie: Thresh=  0.10000D-02 Tol=  0.10000D-05 Strict=F.
    86 basis functions,   258 primitive gaussians,    86 cartesian basis functions
    51 alpha electrons       51 beta electrons
       nuclear repulsion energy       897.1621134197 Hartrees.
 IExCor=    0 DFT=F Ex=HF Corr=None ExCW=0 ScaHFX=  1.000000
 ScaDFX=  1.000000  1.000000  1.000000  1.000000 ScalE2=  1.000000  1.000000
 IRadAn=      0 IRanWt=     -1 IRanGd=            0 ICorTp=0 IEmpDi=  4
 NAtoms=   26 NActive=   26 NUniq=   26 SFac= 1.00D+00 NAtFMM=   60 NAOKFM=F Big=F
 Integral buffers will be    131072 words long.
 Raffenetti 1 integral format.
 Two-electron integral symmetry is turned off.
 Leave Link  301 at Fri Jan 31 18:35:35 2025, MaxMem=   134217728 cpu:         0.0
 (Enter /home/mkochman/programs/g09/l402.exe)
 External calculation of energy and first derivatives.
 Running external command "bash run_external.bash R"
         input file       "/home/mkochman/systems/Z_MRSF_fixed/B_opt_MECI/Gau-367249.EIn"
         output file      "/home/mkochman/systems/Z_MRSF_fixed/B_opt_MECI/Gau-367249.EOu"
         message file     "/home/mkochman/systems/Z_MRSF_fixed/B_opt_MECI/Gau-367249.EMs"
         fchk file        "/home/mkochman/systems/Z_MRSF_fixed/B_opt_MECI/Gau-367249.EFC"
         mat. el file     "/home/mkochman/systems/Z_MRSF_fixed/B_opt_MECI/Gau-367249.EUF"
 Recovered energy= -594.768471673     dipole=      0.000000000000      0.000000000000      0.000000000000
 Energy=    -594.768472     NIter=   0.
 Dipole moment=       0.000000       0.000000       0.000000
 Leave Link  402 at Fri Jan 31 18:46:00 2025, MaxMem=   134217728 cpu:         0.0
 (Enter /home/mkochman/programs/g09/l716.exe)
 Dipole        = 0.00000000D+00 0.00000000D+00 0.00000000D+00
 -------------------------------------------------------------------
 Center     Atomic                   Forces (Hartrees/Bohr)
 Number     Number              X              Y              Z
 -------------------------------------------------------------------
      1        6          -0.000036199   -0.113829180   -0.005624860
      2        6          -0.074693731    0.005590269   -0.031334352
      3        6          -0.038745045    0.001170231    0.003225655
      4        6           0.110180313   -0.019515031    0.069491201
      5        6          -0.043266375    0.097073954   -0.071074242
      6        6           0.010460848    0.011088569    0.022734850
      7        6           0.003762652   -0.002229967    0.002592483
      8        6           0.014306439    0.012353546   -0.011079325
      9        7          -0.002487581   -0.000115826    0.004749231
     10        6           0.000711623    0.019098979    0.010029065
     11        6           0.003267595   -0.007676260   -0.000046119
     12        6           0.000172908   -0.002194032    0.000288560
     13        6           0.002918074    0.003628141   -0.001946871
     14        6           0.004439491   -0.007028254    0.000224277
     15        6          -0.003629280    0.001418107   -0.001940651
     16        1           0.002885276    0.001532585    0.003468226
     17        1           0.002877016   -0.003531544    0.000752518
     18        1           0.004223461    0.000483662    0.001910664
     19        1          -0.000724690    0.001187370    0.000526605
     20        1           0.000404011    0.002996714   -0.002056781
     21        1          -0.000100188   -0.000846836    0.003744610
     22        1           0.003039383    0.000622672    0.000618635
     23        1          -0.001216745   -0.000296907    0.000687326
     24        1          -0.000228657   -0.000888647    0.000336772
     25        1           0.000388926   -0.000198107    0.000152081
     26        1           0.001127392    0.000078504   -0.000425170
 -------------------------------------------------------------------
 Cartesian Forces:  Max     0.113829180 RMS     0.026994535
 Leave Link  716 at Fri Jan 31 18:46:00 2025, MaxMem=   134217728 cpu:         0.0
 (Enter /home/mkochman/programs/g09/l103.exe)

 GradGradGradGradGradGradGradGradGradGradGradGradGradGradGradGradGradGrad
 Berny optimization.
 Using GEDIIS/GDIIS optimizer.
 FormGI is forming the generalized inverse of G from B-inverse, IUseBI=4.
 Internal  Forces:  Max     0.085145009 RMS     0.012172533
 Search for a local minimum.
 Step number  10 out of a maximum of  156
 All quantities printed in internal units (Hartrees-Bohrs-Radians)
 RMS Force = .12173D-01 SwitMx=.10000D-02 MixMth= 1
 Mixed Optimization -- RFO/linear search
 Update second derivatives using D2CorX and points    1    3    2    4    6
                                                      5    7    8    9   10
 DE= -2.86D-04 DEPred=-7.02D-04 R= 4.08D-01
 Trust test= 4.08D-01 RLast= 7.50D-02 DXMaxT set to 5.00D-02
 ITU=  0 -1  1  0 -1  1  0 -1  0  0
 Use linear search instead of GDIIS.
     Eigenvalues ---    0.00612   0.01271   0.01391   0.01555   0.01732
     Eigenvalues ---    0.01994   0.02042   0.02092   0.02119   0.02123
     Eigenvalues ---    0.02144   0.02148   0.02161   0.02175   0.02307
     Eigenvalues ---    0.02578   0.02706   0.03250   0.04652   0.05415
     Eigenvalues ---    0.05702   0.05862   0.06088   0.06280   0.06624
     Eigenvalues ---    0.07663   0.08546   0.10076   0.13864   0.14295
     Eigenvalues ---    0.15553   0.15799   0.15995   0.16000   0.16000
     Eigenvalues ---    0.16009   0.16081   0.19384   0.20587   0.22003
     Eigenvalues ---    0.22187   0.22700   0.24134   0.25377   0.26057
     Eigenvalues ---    0.26542   0.28163   0.29845   0.31580   0.34305
     Eigenvalues ---    0.34515   0.35078   0.35233   0.35264   0.35284
     Eigenvalues ---    0.35299   0.35306   0.35357   0.35760   0.36093
     Eigenvalues ---    0.38084   0.41319   0.41867   0.44760   0.45096
     Eigenvalues ---    0.45911   0.47079   0.47552   0.96361   1.88883
     Eigenvalues ---   58.29935 146.27220
 RFO step:  Lambda=-7.09226774D-04 EMin= 6.11615860D-03
 Quartic linear search produced a step of -0.30965.
 Iteration  1 RMS(Cart)=  0.01492268 RMS(Int)=  0.00007956
 Iteration  2 RMS(Cart)=  0.00013046 RMS(Int)=  0.00001594
 Iteration  3 RMS(Cart)=  0.00000001 RMS(Int)=  0.00001594
 ITry= 1 IFail=0 DXMaxC= 6.64D-02 DCOld= 1.00D+10 DXMaxT= 5.00D-02 DXLimC= 3.00D+00 Rises=F
 Variable       Old X    -DE/DX   Delta X   Delta X   Delta X     New X
                                 (Linear)    (Quad)   (Total)
    R1        2.86905   0.05207   0.00205  -0.00099   0.00108   2.87013
    R2        2.78908   0.01223   0.00062  -0.00050   0.00013   2.78921
    R3        3.48776  -0.04547  -0.00102   0.02226   0.02124   3.50900
    R4        2.75290   0.00179   0.00018  -0.00419  -0.00401   2.74890
    R5        2.88826  -0.01045  -0.00007  -0.00330  -0.00337   2.88490
    R6        2.63486   0.01590   0.00088  -0.00224  -0.00135   2.63351
    R7        2.88726  -0.01898  -0.00096   0.00367   0.00272   2.88998
    R8        2.89408   0.00613   0.00010  -0.00091  -0.00080   2.89328
    R9        2.04673   0.00094  -0.00003   0.00032   0.00029   2.04702
   R10        2.63894   0.08515  -0.00039   0.00637   0.00596   2.64490
   R11        2.03461   0.00213   0.00010   0.00017   0.00027   2.03488
   R12        2.79307  -0.00593   0.00146  -0.00184  -0.00040   2.79267
   R13        2.04643  -0.00262  -0.00011   0.00039   0.00028   2.04670
   R14        2.89756   0.00809  -0.00013   0.00033   0.00020   2.89776
   R15        2.04854   0.00123   0.00006  -0.00017  -0.00011   2.04843
   R16        2.06517  -0.00076  -0.00001  -0.00006  -0.00007   2.06511
   R17        2.06135   0.00240   0.00001   0.00055   0.00056   2.06191
   R18        2.17876  -0.00478  -0.00083   0.00371   0.00288   2.18164
   R19        2.65411   0.00641   0.00017   0.00069   0.00086   2.65497
   R20        2.66416   0.00432  -0.00004   0.00201   0.00196   2.66612
   R21        2.62924   0.00185  -0.00002   0.00051   0.00049   2.62973
   R22        2.03835   0.00104   0.00005   0.00014   0.00019   2.03854
   R23        2.61245   0.00410   0.00023  -0.00040  -0.00017   2.61228
   R24        2.04540   0.00141   0.00004   0.00031   0.00035   2.04575
   R25        2.63890  -0.00100  -0.00020   0.00123   0.00103   2.63993
   R26        2.04859   0.00097   0.00002   0.00023   0.00025   2.04885
   R27        2.62198   0.00100  -0.00001   0.00062   0.00060   2.62258
   R28        2.04916   0.00040   0.00001   0.00015   0.00016   2.04932
   R29        2.04818   0.00119   0.00004   0.00015   0.00019   2.04837
    A1        1.87616  -0.02952  -0.00124  -0.00101  -0.00229   1.87386
    A2        1.74760  -0.02540  -0.00016  -0.00977  -0.00991   1.73769
    A3        2.21693   0.01811   0.00052   0.00164   0.00214   2.21907
    A4        2.16624   0.01140   0.00045   0.00213   0.00258   2.16882
    A5        2.07371   0.01024   0.00064   0.00274   0.00338   2.07709
    A6        1.74746   0.02231   0.00020   0.00491   0.00506   1.75252
    A7        2.21568   0.00381  -0.00302   0.01114   0.00811   2.22379
    A8        2.14026  -0.01368  -0.00282   0.00359   0.00067   2.14093
    A9        1.87074   0.01541   0.00035   0.00008   0.00041   1.87115
   A10        2.09573  -0.00818  -0.00043   0.00041  -0.00002   2.09572
   A11        1.83559   0.00328  -0.00021  -0.00095  -0.00117   1.83443
   A12        2.08256   0.01069   0.00017  -0.00105  -0.00090   2.08166
   A13        2.10123  -0.00531   0.00025  -0.00321  -0.00295   2.09828
   A14        1.55413   0.02509   0.00160  -0.00735  -0.00578   1.54835
   A15        2.05438  -0.01936   0.00018  -0.00288  -0.00270   2.05168
   A16        1.81346   0.01168   0.00132  -0.00212  -0.00085   1.81261
   A17        2.23283  -0.00242  -0.00050   0.00100   0.00045   2.23329
   A18        2.23203  -0.00778  -0.00061  -0.00072  -0.00136   2.23067
   A19        1.92863  -0.03029  -0.00115  -0.00021  -0.00140   1.92723
   A20        2.18543   0.01537   0.00066   0.00099   0.00166   2.18710
   A21        2.15890   0.01413   0.00081  -0.00025   0.00057   2.15947
   A22        1.54153  -0.01536   0.00124  -0.01058  -0.00935   1.53217
   A23        1.80639  -0.00236  -0.00075   0.00208   0.00133   1.80772
   A24        2.04667   0.01127   0.00079  -0.00118  -0.00041   2.04626
   A25        1.80474   0.01495   0.00001   0.00430   0.00431   1.80905
   A26        2.07942  -0.00678  -0.00048  -0.00105  -0.00155   2.07787
   A27        2.09198  -0.00368  -0.00046   0.00347   0.00301   2.09499
   A28        1.68133   0.01012   0.00022   0.00017   0.00037   1.68170
   A29        1.95292   0.00409   0.00049  -0.00148  -0.00099   1.95193
   A30        1.97382  -0.00913  -0.00014  -0.00036  -0.00048   1.97333
   A31        1.97431  -0.00797  -0.00056  -0.00033  -0.00088   1.97342
   A32        1.94962   0.00182   0.00005   0.00128   0.00135   1.95096
   A33        1.92230   0.00147  -0.00005   0.00061   0.00056   1.92286
   A34        2.10382   0.01255   0.00028   0.00263   0.00291   2.10673
   A35        2.12034  -0.00398   0.00017  -0.00219  -0.00203   2.11831
   A36        2.05809  -0.00853  -0.00042  -0.00040  -0.00082   2.05727
   A37        2.10848   0.00410   0.00022   0.00000   0.00022   2.10870
   A38        2.09800   0.00046  -0.00013   0.00127   0.00113   2.09913
   A39        2.07670  -0.00456  -0.00009  -0.00127  -0.00135   2.07535
   A40        2.11310   0.00281   0.00013   0.00018   0.00032   2.11341
   A41        2.09635  -0.00144  -0.00003  -0.00029  -0.00032   2.09603
   A42        2.07366  -0.00138  -0.00010   0.00008  -0.00002   2.07364
   A43        2.09761   0.00397   0.00023   0.00014   0.00037   2.09798
   A44        2.08965  -0.00205  -0.00010  -0.00025  -0.00035   2.08930
   A45        2.09592  -0.00193  -0.00013   0.00011  -0.00002   2.09590
   A46        2.08810  -0.00513  -0.00033  -0.00030  -0.00063   2.08747
   A47        2.09601   0.00263   0.00020  -0.00018   0.00002   2.09604
   A48        2.09907   0.00251   0.00013   0.00048   0.00061   2.09967
   A49        2.10082   0.00280   0.00016   0.00037   0.00053   2.10135
   A50        2.08416  -0.00118   0.00002  -0.00102  -0.00100   2.08316
   A51        2.09817  -0.00162  -0.00018   0.00066   0.00048   2.09865
   A52        3.16323   0.00294  -0.00067   0.00716   0.00648   3.16972
   A53        3.20793   0.00422   0.00701  -0.02503  -0.01802   3.18991
    D1       -0.33088   0.01035  -0.00164   0.01575   0.01413  -0.31675
    D2       -2.86244  -0.00436   0.00726  -0.01411  -0.00689  -2.86933
    D3        0.62225   0.00651  -0.00185   0.00924   0.00739   0.62964
    D4       -1.90931  -0.00821   0.00704  -0.02062  -0.01363  -1.92294
    D5        3.03803   0.00999  -0.00040   0.00260   0.00223   3.04026
    D6        0.50647  -0.00472   0.00850  -0.02726  -0.01879   0.48769
    D7       -0.21032  -0.00560   0.00105  -0.01438  -0.01331  -0.22363
    D8       -2.69365  -0.00703   0.00068  -0.00953  -0.00883  -2.70248
    D9        2.71218  -0.00394  -0.00012  -0.00177  -0.00189   2.71030
   D10        0.22885  -0.00536  -0.00049   0.00308   0.00260   0.23145
   D11        0.07918   0.00751   0.00165  -0.00069   0.00096   0.08014
   D12        2.40454   0.00658   0.00212  -0.00811  -0.00598   2.39855
   D13       -2.41286  -0.00156   0.00037   0.00520   0.00556  -2.40730
   D14       -0.08750  -0.00250   0.00084  -0.00222  -0.00138  -0.08888
   D15        0.05905   0.00052   0.00076  -0.01568  -0.01491   0.04413
   D16       -3.12989   0.00128   0.00136  -0.01452  -0.01316   3.14014
   D17       -2.81991   0.00468   0.00239  -0.03049  -0.02811  -2.84802
   D18        0.27434   0.00544   0.00299  -0.02933  -0.02635   0.24799
   D19        2.35901  -0.00648   0.00217  -0.02769  -0.02551   2.33350
   D20       -0.82992  -0.00571   0.00277  -0.02653  -0.02376  -0.85368
   D21       -1.04532  -0.02698   0.00131  -0.01426  -0.01295  -1.05827
   D22        0.75907  -0.01535   0.00160  -0.01231  -0.01072   0.74835
   D23        3.10495  -0.01330   0.00090  -0.00645  -0.00556   3.09939
   D24        1.52152  -0.00581  -0.00724   0.01735   0.01008   1.53160
   D25       -2.95728   0.00582  -0.00695   0.01930   0.01230  -2.94498
   D26       -0.61141   0.00787  -0.00766   0.02516   0.01747  -0.59393
   D27        0.47551  -0.01903  -0.00089   0.01266   0.01177   0.48728
   D28       -2.76615  -0.00410   0.00131  -0.00629  -0.00498  -2.77113
   D29        2.89969  -0.01220  -0.00056   0.00544   0.00489   2.90458
   D30       -0.34196   0.00274   0.00165  -0.01351  -0.01187  -0.35383
   D31        0.65071  -0.00157   0.00019   0.00575   0.00594   0.65665
   D32        2.71121  -0.00398  -0.00017   0.00497   0.00480   2.71601
   D33       -1.38890  -0.00594   0.00005   0.00432   0.00437  -1.38452
   D34       -0.73689   0.01368   0.00054  -0.00369  -0.00315  -0.74004
   D35        1.32362   0.01127   0.00018  -0.00447  -0.00429   1.31933
   D36       -2.77649   0.00930   0.00041  -0.00512  -0.00471  -2.78121
   D37        3.13155  -0.00140   0.00025   0.00252   0.00278   3.13433
   D38       -1.09113  -0.00381  -0.00010   0.00174   0.00163  -1.08950
   D39        1.09195  -0.00577   0.00012   0.00109   0.00121   1.09316
   D40       -0.83945  -0.00948   0.00005  -0.00915  -0.00908  -0.84853
   D41        2.15318  -0.01454   0.00250  -0.00542  -0.00290   2.15028
   D42        0.01724   0.01297   0.00084  -0.01671  -0.01586   0.00138
   D43        3.00987   0.00791   0.00329  -0.01298  -0.00969   3.00019
   D44       -3.02435  -0.00238  -0.00138   0.00209   0.00072  -3.02364
   D45       -0.03172  -0.00744   0.00108   0.00583   0.00689  -0.02483
   D46        1.30666  -0.00930  -0.00105   0.01438   0.01330   1.31995
   D47       -0.49938  -0.00361  -0.00058   0.01464   0.01406  -0.48532
   D48       -2.87240  -0.00765   0.00053   0.00600   0.00652  -2.86587
   D49       -1.68868  -0.00454  -0.00345   0.01058   0.00712  -1.68156
   D50        2.78846   0.00114  -0.00297   0.01085   0.00789   2.79635
   D51        0.41545  -0.00290  -0.00187   0.00221   0.00035   0.41580
   D52       -0.86506   0.01539  -0.00100   0.00494   0.00395  -0.86111
   D53       -2.90859   0.00803  -0.00148   0.00665   0.00518  -2.90341
   D54        1.19378   0.01086  -0.00102   0.00506   0.00405   1.19782
   D55        0.73200   0.00226   0.00014  -0.00467  -0.00455   0.72745
   D56       -1.31153  -0.00510  -0.00035  -0.00296  -0.00332  -1.31485
   D57        2.79084  -0.00227   0.00011  -0.00455  -0.00446   2.78638
   D58        3.09810   0.00472  -0.00098   0.00157   0.00058   3.09868
   D59        1.05456  -0.00264  -0.00147   0.00328   0.00181   1.05638
   D60       -1.12625   0.00019  -0.00101   0.00169   0.00068  -1.12558
   D61        3.08045   0.00159   0.00025   0.00120   0.00144   3.08189
   D62       -0.05835   0.00148  -0.00006   0.00214   0.00208  -0.05627
   D63       -0.01546   0.00076  -0.00034   0.00013  -0.00021  -0.01567
   D64        3.12893   0.00065  -0.00065   0.00107   0.00042   3.12935
   D65       -3.09453  -0.00143  -0.00025  -0.00218  -0.00242  -3.09695
   D66        0.06092  -0.00122  -0.00046  -0.00028  -0.00074   0.06018
   D67        0.00092  -0.00013   0.00035  -0.00096  -0.00061   0.00031
   D68       -3.12682   0.00007   0.00014   0.00093   0.00107  -3.12575
   D69        0.01843  -0.00084   0.00013   0.00037   0.00051   0.01893
   D70       -3.13214  -0.00023  -0.00012   0.00088   0.00077  -3.13137
   D71       -3.12592  -0.00072   0.00043  -0.00055  -0.00012  -3.12604
   D72        0.00669  -0.00012   0.00018  -0.00004   0.00014   0.00684
   D73        0.01076  -0.00033  -0.00014   0.00130   0.00116   0.01191
   D74       -3.13264  -0.00006  -0.00008   0.00036   0.00028  -3.13236
   D75        3.13867  -0.00053   0.00007  -0.00057  -0.00050   3.13817
   D76       -0.00472  -0.00027   0.00013  -0.00151  -0.00138  -0.00610
   D77       -0.00801   0.00020  -0.00008  -0.00078  -0.00086  -0.00887
   D78        3.13837   0.00012   0.00021  -0.00161  -0.00141   3.13697
   D79        3.13540  -0.00007  -0.00015   0.00017   0.00002   3.13541
   D80       -0.00141  -0.00014   0.00014  -0.00067  -0.00053  -0.00194
   D81       -0.00648   0.00042   0.00009  -0.00006   0.00004  -0.00644
   D82       -3.13902  -0.00019   0.00034  -0.00056  -0.00022  -3.13925
   D83        3.13032   0.00049  -0.00020   0.00078   0.00058   3.13090
   D84       -0.00223  -0.00012   0.00005   0.00027   0.00032  -0.00190
         Item               Value     Threshold  Converged?
 Maximum Force            0.085145     0.000450     NO 
 RMS     Force            0.012173     0.000300     NO 
 Maximum Displacement     0.066351     0.001800     NO 
 RMS     Displacement     0.014946     0.001200     NO 
 Predicted change in Energy=-3.974167D-04
 GradGradGradGradGradGradGradGradGradGradGradGradGradGradGradGradGradGrad

 Leave Link  103 at Fri Jan 31 18:46:00 2025, MaxMem=   134217728 cpu:         0.0
 (Enter /home/mkochman/programs/g09/l202.exe)
                          Input orientation:                          
 ---------------------------------------------------------------------
 Center     Atomic      Atomic             Coordinates (Angstroms)
 Number     Number       Type             X           Y           Z
 ---------------------------------------------------------------------
      1          6           0       -0.007934    0.961843    1.081145
      2          6           0        0.111854    2.429706    0.709916
      3          6           0       -1.197757    0.821153    1.943160
      4          6           0       -1.752291    0.645342    0.528814
      5          6           0       -1.794561    1.948886    0.020951
      6          6           0       -1.301447    2.911062    1.028422
      7          6           0       -1.620651    2.230844    2.365143
      8          6           0        0.884026    2.985204   -0.308548
      9          7           0        1.533793    3.494958   -1.115247
     10          6           0        0.992120   -0.077019    0.889637
     11          6           0        2.253367    0.231460    0.352994
     12          6           0        0.751208   -1.410033    1.284020
     13          6           0        1.724719   -2.381898    1.147393
     14          6           0        2.977922   -2.052837    0.625104
     15          6           0        3.236257   -0.746482    0.234314
     16          1           0       -1.265651   -0.001420    2.644704
     17          1           0       -1.949596   -0.274163    0.004307
     18          1           0       -2.017877    2.214055   -1.005135
     19          1           0       -1.508277    3.966575    0.893759
     20          1           0       -2.680844    2.276128    2.626233
     21          1           0       -1.015240    2.633122    3.178888
     22          1           0        2.475330    1.235991    0.028425
     23          1           0       -0.213005   -1.690652    1.688361
     24          1           0        1.512529   -3.401220    1.449810
     25          1           0        3.741746   -2.815812    0.522711
     26          1           0        4.204272   -0.480140   -0.174287
 ---------------------------------------------------------------------
                    Distance matrix (angstroms):
                    1          2          3          4          5
     1  C    0.000000
     2  C    1.518809   0.000000
     3  C    1.475988   2.413175   0.000000
     4  C    1.856885   2.586849   1.529310   0.000000
     5  C    2.300065   2.083333   2.307129   1.399621   0.000000
     6  C    2.339959   1.526621   2.283685   2.363547   1.477816
     7  C    2.420717   2.404349   1.531058   2.429660   2.367484
     8  C    2.611672   1.393592   3.753283   3.623024   2.890909
     9  N    3.690221   2.547134   4.895350   4.649903   3.841774
    10  C    1.454654   2.662862   2.590788   2.860732   3.553096
    11  C    2.485386   3.089620   3.845337   4.030819   4.409707
    12  C    2.498650   3.934712   3.034982   3.326019   4.399843
    13  C    3.766574   5.093550   4.408360   4.651496   5.692968
    14  C    4.267506   5.321158   5.237688   5.446499   6.257425
    15  C    3.763015   4.480655   5.003810   5.187438   5.711363
    16  H    2.225858   3.398720   1.083236   2.265415   3.311724
    17  H    2.541130   3.472516   2.350347   1.076813   2.228510
    18  H    3.156021   2.742929   3.362323   2.210068   1.083069
    19  H    3.363712   2.240667   3.330368   3.350122   2.216940
    20  H    3.355457   3.390430   2.187028   2.814399   2.771296
    21  H    2.865024   2.721680   2.200811   3.393730   3.323866
    22  H    2.711084   2.734118   4.162915   4.297910   4.329000
    23  H    2.728827   4.247380   2.709948   3.028335   4.304394
    24  H    4.635088   6.042270   5.041574   5.280335   6.449970
    25  H    5.351881   6.381741   6.296338   6.493386   7.321530
    26  H    4.625809   5.098716   5.946332   6.102598   6.474896
                    6          7          8          9         10
     6  C    0.000000
     7  C    1.533431   0.000000
     8  C    2.563061   3.740467   0.000000
     9  N    3.602061   4.864320   1.154473   0.000000
    10  C    3.769395   3.785488   3.290067   4.131826   0.000000
    11  C    4.502574   4.801489   3.145765   3.650196   1.404951
    12  C    4.790677   4.477781   4.676754   5.516145   1.410852
    13  C    6.098136   5.826817   5.624262   6.300272   2.432202
    14  C    6.566274   6.521083   5.535157   5.991023   2.813760
    15  C    5.882092   6.082307   4.444455   4.765450   2.431827
    16  H    3.331096   2.277539   4.718341   5.847972   2.860682
    17  H    3.408015   3.457862   4.330216   5.252968   3.078371
    18  H    2.265931   3.393648   3.082361   3.777195   4.230752
    19  H    1.083984   2.278236   2.851622   3.675965   4.754225
    20  H    2.204286   1.092807   4.671620   5.766054   4.695075
    21  H    2.187160   1.091115   3.986651   5.067536   4.076153
    22  H    4.250870   4.819444   2.388628   2.701371   2.159998
    23  H    4.774515   4.221093   5.201419   6.148339   2.166587
    24  H    6.923939   6.509593   6.653815   7.357801   3.411002
    25  H    7.647655   7.590692   6.519920   6.883588   3.898214
    26  H    6.577211   6.908536   4.801111   4.880396   3.407692
                   11         12         13         14         15
    11  C    0.000000
    12  C    2.412010   0.000000
    13  C    2.782118   1.382358   0.000000
    14  C    2.411854   2.409486   1.396991   0.000000
    15  C    1.391593   2.778067   2.406875   1.387810   0.000000
    16  H    4.205907   2.811293   4.104987   5.127865   5.160646
    17  H    4.247603   3.197219   4.387458   5.275368   5.212395
    18  H    4.900890   5.103143   6.305806   6.769199   6.156861
    19  H    5.328552   5.845125   7.128794   7.512089   6.719999
    20  H    5.804715   5.212322   6.579754   7.400411   7.061837
    21  H    4.943424   4.801871   6.065044   6.665235   6.177982
    22  H    1.078747   3.398611   3.860651   3.380091   2.133449
    23  H    3.400105   1.082564   2.127262   3.382855   3.860456
    24  H    3.866292   2.138205   1.084204   2.155377   3.390620
    25  H    3.395578   3.391036   2.155669   1.084455   2.149609
    26  H    2.142529   3.861996   3.392891   2.148567   1.083949
                   16         17         18         19         20
    16  H    0.000000
    17  H    2.741143   0.000000
    18  H    4.335378   2.686050   0.000000
    19  H    4.343923   4.355427   2.633785   0.000000
    20  H    2.681481   3.730041   3.691912   2.689608   0.000000
    21  H    2.699791   4.404916   4.322840   2.691282   1.790840
    22  H    4.729803   4.675587   4.713148   4.906527   5.866567
    23  H    2.208202   2.803253   5.075354   5.857759   4.764995
    24  H    4.550241   4.884084   7.072611   7.982410   7.155461
    25  H    6.123535   6.254607   7.797893   8.584940   8.461816
    26  H    6.172190   6.159904   6.831115   7.317596   7.927468
                   21         22         23         24         25
    21  H    0.000000
    22  H    4.905248   0.000000
    23  H    4.643304   4.306712   0.000000
    24  H    6.767023   4.944800   2.441397   0.000000
    25  H    7.705522   4.273786   4.273732   2.484275   0.000000
    26  H    6.941144   2.444472   4.944405   4.291373   2.480948
                   26
    26  H    0.000000
 Symmetry turned off by external request.
 Stoichiometry    C14H11N
 Framework group  C1[X(C14H11N)]
 Deg. of freedom    72
 Full point group                 C1      NOp   1
 Rotational constants (GHZ):      1.1274561      0.5124665      0.3869110
 Leave Link  202 at Fri Jan 31 18:46:00 2025, MaxMem=   134217728 cpu:         0.0
 (Enter /home/mkochman/programs/g09/l301.exe)
 Standard basis: STO-3G (5D, 7F)
 Ernie: Thresh=  0.10000D-02 Tol=  0.10000D-05 Strict=F.
    86 basis functions,   258 primitive gaussians,    86 cartesian basis functions
    51 alpha electrons       51 beta electrons
       nuclear repulsion energy       896.7362798380 Hartrees.
 IExCor=    0 DFT=F Ex=HF Corr=None ExCW=0 ScaHFX=  1.000000
 ScaDFX=  1.000000  1.000000  1.000000  1.000000 ScalE2=  1.000000  1.000000
 IRadAn=      0 IRanWt=     -1 IRanGd=            0 ICorTp=0 IEmpDi=  4
 NAtoms=   26 NActive=   26 NUniq=   26 SFac= 1.00D+00 NAtFMM=   60 NAOKFM=F Big=F
 Integral buffers will be    131072 words long.
 Raffenetti 1 integral format.
 Two-electron integral symmetry is turned off.
 Leave Link  301 at Fri Jan 31 18:46:01 2025, MaxMem=   134217728 cpu:         0.0
 (Enter /home/mkochman/programs/g09/l402.exe)
 External calculation of energy and first derivatives.
 Running external command "bash run_external.bash R"
         input file       "/home/mkochman/systems/Z_MRSF_fixed/B_opt_MECI/Gau-367249.EIn"
         output file      "/home/mkochman/systems/Z_MRSF_fixed/B_opt_MECI/Gau-367249.EOu"
         message file     "/home/mkochman/systems/Z_MRSF_fixed/B_opt_MECI/Gau-367249.EMs"
         fchk file        "/home/mkochman/systems/Z_MRSF_fixed/B_opt_MECI/Gau-367249.EFC"
         mat. el file     "/home/mkochman/systems/Z_MRSF_fixed/B_opt_MECI/Gau-367249.EUF"
 Recovered energy= -594.768586041     dipole=      0.000000000000      0.000000000000      0.000000000000
 Energy=    -594.768586     NIter=   0.
 Dipole moment=       0.000000       0.000000       0.000000
 Leave Link  402 at Fri Jan 31 18:55:56 2025, MaxMem=   134217728 cpu:         0.0
 (Enter /home/mkochman/programs/g09/l716.exe)
 Dipole        = 0.00000000D+00 0.00000000D+00 0.00000000D+00
 -------------------------------------------------------------------
 Center     Atomic                   Forces (Hartrees/Bohr)
 Number     Number              X              Y              Z
 -------------------------------------------------------------------
      1        6           0.263876786    0.271913659    0.062076304
      2        6           0.132051846   -0.164360685    0.132176374
      3        6          -0.008887255   -0.017805853   -0.059715770
      4        6          -0.203334855    0.167589780   -0.079761679
      5        6          -0.248371284   -0.209597167   -0.012279613
      6        6           0.051722119   -0.026126484   -0.039496757
      7        6           0.005479286   -0.004478519   -0.011525067
      8        6          -0.004618140   -0.008859351    0.041380014
      9        7           0.005008039    0.006059310   -0.017909076
     10        6           0.002574506   -0.003301797   -0.003058663
     11        6           0.009635927   -0.012515819   -0.005524570
     12        6          -0.008794834    0.012692103   -0.003613234
     13        6           0.014688330   -0.005899044   -0.004499378
     14        6          -0.009123014   -0.011704580    0.006061033
     15        6          -0.006422760    0.013651264   -0.003802600
     16        1           0.003206642   -0.001712827   -0.001792235
     17        1           0.001169438   -0.003006355   -0.001966986
     18        1          -0.000078564   -0.002367376   -0.000109889
     19        1          -0.002220094    0.001637014   -0.001962384
     20        1          -0.000292085    0.001228219   -0.001235975
     21        1           0.001696245   -0.003465796    0.001789680
     22        1           0.000551532    0.001046027    0.002284472
     23        1          -0.000438517   -0.000187499    0.001573305
     24        1           0.000254589   -0.000470836    0.000193650
     25        1           0.000178457   -0.000272939    0.000663248
     26        1           0.000520104    0.000294679    0.000058610
 -------------------------------------------------------------------
 Cartesian Forces:  Max     0.271913659 RMS     0.071930581
 Leave Link  716 at Fri Jan 31 18:55:56 2025, MaxMem=   134217728 cpu:         0.0
 (Enter /home/mkochman/programs/g09/l103.exe)

 GradGradGradGradGradGradGradGradGradGradGradGradGradGradGradGradGradGrad
 Berny optimization.
 Using GEDIIS/GDIIS optimizer.
 FormGI is forming the generalized inverse of G from B-inverse, IUseBI=4.
 Internal  Forces:  Max     0.226498787 RMS     0.036399050
 Search for a local minimum.
 Step number  11 out of a maximum of  156
 All quantities printed in internal units (Hartrees-Bohrs-Radians)
 RMS Force = .36399D-01 SwitMx=.10000D-02 MixMth= 1
 Mixed Optimization -- RFO/linear search
 Update second derivatives using D2CorX and points    6    5    7    8    9
                                                     10   11
 DE= -1.14D-04 DEPred=-3.97D-04 R= 2.88D-01
 Trust test= 2.88D-01 RLast= 9.00D-02 DXMaxT set to 5.00D-02
 ITU=  0  0 -1  1  0 -1  1  0 -1  0  0
 Use linear search instead of GDIIS.
     Eigenvalues ---    0.00139   0.01257   0.01391   0.01578   0.01730
     Eigenvalues ---    0.01916   0.02034   0.02088   0.02111   0.02122
     Eigenvalues ---    0.02141   0.02148   0.02161   0.02175   0.02364
     Eigenvalues ---    0.02595   0.02678   0.03225   0.04772   0.05535
     Eigenvalues ---    0.05677   0.05862   0.06162   0.06351   0.06611
     Eigenvalues ---    0.07640   0.08461   0.10388   0.13817   0.14318
     Eigenvalues ---    0.15586   0.15961   0.15999   0.16000   0.16000
     Eigenvalues ---    0.16068   0.16163   0.20363   0.20982   0.22025
     Eigenvalues ---    0.22272   0.23138   0.24300   0.24683   0.26343
     Eigenvalues ---    0.26681   0.28122   0.29550   0.34164   0.34474
     Eigenvalues ---    0.34789   0.35090   0.35248   0.35280   0.35289
     Eigenvalues ---    0.35304   0.35349   0.35621   0.35751   0.36212
     Eigenvalues ---    0.38659   0.41551   0.41943   0.45094   0.45237
     Eigenvalues ---    0.46522   0.47214   0.58086   0.74168   1.74802
     Eigenvalues ---   48.34388 383.24324
 RFO step:  Lambda=-7.59755309D-04 EMin= 1.38533037D-03
 Quartic linear search produced a step of -0.41083.
 Maximum step size (   0.050) exceeded in Quadratic search.
    -- Step size scaled by   0.421
 Iteration  1 RMS(Cart)=  0.02289593 RMS(Int)=  0.00020791
 Iteration  2 RMS(Cart)=  0.00031946 RMS(Int)=  0.00005118
 Iteration  3 RMS(Cart)=  0.00000003 RMS(Int)=  0.00005118
 ITry= 1 IFail=0 DXMaxC= 1.00D-01 DCOld= 1.00D+10 DXMaxT= 5.00D-02 DXLimC= 3.00D+00 Rises=F
 Variable       Old X    -DE/DX   Delta X   Delta X   Delta X     New X
                                 (Linear)    (Quad)   (Total)
    R1        2.87013  -0.19032  -0.00044  -0.00016  -0.00057   2.86956
    R2        2.78921   0.01471  -0.00005   0.00008  -0.00002   2.78920
    R3        3.50900   0.22650  -0.00873   0.03129   0.02254   3.53154
    R4        2.74890   0.00849   0.00165  -0.00514  -0.00350   2.74540
    R5        2.88490   0.09191   0.00138  -0.00306  -0.00161   2.88328
    R6        2.63351  -0.01802   0.00056   0.00093   0.00148   2.63499
    R7        2.88998   0.01620  -0.00112   0.00602   0.00491   2.89489
    R8        2.89328  -0.04060   0.00033   0.00112   0.00142   2.89470
    R9        2.04702  -0.00006  -0.00012   0.00014   0.00002   2.04704
   R10        2.64490  -0.18252  -0.00245   0.00235  -0.00012   2.64478
   R11        2.03488   0.00331  -0.00011  -0.00028  -0.00040   2.03449
   R12        2.79267   0.10390   0.00017  -0.00416  -0.00399   2.78868
   R13        2.04670  -0.00046  -0.00011   0.00061   0.00049   2.04720
   R14        2.89776  -0.02270  -0.00008   0.00009   0.00001   2.89777
   R15        2.04843   0.00226   0.00004  -0.00066  -0.00061   2.04782
   R16        2.06511   0.00004   0.00003  -0.00029  -0.00027   2.06484
   R17        2.06191   0.00099  -0.00023   0.00068   0.00045   2.06236
   R18        2.18164   0.01801  -0.00118   0.00238   0.00120   2.18283
   R19        2.65497   0.00375  -0.00035   0.00080   0.00045   2.65542
   R20        2.66612  -0.00373  -0.00081   0.00213   0.00132   2.66745
   R21        2.62973  -0.00721  -0.00020   0.00054   0.00034   2.63007
   R22        2.03854   0.00040  -0.00008   0.00035   0.00028   2.03881
   R23        2.61228   0.01048   0.00007  -0.00061  -0.00054   2.61173
   R24        2.04575   0.00103  -0.00014   0.00004  -0.00010   2.04565
   R25        2.63993  -0.00993  -0.00042   0.00127   0.00085   2.64078
   R26        2.04885   0.00045  -0.00010   0.00021   0.00011   2.04895
   R27        2.62258   0.00988  -0.00025   0.00024  -0.00001   2.62258
   R28        2.04932   0.00025  -0.00007   0.00012   0.00006   2.04938
   R29        2.04837   0.00051  -0.00008   0.00013   0.00005   2.04842
    A1        1.87386   0.04442   0.00094  -0.00221  -0.00121   1.87265
    A2        1.73769   0.01666   0.00407  -0.01174  -0.00763   1.73006
    A3        2.21907  -0.01800  -0.00088  -0.00091  -0.00181   2.21726
    A4        2.16882  -0.02310  -0.00106   0.00460   0.00352   2.17234
    A5        2.07709   0.01801  -0.00139   0.01024   0.00884   2.08593
    A6        1.75252  -0.01215  -0.00208   0.00711   0.00492   1.75744
    A7        2.22379  -0.00017  -0.00333   0.01548   0.01175   2.23554
    A8        2.14093  -0.00092  -0.00028   0.00894   0.00821   2.14915
    A9        1.87115  -0.03232  -0.00017   0.00023   0.00005   1.87120
   A10        2.09572  -0.01529   0.00001   0.00109   0.00109   2.09681
   A11        1.83443  -0.03537   0.00048  -0.00122  -0.00074   1.83369
   A12        2.08166  -0.01297   0.00037  -0.00097  -0.00062   2.08104
   A13        2.09828   0.02097   0.00121  -0.00526  -0.00404   2.09424
   A14        1.54835   0.03329   0.00238  -0.01052  -0.00815   1.54020
   A15        2.05168   0.01824   0.00111  -0.00011   0.00101   2.05269
   A16        1.81261   0.05777   0.00035  -0.00708  -0.00674   1.80587
   A17        2.23329  -0.02756  -0.00019   0.00308   0.00287   2.23616
   A18        2.23067  -0.03126   0.00056   0.00189   0.00246   2.23313
   A19        1.92723  -0.03302   0.00057   0.00724   0.00781   1.93504
   A20        2.18710   0.01100  -0.00068  -0.00220  -0.00287   2.18422
   A21        2.15947   0.01691  -0.00023  -0.00397  -0.00421   2.15526
   A22        1.53217   0.09718   0.00384  -0.01231  -0.00843   1.52374
   A23        1.80772  -0.03941  -0.00055   0.00206   0.00155   1.80927
   A24        2.04626  -0.00618   0.00017  -0.00100  -0.00089   2.04537
   A25        1.80905  -0.02476  -0.00177   0.00014  -0.00164   1.80741
   A26        2.07787  -0.01971   0.00064   0.00091   0.00153   2.07940
   A27        2.09499   0.01004  -0.00124   0.00568   0.00444   2.09944
   A28        1.68170  -0.01355  -0.00015   0.00073   0.00055   1.68225
   A29        1.95193   0.00971   0.00041  -0.00012   0.00030   1.95223
   A30        1.97333  -0.00332   0.00020   0.00109   0.00129   1.97463
   A31        1.97342  -0.00259   0.00036  -0.00237  -0.00200   1.97143
   A32        1.95096   0.01107  -0.00055   0.00061   0.00006   1.95102
   A33        1.92286  -0.00210  -0.00023   0.00009  -0.00015   1.92271
   A34        2.10673   0.01579  -0.00120   0.00421   0.00301   2.10974
   A35        2.11831  -0.01329   0.00083  -0.00263  -0.00180   2.11652
   A36        2.05727  -0.00241   0.00034  -0.00139  -0.00106   2.05621
   A37        2.10870   0.00105  -0.00009   0.00089   0.00080   2.10950
   A38        2.09913  -0.00094  -0.00047   0.00213   0.00167   2.10080
   A39        2.07535  -0.00012   0.00056  -0.00302  -0.00247   2.07288
   A40        2.11341   0.00199  -0.00013   0.00037   0.00024   2.11365
   A41        2.09603  -0.00079   0.00013  -0.00074  -0.00061   2.09542
   A42        2.07364  -0.00120   0.00001   0.00036   0.00036   2.07401
   A43        2.09798  -0.00106  -0.00015   0.00069   0.00053   2.09852
   A44        2.08930   0.00084   0.00015  -0.00052  -0.00038   2.08892
   A45        2.09590   0.00021   0.00001  -0.00016  -0.00016   2.09574
   A46        2.08747  -0.00118   0.00026  -0.00075  -0.00050   2.08697
   A47        2.09604   0.00025  -0.00001   0.00005   0.00004   2.09608
   A48        2.09967   0.00092  -0.00025   0.00070   0.00045   2.10012
   A49        2.10135   0.00160  -0.00022   0.00017  -0.00004   2.10131
   A50        2.08316  -0.00091   0.00041  -0.00100  -0.00058   2.08257
   A51        2.09865  -0.00068  -0.00020   0.00082   0.00062   2.09927
   A52        3.16972   0.00386  -0.00266  -0.00363  -0.00629   3.16343
   A53        3.18991  -0.01549   0.00740  -0.00435   0.00306   3.19296
    D1       -0.31675  -0.00609  -0.00580   0.01930   0.01353  -0.30322
    D2       -2.86933   0.01602   0.00283  -0.03263  -0.02986  -2.89919
    D3        0.62964  -0.05321  -0.00304   0.01088   0.00788   0.63752
    D4       -1.92294  -0.03110   0.00560  -0.04105  -0.03551  -1.95845
    D5        3.04026  -0.02092  -0.00092   0.01142   0.01054   3.05081
    D6        0.48769   0.00119   0.00772  -0.04051  -0.03285   0.45484
    D7       -0.22363  -0.02079   0.00547  -0.01708  -0.01162  -0.23525
    D8       -2.70248   0.00587   0.00363  -0.00982  -0.00619  -2.70867
    D9        2.71030  -0.00607   0.00078  -0.01029  -0.00953   2.70077
   D10        0.23145   0.02059  -0.00107  -0.00303  -0.00410   0.22735
   D11        0.08014   0.01710  -0.00039  -0.00389  -0.00432   0.07582
   D12        2.39855   0.01035   0.00246  -0.00891  -0.00648   2.39207
   D13       -2.40730   0.00760  -0.00228   0.00053  -0.00175  -2.40905
   D14       -0.08888   0.00085   0.00057  -0.00449  -0.00392  -0.09280
   D15        0.04413  -0.00392   0.00613  -0.03427  -0.02815   0.01598
   D16        3.14014  -0.00158   0.00541  -0.02939  -0.02399   3.11615
   D17       -2.84802  -0.02872   0.01155  -0.04248  -0.03093  -2.87895
   D18        0.24799  -0.02638   0.01083  -0.03760  -0.02677   0.22122
   D19        2.33350   0.02906   0.01048  -0.04234  -0.03186   2.30164
   D20       -0.85368   0.03139   0.00976  -0.03746  -0.02770  -0.88137
   D21       -1.05827   0.03393   0.00532  -0.01258  -0.00728  -1.06555
   D22        0.74835   0.03096   0.00441  -0.01534  -0.01096   0.73739
   D23        3.09939   0.00190   0.00228  -0.00620  -0.00395   3.09544
   D24        1.53160   0.01384  -0.00414   0.03901   0.03489   1.56649
   D25       -2.94498   0.01087  -0.00505   0.03625   0.03122  -2.91376
   D26       -0.59393  -0.01819  -0.00718   0.04539   0.03823  -0.55570
   D27        0.48728   0.01922  -0.00484   0.01436   0.00949   0.49677
   D28       -2.77113   0.00892   0.00205  -0.00423  -0.00220  -2.77333
   D29        2.90458  -0.00253  -0.00201   0.00380   0.00177   2.90635
   D30       -0.35383  -0.01282   0.00488  -0.01480  -0.00992  -0.36375
   D31        0.65665   0.04884  -0.00244   0.00672   0.00428   0.66092
   D32        2.71601   0.04226  -0.00197   0.00438   0.00241   2.71841
   D33       -1.38452   0.04461  -0.00180   0.00526   0.00347  -1.38105
   D34       -0.74004  -0.03401   0.00129  -0.00615  -0.00485  -0.74489
   D35        1.31933  -0.04060   0.00176  -0.00849  -0.00672   1.31260
   D36       -2.78121  -0.03825   0.00194  -0.00760  -0.00566  -2.78687
   D37        3.13433   0.00564  -0.00114   0.00233   0.00118   3.13551
   D38       -1.08950  -0.00095  -0.00067  -0.00001  -0.00069  -1.09019
   D39        1.09316   0.00140  -0.00050   0.00088   0.00037   1.09353
   D40       -0.84853   0.06519   0.00373  -0.00857  -0.00486  -0.85339
   D41        2.15028   0.02752   0.00119  -0.00068   0.00051   2.15079
   D42        0.00138   0.01539   0.00652  -0.01807  -0.01155  -0.01017
   D43        3.00019  -0.02228   0.00398  -0.01019  -0.00618   2.99401
   D44       -3.02364   0.02534  -0.00029   0.00038   0.00007  -3.02357
   D45       -0.02483  -0.01233  -0.00283   0.00826   0.00544  -0.01939
   D46        1.31995  -0.06079  -0.00546   0.01450   0.00912   1.32908
   D47       -0.48532  -0.04314  -0.00578   0.01534   0.00957  -0.47575
   D48       -2.86587  -0.01329  -0.00268   0.00594   0.00329  -2.86259
   D49       -1.68156  -0.02334  -0.00293   0.00661   0.00375  -1.67781
   D50        2.79635  -0.00570  -0.00324   0.00745   0.00419   2.80055
   D51        0.41580   0.02416  -0.00014  -0.00195  -0.00209   0.41371
   D52       -0.86111  -0.03633  -0.00162   0.00698   0.00534  -0.85577
   D53       -2.90341  -0.03927  -0.00213   0.00753   0.00539  -2.89802
   D54        1.19782  -0.04327  -0.00166   0.00879   0.00710   1.20492
   D55        0.72745   0.05066   0.00187  -0.00550  -0.00360   0.72385
   D56       -1.31485   0.04772   0.00136  -0.00495  -0.00355  -1.31840
   D57        2.78638   0.04372   0.00183  -0.00369  -0.00184   2.78454
   D58        3.09868   0.00398  -0.00024   0.00138   0.00114   3.09981
   D59        1.05638   0.00104  -0.00075   0.00193   0.00118   1.05756
   D60       -1.12558  -0.00295  -0.00028   0.00319   0.00290  -1.12268
   D61        3.08189   0.00184  -0.00059   0.00161   0.00102   3.08291
   D62       -0.05627   0.00252  -0.00086   0.00112   0.00027  -0.05600
   D63       -0.01567  -0.00012   0.00009  -0.00307  -0.00298  -0.01865
   D64        3.12935   0.00056  -0.00017  -0.00355  -0.00373   3.12562
   D65       -3.09695  -0.00214   0.00099  -0.00200  -0.00100  -3.09795
   D66        0.06018  -0.00258   0.00030  -0.00108  -0.00077   0.05941
   D67        0.00031   0.00061   0.00025   0.00289   0.00314   0.00345
   D68       -3.12575   0.00016  -0.00044   0.00381   0.00337  -3.12238
   D69        0.01893  -0.00042  -0.00021   0.00128   0.00107   0.02000
   D70       -3.13137   0.00040  -0.00032   0.00084   0.00053  -3.13085
   D71       -3.12604  -0.00109   0.00005   0.00177   0.00182  -3.12422
   D72        0.00684  -0.00027  -0.00006   0.00133   0.00127   0.00811
   D73        0.01191  -0.00054  -0.00048  -0.00091  -0.00139   0.01053
   D74       -3.13236  -0.00052  -0.00012  -0.00052  -0.00064  -3.13299
   D75        3.13817  -0.00010   0.00021  -0.00183  -0.00162   3.13655
   D76       -0.00610  -0.00008   0.00057  -0.00144  -0.00087  -0.00697
   D77       -0.00887  -0.00004   0.00035  -0.00097  -0.00062  -0.00949
   D78        3.13697  -0.00023   0.00058  -0.00005   0.00053   3.13749
   D79        3.13541  -0.00006  -0.00001  -0.00137  -0.00137   3.13404
   D80       -0.00194  -0.00025   0.00022  -0.00045  -0.00023  -0.00217
   D81       -0.00644   0.00053  -0.00002   0.00080   0.00078  -0.00566
   D82       -3.13925  -0.00029   0.00009   0.00125   0.00134  -3.13791
   D83        3.13090   0.00072  -0.00024  -0.00013  -0.00037   3.13053
   D84       -0.00190  -0.00011  -0.00013   0.00032   0.00019  -0.00171
         Item               Value     Threshold  Converged?
 Maximum Force            0.226499     0.000450     NO 
 RMS     Force            0.036399     0.000300     NO 
 Maximum Displacement     0.100358     0.001800     NO 
 RMS     Displacement     0.022941     0.001200     NO 
 Predicted change in Energy=-3.172804D-04
 GradGradGradGradGradGradGradGradGradGradGradGradGradGradGradGradGradGrad

 Leave Link  103 at Fri Jan 31 18:55:56 2025, MaxMem=   134217728 cpu:         0.0
 (Enter /home/mkochman/programs/g09/l202.exe)
                          Input orientation:                          
 ---------------------------------------------------------------------
 Center     Atomic      Atomic             Coordinates (Angstroms)
 Number     Number       Type             X           Y           Z
 ---------------------------------------------------------------------
      1          6           0       -0.012587    0.954765    1.076753
      2          6           0        0.105540    2.422363    0.705190
      3          6           0       -1.207835    0.813251    1.931077
      4          6           0       -1.768255    0.647219    0.515056
      5          6           0       -1.793119    1.955618    0.018827
      6          6           0       -1.302665    2.911104    1.030858
      7          6           0       -1.626297    2.222339    2.362130
      8          6           0        0.902380    2.997787   -0.283860
      9          7           0        1.578528    3.518724   -1.062139
     10          6           0        0.990575   -0.079104    0.888554
     11          6           0        2.241643    0.223959    0.325052
     12          6           0        0.761937   -1.407020    1.309082
     13          6           0        1.737809   -2.376449    1.174936
     14          6           0        2.981824   -2.051638    0.627425
     15          6           0        3.227473   -0.751546    0.208586
     16          1           0       -1.282525   -0.011271    2.629655
     17          1           0       -1.968918   -0.266730   -0.017397
     18          1           0       -2.009182    2.229635   -1.006763
     19          1           0       -1.502771    3.967992    0.899469
     20          1           0       -2.686977    2.270597    2.620097
     21          1           0       -1.021807    2.617784    3.180217
     22          1           0        2.455295    1.222301   -0.023772
     23          1           0       -0.195157   -1.684731    1.731782
     24          1           0        1.534689   -3.391224    1.498343
     25          1           0        3.747256   -2.813268    0.526723
     26          1           0        4.187161   -0.487802   -0.220885
 ---------------------------------------------------------------------
                    Distance matrix (angstroms):
                    1          2          3          4          5
     1  C    0.000000
     2  C    1.518505   0.000000
     3  C    1.475979   2.411845   0.000000
     4  C    1.868813   2.588126   1.531911   0.000000
     5  C    2.300263   2.072162   2.303097   1.399559   0.000000
     6  C    2.343858   1.525769   2.284814   2.368122   1.475706
     7  C    2.421363   2.405145   1.531811   2.431632   2.364326
     8  C    2.619613   1.394376   3.759142   3.646331   2.905762
     9  N    3.698701   2.548559   4.903340   4.683379   3.870374
    10  C    1.452804   2.659746   2.591555   2.877185   3.556047
    11  C    2.486098   3.088757   3.850387   4.036649   4.401332
    12  C    2.496376   3.931885   3.032570   3.354437   4.415926
    13  C    3.764375   5.090537   4.407126   4.676591   5.707088
    14  C    4.266949   5.319374   5.240261   5.464404   6.263272
    15  C    3.763402   4.479596   5.008744   5.196900   5.707109
    16  H    2.226538   3.398951   1.083248   2.267393   3.308440
    17  H    2.552733   3.472280   2.354178   1.076603   2.229584
    18  H    3.154793   2.727632   3.358452   2.208623   1.083330
    19  H    3.366246   2.239057   3.332205   3.353474   2.215736
    20  H    3.356440   3.389404   2.187799   2.812579   2.768537
    21  H    2.865086   2.726694   2.202565   3.397557   3.320808
    22  H    2.715359   2.737313   4.172203   4.296445   4.311450
    23  H    2.725681   4.244118   2.702805   3.064809   4.328953
    24  H    4.632432   6.038987   5.038483   5.308985   6.469312
    25  H    5.351358   6.380108   6.298951   6.511219   7.327755
    26  H    4.626310   5.097677   5.952282   6.107116   6.464636
                    6          7          8          9         10
     6  C    0.000000
     7  C    1.533434   0.000000
     8  C    2.568700   3.741228   0.000000
     9  N    3.612633   4.865916   1.155106   0.000000
    10  C    3.771014   3.783660   3.293873   4.134642   0.000000
    11  C    4.503447   4.806679   3.139829   3.635862   1.405188
    12  C    4.794391   4.470438   4.686098   5.527428   1.411552
    13  C    6.101104   5.820266   5.631026   6.307372   2.432728
    14  C    6.568745   6.520035   5.536355   5.987720   2.814987
    15  C    5.883306   6.086117   4.439151   4.750680   2.432745
    16  H    3.331191   2.275689   4.724067   5.854556   2.864090
    17  H    3.411944   3.460491   4.355735   5.292024   3.100734
    18  H    2.261740   3.390589   3.096746   3.812674   4.233325
    19  H    1.083659   2.280777   2.850669   3.680238   4.753513
    20  H    2.202783   1.092666   4.673891   5.771588   4.695075
    21  H    2.187386   1.091353   3.980795   5.056780   4.071192
    22  H    4.252831   4.832391   2.373088   2.668424   2.161342
    23  H    4.779077   4.208408   5.214727   6.166677   2.166802
    24  H    6.927371   6.500004   6.662997   7.369218   3.411457
    25  H    7.650117   7.589541   6.520639   6.879097   3.899470
    26  H    6.577052   6.914703   4.789895   4.854371   3.408233
                   11         12         13         14         15
    11  C    0.000000
    12  C    2.412040   0.000000
    13  C    2.781776   1.382069   0.000000
    14  C    2.411978   2.409997   1.397441   0.000000
    15  C    1.391774   2.778417   2.406915   1.387807   0.000000
    16  H    4.217379   2.805682   4.102766   5.133876   5.172007
    17  H    4.252867   3.243051   4.428589   5.302032   5.223849
    18  H    4.885282   5.125182   6.325801   6.775692   6.147118
    19  H    5.326197   5.847003   7.129459   7.511428   6.717631
    20  H    5.809239   5.209475   6.577406   7.401875   7.066078
    21  H    4.953026   4.783506   6.048057   6.659527   6.183797
    22  H    1.078893   3.399601   3.860400   3.379344   2.132210
    23  H    3.399998   1.082510   2.127184   3.383405   3.860746
    24  H    3.865999   2.137764   1.084259   2.155733   3.390706
    25  H    3.395923   3.391423   2.156123   1.084485   2.149903
    26  H    2.142357   3.862372   3.393321   2.148965   1.083978
                   16         17         18         19         20
    16  H    0.000000
    17  H    2.746503   0.000000
    18  H    4.332808   2.685573   0.000000
    19  H    4.344720   4.357844   2.629080   0.000000
    20  H    2.679459   3.729612   3.689878   2.691479   0.000000
    21  H    2.698707   4.409328   4.319302   2.693733   1.790828
    22  H    4.746964   4.668075   4.681084   4.904843   5.876388
    23  H    2.188381   2.866458   5.110046   5.861389   4.758455
    24  H    4.543198   4.933072   7.101312   7.983914   7.151015
    25  H    6.129617   6.281367   7.805064   8.584126   8.463289
    26  H    6.186285   6.163408   6.811515   7.313318   7.933078
                   21         22         23         24         25
    21  H    0.000000
    22  H    4.929824   0.000000
    23  H    4.614429   4.307866   0.000000
    24  H    6.743334   4.944589   2.441103   0.000000
    25  H    7.699436   4.272941   4.274153   2.484659   0.000000
    26  H    6.953093   2.441857   4.944721   4.291994   2.481980
                   26
    26  H    0.000000
 Symmetry turned off by external request.
 Stoichiometry    C14H11N
 Framework group  C1[X(C14H11N)]
 Deg. of freedom    72
 Full point group                 C1      NOp   1
 Rotational constants (GHZ):      1.1233597      0.5127298      0.3859709
 Leave Link  202 at Fri Jan 31 18:55:56 2025, MaxMem=   134217728 cpu:         0.0
 (Enter /home/mkochman/programs/g09/l301.exe)
 Standard basis: STO-3G (5D, 7F)
 Ernie: Thresh=  0.10000D-02 Tol=  0.10000D-05 Strict=F.
    86 basis functions,   258 primitive gaussians,    86 cartesian basis functions
    51 alpha electrons       51 beta electrons
       nuclear repulsion energy       896.2670883250 Hartrees.
 IExCor=    0 DFT=F Ex=HF Corr=None ExCW=0 ScaHFX=  1.000000
 ScaDFX=  1.000000  1.000000  1.000000  1.000000 ScalE2=  1.000000  1.000000
 IRadAn=      0 IRanWt=     -1 IRanGd=            0 ICorTp=0 IEmpDi=  4
 NAtoms=   26 NActive=   26 NUniq=   26 SFac= 1.00D+00 NAtFMM=   60 NAOKFM=F Big=F
 Integral buffers will be    131072 words long.
 Raffenetti 1 integral format.
 Two-electron integral symmetry is turned off.
 Leave Link  301 at Fri Jan 31 18:55:56 2025, MaxMem=   134217728 cpu:         0.0
 (Enter /home/mkochman/programs/g09/l402.exe)
 External calculation of energy and first derivatives.
 Running external command "bash run_external.bash R"
         input file       "/home/mkochman/systems/Z_MRSF_fixed/B_opt_MECI/Gau-367249.EIn"
         output file      "/home/mkochman/systems/Z_MRSF_fixed/B_opt_MECI/Gau-367249.EOu"
         message file     "/home/mkochman/systems/Z_MRSF_fixed/B_opt_MECI/Gau-367249.EMs"
         fchk file        "/home/mkochman/systems/Z_MRSF_fixed/B_opt_MECI/Gau-367249.EFC"
         mat. el file     "/home/mkochman/systems/Z_MRSF_fixed/B_opt_MECI/Gau-367249.EUF"
 Recovered energy= -594.768893944     dipole=      0.000000000000      0.000000000000      0.000000000000
 Energy=    -594.768894     NIter=   0.
 Dipole moment=       0.000000       0.000000       0.000000
 Leave Link  402 at Fri Jan 31 19:06:51 2025, MaxMem=   134217728 cpu:         0.0
 (Enter /home/mkochman/programs/g09/l716.exe)
 Dipole        = 0.00000000D+00 0.00000000D+00 0.00000000D+00
 -------------------------------------------------------------------
 Center     Atomic                   Forces (Hartrees/Bohr)
 Number     Number              X              Y              Z
 -------------------------------------------------------------------
      1        6           0.141922290    0.066814396    0.030385248
      2        6           0.021220376   -0.079210375    0.050661475
      3        6          -0.029324329   -0.008370030   -0.031058838
      4        6          -0.038186896    0.080950714    0.001981447
      5        6          -0.157337468   -0.052800193   -0.052503618
      6        6           0.034976875   -0.006209689   -0.005558436
      7        6           0.005085391   -0.003424752   -0.004592991
      8        6           0.009273364    0.004504141    0.009231855
      9        7          -0.002943114    0.000526264   -0.001151634
     10        6           0.000512229    0.010720108    0.005164907
     11        6           0.008092940   -0.011510981   -0.003110675
     12        6          -0.004143427    0.004803288   -0.001975051
     13        6           0.009662765   -0.000526475   -0.003985658
     14        6          -0.001987008   -0.010613310    0.003645606
     15        6          -0.006368194    0.008062013   -0.002901940
     16        1           0.003599710    0.000129778    0.000950239
     17        1           0.002228768   -0.003802461   -0.000633771
     18        1           0.002388234   -0.001266559    0.001369162
     19        1          -0.001951852    0.001623609   -0.000393295
     20        1           0.000068040    0.002694825   -0.001841597
     21        1           0.000648692   -0.002508160    0.003015210
     22        1           0.002017021    0.000503500    0.001539083
     23        1          -0.000707976   -0.000291353    0.001284473
     24        1           0.000051880   -0.000722476    0.000286610
     25        1           0.000292672   -0.000175675    0.000412841
     26        1           0.000940986    0.000082036   -0.000241258
 -------------------------------------------------------------------
 Cartesian Forces:  Max     0.157337468 RMS     0.031504373
 Leave Link  716 at Fri Jan 31 19:06:51 2025, MaxMem=   134217728 cpu:         0.0
 (Enter /home/mkochman/programs/g09/l103.exe)

 GradGradGradGradGradGradGradGradGradGradGradGradGradGradGradGradGradGrad
 Berny optimization.
 Using GEDIIS/GDIIS optimizer.
 FormGI is forming the generalized inverse of G from B-inverse, IUseBI=4.
 Internal  Forces:  Max     0.091160362 RMS     0.015594412
 Search for a local minimum.
 Step number  12 out of a maximum of  156
 All quantities printed in internal units (Hartrees-Bohrs-Radians)
 RMS Force = .15594D-01 SwitMx=.10000D-02 MixMth= 1
 Mixed Optimization -- RFO/linear search
 Update second derivatives using D2CorX and points    6    7    8    9   10
                                                     11   12
 DE= -3.08D-04 DEPred=-3.17D-04 R= 9.70D-01
 TightC=F SS=  1.41D+00  RLast= 1.22D-01 DXNew= 8.4090D-02 3.6712D-01
 Trust test= 9.70D-01 RLast= 1.22D-01 DXMaxT set to 8.41D-02
 ITU=  1  0  0 -1  1  0 -1  1  0 -1  0  0
 Use linear search instead of GDIIS.
     Eigenvalues ---    0.00204   0.01184   0.01407   0.01414   0.01724
     Eigenvalues ---    0.01933   0.02049   0.02105   0.02115   0.02124
     Eigenvalues ---    0.02144   0.02150   0.02161   0.02175   0.02354
     Eigenvalues ---    0.02608   0.02673   0.03211   0.04999   0.05624
     Eigenvalues ---    0.05776   0.05864   0.06176   0.06510   0.06786
     Eigenvalues ---    0.07610   0.08247   0.10323   0.13509   0.14382
     Eigenvalues ---    0.15627   0.15964   0.16000   0.16000   0.16003
     Eigenvalues ---    0.16094   0.16911   0.19342   0.20642   0.21767
     Eigenvalues ---    0.22154   0.22361   0.24495   0.24864   0.26242
     Eigenvalues ---    0.27333   0.28045   0.30110   0.33745   0.34361
     Eigenvalues ---    0.34484   0.35032   0.35212   0.35251   0.35281
     Eigenvalues ---    0.35300   0.35305   0.35476   0.35783   0.36088
     Eigenvalues ---    0.38635   0.41491   0.41923   0.43621   0.45100
     Eigenvalues ---    0.46690   0.46944   0.53804   0.93819   1.32983
     Eigenvalues ---   61.90368 348.86547
 RFO step:  Lambda=-1.31817658D-03 EMin= 2.04039262D-03
 Quartic linear search produced a step of  0.15085.
 Maximum step size (   0.084) exceeded in Quadratic search.
    -- Step size scaled by   0.859
 Iteration  1 RMS(Cart)=  0.04177357 RMS(Int)=  0.00060412
 Iteration  2 RMS(Cart)=  0.00098198 RMS(Int)=  0.00007508
 Iteration  3 RMS(Cart)=  0.00000046 RMS(Int)=  0.00007508
 ITry= 1 IFail=0 DXMaxC= 1.76D-01 DCOld= 1.00D+10 DXMaxT= 8.41D-02 DXLimC= 3.00D+00 Rises=F
 Variable       Old X    -DE/DX   Delta X   Delta X   Delta X     New X
                                 (Linear)    (Quad)   (Total)
    R1        2.86956  -0.06461  -0.00009   0.00851   0.00844   2.87799
    R2        2.78920   0.01554   0.00000   0.00538   0.00533   2.79453
    R3        3.53154   0.09116   0.00340   0.05065   0.05408   3.58562
    R4        2.74540   0.00550  -0.00053  -0.01359  -0.01411   2.73129
    R5        2.88328   0.04050  -0.00024  -0.00872  -0.00894   2.87435
    R6        2.63499  -0.00003   0.00022   0.01314   0.01336   2.64835
    R7        2.89489  -0.00379   0.00074   0.00673   0.00749   2.90238
    R8        2.89470  -0.01704   0.00021  -0.00336  -0.00314   2.89156
    R9        2.04704   0.00027   0.00000   0.00211   0.00211   2.04915
   R10        2.64478  -0.04731  -0.00002   0.01834   0.01830   2.66309
   R11        2.03449   0.00313  -0.00006   0.00230   0.00224   2.03673
   R12        2.78868   0.05216  -0.00060   0.00141   0.00076   2.78944
   R13        2.04720  -0.00209   0.00007   0.00378   0.00386   2.05105
   R14        2.89777  -0.00764   0.00000  -0.00242  -0.00242   2.89535
   R15        2.04782   0.00199  -0.00009   0.00129   0.00120   2.04901
   R16        2.06484  -0.00038  -0.00004   0.00098   0.00094   2.06578
   R17        2.06236   0.00171   0.00007   0.00281   0.00288   2.06524
   R18        2.18283  -0.00071   0.00018   0.02965   0.02983   2.21267
   R19        2.65542   0.00638   0.00007   0.00422   0.00429   2.65971
   R20        2.66745   0.00099   0.00020   0.00540   0.00560   2.67305
   R21        2.63007  -0.00307   0.00005   0.00254   0.00259   2.63266
   R22        2.03881   0.00037   0.00004   0.00363   0.00367   2.04248
   R23        2.61173   0.00787  -0.00008   0.00345   0.00337   2.61510
   R24        2.04565   0.00120  -0.00002   0.00316   0.00314   2.04879
   R25        2.64078  -0.00645   0.00013   0.00495   0.00508   2.64586
   R26        2.04895   0.00075   0.00002   0.00217   0.00218   2.05114
   R27        2.62258   0.00540   0.00000   0.00689   0.00689   2.62946
   R28        2.04938   0.00029   0.00001   0.00127   0.00128   2.05066
   R29        2.04842   0.00095   0.00001   0.00191   0.00192   2.05034
    A1        1.87265   0.00321  -0.00018  -0.00513  -0.00537   1.86728
    A2        1.73006  -0.00872  -0.00115  -0.01345  -0.01451   1.71555
    A3        2.21726   0.00328  -0.00027  -0.00420  -0.00444   2.21282
    A4        2.17234  -0.00471   0.00053   0.00970   0.01024   2.18259
    A5        2.08593   0.01647   0.00133   0.01988   0.02115   2.10708
    A6        1.75744   0.00813   0.00074   0.00791   0.00842   1.76586
    A7        2.23554   0.00180   0.00177   0.01052   0.01210   2.24764
    A8        2.14915  -0.00988   0.00124  -0.00203  -0.00128   2.14786
    A9        1.87120  -0.00671   0.00001  -0.00154  -0.00161   1.86959
   A10        2.09681  -0.01377   0.00016  -0.00026  -0.00015   2.09666
   A11        1.83369  -0.01725  -0.00011  -0.00092  -0.00104   1.83264
   A12        2.08104   0.00022  -0.00009  -0.00207  -0.00228   2.07875
   A13        2.09424   0.00765  -0.00061  -0.00591  -0.00650   2.08775
   A14        1.54020   0.03416  -0.00123  -0.01469  -0.01591   1.52429
   A15        2.05269  -0.00289   0.00015  -0.00782  -0.00764   2.04504
   A16        1.80587   0.03870  -0.00102  -0.00899  -0.01012   1.79575
   A17        2.23616  -0.01623   0.00043   0.00096   0.00113   2.23729
   A18        2.23313  -0.02189   0.00037   0.00361   0.00367   2.23680
   A19        1.93504  -0.03591   0.00118   0.00278   0.00383   1.93887
   A20        2.18422   0.01505  -0.00043  -0.00217  -0.00282   2.18140
   A21        2.15526   0.01785  -0.00063  -0.00515  -0.00601   2.14925
   A22        1.52374   0.04140  -0.00127  -0.00989  -0.01121   1.51253
   A23        1.80927  -0.02198   0.00023   0.00326   0.00352   1.81279
   A24        2.04537   0.00396  -0.00013  -0.00331  -0.00361   2.04176
   A25        1.80741  -0.00398  -0.00025   0.00050   0.00025   1.80766
   A26        2.07940  -0.01432   0.00023  -0.00796  -0.00780   2.07161
   A27        2.09944   0.00290   0.00067   0.01217   0.01287   2.11231
   A28        1.68225  -0.00085   0.00008   0.00400   0.00397   1.68622
   A29        1.95223   0.00753   0.00005  -0.00128  -0.00121   1.95101
   A30        1.97463  -0.00723   0.00019  -0.00078  -0.00054   1.97409
   A31        1.97143  -0.00646  -0.00030  -0.00584  -0.00610   1.96532
   A32        1.95102   0.00708   0.00001   0.00195   0.00199   1.95301
   A33        1.92271  -0.00022  -0.00002   0.00187   0.00183   1.92454
   A34        2.10974   0.01624   0.00045   0.00631   0.00673   2.11647
   A35        2.11652  -0.00888  -0.00027  -0.00867  -0.00897   2.10754
   A36        2.05621  -0.00729  -0.00016   0.00283   0.00265   2.05886
   A37        2.10950   0.00328   0.00012  -0.00248  -0.00236   2.10714
   A38        2.10080  -0.00034   0.00025   0.00527   0.00552   2.10632
   A39        2.07288  -0.00294  -0.00037  -0.00278  -0.00316   2.06972
   A40        2.11365   0.00306   0.00004  -0.00243  -0.00239   2.11126
   A41        2.09542  -0.00132  -0.00009  -0.00041  -0.00050   2.09491
   A42        2.07401  -0.00173   0.00005   0.00282   0.00288   2.07688
   A43        2.09852   0.00210   0.00008   0.00214   0.00222   2.10074
   A44        2.08892  -0.00088  -0.00006  -0.00194  -0.00199   2.08693
   A45        2.09574  -0.00122  -0.00002  -0.00021  -0.00023   2.09551
   A46        2.08697  -0.00401  -0.00007  -0.00255  -0.00263   2.08434
   A47        2.09608   0.00190   0.00001   0.00046   0.00047   2.09654
   A48        2.10012   0.00211   0.00007   0.00208   0.00215   2.10227
   A49        2.10131   0.00288  -0.00001   0.00241   0.00240   2.10371
   A50        2.08257  -0.00125  -0.00009  -0.00377  -0.00386   2.07871
   A51        2.09927  -0.00162   0.00009   0.00134   0.00144   2.10071
   A52        3.16343   0.00488  -0.00095   0.00103   0.00008   3.16350
   A53        3.19296  -0.00459   0.00046  -0.00988  -0.00941   3.18355
    D1       -0.30322   0.00350   0.00204   0.02400   0.02608  -0.27714
    D2       -2.89919   0.00634  -0.00450  -0.00358  -0.00827  -2.90745
    D3        0.63752  -0.02425   0.00119   0.01016   0.01142   0.64894
    D4       -1.95845  -0.02141  -0.00536  -0.01741  -0.02293  -1.98137
    D5        3.05081  -0.00482   0.00159   0.02091   0.02262   3.07342
    D6        0.45484  -0.00198  -0.00495  -0.00667  -0.01173   0.44311
    D7       -0.23525  -0.01474  -0.00175  -0.02126  -0.02296  -0.25821
    D8       -2.70867  -0.00176  -0.00093  -0.00890  -0.00975  -2.71841
    D9        2.70077  -0.00551  -0.00144  -0.02032  -0.02176   2.67901
   D10        0.22735   0.00747  -0.00062  -0.00796  -0.00855   0.21880
   D11        0.07582   0.01452  -0.00065   0.00026  -0.00040   0.07542
   D12        2.39207   0.01007  -0.00098  -0.00886  -0.00983   2.38225
   D13       -2.40905   0.00300  -0.00026   0.00209   0.00185  -2.40720
   D14       -0.09280  -0.00144  -0.00059  -0.00703  -0.00757  -0.10037
   D15        0.01598  -0.00158  -0.00425  -0.06306  -0.06734  -0.05136
   D16        3.11615   0.00017  -0.00362  -0.04937  -0.05304   3.06311
   D17       -2.87895  -0.01236  -0.00467  -0.06459  -0.06921  -2.94816
   D18        0.22122  -0.01061  -0.00404  -0.05090  -0.05491   0.16631
   D19        2.30164   0.01116  -0.00481  -0.06464  -0.06943   2.23222
   D20       -0.88137   0.01291  -0.00418  -0.05095  -0.05512  -0.93650
   D21       -1.06555   0.00119  -0.00110  -0.01728  -0.01840  -1.08396
   D22        0.73739   0.00678  -0.00165  -0.01910  -0.02082   0.71657
   D23        3.09544  -0.00708  -0.00060  -0.00156  -0.00220   3.09324
   D24        1.56649   0.00297   0.00526   0.01345   0.01863   1.58512
   D25       -2.91376   0.00856   0.00471   0.01163   0.01622  -2.89754
   D26       -0.55570  -0.00530   0.00577   0.02918   0.03484  -0.52087
   D27        0.49677  -0.00127   0.00143   0.01903   0.02037   0.51714
   D28       -2.77333   0.00252  -0.00033  -0.01607  -0.01640  -2.78972
   D29        2.90635  -0.00889   0.00027   0.00677   0.00696   2.91331
   D30       -0.36375  -0.00510  -0.00150  -0.02833  -0.02980  -0.39355
   D31        0.66092   0.02505   0.00065   0.00892   0.00959   0.67052
   D32        2.71841   0.01987   0.00036   0.00395   0.00432   2.72274
   D33       -1.38105   0.01992   0.00052   0.00482   0.00538  -1.37568
   D34       -0.74489  -0.00930  -0.00073  -0.01121  -0.01196  -0.75685
   D35        1.31260  -0.01449  -0.00101  -0.01618  -0.01723   1.29537
   D36       -2.78687  -0.01444  -0.00085  -0.01531  -0.01618  -2.80304
   D37        3.13551   0.00233   0.00018  -0.00084  -0.00065   3.13485
   D38       -1.09019  -0.00285  -0.00010  -0.00581  -0.00592  -1.09611
   D39        1.09353  -0.00280   0.00006  -0.00494  -0.00487   1.08866
   D40       -0.85339   0.02827  -0.00073  -0.01029  -0.01102  -0.86441
   D41        2.15079   0.00550   0.00008  -0.04649  -0.04643   2.10436
   D42       -0.01017   0.01584  -0.00174  -0.02314  -0.02484  -0.03501
   D43        2.99401  -0.00693  -0.00093  -0.05935  -0.06025   2.93376
   D44       -3.02357   0.01151   0.00001   0.01214   0.01217  -3.01140
   D45       -0.01939  -0.01127   0.00082  -0.02406  -0.02324  -0.04263
   D46        1.32908  -0.03793   0.00138   0.02046   0.02189   1.35096
   D47       -0.47575  -0.02508   0.00144   0.01944   0.02091  -0.45484
   D48       -2.86259  -0.01159   0.00050   0.00837   0.00892  -2.85367
   D49       -1.67781  -0.01545   0.00057   0.05569   0.05626  -1.62156
   D50        2.80055  -0.00260   0.00063   0.05467   0.05527   2.85582
   D51        0.41371   0.01089  -0.00031   0.04359   0.04328   0.45699
   D52       -0.85577  -0.00976   0.00081   0.00579   0.00660  -0.84917
   D53       -2.89802  -0.01568   0.00081   0.00710   0.00796  -2.89006
   D54        1.20492  -0.01596   0.00107   0.00762   0.00872   1.21364
   D55        0.72385   0.02770  -0.00054  -0.00376  -0.00435   0.71950
   D56       -1.31840   0.02178  -0.00054  -0.00244  -0.00299  -1.32139
   D57        2.78454   0.02150  -0.00028  -0.00192  -0.00223   2.78231
   D58        3.09981   0.00461   0.00017  -0.00353  -0.00342   3.09639
   D59        1.05756  -0.00131   0.00018  -0.00222  -0.00206   1.05550
   D60       -1.12268  -0.00159   0.00044  -0.00170  -0.00130  -1.12398
   D61        3.08291   0.00199   0.00015   0.00606   0.00628   3.08919
   D62       -0.05600   0.00223   0.00004   0.00691   0.00701  -0.04899
   D63       -0.01865   0.00036  -0.00045  -0.00690  -0.00737  -0.02601
   D64        3.12562   0.00060  -0.00056  -0.00604  -0.00663   3.11899
   D65       -3.09795  -0.00200  -0.00015  -0.00686  -0.00695  -3.10490
   D66        0.05941  -0.00214  -0.00012  -0.00558  -0.00565   0.05376
   D67        0.00345   0.00024   0.00047   0.00652   0.00699   0.01045
   D68       -3.12238   0.00010   0.00051   0.00779   0.00830  -3.11408
   D69        0.02000  -0.00068   0.00016   0.00304   0.00321   0.02322
   D70       -3.13085   0.00006   0.00008   0.00070   0.00078  -3.13006
   D71       -3.12422  -0.00091   0.00027   0.00221   0.00251  -3.12172
   D72        0.00811  -0.00017   0.00019  -0.00013   0.00008   0.00819
   D73        0.01053  -0.00046  -0.00021  -0.00219  -0.00238   0.00814
   D74       -3.13299  -0.00031  -0.00010  -0.00263  -0.00272  -3.13571
   D75        3.13655  -0.00032  -0.00024  -0.00348  -0.00370   3.13285
   D76       -0.00697  -0.00017  -0.00013  -0.00392  -0.00404  -0.01101
   D77       -0.00949   0.00007  -0.00009  -0.00189  -0.00198  -0.01147
   D78        3.13749  -0.00004   0.00008   0.00067   0.00074   3.13824
   D79        3.13404  -0.00008  -0.00021  -0.00144  -0.00164   3.13240
   D80       -0.00217  -0.00019  -0.00003   0.00111   0.00109  -0.00108
   D81       -0.00566   0.00053   0.00012   0.00143   0.00154  -0.00412
   D82       -3.13791  -0.00022   0.00020   0.00382   0.00403  -3.13388
   D83        3.13053   0.00064  -0.00006  -0.00114  -0.00120   3.12933
   D84       -0.00171  -0.00011   0.00003   0.00125   0.00129  -0.00043
         Item               Value     Threshold  Converged?
 Maximum Force            0.091160     0.000450     NO 
 RMS     Force            0.015594     0.000300     NO 
 Maximum Displacement     0.176202     0.001800     NO 
 RMS     Displacement     0.041828     0.001200     NO 
 Predicted change in Energy=-7.048391D-04
 GradGradGradGradGradGradGradGradGradGradGradGradGradGradGradGradGradGrad

 Leave Link  103 at Fri Jan 31 19:06:51 2025, MaxMem=   134217728 cpu:         0.0
 (Enter /home/mkochman/programs/g09/l202.exe)
                          Input orientation:                          
 ---------------------------------------------------------------------
 Center     Atomic      Atomic             Coordinates (Angstroms)
 Number     Number       Type             X           Y           Z
 ---------------------------------------------------------------------
      1          6           0       -0.017648    0.939049    1.075025
      2          6           0        0.100373    2.413937    0.714179
      3          6           0       -1.231439    0.793638    1.907140
      4          6           0       -1.799088    0.655058    0.486760
      5          6           0       -1.783773    1.981590    0.011315
      6          6           0       -1.297277    2.912082    1.048817
      7          6           0       -1.637430    2.197483    2.360738
      8          6           0        0.917034    3.018897   -0.250780
      9          7           0        1.609914    3.563528   -1.021680
     10          6           0        0.991293   -0.079809    0.893479
     11          6           0        2.222299    0.212818    0.277091
     12          6           0        0.780781   -1.397804    1.361910
     13          6           0        1.760798   -2.365762    1.228992
     14          6           0        2.988725   -2.052610    0.633601
     15          6           0        3.211075   -0.761999    0.163475
     16          1           0       -1.323013   -0.039349    2.595323
     17          1           0       -1.996530   -0.248456   -0.066692
     18          1           0       -1.939484    2.274056   -1.022245
     19          1           0       -1.484068    3.973030    0.925583
     20          1           0       -2.701344    2.252832    2.605754
     21          1           0       -1.037004    2.569090    3.194870
     22          1           0        2.421693    1.199911   -0.115456
     23          1           0       -0.164885   -1.666633    1.818944
     24          1           0        1.573074   -3.371452    1.591585
     25          1           0        3.755635   -2.813889    0.534179
     26          1           0        4.154303   -0.504584   -0.306916
 ---------------------------------------------------------------------
                    Distance matrix (angstroms):
                    1          2          3          4          5
     1  C    0.000000
     2  C    1.522969   0.000000
     3  C    1.478801   2.412935   0.000000
     4  C    1.897429   2.598717   1.535874   0.000000
     5  C    2.310318   2.056927   2.304443   1.409245   0.000000
     6  C    2.351807   1.521039   2.286670   2.379470   1.476111
     7  C    2.420828   2.403741   1.530150   2.432489   2.363856
     8  C    2.637642   1.401448   3.771517   3.675462   2.905005
     9  N    3.732695   2.571667   4.931892   4.728201   3.884161
    10  C    1.445335   2.654177   2.594409   2.914049   3.567712
    11  C    2.486256   3.088453   3.862994   4.051061   4.387232
    12  C    2.486096   3.925797   3.024686   3.411137   4.452117
    13  C    3.756108   5.086017   4.403995   4.727478   5.739877
    14  C    4.264172   5.319692   5.247173   5.502380   6.280028
    15  C    3.761534   4.479544   5.019593   5.216733   5.700784
    16  H    2.229921   3.403432   1.084366   2.270438   3.312641
    17  H    2.574813   3.477802   2.359521   1.077790   2.241531
    18  H    3.142330   2.682490   3.357717   2.217648   1.085370
    19  H    3.373094   2.232917   3.337036   3.361658   2.211683
    20  H    3.357289   3.384322   2.185847   2.803049   2.765253
    21  H    2.861794   2.733410   2.201882   3.402668   3.322325
    22  H    2.726843   2.747849   4.195393   4.298200   4.279373
    23  H    2.713794   4.235791   2.682956   3.136174   4.381536
    24  H    4.623597   6.034022   5.031187   5.367020   6.513120
    25  H    5.349273   6.381497   6.306361   6.549106   7.345410
    26  H    4.625906   5.098504   5.966041   6.116989   6.445392
                    6          7          8          9         10
     6  C    0.000000
     7  C    1.532153   0.000000
     8  C    2.569735   3.744334   0.000000
     9  N    3.628099   4.883858   1.170893   0.000000
    10  C    3.770026   3.774797   3.304061   4.162262   0.000000
    11  C    4.502111   4.814352   3.139497   3.645418   1.407458
    12  C    4.794942   4.446514   4.703890   5.566307   1.414516
    13  C    6.102452   5.801034   5.647673   6.343876   2.435218
    14  C    6.571940   6.515183   5.549254   6.015154   2.819435
    15  C    5.882852   6.090525   4.441779   4.762194   2.434280
    16  H    3.332160   2.270970   4.740357   5.887741   2.872964
    17  H    3.423787   3.464677   4.381591   5.333822   3.142842
    18  H    2.260266   3.397304   3.051170   3.776369   4.219020
    19  H    1.084292   2.288178   2.838925   3.678621   4.749100
    20  H    2.197742   1.093166   4.673255   5.784734   4.691340
    21  H    2.188819   1.092877   3.986615   5.076847   4.053031
    22  H    4.256501   4.858308   2.364533   2.658366   2.168334
    23  H    4.779125   4.170530   5.235313   6.210768   2.170541
    24  H    6.929380   6.473945   6.682907   7.411103   3.414782
    25  H    7.653987   7.585204   6.534157   6.906248   3.904597
    26  H    6.575055   6.925439   4.785182   4.851220   3.409693
                   11         12         13         14         15
    11  C    0.000000
    12  C    2.418452   0.000000
    13  C    2.787144   1.383850   0.000000
    14  C    2.417990   2.415414   1.400129   0.000000
    15  C    1.393146   2.783312   2.410536   1.391451   0.000000
    16  H    4.243468   2.791533   4.097431   5.147102   5.195581
    17  H    4.257872   3.327966   4.503253   5.347724   5.237924
    18  H    4.822594   5.154279   6.347288   6.763809   6.095229
    19  H    5.319483   5.845150   7.127517   7.509959   6.711608
    20  H    5.816063   5.196103   6.567921   7.402912   7.071820
    21  H    4.968753   4.732900   6.003760   6.642794   6.191259
    22  H    1.080835   3.409300   3.867602   3.385485   2.133077
    23  H    3.407095   1.084174   2.131919   3.391058   3.867305
    24  H    3.872516   2.139104   1.085415   2.158968   3.395849
    25  H    3.402671   3.397086   2.159389   1.085164   2.155045
    26  H    2.142048   3.868265   3.398803   2.153957   1.084993
                   16         17         18         19         20
    16  H    0.000000
    17  H    2.753847   0.000000
    18  H    4.338050   2.698038   0.000000
    19  H    4.348926   4.366712   2.624490   0.000000
    20  H    2.674696   3.727623   3.707190   2.695147   0.000000
    21  H    2.691694   4.415546   4.322681   2.705656   1.793629
    22  H    4.786116   4.649821   4.582130   4.901930   5.895688
    23  H    2.142913   2.986934   5.172097   5.860387   4.734438
    24  H    4.527441   5.024446   7.144364   7.983176   7.136649
    25  H    6.143212   6.326918   7.793845   8.583121   8.464967
    26  H    6.216142   6.160849   6.735486   7.304746   7.942725
                   21         22         23         24         25
    21  H    0.000000
    22  H    4.979507   0.000000
    23  H    4.538184   4.318491   0.000000
    24  H    6.683792   4.952929   2.445118   0.000000
    25  H    7.682782   4.279255   4.282207   2.488484   0.000000
    26  H    6.975647   2.438011   4.952275   4.299532   2.489833
                   26
    26  H    0.000000
 Symmetry turned off by external request.
 Stoichiometry    C14H11N
 Framework group  C1[X(C14H11N)]
 Deg. of freedom    72
 Full point group                 C1      NOp   1
 Rotational constants (GHZ):      1.1137541      0.5120942      0.3839886
 Leave Link  202 at Fri Jan 31 19:06:51 2025, MaxMem=   134217728 cpu:         0.0
 (Enter /home/mkochman/programs/g09/l301.exe)
 Standard basis: STO-3G (5D, 7F)
 Ernie: Thresh=  0.10000D-02 Tol=  0.10000D-05 Strict=F.
    86 basis functions,   258 primitive gaussians,    86 cartesian basis functions
    51 alpha electrons       51 beta electrons
       nuclear repulsion energy       894.4191416898 Hartrees.
 IExCor=    0 DFT=F Ex=HF Corr=None ExCW=0 ScaHFX=  1.000000
 ScaDFX=  1.000000  1.000000  1.000000  1.000000 ScalE2=  1.000000  1.000000
 IRadAn=      0 IRanWt=     -1 IRanGd=            0 ICorTp=0 IEmpDi=  4
 NAtoms=   26 NActive=   26 NUniq=   26 SFac= 1.00D+00 NAtFMM=   60 NAOKFM=F Big=F
 Integral buffers will be    131072 words long.
 Raffenetti 1 integral format.
 Two-electron integral symmetry is turned off.
 Leave Link  301 at Fri Jan 31 19:06:51 2025, MaxMem=   134217728 cpu:         0.0
 (Enter /home/mkochman/programs/g09/l402.exe)
 External calculation of energy and first derivatives.
 Running external command "bash run_external.bash R"
         input file       "/home/mkochman/systems/Z_MRSF_fixed/B_opt_MECI/Gau-367249.EIn"
         output file      "/home/mkochman/systems/Z_MRSF_fixed/B_opt_MECI/Gau-367249.EOu"
         message file     "/home/mkochman/systems/Z_MRSF_fixed/B_opt_MECI/Gau-367249.EMs"
         fchk file        "/home/mkochman/systems/Z_MRSF_fixed/B_opt_MECI/Gau-367249.EFC"
         mat. el file     "/home/mkochman/systems/Z_MRSF_fixed/B_opt_MECI/Gau-367249.EUF"
 Recovered energy= -594.768751862     dipole=      0.000000000000      0.000000000000      0.000000000000
 Energy=    -594.768752     NIter=   0.
 Dipole moment=       0.000000       0.000000       0.000000
 Leave Link  402 at Fri Jan 31 19:16:28 2025, MaxMem=   134217728 cpu:         0.0
 (Enter /home/mkochman/programs/g09/l716.exe)
 Dipole        = 0.00000000D+00 0.00000000D+00 0.00000000D+00
 -------------------------------------------------------------------
 Center     Atomic                   Forces (Hartrees/Bohr)
 Number     Number              X              Y              Z
 -------------------------------------------------------------------
      1        6           0.010220039    0.097853893    0.006649406
      2        6           0.055355379   -0.022823302    0.012183834
      3        6           0.010958680   -0.004332399   -0.010003463
      4        6          -0.058919301    0.014246138   -0.022819412
      5        6           0.011112983   -0.050562576    0.021651027
      6        6          -0.008494634   -0.015245083   -0.010769368
      7        6          -0.000246713    0.003932357   -0.001073432
      8        6          -0.007562114   -0.007033139    0.010312048
      9        7          -0.003804124   -0.004507426    0.002550425
     10        6           0.000681564   -0.018830259   -0.009209178
     11        6           0.000509028    0.003167089   -0.000829891
     12        6          -0.000630405    0.003233283   -0.001074103
     13        6           0.000289814   -0.003579152    0.001298791
     14        6          -0.005717624    0.004313711    0.000766462
     15        6           0.000661819    0.000520732    0.000172866
     16        1          -0.000688008   -0.000480094   -0.001684348
     17        1           0.001365084    0.001341038   -0.000088697
     18        1          -0.003334556    0.000617059    0.000384303
     19        1           0.000251748    0.000305484    0.000640147
     20        1          -0.000294529   -0.003076049    0.001976628
     21        1           0.000001036   -0.000436466   -0.002095098
     22        1          -0.002621494    0.000251996    0.001025514
     23        1           0.001752479    0.000170795   -0.000430205
     24        1           0.000443820    0.000828550   -0.000306748
     25        1          -0.000411703    0.000401143    0.000155994
     26        1          -0.000837143   -0.000294294    0.000557710
 -------------------------------------------------------------------
 Cartesian Forces:  Max     0.097853893 RMS     0.016913530
 Leave Link  716 at Fri Jan 31 19:16:28 2025, MaxMem=   134217728 cpu:         0.0
 (Enter /home/mkochman/programs/g09/l103.exe)

 GradGradGradGradGradGradGradGradGradGradGradGradGradGradGradGradGradGrad
 Berny optimization.
 Using GEDIIS/GDIIS optimizer.
 FormGI is forming the generalized inverse of G from B-inverse, IUseBI=4.
 Internal  Forces:  Max     0.051222632 RMS     0.007786840
 Search for a local minimum.
 Step number  13 out of a maximum of  156
 All quantities printed in internal units (Hartrees-Bohrs-Radians)
 RMS Force = .77868D-02 SwitMx=.10000D-02 MixMth= 1
 Mixed Optimization -- RFO/linear search
 Update second derivatives using D2CorX and points    6    7    8    9   10
                                                     11   13   12
 DE=  1.42D-04 DEPred=-7.05D-04 R=-2.02D-01
 Trust test=-2.02D-01 RLast= 2.36D-01 DXMaxT set to 5.00D-02
 ITU= -1  1  0  0 -1  1  0 -1  1  0 -1  0  0
 Use linear search instead of GDIIS.
 Energy rises -- skip Quadratic/GDIIS search.
 Quartic linear search produced a step of -0.52104.
 Iteration  1 RMS(Cart)=  0.02180785 RMS(Int)=  0.00016376
 Iteration  2 RMS(Cart)=  0.00026661 RMS(Int)=  0.00001739
 Iteration  3 RMS(Cart)=  0.00000004 RMS(Int)=  0.00001739
 ITry= 1 IFail=0 DXMaxC= 9.16D-02 DCOld= 1.00D+10 DXMaxT= 5.00D-02 DXLimC= 3.00D+00 Rises=T
 Variable       Old X    -DE/DX   Delta X   Delta X   Delta X     New X
                                 (Linear)    (Quad)   (Total)
    R1        2.87799  -0.05122  -0.00440   0.00000  -0.00440   2.87360
    R2        2.79453  -0.00305  -0.00278   0.00000  -0.00277   2.79176
    R3        3.58562   0.02807  -0.02818   0.00000  -0.02818   3.55744
    R4        2.73129   0.00378   0.00735   0.00000   0.00735   2.73864
    R5        2.87435   0.01431   0.00466   0.00000   0.00465   2.87900
    R6        2.64835  -0.02046  -0.00696   0.00000  -0.00696   2.64139
    R7        2.90238   0.00432  -0.00390   0.00000  -0.00391   2.89847
    R8        2.89156  -0.00782   0.00164   0.00000   0.00163   2.89320
    R9        2.04915  -0.00064  -0.00110   0.00000  -0.00110   2.04805
   R10        2.66309  -0.04349  -0.00954   0.00000  -0.00953   2.65355
   R11        2.03673  -0.00133  -0.00117   0.00000  -0.00117   2.03556
   R12        2.78944   0.00672  -0.00040   0.00000  -0.00039   2.78906
   R13        2.05105   0.00028  -0.00201   0.00000  -0.00201   2.04904
   R14        2.89535  -0.00538   0.00126   0.00000   0.00126   2.89661
   R15        2.04901   0.00019  -0.00062   0.00000  -0.00062   2.04839
   R16        2.06578   0.00057  -0.00049   0.00000  -0.00049   2.06529
   R17        2.06524  -0.00174  -0.00150   0.00000  -0.00150   2.06374
   R18        2.21267  -0.00603  -0.01554   0.00000  -0.01554   2.19712
   R19        2.65971  -0.00446  -0.00223   0.00000  -0.00224   2.65748
   R20        2.67305  -0.00385  -0.00292   0.00000  -0.00292   2.67013
   R21        2.63266  -0.00339  -0.00135   0.00000  -0.00135   2.63131
   R22        2.04248  -0.00063  -0.00191   0.00000  -0.00191   2.04057
   R23        2.61510  -0.00234  -0.00175   0.00000  -0.00175   2.61334
   R24        2.04879  -0.00175  -0.00164   0.00000  -0.00164   2.04715
   R25        2.64586  -0.00196  -0.00265   0.00000  -0.00265   2.64321
   R26        2.05114  -0.00094  -0.00114   0.00000  -0.00114   2.05000
   R27        2.62946  -0.00031  -0.00359   0.00000  -0.00359   2.62587
   R28        2.05066  -0.00059  -0.00067   0.00000  -0.00067   2.04999
   R29        2.05034  -0.00104  -0.00100   0.00000  -0.00100   2.04934
    A1        1.86728   0.02128   0.00280   0.00000   0.00282   1.87009
    A2        1.71555   0.01809   0.00756   0.00000   0.00754   1.72309
    A3        2.21282  -0.01178   0.00231   0.00000   0.00231   2.21512
    A4        2.18259  -0.00895  -0.00534   0.00000  -0.00534   2.17725
    A5        2.10708  -0.00737  -0.01102   0.00000  -0.01101   2.09607
    A6        1.76586  -0.01281  -0.00439   0.00000  -0.00434   1.76152
    A7        2.24764  -0.00125  -0.00631   0.00000  -0.00628   2.24137
    A8        2.14786   0.00909   0.00067   0.00000   0.00077   2.14864
    A9        1.86959  -0.01087   0.00084   0.00000   0.00086   1.87045
   A10        2.09666   0.00496   0.00008   0.00000   0.00009   2.09675
   A11        1.83264  -0.00055   0.00054   0.00000   0.00055   1.83319
   A12        2.07875  -0.00729   0.00119   0.00000   0.00122   2.07997
   A13        2.08775   0.00319   0.00338   0.00000   0.00338   2.09112
   A14        1.52429  -0.01303   0.00829   0.00000   0.00829   1.53258
   A15        2.04504   0.00961   0.00398   0.00000   0.00398   2.04902
   A16        1.79575  -0.00237   0.00528   0.00000   0.00530   1.80105
   A17        2.23729  -0.00180  -0.00059   0.00000  -0.00053   2.23677
   A18        2.23680   0.00267  -0.00191   0.00000  -0.00183   2.23496
   A19        1.93887   0.00830  -0.00200   0.00000  -0.00197   1.93691
   A20        2.18140  -0.00344   0.00147   0.00000   0.00153   2.18292
   A21        2.14925  -0.00459   0.00313   0.00000   0.00319   2.15244
   A22        1.51253   0.01155   0.00584   0.00000   0.00586   1.51838
   A23        1.81279  -0.00024  -0.00183   0.00000  -0.00184   1.81095
   A24        2.04176  -0.00536   0.00188   0.00000   0.00192   2.04368
   A25        1.80766  -0.00514  -0.00013   0.00000  -0.00013   1.80753
   A26        2.07161   0.00113   0.00406   0.00000   0.00408   2.07569
   A27        2.11231   0.00072  -0.00671   0.00000  -0.00672   2.10559
   A28        1.68622  -0.00756  -0.00207   0.00000  -0.00204   1.68418
   A29        1.95101  -0.00155   0.00063   0.00000   0.00063   1.95164
   A30        1.97409   0.00436   0.00028   0.00000   0.00027   1.97436
   A31        1.96532   0.00534   0.00318   0.00000   0.00317   1.96850
   A32        1.95301   0.00033  -0.00103   0.00000  -0.00104   1.95197
   A33        1.92454  -0.00123  -0.00095   0.00000  -0.00095   1.92359
   A34        2.11647  -0.00828  -0.00351   0.00000  -0.00350   2.11297
   A35        2.10754   0.00261   0.00468   0.00000   0.00468   2.11223
   A36        2.05886   0.00565  -0.00138   0.00000  -0.00138   2.05749
   A37        2.10714  -0.00302   0.00123   0.00000   0.00123   2.10837
   A38        2.10632  -0.00131  -0.00287   0.00000  -0.00287   2.10344
   A39        2.06972   0.00432   0.00164   0.00000   0.00165   2.07137
   A40        2.11126  -0.00152   0.00125   0.00000   0.00124   2.11251
   A41        2.09491   0.00112   0.00026   0.00000   0.00026   2.09518
   A42        2.07688   0.00040  -0.00150   0.00000  -0.00150   2.07539
   A43        2.10074  -0.00350  -0.00116   0.00000  -0.00116   2.09958
   A44        2.08693   0.00202   0.00104   0.00000   0.00104   2.08797
   A45        2.09551   0.00149   0.00012   0.00000   0.00012   2.09563
   A46        2.08434   0.00418   0.00137   0.00000   0.00137   2.08571
   A47        2.09654  -0.00215  -0.00024   0.00000  -0.00024   2.09630
   A48        2.10227  -0.00203  -0.00112   0.00000  -0.00112   2.10115
   A49        2.10371  -0.00180  -0.00125   0.00000  -0.00125   2.10246
   A50        2.07871   0.00099   0.00201   0.00000   0.00201   2.08072
   A51        2.10071   0.00081  -0.00075   0.00000  -0.00075   2.09996
   A52        3.16350  -0.00274  -0.00004   0.00000  -0.00004   3.16346
   A53        3.18355  -0.00393   0.00491   0.00000   0.00491   3.18845
    D1       -0.27714  -0.00483  -0.01359   0.00000  -0.01360  -0.29074
    D2       -2.90745   0.00266   0.00431   0.00000   0.00435  -2.90310
    D3        0.64894  -0.00597  -0.00595   0.00000  -0.00597   0.64297
    D4       -1.98137   0.00153   0.01195   0.00000   0.01198  -1.96939
    D5        3.07342  -0.00724  -0.01178   0.00000  -0.01181   3.06161
    D6        0.44311   0.00026   0.00611   0.00000   0.00614   0.44925
    D7       -0.25821   0.00093   0.01196   0.00000   0.01195  -0.24626
    D8       -2.71841   0.00379   0.00508   0.00000   0.00506  -2.71335
    D9        2.67901   0.00276   0.01134   0.00000   0.01134   2.69034
   D10        0.21880   0.00561   0.00445   0.00000   0.00445   0.22325
   D11        0.07542  -0.00211   0.00021   0.00000   0.00021   0.07563
   D12        2.38225  -0.00353   0.00512   0.00000   0.00512   2.38736
   D13       -2.40720   0.00244  -0.00097   0.00000  -0.00097  -2.40817
   D14       -0.10037   0.00103   0.00395   0.00000   0.00393  -0.09643
   D15       -0.05136   0.00016   0.03509   0.00000   0.03510  -0.01627
   D16        3.06311  -0.00034   0.02764   0.00000   0.02765   3.09076
   D17       -2.94816  -0.00586   0.03606   0.00000   0.03605  -2.91211
   D18        0.16631  -0.00636   0.02861   0.00000   0.02860   0.19491
   D19        2.23222   0.00659   0.03617   0.00000   0.03617   2.26839
   D20       -0.93650   0.00609   0.02872   0.00000   0.02872  -0.90778
   D21       -1.08396   0.01190   0.00959   0.00000   0.00960  -1.07436
   D22        0.71657   0.00938   0.01085   0.00000   0.01086   0.72743
   D23        3.09324   0.00542   0.00115   0.00000   0.00116   3.09440
   D24        1.58512   0.00154  -0.00971   0.00000  -0.00969   1.57543
   D25       -2.89754  -0.00099  -0.00845   0.00000  -0.00842  -2.90596
   D26       -0.52087  -0.00495  -0.01815   0.00000  -0.01813  -0.53899
   D27        0.51714   0.01076  -0.01061   0.00000  -0.01059   0.50655
   D28       -2.78972   0.00189   0.00854   0.00000   0.00854  -2.78118
   D29        2.91331   0.00771  -0.00363   0.00000  -0.00361   2.90970
   D30       -0.39355  -0.00116   0.01553   0.00000   0.01552  -0.37803
   D31        0.67052   0.00256  -0.00500   0.00000  -0.00501   0.66551
   D32        2.72274   0.00420  -0.00225   0.00000  -0.00225   2.72048
   D33       -1.37568   0.00474  -0.00280   0.00000  -0.00281  -1.37849
   D34       -0.75685  -0.00796   0.00623   0.00000   0.00624  -0.75061
   D35        1.29537  -0.00632   0.00898   0.00000   0.00899   1.30436
   D36       -2.80304  -0.00578   0.00843   0.00000   0.00843  -2.79461
   D37        3.13485   0.00059   0.00034   0.00000   0.00034   3.13519
   D38       -1.09611   0.00223   0.00309   0.00000   0.00309  -1.09302
   D39        1.08866   0.00277   0.00254   0.00000   0.00253   1.09120
   D40       -0.86441   0.00607   0.00574   0.00000   0.00574  -0.85867
   D41        2.10436   0.00746   0.02419   0.00000   0.02419   2.12856
   D42       -0.03501  -0.00577   0.01294   0.00000   0.01293  -0.02208
   D43        2.93376  -0.00438   0.03139   0.00000   0.03139   2.96515
   D44       -3.01140   0.00369  -0.00634   0.00000  -0.00635  -3.01774
   D45       -0.04263   0.00508   0.01211   0.00000   0.01211  -0.03052
   D46        1.35096   0.00259  -0.01140   0.00000  -0.01141   1.33955
   D47       -0.45484   0.00012  -0.01089   0.00000  -0.01090  -0.46574
   D48       -2.85367   0.00348  -0.00465   0.00000  -0.00466  -2.85833
   D49       -1.62156   0.00114  -0.02931   0.00000  -0.02931  -1.65087
   D50        2.85582  -0.00134  -0.02880   0.00000  -0.02879   2.82703
   D51        0.45699   0.00202  -0.02255   0.00000  -0.02255   0.43444
   D52       -0.84917  -0.00915  -0.00344   0.00000  -0.00344  -0.85261
   D53       -2.89006  -0.00524  -0.00415   0.00000  -0.00416  -2.89422
   D54        1.21364  -0.00802  -0.00454   0.00000  -0.00455   1.20909
   D55        0.71950   0.00175   0.00227   0.00000   0.00228   0.72178
   D56       -1.32139   0.00566   0.00156   0.00000   0.00156  -1.31983
   D57        2.78231   0.00288   0.00116   0.00000   0.00117   2.78348
   D58        3.09639  -0.00158   0.00178   0.00000   0.00180   3.09819
   D59        1.05550   0.00233   0.00107   0.00000   0.00108   1.05658
   D60       -1.12398  -0.00045   0.00068   0.00000   0.00069  -1.12329
   D61        3.08919  -0.00061  -0.00327   0.00000  -0.00329   3.08590
   D62       -0.04899  -0.00039  -0.00365   0.00000  -0.00367  -0.05266
   D63       -0.02601  -0.00008   0.00384   0.00000   0.00384  -0.02217
   D64        3.11899   0.00014   0.00345   0.00000   0.00346   3.12245
   D65       -3.10490   0.00071   0.00362   0.00000   0.00361  -3.10129
   D66        0.05376   0.00037   0.00295   0.00000   0.00293   0.05669
   D67        0.01045   0.00002  -0.00364   0.00000  -0.00364   0.00680
   D68       -3.11408  -0.00033  -0.00432   0.00000  -0.00432  -3.11840
   D69        0.02322   0.00009  -0.00167   0.00000  -0.00168   0.02154
   D70       -3.13006   0.00012  -0.00041   0.00000  -0.00041  -3.13047
   D71       -3.12172  -0.00014  -0.00131   0.00000  -0.00131  -3.12303
   D72        0.00819  -0.00011  -0.00004   0.00000  -0.00004   0.00814
   D73        0.00814  -0.00001   0.00124   0.00000   0.00124   0.00938
   D74       -3.13571  -0.00014   0.00142   0.00000   0.00142  -3.13430
   D75        3.13285   0.00034   0.00193   0.00000   0.00192   3.13477
   D76       -0.01101   0.00021   0.00210   0.00000   0.00210  -0.00891
   D77       -0.01147   0.00009   0.00103   0.00000   0.00103  -0.01044
   D78        3.13824  -0.00012  -0.00039   0.00000  -0.00039   3.13785
   D79        3.13240   0.00022   0.00086   0.00000   0.00085   3.13325
   D80       -0.00108   0.00002  -0.00057   0.00000  -0.00057  -0.00165
   D81       -0.00412  -0.00015  -0.00080   0.00000  -0.00080  -0.00492
   D82       -3.13388  -0.00019  -0.00210   0.00000  -0.00210  -3.13598
   D83        3.12933   0.00005   0.00063   0.00000   0.00063   3.12996
   D84       -0.00043   0.00002  -0.00067   0.00000  -0.00067  -0.00110
         Item               Value     Threshold  Converged?
 Maximum Force            0.051223     0.000450     NO 
 RMS     Force            0.007787     0.000300     NO 
 Maximum Displacement     0.091634     0.001800     NO 
 RMS     Displacement     0.021801     0.001200     NO 
 Predicted change in Energy=-3.824959D-04
 GradGradGradGradGradGradGradGradGradGradGradGradGradGradGradGradGradGrad

 Leave Link  103 at Fri Jan 31 19:16:28 2025, MaxMem=   134217728 cpu:         0.0
 (Enter /home/mkochman/programs/g09/l202.exe)
                          Input orientation:                          
 ---------------------------------------------------------------------
 Center     Atomic      Atomic             Coordinates (Angstroms)
 Number     Number       Type             X           Y           Z
 ---------------------------------------------------------------------
      1          6           0       -0.015046    0.947184    1.076069
      2          6           0        0.103095    2.418267    0.709584
      3          6           0       -1.219263    0.803817    1.919767
      4          6           0       -1.783099    0.650851    0.501581
      5          6           0       -1.788681    1.968085    0.015124
      6          6           0       -1.300050    2.911668    1.039423
      7          6           0       -1.631672    2.210507    2.361519
      8          6           0        0.909560    3.007826   -0.268054
      9          7           0        1.593824    3.540007   -1.042885
     10          6           0        0.990904   -0.079510    0.891077
     11          6           0        2.232531    0.218883    0.302064
     12          6           0        0.770843   -1.402910    1.334555
     13          6           0        1.748715   -2.371607    1.200890
     14          6           0        2.985147   -2.052104    0.630280
     15          6           0        3.219771   -0.756280    0.186832
     16          1           0       -1.302118   -0.024755    2.613446
     17          1           0       -1.982274   -0.258157   -0.040943
     18          1           0       -1.975908    2.251165   -1.014698
     19          1           0       -1.493735    3.970533    0.911888
     20          1           0       -2.693944    2.262172    2.613214
     21          1           0       -1.029092    2.594581    3.187369
     22          1           0        2.439481    1.212081   -0.067731
     23          1           0       -0.180852   -1.676557    1.773812
     24          1           0        1.552876   -3.382232    1.543094
     25          1           0        3.751295   -2.813545    0.530085
     26          1           0        4.171706   -0.495317   -0.262369
 ---------------------------------------------------------------------
                    Distance matrix (angstroms):
                    1          2          3          4          5
     1  C    0.000000
     2  C    1.520643   0.000000
     3  C    1.477335   2.412390   0.000000
     4  C    1.882515   2.593213   1.533807   0.000000
     5  C    2.305130   2.064886   2.303785   1.404200   0.000000
     6  C    2.347718   1.523501   2.285732   2.373585   1.475905
     7  C    2.421125   2.404469   1.531014   2.432042   2.364104
     8  C    2.628271   1.397763   3.765117   3.660339   2.905470
     9  N    3.714991   2.559633   4.917062   4.704913   3.877068
    10  C    1.449226   2.657072   2.592934   2.894862   3.561746
    11  C    2.486183   3.088343   3.856681   4.043722   4.394563
    12  C    2.491461   3.929105   3.028636   3.381479   4.433471
    13  C    3.760426   5.088452   4.405564   4.700850   5.722948
    14  C    4.265631   5.319467   5.243674   5.482581   6.271345
    15  C    3.762522   4.479363   5.014179   5.206514   5.704055
    16  H    2.228172   3.401128   1.083783   2.268868   3.310504
    17  H    2.563308   3.474953   2.356769   1.077172   2.235348
    18  H    3.149072   2.706164   3.358336   2.212980   1.084307
    19  H    3.369588   2.236141   3.334554   3.357436   2.213815
    20  H    3.356860   3.386976   2.186860   2.808023   2.766959
    21  H    2.863528   2.729900   2.202229   3.400010   3.321537
    22  H    2.720873   2.741861   4.183686   4.297589   4.296017
    23  H    2.719991   4.240376   2.692926   3.098805   4.354482
    24  H    4.628211   6.036754   5.034843   5.336594   6.490500
    25  H    5.350374   6.380708   6.302615   6.529346   7.336246
    26  H    4.626133   5.097770   5.959195   6.112039   6.455351
                    6          7          8          9         10
     6  C    0.000000
     7  C    1.532820   0.000000
     8  C    2.569265   3.742758   0.000000
     9  N    3.620128   4.874563   1.162667   0.000000
    10  C    3.770627   3.779456   3.298764   4.147845   0.000000
    11  C    4.502657   4.810404   3.139027   3.639601   1.406275
    12  C    4.794923   4.459094   4.694911   5.546345   1.412971
    13  C    6.101970   5.811183   5.639174   6.325006   2.433921
    14  C    6.570339   6.517826   5.542379   6.000581   2.817117
    15  C    5.882988   6.088316   4.439875   4.755417   2.433480
    16  H    3.331686   2.273427   4.731925   5.870499   2.868363
    17  H    3.417662   3.462520   4.368173   5.312101   3.120956
    18  H    2.261075   3.393964   3.075051   3.795378   4.226819
    19  H    1.083962   2.284327   2.845154   3.679608   4.751496
    20  H    2.200365   1.092905   4.673645   5.777965   4.693330
    21  H    2.188067   1.092083   3.983603   5.066416   4.062524
    22  H    4.254231   4.844832   2.367591   2.661823   2.164692
    23  H    4.779512   4.190411   5.225099   6.188360   2.168593
    24  H    6.928640   6.487673   6.672852   7.389611   3.413051
    25  H    7.652031   7.587594   6.526932   6.891773   3.901925
    26  H    6.575890   6.919932   4.786819   4.851651   3.408934
                   11         12         13         14         15
    11  C    0.000000
    12  C    2.415115   0.000000
    13  C    2.784350   1.382922   0.000000
    14  C    2.414858   2.412591   1.398729   0.000000
    15  C    1.392431   2.780764   2.408652   1.389553   0.000000
    16  H    4.230318   2.798579   4.100075   5.140402   5.183731
    17  H    4.255561   3.283611   4.464201   5.323913   5.230801
    18  H    4.855408   5.139639   6.336534   6.770240   6.122375
    19  H    5.322765   5.846439   7.128797   7.510782   6.714582
    20  H    5.812625   5.203129   6.572959   7.402505   7.068976
    21  H    4.960555   4.759476   6.027050   6.651654   6.187433
    22  H    1.079823   3.404252   3.863855   3.382288   2.132627
    23  H    3.403403   1.083307   2.129452   3.387071   3.863892
    24  H    3.869123   2.138406   1.084813   2.157283   3.393172
    25  H    3.399155   3.394135   2.157687   1.084810   2.152366
    26  H    2.142210   3.865198   3.395950   2.151356   1.084464
                   16         17         18         19         20
    16  H    0.000000
    17  H    2.750067   0.000000
    18  H    4.335578   2.691642   0.000000
    19  H    4.346763   4.362153   2.626871   0.000000
    20  H    2.677166   3.728684   3.698303   2.693234   0.000000
    21  H    2.695338   4.412331   4.321084   2.699436   1.792173
    22  H    4.766344   4.659853   4.633800   4.902949   5.885764
    23  H    2.165796   2.924092   5.140526   5.861416   4.746979
    24  H    4.535339   4.976575   7.122484   7.983948   7.144224
    25  H    6.136345   6.303165   7.799903   8.583695   8.464245
    26  H    6.201168   6.162527   6.775125   7.308893   7.937876
                   21         22         23         24         25
    21  H    0.000000
    22  H    4.953583   0.000000
    23  H    4.578239   4.312963   0.000000
    24  H    6.715094   4.948589   2.443025   0.000000
    25  H    7.691624   4.275968   4.278011   2.486491   0.000000
    26  H    6.963940   2.440019   4.948346   4.295608   2.485741
                   26
    26  H    0.000000
 Symmetry turned off by external request.
 Stoichiometry    C14H11N
 Framework group  C1[X(C14H11N)]
 Deg. of freedom    72
 Full point group                 C1      NOp   1
 Rotational constants (GHZ):      1.1187319      0.5124587      0.3850001
 Leave Link  202 at Fri Jan 31 19:16:28 2025, MaxMem=   134217728 cpu:         0.0
 (Enter /home/mkochman/programs/g09/l301.exe)
 Standard basis: STO-3G (5D, 7F)
 Ernie: Thresh=  0.10000D-02 Tol=  0.10000D-05 Strict=F.
    86 basis functions,   258 primitive gaussians,    86 cartesian basis functions
    51 alpha electrons       51 beta electrons
       nuclear repulsion energy       895.3780251292 Hartrees.
 IExCor=    0 DFT=F Ex=HF Corr=None ExCW=0 ScaHFX=  1.000000
 ScaDFX=  1.000000  1.000000  1.000000  1.000000 ScalE2=  1.000000  1.000000
 IRadAn=      0 IRanWt=     -1 IRanGd=            0 ICorTp=0 IEmpDi=  4
 NAtoms=   26 NActive=   26 NUniq=   26 SFac= 1.00D+00 NAtFMM=   60 NAOKFM=F Big=F
 Integral buffers will be    131072 words long.
 Raffenetti 1 integral format.
 Two-electron integral symmetry is turned off.
 Leave Link  301 at Fri Jan 31 19:16:28 2025, MaxMem=   134217728 cpu:         0.0
 (Enter /home/mkochman/programs/g09/l402.exe)
 External calculation of energy and first derivatives.
 Running external command "bash run_external.bash R"
         input file       "/home/mkochman/systems/Z_MRSF_fixed/B_opt_MECI/Gau-367249.EIn"
         output file      "/home/mkochman/systems/Z_MRSF_fixed/B_opt_MECI/Gau-367249.EOu"
         message file     "/home/mkochman/systems/Z_MRSF_fixed/B_opt_MECI/Gau-367249.EMs"
         fchk file        "/home/mkochman/systems/Z_MRSF_fixed/B_opt_MECI/Gau-367249.EFC"
         mat. el file     "/home/mkochman/systems/Z_MRSF_fixed/B_opt_MECI/Gau-367249.EUF"
 Recovered energy= -594.769178278     dipole=      0.000000000000      0.000000000000      0.000000000000
 Energy=    -594.769178     NIter=   0.
 Dipole moment=       0.000000       0.000000       0.000000
 Leave Link  402 at Fri Jan 31 19:28:23 2025, MaxMem=   134217728 cpu:         0.0
 (Enter /home/mkochman/programs/g09/l716.exe)
 Dipole        = 0.00000000D+00 0.00000000D+00 0.00000000D+00
 -------------------------------------------------------------------
 Center     Atomic                   Forces (Hartrees/Bohr)
 Number     Number              X              Y              Z
 -------------------------------------------------------------------
      1        6           0.084318655    0.067551958    0.020706206
      2        6           0.028597771   -0.051098337    0.030325940
      3        6          -0.012991026   -0.005849066   -0.021470541
      4        6          -0.040058373    0.052123317   -0.005783964
      5        6          -0.084330211   -0.046242577   -0.023681315
      6        6           0.017183993   -0.008844950   -0.005640759
      7        6           0.002680393   -0.000300277   -0.002885125
      8        6           0.004524667    0.001673194    0.006308213
      9        7          -0.005477408   -0.003130577    0.003276507
     10        6          -0.000114752   -0.000063194   -0.000038144
     11        6           0.005143211   -0.005554027   -0.002116143
     12        6          -0.002230118    0.003421056   -0.001525837
     13        6           0.005481719   -0.001312893   -0.002012876
     14        6          -0.003004420   -0.004456216    0.002416319
     15        6          -0.003737811    0.004632411   -0.001414041
     16        1           0.001809902   -0.000020684   -0.000152404
     17        1           0.001675337   -0.001713297   -0.000362711
     18        1           0.000597601   -0.000650071    0.001073085
     19        1          -0.001203499    0.001039642    0.000167130
     20        1          -0.000035669    0.000497613   -0.000275957
     21        1           0.000273921   -0.001703623    0.000886678
     22        1           0.000156857    0.000191582    0.001202875
     23        1           0.000370751   -0.000115697    0.000565045
     24        1           0.000213096   -0.000080132    0.000044992
     25        1          -0.000012782    0.000098282    0.000284834
     26        1           0.000204533   -0.000108595    0.000061743
 -------------------------------------------------------------------
 Cartesian Forces:  Max     0.084330211 RMS     0.020262107
 Leave Link  716 at Fri Jan 31 19:28:23 2025, MaxMem=   134217728 cpu:         0.0
 (Enter /home/mkochman/programs/g09/l103.exe)

 GradGradGradGradGradGradGradGradGradGradGradGradGradGradGradGradGradGrad
 Berny optimization.
 Using GEDIIS/GDIIS optimizer.
 FormGI is forming the generalized inverse of G from B-inverse, IUseBI=4.
 Internal  Forces:  Max     0.059928696 RMS     0.010140895
 Search for a local minimum.
 Step number  14 out of a maximum of  156
 All quantities printed in internal units (Hartrees-Bohrs-Radians)
 RMS Force = .10141D-01 SwitMx=.10000D-02 MixMth= 1
 Mixed Optimization -- RFO/linear search
 Update second derivatives using D2CorX and points    6    8    9   10   11
                                                     13   12   14
 ITU=  0 -1  1  0  0 -1  1  0 -1  1  0 -1  0  0
 Use linear search instead of GDIIS.
     Eigenvalues ---    0.00240   0.01287   0.01408   0.01496   0.01738
     Eigenvalues ---    0.01945   0.02047   0.02101   0.02115   0.02124
     Eigenvalues ---    0.02147   0.02153   0.02161   0.02176   0.02441
     Eigenvalues ---    0.02647   0.02731   0.03212   0.05230   0.05638
     Eigenvalues ---    0.05841   0.06028   0.06250   0.06576   0.07236
     Eigenvalues ---    0.07550   0.08143   0.10097   0.13510   0.14284
     Eigenvalues ---    0.15570   0.15999   0.16000   0.16000   0.16016
     Eigenvalues ---    0.16093   0.17255   0.19902   0.21260   0.22019
     Eigenvalues ---    0.22152   0.23360   0.24514   0.24884   0.26339
     Eigenvalues ---    0.27927   0.28334   0.33640   0.34135   0.34472
     Eigenvalues ---    0.34783   0.35198   0.35243   0.35277   0.35285
     Eigenvalues ---    0.35303   0.35390   0.35574   0.35865   0.37843
     Eigenvalues ---    0.40438   0.41593   0.41964   0.44973   0.45112
     Eigenvalues ---    0.47078   0.48908   0.50977   1.12708   1.29445
     Eigenvalues ---   45.91696 303.39444
 RFO step:  Lambda=-3.81837794D-04 EMin= 2.40126856D-03
 Quartic linear search produced a step of -0.01105.
 Iteration  1 RMS(Cart)=  0.00775768 RMS(Int)=  0.00003348
 Iteration  2 RMS(Cart)=  0.00004007 RMS(Int)=  0.00001107
 Iteration  3 RMS(Cart)=  0.00000000 RMS(Int)=  0.00001107
 ITry= 1 IFail=0 DXMaxC= 4.05D-02 DCOld= 1.00D+10 DXMaxT= 5.00D-02 DXLimC= 3.00D+00 Rises=F
 Variable       Old X    -DE/DX   Delta X   Delta X   Delta X     New X
                                 (Linear)    (Quad)   (Total)
    R1        2.87360  -0.05210  -0.00004  -0.00568  -0.00571   2.86789
    R2        2.79176   0.00781  -0.00003   0.00451   0.00448   2.79624
    R3        3.55744   0.05993  -0.00029  -0.00031  -0.00060   3.55684
    R4        2.73864   0.00439   0.00007   0.00216   0.00224   2.74088
    R5        2.87900   0.02666   0.00005   0.00295   0.00301   2.88201
    R6        2.64139  -0.00786  -0.00007  -0.00642  -0.00649   2.63490
    R7        2.89847  -0.00097  -0.00004  -0.00800  -0.00805   2.89042
    R8        2.89320  -0.01206   0.00002  -0.00347  -0.00347   2.88972
    R9        2.04805  -0.00022  -0.00001  -0.00031  -0.00032   2.04774
   R10        2.65355  -0.04218  -0.00010   0.00599   0.00590   2.65945
   R11        2.03556   0.00132  -0.00001  -0.00022  -0.00023   2.03533
   R12        2.78906   0.03152   0.00000   0.00059   0.00059   2.78965
   R13        2.04904  -0.00129  -0.00002  -0.00058  -0.00060   2.04844
   R14        2.89661  -0.00639   0.00001  -0.00087  -0.00087   2.89574
   R15        2.04839   0.00121  -0.00001   0.00081   0.00080   2.04920
   R16        2.06529   0.00000   0.00000   0.00025   0.00024   2.06553
   R17        2.06374   0.00022  -0.00002  -0.00040  -0.00042   2.06332
   R18        2.19712  -0.00684  -0.00016  -0.00267  -0.00282   2.19430
   R19        2.65748   0.00218  -0.00002   0.00066   0.00064   2.65812
   R20        2.67013  -0.00055  -0.00003   0.00030   0.00027   2.67040
   R21        2.63131  -0.00312  -0.00001  -0.00154  -0.00156   2.62976
   R22        2.04057  -0.00021  -0.00002  -0.00040  -0.00042   2.04015
   R23        2.61334   0.00341  -0.00002  -0.00008  -0.00010   2.61325
   R24        2.04715  -0.00007  -0.00002  -0.00110  -0.00112   2.04603
   R25        2.64321  -0.00460  -0.00003  -0.00175  -0.00177   2.64144
   R26        2.05000   0.00005  -0.00001  -0.00022  -0.00023   2.04977
   R27        2.62587   0.00263  -0.00004  -0.00002  -0.00006   2.62581
   R28        2.04999  -0.00011  -0.00001  -0.00041  -0.00041   2.04958
   R29        2.04934   0.00013  -0.00001  -0.00020  -0.00021   2.04913
    A1        1.87009   0.00795   0.00003   0.00096   0.00100   1.87109
    A2        1.72309   0.00008   0.00008   0.00132   0.00140   1.72449
    A3        2.21512  -0.00123   0.00002  -0.00113  -0.00112   2.21401
    A4        2.17725  -0.00547  -0.00005   0.00081   0.00074   2.17799
    A5        2.09607   0.00702  -0.00011  -0.00046  -0.00057   2.09551
    A6        1.76152   0.00079  -0.00005  -0.00173  -0.00180   1.75972
    A7        2.24137   0.00058  -0.00006  -0.00420  -0.00434   2.23703
    A8        2.14864  -0.00292   0.00001  -0.00359  -0.00367   2.14497
    A9        1.87045  -0.00690   0.00001  -0.00092  -0.00091   1.86954
   A10        2.09675  -0.00635   0.00000  -0.00204  -0.00203   2.09472
   A11        1.83319  -0.01010   0.00001   0.00099   0.00098   1.83417
   A12        2.07997  -0.00196   0.00001   0.00142   0.00144   2.08141
   A13        2.09112   0.00516   0.00003   0.00010   0.00013   2.09125
   A14        1.53258   0.01538   0.00008  -0.00063  -0.00057   1.53200
   A15        2.04902   0.00118   0.00004  -0.00550  -0.00546   2.04356
   A16        1.80105   0.02140   0.00005   0.00513   0.00518   1.80623
   A17        2.23677  -0.00993  -0.00001  -0.00448  -0.00449   2.23227
   A18        2.23496  -0.01152  -0.00002  -0.00177  -0.00180   2.23316
   A19        1.93691  -0.01751  -0.00002  -0.00920  -0.00922   1.92769
   A20        2.18292   0.00716   0.00001   0.00529   0.00530   2.18822
   A21        2.15244   0.00854   0.00003   0.00324   0.00327   2.15571
   A22        1.51838   0.02668   0.00006  -0.00071  -0.00066   1.51772
   A23        1.81095  -0.01219  -0.00002   0.00041   0.00040   1.81135
   A24        2.04368   0.00064   0.00002   0.00114   0.00116   2.04484
   A25        1.80753  -0.00369   0.00000   0.00614   0.00614   1.81368
   A26        2.07569  -0.00765   0.00004  -0.00231  -0.00226   2.07343
   A27        2.10559   0.00169  -0.00007  -0.00336  -0.00344   2.10215
   A28        1.68418  -0.00308  -0.00002  -0.00140  -0.00142   1.68276
   A29        1.95164   0.00377   0.00001  -0.00125  -0.00125   1.95039
   A30        1.97436  -0.00265   0.00000  -0.00212  -0.00210   1.97225
   A31        1.96850  -0.00191   0.00003   0.00232   0.00236   1.97085
   A32        1.95197   0.00425  -0.00001   0.00216   0.00215   1.95412
   A33        1.92359  -0.00056  -0.00001   0.00016   0.00014   1.92373
   A34        2.11297   0.00631  -0.00004  -0.00105  -0.00109   2.11188
   A35        2.11223  -0.00371   0.00005   0.00117   0.00122   2.11344
   A36        2.05749  -0.00257  -0.00001  -0.00006  -0.00007   2.05742
   A37        2.10837   0.00092   0.00001  -0.00070  -0.00068   2.10769
   A38        2.10344  -0.00072  -0.00003  -0.00142  -0.00144   2.10200
   A39        2.07137  -0.00020   0.00002   0.00211   0.00213   2.07350
   A40        2.11251   0.00135   0.00001   0.00036   0.00037   2.11288
   A41        2.09518  -0.00036   0.00000   0.00052   0.00052   2.09569
   A42        2.07539  -0.00098  -0.00002  -0.00082  -0.00084   2.07454
   A43        2.09958   0.00008  -0.00001  -0.00086  -0.00087   2.09871
   A44        2.08797   0.00017   0.00001   0.00099   0.00100   2.08897
   A45        2.09563  -0.00025   0.00000  -0.00013  -0.00012   2.09551
   A46        2.08571  -0.00093   0.00001   0.00091   0.00092   2.08663
   A47        2.09630   0.00040   0.00000  -0.00041  -0.00041   2.09589
   A48        2.10115   0.00053  -0.00001  -0.00049  -0.00050   2.10065
   A49        2.10246   0.00117  -0.00001   0.00038   0.00037   2.10283
   A50        2.08072  -0.00040   0.00002   0.00041   0.00043   2.08115
   A51        2.09996  -0.00076  -0.00001  -0.00078  -0.00079   2.09917
   A52        3.16346   0.00194   0.00000  -0.00518  -0.00518   3.15828
   A53        3.18845  -0.00363   0.00005   0.01944   0.01949   3.20794
    D1       -0.29074   0.00077  -0.00014   0.00023   0.00009  -0.29065
    D2       -2.90310   0.00455   0.00004   0.01856   0.01859  -2.88452
    D3        0.64297  -0.01535  -0.00006  -0.00283  -0.00288   0.64009
    D4       -1.96939  -0.01157   0.00012   0.01550   0.01561  -1.95378
    D5        3.06161  -0.00496  -0.00012  -0.00308  -0.00320   3.05841
    D6        0.44925  -0.00118   0.00006   0.01524   0.01529   0.46454
    D7       -0.24626  -0.00831   0.00012  -0.00155  -0.00143  -0.24769
    D8       -2.71335  -0.00016   0.00005   0.00197   0.00202  -2.71134
    D9        2.69034  -0.00214   0.00012   0.00138   0.00150   2.69184
   D10        0.22325   0.00601   0.00005   0.00490   0.00494   0.22819
   D11        0.07563   0.00768   0.00000   0.00637   0.00636   0.08199
   D12        2.38736   0.00459   0.00005   0.00150   0.00155   2.38891
   D13       -2.40817   0.00244  -0.00001   0.00705   0.00703  -2.40113
   D14       -0.09643  -0.00065   0.00004   0.00218   0.00222  -0.09421
   D15       -0.01627  -0.00068   0.00036  -0.01061  -0.01025  -0.02652
   D16        3.09076   0.00018   0.00028  -0.00854  -0.00826   3.08250
   D17       -2.91211  -0.00897   0.00037  -0.01443  -0.01406  -2.92617
   D18        0.19491  -0.00811   0.00029  -0.01236  -0.01207   0.18285
   D19        2.26839   0.00823   0.00037  -0.01041  -0.01004   2.25835
   D20       -0.90778   0.00909   0.00029  -0.00833  -0.00804  -0.91582
   D21       -1.07436   0.00410   0.00010  -0.00443  -0.00434  -1.07870
   D22        0.72743   0.00664   0.00011   0.00172   0.00183   0.72926
   D23        3.09440  -0.00236   0.00001  -0.00166  -0.00166   3.09274
   D24        1.57543   0.00190  -0.00010  -0.02175  -0.02185   1.55358
   D25       -2.90596   0.00444  -0.00009  -0.01560  -0.01568  -2.92164
   D26       -0.53899  -0.00456  -0.00018  -0.01898  -0.01916  -0.55816
   D27        0.50655   0.00304  -0.00011   0.00368   0.00359   0.51014
   D28       -2.78118   0.00220   0.00009  -0.00405  -0.00395  -2.78513
   D29        2.90970  -0.00241  -0.00004   0.00639   0.00636   2.91606
   D30       -0.37803  -0.00325   0.00016  -0.00134  -0.00118  -0.37920
   D31        0.66551   0.01501  -0.00005   0.00213   0.00208   0.66759
   D32        2.72048   0.01256  -0.00002   0.00362   0.00359   2.72407
   D33       -1.37849   0.01274  -0.00003   0.00115   0.00111  -1.37737
   D34       -0.75061  -0.00762   0.00006   0.00106   0.00112  -0.74949
   D35        1.30436  -0.01008   0.00009   0.00254   0.00263   1.30699
   D36       -2.79461  -0.00990   0.00009   0.00007   0.00016  -2.79445
   D37        3.13519   0.00162   0.00000  -0.00236  -0.00235   3.13284
   D38       -1.09302  -0.00083   0.00003  -0.00087  -0.00084  -1.09386
   D39        1.09120  -0.00065   0.00003  -0.00334  -0.00331   1.08788
   D40       -0.85867   0.01764   0.00006  -0.00641  -0.00633  -0.86500
   D41        2.12856   0.00536   0.00025  -0.01092  -0.01067   2.11789
   D42       -0.02208   0.00678   0.00013  -0.00556  -0.00543  -0.02751
   D43        2.96515  -0.00550   0.00032  -0.01007  -0.00977   2.95538
   D44       -3.01774   0.00744  -0.00006   0.00247   0.00242  -3.01532
   D45       -0.03052  -0.00484   0.00012  -0.00204  -0.00192  -0.03243
   D46        1.33955  -0.02026  -0.00012   0.00575   0.00563   1.34519
   D47       -0.46574  -0.01399  -0.00011   0.00548   0.00535  -0.46039
   D48       -2.85833  -0.00529  -0.00005   0.00608   0.00602  -2.85231
   D49       -1.65087  -0.00814  -0.00030   0.00993   0.00963  -1.64123
   D50        2.82703  -0.00187  -0.00029   0.00965   0.00935   2.83638
   D51        0.43444   0.00683  -0.00023   0.01025   0.01002   0.44446
   D52       -0.85261  -0.00834  -0.00003  -0.00279  -0.00283  -0.85545
   D53       -2.89422  -0.01034  -0.00004  -0.00142  -0.00146  -2.89568
   D54        1.20909  -0.01147  -0.00005  -0.00516  -0.00521   1.20388
   D55        0.72178   0.01602   0.00002  -0.00193  -0.00192   0.71986
   D56       -1.31983   0.01402   0.00002  -0.00056  -0.00054  -1.32037
   D57        2.78348   0.01289   0.00001  -0.00430  -0.00430   2.77919
   D58        3.09819   0.00201   0.00002  -0.00187  -0.00186   3.09633
   D59        1.05658   0.00001   0.00001  -0.00049  -0.00048   1.05610
   D60       -1.12329  -0.00112   0.00001  -0.00424  -0.00424  -1.12753
   D61        3.08590   0.00096  -0.00003   0.00281   0.00277   3.08868
   D62       -0.05266   0.00115  -0.00004   0.00252   0.00248  -0.05018
   D63       -0.02217   0.00016   0.00004   0.00077   0.00081  -0.02136
   D64        3.12245   0.00034   0.00004   0.00048   0.00052   3.12297
   D65       -3.10129  -0.00087   0.00004  -0.00061  -0.00057  -3.10186
   D66        0.05669  -0.00108   0.00003  -0.00463  -0.00460   0.05209
   D67        0.00680   0.00013  -0.00004   0.00138   0.00134   0.00814
   D68       -3.11840  -0.00007  -0.00004  -0.00264  -0.00268  -3.12109
   D69        0.02154  -0.00032  -0.00002  -0.00177  -0.00178   0.01976
   D70       -3.13047   0.00008   0.00000  -0.00063  -0.00064  -3.13111
   D71       -3.12303  -0.00050  -0.00001  -0.00149  -0.00150  -3.12453
   D72        0.00814  -0.00010   0.00000  -0.00036  -0.00036   0.00779
   D73        0.00938  -0.00025   0.00001  -0.00254  -0.00253   0.00685
   D74       -3.13430  -0.00022   0.00001  -0.00268  -0.00267  -3.13697
   D75        3.13477  -0.00004   0.00002   0.00144   0.00146   3.13623
   D76       -0.00891  -0.00001   0.00002   0.00130   0.00132  -0.00759
   D77       -0.01044   0.00005   0.00001   0.00152   0.00153  -0.00891
   D78        3.13785  -0.00007   0.00000   0.00061   0.00061   3.13846
   D79        3.13325   0.00003   0.00001   0.00166   0.00167   3.13492
   D80       -0.00165  -0.00009  -0.00001   0.00075   0.00075  -0.00090
   D81       -0.00492   0.00024  -0.00001   0.00062   0.00061  -0.00431
   D82       -3.13598  -0.00017  -0.00002  -0.00054  -0.00056  -3.13654
   D83        3.12996   0.00037   0.00001   0.00153   0.00153   3.13149
   D84       -0.00110  -0.00004  -0.00001   0.00037   0.00037  -0.00073
         Item               Value     Threshold  Converged?
 Maximum Force            0.059929     0.000450     NO 
 RMS     Force            0.010141     0.000300     NO 
 Maximum Displacement     0.040481     0.001800     NO 
 RMS     Displacement     0.007762     0.001200     NO 
 Predicted change in Energy=-1.916501D-04
 GradGradGradGradGradGradGradGradGradGradGradGradGradGradGradGradGradGrad

 Leave Link  103 at Fri Jan 31 19:28:23 2025, MaxMem=   134217728 cpu:         0.0
 (Enter /home/mkochman/programs/g09/l202.exe)
                          Input orientation:                          
 ---------------------------------------------------------------------
 Center     Atomic      Atomic             Coordinates (Angstroms)
 Number     Number       Type             X           Y           Z
 ---------------------------------------------------------------------
      1          6           0       -0.015162    0.949387    1.079549
      2          6           0        0.106531    2.418091    0.717232
      3          6           0       -1.225835    0.804225    1.917835
      4          6           0       -1.781831    0.655245    0.500730
      5          6           0       -1.781630    1.973396    0.007746
      6          6           0       -1.299933    2.910602    1.041589
      7          6           0       -1.637249    2.208666    2.361298
      8          6           0        0.904204    2.999491   -0.267576
      9          7           0        1.597565    3.529585   -1.033457
     10          6           0        0.990964   -0.078675    0.893838
     11          6           0        2.229280    0.218941    0.296708
     12          6           0        0.774198   -1.401264    1.341790
     13          6           0        1.752022   -2.369688    1.206346
     14          6           0        2.983361   -2.050775    0.626763
     15          6           0        3.214776   -0.756352    0.177670
     16          1           0       -1.309897   -0.025561    2.609652
     17          1           0       -1.975031   -0.254844   -0.041901
     18          1           0       -1.954486    2.257592   -1.023945
     19          1           0       -1.494265    3.970193    0.917498
     20          1           0       -2.700183    2.259454    2.610925
     21          1           0       -1.036319    2.587420    3.190510
     22          1           0        2.432308    1.211725   -0.075720
     23          1           0       -0.173164   -1.674113    1.789370
     24          1           0        1.560286   -3.379079    1.554090
     25          1           0        3.749476   -2.811659    0.524476
     26          1           0        4.164030   -0.497348   -0.278023
 ---------------------------------------------------------------------
                    Distance matrix (angstroms):
                    1          2          3          4          5
     1  C    0.000000
     2  C    1.517621   0.000000
     3  C    1.479704   2.412718   0.000000
     4  C    1.882198   2.592375   1.529547   0.000000
     5  C    2.306028   2.065497   2.307446   1.407322   0.000000
     6  C    2.344875   1.525095   2.282569   2.368836   1.476217
     7  C    2.420709   2.405740   1.529176   2.428114   2.369685
     8  C    2.619716   1.394330   3.759293   3.646994   2.888318
     9  N    3.704471   2.554117   4.910122   4.694238   3.863261
    10  C    1.450410   2.654666   2.596590   2.895093   3.561381
    11  C    2.486747   3.085313   3.861143   4.039925   4.387369
    12  C    2.493475   3.927253   3.032514   3.386724   4.438498
    13  C    3.762350   5.086226   4.409940   4.704916   5.725882
    14  C    4.265809   5.315552   5.247401   5.481376   6.267558
    15  C    3.762371   4.475422   5.018227   5.202217   5.696006
    16  H    2.228919   3.399847   1.083615   2.265783   3.314857
    17  H    2.559083   3.471853   2.350209   1.077050   2.237168
    18  H    3.145960   2.702823   3.361142   2.218549   1.083990
    19  H    3.367384   2.238677   3.331078   3.353396   2.213012
    20  H    3.357190   3.389525   2.184437   2.805312   2.775267
    21  H    2.860432   2.729814   2.198955   3.394702   3.326033
    22  H    2.719113   2.737394   4.185968   4.289631   4.283034
    23  H    2.722419   4.239557   2.695696   3.110356   4.366426
    24  H    4.630642   6.034974   5.039327   5.343696   6.496813
    25  H    5.350334   6.376400   6.306329   6.528043   7.331909
    26  H    4.626196   5.094468   5.963768   6.106406   6.444929
                    6          7          8          9         10
     6  C    0.000000
     7  C    1.532361   0.000000
     8  C    2.565158   3.741039   0.000000
     9  N    3.617243   4.871675   1.161173   0.000000
    10  C    3.769060   3.780592   3.291128   4.135453   0.000000
    11  C    4.500580   4.813687   3.131406   3.623364   1.406615
    12  C    4.794197   4.459380   4.687601   5.534709   1.413113
    13  C    6.101068   5.812263   5.631992   6.312052   2.434258
    14  C    6.567644   6.519317   5.534250   5.984745   2.816053
    15  C    5.880094   6.091118   4.432082   4.738297   2.432588
[truncated: 2,141,405 more chars]
