# Supplementary material for: Simulating the Energy Capture Process in Push–Pull Norbornadiene-Quadricyclane Photoswitches
Source: J Phys Chem Lett. 2025 Apr 23;16(17):4315–25. doi: 10.1021/acs.jpclett.5c00634 (PMC12051204; doi:10.1021/acs.jpclett.5c00634)
Supplement: Supplementary file 4 — jz5c00634_si_004.zip [file jz5c00634_si_004.zip › MRSF-TDDFT_geometry_optimizations/Compound_I/S0-NBD-I/gradient.inp]

[input]
system=
 6   0.126943842  0.975530798  0.988779913
 6   0.060023586  2.223859843  0.456516739
 6   -1.221756107  0.774955268  1.716066001
 6   -2.323523228  0.755287542  0.647422919
 6   -2.377970676  1.975661167  0.120071770
 6   -1.313957970  2.819169110  0.834282163
 6   -1.428721610  2.212938495  2.251716940
 6   0.975385073  2.897771619  -0.383155500
 7   1.698240325  3.484814836  -1.062024100
 6   1.166248623  -0.049183126  0.893041981
 6   2.498226038  0.270174761  0.578897306
 6   0.847230517  -1.398418504  1.116119710
 6   1.815235722  -2.391334800  1.014051042
 6   3.128078632  -2.057256595  0.698845864
 6   3.464599142  -0.722416046  0.484179464
 1   -1.239996949  -0.034496082  2.442483541
 1   -2.888132175  -0.123180462  0.360367453
 1   -2.995752678  2.325603285  -0.697485107
 1   -1.392737816  3.898999009  0.723253767
 1   -2.410555919  2.360063684  2.706451685
 1   -0.640807428  2.544183447  2.932400696
 1   2.784649423  1.300915656  0.417253654
 1   -0.170668325  -1.680584977  1.355408709
 1   1.541410642  -3.427380176  1.182431222
 1   3.885492722  -2.830188318  0.623747317
 1   4.486831413  -0.450841605  0.242858924
charge=0
method=tdhf
basis=def2-sv(p)
runtype=grad
functional=dtcam-vaee
d4=False

[guess]
type=huckel
save_mol=False

[scf]
type=rohf
maxit=1000
maxdiis=5
multiplicity=3
conv=1.0e-7
save_molden=False

[dftgrid]
rad_npts=96
ang_npts=302
pruned=

[properties]
grad=1

[tdhf]
type=mrsf
maxit=1000
multiplicity=1
conv=1.0e-7
nstate=1
zvconv=1.0e-7
