# Supplementary material for: Simulating the Energy Capture Process in Push–Pull Norbornadiene-Quadricyclane Photoswitches
Source: J Phys Chem Lett. 2025 Apr 23;16(17):4315–25. doi: 10.1021/acs.jpclett.5c00634 (PMC12051204; doi:10.1021/acs.jpclett.5c00634)
Supplement: Supplementary file 4 — jz5c00634_si_004.zip [file jz5c00634_si_004.zip › MRSF-TDDFT_geometry_optimizations/Compound_I/S0-NBD-I/gradient.log]

   PyOQP started at 2025-02-01 06:57:44


          ***********************************************************
          *                                                         *
          *             OpenQP: Open Quantum Platform               *
          *                                                         *
          *                Version: 1.0 Aug, 2024                   *
          *                                                         *
          ***********************************************************
          *     The most efficient implementation of MRSF-TDDFT.    *
          ***********************************************************
          *                                                         *
          *   OpenQP was initiated by Prof. Cheol Ho Choi in 2012.  *
          *                                                         *
          *   It has since been developed by:                       *
          *   Dr. Vladimir Mironov                                  *
          *   Dr. Konstantin Komarov                                *
          *   Mr. Igor Gerasimov                                    *
          *   Dr. Hiroya Nakata                                     *
          *   Dr. Mohsen Mazaherifar                                *
          *                                                         *
          *   In 2024, Prof. Jingbai Li at Hoffmann Institute of    *
          *   Advanced Materials began developing PyOQP.            *
          *                                                         *
          ***********************************************************

                     Job Details:
                      Start Time: Sat Feb  1 06:57:44 2025    
                      Host: r22c01b04.bem2.kdm.wcss.pl  
                      Resources Allocated:
                        OpenMP Threads:    8

                    ++++++++++++++++++++++++++++++++++++++++
                      MODULE: apply_basis 
                      Setting up basis set information
                    ++++++++++++++++++++++++++++++++++++++++

     Basis Sets options
     ------------------
     Basis Set File: /home/mkochman/programs/openqp/openqp/share/basis_sets/def2-sv(p).basis
     Number of Shells  =     112     Number of Primitives  =     224
     Number of Basis Set functions  =     247
     Maximum Angluar Momentum =       2


                    ++++++++++++++++++++++++++++++++++++++++
                       MODULE: int1e
                       Computing H, S and T Matrices
                    ++++++++++++++++++++++++++++++++++++++++

                     ================================
                     Cartesian Coordinate in Angstrom
                     ================================
        ATOM     ZNUC           X              Y              Z
      --------------------------------------------------------------
          1      6.0     0.126943842     0.975530798     0.988779913
          2      6.0     0.060023586     2.223859843     0.456516739
          3      6.0    -1.221756107     0.774955268     1.716066001
          4      6.0    -2.323523228     0.755287542     0.647422919
          5      6.0    -2.377970676     1.975661167     0.120071770
          6      6.0    -1.313957970     2.819169110     0.834282163
          7      6.0    -1.428721610     2.212938495     2.251716940
          8      6.0     0.975385073     2.897771619    -0.383155500
          9      7.0     1.698240325     3.484814836    -1.062024100
         10      6.0     1.166248623    -0.049183126     0.893041981
         11      6.0     2.498226038     0.270174761     0.578897306
         12      6.0     0.847230517    -1.398418504     1.116119710
         13      6.0     1.815235722    -2.391334800     1.014051042
         14      6.0     3.128078632    -2.057256595     0.698845864
         15      6.0     3.464599142    -0.722416046     0.484179464
         16      1.0    -1.239996949    -0.034496082     2.442483541
         17      1.0    -2.888132175    -0.123180462     0.360367453
         18      1.0    -2.995752678     2.325603285    -0.697485107
         19      1.0    -1.392737816     3.898999009     0.723253767
         20      1.0    -2.410555919     2.360063684     2.706451685
         21      1.0    -0.640807428     2.544183447     2.932400696
         22      1.0     2.784649423     1.300915656     0.417253654
         23      1.0    -0.170668325    -1.680584977     1.355408709
         24      1.0     1.541410642    -3.427380176     1.182431222
         25      1.0     3.885492722    -2.830188318     0.623747317
         26      1.0     4.486831413    -0.450841605     0.242858924

 ...... End Of One Electron Integrals ......


                    ++++++++++++++++++++++++++++++++++++++++
                       MODULE: Guess_Huckel
                       Initial guess using Huckel theory
                    ++++++++++++++++++++++++++++++++++++++++

 ...... End of initial orbital guess ......

   Step  CPU time (seconds):      0.000   Wall time (seconds):      0.000
   Total CPU time (seconds):      0.000   Wall time (seconds):      0.000

   ==============================================
      PyQOP: Orbital Guess
   ==============================================

   PyOQP guess type:                   huckel
   PyOQP guess file:                   compute orbitals
   PyOQP guess alpha:                  computed
   PyOQP guess beta:                   computed


   ==============================================
   PyOQP: Entering Electronic Energy Calculation
   ==============================================

   PyOQP natom:                        26
   PyOQP charge:                       0
   PyOQP basis:                        def2-sv(p)
    

   ==============================================
   PyOQP: Normal SCF steps
   ==============================================

   PyOQP method:                       tdhf
   PyOQP hf/functional:                dtcam-vaee
   PyOQP scf type:                     rohf
   PyOQP scf maxit:                    1000
   PyOQP scf multiplicity:             3
   PyOQP scf convergence:              1e-07
   PyOQP scf incremental:              True
   PyOQP diis type:                    cdiis
   PyOQP vdiis/cdiis switch:           0.3
   PyOQP vdiis/vshift switch:          0.003
   PyOQP cdiis/vshift_switch           0.3
   PyOQP vshift:                       0.0
   

                    ++++++++++++++++++++++++++++++++++++++++
                       MODULE: HF_DFT_Energy
                       Computing HF/DFT SCF Energy
                    ++++++++++++++++++++++++++++++++++++++++

     Lebedev grid-based DFT options
     ------------------------------
     XC functional: DTCAM-VAEE
     NRAD  =      96     NLEB  =     302
     THRESH=    0.00E+00
 
 The LibXC 6.2.2 version is used.
 S. Lehtola, C. Steigemann, M. J.T. Oliveira, and M. A.L. Marques.,  SoftwareX 7, 1–5 (2018)
 The libXC interfaces are described in the following article:
 Igor S. Gerasimov, Federico Zahariev, Sarom S. Leang, Anton Tesliuk, Mark S. Gordon, Michael G. Medvedev,
 Introducing LibXC into GAMESS (US),
 Mendeleev Commun., 2021, 31, 302–305
 
 The information about selected functionals:
The CAM version of B3LYP, tuned for excitations and properties exchange-correlation functional will be used with a coefficient   1.00000000E+00.
The functional has been described in the following articles:
[1] K. Okuno, Y. Shigeta, R. Kishi, H. Miyasaka, and M. Nakano.,  J. Photochem. Photobiol., A 235, 29 (2012); DOI: 10.1016/j.jphotochem.2012.03.003
[2] W. Park, A. Lashkaripour, K. Komarov, S. Lee, M. Huix-Rotllant, and C. H. Choi, J. Chem. Theory Comput., ??, ?? (2024); DOI: 10.1021/acs.jctc.4c00640
 
CAM-corrected functional is called
Yanai's notation of CAM parameters is used
The global hybrid part:                  5.00000000E-01
Additional long-range hybrid part:      -2.00000000E-01
Range-saparated factor:                  3.30000000E-01
 
     DFT Threshold         = 0.133E-08
   Step  CPU time (seconds):      0.743   Wall time (seconds):      0.105
   Total CPU time (seconds):      0.743   Wall time (seconds):      0.105

     SCF options
     ------------------
     SCF type = ROHF                 MaxIT =  1000
     MaxDIIS =     5                 Conv =   0.0000001000
     DIIS Type = c-DIIS
     vDIIS_cDIIS_Switch =  0.30000   vDIIS_vshift_Switch =  0.00300
     DIIS Reset Mod =    10          DIIS Reset Conv =   0.00500000
     VShift =  0.00000               VShift_cDIIS_Switch =  0.30000
     MOM =     F                     MOM_Switch =  0.00300


   Direct SCF iterations begin.
   =============================================================================================
    Iter         Energy            Delta E         Int Skip     DIIS Error     Shift     Method
   =============================================================================================
       1    -593.1288955453   -593.1288955453      37405122     0.62061743     0.000     SD
       2    -592.6460740286      0.4828215167      37357083     0.24913766     0.000     C-DIIS
       3    -591.2256120369      1.4204619918      37464018     0.36966685     0.000     C-DIIS
       4    -594.4912816026     -3.2656695658      37631569     0.14736168     0.000     C-DIIS
       5    -594.6408656545     -0.1495840518      37943518     0.05467329     0.000     C-DIIS
       6    -594.7463149670     -0.1054493125      38126461     0.02025654     0.000     C-DIIS
       7    -594.7664657788     -0.0201508118      38747714     0.01080190     0.000     C-DIIS
       8    -594.7690533936     -0.0025876149      39230826     0.00587687     0.000     C-DIIS
       9    -594.7702312050     -0.0011778114      40925957     0.00159167     0.000     C-DIIS
      10    -594.7703986081     -0.0001674031      41509142     0.00110565     0.000     C-DIIS
      11    -594.7704553043     -0.0000566962      44549035     0.00065798     0.000     C-DIIS
      12    -594.7704828687     -0.0000275644      44941076     0.00041566     0.000     C-DIIS
      13    -594.7704935522     -0.0000106835      47458282     0.00016480     0.000     C-DIIS
      14    -594.7705019452     -0.0000083930      45930333     0.00007827     0.000     C-DIIS
      15    -594.7705033375     -0.0000013923      47191696     0.00006095     0.000     C-DIIS
      16    -594.7705033699     -0.0000000324      50553256     0.00002431     0.000     C-DIIS
      17    -594.7705034830     -0.0000001132      52562226     0.00001631     0.000     C-DIIS
      18    -594.7705035005     -0.0000000175      58752782     0.00001185     0.000     C-DIIS
      19    -594.7705035039     -0.0000000034      60936413     0.00000638     0.000     C-DIIS
      20    -594.7705035033      0.0000000006      64731418     0.00000407     0.000     C-DIIS
      21    -594.7705035076     -0.0000000043      65110630     0.00000175     0.000     C-DIIS
      22    -594.7705035100     -0.0000000024      66717967     0.00000164     0.000     C-DIIS
      23    -594.7705035059      0.0000000041      70512021     0.00000071     0.000     C-DIIS
      24    -594.7705035064     -0.0000000004      71743599     0.00000077     0.000     C-DIIS
      25    -594.7705035040      0.0000000023      75773597     0.00000059     0.000     C-DIIS
      26    -594.7705034993      0.0000000047      73243620     0.00000022     0.000     C-DIIS
      27    -594.7705034907      0.0000000085      83766313     0.00000022     0.000     C-DIIS
      28    -594.7705034698      0.0000000210      79214781     0.00000010     0.000     C-DIIS
   ----------------------------------------------------------------
          SCF convergence achieved ....

 Final ROHF energy is     -594.7705034698 after  28 iterations


 DFT: XC energy              =       -49.3286009513
 DFT: total electron density =       101.9999220390
 DFT: number of electrons    =       102


          ===============================
          Molecular Orbitals and Energies
          ===============================

   -------------- Alpha Orbitals -------------

                          1                2                3                4                5
                  -14.7872573978   -10.6305726454   -10.6130431621   -10.6120658704   -10.6050015943
    1  C  1  S     -0.0000125904    -0.0153328199    -0.0008851849    -0.0014855847    -0.0717659573
    2  C  1  S      0.0005627963     0.0004413385    -0.0006157759     0.0003387823    -0.0038403581
    3  C  1  S      0.0011979472    -0.0127275946     0.0200004478     0.0201636795    -0.0333827623
    4  C  1  X      0.0000291753     0.0000487697     0.0003221082     0.0000161654    -0.0003698718
    5  C  1  Y     -0.0000926210     0.0014864682    -0.0001214452    -0.0000039169    -0.0001623289
    6  C  1  Z     -0.0000006858    -0.0008665568    -0.0002307903    -0.0000180358     0.0004780882
    7  C  1  X     -0.0055174549    -0.0032980805    -0.0033822593    -0.0057725940     0.0103567472
    8  C  1  Y      0.0071832866     0.0140036290     0.0002070712     0.0005825753     0.0005912753
    9  C  1  Z      0.0002271998    -0.0027601939     0.0006654852     0.0025124125    -0.0039493658
   10  C  1 XX      0.0000016735     0.0000076094     0.0000177129    -0.0001896459     0.0010408409
   11  C  1 YY      0.0000487041     0.0018834952    -0.0005480441    -0.0001254367    -0.0000372235
   12  C  1 ZZ      0.0000348656     0.0002200803     0.0000166953    -0.0000080887     0.0005564411
   13  C  1 XY     -0.0000005102    -0.0000382217     0.0003720110     0.0001547072     0.0003217828
   14  C  1 XZ     -0.0000034824    -0.0000285597    -0.0000193144     0.0000025338    -0.0008266280
   15  C  1 YZ      0.0000289775    -0.0009396889     0.0000728067     0.0001595540    -0.0001320011
   16  C  2  S      0.0000090852    -0.9894536965     0.0171503466     0.0082248700     0.0020520997
   17  C  2  S      0.0012739855    -0.0428385021     0.0004785055    -0.0005876677     0.0004794144
   18  C  2  S      0.0175023590     0.0025591186    -0.0752064268    -0.0208924411     0.0274424040
   19  C  2  X      0.0001681170    -0.0000878477     0.0013972055    -0.0004946227    -0.0000770806
   20  C  2  Y      0.0002130147     0.0007237992     0.0008369518     0.0004030801    -0.0001639265
   21  C  2  Z     -0.0001242356     0.0001675557    -0.0014709585     0.0002397624     0.0001068996
   22  C  2  X      0.0146965454    -0.0043628018    -0.0222272982     0.0198929623     0.0043919191
   23  C  2  Y      0.0105316496    -0.0010055656    -0.0112416291     0.0032919125     0.0047958490
   24  C  2  Z     -0.0134611455     0.0018819586     0.0189194239    -0.0109236818    -0.0050119753
   25  C  2 XX      0.0003653540    -0.0014285653     0.0015172113     0.0012219319    -0.0002337430
   26  C  2 YY      0.0002546331    -0.0019029095     0.0009820830     0.0005093623    -0.0000569662
   27  C  2 ZZ      0.0003950551    -0.0008244380     0.0013288952     0.0001796412     0.0000232738
   28  C  2 XY      0.0001587773    -0.0006184185     0.0012009191    -0.0007937966    -0.0001876876
   29  C  2 XZ     -0.0002278429     0.0015299023    -0.0013039269    -0.0005391176     0.0001261931
   30  C  2 YZ     -0.0000961721     0.0018134355    -0.0011090238     0.0001847888     0.0000298247
   31  C  3  S     -0.0000083862    -0.0009379626     0.0024185934     0.0008269682    -0.9865751066
   32  C  3  S     -0.0004817021     0.0002997670     0.0021513480     0.0022542429    -0.0485935528
   33  C  3  S     -0.0000231101    -0.0007987882    -0.0195455962    -0.0217172400     0.0969509248
   34  C  3  X     -0.0000267564    -0.0002725716    -0.0000735744     0.0000040081    -0.0000147328
   35  C  3  Y     -0.0000310563    -0.0002522583     0.0002919812    -0.0001653624    -0.0017264219
   36  C  3  Z      0.0001026609     0.0002559198    -0.0000868686     0.0001426088     0.0014590734
   37  C  3  X     -0.0001084158     0.0049001473    -0.0037602233    -0.0017710597     0.0011892624
   38  C  3  Y     -0.0003218062    -0.0045219365    -0.0064725646    -0.0056162256     0.0186201845
   39  C  3  Z      0.0000069593     0.0037284765     0.0050359745     0.0080643042    -0.0170775306
   40  C  3 XX     -0.0000564441    -0.0000173834     0.0001698071     0.0002156512    -0.0011564135
   41  C  3 YY     -0.0000660019    -0.0003599147     0.0002670200    -0.0002558055    -0.0016646547
   42  C  3 ZZ     -0.0000974352    -0.0002873945     0.0003532043     0.0000787785    -0.0016029167
   43  C  3 XY     -0.0000114272    -0.0003541274    -0.0001330602     0.0000545832     0.0000572726
   44  C  3 XZ     -0.0000485472     0.0000805158     0.0001145126    -0.0000423952    -0.0001319942
   45  C  3 YZ     -0.0000043648     0.0004649196     0.0000357727     0.0005726743     0.0002837168
   46  C  4  S     -0.0000022908    -0.0000563258     0.0001933291    -0.0015631399    -0.0162160993
   47  C  4  S     -0.0000669718     0.0003053846     0.0000364364     0.0002360293    -0.0018832414
   48  C  4  S      0.0026613628     0.0167174586     0.0031000754     0.0161510944    -0.0327367495
   49  C  4  X     -0.0000685431    -0.0000091432     0.0001192475    -0.0000802591     0.0001560846
   50  C  4  Y     -0.0000054627     0.0002365262    -0.0001236705    -0.0001377330    -0.0001714517
   51  C  4  Z     -0.0000557891     0.0000055232     0.0002051811    -0.0000527986     0.0004673653
   52  C  4  X      0.0001895002     0.0026577441     0.0015166579     0.0035903174    -0.0103878816
   53  C  4  Y      0.0014399518     0.0053850370     0.0016857400     0.0036440277    -0.0048664125
   54  C  4  Z     -0.0002063476     0.0005012967     0.0008086601     0.0018097621    -0.0071381220
   55  C  4 XX     -0.0000674057    -0.0000989645     0.0000450123    -0.0001475078     0.0006106306
   56  C  4 YY     -0.0000197732     0.0000450502     0.0001115622    -0.0003275629    -0.0000207818
   57  C  4 ZZ      0.0000156561     0.0002244325    -0.0000783298    -0.0000080119     0.0010744046
   58  C  4 XY     -0.0000234505    -0.0000609538    -0.0000323691    -0.0003635585    -0.0000994999
   59  C  4 XZ     -0.0000266809    -0.0000241770     0.0001258341    -0.0000948191     0.0009277499
   60  C  4 YZ     -0.0000371123     0.0001104067     0.0000007441    -0.0000533606    -0.0001356116
   61  C  5  S     -0.0000027649     0.0000648144    -0.0004454644    -0.0090090602    -0.0028992189
   62  C  5  S      0.0000929966     0.0014741822    -0.0010049263    -0.0016220780     0.0002617825
   63  C  5  S     -0.0060112103    -0.0224489860     0.0050070137    -0.0339366198     0.0142435867
   64  C  5  X      0.0000023609     0.0000450264    -0.0001476840     0.0001945000    -0.0000877803
   65  C  5  Y     -0.0000842031    -0.0001391293     0.0000953715     0.0004467365     0.0000244295
   66  C  5  Z     -0.0001047018     0.0000751014    -0.0000882421     0.0001482172    -0.0001145617
   67  C  5  X     -0.0018878709    -0.0082102036     0.0031228494    -0.0104846617     0.0033892748
   68  C  5  Y      0.0007223007     0.0044123694     0.0005807383    -0.0019993842    -0.0005767072
   69  C  5  Z     -0.0018203734    -0.0077130942     0.0009014608    -0.0084806456     0.0034029049
   70  C  5 XX      0.0000073654    -0.0002775982    -0.0000149100     0.0006074350    -0.0001738045
   71  C  5 YY     -0.0000153624     0.0002265806    -0.0002592410     0.0007546048    -0.0000824203
   72  C  5 ZZ     -0.0000384387     0.0004895066    -0.0003351878     0.0003079836    -0.0001717817
   73  C  5 XY     -0.0000480331    -0.0000173674     0.0000665281     0.0007703997     0.0001510306
   74  C  5 XZ     -0.0000789306    -0.0002376259     0.0000627961     0.0005247712    -0.0003569376
   75  C  5 YZ      0.0000114170     0.0001068214    -0.0001013653     0.0006036636     0.0001686635
   76  C  6  S     -0.0000151719    -0.0078301271     0.0052887437    -0.9896980054    -0.0006566983
   77  C  6  S     -0.0005313720    -0.0034043933     0.0008938775    -0.0482107754     0.0022225846
   78  C  6  S      0.0108098849     0.0180963421    -0.0053011531     0.0993276070    -0.0174510379
   79  C  6  X      0.0001992357     0.0007077388     0.0002229309    -0.0002186218     0.0000339865
   80  C  6  Y      0.0000185301     0.0001516207     0.0002287928     0.0022567828     0.0002037071
   81  C  6  Z     -0.0000862185    -0.0004974274    -0.0003495871    -0.0003245677     0.0000155717
   82  C  6  X      0.0001450977    -0.0013806353     0.0001101498     0.0029318741    -0.0009116335
   83  C  6  Y     -0.0050218535    -0.0108681882     0.0011720439    -0.0267745552     0.0084004134
   84  C  6  Z      0.0012380029     0.0022789985     0.0010248922     0.0036188387     0.0008022813
   85  C  6 XX     -0.0000718246     0.0014730047    -0.0000327677    -0.0012690147     0.0002601428
   86  C  6 YY     -0.0001000583    -0.0001322693    -0.0000040972    -0.0018586497    -0.0006038317
   87  C  6 ZZ     -0.0000905573    -0.0001038505     0.0003077391    -0.0013176638     0.0003703635
   88  C  6 XY     -0.0000448754    -0.0008021279     0.0002014620    -0.0000496817    -0.0000065941
   89  C  6 XZ      0.0000831840    -0.0004048612     0.0000411269     0.0000158146     0.0000140458
   90  C  6 YZ     -0.0000128312     0.0002288076     0.0000449504     0.0000062940     0.0002701545
   91  C  7  S     -0.0000029786    -0.0004789880    -0.0000463120    -0.0063270693    -0.0094648224
   92  C  7  S     -0.0001386838     0.0004232371     0.0000681654    -0.0012664514    -0.0015773815
   93  C  7  S     -0.0033014633    -0.0080400182     0.0063975080    -0.0235117650    -0.0212803044
   94  C  7  X      0.0000201615    -0.0000294202    -0.0002335675     0.0000500292     0.0000530153
   95  C  7  Y     -0.0000450991    -0.0001767844    -0.0003817385     0.0000181300    -0.0001075569
   96  C  7  Z      0.0000965451     0.0004490963     0.0000164451    -0.0001776360    -0.0000776449
   97  C  7  X      0.0006498532    -0.0051723370     0.0022009801     0.0003770027    -0.0009420099
   98  C  7  Y     -0.0001784995    -0.0008083682    -0.0014416852    -0.0052022150     0.0089740130
   99  C  7  Z      0.0014696046     0.0034955317    -0.0013695673     0.0085597441     0.0017411880
  100  C  7 XX      0.0000329173    -0.0002700367    -0.0000636398    -0.0001386177    -0.0001837147
  101  C  7 YY     -0.0000333213     0.0001040085     0.0000652311     0.0004961138     0.0015172356
  102  C  7 ZZ     -0.0000894965    -0.0003823706    -0.0000036597     0.0013253519     0.0002694385
  103  C  7 XY      0.0000327991     0.0000643844     0.0000660078    -0.0000343876    -0.0002307690
  104  C  7 XZ     -0.0001205011     0.0003365020     0.0001306156    -0.0002420332    -0.0002060995
  105  C  7 YZ      0.0000034206    -0.0000510896     0.0000927833    -0.0006812963     0.0004109724
  106  C  8  S      0.0001914971    -0.0167517336    -0.9893580822    -0.0051155230    -0.0023286539
  107  C  8  S      0.0020250873    -0.0024691762    -0.0483752375     0.0005615859     0.0010744119
  108  C  8  S      0.0029335819    -0.0084111387     0.0325836680    -0.0065291981    -0.0102281652
  109  C  8  X     -0.0015102633    -0.0012449827    -0.0001016014    -0.0001773750     0.0000557954
  110  C  8  Y     -0.0011058584    -0.0008698521    -0.0001548270     0.0002232551    -0.0000051984
  111  C  8  Z      0.0013210440     0.0012040931     0.0000198484    -0.0000735354     0.0000332503
  112  C  8  X      0.0257488581    -0.0122127759    -0.0488063538     0.0087304358     0.0102550377
  113  C  8  Y      0.0196253379    -0.0099866103    -0.0390884489     0.0069178042     0.0077403461
  114  C  8  Z     -0.0235190841     0.0117972562     0.0457894327    -0.0082237976    -0.0097578902
  115  C  8 XX     -0.0001158669     0.0014396892    -0.0018313649     0.0000660189     0.0001869039
  116  C  8 YY      0.0002623257     0.0005917252    -0.0007866712    -0.0000142049     0.0002141033
  117  C  8 ZZ     -0.0000079403     0.0011348197    -0.0015284591     0.0001725256     0.0002050449
  118  C  8 XY     -0.0009567415     0.0013784038    -0.0024040440     0.0000519401    -0.0000308322
  119  C  8 XZ      0.0010886726    -0.0019037426     0.0028876396     0.0000842473     0.0000156624
  120  C  8 YZ      0.0008591463    -0.0013252121     0.0022068136     0.0002244707    -0.0000221187
  121  N  9  S     -0.9881385565     0.0000450617    -0.0005372019    -0.0000131473    -0.0000086038
  122  N  9  S      0.0464245404    -0.0022637037    -0.0003784588     0.0004852406     0.0004111748
  123  N  9  S     -0.0527943900     0.0230737685     0.0647874149    -0.0098060011    -0.0103213151
  124  N  9  X      0.0025721127    -0.0007558173     0.0011480286     0.0000359220    -0.0000047165
  125  N  9  Y      0.0021264971    -0.0006125636     0.0009487074     0.0000563539     0.0000050392
  126  N  9  Z     -0.0024475577     0.0006672723    -0.0010924714    -0.0000340260     0.0000292950
  127  N  9  X      0.0085937822    -0.0043593974    -0.0138359992     0.0015626899     0.0016846587
  128  N  9  Y      0.0073640414    -0.0033596083    -0.0113655490     0.0014950998     0.0015061504
  129  N  9  Z     -0.0082848285     0.0038258313     0.0129722818    -0.0015275076    -0.0014506797
  130  N  9 XX     -0.0030201180    -0.0006959104    -0.0006042825     0.0001307284     0.0000520597
  131  N  9 YY     -0.0032644641    -0.0007029196    -0.0007205130     0.0000721551     0.0000645766
  132  N  9 ZZ     -0.0031143053    -0.0006942613    -0.0006495037     0.0000851094     0.0000824936
  133  N  9 XY      0.0005633846    -0.0002326232     0.0005062477    -0.0000454324    -0.0000571042
  134  N  9 XZ     -0.0006623635     0.0002470531    -0.0005417050     0.0000085343     0.0000437980
  135  N  9 YZ     -0.0005162334     0.0002596730    -0.0004723988     0.0000359511     0.0000408555
  136  C 10  S     -0.0000117465     0.0003079163     0.0017969847     0.0007401617    -0.0282028400
  137  C 10  S      0.0003743094     0.0006044824     0.0003028784     0.0004548091    -0.0013921986
  138  C 10  S      0.0038528437     0.0073879362    -0.0018638811    -0.0024716929     0.0053957060
  139  C 10  X      0.0000119199     0.0003298594    -0.0000824277    -0.0001406113    -0.0000715869
  140  C 10  Y      0.0000112046     0.0002149430     0.0001821382     0.0001537532    -0.0000377507
  141  C 10  Z     -0.0000143525    -0.0001722164    -0.0001301565     0.0000696857     0.0001387414
  142  C 10  X     -0.0035685875    -0.0140201637     0.0038761009     0.0038477949    -0.0050466729
  143  C 10  Y      0.0035852597     0.0008053918     0.0014559896    -0.0006235247     0.0006138385
  144  C 10  Z      0.0003210784     0.0039753176    -0.0009897420    -0.0013987036     0.0006696295
  145  C 10 XX      0.0000921210    -0.0000534645     0.0001249078     0.0000859451     0.0001750372
  146  C 10 YY      0.0000447429     0.0001047259     0.0002851977     0.0001198277    -0.0000443487
  147  C 10 ZZ      0.0000416437     0.0000645519     0.0001224469     0.0001191096     0.0000408420
  148  C 10 XY     -0.0000422473     0.0000389896     0.0000167631     0.0000360355    -0.0001028839
  149  C 10 XZ     -0.0000350580     0.0000466358    -0.0000152176     0.0000147449     0.0000178698
  150  C 10 YZ      0.0000141145     0.0000996808    -0.0000569697    -0.0000156866     0.0001421281
  151  C 11  S     -0.0000071560     0.0004350860     0.0001437399    -0.0000802850    -0.0004329468
  152  C 11  S      0.0002458667     0.0004247770    -0.0000126059    -0.0001242083     0.0002397055
  153  C 11  S      0.0012773307     0.0117961492     0.0003222297    -0.0008394970     0.0024315288
  154  C 11  X     -0.0000718173    -0.0002847298    -0.0001448210    -0.0000227691    -0.0001092132
  155  C 11  Y      0.0001080987     0.0001495056     0.0002159300     0.0000628981    -0.0000610129
  156  C 11  Z     -0.0000629246     0.0001132032    -0.0000702725    -0.0000377094    -0.0000275470
  157  C 11  X      0.0003647630    -0.0026078221     0.0041008251     0.0016703910     0.0000630281
  158  C 11  Y     -0.0017873756    -0.0058818695    -0.0023724004     0.0003895286    -0.0012563058
  159  C 11  Z      0.0004081504     0.0006046656    -0.0002042477    -0.0000733611     0.0004518412
  160  C 11 XX      0.0000148944     0.0002333510     0.0000009936    -0.0000441198     0.0000170957
  161  C 11 YY      0.0001166397     0.0001737850     0.0001150506    -0.0000114678     0.0000373971
  162  C 11 ZZ      0.0000305236     0.0000361301     0.0000602752     0.0000099989     0.0000728890
  163  C 11 XY      0.0000117213    -0.0000694016    -0.0001818954    -0.0000977130     0.0000222728
  164  C 11 XZ      0.0000054275    -0.0000039004     0.0000082282    -0.0000030297    -0.0000073176
  165  C 11 YZ      0.0000049538     0.0000360040     0.0000727277     0.0000057745    -0.0000126692
  166  C 12  S     -0.0000093671    -0.0001284725     0.0000375918     0.0001080669    -0.0003664776
  167  C 12  S      0.0000392083    -0.0001722650     0.0001525809     0.0001302515    -0.0000925540
  168  C 12  S      0.0009572949    -0.0042201841     0.0017988252    -0.0002843776     0.0040335389
  169  C 12  X      0.0000339542     0.0001171888    -0.0000095881    -0.0000409805    -0.0002114689
  170  C 12  Y     -0.0000259781    -0.0001978206     0.0000003928    -0.0000246325     0.0002651167
  171  C 12  Z     -0.0000099588     0.0000603698    -0.0000008476    -0.0000309197    -0.0000261872
  172  C 12  X      0.0007747005     0.0012067314    -0.0004182564    -0.0007997254     0.0049497897
  173  C 12  Y      0.0009518276    -0.0020747273     0.0012697904     0.0013356937    -0.0048571323
  174  C 12  Z     -0.0002469133    -0.0005771646    -0.0000003635     0.0003938190    -0.0002002613
  175  C 12 XX      0.0000223942     0.0000172518    -0.0000057948    -0.0000135654     0.0001713216
  176  C 12 YY     -0.0000054565    -0.0001988932    -0.0000215893     0.0000286206     0.0001036766
  177  C 12 ZZ     -0.0000379900    -0.0000829198     0.0000594918     0.0000377651     0.0000388634
  178  C 12 XY      0.0000444104     0.0001097748    -0.0000474840    -0.0000333740    -0.0001238405
  179  C 12 XZ     -0.0000242853    -0.0000631574     0.0000066642     0.0000368016    -0.0000132635
  180  C 12 YZ     -0.0000177141    -0.0000560299     0.0000213294     0.0000357401     0.0000451336
  181  C 13  S     -0.0000052855    -0.0000073456     0.0000000804     0.0000154763    -0.0003343487
  182  C 13  S     -0.0000118004    -0.0002031669     0.0000529400     0.0000475177     0.0000078934
  183  C 13  S     -0.0003946764    -0.0009093526    -0.0010885012     0.0008872586    -0.0079605888
  184  C 13  X      0.0000098994    -0.0000572013    -0.0000056973    -0.0000061776     0.0000504539
  185  C 13  Y     -0.0000100715    -0.0000157658     0.0000159899     0.0000195358    -0.0000572262
  186  C 13  Z      0.0000054071    -0.0000067077     0.0000122341     0.0000062490     0.0000050493
  187  C 13  X     -0.0005088630     0.0001441230    -0.0009965313    -0.0007545854     0.0025731527
  188  C 13  Y     -0.0000463488     0.0002880873    -0.0002684843     0.0001919323    -0.0034896523
  189  C 13  Z      0.0000751814     0.0001998323     0.0001619781    -0.0000145755    -0.0003474774
  190  C 13 XX     -0.0000029251    -0.0000149387    -0.0000102136     0.0000108140    -0.0000637748
  191  C 13 YY      0.0000167401     0.0000273841     0.0000026327    -0.0000034939    -0.0001009021
  192  C 13 ZZ     -0.0000292076    -0.0000733630     0.0000279631     0.0000161758     0.0000581541
  193  C 13 XY     -0.0000122700    -0.0000479046    -0.0000016097    -0.0000024772     0.0001111071
  194  C 13 XZ     -0.0000073280    -0.0000213774     0.0000045677     0.0000109518     0.0000260208
  195  C 13 YZ     -0.0000072073     0.0000138331    -0.0000009081    -0.0000090030    -0.0000201561
  196  C 14  S     -0.0000038246    -0.0000021738    -0.0000664630     0.0000019866    -0.0001551469
  197  C 14  S     -0.0000140484    -0.0000880618    -0.0000761150     0.0000188082    -0.0001732288
  198  C 14  S      0.0011716962     0.0027194003     0.0011533157    -0.0000341082     0.0028143753
  199  C 14  X      0.0000140473     0.0000727122     0.0000139580    -0.0000067155    -0.0000157691
  200  C 14  Y     -0.0000011203     0.0000158981     0.0000199874     0.0000222965    -0.0000473750
  201  C 14  Z     -0.0000016786    -0.0000010566    -0.0000090457    -0.0000111369     0.0000022312
  202  C 14  X     -0.0002442476    -0.0007214006    -0.0012713049    -0.0003077844    -0.0003690548
  203  C 14  Y      0.0002358765     0.0011996531    -0.0002220297    -0.0003578500     0.0021492392
  204  C 14  Z      0.0000732429    -0.0001633332     0.0004094010     0.0002120395    -0.0000393772
  205  C 14 XX      0.0000028470    -0.0000157346     0.0000013649     0.0000029686    -0.0000238667
  206  C 14 YY      0.0000145349     0.0000032428    -0.0000115265     0.0000028268    -0.0000065612
  207  C 14 ZZ     -0.0000271732    -0.0000476954     0.0000002638     0.0000172201    -0.0000232583
  208  C 14 XY      0.0000107317     0.0000083767     0.0000080665    -0.0000023096     0.0000119709
  209  C 14 XZ     -0.0000069618     0.0000002717     0.0000008785    -0.0000012710    -0.0000050254
  210  C 14 YZ     -0.0000037303    -0.0000150190     0.0000117406     0.0000067941    -0.0000002253
  211  C 15  S     -0.0000059174     0.0000210311    -0.0002031905    -0.0000503816    -0.0000833446
  212  C 15  S     -0.0000944118     0.0001306244    -0.0000344676     0.0000295125    -0.0000272166
  213  C 15  S     -0.0016013359    -0.0070042252    -0.0040144397    -0.0004387272    -0.0036583442
  214  C 15  X      0.0000581070     0.0000772766     0.0000561372    -0.0000063050     0.0000136136
  215  C 15  Y     -0.0000644989    -0.0000952781    -0.0000408915    -0.0000144989     0.0000145843
  216  C 15  Z      0.0000043531    -0.0000109834     0.0000375355     0.0000115068     0.0000122648
  217  C 15  X      0.0003723777     0.0030465905     0.0017646110     0.0003325207     0.0008217982
  218  C 15  Y      0.0001570740     0.0000480207    -0.0020831032    -0.0007142843     0.0007201254
  219  C 15  Z     -0.0002358501    -0.0004037171    -0.0004183824    -0.0001352952    -0.0004317544
  220  C 15 XX     -0.0000086669    -0.0000626980    -0.0000692013    -0.0000103260     0.0000066180
  221  C 15 YY     -0.0000445106    -0.0000352533    -0.0000607194    -0.0000156424    -0.0000443208
  222  C 15 ZZ     -0.0000517707     0.0000138580     0.0000341802     0.0000290337    -0.0000009115
  223  C 15 XY      0.0000038050     0.0001031924     0.0000829458     0.0000211937    -0.0000007259
  224  C 15 XZ      0.0000058038    -0.0000131876     0.0000380134     0.0000177642     0.0000157912
  225  C 15 YZ     -0.0000117256     0.0000000720    -0.0000076531    -0.0000052760    -0.0000015676
  226  H 16  S     -0.0000212744    -0.0006921202    -0.0002756266    -0.0001093802     0.0024159004
  227  H 16  S     -0.0001887508    -0.0023137900    -0.0006710709    -0.0015428059    -0.0068428457
  228  H 17  S      0.0001270465     0.0001456900     0.0002609237     0.0002395745    -0.0001007731
  229  H 17  S      0.0000538872    -0.0002106012     0.0006216629    -0.0004957900     0.0000468676
  230  H 18  S     -0.0001073255    -0.0008404341     0.0000339386    -0.0001642500     0.0002197743
  231  H 18  S     -0.0002682106    -0.0014904500     0.0001416112     0.0000737970    -0.0004781741
  232  H 19  S      0.0003674074     0.0008014526     0.0005646455     0.0026340619    -0.0002177417
  233  H 19  S     -0.0001091765     0.0017944249     0.0003024719    -0.0066498291    -0.0013387647
  234  H 20  S      0.0001015480    -0.0005703743     0.0003306613     0.0006370089     0.0004522683
  235  H 20  S      0.0005446088    -0.0013403041    -0.0000110899     0.0017258272     0.0013769957
  236  H 21  S      0.0000585822     0.0010272785    -0.0006881312     0.0005092934     0.0005802774
  237  H 21  S     -0.0005591697     0.0009841954     0.0000791077     0.0007943206     0.0008028603
  238  H 22  S      0.0001082627     0.0005004714     0.0000755422     0.0000154572     0.0001651533
  239  H 22  S     -0.0001812701     0.0019184480     0.0002683796    -0.0007291744     0.0000401089
  240  H 23  S      0.0000700110     0.0000898616    -0.0000616462    -0.0001007400     0.0003214809
  241  H 23  S      0.0003422002     0.0009299614    -0.0001556685     0.0003347288     0.0006802460
  242  H 24  S     -0.0000196417     0.0000711216    -0.0000290310    -0.0000216168    -0.0000684561
  243  H 24  S      0.0000337584     0.0002388335    -0.0000922285    -0.0001707018    -0.0000726081
  244  H 25  S      0.0000001305     0.0000940523     0.0000729481    -0.0000031932     0.0001672276
  245  H 25  S      0.0000146730     0.0001922431     0.0000762348    -0.0000285717     0.0002402735
  246  H 26  S     -0.0000337674    -0.0001321245    -0.0000278867    -0.0000241094    -0.0000077925
  247  H 26  S      0.0001110034    -0.0002376656    -0.0000452485    -0.0000134332     0.0000546105

                          6                7                8                9               10
                  -10.6042826519   -10.6028037891   -10.5949916566   -10.5936150371   -10.5904102692
    1  C  1  S      0.1334513979     0.9779199658     0.0009304021     0.0000211564     0.0009521785
    2  C  1  S      0.0054802813     0.0429795153    -0.0017698264    -0.0006579788     0.0006763929
    3  C  1  S      0.0203288823    -0.0148986482     0.0144394213     0.0248873315    -0.0022159800
    4  C  1  X     -0.0003916198    -0.0002707781     0.0004982143     0.0001661160     0.0000539602
    5  C  1  Y      0.0007305194     0.0008311138    -0.0000393696     0.0001723030     0.0000345251
    6  C  1  Z     -0.0001522876    -0.0006142536     0.0000924381    -0.0000180750    -0.0000422532
    7  C  1  X     -0.0336256610    -0.0038329872    -0.0123831189    -0.0126711413     0.0024513829
    8  C  1  Y      0.0319179096     0.0039704311    -0.0022411140     0.0035596586    -0.0012523894
    9  C  1  Z      0.0030232148     0.0014678535     0.0027342543     0.0012853218    -0.0011774930
   10  C  1 XX     -0.0011790155     0.0016226858     0.0003847779     0.0002049917    -0.0001621123
   11  C  1 YY     -0.0009553317     0.0027297804    -0.0002766666    -0.0000790485    -0.0001269006
   12  C  1 ZZ     -0.0001188622    -0.0000246902    -0.0005467436    -0.0000607081    -0.0000842622
   13  C  1 XY      0.0012379495    -0.0015745188     0.0000392630    -0.0001207774     0.0002269237
   14  C  1 XZ      0.0000590505    -0.0005267665    -0.0000307215    -0.0000371625     0.0002608359
   15  C  1 YZ     -0.0003050871    -0.0007984086    -0.0001076628     0.0000291483    -0.0001924772
   16  C  2  S     -0.0017504498    -0.0153122606    -0.0000215874    -0.0001452165     0.0003428582
   17  C  2  S     -0.0010884356    -0.0016244989    -0.0011106187     0.0013665126     0.0004812535
   18  C  2  S     -0.0050139185     0.0268067083    -0.0002390300    -0.0271029161     0.0013442383
   19  C  2  X     -0.0007924979    -0.0005052332     0.0002960545    -0.0002343154     0.0000741164
   20  C  2  Y      0.0003119032     0.0018252245     0.0001995578    -0.0000614973    -0.0000479420
   21  C  2  Z      0.0003754152    -0.0003461640    -0.0000381983    -0.0001393282     0.0000345256
   22  C  2  X      0.0359223780     0.0164326363    -0.0048301663     0.0141921829     0.0041222940
   23  C  2  Y      0.0232517840     0.0142639921    -0.0034772220     0.0040446256     0.0019356750
   24  C  2  Z     -0.0299559438    -0.0168421859     0.0030092845    -0.0044805716    -0.0045306853
   25  C  2 XX     -0.0001238887    -0.0000529792     0.0002648725    -0.0003583427    -0.0001897476
   26  C  2 YY     -0.0002388293    -0.0020619981    -0.0001582193     0.0002311618     0.0000500046
   27  C  2 ZZ     -0.0000720770    -0.0003741943    -0.0004500392     0.0003132552    -0.0003619431
   28  C  2 XY      0.0000560792     0.0001599139    -0.0000819137    -0.0001043880     0.0000087164
   29  C  2 XZ     -0.0002243473    -0.0000321097     0.0001108768     0.0000720875     0.0003412196
   30  C  2 YZ     -0.0000437981     0.0011684689    -0.0001566144     0.0000549546     0.0000280786
   31  C  3  S     -0.0378259332    -0.0675360204    -0.0158984688    -0.0055779460     0.0096241052
   32  C  3  S     -0.0007095965    -0.0002218235     0.0027454184     0.0021482720    -0.0011794682
   33  C  3  S     -0.0278036056    -0.0148130263    -0.0232774113    -0.0154479639    -0.0066595178
   34  C  3  X     -0.0008873578    -0.0007747913     0.0001954882     0.0004252380    -0.0000741465
   35  C  3  Y      0.0003516285     0.0000515133     0.0005208019     0.0001645272     0.0004573758
   36  C  3  Z      0.0002417319     0.0004178504     0.0001237635     0.0004337564     0.0006287181
   37  C  3  X     -0.0019853972     0.0016627210    -0.0036863327    -0.0061799173     0.0009277270
   38  C  3  Y     -0.0123927773    -0.0065941051    -0.0078976983    -0.0063101398    -0.0001377971
   39  C  3  Z      0.0091006393     0.0062541934     0.0066279811     0.0073699193    -0.0058637115
   40  C  3 XX     -0.0001822188    -0.0015355258    -0.0007724431    -0.0006033316     0.0001585005
   41  C  3 YY      0.0000914064     0.0001967194     0.0005372333     0.0000653259     0.0014958159
   42  C  3 ZZ     -0.0001096676    -0.0002766574    -0.0002948114    -0.0005894520     0.0000670645
   43  C  3 XY     -0.0003912821    -0.0003857585    -0.0000249549     0.0000517524    -0.0002648013
   44  C  3 XZ      0.0000252550     0.0009013025    -0.0008343520    -0.0006630179    -0.0000917731
   45  C  3 YZ     -0.0000100067     0.0001480373    -0.0002861469     0.0002876530     0.0008319062
   46  C  4  S      0.0005696544    -0.0021354444     0.8630240266     0.4841874740     0.0024368542
   47  C  4  S      0.0004992352    -0.0017249917     0.0363140471     0.0222899500     0.0006172356
   48  C  4  S      0.0128727387     0.0220254101    -0.0212891727    -0.0272093723    -0.0010942915
   49  C  4  X      0.0001276478    -0.0000862795     0.0012768717     0.0004616447    -0.0001210349
   50  C  4  Y      0.0001299095    -0.0001518728     0.0002737265     0.0023068064    -0.0000470050
   51  C  4  Z      0.0002982577     0.0000473697     0.0006604963    -0.0007346628    -0.0002430030
   52  C  4  X      0.0029878754     0.0078076648    -0.0006135338     0.0002956565    -0.0015031858
   53  C  4  Y      0.0051891154     0.0085015094    -0.0027499276    -0.0034581838    -0.0019312621
   54  C  4  Z      0.0013138070     0.0018676642     0.0007249428     0.0023065974    -0.0012245519
   55  C  4 XX      0.0000677609     0.0003065702     0.0001491702    -0.0000027593     0.0000325935
   56  C  4 YY      0.0002064749    -0.0003091005     0.0008158761     0.0018758143    -0.0002138728
   57  C  4 ZZ      0.0003124087    -0.0003910875    -0.0000728059     0.0001677113    -0.0001686665
   58  C  4 XY      0.0000115417     0.0001367415     0.0005587853     0.0001256803    -0.0001090182
   59  C  4 XZ      0.0002069105     0.0002435009     0.0006310439     0.0006265910    -0.0001985504
   60  C  4 YZ      0.0000585006    -0.0001851999     0.0000061264    -0.0007064299    -0.0003294969
   61  C  5  S     -0.0002430653    -0.0006743932     0.4840290625    -0.8632187014     0.0025043331
   62  C  5  S     -0.0001838834    -0.0003195331     0.0192468108    -0.0378437056     0.0007267712
   63  C  5  S     -0.0139677741    -0.0189006279    -0.0027199680     0.0340394588    -0.0030996468
   64  C  5  X     -0.0000054966    -0.0000545902     0.0007007301    -0.0011612091    -0.0000705500
   65  C  5  Y     -0.0001644938     0.0001083875     0.0014159137     0.0015696094    -0.0001459503
   66  C  5  Z     -0.0001241104    -0.0002565459    -0.0000928202    -0.0013400383    -0.0001902487
   67  C  5  X     -0.0038914461    -0.0046454973    -0.0007002907     0.0005088953    -0.0020431882
   68  C  5  Y      0.0023819568     0.0026330876    -0.0010849615    -0.0043910161     0.0010358024
   69  C  5  Z     -0.0046997786    -0.0049946000    -0.0002578421     0.0014228439    -0.0028697974
   70  C  5 XX      0.0000739796     0.0000339797     0.0001117090    -0.0000554562     0.0000622320
   71  C  5 YY     -0.0001268434    -0.0000389249    -0.0005787363    -0.0015333616     0.0000981590
   72  C  5 ZZ     -0.0000863101    -0.0002609186     0.0000577920    -0.0005319813    -0.0004376548
   73  C  5 XY     -0.0001407792    -0.0000285321    -0.0000947145    -0.0001639298    -0.0000611895
   74  C  5 XZ     -0.0000237244    -0.0000456886     0.0004353630    -0.0009724920    -0.0002395326
   75  C  5 YZ      0.0000203508    -0.0000914412     0.0001280582     0.0010601226    -0.0000056596
   76  C  6  S      0.0004536827    -0.0017000021    -0.0058974975     0.0073560705     0.0065771911
   77  C  6  S     -0.0013522604    -0.0008309325     0.0010798615    -0.0033092407    -0.0012432027
   78  C  6  S      0.0326214975     0.0111534311    -0.0091154922     0.0227707387    -0.0059427461
   79  C  6  X      0.0005043197     0.0004828243     0.0000407421    -0.0005579706    -0.0000605505
   80  C  6  Y     -0.0000857196    -0.0002297565    -0.0002779762    -0.0001235107     0.0000922079
   81  C  6  Z     -0.0002153597    -0.0000433948     0.0001970459    -0.0006400870     0.0007351179
   82  C  6  X      0.0052745944    -0.0030577121     0.0004806085     0.0063740485     0.0007907466
   83  C  6  Y     -0.0142879145    -0.0097466746     0.0035214335    -0.0128400948    -0.0044033380
   84  C  6  Z      0.0020211966     0.0007564763    -0.0021152415     0.0017536677    -0.0034592207
   85  C  6 XX      0.0000074514     0.0001180860    -0.0003275153     0.0007683523     0.0001360807
   86  C  6 YY      0.0000202809     0.0005240834     0.0005032171     0.0004154799     0.0000422560
   87  C  6 ZZ     -0.0002620887    -0.0001717228    -0.0001199006     0.0000612425     0.0015786842
   88  C  6 XY     -0.0003057617    -0.0004334179    -0.0002813247     0.0008273303     0.0000796516
   89  C  6 XZ      0.0002216231     0.0002076772    -0.0003138261     0.0006502365    -0.0001147484
   90  C  6 YZ      0.0000262736     0.0000104291    -0.0002585597     0.0005372772    -0.0008092590
   91  C  7  S      0.0003041397     0.0002502256     0.0032324429    -0.0010181271    -0.9895939972
   92  C  7  S      0.0002437817    -0.0006207414    -0.0004591325     0.0002668480    -0.0444995254
   93  C  7  S     -0.0010289458     0.0033549009     0.0144675611    -0.0053098645     0.0488270523
   94  C  7  X      0.0002050882     0.0000412888     0.0001428906    -0.0000176311    -0.0003153393
   95  C  7  Y     -0.0005862465    -0.0004292352    -0.0003210962    -0.0004252790     0.0005765760
   96  C  7  Z      0.0001358652    -0.0000562759    -0.0003456403     0.0002948599     0.0014515550
   97  C  7  X     -0.0013666309     0.0054406715    -0.0040511992     0.0014018962     0.0014683965
   98  C  7  Y     -0.0032576726    -0.0019039509    -0.0036505066    -0.0010758977    -0.0021329666
   99  C  7  Z      0.0011242356    -0.0007383581    -0.0065616040     0.0031679123    -0.0045974728
  100  C  7 XX      0.0000655285     0.0002374995     0.0000774391    -0.0000093099    -0.0006440014
  101  C  7 YY      0.0002480063     0.0001400881     0.0001250011     0.0001770665    -0.0004337946
  102  C  7 ZZ      0.0000424826     0.0001049778     0.0005471859    -0.0003318720    -0.0008140630
  103  C  7 XY      0.0001954220    -0.0001839895     0.0001052760     0.0000425762    -0.0000005666
  104  C  7 XZ     -0.0001484239    -0.0003575597     0.0002305802    -0.0000995371     0.0000238280
  105  C  7 YZ      0.0001646804     0.0002583905     0.0004059925     0.0001118401    -0.0002137079
  106  C  8  S      0.0015241683    -0.0015187648    -0.0001027229     0.0004643956     0.0001228248
  107  C  8  S      0.0005817717     0.0007640254    -0.0002092201    -0.0007196409    -0.0000808936
  108  C  8  S     -0.0260782655    -0.0202048167     0.0031899129    -0.0016026572    -0.0035635363
  109  C  8  X      0.0001991463     0.0001109543    -0.0000672735    -0.0000497372     0.0000479304
  110  C  8  Y      0.0005140627     0.0001108893    -0.0000759275     0.0001035879    -0.0000335868
  111  C  8  Z     -0.0003536576    -0.0001012682     0.0000054674    -0.0001267195    -0.0001271853
  112  C  8  X      0.0239482848     0.0186087210    -0.0030146278    -0.0012902335     0.0026162477
  113  C  8  Y      0.0172945252     0.0122405874    -0.0026882996     0.0002784178     0.0027008990
  114  C  8  Z     -0.0221240691    -0.0160151376     0.0039252882    -0.0009700437    -0.0017005950
  115  C  8 XX     -0.0000518789     0.0002074891     0.0000038085     0.0000192013     0.0000216589
  116  C  8 YY     -0.0000919775     0.0003868249     0.0000266864    -0.0001733052     0.0000245308
  117  C  8 ZZ     -0.0001093309     0.0002537085     0.0000076039    -0.0002036258     0.0000307382
  118  C  8 XY     -0.0000993833     0.0000932110     0.0000149905     0.0000835050     0.0000688884
  119  C  8 XZ      0.0000728831    -0.0001964013    -0.0000241589    -0.0000323466    -0.0000888317
  120  C  8 YZ      0.0000934214    -0.0002305717    -0.0000765349     0.0000718538    -0.0000424699
  121  N  9  S     -0.0000191232    -0.0000102109     0.0000045533     0.0000010331    -0.0000002830
  122  N  9  S      0.0009762605     0.0005609699    -0.0001979647    -0.0000562325     0.0000640997
  123  N  9  S     -0.0228667539    -0.0164885044     0.0038311122     0.0007041642    -0.0022617019
  124  N  9  X      0.0001045932    -0.0000952599    -0.0000695970     0.0000699391    -0.0000263153
  125  N  9  Y      0.0001708878     0.0000375567    -0.0000286182    -0.0000019059    -0.0000632020
  126  N  9  Z     -0.0000850078     0.0000413710    -0.0000197103     0.0000369420    -0.0000356929
  127  N  9  X      0.0035531492     0.0023088094    -0.0008889350     0.0002906039     0.0003451937
  128  N  9  Y      0.0036356903     0.0028082134    -0.0005799498    -0.0002023240     0.0000004892
  129  N  9  Z     -0.0033842460    -0.0026070652     0.0003213815     0.0004718657    -0.0006803835
  130  N  9 XX      0.0002580672     0.0001123641    -0.0000254217    -0.0000312659     0.0000094216
  131  N  9 YY      0.0001688326     0.0000544471    -0.0000407153    -0.0000069634     0.0000449536
  132  N  9 ZZ      0.0002384377     0.0000853386    -0.0000803205     0.0000164258    -0.0000264319
  133  N  9 XY     -0.0000641954    -0.0001202120     0.0000243117     0.0000034707     0.0000009179
  134  N  9 XZ      0.0000198996     0.0001077497    -0.0000002139    -0.0000146563     0.0000495213
  135  N  9 YZ      0.0000643127     0.0001268071     0.0000077184    -0.0000254433     0.0000192460
  136  C 10  S      0.9797073542    -0.1360236702    -0.0010980480    -0.0007029333     0.0005549708
  137  C 10  S      0.0406313856    -0.0063156182     0.0005228479     0.0005888984    -0.0002872203
  138  C 10  S      0.0003743529     0.0373731158    -0.0032218130    -0.0011104301     0.0000047144
  139  C 10  X      0.0002211954     0.0007792182    -0.0003578586    -0.0001557461     0.0000620867
  140  C 10  Y     -0.0002313514    -0.0006862978    -0.0000872208     0.0000521075    -0.0000282241
  141  C 10  Z     -0.0000065152    -0.0000903256    -0.0000017723     0.0000540105    -0.0001441043
  142  C 10  X     -0.0143856705     0.0109605598     0.0066296063     0.0036670221    -0.0007353740
  143  C 10  Y      0.0144331766    -0.0123144600     0.0068855164     0.0039899590    -0.0011247301
  144  C 10  Z      0.0013104620    -0.0013053281    -0.0015660669    -0.0009689367     0.0011535744
  145  C 10 XX      0.0018502395    -0.0017704830     0.0000840209     0.0000271834    -0.0000439978
  146  C 10 YY      0.0019022553    -0.0016016081     0.0000071286     0.0000793491     0.0000294378
  147  C 10 ZZ     -0.0007825636    -0.0001837821     0.0001476856     0.0001512659    -0.0000636796
  148  C 10 XY     -0.0001729545     0.0014609923    -0.0000079146     0.0000536830    -0.0000670743
  149  C 10 XZ     -0.0006445294     0.0003121663    -0.0000117132    -0.0000333244    -0.0000196965
  150  C 10 YZ     -0.0003351658    -0.0001092019     0.0000213006     0.0000256680     0.0000190095
  151  C 11  S      0.0158192486    -0.0017603612    -0.0010283068    -0.0002982728     0.0000993029
  152  C 11  S     -0.0001634745     0.0000521440    -0.0003775586    -0.0001543547     0.0000262249
  153  C 11  S      0.0107577855    -0.0265783781    -0.0068403034    -0.0025058062     0.0011038539
  154  C 11  X      0.0017173977    -0.0001058580     0.0002565525     0.0000642180    -0.0000377883
  155  C 11  Y      0.0003058422    -0.0003758169    -0.0000998413     0.0000343274     0.0000065901
  156  C 11  Z     -0.0004641711    -0.0000221272    -0.0000499535    -0.0000025715     0.0000152451
  157  C 11  X      0.0006612943     0.0014502570     0.0009234549     0.0016109099    -0.0002537947
  158  C 11  Y     -0.0011085737     0.0142846278     0.0018697069    -0.0003454805    -0.0003291680
  159  C 11  Z      0.0001875443    -0.0015004200    -0.0005627300    -0.0004140533    -0.0002199119
  160  C 11 XX     -0.0020834864     0.0004608049    -0.0001357937    -0.0000570754     0.0000544855
  161  C 11 YY     -0.0001725657     0.0001349578    -0.0000771781    -0.0000091589     0.0000189630
  162  C 11 ZZ     -0.0001524968     0.0000138733    -0.0000977130    -0.0000327528    -0.0000000605
  163  C 11 XY     -0.0003946142     0.0001060112     0.0001017042    -0.0000364324     0.0000135297
  164  C 11 XZ      0.0005446785    -0.0001202871     0.0000277800     0.0000118083     0.0000254618
  165  C 11 YZ      0.0000892751    -0.0000590440    -0.0000033308     0.0000128934     0.0000220196
  166  C 12  S      0.0190958379    -0.0022176418     0.0009943023     0.0008741554    -0.0011609215
  167  C 12  S     -0.0000369440     0.0000064872     0.0002009217     0.0002185411    -0.0000810866
  168  C 12  S      0.0100954978    -0.0279886057     0.0074783046     0.0026850053    -0.0010505135
  169  C 12  X     -0.0003157949     0.0003691713    -0.0000551333    -0.0000283091     0.0000237504
  170  C 12  Y     -0.0017840617     0.0000208753     0.0000964902    -0.0000058455    -0.0000077091
  171  C 12  Z      0.0002810487    -0.0000556970     0.0000386724    -0.0000137644    -0.0000192250
  172  C 12  X      0.0011474936    -0.0142684381     0.0009726498     0.0001183240    -0.0002505361
  173  C 12  Y     -0.0003580469    -0.0015350930     0.0044942472     0.0030985286    -0.0009741759
  174  C 12  Z     -0.0001901160     0.0032763125    -0.0010165952    -0.0002988195    -0.0000668258
  175  C 12 XX     -0.0001495883     0.0001350330     0.0000039457     0.0000133081    -0.0000240321
  176  C 12 YY     -0.0021126554     0.0004297512     0.0001810826     0.0000944538    -0.0000401466
  177  C 12 ZZ     -0.0000948976    -0.0000113460     0.0000402711     0.0000518196     0.0000169106
  178  C 12 XY     -0.0003881428     0.0000621405    -0.0000025078     0.0000201083     0.0000049152
  179  C 12 XZ      0.0000740383    -0.0000146588    -0.0000240719    -0.0000140536    -0.0000203778
  180  C 12 YZ      0.0003610534    -0.0000631549    -0.0000475188    -0.0000081455    -0.0000283902
  181  C 13  S      0.0012549729     0.0004455609     0.0004934062     0.0004021221    -0.0004054200
  182  C 13  S     -0.0005650984     0.0001301311     0.0002163212     0.0001095692    -0.0000617644
  183  C 13  S     -0.0000236365     0.0220865235    -0.0011596468     0.0000867804     0.0001049887
  184  C 13  X     -0.0002124507    -0.0001162339     0.0000618445     0.0000102965    -0.0000097479
  185  C 13  Y      0.0000205124     0.0001490318     0.0000049099     0.0000172068     0.0000006120
  186  C 13  Z      0.0000425405    -0.0000053079    -0.0000216886     0.0000016009     0.0000177689
  187  C 13  X      0.0034325302     0.0001137785    -0.0014296686    -0.0013439222     0.0003325518
  188  C 13  Y      0.0022636961     0.0087026617    -0.0009532756    -0.0001722224     0.0002065385
  189  C 13  Z     -0.0010059174    -0.0009100323     0.0005376040     0.0002649999    -0.0000673734
  190  C 13 XX      0.0001834341     0.0000214071     0.0000101306     0.0000137557    -0.0000061463
  191  C 13 YY      0.0002765269     0.0000447527     0.0000066611     0.0000045109     0.0000055770
  192  C 13 ZZ     -0.0001671268    -0.0000115590     0.0000296657     0.0000113128    -0.0000045811
  193  C 13 XY     -0.0000865869    -0.0000451545     0.0000225847    -0.0000017679    -0.0000098437
  194  C 13 XZ     -0.0000835996    -0.0000021283    -0.0000072074     0.0000004791    -0.0000065812
  195  C 13 YZ     -0.0000447881     0.0000119603     0.0000068479    -0.0000052752     0.0000002787
  196  C 14  S     -0.0005701288     0.0004395940     0.0002487444     0.0001169266    -0.0001808898
  197  C 14  S     -0.0005292575     0.0003846213     0.0000885103     0.0000378733    -0.0000273539
  198  C 14  S     -0.0057707801    -0.0155403474     0.0004533469     0.0004550661    -0.0001889920
  199  C 14  X      0.0001989083    -0.0000382300    -0.0000444717    -0.0000070937     0.0000118539
  200  C 14  Y     -0.0002010139     0.0000504973    -0.0000217416     0.0000054594     0.0000010323
  201  C 14  Z     -0.0000212435    -0.0000087605     0.0000209302     0.0000048404     0.0000065443
  202  C 14  X      0.0005217932     0.0049360077    -0.0004909240    -0.0006953078     0.0000713018
  203  C 14  Y     -0.0004361054    -0.0047908885    -0.0006708786    -0.0005295355     0.0000802041
  204  C 14  Z     -0.0000207774    -0.0004797568     0.0000990939     0.0001987653    -0.0000724156
  205  C 14 XX     -0.0001388586     0.0000280749     0.0000335126     0.0000135410    -0.0000054323
  206  C 14 YY     -0.0001306419     0.0000397390    -0.0000054885    -0.0000074925    -0.0000026726
  207  C 14 ZZ     -0.0002238055     0.0000781504     0.0000053101     0.0000079423    -0.0000017723
  208  C 14 XY     -0.0000741595    -0.0000645253    -0.0000026771    -0.0000044592     0.0000011161
  209  C 14 XZ     -0.0000112829     0.0000251062     0.0000004815    -0.0000020196     0.0000009933
  210  C 14 YZ      0.0000081623     0.0000292605     0.0000009300     0.0000001912    -0.0000038476
  211  C 15  S      0.0010482597     0.0003813245     0.0000684675    -0.0000775682    -0.0000284131
  212  C 15  S     -0.0005863185     0.0001486083    -0.0001025134    -0.0000283449     0.0000157336
  213  C 15  S     -0.0004164065     0.0213707993     0.0034356475     0.0000326518    -0.0004817017
  214  C 15  X     -0.0000173365    -0.0001460800    -0.0000359443    -0.0000039168     0.0000043132
  215  C 15  Y      0.0002077122     0.0000966935     0.0000656233     0.0000125351    -0.0000015496
  216  C 15  Z     -0.0000020100     0.0000301454     0.0000064900     0.0000040297     0.0000068553
  217  C 15  X     -0.0022796673    -0.0082931323    -0.0013898660     0.0002097854     0.0002274339
  218  C 15  Y     -0.0034956568     0.0002092057     0.0001468403    -0.0007575674    -0.0000664740
  219  C 15  Z      0.0007295887     0.0015616801     0.0003189368     0.0000614402     0.0000344750
  220  C 15 XX      0.0002791516     0.0000500313     0.0000381622    -0.0000161992    -0.0000060846
  221  C 15 YY      0.0001897759     0.0000162215     0.0000352002     0.0000040651     0.0000002434
  222  C 15 ZZ     -0.0001705382    -0.0000024373    -0.0000401764     0.0000011443     0.0000065907
  223  C 15 XY     -0.0000925608    -0.0000551464    -0.0000680515     0.0000099020     0.0000111038
  224  C 15 XZ     -0.0000913302     0.0000080767    -0.0000122077     0.0000013360    -0.0000017330
  225  C 15 YZ     -0.0000347284    -0.0000043142     0.0000078772     0.0000031578     0.0000088651
  226  H 16  S     -0.0011140323    -0.0003818057    -0.0004533608    -0.0006410768     0.0010474085
  227  H 16  S     -0.0021146901    -0.0016085651    -0.0009219140    -0.0021448629     0.0024352602
  228  H 17  S      0.0004146503     0.0007670582    -0.0027550023    -0.0011051454    -0.0003468814
  229  H 17  S      0.0007579979     0.0014010807     0.0055923104     0.0051179061    -0.0009705156
  230  H 18  S     -0.0004940253    -0.0002141048    -0.0017195687     0.0023964868    -0.0004098570
  231  H 18  S     -0.0006668294    -0.0001472781     0.0022121320    -0.0073581080    -0.0010904910
  232  H 19  S      0.0005107876     0.0007622170    -0.0001595971     0.0009604862     0.0011119580
  233  H 19  S      0.0015015821     0.0024125336     0.0000912784     0.0020347133     0.0022512650
  234  H 20  S     -0.0002168750     0.0006943180    -0.0013681232     0.0004591695     0.0010985726
  235  H 20  S     -0.0003353629     0.0017586706    -0.0006747531     0.0002939476    -0.0081883053
  236  H 21  S      0.0003062897    -0.0009201325     0.0005504889    -0.0001528988     0.0009148407
  237  H 21  S      0.0006340929    -0.0011137899     0.0016213887    -0.0004031654    -0.0087286347
  238  H 22  S     -0.0000872355    -0.0012356396    -0.0002393318     0.0000451548    -0.0000016511
  239  H 22  S     -0.0018524267    -0.0023384156     0.0001633021     0.0004244125     0.0000913449
  240  H 23  S     -0.0002325617    -0.0013041131    -0.0000309770    -0.0001402044     0.0000086790
  241  H 23  S     -0.0011261794    -0.0018369428     0.0004275041     0.0008260571    -0.0003449403
  242  H 24  S      0.0005635410     0.0003597514    -0.0001514988    -0.0000657556     0.0000354684
  243  H 24  S      0.0013486522     0.0003982960    -0.0003372213    -0.0002552106     0.0001065469
  244  H 25  S      0.0001872906    -0.0004312709    -0.0000459801    -0.0000039878     0.0000113981
  245  H 25  S      0.0005402053    -0.0004751191    -0.0000631449     0.0000017738     0.0000162124
  246  H 26  S      0.0005603118     0.0003182657     0.0000539817     0.0000015996    -0.0000020777
  247  H 26  S      0.0014379773     0.0003846206     0.0000739435    -0.0000465008    -0.0000212656

                         11               12               13               14               15
                  -10.5878676015   -10.5871414862   -10.5860249385   -10.5852435527   -10.5842282609
    1  C  1  S     -0.0007393897    -0.0003992860    -0.0004568588     0.0004659908     0.0002041594
    2  C  1  S      0.0000556873     0.0003014794     0.0001903518    -0.0002808835     0.0001019265
    3  C  1  S     -0.0038146118     0.0080264284     0.0008256622     0.0027461871     0.0076658432
    4  C  1  X      0.0005659175    -0.0001752720     0.0001982912    -0.0001546606     0.0000586320
    5  C  1  Y     -0.0000957859    -0.0001805947    -0.0000954399     0.0001800609     0.0003377738
    6  C  1  Z     -0.0002377254     0.0000764424    -0.0000162225    -0.0000234437    -0.0000789155
    7  C  1  X     -0.0209438222     0.0078037804    -0.0034522822     0.0026592676     0.0034054728
    8  C  1  Y      0.0042382873    -0.0004877578     0.0054274333    -0.0097010830    -0.0187874217
    9  C  1  Z      0.0059533865    -0.0024189486    -0.0002859983     0.0015659057     0.0040419771
   10  C  1 XX     -0.0000559269    -0.0000101581     0.0001211255    -0.0001824200    -0.0002319395
   11  C  1 YY      0.0004401154    -0.0001348824     0.0000043501     0.0000359438    -0.0001092915
   12  C  1 ZZ      0.0000016085     0.0001278554     0.0000613564    -0.0000860425     0.0000215877
   13  C  1 XY      0.0000194476     0.0000400912     0.0000041187    -0.0000528287    -0.0000328028
   14  C  1 XZ      0.0000139732     0.0000100247    -0.0000049647    -0.0000016520     0.0000090094
   15  C  1 YZ     -0.0000109030    -0.0000491912    -0.0000164805     0.0000357851     0.0001395103
   16  C  2  S     -0.0000947019     0.0000867419     0.0000606155    -0.0001715180    -0.0003943556
   17  C  2  S      0.0000667615     0.0000135548    -0.0001686836     0.0003646083     0.0004579562
   18  C  2  S      0.0059023635    -0.0035274244    -0.0001446062     0.0017068827     0.0083240464
   19  C  2  X     -0.0001296761     0.0000377020    -0.0000547610     0.0001378638     0.0002555736
   20  C  2  Y     -0.0000753146     0.0000944868     0.0000280276    -0.0000969346    -0.0001610304
   21  C  2  Z      0.0000261152     0.0000372135     0.0000438726    -0.0000452063     0.0000086553
   22  C  2  X      0.0130545705    -0.0037988832     0.0039941415    -0.0042417793    -0.0038909841
   23  C  2  Y      0.0033447074     0.0006906182     0.0032584823    -0.0042620007    -0.0079153955
   24  C  2  Z     -0.0070278345     0.0008042009    -0.0038290834     0.0047944498     0.0063504108
   25  C  2 XX      0.0000201406     0.0000049781     0.0000043137     0.0000334649     0.0001100268
   26  C  2 YY     -0.0000525935    -0.0000319405    -0.0000539091     0.0000916686     0.0002013950
   27  C  2 ZZ      0.0000098589     0.0000096400    -0.0000328422     0.0000829877     0.0001433881
   28  C  2 XY     -0.0001570254     0.0000805245     0.0000000735    -0.0000366156    -0.0001013401
   29  C  2 XZ      0.0000328432    -0.0000483493    -0.0000366588     0.0000534969     0.0000113813
   30  C  2 YZ      0.0000454810     0.0000123977     0.0000177218    -0.0000160354    -0.0000965022
   31  C  3  S      0.0000124197    -0.0003544531    -0.0000501261    -0.0000393104    -0.0000200822
   32  C  3  S      0.0006072520    -0.0001444500     0.0001153356     0.0001315418     0.0004099463
   33  C  3  S     -0.0167987788     0.0060783444    -0.0023229574    -0.0008902811    -0.0048231148
   34  C  3  X     -0.0004864162     0.0002826344    -0.0000554395    -0.0000314928    -0.0001517519
   35  C  3  Y      0.0000810711    -0.0001660105    -0.0000123107    -0.0000007710     0.0000053738
   36  C  3  Z     -0.0000484322    -0.0000413407    -0.0000015615    -0.0000546663    -0.0001120856
   37  C  3  X     -0.0029474807     0.0001038382     0.0001023653    -0.0009974995    -0.0024031866
   38  C  3  Y     -0.0036757511     0.0023647096    -0.0009658726     0.0015685477     0.0028288499
   39  C  3  Z      0.0058585467    -0.0017839893     0.0009244213     0.0002150306     0.0011488129
   40  C  3 XX     -0.0000960993     0.0000381002     0.0000006042    -0.0000193722    -0.0000955159
   41  C  3 YY      0.0001333197     0.0000335709     0.0000267116     0.0000510411     0.0001455705
   42  C  3 ZZ     -0.0000563372     0.0000264735     0.0000037231     0.0000107843     0.0000225002
   43  C  3 XY     -0.0000880869    -0.0000291813    -0.0000462289     0.0000886527     0.0001764643
   44  C  3 XZ      0.0000551949     0.0000102385     0.0000008309     0.0000073124     0.0000280746
   45  C  3 YZ      0.0000160799     0.0000521243     0.0000173186    -0.0000275088    -0.0000666800
   46  C  4  S     -0.0014511308     0.0002077791    -0.0000611337    -0.0003944722    -0.0009455825
   47  C  4  S      0.0003501067    -0.0000772819    -0.0000125446     0.0001309811     0.0003189961
   48  C  4  S      0.0043235002    -0.0029956395     0.0021172417    -0.0018896810    -0.0025292704
   49  C  4  X      0.0001865079    -0.0000626290     0.0000121737     0.0000605950     0.0001421000
   50  C  4  Y      0.0000334861    -0.0000076918     0.0000016117     0.0000023519     0.0000348317
   51  C  4  Z      0.0001591183    -0.0001039734     0.0000242199    -0.0000095425    -0.0000197865
   52  C  4  X      0.0010849889    -0.0004757593     0.0003862345    -0.0002480382    -0.0001223817
   53  C  4  Y      0.0007907657    -0.0011919095     0.0007496436    -0.0010786338    -0.0019603664
   54  C  4  Z      0.0008272742    -0.0001435887     0.0001088292     0.0001627782     0.0005365319
   55  C  4 XX      0.0000398302     0.0000062001    -0.0000075844     0.0000402802     0.0001045061
   56  C  4 YY      0.0001373635    -0.0000631122     0.0000134333     0.0000250732     0.0000603378
   57  C  4 ZZ      0.0001326309    -0.0000725919     0.0000059146     0.0000233792     0.0000660388
   58  C  4 XY     -0.0000279929    -0.0000160971    -0.0000045765    -0.0000074545    -0.0000087429
   59  C  4 XZ      0.0000917499    -0.0000302037     0.0000165261     0.0000058215     0.0000287821
   60  C  4 YZ      0.0000101895     0.0000096124    -0.0000081424     0.0000018187     0.0000079772
   61  C  5  S      0.0002849652    -0.0000889211    -0.0000490907    -0.0000136911    -0.0002661893
   62  C  5  S     -0.0000508842    -0.0000151531     0.0000041103     0.0000200422     0.0001300554
   63  C  5  S     -0.0039457862     0.0028253178    -0.0017767920     0.0015828934     0.0016436266
   64  C  5  X     -0.0000154280     0.0000124367     0.0000134358    -0.0000134908     0.0000073118
   65  C  5  Y     -0.0000316141    -0.0000138190    -0.0000087680     0.0000036784    -0.0000242790
   66  C  5  Z     -0.0000385434    -0.0000003719    -0.0000110674     0.0000057152    -0.0000012978
   67  C  5  X     -0.0012009291     0.0005217335    -0.0003878714     0.0001498606    -0.0003329141
   68  C  5  Y     -0.0001895325    -0.0003765120     0.0005098421    -0.0008061760    -0.0014526999
   69  C  5  Z     -0.0009716601     0.0007114566    -0.0006008067     0.0005568808     0.0006102492
   70  C  5 XX     -0.0000053131    -0.0000098242     0.0000198034    -0.0000294373    -0.0000377201
   71  C  5 YY     -0.0000622620     0.0000352257    -0.0000166969     0.0000125645     0.0000298515
   72  C  5 ZZ     -0.0000053855    -0.0000002028    -0.0000031652     0.0000118751     0.0000414070
   73  C  5 XY     -0.0000773428     0.0000341548    -0.0000069819    -0.0000080955    -0.0000312740
   74  C  5 XZ      0.0000126611    -0.0000007511    -0.0000020356     0.0000053658     0.0000001080
   75  C  5 YZ     -0.0000011216    -0.0000133476     0.0000029567    -0.0000028496    -0.0000098144
   76  C  6  S      0.0000861258    -0.0000486349    -0.0000289347     0.0000732226     0.0000643423
   77  C  6  S     -0.0004864733     0.0001879334    -0.0000263185    -0.0001047179    -0.0002319510
   78  C  6  S      0.0109399084    -0.0031765802     0.0028815965    -0.0021748717    -0.0012229975
   79  C  6  X      0.0001693545    -0.0000354246     0.0000463588    -0.0000551048    -0.0000354979
   80  C  6  Y     -0.0000008796    -0.0000212889    -0.0000252687     0.0000497556     0.0000721895
   81  C  6  Z      0.0000048089     0.0000036478    -0.0000332009     0.0000469524     0.0000493368
   82  C  6  X      0.0014815937    -0.0004253383     0.0003912090    -0.0005875103    -0.0008633400
   83  C  6  Y     -0.0043775278     0.0013071609    -0.0013489853     0.0008984687     0.0005510953
   84  C  6  Z     -0.0004380153     0.0005863167     0.0004505007    -0.0006159406    -0.0010446224
   85  C  6 XX     -0.0000392561     0.0000151714     0.0000020470    -0.0000352700    -0.0000670104
   86  C  6 YY      0.0000196823    -0.0000103161     0.0000109232    -0.0000095851     0.0000040246
   87  C  6 ZZ     -0.0001002344     0.0000394984    -0.0000037225    -0.0000235304    -0.0000609288
   88  C  6 XY     -0.0000225489    -0.0000118143    -0.0000287620     0.0000433792     0.0000827338
   89  C  6 XZ      0.0000325459     0.0000098713     0.0000312836    -0.0000299051    -0.0000303608
   90  C  6 YZ      0.0000078717    -0.0000161867    -0.0000016025    -0.0000074940    -0.0000237794
   91  C  7  S     -0.0012060797     0.0003276415    -0.0001258723    -0.0000579587    -0.0000851182
   92  C  7  S      0.0001108618     0.0000775203     0.0000497314    -0.0000152146    -0.0000710719
   93  C  7  S      0.0003312568    -0.0019154923    -0.0005087633     0.0000830179    -0.0000023028
   94  C  7  X      0.0000270322    -0.0000194167     0.0000109769    -0.0000053134    -0.0000048379
   95  C  7  Y     -0.0001691057     0.0000976048    -0.0000348407     0.0000148141     0.0000002475
   96  C  7  Z     -0.0000016337    -0.0000031754     0.0000124033    -0.0000094937     0.0000044836
   97  C  7  X     -0.0003127295     0.0002823830    -0.0001286418     0.0001643709     0.0004694152
   98  C  7  Y     -0.0008243860     0.0006925517    -0.0002335133     0.0004102123     0.0005812609
   99  C  7  Z      0.0001865470     0.0004135195     0.0002115635    -0.0001552939    -0.0002376497
  100  C  7 XX      0.0000086046     0.0000186472     0.0000083718    -0.0000048231    -0.0000154026
  101  C  7 YY      0.0000390061    -0.0000467991     0.0000050605    -0.0000130895    -0.0000376215
  102  C  7 ZZ      0.0000313262    -0.0000005377     0.0000020588     0.0000096538     0.0000206591
  103  C  7 XY      0.0000657381    -0.0000124299     0.0000307117    -0.0000344891    -0.0000546903
  104  C  7 XZ      0.0000015568     0.0000035839    -0.0000143359     0.0000195748     0.0000206235
  105  C  7 YZ      0.0000514641    -0.0000377025     0.0000093376    -0.0000044686     0.0000100269
  106  C  8  S     -0.0000196116    -0.0000264352    -0.0001417462     0.0001147945    -0.0001695862
  107  C  8  S      0.0000852400     0.0000758377     0.0002028641    -0.0002028784    -0.0002275966
  108  C  8  S     -0.0083952912     0.0019346045    -0.0042533465     0.0048078875     0.0030979885
  109  C  8  X      0.0000147090     0.0000218366     0.0000838520    -0.0001085441    -0.0001199125
  110  C  8  Y      0.0001420194    -0.0000468791    -0.0000222233     0.0000132096    -0.0002444349
  111  C  8  Z     -0.0001030416     0.0000454685     0.0000123195     0.0000004523     0.0000283115
  112  C  8  X      0.0065277595    -0.0010638055     0.0027097767    -0.0030301544    -0.0042860133
  113  C  8  Y      0.0052398795    -0.0010101975     0.0024305797    -0.0026260781    -0.0018425737
  114  C  8  Z     -0.0066616022     0.0012715566    -0.0028849680     0.0030761153     0.0038246347
  115  C  8 XX      0.0000638963    -0.0000329622    -0.0000024929     0.0000154122     0.0000309476
  116  C  8 YY     -0.0000090349     0.0000145810     0.0000268742    -0.0000056793     0.0000271325
  117  C  8 ZZ     -0.0000941338     0.0000650685     0.0000351439    -0.0000301151     0.0000051645
  118  C  8 XY     -0.0000580544     0.0000224079    -0.0000086708     0.0000105548    -0.0000411199
  119  C  8 XZ     -0.0000112833     0.0000125411     0.0000265628    -0.0000296323     0.0000515286
  120  C  8 YZ      0.0000113274     0.0000083213     0.0000397043    -0.0000513284    -0.0000419756
  121  N  9  S     -0.0000056215     0.0000004734    -0.0000017079     0.0000020859     0.0000126453
  122  N  9  S      0.0002624584    -0.0000292609     0.0000856607    -0.0000987708    -0.0004093746
  123  N  9  S     -0.0063716989     0.0009773061    -0.0024284832     0.0026037788     0.0050527821
  124  N  9  X      0.0000237994    -0.0000042553     0.0000043194     0.0000076706     0.0001018842
  125  N  9  Y      0.0000234068    -0.0000009344     0.0000129112    -0.0000266123    -0.0001360464
  126  N  9  Z     -0.0000163417    -0.0000005617    -0.0000057497     0.0000141517     0.0000593824
  127  N  9  X      0.0010172478    -0.0001617047     0.0003943124    -0.0003549099    -0.0003161960
  128  N  9  Y      0.0009361383    -0.0001235778     0.0002984654    -0.0003544431    -0.0014580787
  129  N  9  Z     -0.0008801411     0.0001054779    -0.0002987350     0.0003452142     0.0009064337
  130  N  9 XX      0.0000629083    -0.0000083621     0.0000082979    -0.0000211332    -0.0001724314
  131  N  9 YY      0.0000451727    -0.0000026641     0.0000190185    -0.0000209673    -0.0000851643
  132  N  9 ZZ      0.0000632704    -0.0000058302     0.0000271408    -0.0000340305    -0.0001518550
  133  N  9 XY     -0.0000099037    -0.0000028382     0.0000013872    -0.0000049427     0.0000327917
  134  N  9 XZ     -0.0000017745     0.0000045046     0.0000006677     0.0000020333    -0.0000047360
  135  N  9 YZ      0.0000215290    -0.0000028313     0.0000010001    -0.0000063773    -0.0001057025
  136  C 10  S     -0.0162154677     0.0105718977    -0.0023320664     0.0064046437     0.0147559674
  137  C 10  S     -0.0016144939     0.0006947050    -0.0006067916     0.0007384724     0.0015050748
  138  C 10  S      0.0189359070    -0.0186222676     0.0018084282    -0.0075124684    -0.0256711476
  139  C 10  X     -0.0000640447    -0.0003709389    -0.0000583454     0.0001245921     0.0011695531
  140  C 10  Y      0.0008641728    -0.0008506384     0.0003895197    -0.0001041017     0.0002967495
  141  C 10  Z     -0.0000922056     0.0001819595    -0.0000308311    -0.0000118645    -0.0002569267
  142  C 10  X      0.0050464402     0.0009700004    -0.0062811320     0.0122009890     0.0186327002
  143  C 10  Y      0.0215365843    -0.0075228382    -0.0018399260     0.0041989883     0.0014561927
  144  C 10  Z     -0.0041204518     0.0008473419     0.0016385517    -0.0033374246    -0.0047299173
  145  C 10 XX     -0.0000274709     0.0003061730    -0.0002476535     0.0003702553     0.0021284262
  146  C 10 YY     -0.0015588369     0.0015232705    -0.0001905091    -0.0002537650     0.0002713230
  147  C 10 ZZ     -0.0000659659     0.0000359655    -0.0001035828     0.0000032901     0.0001614236
  148  C 10 XY     -0.0006581907     0.0003932414    -0.0002252836     0.0002444846     0.0007060244
  149  C 10 XZ      0.0001242659    -0.0001501313     0.0000636154    -0.0001111678    -0.0005394722
  150  C 10 YZ      0.0003247093    -0.0002792582     0.0000718539    -0.0000392569    -0.0002141710
  151  C 11  S     -0.0030435762     0.0034650641     0.0996950835    -0.3269403109    -0.9286633099
  152  C 11  S     -0.0009032596    -0.0001429960     0.0032537906    -0.0125975737    -0.0392415283
  153  C 11  S     -0.0141067383     0.0037491553     0.0027373570    -0.0110890431     0.0236858837
  154  C 11  X      0.0000066144     0.0001449150    -0.0004319176     0.0014665615     0.0002202426
  155  C 11  Y     -0.0000221676     0.0002151143     0.0003639648    -0.0009200838     0.0014029940
  156  C 11  Z     -0.0000176626    -0.0000322961     0.0000780605    -0.0002368216    -0.0001981013
  157  C 11  X      0.0072207915    -0.0054284944    -0.0057507943     0.0034353844     0.0043518995
  158  C 11  Y     -0.0036675655     0.0018066817    -0.0006753858     0.0020843261     0.0015729808
  159  C 11  Z     -0.0008898747     0.0008068008     0.0011340776    -0.0007603234    -0.0009317876
  160  C 11 XX     -0.0001156619    -0.0002208245    -0.0000464198     0.0004856450    -0.0022257260
  161  C 11 YY      0.0001739013    -0.0001925992    -0.0001493937     0.0007587380    -0.0012114186
  162  C 11 ZZ     -0.0001106353    -0.0000773341    -0.0000935335     0.0003526909     0.0009934729
  163  C 11 XY      0.0002417505    -0.0000338865     0.0003756216    -0.0008365087     0.0007488633
  164  C 11 XZ     -0.0000517555     0.0000493628    -0.0000501039     0.0000504099     0.0007078464
  165  C 11 YZ     -0.0001144008     0.0000335099    -0.0000728028     0.0001177767     0.0001096951
  166  C 12  S      0.7981363418    -0.5822673198     0.0557047821     0.0024634560     0.0005923157
  167  C 12  S      0.0323655610    -0.0254302255     0.0020327442     0.0006143899     0.0003980939
  168  C 12  S     -0.0050227333     0.0242968770    -0.0130976011     0.0049348396     0.0102554679
  169  C 12  X     -0.0000264479    -0.0016035676     0.0004705660     0.0002322302    -0.0001685152
  170  C 12  Y      0.0012850592     0.0005741579    -0.0005966804    -0.0001829671    -0.0001363160
  171  C 12  Z     -0.0001800942     0.0002820541    -0.0000460402    -0.0000381661     0.0000362888
  172  C 12  X      0.0019890770     0.0003255268     0.0001951250    -0.0022669462    -0.0037136429
  173  C 12  Y      0.0083136666     0.0007208178     0.0017199624     0.0057823697     0.0082573713
  174  C 12  Z     -0.0010567379    -0.0001752119    -0.0001962491    -0.0000728569     0.0000591179
  175  C 12 XX      0.0000154319    -0.0012015335     0.0005194193     0.0001546082    -0.0002786671
  176  C 12 YY      0.0009369756    -0.0020965230     0.0005354019     0.0004299006    -0.0001202437
  177  C 12 ZZ     -0.0008820371     0.0006422618    -0.0001292296     0.0001079429     0.0000174206
  178  C 12 XY      0.0003451479     0.0010681607    -0.0003020512    -0.0002528259    -0.0001583413
  179  C 12 XZ     -0.0002609092     0.0003544073    -0.0001389274     0.0000230402     0.0001160928
  180  C 12 YZ     -0.0003069325     0.0001221523    -0.0000243626     0.0000219707     0.0000747670
  181  C 13  S      0.5745589734     0.7640434699    -0.2456360670    -0.0734642483     0.0004972630
  182  C 13  S      0.0223424594     0.0317369149    -0.0117351052    -0.0029061390     0.0008106765
  183  C 13  S     -0.0090388842    -0.0288763660     0.0217235935     0.0138261456     0.0004026875
  184  C 13  X      0.0011619062    -0.0010276617    -0.0014672514    -0.0010062804     0.0003073544
  185  C 13  Y     -0.0006744936     0.0016017703    -0.0008412814    -0.0002134124     0.0002636611
  186  C 13  Z     -0.0001806445     0.0000536293     0.0004026725     0.0002416573    -0.0000926374
  187  C 13  X     -0.0025349418    -0.0015812554    -0.0010378099     0.0009390990    -0.0033730425
  188  C 13  Y     -0.0023512666    -0.0020213197     0.0037006565    -0.0008907104    -0.0007917411
  189  C 13  Z      0.0006907546     0.0005363028    -0.0001693888    -0.0001417878     0.0007563823
  190  C 13 XX     -0.0003502484     0.0015488401    -0.0020322981    -0.0011982514     0.0004319850
  191  C 13 YY     -0.0005300134     0.0011358887    -0.0004276390    -0.0003410560     0.0001494993
  192  C 13 ZZ     -0.0006266663    -0.0008233763     0.0001537827     0.0001579428     0.0002466606
  193  C 13 XY      0.0006465672    -0.0010585655    -0.0001613639    -0.0001639081     0.0000355630
  194  C 13 XZ     -0.0001390764    -0.0004982636     0.0005868223     0.0003710982    -0.0000475472
  195  C 13 YZ     -0.0001651929    -0.0000246384     0.0001188950     0.0001047551     0.0000032896
  196  C 14  S      0.1091629832     0.2324076521     0.8480099368     0.4366589995    -0.0622658514
  197  C 14  S      0.0032414144     0.0086508970     0.0344519759     0.0193666417    -0.0025243228
  198  C 14  S      0.0031365827     0.0071945216    -0.0267830777    -0.0287529113     0.0100272269
  199  C 14  X      0.0007917081     0.0013737589    -0.0013257488    -0.0002518410    -0.0003281260
  200  C 14  Y      0.0000967987     0.0005516590    -0.0002293611     0.0018156814    -0.0009146433
  201  C 14  Z     -0.0001883116    -0.0003469952     0.0003107924    -0.0001443967     0.0001586176
  202  C 14  X     -0.0003324647    -0.0002930515     0.0021114865     0.0028677159     0.0010358322
  203  C 14  Y      0.0015090167    -0.0007201113    -0.0022559198    -0.0024446334     0.0002445686
  204  C 14  Z     -0.0000145300     0.0001278696    -0.0002415856    -0.0003068003    -0.0002063970
  205  C 14 XX     -0.0006752467    -0.0014194741     0.0012260094     0.0009367652    -0.0003306822
  206  C 14 YY     -0.0000456967    -0.0002554756     0.0002754564     0.0020190147    -0.0010812924
  207  C 14 ZZ     -0.0001979776    -0.0002647874    -0.0008908021    -0.0004040134     0.0001288885
  208  C 14 XY     -0.0002500061    -0.0003923134     0.0003638531     0.0007817004    -0.0002979262
  209  C 14 XZ      0.0001476911     0.0003424240    -0.0005899335    -0.0004428570     0.0001519280
  210  C 14 YZ      0.0000412676     0.0000862617    -0.0002435741    -0.0004786746     0.0002203792
  211  C 15  S      0.0101480685     0.0522054604     0.4324939408    -0.8225636527     0.3363442662
  212  C 15  S     -0.0008132950     0.0019457570     0.0164417595    -0.0338813754     0.0151785900
  213  C 15  S     -0.0018057857     0.0004566168     0.0012076444     0.0326969719    -0.0216157922
  214  C 15  X      0.0002458568    -0.0000533749     0.0001467195     0.0006203591    -0.0018339469
  215  C 15  Y      0.0001456303     0.0001387267     0.0013644160     0.0015831436     0.0012142137
  216  C 15  Z     -0.0000626759    -0.0000061705    -0.0001799052    -0.0003042442     0.0002452766
  217  C 15  X     -0.0027373388    -0.0006612929     0.0003984357    -0.0041581771     0.0005295037
  218  C 15  Y     -0.0004458826     0.0037268617     0.0010230439    -0.0021019277    -0.0003046250
  219  C 15  Z      0.0005308846    -0.0002125300    -0.0001256274     0.0010289125    -0.0000904205
  220  C 15 XX      0.0000377869     0.0001447021    -0.0001506479    -0.0003236541     0.0012502706
  221  C 15 YY     -0.0001577697    -0.0000181139    -0.0012470087    -0.0018731744     0.0020064698
  222  C 15 ZZ     -0.0002514389     0.0000745257    -0.0004989982     0.0008920867    -0.0003592873
  223  C 15 XY     -0.0000453556    -0.0000791602    -0.0004075750    -0.0002295273    -0.0011795025
  224  C 15 XZ     -0.0000652986    -0.0000118357    -0.0000414813     0.0003466175    -0.0002756478
  225  C 15 YZ     -0.0000102112     0.0000324392     0.0001828008     0.0004001430    -0.0000580154
  226  H 16  S     -0.0001630471     0.0003156002    -0.0000985362     0.0001710119     0.0003499218
  227  H 16  S     -0.0012632489     0.0003637467    -0.0002064282     0.0003650353     0.0009702944
  228  H 17  S      0.0001767322    -0.0001532218     0.0000624920    -0.0000651941    -0.0001437290
  229  H 17  S     -0.0003098706     0.0001396464    -0.0000401928    -0.0000847036    -0.0001385793
  230  H 18  S     -0.0000588612     0.0000280262    -0.0000676470     0.0000663321     0.0000678827
  231  H 18  S      0.0000334280    -0.0000143726    -0.0000757908     0.0000891829     0.0000980510
  232  H 19  S      0.0001028859    -0.0000408764     0.0000658051    -0.0000332896    -0.0000027828
  233  H 19  S      0.0003057857    -0.0001084912     0.0001580201    -0.0000866936    -0.0001409698
  234  H 20  S     -0.0000581543     0.0001175255    -0.0000004352     0.0000238717     0.0000713289
  235  H 20  S     -0.0001986542     0.0002285768    -0.0000038398     0.0000156635     0.0000979522
  236  H 21  S      0.0000647480    -0.0000314111     0.0000327142    -0.0000250073    -0.0000639515
  237  H 21  S      0.0001641635    -0.0000531009     0.0000744650    -0.0000712341    -0.0001918157
  238  H 22  S      0.0007489260    -0.0001296979    -0.0000037733     0.0010649060     0.0020620366
  239  H 22  S      0.0023543623    -0.0006305889     0.0011560914    -0.0012447582    -0.0084613658
  240  H 23  S     -0.0020018301     0.0013528966     0.0004112932    -0.0002618890    -0.0005807523
  241  H 23  S      0.0063013263    -0.0056293795     0.0022902896    -0.0006610921    -0.0016088673
  242  H 24  S     -0.0019762781    -0.0020578101     0.0007425511    -0.0003940552    -0.0002929837
  243  H 24  S      0.0021822950     0.0059626763    -0.0028382328    -0.0023489681    -0.0006346079
  244  H 25  S     -0.0001369638    -0.0010906182    -0.0024278754    -0.0011987135    -0.0003006578
  245  H 25  S      0.0004091865    -0.0003178276     0.0056922134     0.0042876530    -0.0018599016
  246  H 26  S      0.0005762148    -0.0001673472    -0.0015574283     0.0023737130    -0.0006361553
  247  H 26  S      0.0011833683    -0.0000270566     0.0011097243    -0.0058456462     0.0041741033

                         16               17               18               19               20
                   -1.0089427443    -0.9846282917    -0.9450357304    -0.8729179633    -0.8342009664
    1  C  1  S      0.0982638817    -0.0343933514     0.0339919939    -0.1276297039     0.0218805762
    2  C  1  S     -0.1808254630     0.0591760597    -0.0627182868     0.2476424399    -0.0428972784
    3  C  1  S     -0.0364214392     0.0192501603    -0.0385079426     0.0495373328    -0.0146160170
    4  C  1  X      0.0345152328    -0.0228689087    -0.0365282500     0.0358171967    -0.0167802388
    5  C  1  Y     -0.0470937845     0.0099422826     0.0285856467     0.0438281557     0.1092143971
    6  C  1  Z      0.0068137397     0.0053873868     0.0059711932    -0.0337083475    -0.0298316790
    7  C  1  X      0.0175502148     0.0345694441    -0.0210830416    -0.0025115098     0.0839578599
    8  C  1  Y     -0.0078399080    -0.0427236250     0.0219368949     0.0119525932    -0.0121252245
    9  C  1  Z     -0.0047167994    -0.0021866874     0.0016911612    -0.0027768093    -0.0332220908
   10  C  1 XX     -0.0121282873     0.0051652153    -0.0038632425     0.0118181941    -0.0076247294
   11  C  1 YY     -0.0140482359     0.0037596481    -0.0046920527     0.0209169588     0.0009375215
   12  C  1 ZZ     -0.0049141485     0.0013677112    -0.0012761429     0.0089364986    -0.0009771602
   13  C  1 XY      0.0049440332    -0.0019706343     0.0024659265    -0.0042707843     0.0012729785
   14  C  1 XZ      0.0034349684    -0.0015962127     0.0007369903    -0.0028179139     0.0016628968
   15  C  1 YZ      0.0034593516    -0.0006711297     0.0003450456    -0.0053711060    -0.0025242244
   16  C  2  S      0.1121476016    -0.0085617187    -0.0015395791    -0.1180681986    -0.1142638645
   17  C  2  S     -0.2103224845     0.0108118356     0.0020970893     0.2313425752     0.2275299884
   18  C  2  S     -0.0826361940    -0.1446023417     0.0155598785     0.0496640148     0.0462247927
   19  C  2  X      0.0265484465    -0.0384713142    -0.0180308631     0.0398261952    -0.0092068366
   20  C  2  Y      0.0298012452    -0.0285359394     0.0137165808    -0.0637401207     0.0257348815
   21  C  2  Z     -0.0229248764     0.0320836189     0.0019056953     0.0126052216    -0.0059547399
   22  C  2  X     -0.0183626435    -0.1162342808    -0.0066700224     0.0247991584    -0.0801072888
   23  C  2  Y     -0.0130213392    -0.0741044403     0.0102164119    -0.0071266939    -0.0020619443
   24  C  2  Z      0.0168581297     0.1011238605    -0.0032497056    -0.0062146393     0.0459038471
   25  C  2 XX     -0.0139163980     0.0012862369     0.0017454839     0.0097910890     0.0154425556
   26  C  2 YY     -0.0135408043     0.0016841173    -0.0012308166     0.0183598819     0.0126940413
   27  C  2 ZZ     -0.0084698712    -0.0003460013     0.0003558946     0.0098436563     0.0107986462
   28  C  2 XY     -0.0007223001    -0.0013261931     0.0004518937    -0.0008633313    -0.0007906274
   29  C  2 XZ      0.0068093765     0.0003651872    -0.0010259724    -0.0038077368    -0.0060745109
   30  C  2 YZ      0.0062785233    -0.0001894158     0.0003421202    -0.0068749767    -0.0040076301
   31  C  3  S      0.0949607655    -0.0509184365    -0.0145420798     0.0187632239     0.0677710523
   32  C  3  S     -0.1748538797     0.0989893777     0.0270863989    -0.0355564631    -0.1391848045
   33  C  3  S     -0.0483302624     0.0231501063     0.0117957078    -0.0233925265     0.0727927256
   34  C  3  X     -0.0059553962    -0.0012299437    -0.0161983693     0.0734253109     0.0196776385
   35  C  3  Y     -0.0497995203     0.0256768416     0.0163870046    -0.0146545107     0.0243784559
   36  C  3  Z      0.0346721862    -0.0175642862    -0.0045261479     0.0055680599     0.0188056365
   37  C  3  X      0.0020321102     0.0000097206    -0.0061615766     0.0194643679     0.0128227728
   38  C  3  Y     -0.0224017552     0.0092718885     0.0104101603    -0.0089607010     0.0393322180
   39  C  3  Z      0.0115500538    -0.0028354991     0.0001660931     0.0030364379    -0.0164252613
   40  C  3 XX     -0.0092231064     0.0053089695     0.0004960907     0.0000336324    -0.0095727219
   41  C  3 YY     -0.0146464834     0.0082227665     0.0034022033    -0.0039981550    -0.0060632069
   42  C  3 ZZ     -0.0105185111     0.0062903345     0.0019585510    -0.0034209236    -0.0098477736
   43  C  3 XY     -0.0005498563    -0.0001674519    -0.0004094286     0.0038461801     0.0026655776
   44  C  3 XZ      0.0002919588     0.0005831998     0.0014877380    -0.0068776060    -0.0030066229
   45  C  3 YZ      0.0052991241    -0.0024340405    -0.0008657439     0.0004429075     0.0008463307
   46  C  4  S      0.0723528415    -0.0423773818    -0.0259954797     0.0988154563     0.0838155393
   47  C  4  S     -0.1293787357     0.0766933682     0.0473770451    -0.1867197217    -0.1616548463
   48  C  4  S     -0.0271231748     0.0084709910     0.0094069722    -0.0430124991    -0.0872591303
   49  C  4  X     -0.0328548846     0.0176993953     0.0060257175    -0.0039593631    -0.0150366871
   50  C  4  Y     -0.0441603955     0.0250524856     0.0188943993    -0.0630222713    -0.0165189306
   51  C  4  Z     -0.0113627269     0.0067278499     0.0009179168     0.0087168489    -0.0076918406
   52  C  4  X     -0.0048291740     0.0036274471     0.0006444097     0.0039611935    -0.0190758063
   53  C  4  Y     -0.0041631522    -0.0021338282     0.0000651386    -0.0068580900    -0.0136284067
   54  C  4  Z     -0.0027403018     0.0040628637    -0.0000263003     0.0022758901    -0.0154940367
   55  C  4 XX     -0.0069003117     0.0041143218     0.0017578230    -0.0063773707    -0.0085729750
   56  C  4 YY     -0.0108535530     0.0065229724     0.0044803120    -0.0178485021    -0.0123410450
   57  C  4 ZZ     -0.0052096049     0.0031248717     0.0019541389    -0.0087362815    -0.0084752851
   58  C  4 XY     -0.0038913489     0.0021545681     0.0012991601    -0.0034198376    -0.0018633284
   59  C  4 XZ     -0.0041746782     0.0026246899     0.0012437021    -0.0038234912    -0.0049931677
   60  C  4 YZ      0.0004315429    -0.0000626927    -0.0001411137     0.0012468461     0.0010675204
   61  C  5  S      0.0734069352    -0.0407298356    -0.0297970569     0.1018117525     0.0326103142
   62  C  5  S     -0.1313870148     0.0725306300     0.0552722163    -0.1926212320    -0.0613612540
   63  C  5  S     -0.0219541707     0.0466112641     0.0179429857    -0.0530704571     0.0271403184
   64  C  5  X     -0.0369753286     0.0173250033     0.0111783354    -0.0116157745     0.0188462733
   65  C  5  Y      0.0183232520    -0.0124121870    -0.0076249334     0.0456052166     0.0608321881
   66  C  5  Z     -0.0391499070     0.0225024632     0.0146714409    -0.0403609056    -0.0122885935
   67  C  5  X     -0.0029470170     0.0132550100     0.0030473106    -0.0007248340     0.0232275032
   68  C  5  Y      0.0007991318    -0.0031746314    -0.0000712275     0.0052131111     0.0155894173
   69  C  5  Z     -0.0038482487     0.0114689459     0.0041132124    -0.0068399331     0.0151495398
   70  C  5 XX     -0.0074836055     0.0036213449     0.0027586727    -0.0072528545     0.0001765417
   71  C  5 YY     -0.0082896318     0.0047192681     0.0036694741    -0.0143878631    -0.0063262799
   72  C  5 ZZ     -0.0075648510     0.0045322641     0.0035306919    -0.0125062411    -0.0039747378
   73  C  5 XY     -0.0002329130     0.0002183347     0.0002978640     0.0000418770     0.0027487748
   74  C  5 XZ     -0.0060081794     0.0035966735     0.0022532092    -0.0059808867    -0.0004152816
   75  C  5 YZ      0.0027749186    -0.0017579152    -0.0011398944     0.0047588527     0.0041108588
   76  C  6  S      0.1003235332    -0.0431553187    -0.0302153938     0.0286322431    -0.0747110656
   77  C  6  S     -0.1855234022     0.0834017985     0.0594771922    -0.0562064844     0.1532448031
   78  C  6  S     -0.0659713100    -0.0362986842    -0.0015736440    -0.0029643946    -0.0551325153
   79  C  6  X     -0.0143376568    -0.0063325248    -0.0056262027     0.0690922399     0.0547985859
   80  C  6  Y      0.0603573725    -0.0304886413    -0.0159787973     0.0196699783     0.0029248053
   81  C  6  Z     -0.0109917303     0.0105989071     0.0040765595    -0.0062252207    -0.0040348801
   82  C  6  X     -0.0032238889    -0.0054808773    -0.0052943614     0.0211462915     0.0041469429
   83  C  6  Y      0.0296846012     0.0185861454     0.0003853066     0.0014926288     0.0306917550
   84  C  6  Z     -0.0068517767     0.0001777462     0.0027277774    -0.0042764385    -0.0010193197
   85  C  6 XX     -0.0101958161     0.0036688454     0.0028631536    -0.0004967902     0.0110439745
   86  C  6 YY     -0.0173998849     0.0082876493     0.0053278539    -0.0063911263     0.0088013798
   87  C  6 ZZ     -0.0084658290     0.0046221636     0.0033542538    -0.0043918709     0.0083322055
   88  C  6 XY      0.0013522106     0.0007139742     0.0009367981    -0.0072566683    -0.0043115525
   89  C  6 XZ     -0.0002815301     0.0003933239     0.0003390772    -0.0019303042    -0.0016703718
   90  C  6 YZ      0.0025147686    -0.0014222792    -0.0006760651     0.0003780270    -0.0004606668
   91  C  7  S      0.0806544543    -0.0429410167    -0.0245457479     0.0359744206    -0.0118497581
   92  C  7  S     -0.1487207253     0.0814661858     0.0468824167    -0.0701837002     0.0234105854
   93  C  7  S     -0.0087400832     0.0232708231     0.0036522412    -0.0092335194    -0.0065723117
   94  C  7  X     -0.0118555786     0.0035486377    -0.0013652487     0.0261969127     0.0165681548
   95  C  7  Y      0.0218084578    -0.0131140343    -0.0030594859     0.0065477188     0.0391600431
   96  C  7  Z      0.0547552600    -0.0276955245    -0.0160037394     0.0190824330    -0.0175687705
   97  C  7  X     -0.0049959628    -0.0034460819    -0.0018944568     0.0188309861     0.0096386634
   98  C  7  Y      0.0009391039    -0.0008127168     0.0030167426    -0.0005085463     0.0306859689
   99  C  7  Z      0.0028279993    -0.0088120342    -0.0023485976     0.0029424390    -0.0073859843
  100  C  7 XX     -0.0092199708     0.0047660079     0.0026761431    -0.0032579517     0.0023381943
  101  C  7 YY     -0.0077692181     0.0046354236     0.0022373318    -0.0041123882    -0.0020607566
  102  C  7 ZZ     -0.0135005581     0.0074125062     0.0045084254    -0.0066597645     0.0042101529
  103  C  7 XY      0.0004703217    -0.0002978392     0.0004276868    -0.0016962431     0.0002106847
  104  C  7 XZ      0.0017961110     0.0000951576     0.0002876336    -0.0037889248    -0.0025795020
  105  C  7 YZ     -0.0031517077     0.0018702917     0.0005929099    -0.0013039617    -0.0035858497
  106  C  8  S      0.0904822235     0.1696835479    -0.0034210987    -0.0175257922    -0.0285127792
  107  C  8  S     -0.1714450543    -0.3301336785     0.0080055417     0.0334012869     0.0555113490
  108  C  8  S     -0.0306981992     0.0074553030    -0.0007327302    -0.0032332558     0.0641731178
  109  C  8  X     -0.0237233507    -0.1228946091     0.0027534259    -0.0624037005    -0.0748343849
  110  C  8  Y     -0.0201198471    -0.1001212858     0.0063473751    -0.0593827025    -0.0519371067
  111  C  8  Z      0.0226331939     0.1146189501    -0.0050151341     0.0642536833     0.0671858127
  112  C  8  X     -0.0406278607    -0.1616707546     0.0085796358    -0.0099028436    -0.0503039273
  113  C  8  Y     -0.0299565072    -0.1251110863     0.0070853500    -0.0105798578    -0.0438411676
  114  C  8  Z      0.0364763018     0.1487735987    -0.0076179742     0.0094480193     0.0486689008
  115  C  8 XX     -0.0089867020    -0.0173913574     0.0005406519     0.0016344182     0.0040134589
  116  C  8 YY     -0.0066576201    -0.0126351645     0.0000882051     0.0028983719     0.0027267136
  117  C  8 ZZ     -0.0076799975    -0.0152444036     0.0003961802     0.0025131924     0.0036811594
  118  C  8 XY     -0.0064153300    -0.0121797096     0.0002586877     0.0014747044     0.0019055532
  119  C  8 XZ      0.0077242778     0.0145346039    -0.0003468837    -0.0011829496    -0.0024836658
  120  C  8 YZ      0.0064783719     0.0118919403     0.0000169807    -0.0019698325    -0.0018076674
  121  N  9  S     -0.0801908481    -0.2097727217     0.0062770593    -0.0403674367    -0.0358106393
  122  N  9  S     -0.1574742745    -0.4145243533     0.0130069761    -0.0805742157    -0.0729327171
  123  N  9  S      0.0071515029     0.0548131611    -0.0071063143    -0.0217209996     0.0110532602
  124  N  9  X     -0.0457407269    -0.1168226109     0.0041070707    -0.0210162621    -0.0153414125
  125  N  9  Y     -0.0371852766    -0.0949873807     0.0021376962    -0.0147161280    -0.0147586995
  126  N  9  Z      0.0431395430     0.1102769479    -0.0031717751     0.0182303898     0.0150016579
  127  N  9  X     -0.0065672997    -0.0236568679     0.0015300105    -0.0000029047    -0.0057700983
  128  N  9  Y     -0.0061738288    -0.0207246603     0.0016308379     0.0000194567    -0.0030462546
  129  N  9  Z      0.0064115156     0.0223376015    -0.0019263429     0.0007539217     0.0052652672
  130  N  9 XX     -0.0058510308    -0.0149466968     0.0006432831    -0.0029414019    -0.0022643175
  131  N  9 YY     -0.0043987400    -0.0112146271     0.0003406989    -0.0017341964    -0.0020487490
  132  N  9 ZZ     -0.0052992095    -0.0135858880     0.0004860089    -0.0023395018    -0.0021748110
  133  N  9 XY     -0.0038583408    -0.0097444077     0.0002716803    -0.0018744767    -0.0016825592
  134  N  9 XZ      0.0045471383     0.0115595895    -0.0003636487     0.0023176630     0.0017517150
  135  N  9 YZ      0.0037218317     0.0094210118    -0.0001768720     0.0016183522     0.0016504472
  136  C 10  S      0.0362455506    -0.0124472395     0.1256535490    -0.0757646747     0.1076094081
  137  C 10  S     -0.0670064050     0.0215776303    -0.2371408242     0.1464949864    -0.2130038757
  138  C 10  S     -0.0159019362    -0.0259956820    -0.0126239441     0.0368393412    -0.0714858621
  139  C 10  X      0.0109288245    -0.0051155200    -0.0340891868    -0.0322511110     0.0301952426
  140  C 10  Y     -0.0111489154     0.0012046587     0.0356685638     0.0480343974     0.0316070976
  141  C 10  Z     -0.0003272897     0.0012369126     0.0031828110    -0.0005666363    -0.0119253367
  142  C 10  X     -0.0024800632     0.0286317267    -0.0141581804    -0.0158434985     0.0445437118
  143  C 10  Y     -0.0158449187    -0.0160455984     0.0107955621     0.0300974829    -0.0555541730
  144  C 10  Z      0.0035940645    -0.0043492441     0.0019017478    -0.0021867605    -0.0015382315
  145  C 10 XX     -0.0044166329     0.0012681466    -0.0168874314     0.0094060867    -0.0135183250
  146  C 10 YY     -0.0044774901     0.0012211688    -0.0174299655     0.0102426998    -0.0162447627
  147  C 10 ZZ     -0.0008690831     0.0003002548    -0.0043505317     0.0035565253    -0.0058946342
  148  C 10 XY      0.0012717869    -0.0000463534     0.0000563390    -0.0017939127    -0.0008110554
  149  C 10 XZ      0.0006876402    -0.0002563498     0.0032107915    -0.0010196908     0.0020923772
  150  C 10 YZ      0.0004879268    -0.0001489085     0.0019667334    -0.0009939436     0.0015598385
  151  C 11  S      0.0168138496    -0.0039204415     0.1114822529    -0.0108171455     0.0028353164
  152  C 11  S     -0.0299630599     0.0064818408    -0.2045342566     0.0208295422    -0.0055725831
  153  C 11  S      0.0099781788    -0.0085825536    -0.0628831244    -0.0055305181    -0.0227388558
  154  C 11  X      0.0099357228    -0.0028255466     0.0228202122    -0.0488031662     0.0718773792
  155  C 11  Y      0.0026779740    -0.0030466569     0.0535264899     0.0273631441    -0.0210686884
  156  C 11  Z     -0.0021743284     0.0014108437    -0.0108414009     0.0068767597    -0.0131411971
  157  C 11  X      0.0047337450     0.0056275145     0.0046811338    -0.0178125768     0.0187103423
  158  C 11  Y     -0.0056370253     0.0051577517     0.0161155869     0.0109284355     0.0158513269
  159  C 11  Z     -0.0005150777    -0.0015584562    -0.0030979765     0.0032290333    -0.0059298238
  160  C 11 XX     -0.0026135158     0.0008072603    -0.0157195324     0.0039150839    -0.0028762318
  161  C 11 YY     -0.0019226807     0.0002421511    -0.0162160488    -0.0010244900     0.0023963332
  162  C 11 ZZ     -0.0003089943     0.0000918712    -0.0031654868     0.0007206744    -0.0001416395
  163  C 11 XY     -0.0003825404    -0.0000501467     0.0000900171     0.0021901078    -0.0049355933
  164  C 11 XZ      0.0006273924    -0.0002146972     0.0031533398    -0.0010412117     0.0013528867
  165  C 11 YZ      0.0003582519     0.0001050571     0.0017063602    -0.0002771532     0.0007903534
  166  C 12  S      0.0163300969    -0.0074119316     0.1133623561     0.0033265836     0.0843052514
  167  C 12  S     -0.0295700424     0.0134550894    -0.2081540270    -0.0057087175    -0.1624838203
  168  C 12  S     -0.0078939250    -0.0007237663    -0.0718619551     0.0102736905    -0.0743108446
  169  C 12  X     -0.0029316199     0.0011471494    -0.0525943503    -0.0264179350     0.0107276914
  170  C 12  Y     -0.0100942958     0.0040026794    -0.0223876393     0.0487994613    -0.0599801406
  171  C 12  Z      0.0019282781    -0.0006442698     0.0141558343     0.0001076420     0.0044005392
  172  C 12  X      0.0039093264    -0.0085512868    -0.0178488789    -0.0046504129    -0.0123932253
  173  C 12  Y     -0.0162323205     0.0051026136    -0.0040568921     0.0192965031    -0.0326871066
  174  C 12  Z      0.0001017817     0.0014859935     0.0041157792    -0.0003375601     0.0050830686
  175  C 12 XX     -0.0017990201     0.0007496561    -0.0159835910    -0.0028592525    -0.0096275626
  176  C 12 YY     -0.0029944632     0.0013607038    -0.0164637142     0.0020377300    -0.0147774072
  177  C 12 ZZ     -0.0002495991     0.0002773246    -0.0033332529    -0.0000847587    -0.0041320107
  178  C 12 XY     -0.0002786421    -0.0001133813     0.0002423006     0.0022809599    -0.0026839280
  179  C 12 XZ      0.0004468958    -0.0001210782     0.0033356630     0.0004726730     0.0017871017
  180  C 12 YZ      0.0004183158    -0.0001007514     0.0016991435    -0.0007787730     0.0018985422
  181  C 13  S      0.0077054341    -0.0038625645     0.1054683963     0.0672026927    -0.0248759194
  182  C 13  S     -0.0138364767     0.0073828964    -0.1942408059    -0.1268269001     0.0480502544
  183  C 13  S     -0.0176838070     0.0089965723    -0.0271981680    -0.0283386185     0.0302479010
  184  C 13  X      0.0005777696    -0.0003515519    -0.0124435222    -0.0322171074     0.0714939565
  185  C 13  Y     -0.0054015707     0.0026669108    -0.0562094370    -0.0158470781    -0.0132118901
  186  C 13  Z      0.0004325609    -0.0001833966     0.0086661473     0.0084479319    -0.0139162373
  187  C 13  X      0.0056870879    -0.0030013767    -0.0026935755    -0.0098479524     0.0306686857
  188  C 13  Y     -0.0065476419     0.0027150129    -0.0028949793     0.0004550730    -0.0005223171
  189  C 13  Z     -0.0001531699     0.0002823908     0.0009510824     0.0017307598    -0.0060361027
  190  C 13 XX     -0.0010404167     0.0005290703    -0.0142952966    -0.0105706373     0.0059934415
  191  C 13 YY     -0.0013399813     0.0006428922    -0.0155045614    -0.0084036481     0.0010853691
  192  C 13 ZZ     -0.0000329170     0.0001877075    -0.0032167156    -0.0030088606     0.0015609702
  193  C 13 XY      0.0002798467    -0.0001021456     0.0000913290    -0.0018166137     0.0048224799
  194  C 13 XZ      0.0002202841    -0.0000796504     0.0028901528     0.0021921745    -0.0017233156
  195  C 13 YZ      0.0001288102    -0.0000371899     0.0015968645     0.0010863115    -0.0009852181
  196  C 14  S      0.0061405113    -0.0029498683     0.1025483799     0.0859489696    -0.1045974736
  197  C 14  S     -0.0114411007     0.0055797986    -0.1883261941    -0.1621073533     0.2005296118
  198  C 14  S      0.0041292849    -0.0036220130    -0.0556744011    -0.0421279163     0.0324000042
  199  C 14  X      0.0030678977    -0.0015945665     0.0410279817     0.0238241980     0.0011740917
  200  C 14  Y     -0.0030541507     0.0013007998    -0.0404900206    -0.0194613727     0.0339712954
  201  C 14  Z     -0.0002932748     0.0001749368    -0.0044139255    -0.0032313994    -0.0038646225
  202  C 14  X     -0.0015743099    -0.0011705102     0.0116958843     0.0053213388     0.0135889756
  203  C 14  Y      0.0038464778    -0.0030401853    -0.0117208187    -0.0027330594     0.0043199671
  204  C 14  Z     -0.0001993820     0.0005843778    -0.0012588526    -0.0008180608    -0.0035776370
  205  C 14 XX     -0.0009222101     0.0004767855    -0.0145558313    -0.0122705509     0.0129183897
  206  C 14 YY     -0.0009184338     0.0003904699    -0.0148108899    -0.0120529692     0.0168429404
  207  C 14 ZZ     -0.0001151710     0.0001456456    -0.0029548792    -0.0037888570     0.0053700576
  208  C 14 XY      0.0001034564    -0.0000970256     0.0008671214    -0.0000931130     0.0004274211
  209  C 14 XZ      0.0002073904    -0.0000773570     0.0029049635     0.0022015256    -0.0019901227
  210  C 14 YZ      0.0000893095    -0.0000109976     0.0013766087     0.0011144433    -0.0015890120
  211  C 15  S      0.0077693232    -0.0028958003     0.1036535682     0.0579790266    -0.0910656317
  212  C 15  S     -0.0134215260     0.0056547437    -0.1906486979    -0.1099308736     0.1746983158
  213  C 15  S     -0.0205974060     0.0058182732    -0.0305165472    -0.0137564982     0.0662334421
  214  C 15  X      0.0053577305    -0.0021251224     0.0550522562     0.0125677543    -0.0078596091
  215  C 15  Y     -0.0008203458    -0.0002062382     0.0121707884     0.0361557687    -0.0451730679
  216  C 15  Z     -0.0009855095     0.0005220413    -0.0129916330    -0.0067108397     0.0064948041
  217  C 15  X      0.0083828148    -0.0003933179     0.0049549756    -0.0058170402    -0.0042540234
  218  C 15  Y     -0.0021887329    -0.0042917879     0.0020928538     0.0148201291    -0.0096764578
  219  C 15  Z     -0.0015148401     0.0005437612    -0.0013034687    -0.0007131049     0.0021381896
  220  C 15 XX     -0.0013308512     0.0004537014    -0.0149032554    -0.0068140765     0.0109033244
  221  C 15 YY     -0.0010758631     0.0004120971    -0.0144454787    -0.0095177010     0.0151223267
  222  C 15 ZZ      0.0000331441     0.0001965816    -0.0030859593    -0.0026051418     0.0046835900
  223  C 15 XY      0.0003635850     0.0000408548     0.0001378620    -0.0023769046     0.0022555626
  224  C 15 XZ      0.0003029204    -0.0000834968     0.0030119186     0.0013764416    -0.0018364557
  225  C 15 YZ      0.0000751446    -0.0000218165     0.0014704786     0.0014052164    -0.0018405048
  226  H 16  S     -0.0290160056     0.0164345729     0.0021436298    -0.0059302093    -0.0481370966
  227  H 16  S     -0.0073078193     0.0031463435     0.0014526840    -0.0014708060    -0.0020216190
  228  H 17  S     -0.0179621008     0.0112264122     0.0073297775    -0.0404417658    -0.0466848626
  229  H 17  S     -0.0013602732     0.0013809324     0.0000297129    -0.0028377076    -0.0075102517
  230  H 18  S     -0.0181840314     0.0111063251     0.0093801996    -0.0419881302    -0.0124380309
  231  H 18  S     -0.0014063981     0.0022310957     0.0011348199    -0.0035469629     0.0014958107
  232  H 19  S     -0.0310492814     0.0106324760     0.0111355359    -0.0116904456     0.0486598011
  233  H 19  S     -0.0076814914     0.0010131202     0.0015643035    -0.0019470451     0.0033534729
  234  H 20  S     -0.0285644309     0.0161853377     0.0113514074    -0.0269436782     0.0010197100
  235  H 20  S     -0.0058020119    -0.0015260933     0.0000457418     0.0056253042     0.0053279205
  236  H 21  S     -0.0295289563     0.0155625336     0.0089668181    -0.0091257699     0.0128239490
  237  H 21  S     -0.0008516662     0.0056006103     0.0024041037    -0.0088724060    -0.0031625027
  238  H 22  S     -0.0077768002    -0.0026767075    -0.0399236550     0.0126029920    -0.0021943792
  239  H 22  S     -0.0000084392     0.0002049807    -0.0037511665    -0.0003722431    -0.0055619400
  240  H 23  S     -0.0068877961     0.0028696068    -0.0416971658     0.0031146073    -0.0553993713
  241  H 23  S     -0.0014042101    -0.0019358394    -0.0030471504    -0.0026785565    -0.0101897417
  242  H 24  S     -0.0021282471     0.0011217126    -0.0361215870    -0.0307669417     0.0131407968
  243  H 24  S     -0.0002768337    -0.0005045741    -0.0041993360    -0.0020201552     0.0011405050
  244  H 25  S     -0.0012301345     0.0008125558    -0.0352993290    -0.0396211906     0.0566711958
  245  H 25  S      0.0003071139    -0.0000334193    -0.0050776802    -0.0031245782     0.0030484104
  246  H 26  S     -0.0023606570     0.0008732173    -0.0351300447    -0.0257691242     0.0494211893
  247  H 26  S     -0.0010763383    -0.0005077575    -0.0042174116    -0.0016047879     0.0022995472

                         21               22               23               24               25
                   -0.8228308608    -0.7991296046    -0.7822305248    -0.6958439722    -0.6759314636
    1  C  1  S     -0.0055726553     0.0375310085     0.0816156234     0.0936827562     0.0044522662
    2  C  1  S      0.0111911426    -0.0754616260    -0.1630919528    -0.1917588016    -0.0083896579
    3  C  1  S     -0.0065597361    -0.0513490844    -0.0597068767    -0.0643372655    -0.0369335433
    4  C  1  X     -0.0236167381     0.0703211591     0.0293865469    -0.0405364011    -0.0909897304
    5  C  1  Y      0.0210771831     0.0084385282    -0.0416840190     0.0563192365    -0.0160711601
    6  C  1  Z      0.0014222104    -0.0532303474     0.0237140987    -0.0033614372     0.0314564596
    7  C  1  X      0.0025928684     0.0316631853     0.0104434064     0.0122721626    -0.0425087418
    8  C  1  Y     -0.0302854096     0.0223785350     0.0370779616    -0.0075217985    -0.0392151318
    9  C  1  Z      0.0083246676    -0.0327429704    -0.0132173383    -0.0001033708     0.0274757954
   10  C  1 XX     -0.0020597141    -0.0087135513    -0.0106669563    -0.0128318327    -0.0018104304
   11  C  1 YY      0.0034138405    -0.0021529899    -0.0105580494    -0.0139876404     0.0013044470
   12  C  1 ZZ      0.0007641658    -0.0043656903    -0.0066152790    -0.0066040196    -0.0007141077
   13  C  1 XY     -0.0000927545     0.0007397203    -0.0023510455     0.0083319272     0.0005421064
   14  C  1 XZ     -0.0001675444     0.0058076680     0.0012787122     0.0004506932     0.0004696142
   15  C  1 YZ     -0.0007065028    -0.0017806778     0.0054188559    -0.0003338631    -0.0004859427
   16  C  2  S     -0.0301629080    -0.0608216634     0.0484334993    -0.0693570886    -0.0057094681
   17  C  2  S      0.0612971427     0.1209218679    -0.0969171904     0.1423427675     0.0131378040
   18  C  2  S      0.0334018166     0.0822510495    -0.0400910814     0.0533296381     0.0284514274
   19  C  2  X     -0.0065873505     0.0090416032    -0.0656490685     0.1008816455    -0.0768942723
   20  C  2  Y      0.0035359989     0.0510980116     0.0825316821     0.1095088951     0.0307981385
   21  C  2  Z      0.0038580821    -0.0517887377     0.0119050461    -0.0998033652     0.0122285826
   22  C  2  X     -0.0216044325    -0.0109093150    -0.0217242392     0.0110442695    -0.0405117748
   23  C  2  Y     -0.0173997406     0.0369931769     0.0505152828     0.0074247220    -0.0176718406
   24  C  2  Z      0.0224155132    -0.0211088937    -0.0038451504    -0.0083713962     0.0256677094
   25  C  2 XX      0.0036725308     0.0113272145    -0.0012920955     0.0090270277     0.0029309575
   26  C  2 YY      0.0038854562     0.0057057713    -0.0104187514     0.0048496430     0.0009210806
   27  C  2 ZZ      0.0033218457     0.0024772780    -0.0024693039     0.0095303390    -0.0003869104
   28  C  2 XY     -0.0000176702    -0.0019710572    -0.0035247652     0.0055071877     0.0002059099
   29  C  2 XZ     -0.0019702602    -0.0001309795    -0.0014245859    -0.0066277329    -0.0003613840
   30  C  2 YZ     -0.0013050426    -0.0002052108     0.0052813420    -0.0032002021    -0.0000107399
   31  C  3  S      0.0002015805     0.1318133668     0.0499487269    -0.0500531690    -0.0329495301
   32  C  3  S     -0.0003664426    -0.2673121074    -0.1048627191     0.1036063136     0.0677018172
   33  C  3  S     -0.0038471245    -0.0195043435     0.0388594579     0.0240738807    -0.0106095116
   34  C  3  X      0.0191761134    -0.0304529758    -0.0063363343    -0.0887116976     0.0388604500
   35  C  3  Y      0.0060725750    -0.0341360171     0.0596232791    -0.0111536411    -0.0433745632
   36  C  3  Z      0.0091732454    -0.0363887017     0.0674566810     0.0258451744    -0.0256012381
   37  C  3  X      0.0019174928    -0.0002832642     0.0032747904    -0.0223086337     0.0057681306
   38  C  3  Y      0.0053667603    -0.0155920765     0.0249233822    -0.0019092117    -0.0193787943
   39  C  3  Z      0.0003945219    -0.0288055864     0.0205869159     0.0095748288    -0.0194643805
   40  C  3 XX     -0.0006425384    -0.0139952177    -0.0102321077     0.0037577466     0.0044075475
   41  C  3 YY      0.0013103297    -0.0223835352     0.0018542799     0.0084656647     0.0029676074
   42  C  3 ZZ     -0.0008248770    -0.0143867189    -0.0106880894     0.0080341901     0.0052564078
   43  C  3 XY      0.0011516252    -0.0015521054    -0.0030154521     0.0004563848     0.0018707978
   44  C  3 XZ     -0.0019417521     0.0034569996    -0.0011884302     0.0049529350    -0.0015501691
   45  C  3 YZ     -0.0000707491    -0.0002681719     0.0040958510     0.0006618298    -0.0051160733
   46  C  4  S      0.0384379424    -0.0502585204     0.1035123045    -0.0613994202     0.0219567940
   47  C  4  S     -0.0726609628     0.0948331894    -0.1999620978     0.1222983987    -0.0401496524
   48  C  4  S     -0.0311103381    -0.0002670385    -0.0765862144     0.0477269532    -0.0272258648
   49  C  4  X      0.0026069033    -0.0430566798    -0.0131775895     0.0044164388     0.0345684564
   50  C  4  Y     -0.0195138804     0.0732848841    -0.0007157992    -0.0468118622    -0.0221864963
   51  C  4  Z      0.0090639935    -0.0806441179     0.0138383229     0.0392143165     0.0196312109
   52  C  4  X     -0.0008101481    -0.0286983807    -0.0188714537     0.0157346140     0.0056482687
   53  C  4  Y     -0.0072952561     0.0138604600     0.0008013532    -0.0150351824    -0.0107930853
   54  C  4  Z      0.0014663682    -0.0367685492    -0.0107419817     0.0276186411     0.0026662670
   55  C  4 XX     -0.0027852876     0.0007808902    -0.0126989027     0.0066888874     0.0006296312
   56  C  4 YY     -0.0066122679     0.0132881253    -0.0137781923     0.0079798580    -0.0050525562
   57  C  4 ZZ     -0.0031736685     0.0013752467    -0.0087687859     0.0086666699    -0.0022621566
   58  C  4 XY     -0.0009581096     0.0013843489    -0.0024534239     0.0027951122    -0.0003298273
   59  C  4 XZ     -0.0012052500    -0.0034712388    -0.0045706611     0.0053119365    -0.0000598553
   60  C  4 YZ      0.0010539185    -0.0049690618     0.0037329443     0.0018887408    -0.0006526987
   61  C  5  S      0.0335601984    -0.1346404049     0.0244615909     0.0538321860     0.0129606977
   62  C  5  S     -0.0634042819     0.2598673493    -0.0452352625    -0.1076445858    -0.0226926231
   63  C  5  S     -0.0083011529     0.1054099972     0.0047388095    -0.0363994521    -0.0037325632
   64  C  5  X      0.0040756605     0.0147735859     0.0270910813    -0.0178812025     0.0338032913
   65  C  5  Y      0.0253722169    -0.0187785431     0.0964444326    -0.0640212395     0.0412993873
   66  C  5  Z     -0.0075720197     0.0046830011     0.0124893303     0.0105989635    -0.0046803764
   67  C  5  X      0.0038460130     0.0211102300     0.0213722021    -0.0171155042     0.0108530651
   68  C  5  Y      0.0028926188     0.0076064240     0.0371123577    -0.0313423266     0.0105908193
   69  C  5  Z      0.0024767551     0.0146899058     0.0136957629    -0.0034841247    -0.0006873659
   70  C  5 XX     -0.0021432882     0.0148096169    -0.0006729810    -0.0078828177     0.0017632567
   71  C  5 YY     -0.0052255065     0.0191565799    -0.0066456326    -0.0055389994    -0.0022258063
   72  C  5 ZZ     -0.0035687231     0.0124361030     0.0007928306    -0.0067337516    -0.0031861964
   73  C  5 XY      0.0005393341     0.0020457113     0.0042058363    -0.0016294347     0.0008326404
   74  C  5 XZ     -0.0012828832     0.0066749399     0.0021346732    -0.0054548828     0.0003906903
   75  C  5 YZ      0.0020720735    -0.0038797904     0.0057119975    -0.0011008590     0.0017016128
   76  C  6  S     -0.0138401281    -0.0658763747    -0.1182222699     0.0570444089    -0.0424899702
   77  C  6  S      0.0283851845     0.1382698625     0.2404667535    -0.1181557660     0.0881980964
   78  C  6  S     -0.0144013720    -0.0486312475     0.0377452423    -0.0230049862     0.0002359284
   79  C  6  X      0.0243124486    -0.0208716311    -0.0148932750     0.0566205668     0.0305343824
   80  C  6  Y      0.0030530192     0.0021188369     0.0159908193     0.0046263611     0.0085300544
   81  C  6  Z      0.0076180050    -0.0891717641     0.0637389918     0.0151560002    -0.0491873128
   82  C  6  X      0.0027323846    -0.0077439167    -0.0035097027     0.0178754861     0.0066579988
   83  C  6  Y      0.0088367593     0.0208784388     0.0101169960     0.0113405691     0.0051030646
   84  C  6  Z      0.0006214354    -0.0364250243     0.0318678248     0.0015426221    -0.0237335611
   85  C  6 XX      0.0018927617     0.0120743911     0.0110775929    -0.0053168181     0.0064308559
   86  C  6 YY      0.0014382395     0.0098136248     0.0157713737    -0.0109376326     0.0092073685
   87  C  6 ZZ      0.0018516307     0.0034933602     0.0191089307    -0.0062691177     0.0010816013
   88  C  6 XY     -0.0020739845     0.0033734877     0.0003103738     0.0004565387    -0.0022947456
   89  C  6 XZ     -0.0008094285     0.0012545109     0.0000829906    -0.0050522282     0.0002752701
   90  C  6 YZ     -0.0009632795     0.0070381606    -0.0052824217    -0.0013416229     0.0014360695
   91  C  7  S     -0.0125286307     0.1065184487    -0.1277669675    -0.0263417811     0.0667535505
   92  C  7  S      0.0241380655    -0.2107531102     0.2540635390     0.0536601380    -0.1362681206
   93  C  7  S      0.0147964481    -0.0284671608     0.0537337998     0.0216816170    -0.0149893099
   94  C  7  X      0.0103248033    -0.0220351041    -0.0015657365    -0.0103853698     0.0233378278
   95  C  7  Y      0.0041610041     0.0621482618     0.0523573741    -0.0412702155    -0.0115777583
   96  C  7  Z     -0.0029810532    -0.0156046308    -0.0265007675     0.0352947504    -0.0434631166
   97  C  7  X      0.0057050633    -0.0109797507    -0.0062077025    -0.0069969849     0.0075844169
   98  C  7  Y      0.0020968595     0.0259603158     0.0298599649    -0.0193733893    -0.0082444975
   99  C  7  Z     -0.0027069652    -0.0230270080    -0.0035098130     0.0124408155    -0.0190618268
  100  C  7 XX      0.0019533311    -0.0162693508     0.0192133219     0.0049535642    -0.0141759626
  101  C  7 YY      0.0011039579    -0.0159753707     0.0109379361     0.0061519540    -0.0058615534
  102  C  7 ZZ      0.0017351279    -0.0095933909     0.0207037060     0.0002884983    -0.0084939696
  103  C  7 XY     -0.0004305932     0.0019219843     0.0014028976     0.0018718851    -0.0012725949
  104  C  7 XZ     -0.0012399138     0.0018515413     0.0000305350     0.0002483215    -0.0014199110
  105  C  7 YZ     -0.0003916446    -0.0059370980    -0.0028748488     0.0033487733    -0.0022815543
  106  C  8  S     -0.0077383664    -0.0280635786     0.0172661144    -0.0759404062     0.0094291603
  107  C  8  S      0.0155926423     0.0589003060    -0.0355357279     0.1574931013    -0.0210423723
  108  C  8  S      0.0187567451    -0.0012430745    -0.0132164112     0.0713888264     0.0085370434
  109  C  8  X     -0.0168233312    -0.0641924246     0.0252868202    -0.1212634947     0.0002315353
  110  C  8  Y     -0.0079415545    -0.0437003212     0.0358111972    -0.0884365192     0.0273528298
  111  C  8  Z      0.0130380566     0.0525764324    -0.0277976058     0.1134504333    -0.0187350056
  112  C  8  X     -0.0202628904     0.0124076388     0.0097041410    -0.0310093452    -0.0233611049
  113  C  8  Y     -0.0113989375     0.0038150816     0.0075227992    -0.0244432453    -0.0066253304
  114  C  8  Z      0.0150300940    -0.0050866618    -0.0137026958     0.0305121432     0.0157168177
  115  C  8 XX      0.0009538703     0.0051685165    -0.0015088946     0.0110795087    -0.0006597014
  116  C  8 YY      0.0006134690     0.0033555451    -0.0033791180     0.0077280945    -0.0023315987
  117  C  8 ZZ      0.0010683601     0.0037801738    -0.0025197816     0.0102384885    -0.0019149834
  118  C  8 XY      0.0007591668     0.0021650577    -0.0022425229     0.0044678903    -0.0006519140
  119  C  8 XZ     -0.0008505477    -0.0026401253     0.0010585481    -0.0057051087     0.0001715401
  120  C  8 YZ     -0.0003240995    -0.0017855040     0.0022130039    -0.0039681890     0.0015092182
  121  N  9  S     -0.0053377930    -0.0274455819     0.0127200994    -0.0462468210     0.0072613161
  122  N  9  S     -0.0109204268    -0.0547098672     0.0264536809    -0.0956003230     0.0143818793
  123  N  9  S      0.0097589852    -0.0402562944     0.0026406528    -0.0416423593     0.0291332362
  124  N  9  X     -0.0010411593    -0.0103261226     0.0066976850    -0.0122483138     0.0084977794
  125  N  9  Y     -0.0030988157    -0.0102172206     0.0014490309    -0.0120305372    -0.0041914295
  126  N  9  Z      0.0021727645     0.0117000193    -0.0058657648     0.0103237019    -0.0000455818
  127  N  9  X     -0.0021260865     0.0010642706     0.0016075415    -0.0012392157    -0.0058043441
  128  N  9  Y     -0.0012244068     0.0038136997     0.0029147076    -0.0003856919    -0.0015157335
  129  N  9  Z      0.0020769532    -0.0050685020     0.0010607980     0.0019346663     0.0017909404
  130  N  9 XX     -0.0002099960    -0.0014072719     0.0013097909    -0.0029081343     0.0013509777
  131  N  9 YY     -0.0003740838    -0.0014100718     0.0002503057    -0.0026331911    -0.0003365143
  132  N  9 ZZ     -0.0002483788    -0.0018163286     0.0011143313    -0.0026840855     0.0002002943
  133  N  9 XY     -0.0002375647    -0.0013620995     0.0004413261    -0.0020246846     0.0004208437
  134  N  9 XZ      0.0002065316     0.0015715289    -0.0010665097     0.0019747724    -0.0007927113
  135  N  9 YZ      0.0003513894     0.0015471475    -0.0003948131     0.0018408804     0.0002221275
  136  C 10  S      0.0345519540    -0.0390601825    -0.0498347878     0.0640887976     0.0339088412
  137  C 10  S     -0.0686622992     0.0771040200     0.0993836302    -0.1323158771    -0.0711491306
  138  C 10  S     -0.0199650423     0.0184360803     0.0209457716    -0.0624407080    -0.0023913313
  139  C 10  X     -0.0813643489     0.0202514304     0.0552608855     0.0912985744    -0.1108721459
  140  C 10  Y     -0.0694025719    -0.0250287701    -0.0560379393    -0.0653204902    -0.1472242375
  141  C 10  Z      0.0254805720    -0.0071321153    -0.0006893173    -0.0127364114     0.0425733445
  142  C 10  X      0.0065684669    -0.0182193664    -0.0380967783     0.0322550312    -0.0086900828
  143  C 10  Y     -0.0232810974     0.0041939219    -0.0025453020    -0.0300460144    -0.0181357748
  144  C 10  Z     -0.0006852351     0.0076622180     0.0100602389    -0.0048352969     0.0020705890
  145  C 10 XX     -0.0115787978     0.0043352381     0.0066270094    -0.0085892958    -0.0081701428
  146  C 10 YY      0.0019861927     0.0071433919     0.0068302011    -0.0089582312    -0.0015421684
  147  C 10 ZZ     -0.0021707908     0.0021746693     0.0032156780    -0.0040539324    -0.0026706493
  148  C 10 XY     -0.0004195873     0.0013720240     0.0037898720     0.0040344236     0.0009415069
  149  C 10 XZ      0.0024909965    -0.0002852130    -0.0018471423     0.0005627524     0.0012610255
  150  C 10 YZ     -0.0004700088    -0.0013698724    -0.0008310069    -0.0003339073    -0.0003509082
  151  C 11  S      0.1488063337    -0.0132411798    -0.0522459101    -0.0629002916     0.0659709878
  152  C 11  S     -0.2858369861     0.0263739986     0.1023200182     0.1241902258    -0.1325529820
  153  C 11  S     -0.1039186086     0.0194207888     0.0790856545     0.0331273256    -0.0577327588
  154  C 11  X     -0.0234496308    -0.0374654215    -0.0303738868     0.0661001049     0.1256057373
  155  C 11  Y      0.0320763504     0.0082176117    -0.0084428860    -0.0112005182    -0.0803893191
  156  C 11  Z      0.0010478903     0.0054711156     0.0086819420    -0.0130445561    -0.0173859152
  157  C 11  X      0.0002724265    -0.0154290814    -0.0194348836     0.0118393923     0.0600493316
  158  C 11  Y      0.0107158270    -0.0044728855    -0.0248551705     0.0010749278    -0.0186980878
  159  C 11  Z     -0.0010798785     0.0013651639     0.0076454560    -0.0027284849    -0.0102606190
  160  C 11 XX     -0.0211976600     0.0028631575     0.0084243289     0.0068259135    -0.0112399313
  161  C 11 YY     -0.0218244627     0.0009609507     0.0068384949     0.0117261468    -0.0092578661
  162  C 11 ZZ     -0.0074999653     0.0007140457     0.0028957003     0.0039302127    -0.0041201000
  163  C 11 XY      0.0032786670     0.0027724502     0.0030060030    -0.0000217956    -0.0042526567
  164  C 11 XZ      0.0029450267    -0.0005560482    -0.0018827837    -0.0006641861     0.0021308592
  165  C 11 YZ      0.0010847515    -0.0005597281    -0.0011725646    -0.0010162662     0.0014957589
  166  C 12  S     -0.1141254305    -0.0448868261    -0.0535631110    -0.0501428634    -0.1025502878
  167  C 12  S      0.2191613424     0.0865752699     0.1036796865     0.0987078619     0.2055498560
  168  C 12  S      0.0619373693     0.0581807743     0.0339146676     0.0256082511     0.0595181640
  169  C 12  X      0.0339890773     0.0103025238     0.0091123203     0.0243269036    -0.0722307245
  170  C 12  Y     -0.0671175689     0.0116061208     0.0309584094    -0.0882955937     0.0389393857
  171  C 12  Z     -0.0003709427    -0.0051850732    -0.0045635846     0.0039779373     0.0108587501
  172  C 12  X     -0.0021325113     0.0219665975     0.0163870561     0.0072249882    -0.0202469992
  173  C 12  Y     -0.0157040635    -0.0139075693     0.0024581358    -0.0225082408     0.0325895735
  174  C 12  Z      0.0030235111    -0.0071368895    -0.0034923438     0.0020835670     0.0020550616
  175  C 12 XX      0.0177083650     0.0059621905     0.0066793894     0.0095299022     0.0169589950
  176  C 12 YY      0.0152065020     0.0070731482     0.0082741776     0.0048028651     0.0144754125
  177  C 12 ZZ      0.0060108756     0.0024551764     0.0028534128     0.0033443966     0.0066664250
  178  C 12 XY     -0.0058071908     0.0007039854     0.0033938289    -0.0004924461     0.0026333875
  179  C 12 XZ     -0.0023402213    -0.0010431343    -0.0014403747    -0.0015878585    -0.0029471830
  180  C 12 YZ      0.0001069659    -0.0010692539    -0.0012799427    -0.0000512873    -0.0015140798
  181  C 13  S     -0.1462726863    -0.0053225607     0.0226201337    -0.0323798309     0.0803814329
  182  C 13  S      0.2811187599     0.0104250191    -0.0447892255     0.0644807148    -0.1602304418
  183  C 13  S      0.0743173793    -0.0393793845    -0.0357524438     0.0103269034    -0.0310222172
  184  C 13  X     -0.0259741511    -0.0391473917    -0.0604959195    -0.1054021421    -0.1050400552
  185  C 13  Y      0.0310594973     0.0130193102     0.0203397439     0.0243085789     0.0683333582
  186  C 13  Z      0.0022782143     0.0067872828     0.0105610711     0.0198870058     0.0154219027
  187  C 13  X     -0.0153087598    -0.0027333666    -0.0167351633    -0.0345929509    -0.0453092698
  188  C 13  Y      0.0026798273    -0.0116798518     0.0010013626     0.0076079974     0.0200505008
  189  C 13  Z      0.0027637637     0.0031004328     0.0033872693     0.0059360872     0.0070227480
  190  C 13 XX      0.0203568698    -0.0008659362    -0.0054500225     0.0020593310    -0.0119164914
  191  C 13 YY      0.0211354881     0.0020102072    -0.0010478104     0.0077052253    -0.0118437566
  192  C 13 ZZ      0.0076365804     0.0002547908    -0.0016797032     0.0017469735    -0.0052564034
  193  C 13 XY     -0.0030606324    -0.0022008424    -0.0033852721    -0.0034341911    -0.0042298491
  194  C 13 XZ     -0.0029720278     0.0005676622     0.0013224266     0.0003142992     0.0022925392
  195  C 13 YZ     -0.0010875518     0.0002750338     0.0006892113    -0.0000156825     0.0017507664
  196  C 14  S     -0.0319615128     0.0464932638     0.0762462292     0.0860722651     0.0315719375
  197  C 14  S      0.0616564319    -0.0906566467    -0.1488343817    -0.1707362892    -0.0629075571
  198  C 14  S      0.0072793015    -0.0062167880    -0.0161596256    -0.0361063599    -0.0193640132
  199  C 14  X     -0.0769488240    -0.0116778027     0.0001446018    -0.0346127569     0.1049157033
  200  C 14  Y     -0.0702932538    -0.0168295836     0.0007805325     0.0169841636     0.1286007894
  201  C 14  Z      0.0238694187     0.0048233587    -0.0006632609     0.0054213030    -0.0355129210
  202  C 14  X     -0.0251119383    -0.0087801371    -0.0074609399    -0.0092176650     0.0311884662
  203  C 14  Y     -0.0313469627     0.0055301130     0.0116952640     0.0050385762     0.0330312339
  204  C 14  Z      0.0088856142     0.0010819247    -0.0001499083     0.0016042680    -0.0094271367
  205  C 14 XX      0.0115127548    -0.0053225857    -0.0108778003    -0.0121089168    -0.0098073478
  206  C 14 YY     -0.0026387941    -0.0080026044    -0.0109761581    -0.0133044124     0.0005153745
  207  C 14 ZZ      0.0019824818    -0.0026787776    -0.0045513130    -0.0054416548    -0.0021452912
  208  C 14 XY      0.0001609100    -0.0002388721    -0.0003878164     0.0012634157     0.0008133676
  209  C 14 XZ     -0.0024636547     0.0007424353     0.0016823124     0.0015494971     0.0018438723
  210  C 14 YZ      0.0004869617     0.0007338398     0.0009434870     0.0007521877    -0.0004396281
  211  C 15  S      0.1148534577     0.0411209885     0.0222685086    -0.0145724059    -0.1094706160
  212  C 15  S     -0.2204307109    -0.0799181989    -0.0431767649     0.0290959211     0.2179908521
  213  C 15  S     -0.0379105077    -0.0357712219    -0.0502321563     0.0056790164     0.0555590572
  214  C 15  X      0.0373954984    -0.0042341943    -0.0190380645    -0.0313438458     0.0533902002
  215  C 15  Y     -0.0664964733     0.0267337484     0.0601747545     0.1130667312    -0.0158248031
  216  C 15  Z     -0.0008144691    -0.0021092907    -0.0024503880    -0.0058093424    -0.0090860078
  217  C 15  X      0.0000311783    -0.0003981997     0.0063838917    -0.0114922377     0.0081602044
  218  C 15  Y     -0.0284792970     0.0128288947     0.0209708893     0.0400739663    -0.0182908426
  219  C 15  Z      0.0027704344    -0.0007499666    -0.0038055249    -0.0019138395     0.0004416558
  220  C 15 XX     -0.0176943220    -0.0047254073    -0.0011624269     0.0047594329     0.0178947974
  221  C 15 YY     -0.0146901122    -0.0070904716    -0.0054965838    -0.0004139022     0.0146192286
  222  C 15 ZZ     -0.0058356473    -0.0023480550    -0.0013784353     0.0007622976     0.0069808165
  223  C 15 XY      0.0055048355    -0.0013827348    -0.0031636970    -0.0038553876     0.0018034714
  224  C 15 XZ      0.0023563654     0.0007784763     0.0002943483    -0.0005465395    -0.0029456331
  225  C 15 YZ     -0.0000294415     0.0008640147     0.0012510319     0.0009576970    -0.0014295196
  226  H 16  S      0.0024923491    -0.0916973954    -0.0364879529     0.0568193236     0.0423905064
  227  H 16  S      0.0042462303    -0.0092934986    -0.0108286766     0.0091693573     0.0176012674
  228  H 17  S     -0.0207270001     0.0268733939    -0.0729783181     0.0662222045    -0.0217996037
  229  H 17  S     -0.0014950313     0.0004450021    -0.0105370752     0.0145105068    -0.0037704595
  230  H 18  S     -0.0170755606     0.0865030697    -0.0136183979    -0.0557923056    -0.0121497819
  231  H 18  S     -0.0009617109     0.0119891485     0.0012239465    -0.0121599494    -0.0020092256
  232  H 19  S      0.0092774958     0.0520226415     0.0894002905    -0.0490182686     0.0433638217
  233  H 19  S      0.0002952178     0.0067532028     0.0103922236    -0.0147143165     0.0108813312
  234  H 20  S      0.0037879949    -0.0630309218     0.0872978005     0.0308621157    -0.0797457628
  235  H 20  S      0.0015867246    -0.0114094034     0.0082092947     0.0020463983    -0.0154979070
  236  H 21  S      0.0107022150    -0.0748950322     0.0885241209     0.0230013529    -0.0651209840
  237  H 21  S     -0.0018066309    -0.0042802523     0.0108917264     0.0053242838    -0.0143946158
  238  H 22  S     -0.0865895413     0.0093835636     0.0287554158     0.0583697884    -0.0803057526
  239  H 22  S     -0.0026849421     0.0015561785     0.0077953577     0.0083939594    -0.0122534784
  240  H 23  S      0.0682823427     0.0230707586     0.0284943236     0.0437932210     0.1251361663
  241  H 23  S      0.0008883594    -0.0018239185     0.0089033833     0.0120573302     0.0231472173
  242  H 24  S      0.0851780637     0.0026802035    -0.0168057571     0.0300867692    -0.0886498464
  243  H 24  S      0.0053401217     0.0012687805    -0.0001038518     0.0058813817    -0.0187185589
  244  H 25  S      0.0182679399    -0.0292528258    -0.0525855116    -0.0894051483    -0.0355698946
  245  H 25  S      0.0006891571    -0.0012320766    -0.0034730142    -0.0156422609    -0.0072560685
  246  H 26  S     -0.0656881491    -0.0262508438    -0.0168443430     0.0119283216     0.1193410637
  247  H 26  S     -0.0044119114    -0.0012982104    -0.0011181443     0.0028650299     0.0250307197

                         26               27               28               29               30
                   -0.6641041145    -0.6362489519    -0.6070357153    -0.5885563689    -0.5683018993
    1  C  1  S     -0.0382256818     0.0519104129    -0.0314923683    -0.0308933974    -0.0180583972
    2  C  1  S      0.0787950309    -0.1045777995     0.0693359074     0.0674188793     0.0357410595
    3  C  1  S     -0.0280609443     0.0218038679    -0.0171925689     0.0623925223     0.1012682892
    4  C  1  X     -0.1044054232    -0.0381971782     0.0465406042     0.0811374384    -0.0544154220
    5  C  1  Y      0.1131865232    -0.1157425991    -0.1140672861    -0.0548866428     0.0439478857
    6  C  1  Z      0.0027966138     0.0588379488     0.0418185047    -0.0250601410     0.0440656157
    7  C  1  X     -0.0250328599     0.0078026587    -0.0116747324    -0.0699860496    -0.0083613786
    8  C  1  Y      0.0495955827    -0.0206990811    -0.0402749877     0.0963162598    -0.0262714686
    9  C  1  Z     -0.0068500185     0.0048526306     0.0310877404    -0.0082109884     0.0244589883
   10  C  1 XX      0.0062574090     0.0013033738     0.0062409756     0.0043889124     0.0002017488
   11  C  1 YY      0.0048337934    -0.0131000688     0.0007410365     0.0070058909     0.0038126765
   12  C  1 ZZ      0.0021845909    -0.0047595102     0.0064623928     0.0008022158     0.0033196744
   13  C  1 XY     -0.0015615605     0.0020947326     0.0030845151    -0.0025685133     0.0012386547
   14  C  1 XZ      0.0001205899    -0.0009310388    -0.0046967654     0.0022902815    -0.0027445206
   15  C  1 YZ     -0.0019886931     0.0022079645    -0.0006581463     0.0010423293    -0.0007339037
   16  C  2  S      0.0143400284     0.0170486055     0.0276799814     0.0150126126    -0.0113400129
   17  C  2  S     -0.0308258001    -0.0324674714    -0.0577877357    -0.0345343256     0.0239336827
   18  C  2  S     -0.0890528972    -0.0406289452     0.1135196646    -0.0353373432    -0.0040260329
   19  C  2  X     -0.1336438120    -0.0623996405     0.0972714089    -0.0392299773    -0.0503028510
   20  C  2  Y     -0.1323612503     0.1641997699     0.0458391434     0.0007269128    -0.0070405826
   21  C  2  Z      0.1253436898    -0.0576249500    -0.0808284599     0.0494909320     0.0656299075
   22  C  2  X     -0.0629217022    -0.0301121093     0.0740126881     0.0656838433    -0.0914237715
   23  C  2  Y     -0.0463294075     0.0736579013     0.0202486357     0.0822993225    -0.0217679573
   24  C  2  Z      0.0535478287    -0.0291057365    -0.0540421388    -0.0633076380     0.0738560966
   25  C  2 XX     -0.0026349368     0.0041713102    -0.0032021567    -0.0031290914    -0.0013810843
   26  C  2 YY      0.0019139982    -0.0052063538    -0.0043442682     0.0006748010     0.0044309368
   27  C  2 ZZ     -0.0037331244    -0.0026352564    -0.0025761552    -0.0033719506     0.0024990603
   28  C  2 XY     -0.0012774541    -0.0008250545     0.0005561273    -0.0072057833    -0.0034880116
   29  C  2 XZ      0.0032834895    -0.0011492379     0.0018346287     0.0012017557     0.0005965604
   30  C  2 YZ     -0.0009392296     0.0027889223    -0.0001913374     0.0041470985    -0.0007537798
   31  C  3  S     -0.0099936779    -0.0964563115    -0.0510009749     0.0551954534    -0.0083345463
   32  C  3  S      0.0161794347     0.2008222609     0.1049866276    -0.1070248269     0.0259199753
   33  C  3  S      0.0431569706     0.0579233216     0.0551798086    -0.1882347716    -0.0490991557
   34  C  3  X      0.0612663693    -0.0328803196     0.0612532658    -0.0290060175     0.1054059906
   35  C  3  Y      0.0241820176    -0.1125206146    -0.0846731621    -0.0558590937    -0.0836975194
   36  C  3  Z     -0.0593398118     0.0003737971     0.1082168062    -0.0583764257     0.0779908596
   37  C  3  X      0.0245522777    -0.0062220366     0.0152729399    -0.0044363404     0.0197936402
   38  C  3  Y      0.0191537982    -0.0400617498    -0.0245839485    -0.0990026741    -0.0504294889
   39  C  3  Z     -0.0404306774    -0.0105922111     0.0291134009     0.0249302022     0.0534226843
   40  C  3 XX      0.0018393245     0.0119141971     0.0059585523    -0.0027003093     0.0020096076
   41  C  3 YY     -0.0006909588     0.0124739466     0.0085004107    -0.0112267736     0.0026462590
   42  C  3 ZZ      0.0011436351     0.0151833902     0.0072409769    -0.0068413855     0.0029573406
   43  C  3 XY      0.0043334389    -0.0000363353    -0.0034556501     0.0023696999     0.0094641088
   44  C  3 XZ     -0.0034667601     0.0030921120    -0.0037138026     0.0026151758    -0.0045732098
   45  C  3 YZ     -0.0049978876    -0.0079593892    -0.0026443719     0.0051148155     0.0014398574
   46  C  4  S      0.0318589900     0.0042827341     0.0741721843    -0.0925535744    -0.0154277053
   47  C  4  S     -0.0640657965    -0.0030342676    -0.1502029310     0.1862538906     0.0311756611
   48  C  4  S     -0.0381803765     0.0145442928    -0.0960108138     0.2212589103     0.0431686010
   49  C  4  X      0.0393564676     0.0712091828    -0.0028337142    -0.0766858570    -0.1240590642
   50  C  4  Y      0.0174426353    -0.0858093020     0.0301872602    -0.1647909648    -0.1629394240
   51  C  4  Z      0.0030236611     0.0968160500    -0.0000632170    -0.0262651538    -0.0957090680
   52  C  4  X      0.0038473706     0.0254354452    -0.0200141299     0.0183376542    -0.0384016815
   53  C  4  Y      0.0022819795    -0.0234156749    -0.0178749532     0.0127580844    -0.0577599818
   54  C  4  Z     -0.0085353459     0.0334317954    -0.0103947997     0.0110275583    -0.0292196582
   55  C  4 XX     -0.0011517411     0.0037715811    -0.0093459074     0.0124263714     0.0042280054
   56  C  4 YY     -0.0068149052    -0.0041329041    -0.0140467524     0.0194676998     0.0034398272
   57  C  4 ZZ     -0.0052026903     0.0018518310    -0.0045818822     0.0071270522     0.0030689907
   58  C  4 XY     -0.0000372312     0.0011168803    -0.0085993903     0.0086925268    -0.0001840635
   59  C  4 XZ     -0.0017193276     0.0042537497    -0.0021631565     0.0037145411     0.0009490651
   60  C  4 YZ     -0.0010445391     0.0014521766    -0.0039341969     0.0045827589    -0.0022870235
   61  C  5  S      0.0009300633     0.0547607187    -0.0819806569     0.0781577904    -0.0214187773
   62  C  5  S     -0.0009500964    -0.1045976153     0.1663900739    -0.1584557041     0.0421544439
   63  C  5  S     -0.0089528168    -0.0514616733     0.1442247947    -0.1767762043     0.0781620003
   64  C  5  X      0.0397473530     0.0697945584    -0.0582637168     0.0004526414    -0.1386319036
   65  C  5  Y      0.0258470345     0.0834144731     0.1219727032    -0.0535767963     0.0375949567
   66  C  5  Z      0.0040899581     0.0246128192    -0.0932451704     0.0338482143    -0.1881496771
   67  C  5  X      0.0132577293     0.0119304035     0.0110340405    -0.0396778070    -0.0350020142
   68  C  5  Y      0.0109523646     0.0298450217     0.0307019666     0.0104790385     0.0097393500
   69  C  5  Z     -0.0019820948    -0.0051748637     0.0075782171    -0.0416678233    -0.0524074149
   70  C  5 XX      0.0029384238    -0.0025592626     0.0108121046    -0.0116728138     0.0045052394
   71  C  5 YY     -0.0017387080    -0.0070112508     0.0089627441    -0.0041972804     0.0060317469
   72  C  5 ZZ     -0.0019580742    -0.0086469325     0.0153368708    -0.0148034582     0.0024554954
   73  C  5 XY     -0.0003196883     0.0032602630    -0.0000328120     0.0042941855     0.0002897445
   74  C  5 XZ      0.0016041015    -0.0018696280     0.0083772995    -0.0093844614     0.0010794495
   75  C  5 YZ      0.0008325035     0.0044932210    -0.0023381281     0.0059171085    -0.0009710462
   76  C  6  S     -0.0229821598    -0.0899864983     0.0040205673    -0.0596859430    -0.0020298013
   77  C  6  S      0.0462628354     0.1863740507    -0.0011294363     0.1205027150     0.0104007455
   78  C  6  S      0.0085823607     0.0601459916    -0.0666008532     0.1510911707    -0.0865044847
   79  C  6  X      0.0173417040     0.0265623812    -0.1017449489     0.0519146947     0.0904105493
   80  C  6  Y     -0.0523871477     0.0827634974     0.0716797202     0.1278375823     0.1284105226
   81  C  6  Z     -0.0276161320    -0.0761582526    -0.0642732556     0.0636136728    -0.0173500265
   82  C  6  X      0.0037949328     0.0089155885    -0.0321277962     0.0173765674     0.0137319979
   83  C  6  Y     -0.0281682022     0.0126902093     0.0660126465    -0.0101496773     0.0941754669
   84  C  6  Z     -0.0100144068    -0.0280749384    -0.0337240532     0.0333004787    -0.0147884400
   85  C  6 XX      0.0027511152     0.0117467492     0.0006925038     0.0044806549     0.0023222632
   86  C  6 YY      0.0070123668     0.0201054448    -0.0012549651     0.0132092299    -0.0007990235
   87  C  6 ZZ     -0.0016528188     0.0047719117     0.0018871593     0.0074227656     0.0027255344
   88  C  6 XY     -0.0046062264    -0.0001316246     0.0042588856    -0.0037010924    -0.0088614081
   89  C  6 XZ      0.0032074788    -0.0016587523     0.0037480545    -0.0022615134     0.0038048066
   90  C  6 YZ      0.0012725301     0.0001333231     0.0022422998    -0.0025288139     0.0004314881
   91  C  7  S      0.0680266861     0.0881846174    -0.0032900647    -0.0072677284    -0.0082583816
   92  C  7  S     -0.1387719841    -0.1803863329     0.0056001440     0.0137438229     0.0180925127
   93  C  7  S     -0.0691359936    -0.0363974812     0.0543121314     0.0456498027     0.0672954162
   94  C  7  X      0.0412973552     0.0006619922    -0.0258395950     0.0056991659     0.1176187231
   95  C  7  Y     -0.0205741648    -0.0375971780    -0.0231270352     0.1172580359     0.0446363415
   96  C  7  Z     -0.0693246251    -0.0751772421     0.0653966488     0.0031170332     0.1061819207
   97  C  7  X      0.0163940185    -0.0033001430    -0.0053520718     0.0083139419     0.0612729940
   98  C  7  Y     -0.0022273575    -0.0152355704    -0.0103619864     0.0273231727     0.0162956557
   99  C  7  Z     -0.0175301818    -0.0260067697     0.0117636045    -0.0037407245     0.0261808503
  100  C  7 XX     -0.0148851199    -0.0215850367     0.0027213896     0.0033711847     0.0069510520
  101  C  7 YY     -0.0082269213    -0.0036120569     0.0042145085    -0.0016961582     0.0026762948
  102  C  7 ZZ     -0.0070433003    -0.0131720672    -0.0039533869     0.0027199553    -0.0024424006
  103  C  7 XY     -0.0023002500    -0.0001154365    -0.0024382558     0.0033102977     0.0001550393
  104  C  7 XZ     -0.0026878201    -0.0005329905     0.0027843415    -0.0005387376     0.0006102570
  105  C  7 YZ     -0.0004985152    -0.0050290216    -0.0015873957    -0.0053860204    -0.0025373123
  106  C  8  S      0.0712157917    -0.0148472276    -0.0310704526     0.0286948576     0.0230564289
  107  C  8  S     -0.1531083326     0.0287941347     0.0688301758    -0.0623474040    -0.0516415674
  108  C  8  S     -0.0129485412     0.0077366902    -0.0308808655    -0.0938127197     0.0317316617
  109  C  8  X      0.1075579317    -0.0459312985    -0.0372968180     0.0394323216     0.0204959348
  110  C  8  Y      0.0745321653     0.0105485853    -0.0404284736     0.0335984951     0.0414611535
  111  C  8  Z     -0.0979628442     0.0171705466     0.0399389905    -0.0268503698    -0.0203671134
  112  C  8  X     -0.0135193221    -0.0106559949     0.0440086757     0.0667265255    -0.0429112695
  113  C  8  Y     -0.0162966208     0.0003833762     0.0312783858     0.0484401651    -0.0280921607
  114  C  8  Z      0.0168243362     0.0089222166    -0.0374710117    -0.0579260315     0.0388138153
  115  C  8 XX     -0.0106916057     0.0040699922     0.0050932612    -0.0039822301    -0.0038725118
  116  C  8 YY     -0.0081208503    -0.0006961766     0.0042362081    -0.0034091130    -0.0030963557
  117  C  8 ZZ     -0.0104614626     0.0009758731     0.0042394188    -0.0040475196    -0.0029257805
  118  C  8 XY     -0.0045619040    -0.0004565024     0.0012264751    -0.0024704813    -0.0012830505
  119  C  8 XZ      0.0056615662    -0.0016313344    -0.0017226666     0.0016078694     0.0010313047
  120  C  8 YZ      0.0037810970     0.0011963260    -0.0018394754     0.0014951606     0.0011161734
  121  N  9  S      0.0387595642    -0.0098769751    -0.0183297896     0.0128548517     0.0128592369
  122  N  9  S      0.0790131949    -0.0208539574    -0.0374327562     0.0286899915     0.0257961326
  123  N  9  S      0.0806483668    -0.0058856342    -0.0695559476    -0.0314825460     0.0625813827
  124  N  9  X      0.0050774892     0.0080438425    -0.0040547005    -0.0034420217     0.0032400464
  125  N  9  Y      0.0096921737    -0.0110295185     0.0025127044    -0.0027709205    -0.0113460441
  126  N  9  Z     -0.0062433118     0.0019068175     0.0010083271    -0.0038844077    -0.0032863701
  127  N  9  X     -0.0044550364    -0.0063874437     0.0072184403     0.0108432083    -0.0078493956
  128  N  9  Y     -0.0058839771     0.0024257779     0.0024583073     0.0091998509     0.0022220113
  129  N  9  Z      0.0038062888    -0.0000926193    -0.0056435699    -0.0054454830     0.0078836189
  130  N  9 XX      0.0021498271     0.0008951458    -0.0014586901     0.0007976846     0.0011887854
  131  N  9 YY      0.0022341149    -0.0017703619    -0.0005892235     0.0006654489    -0.0004553490
  132  N  9 ZZ      0.0020655190    -0.0007815721    -0.0011203059     0.0014239098     0.0011403571
  133  N  9 XY      0.0017614872    -0.0003965892    -0.0006111724    -0.0000636835    -0.0000602379
  134  N  9 XZ     -0.0016263300    -0.0005038236     0.0009051889    -0.0004932522    -0.0009845597
  135  N  9 YZ     -0.0017877870     0.0010804542     0.0003165308    -0.0003683279     0.0001418778
  136  C 10  S      0.0739570317    -0.0338769010     0.0272603860    -0.0001352550     0.0136229231
  137  C 10  S     -0.1547755695     0.0707426010    -0.0578122654     0.0041502006    -0.0300911706
  138  C 10  S      0.0415215617    -0.0484717965     0.0066673640     0.0894972963    -0.0331962704
  139  C 10  X      0.0774553234     0.0646541404    -0.1045948996    -0.0969582617     0.0410097275
  140  C 10  Y      0.0419582786     0.0067606979     0.1175450791     0.1036516356    -0.0398835591
  141  C 10  Z     -0.0213843703    -0.0078081661     0.0169987687     0.0052160041     0.0115397895
  142  C 10  X      0.0090854058     0.0004915718    -0.0416530653    -0.1011021867     0.0752708427
  143  C 10  Y      0.0059118127    -0.0104080837     0.0531535361     0.0897992616    -0.0418666857
  144  C 10  Z     -0.0008880168     0.0062533692     0.0022877379     0.0110106434    -0.0078964774
  145  C 10 XX     -0.0078238394     0.0081932013    -0.0021722919     0.0011708871    -0.0016666519
  146  C 10 YY     -0.0127698819     0.0001078040    -0.0050648538     0.0009193990    -0.0030954278
  147  C 10 ZZ     -0.0057681540     0.0029112072    -0.0018058783     0.0003314105    -0.0014956926
  148  C 10 XY      0.0000446997     0.0021340134    -0.0019083185    -0.0005330479    -0.0032995426
  149  C 10 XZ      0.0005847264    -0.0023088563    -0.0002405069     0.0003610354    -0.0002607444
  150  C 10 YZ      0.0011012550     0.0003582172     0.0011887382     0.0000790887     0.0013420961
  151  C 11  S     -0.0802399303    -0.0328171416    -0.0145766913    -0.0029030691     0.0034531493
  152  C 11  S      0.1616839593     0.0660948204     0.0278079904     0.0064652709    -0.0071968007
  153  C 11  S      0.0161159005     0.0743662193     0.0135476954     0.0358527299    -0.0760386074
  154  C 11  X      0.0743717834    -0.0766929698     0.0935032047     0.0493935295     0.0066122967
  155  C 11  Y      0.0213716556     0.0142143006     0.0893376403     0.0934312886    -0.0958271094
  156  C 11  Z     -0.0168831491     0.0162013600    -0.0265611486    -0.0207354665     0.0154709513
  157  C 11  X      0.0199760730    -0.0448950240     0.0240405659     0.0121909230     0.0062533401
  158  C 11  Y      0.0126737006    -0.0117270750     0.0346087113     0.0151664749    -0.0050959306
  159  C 11  Z     -0.0043150987     0.0085908520    -0.0069784493    -0.0042078914     0.0037047378
  160  C 11 XX      0.0098509105     0.0049868647     0.0021808494     0.0019345361    -0.0022649643
  161  C 11 YY      0.0149757720     0.0045283412     0.0039892911     0.0011815446    -0.0012358739
  162  C 11 ZZ      0.0052846470     0.0021561476     0.0012954997     0.0004682101    -0.0003842355
  163  C 11 XY     -0.0011852548     0.0037596480    -0.0035721085    -0.0017068957    -0.0015256773
  164  C 11 XZ     -0.0009431518    -0.0012717185    -0.0000225618    -0.0000366077    -0.0000175001
  165  C 11 YZ     -0.0008292796    -0.0010811145     0.0004020868     0.0004479707     0.0002289735
  166  C 12  S      0.0085084942     0.0497459911     0.0098748089    -0.0019897618     0.0175663361
  167  C 12  S     -0.0169749025    -0.1018020795    -0.0216578361     0.0038678658    -0.0354645064
  168  C 12  S     -0.0483480592    -0.0210648163    -0.0118866557     0.0348944892    -0.0591209808
  169  C 12  X      0.0422658584     0.0253924656    -0.0863764823    -0.0991356599     0.0873378772
  170  C 12  Y     -0.1455606495     0.0556583766    -0.0870292736    -0.0540300964     0.0104043239
  171  C 12  Z      0.0070019893    -0.0092944347     0.0322283054     0.0248373381    -0.0127812878
  172  C 12  X     -0.0027284568     0.0120585214    -0.0340672973    -0.0059393213     0.0080344973
  173  C 12  Y     -0.0624463686     0.0160784089    -0.0168073806    -0.0279330273     0.0206642754
  174  C 12  Z      0.0058314931    -0.0025054312     0.0142137877     0.0020370222     0.0023599220
  175  C 12 XX      0.0007661143    -0.0090560624    -0.0002814645     0.0016057165    -0.0034118266
  176  C 12 YY     -0.0034136389    -0.0066549253    -0.0006466601     0.0015846480    -0.0033296874
  177  C 12 ZZ     -0.0003509069    -0.0037840099    -0.0006223250     0.0003323204    -0.0017863245
  178  C 12 XY     -0.0043027908     0.0015839199    -0.0035973129    -0.0018744691    -0.0014617111
  179  C 12 XZ      0.0002521524     0.0010339587     0.0003407174     0.0000671320     0.0006118585
  180  C 12 YZ      0.0012734454     0.0001952996     0.0012022048     0.0001353591     0.0011103133
  181  C 13  S     -0.0814345989    -0.0065062037    -0.0376081943    -0.0172654362    -0.0080020286
  182  C 13  S      0.1619584681     0.0129338012     0.0753022870     0.0334739016     0.0178609144
  183  C 13  S      0.0656042098    -0.0138214411     0.0633412509     0.0015941190     0.0346586583
  184  C 13  X     -0.0738841904     0.0958954902    -0.0417595601    -0.0421233918     0.0321486518
  185  C 13  Y     -0.0263465077    -0.0255152592    -0.1042189533    -0.1064027984     0.0781498445
  186  C 13  Z      0.0188014138    -0.0168792702     0.0213776665     0.0193849825    -0.0139645783
  187  C 13  X     -0.0161881999     0.0303528118    -0.0189256912    -0.0074742626     0.0021079302
  188  C 13  Y      0.0117134459    -0.0125585698    -0.0191870539    -0.0414335227     0.0421142347
  189  C 13  Z      0.0030270952    -0.0057950959     0.0054101092     0.0060508464    -0.0058429062
  190  C 13 XX      0.0090990928     0.0019044251     0.0062803276     0.0034950145    -0.0004528758
  191  C 13 YY      0.0154624510    -0.0000023546     0.0071143028     0.0035068071     0.0011375588
  192  C 13 ZZ      0.0049915304     0.0003673261     0.0030127934     0.0015858175     0.0003545446
  193  C 13 XY     -0.0006760172     0.0025062250     0.0007739427     0.0001834157     0.0015913255
  194  C 13 XZ     -0.0010585822    -0.0006761002    -0.0010313668    -0.0004699811    -0.0002015170
  195  C 13 YZ     -0.0011217543    -0.0004906606    -0.0006028235    -0.0003159035    -0.0002999680
  196  C 14  S      0.0752883132    -0.0318767144     0.0178150442     0.0040591650     0.0131723531
  197  C 14  S     -0.1506046197     0.0640226735    -0.0355595832    -0.0095706837    -0.0246116009
  198  C 14  S     -0.0579103559     0.0358414044    -0.0133791548     0.0171279361    -0.0464019531
  199  C 14  X     -0.0842243303    -0.0438175293     0.0198158687     0.0622460123    -0.0967619456
  200  C 14  Y     -0.0290352480    -0.0648465911    -0.0526542055    -0.0605802009     0.0703469458
  201  C 14  Z      0.0209917772     0.0171008601     0.0013039612    -0.0067922465     0.0116316846
  202  C 14  X     -0.0145885556    -0.0213917405     0.0165464220     0.0228022838    -0.0252152036
  203  C 14  Y     -0.0182080378    -0.0098175092    -0.0301970167    -0.0193365022     0.0109800563
  204  C 14  Z      0.0048744250     0.0061859646    -0.0003562028    -0.0028939886     0.0032037670
  205  C 14 XX     -0.0089056113     0.0065081169    -0.0017841603     0.0000598035    -0.0027590984
  206  C 14 YY     -0.0138014115     0.0030595259    -0.0025447914     0.0003203789    -0.0034657508
  207  C 14 ZZ     -0.0047497061     0.0019995673    -0.0004328876     0.0001595843    -0.0010922459
  208  C 14 XY      0.0026834561    -0.0020305463     0.0032989872     0.0022342479     0.0007033452
  209  C 14 XZ      0.0007622607    -0.0009762307    -0.0000998508    -0.0001652360     0.0002566091
  210  C 14 YZ      0.0006098756     0.0002568093    -0.0004352761    -0.0005153954     0.0002163785
  211  C 15  S      0.0038104489     0.0566911014    -0.0244669828    -0.0186433778    -0.0012326380
  212  C 15  S     -0.0080416190    -0.1130980114     0.0491489063     0.0363396468     0.0035241525
  213  C 15  S      0.0219263924    -0.0607537979     0.0510183846     0.0163028644     0.0341299731
  214  C 15  X     -0.0408216629    -0.0502461837     0.0743601192     0.1017877167    -0.0993478231
  215  C 15  Y      0.1443056740    -0.0096643569     0.0747598670     0.0393551658     0.0010680584
  216  C 15  Z     -0.0066769821     0.0119968244    -0.0230154668    -0.0257759990     0.0218510594
  217  C 15  X     -0.0229386565     0.0033183192     0.0148776074     0.0328910944    -0.0504654844
  218  C 15  Y      0.0483733278     0.0037809848     0.0248031830     0.0142009901     0.0000794351
  219  C 15  Z     -0.0006703688    -0.0002542559    -0.0056196183    -0.0084981676     0.0103851925
  220  C 15 XX      0.0016092639    -0.0101590209     0.0046766631     0.0038019806     0.0001363623
  221  C 15 YY     -0.0027594606    -0.0072458562     0.0044351316     0.0037541512    -0.0016839041
  222  C 15 ZZ     -0.0003718533    -0.0037855238     0.0021501833     0.0015944837    -0.0001918831
  223  C 15 XY     -0.0042004375    -0.0014052175    -0.0007029085    -0.0000968402     0.0002410937
  224  C 15 XZ     -0.0000127833     0.0016589169    -0.0005894669    -0.0004703213    -0.0003298477
  225  C 15 YZ      0.0012153801     0.0007901267    -0.0000552569    -0.0002546513     0.0003250800
  226  H 16  S     -0.0246038936     0.1388227872     0.1365032788    -0.0558372371     0.0809071753
  227  H 16  S      0.0056707273     0.0290953819     0.0262014869    -0.0286472309     0.0071650801
  228  H 17  S     -0.0488877135     0.0015763931    -0.0932940500     0.2197336493     0.1632350721
  229  H 17  S     -0.0100005099     0.0005710259    -0.0320512795     0.0645732414     0.0292180757
  230  H 18  S     -0.0101611668    -0.0705685392     0.1747660871    -0.1163632148     0.1773024826
  231  H 18  S     -0.0013767320    -0.0184536465     0.0458040779    -0.0438319724     0.0351057481
  232  H 19  S     -0.0067492178     0.1373139897     0.0468824162     0.1376218488     0.0819773027
  233  H 19  S      0.0086145575     0.0318608780    -0.0017512545     0.0363145180     0.0078374018
  234  H 20  S     -0.0971409176    -0.1039150688     0.0325534517     0.0153736401    -0.0261568671
  235  H 20  S     -0.0113757805    -0.0274142580     0.0019031484     0.0037569611     0.0029142869
  236  H 21  S     -0.0705415171    -0.1156214713     0.0124208040     0.0339836057     0.1188148809
  237  H 21  S     -0.0138149298    -0.0247211669    -0.0020180745     0.0023224466     0.0098999928
  238  H 22  S      0.0898216430     0.0228278699     0.0848820269     0.0691970112    -0.0677888663
  239  H 22  S      0.0155194983     0.0073307775     0.0081548501     0.0108144675    -0.0123005096
  240  H 23  S     -0.0084343653    -0.0618250685     0.0654050226     0.0768649666    -0.0736161511
  241  H 23  S     -0.0075402472    -0.0091391791     0.0128116657     0.0182245823    -0.0087377451
  242  H 24  S      0.0980737588     0.0045360915     0.1065831652     0.0906833870    -0.0474518591
  243  H 24  S      0.0238938366     0.0019302671     0.0202072380     0.0176177645    -0.0080430437
  244  H 25  S     -0.0880454694     0.0383947141     0.0122659519     0.0503500428    -0.0928300312
  245  H 25  S     -0.0196205430     0.0110794477    -0.0066981613     0.0048834258    -0.0202995827
  246  H 26  S     -0.0035106110    -0.0830788351     0.0806153758     0.0888173085    -0.0624275282
  247  H 26  S      0.0000115217    -0.0199191283     0.0133244702     0.0169060178    -0.0098888501

                         31               32               33               34               35
                   -0.5394133939    -0.5205848026    -0.5026570936    -0.4866514624    -0.4753276452
    1  C  1  S      0.0578625471    -0.0071095961     0.0236930338    -0.0220897605     0.0022978603
    2  C  1  S     -0.1341789520     0.0138693948    -0.0500362750     0.0426926719    -0.0045047869
    3  C  1  S     -0.2182665366     0.0120450388    -0.0173002475     0.0264319847     0.0148239390
    4  C  1  X     -0.0985854472    -0.0356519436     0.0411233481     0.0236388060    -0.0087467129
    5  C  1  Y      0.0563914616    -0.1785456676    -0.0514944303    -0.1443555003     0.0122264848
    6  C  1  Z      0.0574390485     0.0870323305     0.0590132758     0.1024781751     0.0199571262
    7  C  1  X     -0.0711264234    -0.0318306566     0.0437995160     0.0103114694    -0.0260038339
    8  C  1  Y      0.0531102008    -0.0615333604     0.0097694858    -0.0002335616     0.0019439517
    9  C  1  Z      0.0280215033     0.0356787800     0.0008192352     0.0196524838     0.0140187594
   10  C  1 XX     -0.0097263156     0.0034260173     0.0026842230     0.0105836421    -0.0012505441
   11  C  1 YY     -0.0089315259    -0.0006456847    -0.0094252085    -0.0037377347     0.0016341218
   12  C  1 ZZ     -0.0072048544     0.0003101966    -0.0023092584     0.0019643017    -0.0004322525
   13  C  1 XY     -0.0000934675    -0.0041784445    -0.0033301510    -0.0003824638     0.0003469675
   14  C  1 XZ     -0.0000895264    -0.0009363702    -0.0017972944    -0.0039778032    -0.0008128355
   15  C  1 YZ      0.0026578379     0.0048000115     0.0046326115     0.0042594531     0.0003645292
   16  C  2  S     -0.0224080819     0.0148977083     0.0064348158     0.0424153067     0.0087420070
   17  C  2  S      0.0414748163    -0.0374189905    -0.0165511438    -0.0993283888    -0.0181374123
   18  C  2  S     -0.0213761279    -0.0235296793    -0.0626714176    -0.0810279540    -0.0395386827
   19  C  2  X     -0.1034600986    -0.0320875191    -0.0498299137     0.0531772087     0.0373176178
   20  C  2  Y      0.0699533617     0.1625790906     0.1130944300     0.1239424044    -0.0038043919
   21  C  2  Z      0.0442595883    -0.0564199480     0.0038898235    -0.0264216034     0.0145359959
   22  C  2  X     -0.0939347468    -0.0319308737    -0.0561467725     0.0190114682     0.0239879660
   23  C  2  Y     -0.0362849032     0.0271560325     0.0324639806     0.0571534246    -0.0018146471
   24  C  2  Z      0.0764402098     0.0071985491     0.0234165038    -0.0159079343     0.0075769562
   25  C  2 XX      0.0050730128    -0.0002249509     0.0015396598    -0.0049498469    -0.0007783568
   26  C  2 YY     -0.0009031134    -0.0072613821    -0.0042695587    -0.0100525251    -0.0023693033
   27  C  2 ZZ      0.0041776544     0.0002860219     0.0009035670    -0.0035108194    -0.0004947131
   28  C  2 XY      0.0018089266     0.0037451088    -0.0008914014     0.0014323525     0.0005247191
   29  C  2 XZ     -0.0034155280    -0.0036652083    -0.0015997486    -0.0019046347    -0.0010063263
   30  C  2 YZ     -0.0010625121     0.0013179797     0.0004928280     0.0019282155     0.0002946557
   31  C  3  S     -0.0037099765     0.0179339852    -0.0171723102     0.0018661790    -0.0128425237
   32  C  3  S      0.0033778013    -0.0358997644     0.0350417394    -0.0031608223     0.0312449889
   33  C  3  S      0.0250561509    -0.0290319352     0.0606186816     0.0035279007    -0.0124074411
   34  C  3  X      0.0611778521     0.1008137535     0.0126123858     0.1083468827    -0.0020653686
   35  C  3  Y      0.0431506639     0.0566651215     0.0426416487     0.0242720450     0.0403350679
   36  C  3  Z      0.0390223434    -0.0604462509     0.0503274493    -0.0281815484    -0.0015380324
   37  C  3  X      0.0313618529     0.0446932908     0.0191500031     0.0769848628    -0.0099993641
   38  C  3  Y      0.0069593148     0.0246179840     0.0317507760     0.0023840344     0.0155615806
   39  C  3  Z      0.0007088601    -0.0149921360     0.0108088900    -0.0122500932     0.0138586246
   40  C  3 XX     -0.0030417358     0.0004015241     0.0003419084     0.0023993097     0.0028579194
   41  C  3 YY      0.0043588696    -0.0050885586     0.0058397595    -0.0020685075     0.0029479261
   42  C  3 ZZ     -0.0008094275    -0.0035113627     0.0006584146    -0.0019427482     0.0001071465
   43  C  3 XY      0.0046697320    -0.0020631215     0.0009674193    -0.0018668266     0.0012923870
   44  C  3 XZ     -0.0012378241    -0.0015416530     0.0020477303     0.0002368293     0.0003803792
   45  C  3 YZ     -0.0007031123     0.0035216136    -0.0004609797     0.0002353111     0.0009474787
   46  C  4  S      0.0072410707    -0.0082591839    -0.0013654987    -0.0123079746    -0.0004674781
   47  C  4  S     -0.0126645432     0.0205137878     0.0063038859     0.0298392443     0.0029965063
   48  C  4  S     -0.0507012525     0.0018798746    -0.0225964357     0.0404107184     0.0099863568
   49  C  4  X     -0.0308166688     0.0104608276    -0.0107330530     0.0065206017    -0.0134526955
   50  C  4  Y      0.0180684285     0.0972654438     0.0473848042     0.1476782090    -0.0273623917
   51  C  4  Z     -0.0691626340    -0.0736055121    -0.0255900449    -0.0731155151     0.0186602882
   52  C  4  X     -0.0236831091     0.0031925377    -0.0132732675     0.0046210342    -0.0066428440
   53  C  4  Y     -0.0162971616     0.0290528818    -0.0015201181     0.0564623195    -0.0098906919
   54  C  4  Z     -0.0301026594    -0.0267820230    -0.0108047118    -0.0267911895     0.0069352224
   55  C  4 XX     -0.0012544625     0.0013470552    -0.0013218918     0.0003169095     0.0009478581
   56  C  4 YY     -0.0009998876     0.0025910614     0.0003687430     0.0041023358    -0.0000510855
   57  C  4 ZZ      0.0000921830    -0.0020664091     0.0013713855    -0.0019660920     0.0006962945
   58  C  4 XY     -0.0002374721     0.0002811054    -0.0000586593    -0.0017196562     0.0004336562
   59  C  4 XZ     -0.0014493504    -0.0028744843    -0.0002987101    -0.0027518408     0.0016791503
   60  C  4 YZ     -0.0030513900    -0.0025882431    -0.0017581972    -0.0039255255     0.0019417806
   61  C  5  S     -0.0192239581    -0.0035034616    -0.0062552518    -0.0069137335     0.0031129755
   62  C  5  S      0.0405048728     0.0101609609     0.0161327798     0.0210234997    -0.0067428773
   63  C  5  S      0.0662428689    -0.0160759490     0.0262628886    -0.0371192472    -0.0091249895
   64  C  5  X     -0.0416088157     0.0195233003    -0.0109580176     0.0131398143    -0.0334174216
   65  C  5  Y     -0.0531884615    -0.1198832557    -0.0570128084    -0.1479466249     0.0276054314
   66  C  5  Z     -0.0790183908     0.0301468520    -0.0127506666     0.0806293869    -0.0167823474
   67  C  5  X     -0.0008646869     0.0017825355    -0.0019825912    -0.0081150368    -0.0169892541
   68  C  5  Y     -0.0272450410    -0.0369863316    -0.0199359841    -0.0294101888     0.0100690052
   69  C  5  Z     -0.0149807123     0.0028011073    -0.0046128210     0.0073951846    -0.0073785245
   70  C  5 XX      0.0054205813    -0.0003763324     0.0018166615    -0.0033551625    -0.0011769393
   71  C  5 YY      0.0015147425     0.0024415721     0.0010566472     0.0062715235    -0.0007336943
   72  C  5 ZZ      0.0016983495    -0.0023458108     0.0001851481    -0.0019120137     0.0018761880
   73  C  5 XY     -0.0030981208    -0.0023509681    -0.0012614938    -0.0011003280    -0.0000562588
   74  C  5 XZ      0.0018190673    -0.0019895611     0.0000871147    -0.0032544275     0.0012196642
   75  C  5 YZ     -0.0037042426    -0.0018526287    -0.0026864556    -0.0012484754    -0.0001548987
   76  C  6  S      0.0237993406     0.0127016437     0.0018191500    -0.0071485110    -0.0036593201
   77  C  6  S     -0.0449562149    -0.0289177798    -0.0011015256     0.0133458419     0.0062226097
   78  C  6  S     -0.0827544546    -0.0024548848    -0.0338933066     0.0124479108     0.0152734004
   79  C  6  X      0.1400630340     0.0760432915     0.0905542105     0.0121012606    -0.0181623598
   80  C  6  Y     -0.0880382078    -0.0485366354    -0.0357663160     0.0487888983     0.0281344504
   81  C  6  Z     -0.0044630351     0.0233360157    -0.0023491431     0.0651212726     0.0301649053
   82  C  6  X      0.0594232704     0.0388404964     0.0449148869     0.0187056956    -0.0052769370
   83  C  6  Y      0.0080387421    -0.0205087390     0.0010675435     0.0095986055     0.0055595919
   84  C  6  Z     -0.0132710364     0.0113771573    -0.0043117628     0.0329030050     0.0048382477
   85  C  6 XX      0.0013652023    -0.0011791140     0.0018771001    -0.0024323664    -0.0008843189
   86  C  6 YY     -0.0091036987    -0.0047532477    -0.0017517786     0.0049054297     0.0024208039
   87  C  6 ZZ     -0.0020359860    -0.0005812577    -0.0009252382     0.0005346079    -0.0001773863
   88  C  6 XY     -0.0059069459     0.0010798577    -0.0014801761     0.0035229736    -0.0001507139
   89  C  6 XZ      0.0012731334    -0.0020969643     0.0006733297     0.0011343007     0.0017548257
   90  C  6 YZ      0.0006673104    -0.0001469188    -0.0011638376    -0.0028650698    -0.0032883621
   91  C  7  S     -0.0032710717    -0.0113426812     0.0045317138     0.0037536399     0.0035947342
   92  C  7  S      0.0083729628     0.0266705907    -0.0085965201    -0.0098555255    -0.0072850108
   93  C  7  S      0.0255801924    -0.0109774289    -0.0058534811     0.0048053560     0.0034859239
   94  C  7  X      0.1499773860     0.0942892424     0.1243028247     0.1413864370     0.0235947700
   95  C  7  Y     -0.0334291483     0.0210796541    -0.0542673235     0.0360045133    -0.0298115084
   96  C  7  Z      0.0071299779     0.0012346643    -0.0260315290    -0.0324094570    -0.0506988060
   97  C  7  X      0.0488888413     0.0180198406     0.0405657342     0.0390045947     0.0132105820
   98  C  7  Y     -0.0195097392     0.0098296291    -0.0209406630     0.0106656007    -0.0111354100
   99  C  7  Z     -0.0060316111     0.0040863034    -0.0155336865    -0.0234474202    -0.0283450664
  100  C  7 XX     -0.0011955143     0.0015681277    -0.0053506044    -0.0046768608    -0.0041001693
  101  C  7 YY      0.0010019743    -0.0010056914     0.0023717264    -0.0000993827     0.0019803373
  102  C  7 ZZ      0.0015707645     0.0044133422    -0.0001711249     0.0018916848    -0.0005736040
  103  C  7 XY      0.0013574889     0.0009154701     0.0019052695     0.0013155904    -0.0006872364
  104  C  7 XZ      0.0008320795     0.0027588151     0.0028124658     0.0069877022     0.0002008410
  105  C  7 YZ      0.0031882193     0.0025509257     0.0017183712    -0.0006774602    -0.0002501757
  106  C  8  S      0.0088669797    -0.0294919571    -0.0037447199    -0.0268599047    -0.0043193040
  107  C  8  S     -0.0228931522     0.0644041402     0.0089425238     0.0575992781     0.0053194114
  108  C  8  S      0.0669050149     0.0524117246     0.0338040124     0.0302680221     0.0183120679
  109  C  8  X     -0.0025217939    -0.0694127731    -0.0292806793    -0.0117669621     0.0307497455
  110  C  8  Y      0.0305992887     0.0212706481     0.0406965566     0.0007691125    -0.0217906289
  111  C  8  Z      0.0007949259     0.0281495846     0.0101298369     0.0531742095     0.0262221687
  112  C  8  X     -0.0574945624    -0.0435736246    -0.0339372789     0.0026560583     0.0105089642
  113  C  8  Y     -0.0396356383    -0.0024764992    -0.0020079705     0.0013257831    -0.0187311394
  114  C  8  Z      0.0580025326     0.0229050210     0.0266269890     0.0212905268     0.0195015584
  115  C  8 XX      0.0003352287     0.0054943594     0.0009464586     0.0050241046     0.0014910063
  116  C  8 YY     -0.0035203779     0.0017095116    -0.0005287565     0.0022837670    -0.0003643855
  117  C  8 ZZ     -0.0018245154     0.0042318570     0.0010078194     0.0035475994    -0.0004124782
  118  C  8 XY     -0.0017308649     0.0014170566     0.0000167333     0.0002072856    -0.0007772630
  119  C  8 XZ      0.0002171994    -0.0027590718    -0.0007588662    -0.0016613408     0.0000589334
  120  C  8 YZ      0.0019781207    -0.0000034760     0.0007279066    -0.0003345387     0.0002331985
  121  N  9  S      0.0026194824    -0.0147182369    -0.0011403735    -0.0196370601    -0.0061974869
  122  N  9  S      0.0037906010    -0.0317298164    -0.0028973747    -0.0421231766    -0.0139654273
  123  N  9  S      0.0581724179    -0.0097071657     0.0172627852    -0.0377833855    -0.0033010559
  124  N  9  X     -0.0002107230     0.0280809389     0.0182835398    -0.0004857758    -0.0256386537
  125  N  9  Y     -0.0110007258    -0.0203927053    -0.0246622296    -0.0015323276     0.0163956022
  126  N  9  Z     -0.0051359061    -0.0055945302    -0.0077705690    -0.0340911566    -0.0193490480
  127  N  9  X     -0.0086202548    -0.0152363813    -0.0118728772    -0.0001709014     0.0117178815
  128  N  9  Y     -0.0014169815     0.0066653752     0.0098264668     0.0001800378    -0.0097023017
  129  N  9  Z      0.0106764092     0.0062383787     0.0065907515     0.0182235361     0.0121047577
  130  N  9 XX      0.0006407662     0.0015522594     0.0017035443    -0.0020922900    -0.0029894456
  131  N  9 YY     -0.0012013460    -0.0033784607    -0.0024736798    -0.0022689446     0.0006516379
  132  N  9 ZZ      0.0005697665    -0.0009114434     0.0004784822     0.0008544679     0.0010035710
  133  N  9 XY     -0.0004216242    -0.0005583253    -0.0006429089    -0.0011823168    -0.0005097076
  134  N  9 XZ     -0.0008912102    -0.0013204181    -0.0014992941    -0.0009252613     0.0004351647
  135  N  9 YZ      0.0002290288     0.0017395288     0.0012390528    -0.0005376770    -0.0016949501
  136  C 10  S      0.0071894179    -0.0320192591    -0.0587880648     0.0393610177    -0.0027029610
  137  C 10  S     -0.0147106196     0.0685088238     0.1262981332    -0.0857959520     0.0065839318
  138  C 10  S     -0.0834246489     0.1622689408     0.2240183886    -0.1381500585     0.0125329639
  139  C 10  X      0.0807377517    -0.1684605410     0.1433633961    -0.0574724979    -0.0521527540
  140  C 10  Y     -0.0978667059    -0.0861317024     0.1096505227     0.1829533617    -0.0847680882
  141  C 10  Z      0.0127908970     0.0613933518    -0.0167944887     0.0293683711     0.0334774591
  142  C 10  X     -0.0946916568    -0.0077430340     0.0698603275    -0.0856791288     0.0394351080
  143  C 10  Y      0.0902398542    -0.0589287339    -0.0423438786     0.0796472738     0.0333462304
  144  C 10  Z      0.0143584858     0.0138276123     0.0052970221     0.0294372278    -0.0053591043
  145  C 10 XX     -0.0009103284     0.0050233475     0.0115869563    -0.0021468421    -0.0105854514
  146  C 10 YY     -0.0023196131     0.0047607074     0.0050025954    -0.0080803954     0.0114182969
  147  C 10 ZZ      0.0005131046     0.0024863752     0.0052825980    -0.0035393067     0.0000279493
  148  C 10 XY      0.0132667484    -0.0053365199    -0.0032250805    -0.0020375209     0.0004743471
  149  C 10 XZ     -0.0019795621    -0.0005948387    -0.0022300860    -0.0012583685     0.0024480219
  150  C 10 YZ     -0.0019061746     0.0016518741     0.0016779301     0.0024924839    -0.0014282410
  151  C 11  S     -0.0550004954     0.0165823264     0.0314117323    -0.0118322843     0.0245151029
  152  C 11  S      0.1126324452    -0.0326424465    -0.0593813108     0.0196529294    -0.0606530794
  153  C 11  S      0.2487145850    -0.1301178731    -0.1316961145     0.1119264864    -0.0809817161
  154  C 11  X     -0.0229896570     0.1603742696    -0.2301962102     0.0160946068     0.0344696528
  155  C 11  Y      0.1227348280    -0.0904339509    -0.0307339776     0.1324899432     0.2441821759
  156  C 11  Z      0.0000490982    -0.0177087346     0.0635322981     0.0014064369    -0.0256476525
  157  C 11  X     -0.0186296274     0.0788330536    -0.0512253601    -0.0543493087     0.0531380706
  158  C 11  Y     -0.0550818192     0.0161947475     0.0466550197     0.0098490793     0.0833569837
  159  C 11  Z      0.0171798244    -0.0143099982     0.0113316215     0.0205336396    -0.0152581195
  160  C 11 XX      0.0054712769    -0.0019859494     0.0054612831    -0.0051849385    -0.0034885876
  161  C 11 YY      0.0137529764    -0.0051425123    -0.0169168255     0.0114400943     0.0008308248
  162  C 11 ZZ      0.0046876688    -0.0006586430    -0.0012363488     0.0002903012    -0.0025600835
  163  C 11 XY      0.0086214137    -0.0052797367     0.0019291148    -0.0018416235     0.0091248429
  164  C 11 XZ     -0.0018657055     0.0004132009    -0.0027594760     0.0004119420    -0.0011887226
  165  C 11 YZ     -0.0030475475     0.0015077597     0.0011812042    -0.0013667929    -0.0024711563
  166  C 12  S     -0.0442915536     0.0393939884     0.0317868841    -0.0037035650    -0.0263769733
  167  C 12  S      0.0901236573    -0.0780878498    -0.0627529243     0.0021203233     0.0656902665
  168  C 12  S      0.2371664264    -0.1478218937    -0.1956430561     0.0472797462     0.0856393933
  169  C 12  X     -0.1354814098     0.0157571139     0.1240071073    -0.0385435852     0.2594892215
  170  C 12  Y      0.0627482404     0.1830945619    -0.0972741790    -0.1760166923     0.0483857320
  171  C 12  Z      0.0293198994    -0.0184768664    -0.0027418797     0.0463080139    -0.0535568039
  172  C 12  X      0.0499751697    -0.0494763331    -0.0213584754     0.0169234506     0.0855523889
  173  C 12  Y      0.0286876641     0.0397387500    -0.0900453965    -0.0357636084     0.0536648352
  174  C 12  Z     -0.0097014322     0.0072223520     0.0206874218     0.0090427335    -0.0206934690
  175  C 12 XX      0.0116127000    -0.0141208824    -0.0131402294     0.0100406864    -0.0026175420
  176  C 12 YY      0.0047233790     0.0022013313     0.0012292847    -0.0072385207     0.0055802205
  177  C 12 ZZ      0.0036485403    -0.0034503026    -0.0023213689    -0.0007611643     0.0027572557
  178  C 12 XY      0.0095075401    -0.0011273653    -0.0027112691    -0.0059502132    -0.0082462242
  179  C 12 XZ     -0.0029847733     0.0031229608     0.0033327923    -0.0014456571     0.0024455211
  180  C 12 YZ     -0.0015388501     0.0000427830     0.0010418715     0.0032625837     0.0017683126
  181  C 13  S      0.0516333331    -0.0361890011    -0.0296940774     0.0031089309    -0.0219059684
  182  C 13  S     -0.1066256983     0.0723060672     0.0553828048    -0.0020627759     0.0551820542
  183  C 13  S     -0.2180939228     0.1467276494     0.1750976559    -0.0686234239     0.0559679452
  184  C 13  X      0.0324664229     0.1418793951    -0.2091663614    -0.0199423645     0.0246862148
  185  C 13  Y     -0.0581284893    -0.1255481767    -0.0957523309     0.1660344292     0.2393459234
  186  C 13  Z      0.0009934011    -0.0156223373     0.0590966245    -0.0060276630    -0.0275896421
  187  C 13  X      0.0029501666     0.0623150089    -0.0262711660    -0.0377627301     0.0348762233
  188  C 13  Y     -0.1034317132     0.0144714865     0.0337113921     0.0329944316     0.0708102792
  189  C 13  Z      0.0104843495    -0.0137240689     0.0039304982     0.0078757514    -0.0136564820
  190  C 13 XX     -0.0017866233     0.0017161829    -0.0046652271     0.0045272800     0.0023184847
  191  C 13 YY     -0.0126048364     0.0104765229     0.0170968375    -0.0091160102    -0.0010478946
  192  C 13 ZZ     -0.0034757958     0.0025048007     0.0013467360     0.0004692732     0.0026151142
  193  C 13 XY     -0.0046707755     0.0067822753    -0.0005334075     0.0003613322    -0.0094336829
  194  C 13 XZ     -0.0000178438    -0.0006569809     0.0012243054    -0.0014947614     0.0010328151
  195  C 13 YZ      0.0023405033    -0.0022967825    -0.0013581488     0.0017534094     0.0027626718
  196  C 14  S     -0.0517438888     0.0320836391     0.0411256183    -0.0297760688     0.0031939551
  197  C 14  S      0.1002267218    -0.0650305261    -0.0864283338     0.0672615565    -0.0075534079
  198  C 14  S      0.2113693729    -0.1490358524    -0.2032785739     0.1400112318    -0.0115458110
  199  C 14  X      0.1406797419    -0.1490171043     0.1541078486    -0.0548092935    -0.0436301794
  200  C 14  Y     -0.1786822055    -0.0922345499     0.0912526519     0.1761695929    -0.0812944874
  201  C 14  Z     -0.0105560159     0.0426853658    -0.0419190773    -0.0049745725     0.0195577868
  202  C 14  X     -0.0116085979    -0.0123994023     0.1052926145    -0.0389811962     0.0229785868
  203  C 14  Y     -0.0013764274    -0.0727215870    -0.0173418125     0.0957766459     0.0065708187
  204  C 14  Z      0.0024264650     0.0109260410    -0.0217568311    -0.0023944943    -0.0055050640
  205  C 14 XX      0.0101738068    -0.0023510060    -0.0092151832     0.0013503194     0.0108067448
  206  C 14 YY      0.0100708444    -0.0084352165    -0.0022236080     0.0039461897    -0.0115369820
  207  C 14 ZZ      0.0030554842    -0.0018925226    -0.0029300401     0.0027844169     0.0000020574
  208  C 14 XY     -0.0097796826     0.0064821738     0.0067562604     0.0001436541    -0.0005283655
  209  C 14 XZ     -0.0007171825    -0.0006682824     0.0006757936     0.0000408234    -0.0027904261
  210  C 14 YZ      0.0012687584    -0.0004879474    -0.0013208483     0.0001326062     0.0016703437
  211  C 15  S      0.0554104760    -0.0257719728    -0.0312720420     0.0098237873     0.0217190570
  212  C 15  S     -0.1140585229     0.0508668442     0.0610323222    -0.0152277473    -0.0557491741
  213  C 15  S     -0.2183633867     0.1315886978     0.1616461202    -0.0906602826    -0.0451749417
  214  C 15  X      0.0290314276    -0.0013412482     0.1800674173    -0.1005617678     0.2645088636
  215  C 15  Y      0.0131159089     0.1898313108    -0.1264737599    -0.1480394921     0.0445448674
  216  C 15  Z     -0.0052087841    -0.0177416403    -0.0194885710     0.0442155226    -0.0563099404
  217  C 15  X      0.0934732548    -0.0479364611     0.0045719579    -0.0046506317     0.0779969257
  218  C 15  Y      0.0115139603     0.0387064291    -0.0745023358     0.0020932717     0.0342202382
  219  C 15  Z     -0.0214951253     0.0065639708     0.0093471673     0.0033490678    -0.0185383280
  220  C 15 XX     -0.0129468649     0.0100288657     0.0127798641    -0.0123080456     0.0029423217
  221  C 15 YY     -0.0025746119    -0.0015488423    -0.0010539287     0.0063150796    -0.0036040398
  222  C 15 ZZ     -0.0040762559     0.0018653814     0.0025127495    -0.0002512856    -0.0025331534
  223  C 15 XY     -0.0060720967    -0.0010589348     0.0052618209     0.0038959875     0.0083084316
  224  C 15 XZ      0.0027500322    -0.0020927669    -0.0035637031     0.0018543760    -0.0025465909
  225  C 15 YZ      0.0013561032     0.0006972112    -0.0004387096    -0.0012512336    -0.0015205382
  226  H 16  S      0.0062620757    -0.0859654977     0.0151315856    -0.0317667122    -0.0190694945
  227  H 16  S      0.0048586257    -0.0253026165     0.0046062945    -0.0101125336    -0.0139441333
  228  H 17  S      0.0035298296    -0.0396102604    -0.0210500635    -0.0685792522     0.0201271389
  229  H 17  S     -0.0051914126    -0.0118935918    -0.0125777485    -0.0251753317     0.0032257414
  230  H 18  S      0.0700494943    -0.0508497493     0.0057953726    -0.0869895616     0.0298622541
  231  H 18  S      0.0188782363    -0.0153109516    -0.0006220864    -0.0344793774     0.0094821843
  232  H 19  S     -0.0979587577    -0.0553929477    -0.0336872557     0.0443195832     0.0267220229
  233  H 19  S     -0.0318491016    -0.0153604543    -0.0106061497     0.0177930309     0.0097639196
  234  H 20  S     -0.0953592292    -0.0498426425    -0.1072329542    -0.1161433609    -0.0422079031
  235  H 20  S     -0.0225456752    -0.0156245992    -0.0316552398    -0.0407997703    -0.0125775497
  236  H 21  S      0.0767654127     0.0702405416     0.0401076708     0.0728710029    -0.0235530215
  237  H 21  S      0.0195273501     0.0244435256     0.0131986867     0.0297565795    -0.0075417904
  238  H 22  S      0.1411043678    -0.0564555329    -0.1210675407     0.1216277367     0.1739481538
  239  H 22  S      0.0471296515    -0.0220827875    -0.0479074001     0.0448055122     0.0564289458
  240  H 23  S      0.1402946068    -0.1030039322    -0.1165839126     0.0819968768    -0.1948241709
  241  H 23  S      0.0507266119    -0.0449178346    -0.0485075833     0.0320660984    -0.0721162798
  242  H 24  S     -0.0285482843     0.1061011946     0.1593266540    -0.1302217264    -0.1715519396
  243  H 24  S     -0.0207879752     0.0404234886     0.0609995372    -0.0469977323    -0.0651416389
  244  H 25  S      0.2221651317    -0.0708103979    -0.0181352643    -0.0923608512     0.0172627565
  245  H 25  S      0.0693722610    -0.0281159091    -0.0147294254    -0.0278469194     0.0059673964
  246  H 26  S     -0.0436810129     0.0694448290     0.1501836714    -0.1274523447     0.1972990282
  247  H 26  S     -0.0253343734     0.0266692634     0.0543835953    -0.0470406037     0.0720198401

                         36               37               38               39               40
                   -0.4553596293    -0.4471244519    -0.4459990008    -0.4234832671    -0.4166530657
    1  C  1  S     -0.0013371816     0.0016530144     0.0259596015     0.0352629818     0.0151491038
    2  C  1  S      0.0093606993    -0.0028734405    -0.0552738949    -0.0826252977    -0.0347911657
    3  C  1  S     -0.0273279685     0.0514372891    -0.1185565857    -0.1244967744     0.0131487904
    4  C  1  X      0.0190906317     0.0628257311     0.1982316842     0.0574882539     0.0130324868
    5  C  1  Y      0.0695055959     0.1563904401    -0.0056721472     0.0387926521    -0.0050054246
    6  C  1  Z      0.0674597957    -0.0359947109    -0.0199106393    -0.1050781089    -0.0714531131
    7  C  1  X      0.0277276341     0.0289993531     0.0934179411     0.0229926837    -0.0181377383
    8  C  1  Y      0.0259478855     0.0074764216    -0.0536242210     0.0135269233     0.0252770798
    9  C  1  Z      0.0187725146     0.0049401106     0.0156676082    -0.0409975964    -0.0426128644
   10  C  1 XX     -0.0006987505    -0.0105049640    -0.0109609499    -0.0108919350    -0.0011063864
   11  C  1 YY      0.0039795263     0.0074796838     0.0033618496    -0.0029712041    -0.0010968045
   12  C  1 ZZ      0.0000382612     0.0013675722    -0.0031537914    -0.0016463032    -0.0056171197
   13  C  1 XY      0.0016394776     0.0055611524    -0.0080829372     0.0036972555    -0.0020416634
   14  C  1 XZ     -0.0045349736     0.0013152775     0.0030374761    -0.0013423508    -0.0000107126
   15  C  1 YZ      0.0017620449    -0.0060431460     0.0008729719     0.0004083855     0.0060260138
   16  C  2  S      0.0190360766    -0.0264715869    -0.0369486630     0.0176098460    -0.0167078023
   17  C  2  S     -0.0369587028     0.0610714771     0.0883045730    -0.0451974515     0.0415593114
   18  C  2  S     -0.0842573986     0.1266300091     0.1214005584    -0.0043221025    -0.0154671868
   19  C  2  X      0.1896400870     0.0548733174    -0.1193761865     0.0849396199    -0.0202043910
   20  C  2  Y     -0.0211598532    -0.1101768275     0.0489835648    -0.1017061871     0.0519330807
   21  C  2  Z      0.0673897005     0.0961363442     0.0673990945    -0.0418931820     0.0427130948
   22  C  2  X      0.0696419299     0.0625190683    -0.0594251720     0.0393349579     0.0105218502
   23  C  2  Y     -0.0214344051    -0.0153538393    -0.0280282022    -0.0748383485     0.0495012721
   24  C  2  Z      0.0410628672     0.0001719358     0.0490337777    -0.0035474386     0.0024519406
   25  C  2 XX     -0.0046447209    -0.0003869451     0.0127745105    -0.0010085958    -0.0002361664
   26  C  2 YY     -0.0038169732     0.0102453740     0.0017925381    -0.0078654914     0.0094842492
   27  C  2 ZZ      0.0019475634     0.0001767014     0.0035406737    -0.0012318692    -0.0002734402
   28  C  2 XY      0.0042755443    -0.0066006218    -0.0074468672    -0.0015447620    -0.0032904073
   29  C  2 XZ     -0.0064685314     0.0049690015     0.0007569430    -0.0012504542    -0.0010814053
   30  C  2 YZ     -0.0018096975    -0.0003509231     0.0015955353     0.0048158507     0.0027536165
   31  C  3  S     -0.0155663922    -0.0025214599     0.0225411181     0.0000289253    -0.0227976727
   32  C  3  S      0.0403105667     0.0028220014    -0.0532196873    -0.0032721095     0.0525207355
   33  C  3  S     -0.0270093968    -0.0423962147    -0.0674597720     0.0011318471     0.0617505327
   34  C  3  X      0.0113524496    -0.0226942169    -0.0923596457    -0.0846878158    -0.1437703948
   35  C  3  Y      0.1387552985    -0.1327266936    -0.0342530175    -0.0599903904     0.0777485946
   36  C  3  Z      0.0296353999     0.1805297457     0.2468873465     0.0263640895    -0.0965069804
   37  C  3  X      0.0163502180    -0.0169570220    -0.0486110346    -0.0177519101    -0.0895593360
   38  C  3  Y      0.0233512671    -0.0375752554    -0.0149912747    -0.0285216040     0.0307527484
   39  C  3  Z     -0.0055759816     0.0877956279     0.0927057918     0.0068032052    -0.0505358286
   40  C  3 XX      0.0049117036    -0.0043241987    -0.0105419786    -0.0078199363     0.0039075079
   41  C  3 YY      0.0101608467     0.0030069586     0.0111480385     0.0045557513     0.0001395292
   42  C  3 ZZ     -0.0091905949     0.0048044741    -0.0086760372     0.0034214065     0.0040596100
   43  C  3 XY      0.0011738419    -0.0012291797    -0.0027973748     0.0060599032    -0.0026035519
   44  C  3 XZ      0.0003460827     0.0021344122     0.0019882620     0.0090360658     0.0045266629
   45  C  3 YZ     -0.0003973908    -0.0128241728    -0.0074775474    -0.0024571742     0.0050851087
   46  C  4  S      0.0052265925    -0.0162401050     0.0124676874    -0.0033863821    -0.0078887303
   47  C  4  S     -0.0073236611     0.0403283694    -0.0299097221     0.0115052659     0.0257963988
   48  C  4  S      0.0001401340     0.0083638163    -0.0729011261     0.0093831805    -0.0396204733
   49  C  4  X     -0.1083772895    -0.0370983124    -0.1439087698     0.0549313411     0.1050770865
   50  C  4  Y     -0.0310112497     0.2722398468    -0.0366894392    -0.0508926480     0.0837324616
   51  C  4  Z      0.0394079891    -0.0620515290    -0.0157607245     0.0471856528     0.1047244056
   52  C  4  X     -0.0571998959    -0.0226096465    -0.0649951215     0.0303999541     0.0222416098
   53  C  4  Y     -0.0011135776     0.0783442343    -0.0400249035    -0.0366110648     0.0234279042
   54  C  4  Z      0.0119692230    -0.0134586066     0.0080650809     0.0227867079     0.0267248608
   55  C  4 XX     -0.0013048460    -0.0064431692    -0.0094633950     0.0010696194     0.0032864242
   56  C  4 YY      0.0028298754     0.0054519726     0.0057400015     0.0020725507    -0.0096713968
   57  C  4 ZZ     -0.0002193956     0.0027912507     0.0010308510     0.0006026788     0.0088675527
   58  C  4 XY     -0.0007745245    -0.0092521067     0.0029663968     0.0035775059    -0.0090297938
   59  C  4 XZ      0.0039654181    -0.0043178915    -0.0015679922     0.0009357352     0.0058684607
   60  C  4 YZ      0.0074921048    -0.0099824625     0.0030853438    -0.0000495267    -0.0035435685
   61  C  5  S      0.0068629966    -0.0173438191    -0.0036740897    -0.0133445252     0.0119213739
   62  C  5  S     -0.0118403667     0.0418103996     0.0108061477     0.0367919548    -0.0350465655
   63  C  5  S     -0.0289715555     0.0209325485     0.0544136598     0.0373382630     0.0283890331
   64  C  5  X     -0.1612891550    -0.0043576134     0.0118448741     0.1002524337    -0.1595723700
   65  C  5  Y      0.0448466998    -0.2365958199     0.0190518473     0.0928156888    -0.0709784423
   66  C  5  Z      0.0038625941     0.1513569492     0.0331470822     0.0436388672    -0.1295510781
   67  C  5  X     -0.0788526505    -0.0101466880     0.0046365426     0.0444691354    -0.0483184459
   68  C  5  Y      0.0268790070    -0.0733520686    -0.0248130084     0.0386754316    -0.0238032205
   69  C  5  Z     -0.0006094377     0.0500413630     0.0305502743     0.0100922948    -0.0347781106
   70  C  5 XX     -0.0068235856    -0.0055873568     0.0047411629     0.0042968964    -0.0041356791
   71  C  5 YY     -0.0024410340     0.0115622210    -0.0046341321     0.0015321722    -0.0048204910
   72  C  5 ZZ      0.0105047598    -0.0043779242     0.0014229136     0.0013576294     0.0048268255
   73  C  5 XY      0.0006294595     0.0017065543     0.0058536634     0.0016641448    -0.0105337953
   74  C  5 XZ      0.0039081850    -0.0095035517     0.0001019135     0.0036732449     0.0023870911
   75  C  5 YZ     -0.0004534390    -0.0037346045     0.0010839316     0.0037158302    -0.0107448411
   76  C  6  S     -0.0100681894    -0.0059418488    -0.0209302546    -0.0171047807     0.0225312693
   77  C  6  S      0.0252425009     0.0096381639     0.0567700253     0.0396617447    -0.0522321029
   78  C  6  S     -0.0507169443     0.0070664175    -0.0042079040     0.0346733262    -0.0711738647
   79  C  6  X     -0.0915753319     0.0136249034     0.0977482666    -0.1243338179     0.1612322769
   80  C  6  Y      0.0537116516     0.1777967452    -0.2226008731    -0.0709615418     0.1471212764
   81  C  6  Z      0.2317120381    -0.0016276209    -0.0052611112     0.0131428982     0.0595860972
   82  C  6  X     -0.0399563339     0.0154053707     0.0425436496    -0.0417304365     0.0970165328
   83  C  6  Y      0.0358961810     0.0651004061    -0.0679474977    -0.0262601196     0.0750944534
   84  C  6  Z      0.0722386912     0.0182119972    -0.0217903817     0.0084021637     0.0262131030
   85  C  6 XX     -0.0027107562    -0.0013946016     0.0130533453    -0.0026457560    -0.0038335868
   86  C  6 YY      0.0054371480     0.0127828305    -0.0094099141     0.0010595398     0.0023003044
   87  C  6 ZZ      0.0017940575    -0.0073488493     0.0039101694     0.0081823470    -0.0066807365
   88  C  6 XY      0.0020866027     0.0004614061    -0.0010928310     0.0038161742    -0.0064592985
   89  C  6 XZ      0.0041125957    -0.0003634077    -0.0029195997     0.0121289127    -0.0040309113
   90  C  6 YZ     -0.0161818434     0.0014324173     0.0010898769     0.0026439296    -0.0066125112
   91  C  7  S      0.0042221298     0.0291453905    -0.0011115366    -0.0028850721    -0.0017324550
   92  C  7  S     -0.0170491825    -0.0737420680    -0.0007348364     0.0064747998     0.0027765897
   93  C  7  S      0.1252883394    -0.0225480466     0.0593218897     0.0129030207     0.0190988274
   94  C  7  X      0.0405433578     0.0262735125    -0.0400715627     0.2852461137    -0.0167379243
   95  C  7  Y     -0.0678298066     0.0248482920    -0.0796631833     0.0601060162    -0.0484920021
   96  C  7  Z     -0.2919365758     0.0864028061    -0.0967476244    -0.0046753914    -0.0206710148
   97  C  7  X      0.0314217503     0.0076698619    -0.0101135907     0.1280741508    -0.0072355807
   98  C  7  Y     -0.0519708502     0.0032593938    -0.0588105849     0.0225628207    -0.0157806550
   99  C  7  Z     -0.1878996049     0.0298365293    -0.0632476513    -0.0004513051    -0.0207448641
  100  C  7 XX     -0.0172087128    -0.0027888817    -0.0050051251    -0.0075283858    -0.0015922409
  101  C  7 YY      0.0061429892    -0.0001511849     0.0010889729     0.0009923826     0.0049588538
  102  C  7 ZZ      0.0017444031    -0.0095133644     0.0016840726     0.0073629950    -0.0034172108
  103  C  7 XY     -0.0039297287     0.0026640553     0.0006194651     0.0080830697     0.0046142488
  104  C  7 XZ     -0.0020169825     0.0044578646    -0.0057255427     0.0204605720    -0.0049506041
  105  C  7 YZ     -0.0050943721    -0.0048870794    -0.0033981535     0.0004273346     0.0024922079
  106  C  8  S     -0.0363639071     0.0357048532     0.0405181705    -0.0168426419     0.0490378784
  107  C  8  S      0.0759852352    -0.0756015576    -0.0869089063     0.0389697585    -0.1094823087
  108  C  8  S      0.0532427336    -0.0933751688    -0.0387720692     0.0256601088    -0.0440665076
  109  C  8  X      0.0676094889     0.0651643555     0.0044886513     0.0807593607    -0.0379110571
  110  C  8  Y     -0.0298391301     0.0006995227     0.0451153133    -0.1324452095     0.0320540609
  111  C  8  Z      0.1032980020     0.0287584624     0.0020097531    -0.0401521030     0.0852783487
  112  C  8  X     -0.0033186754     0.0758501453    -0.0012858420     0.0343234061     0.0127489772
  113  C  8  Y     -0.0315677754     0.0428066117     0.0197785240    -0.0699037028     0.0408978903
  114  C  8  Z      0.0772165544    -0.0278082540     0.0081299828    -0.0182988297     0.0095355989
  115  C  8 XX      0.0027308557    -0.0050376857    -0.0034158637     0.0046893678    -0.0040073766
  116  C  8 YY      0.0041275622    -0.0018482857    -0.0053480986    -0.0008820359    -0.0021095277
  117  C  8 ZZ      0.0038619937    -0.0041164519    -0.0050952646     0.0033899827    -0.0059924010
  118  C  8 XY      0.0020004392    -0.0001207147    -0.0019654203    -0.0000277083    -0.0001403882
  119  C  8 XZ     -0.0009481260     0.0012874589     0.0014362807    -0.0027737893     0.0013264651
  120  C  8 YZ     -0.0011467180    -0.0000224291     0.0021738607     0.0006001386     0.0009397802
  121  N  9  S     -0.0243274679     0.0291705365     0.0327483426    -0.0184113624     0.0608304829
  122  N  9  S     -0.0532779470     0.0635208005     0.0691299560    -0.0389484668     0.1284488197
  123  N  9  S     -0.0155465340     0.0221737069     0.0820850363    -0.0501663231     0.1464959593
  124  N  9  X     -0.0358480886    -0.0694099322    -0.0362800821    -0.0313778526    -0.1170244341
  125  N  9  Y      0.0247409731    -0.0252919957    -0.0543567510     0.1359322740    -0.1447444286
  126  N  9  Z     -0.0907885549    -0.0021361438     0.0235681870     0.0027818922     0.0610032421
  127  N  9  X      0.0134780739     0.0430320812     0.0178480722     0.0191274585     0.0641139351
  128  N  9  Y     -0.0180361570     0.0190465795     0.0254208151    -0.0726599027     0.0786936601
  129  N  9  Z      0.0546567993    -0.0051873968    -0.0108908806    -0.0027740998    -0.0296719309
  130  N  9 XX     -0.0075349184    -0.0022511446     0.0020025882    -0.0065458210     0.0015914672
  131  N  9 YY     -0.0010104693     0.0023971165    -0.0000380814     0.0072726149    -0.0002651322
  132  N  9 ZZ      0.0045895960     0.0045348342     0.0026925045    -0.0034725070     0.0060012956
  133  N  9 XY     -0.0013354095    -0.0027115636    -0.0024146126     0.0042860130    -0.0080996977
  134  N  9 XZ     -0.0014687581     0.0018291178     0.0006056414     0.0034827597     0.0038274971
  135  N  9 YZ     -0.0043478436    -0.0004235506     0.0019589290    -0.0053760120     0.0056192340
  136  C 10  S     -0.0005754751     0.0028784062    -0.0165194136    -0.0082197495    -0.0109491758
  137  C 10  S      0.0010616835    -0.0057057461     0.0322111816     0.0164113748     0.0256647571
  138  C 10  S      0.0181193098    -0.0382093358    -0.0224489295     0.0350133684     0.0040972982
  139  C 10  X      0.0219965695     0.0484511869    -0.0886025064    -0.0074798293    -0.0395615245
  140  C 10  Y     -0.0433371728    -0.0664480096     0.0915426883    -0.0366084046    -0.0018398901
  141  C 10  Z      0.0562382866     0.0282723366     0.0478745571    -0.1148009392    -0.1246580978
  142  C 10  X     -0.0063224282     0.0809863693    -0.0261899183    -0.0122126042    -0.0335529473
  143  C 10  Y     -0.0412396331    -0.0254591389     0.0665153871    -0.0017832920     0.0231846731
  144  C 10  Z      0.0391157712     0.0022317227     0.0143579517    -0.0638917283    -0.0631276897
  145  C 10 XX     -0.0007791422    -0.0043688187    -0.0010983797    -0.0006181271     0.0009772789
  146  C 10 YY      0.0000954075     0.0030152653     0.0054610154     0.0034829695     0.0024113107
  147  C 10 ZZ      0.0000668141    -0.0000438563     0.0011961186     0.0010482273     0.0013419708
  148  C 10 XY      0.0007190133    -0.0001508436     0.0005748574     0.0030328143     0.0046391517
  149  C 10 XZ     -0.0007769446     0.0011716635     0.0007623539    -0.0012101132    -0.0021011784
  150  C 10 YZ      0.0003753755    -0.0013476402    -0.0010653694    -0.0003420536     0.0014929780
  151  C 11  S      0.0019858025     0.0047946683     0.0205537042     0.0145958957     0.0063243569
  152  C 11  S     -0.0006507923    -0.0095641245    -0.0464846013    -0.0307819892    -0.0138531160
  153  C 11  S     -0.0004087361    -0.0549609675    -0.0482672376    -0.0424692308    -0.0134943425
  154  C 11  X      0.0269791624     0.0161077573     0.0217939313    -0.0514031285    -0.0517650612
  155  C 11  Y     -0.0939127048    -0.0684499852     0.0758279340    -0.0065111228     0.0520509887
  156  C 11  Z      0.0362748873     0.0243684669     0.0148586872    -0.0831206684    -0.1009053645
  157  C 11  X      0.0005168743     0.0312517109     0.0037222415    -0.0169747969    -0.0300685867
  158  C 11  Y     -0.0315653219    -0.0123253527     0.0306180339     0.0018255310     0.0103193641
  159  C 11  Z      0.0196018680     0.0054354771     0.0132855971    -0.0493660673    -0.0533909223
  160  C 11 XX     -0.0004633112     0.0015966280    -0.0029689625     0.0000511193    -0.0002878317
  161  C 11 YY     -0.0025090476    -0.0050289577    -0.0018608056    -0.0028872948     0.0015120352
  162  C 11 ZZ      0.0008812574     0.0001873056    -0.0017022508    -0.0026762764    -0.0023693890
  163  C 11 XY     -0.0029554204    -0.0006389236    -0.0022734811     0.0013225379     0.0029024547
  164  C 11 XZ     -0.0011306582    -0.0012932447    -0.0006626559     0.0021094194     0.0019597255
  165  C 11 YZ     -0.0001303576    -0.0000495642    -0.0003155464     0.0032611461     0.0040449365
  166  C 12  S     -0.0024115230    -0.0084210014     0.0104259662     0.0037781654     0.0030093679
  167  C 12  S      0.0039768820     0.0186381775    -0.0249007398    -0.0089051475    -0.0078365684
  168  C 12  S     -0.0163637942     0.0293935394     0.0095231611    -0.0105624136     0.0123121253
  169  C 12  X     -0.0477385073     0.0244315044    -0.0898023657    -0.0807892028    -0.1038000237
  170  C 12  Y      0.0521767072     0.0500715908     0.0242576291     0.0517006258     0.0260379639
  171  C 12  Z      0.0370602659     0.0153608698     0.0460205115    -0.0786032318    -0.0975792832
  172  C 12  X     -0.0147334006    -0.0004889977    -0.0265574323    -0.0314066087    -0.0411030839
  173  C 12  Y     -0.0095087807     0.0399057545     0.0466869756     0.0231034625     0.0200303420
  174  C 12  Z      0.0214042058     0.0160828514     0.0213536534    -0.0446012125    -0.0606797471
  175  C 12 XX      0.0003848875     0.0002267835     0.0031357991     0.0002056102     0.0008184499
  176  C 12 YY      0.0017799740     0.0014661863    -0.0044385559    -0.0021551701    -0.0019591575
  177  C 12 ZZ     -0.0004083584     0.0007500280    -0.0014245857     0.0015838125     0.0017359043
  178  C 12 XY      0.0044142079     0.0028794318     0.0000879390     0.0028171580     0.0018103728
  179  C 12 XZ      0.0003357110     0.0001326796    -0.0003508661    -0.0040352917    -0.0049559614
  180  C 12 YZ      0.0005219715     0.0003193195     0.0016241450    -0.0027839648    -0.0025862877
  181  C 13  S      0.0095119944     0.0046977587    -0.0123585907    -0.0021168489    -0.0026911926
  182  C 13  S     -0.0231381161    -0.0089639631     0.0283327136     0.0036554813     0.0054718742
  183  C 13  S     -0.0219450215     0.0048462681     0.0397406033     0.0263712354     0.0172782704
  184  C 13  X      0.0150360426     0.0282925123     0.1333388356     0.0681313074     0.0554826975
  185  C 13  Y     -0.0810600284    -0.0033990346     0.0124515090    -0.0535876644    -0.0473461574
  186  C 13  Z      0.0183227843     0.0075113594    -0.0133336748    -0.0814946605    -0.1075686721
  187  C 13  X      0.0110710020     0.0080184497     0.0300138454     0.0242344440     0.0104645105
  188  C 13  Y     -0.0273493431    -0.0023167435     0.0155767125    -0.0097883772    -0.0114564527
  189  C 13  Z      0.0063528834     0.0023371672    -0.0016141863    -0.0424539398    -0.0553476691
  190  C 13 XX     -0.0023137439    -0.0004117194     0.0047525045     0.0004701043     0.0009815609
  191  C 13 YY      0.0010748743    -0.0006050747    -0.0023825096    -0.0002550179    -0.0011237504
  192  C 13 ZZ     -0.0010945967    -0.0004631975     0.0016583949     0.0009575616     0.0014664492
  193  C 13 XY      0.0020469049    -0.0023354237     0.0068841130     0.0039519959     0.0044240534
  194  C 13 XZ     -0.0006168881    -0.0001346738    -0.0019583465    -0.0006673805    -0.0010410528
  195  C 13 YZ      0.0004390395     0.0013669509     0.0000289347    -0.0047118408    -0.0058457653
  196  C 14  S      0.0038378937     0.0069066510    -0.0059905064     0.0019897781    -0.0047062327
  197  C 14  S     -0.0093287090    -0.0165982964     0.0197294526    -0.0010693897     0.0144053501
  198  C 14  S     -0.0148838582    -0.0263797005    -0.0092248355    -0.0443799367    -0.0072021080
  199  C 14  X      0.0162265139     0.0054802016    -0.1632467151    -0.0924923710    -0.0994243926
  200  C 14  Y     -0.0276120921    -0.0923384065     0.0835054566     0.0213066303     0.0569326932
  201  C 14  Z      0.0040178307     0.0151990586     0.0354633089    -0.0479345246    -0.0750108844
  202  C 14  X     -0.0011024268    -0.0003471418    -0.0453799939    -0.0247472524    -0.0317041846
  203  C 14  Y     -0.0188678077    -0.0417830826     0.0158110445    -0.0109330891     0.0100095691
  204  C 14  Z      0.0014473153     0.0068168244     0.0119321340    -0.0271006586    -0.0416060646
  205  C 14 XX     -0.0026552766     0.0014589177     0.0008573084     0.0004191366     0.0009622029
  206  C 14 YY      0.0022238247    -0.0019433908    -0.0036316479    -0.0027128332    -0.0016301227
  207  C 14 ZZ     -0.0004966091    -0.0007359399     0.0019252799     0.0000298481     0.0005495450
  208  C 14 XY     -0.0008566503    -0.0028624752     0.0104247986     0.0068130464     0.0079028310
  209  C 14 XZ      0.0001506581    -0.0007684650    -0.0016083272     0.0017640791     0.0027060229
  210  C 14 YZ      0.0003565362     0.0011116091    -0.0009670150    -0.0037198613    -0.0046523868
  211  C 15  S     -0.0076116983     0.0006510081    -0.0127992440    -0.0079836689    -0.0045268892
  212  C 15  S      0.0178061352    -0.0032651736     0.0258761339     0.0152640459     0.0087917646
  213  C 15  S      0.0213493693     0.0196447433     0.0476169757     0.0462095297     0.0232885644
  214  C 15  X     -0.0556716868     0.0248333261     0.0383000353     0.0295331723     0.0195728129
  215  C 15  Y      0.0389668327     0.0875986278    -0.0287855779    -0.0216699078    -0.0647962760
  216  C 15  Z      0.0209369538    -0.0039197657     0.0109063949    -0.0776763970    -0.0911139766
  217  C 15  X     -0.0185271650     0.0035091686    -0.0055903474    -0.0088623648    -0.0044290931
  218  C 15  Y      0.0047396726     0.0136463285     0.0002641592    -0.0189208773    -0.0207839413
  219  C 15  Z      0.0098981303     0.0030570262     0.0081842187    -0.0344756267    -0.0473603622
  220  C 15 XX      0.0009837613     0.0041042869     0.0025512835     0.0059408919     0.0028223277
  221  C 15 YY      0.0000277682    -0.0033709580     0.0011408170    -0.0016197748     0.0004799826
  222  C 15 ZZ      0.0009886687    -0.0000233544     0.0016798473    -0.0005957120    -0.0012039235
  223  C 15 XY     -0.0034729343    -0.0023005499     0.0079607495     0.0049468927     0.0061513856
  224  C 15 XZ     -0.0008108326    -0.0015946781    -0.0022286187     0.0020943875     0.0035062277
  225  C 15 YZ      0.0015369944     0.0012144549    -0.0013393825    -0.0007685648    -0.0007201396
  226  H 16  S     -0.0478477282     0.2002301429     0.1505500756     0.0624147532    -0.0819306650
  227  H 16  S     -0.0075934384     0.0809899060     0.0668217172     0.0257945718    -0.0384246402
  228  H 17  S      0.0559722019    -0.1471281983     0.0809817232     0.0093132061    -0.1376542655
  229  H 17  S      0.0199634248    -0.0655201608     0.0317689540     0.0035078414    -0.0600871746
  230  H 18  S      0.0817517534    -0.1471756477    -0.0175341293    -0.0339402394     0.1445644642
  231  H 18  S      0.0273249387    -0.0635983720    -0.0051667682    -0.0167419445     0.0634315792
  232  H 19  S      0.0484185734     0.1616586468    -0.1756713996    -0.0373162760     0.0914410330
  233  H 19  S      0.0224864182     0.0614164186    -0.0694553983    -0.0200435981     0.0411295809
  234  H 20  S     -0.1489753061    -0.0220846569    -0.0111271838    -0.2293446596     0.0025107076
  235  H 20  S     -0.0522998918    -0.0087230452    -0.0039496216    -0.0940540588     0.0013588479
  236  H 21  S     -0.1530169059     0.0379685805    -0.0972372647     0.2058908609    -0.0355767217
  237  H 21  S     -0.0543282852     0.0161151700    -0.0349479339     0.0800260455    -0.0161341195
  238  H 22  S     -0.0654404419    -0.0577197716     0.0346403011    -0.0133998135     0.0359147287
  239  H 22  S     -0.0125877430    -0.0159097709     0.0148601744    -0.0001349437     0.0226479951
  240  H 23  S      0.0322340266    -0.0111937621     0.0679194908     0.0427054935     0.0550009946
  241  H 23  S      0.0051915612    -0.0036839922     0.0337214218     0.0246668927     0.0190441827
  242  H 24  S      0.0541458240    -0.0094377234    -0.0252544756     0.0241463579     0.0184508664
  243  H 24  S      0.0229692914    -0.0059269793    -0.0109700947     0.0115310512     0.0092945492
  244  H 25  S      0.0215475217     0.0513754017    -0.1499400539    -0.0764283766    -0.0950858857
  245  H 25  S      0.0086390594     0.0206907731    -0.0643708022    -0.0355123916    -0.0451583130
  246  H 26  S     -0.0305847102     0.0404909898     0.0421784305     0.0500399900     0.0285563463
  247  H 26  S     -0.0125143082     0.0162065558     0.0186857294     0.0239877156     0.0127994040

                         41               42               43               44               45
                   -0.4078068202    -0.4060237205    -0.3996423507    -0.3955010301    -0.3890929365
    1  C  1  S      0.0144281061    -0.0165501641     0.0116268924     0.0038007915     0.0082937124
    2  C  1  S     -0.0349966251     0.0394737170    -0.0261561732    -0.0061482160    -0.0180641721
    3  C  1  S     -0.0477120330     0.0196753977    -0.0522615200     0.0230662955    -0.0669612157
    4  C  1  X      0.0030925181     0.0427806545    -0.1311995687    -0.0409223933    -0.1399125942
    5  C  1  Y      0.0302326144    -0.0940982688     0.0086317550     0.0583951045    -0.0068849072
    6  C  1  Z      0.0236276855     0.0137373730     0.0340301671     0.0140729652     0.0347817244
    7  C  1  X     -0.0054381481     0.0307127442    -0.0556486528    -0.0428821254    -0.0546820917
    8  C  1  Y      0.0419590206    -0.0433922820    -0.0213835054     0.0940452419    -0.0176350198
    9  C  1  Z      0.0064599031     0.0024465191     0.0246552974    -0.0125446524     0.0125489973
   10  C  1 XX      0.0000360373     0.0015829565    -0.0050695820    -0.0027885385     0.0047304835
   11  C  1 YY     -0.0023244028     0.0000551850     0.0025686066    -0.0022945914    -0.0078451321
   12  C  1 ZZ     -0.0048590111     0.0065628640    -0.0005096971     0.0044899705     0.0012996606
   13  C  1 XY      0.0041494017    -0.0019855885     0.0051507762    -0.0046037597     0.0058961867
   14  C  1 XZ      0.0056049815    -0.0053634677    -0.0018519568    -0.0025950871    -0.0033155299
   15  C  1 YZ     -0.0033064405     0.0024028548    -0.0032057456    -0.0006969458    -0.0039068918
   16  C  2  S     -0.0074359188     0.0050240392    -0.0112538846     0.0085955985     0.0022166164
   17  C  2  S      0.0154774134    -0.0079987969     0.0249169021    -0.0204462826    -0.0032594430
   18  C  2  S      0.0420533431     0.0563437346     0.0412516111    -0.0711749561     0.0137425717
   19  C  2  X      0.0877480995     0.0538760864     0.0014785619    -0.0116206272     0.0144796704
   20  C  2  Y      0.0006804801     0.0412208957     0.0036782115    -0.0725728726    -0.0023267639
   21  C  2  Z     -0.0157333136    -0.0958017517     0.0153430603    -0.0847116566    -0.0787209912
   22  C  2  X      0.0610550046     0.0440785484    -0.0214717415     0.0168624433    -0.0168416909
   23  C  2  Y      0.0123335488     0.0176301531    -0.0215349105     0.0248718898    -0.0251604657
   24  C  2  Z     -0.0158812390    -0.0586660044     0.0261871370    -0.0799194787    -0.0187434382
   25  C  2 XX      0.0025903963    -0.0012012320     0.0063999533    -0.0069214208    -0.0053829532
   26  C  2 YY     -0.0021039914    -0.0047647195    -0.0027805274    -0.0018547232    -0.0047857532
   27  C  2 ZZ     -0.0006630453     0.0026611821    -0.0003733640     0.0049002241     0.0089902558
   28  C  2 XY      0.0021491880     0.0000166397     0.0049246627    -0.0049537192     0.0034781977
   29  C  2 XZ      0.0021947823    -0.0022333167    -0.0036606072    -0.0004526739    -0.0097869580
   30  C  2 YZ     -0.0003548639     0.0004904622     0.0021261091    -0.0029855155     0.0000855716
   31  C  3  S     -0.0011533385     0.0015223311     0.0041878292    -0.0112933161    -0.0053068868
   32  C  3  S      0.0021306065    -0.0019081977    -0.0122734783     0.0290442019     0.0072993249
   33  C  3  S      0.0265848923    -0.0218121662    -0.0027353030    -0.0034561497     0.0396738252
   34  C  3  X     -0.0690102053     0.0666747603     0.1303091473     0.0410148334     0.1448331133
   35  C  3  Y     -0.0027688503     0.0452201520    -0.1210689546     0.2471612190    -0.1332857343
   36  C  3  Z     -0.1272236384     0.0854543295     0.0223285795     0.0932514039    -0.0579627699
   37  C  3  X     -0.0191780300     0.0472281093     0.0568906099     0.0291039559     0.0799597510
   38  C  3  Y      0.0002041471     0.0164697924    -0.0466128095     0.1076799089    -0.0698697841
   39  C  3  Z     -0.0620330571     0.0459303875     0.0107970772     0.0640136367    -0.0474450321
   40  C  3 XX      0.0031168892    -0.0011934651    -0.0008210137     0.0015282890     0.0007235118
   41  C  3 YY     -0.0058337927     0.0048815318    -0.0004563002     0.0051028748     0.0002763720
   42  C  3 ZZ      0.0021379060    -0.0038646545     0.0010919680    -0.0026448238     0.0012352240
   43  C  3 XY      0.0029565698    -0.0009530376    -0.0000342491    -0.0011525091     0.0001524415
   44  C  3 XZ      0.0068716270    -0.0025116828    -0.0072831293    -0.0044457497    -0.0061867090
   45  C  3 YZ      0.0045435899     0.0010136617    -0.0086232271     0.0110106273    -0.0104445908
   46  C  4  S     -0.0106130821     0.0066493115     0.0119501691    -0.0055463171     0.0138029006
   47  C  4  S      0.0259010817    -0.0174006771    -0.0306802078     0.0105442704    -0.0313978048
   48  C  4  S      0.0290018621     0.0228630729    -0.0262060610     0.0734056010    -0.0525304140
   49  C  4  X      0.1134392276    -0.0920609640    -0.0475205192    -0.0944410451    -0.0027511826
   50  C  4  Y     -0.0529156297    -0.0340884172     0.0082309802     0.0213233088     0.0258441886
   51  C  4  Z      0.0966639759    -0.0511811254    -0.0956936283    -0.0619447436    -0.0880300898
   52  C  4  X      0.0505384362    -0.0305897330    -0.0160752685    -0.0362972406    -0.0018483945
   53  C  4  Y     -0.0176770967    -0.0059316753    -0.0019423239     0.0374413103     0.0035454894
   54  C  4  Z      0.0397989087    -0.0157509349    -0.0374994507    -0.0321010152    -0.0419552050
   55  C  4 XX      0.0054170643    -0.0028114782    -0.0019654708    -0.0020721662     0.0001437483
   56  C  4 YY     -0.0022004900     0.0051655339     0.0013463892     0.0035541643    -0.0022145281
   57  C  4 ZZ      0.0018544891    -0.0038604285    -0.0052017421     0.0002073206    -0.0041642798
   58  C  4 XY      0.0013455252     0.0047641042    -0.0011229801     0.0055760741    -0.0051138038
   59  C  4 XZ      0.0032603762    -0.0021632913    -0.0035769709    -0.0019072438    -0.0014191222
   60  C  4 YZ      0.0007303849     0.0043009682    -0.0028276116     0.0056703607    -0.0048990627
   61  C  5  S     -0.0037608196    -0.0019199565    -0.0054580851     0.0148221026     0.0019123031
   62  C  5  S      0.0083771467     0.0101246421     0.0124414414    -0.0304284343    -0.0059478881
   63  C  5  S      0.0105802011    -0.0362722433     0.0085057263    -0.1043169381     0.0073933657
   64  C  5  X      0.0485989768     0.0330538407     0.0113633051    -0.0007190013    -0.0700583965
   65  C  5  Y      0.0984941637     0.0265076476    -0.0422388279    -0.0478916855    -0.0771889726
   66  C  5  Z     -0.0137813162     0.0580828564     0.0251597810     0.0189264121    -0.0276727151
   67  C  5  X      0.0259088734    -0.0019119516     0.0005601001    -0.0142400151    -0.0298078588
   68  C  5  Y      0.0462868612     0.0121125542    -0.0281222121     0.0023860781    -0.0447998104
   69  C  5  Z     -0.0050457838     0.0121297650     0.0107815429    -0.0176389169    -0.0114939592
   70  C  5 XX      0.0023444638     0.0004168406    -0.0000620043    -0.0037401881    -0.0034493082
   71  C  5 YY     -0.0012598973     0.0016730177     0.0018979555     0.0049126199    -0.0009054515
   72  C  5 ZZ      0.0016895869    -0.0002253208    -0.0011639499    -0.0068804465     0.0029697995
   73  C  5 XY     -0.0021397219     0.0054363198     0.0012599903     0.0050020506    -0.0046881971
   74  C  5 XZ      0.0036836423    -0.0009264643    -0.0013903062    -0.0061268957     0.0011497218
   75  C  5 YZ     -0.0000810087     0.0042696152     0.0034516389     0.0003700621     0.0016238367
   76  C  6  S      0.0095227026    -0.0112210195    -0.0098625092     0.0050870056    -0.0037014078
   77  C  6  S     -0.0222623936     0.0262938271     0.0233996040    -0.0175908167     0.0102097941
   78  C  6  S     -0.0032833310     0.0371124748     0.0289531987     0.0152408655    -0.0091937977
   79  C  6  X     -0.0673454103    -0.0709625362    -0.0086971874    -0.0204397000    -0.0024535766
   80  C  6  Y     -0.0003700481    -0.0565323173    -0.0543091464     0.1618711618    -0.0252838648
   81  C  6  Z     -0.0421931496     0.0103471135     0.0587750892    -0.1305371972     0.2127119338
   82  C  6  X     -0.0248650942    -0.0370769059    -0.0201700315    -0.0182767069    -0.0155477549
   83  C  6  Y     -0.0055429452    -0.0327310620    -0.0211278551     0.0515796506    -0.0003486093
   84  C  6  Z     -0.0156463540    -0.0048030684     0.0388878345    -0.0767281046     0.1092316330
   85  C  6 XX     -0.0022147079     0.0008648612     0.0026276447    -0.0069267113    -0.0034365684
   86  C  6 YY     -0.0022799564    -0.0004080937    -0.0033154842     0.0159718732    -0.0048145886
   87  C  6 ZZ      0.0001425994     0.0034402607     0.0042170166    -0.0103320774     0.0095493353
   88  C  6 XY      0.0024892900     0.0042251854     0.0003555900    -0.0020296019    -0.0007391320
   89  C  6 XZ      0.0059223277     0.0010349271    -0.0028768239    -0.0007572051    -0.0057695837
   90  C  6 YZ      0.0026721345    -0.0014334280     0.0017127531    -0.0028755672    -0.0035934138
   91  C  7  S      0.0008612185    -0.0081795788     0.0047801273    -0.0041813286    -0.0051241030
   92  C  7  S     -0.0000400149     0.0173476661    -0.0082002324     0.0074024690     0.0124581878
   93  C  7  S     -0.0281210406     0.0365331089    -0.0377593090     0.0271115554     0.0144677197
   94  C  7  X      0.0879749429     0.0507925861    -0.0988526607     0.0106307647    -0.0762996619
   95  C  7  Y      0.0448034231    -0.0494652416     0.1060117359    -0.2557658126     0.1885957870
   96  C  7  Z      0.0652199948    -0.0670347162    -0.0247607874     0.0384966775    -0.1335625300
   97  C  7  X      0.0369988051     0.0240658305    -0.0482156068     0.0064919060    -0.0389937503
   98  C  7  Y      0.0283431176    -0.0317577696     0.0534835758    -0.1237081681     0.0948947322
   99  C  7  Z      0.0389940495    -0.0405157834     0.0016824304     0.0098846050    -0.0649485705
  100  C  7 XX      0.0014401403    -0.0041155026     0.0032794047    -0.0027365756     0.0002635105
  101  C  7 YY     -0.0025555488     0.0033282428    -0.0055651723     0.0115737652    -0.0044821985
  102  C  7 ZZ      0.0021449350     0.0025211483     0.0013197940    -0.0084962488     0.0060387771
  103  C  7 XY      0.0045222825    -0.0025895409    -0.0044398656    -0.0054220246    -0.0039551676
  104  C  7 XZ      0.0089740388     0.0035050478    -0.0066424017    -0.0010307705    -0.0069831717
  105  C  7 YZ      0.0043577189    -0.0009674490    -0.0063065094     0.0068160400    -0.0098217648
  106  C  8  S      0.0433567738     0.0441749477     0.0051748541     0.0033321212    -0.0029116171
  107  C  8  S     -0.0911871638    -0.0919933549    -0.0142984585    -0.0099353104     0.0075670038
  108  C  8  S     -0.0410701112    -0.0421134936     0.0240554882    -0.0238842467     0.0381519073
  109  C  8  X     -0.0329092801    -0.1509949884     0.0760975634    -0.0744530293    -0.1238327370
  110  C  8  Y     -0.0932895034    -0.1191190787    -0.0852614919    -0.1285904858    -0.1416744990
  111  C  8  Z      0.1339357572     0.0453262023     0.0757911046    -0.1819737209    -0.1064639180
  112  C  8  X      0.0506438124     0.0040436648     0.0363727353    -0.0180925909    -0.0643675490
  113  C  8  Y      0.0096732565     0.0073888714    -0.0567293822    -0.0583882781    -0.0725956154
  114  C  8  Z      0.0033684756    -0.0588094668     0.0525206999    -0.1177127753    -0.0666111268
  115  C  8 XX      0.0016423523    -0.0017940076     0.0069174864    -0.0033361497    -0.0020290182
  116  C  8 YY     -0.0019277996    -0.0015501078    -0.0044020080    -0.0046711932    -0.0024770284
  117  C  8 ZZ     -0.0019841140     0.0023479783    -0.0028119794     0.0067417549     0.0099215924
  118  C  8 XY      0.0023240433     0.0004571198    -0.0003967494    -0.0055195877    -0.0032585629
  119  C  8 XZ     -0.0011581189    -0.0024574086    -0.0015421857    -0.0026332045    -0.0040360425
  120  C  8 YZ     -0.0001474370    -0.0017829521     0.0039496773    -0.0013271395    -0.0017530288
  121  N  9  S      0.0821606479     0.0937135987     0.0125031561     0.0024821516     0.0231573626
  122  N  9  S      0.1735258430     0.1978842377     0.0246336255     0.0053519788     0.0480490912
  123  N  9  S      0.1936157273     0.2202824456     0.0609925690    -0.0063859303     0.0821181451
  124  N  9  X     -0.2270419849    -0.1695790637    -0.1376358250     0.0581077918     0.0051065020
  125  N  9  Y     -0.1263693711    -0.1409326247     0.0367820434     0.1122415804     0.0423752996
  126  N  9  Z      0.1217506936     0.2464807773    -0.0151132684     0.1820096437     0.2113500146
  127  N  9  X      0.1246900771     0.0934281465     0.0717694167    -0.0322832379    -0.0067987791
  128  N  9  Y      0.0697875186     0.0770947284    -0.0260832210    -0.0610207175    -0.0281402745
  129  N  9  Z     -0.0655179843    -0.1355899245     0.0135834023    -0.1048106412    -0.1157135965
  130  N  9 XX     -0.0030469687     0.0046157105    -0.0083864808     0.0057195036     0.0057057778
  131  N  9 YY      0.0058070198     0.0070417923     0.0050391906     0.0084308361     0.0077464313
  132  N  9 ZZ      0.0061440726    -0.0015818881     0.0039831792    -0.0139541167    -0.0114675919
  133  N  9 XY     -0.0100658941    -0.0075273777    -0.0026517995     0.0079507676     0.0040524181
  134  N  9 XZ      0.0106229669     0.0129923748     0.0042914931     0.0059241132     0.0080046706
  135  N  9 YZ      0.0056969774     0.0107252725    -0.0034562223     0.0017399454     0.0047455939
  136  C 10  S     -0.0026316856     0.0083337290     0.0030221497    -0.0025548781     0.0054519740
  137  C 10  S      0.0066802201    -0.0189830535    -0.0076032856     0.0068560080    -0.0131419547
  138  C 10  S      0.0088469477    -0.0062953815    -0.0306793382     0.0257459413    -0.0069491410
  139  C 10  X      0.0413465724    -0.0863866626    -0.0453260260     0.0029848958     0.1723684152
  140  C 10  Y     -0.0254669755     0.0407467299    -0.1967398647    -0.0682443205     0.0274324731
  141  C 10  Z      0.1509750874    -0.0552670920     0.0016407454     0.0256236312    -0.0332308039
  142  C 10  X     -0.0065122003    -0.0305510155    -0.0317913337    -0.0463455351     0.0686038939
  143  C 10  Y      0.0056791579    -0.0026918677    -0.0737626122    -0.0106338446     0.0247595873
  144  C 10  Z      0.0906489588    -0.0320712125    -0.0034083829     0.0231400661    -0.0144444174
  145  C 10 XX      0.0009315627    -0.0015821596    -0.0063859906    -0.0022718664     0.0063585581
  146  C 10 YY      0.0010962179    -0.0006136907     0.0036705455     0.0020256226    -0.0096509972
  147  C 10 ZZ     -0.0002702724    -0.0007782960     0.0000445463     0.0008836195     0.0000299279
  148  C 10 XY      0.0028349929    -0.0099207006     0.0069601824     0.0068241280     0.0058501645
  149  C 10 XZ      0.0037496214    -0.0011372630    -0.0009192708     0.0000517909    -0.0025768215
  150  C 10 YZ     -0.0048192414     0.0043243078    -0.0011733032    -0.0023964386    -0.0009131021
  151  C 11  S      0.0061548889    -0.0081008291     0.0014539252     0.0032823587    -0.0070951358
  152  C 11  S     -0.0128445585     0.0192594809    -0.0101271372    -0.0103222510     0.0176366650
  153  C 11  S      0.0004145680     0.0382666895     0.0441942527     0.0388157921    -0.0119272645
  154  C 11  X      0.0098490391     0.0923932725     0.0202260901    -0.0151329228    -0.1619531634
  155  C 11  Y      0.0393033480    -0.0928937142     0.1528815663     0.0898796527    -0.0152891692
  156  C 11  Z      0.1391069411    -0.0774975321    -0.0582433195     0.0127362126     0.0397573540
  157  C 11  X     -0.0022373007     0.0428677494    -0.0137498575    -0.0201611896    -0.0551828377
  158  C 11  Y     -0.0021971989    -0.0593828751     0.0316349625     0.0267860609     0.0048806429
  159  C 11  Z      0.0793629257    -0.0419751060    -0.0230952169     0.0079310683     0.0080032118
  160  C 11 XX     -0.0026132178     0.0007111879    -0.0115624528    -0.0037841785     0.0083836475
  161  C 11 YY     -0.0002892998     0.0012748737     0.0153883649     0.0047405073    -0.0075643695
  162  C 11 ZZ      0.0015211653    -0.0001014547    -0.0011205652    -0.0003519188     0.0013606957
  163  C 11 XY      0.0002157425    -0.0054426669     0.0098498588     0.0045287596     0.0032712959
  164  C 11 XZ     -0.0017079000     0.0015544140     0.0017131990     0.0004348167    -0.0018497667
  165  C 11 YZ     -0.0067843931     0.0041578337    -0.0024026336    -0.0028643856    -0.0005371749
  166  C 12  S      0.0003094168    -0.0055506341     0.0061844608    -0.0043173438     0.0102585382
  167  C 12  S     -0.0010601176     0.0144380509    -0.0083334680     0.0083484372    -0.0262785324
  168  C 12  S      0.0035614681     0.0069459487    -0.0614549483    -0.0083806701     0.0067547525
  169  C 12  X     -0.0067718460     0.1008899707     0.0714567608    -0.0622417815    -0.0733491168
  170  C 12  Y      0.0717530875    -0.0978676013     0.1680055154     0.0950114083    -0.0424630396
  171  C 12  Z      0.1405741702    -0.0770747679    -0.0663872387     0.0247952828     0.0353446380
  172  C 12  X      0.0069473469     0.0390650513     0.0006485425    -0.0249194815    -0.0160677215
  173  C 12  Y      0.0247797256    -0.0527322477     0.0706330574     0.0351896083    -0.0050576223
  174  C 12  Z      0.0746415427    -0.0393467492    -0.0242182962     0.0127225785     0.0132665611
  175  C 12 XX      0.0021738993    -0.0045994928    -0.0149006035     0.0006171593     0.0084083560
  176  C 12 YY      0.0012873846     0.0028602046     0.0105933744     0.0021808129    -0.0093665404
  177  C 12 ZZ     -0.0028182654     0.0016665891     0.0000322008     0.0000306064    -0.0010882897
  178  C 12 XY      0.0037909171    -0.0076791536     0.0003383708     0.0051325059     0.0052751782
  179  C 12 XZ      0.0056926166    -0.0009622256     0.0016251721     0.0005325246    -0.0023801176
  180  C 12 YZ      0.0009428024     0.0006007793    -0.0014857198    -0.0014159444    -0.0003733509
  181  C 13  S      0.0012164683     0.0026340412     0.0005392537     0.0035992325    -0.0048247578
  182  C 13  S     -0.0042967309    -0.0042214314    -0.0085868555    -0.0110424069     0.0128952389
  183  C 13  S      0.0030787634    -0.0534178591     0.0789928022     0.0217640091     0.0069451612
  184  C 13  X      0.0612926523    -0.1440940871    -0.0939930373     0.0569987041     0.1117616812
  185  C 13  Y     -0.0407886553     0.0737035357    -0.1670440478    -0.0835911390     0.0355243901
  186  C 13  Z      0.1331756641    -0.0431477482     0.0003284942     0.0230771974    -0.0059291801
  187  C 13  X      0.0314244329    -0.0585518679    -0.0305167368     0.0218249206     0.0461811509
  188  C 13  Y     -0.0082350028     0.0065953535    -0.0266813536    -0.0162217487     0.0103509096
  189  C 13  Z      0.0737535490    -0.0244511843    -0.0127283989     0.0133201598     0.0013855135
  190  C 13 XX     -0.0012950739    -0.0007810592    -0.0130803946    -0.0027671297     0.0064133660
  191  C 13 YY      0.0034017891    -0.0015397592     0.0169182552     0.0034638462    -0.0061413187
  192  C 13 ZZ     -0.0018680429     0.0004736966    -0.0005635322    -0.0008976856     0.0005222790
  193  C 13 XY      0.0055765799    -0.0095846235     0.0077744812     0.0068498966     0.0009388344
  194  C 13 XZ      0.0010239615     0.0004235384     0.0015874014     0.0001745118    -0.0009902911
  195  C 13 YZ      0.0052159399    -0.0008971058    -0.0055727561    -0.0008648863     0.0013847870
  196  C 14  S      0.0000321012     0.0026346121     0.0012566026    -0.0050386446     0.0013938163
  197  C 14  S      0.0018967503    -0.0123939937     0.0007688814     0.0145824184    -0.0008653895
  198  C 14  S     -0.0118531092     0.0611237688    -0.0375967147    -0.0120423389    -0.0357429014
  199  C 14  X      0.0011081153     0.1116674447     0.0860484343    -0.0349783394    -0.1026010375
  200  C 14  Y      0.0595876155    -0.0950203154     0.1872188215     0.0944596910    -0.0384531207
  201  C 14  Z      0.1312916037    -0.0798483740    -0.0769478849     0.0235444495     0.0492352694
  202  C 14  X      0.0095041035     0.0140740221     0.0495443525    -0.0034223227    -0.0292247190
  203  C 14  Y      0.0190667772    -0.0120198512     0.0614816636     0.0272184047    -0.0262078691
  204  C 14  Z      0.0706581206    -0.0386841021    -0.0378224379     0.0117097407     0.0233623575
  205  C 14 XX     -0.0033972019     0.0012820402    -0.0082616433    -0.0026473081     0.0039524156
  206  C 14 YY      0.0011916877     0.0024199956     0.0065720833     0.0014957478    -0.0060843479
  207  C 14 ZZ      0.0012054114    -0.0018997403     0.0000485179     0.0012889898     0.0006288578
  208  C 14 XY      0.0054796957    -0.0145411221     0.0073889035     0.0086951916     0.0059112192
  209  C 14 XZ     -0.0046391269     0.0032890042     0.0025731870    -0.0010015606    -0.0023580999
  210  C 14 YZ      0.0036964800     0.0002095219    -0.0037288070    -0.0010792953    -0.0000045804
  211  C 15  S     -0.0035612116     0.0031737427    -0.0005340515    -0.0018792321     0.0066416032
  212  C 15  S      0.0072978425    -0.0033288938     0.0053169979     0.0043059172    -0.0197592841
  213  C 15  S      0.0062840607    -0.0777080428    -0.0155363521     0.0070321651     0.0309077247
  214  C 15  X      0.0410056136    -0.1180594296    -0.0506722972     0.0250653443     0.1371911234
  215  C 15  Y     -0.0289117541     0.0845361763    -0.2083178743    -0.0907274194     0.0183412967
  216  C 15  Z      0.1348798716    -0.0520474026    -0.0064510698     0.0287812791    -0.0151417669
  217  C 15  X      0.0218162722    -0.0134947671    -0.0078836624     0.0083649960     0.0346513523
  218  C 15  Y     -0.0086870634     0.0299736181    -0.0759693598    -0.0314932965    -0.0042330295
  219  C 15  Z      0.0736031041    -0.0367890874    -0.0122987605     0.0172044383     0.0038492516
  220  C 15 XX     -0.0020551744    -0.0038367370    -0.0109205424    -0.0024246655     0.0100354253
  221  C 15 YY      0.0002886018     0.0025764643     0.0100726426     0.0023329373    -0.0097747624
  222  C 15 ZZ      0.0029928835    -0.0015243219    -0.0006047456     0.0007483852    -0.0003109071
  223  C 15 XY      0.0016476252    -0.0090311016     0.0019070028     0.0043273791     0.0062299564
  224  C 15 XZ     -0.0063486906     0.0050730951     0.0042824722    -0.0009117950    -0.0039088299
  225  C 15 YZ     -0.0017368830     0.0023658502    -0.0011736638    -0.0016237432    -0.0010124521
  226  H 16  S     -0.0732441194     0.0110672912     0.0909315735    -0.1033480705     0.0743196529
  227  H 16  S     -0.0265932145    -0.0015235575     0.0362101326    -0.0479449932     0.0362667591
  228  H 17  S     -0.0215526600     0.0799599698     0.0217874524     0.0596244821    -0.0219566654
  229  H 17  S     -0.0092519270     0.0357110837     0.0081114782     0.0272356302    -0.0095887104
  230  H 18  S      0.0241660176    -0.0521251795    -0.0335083936    -0.0585377607     0.0324516408
  231  H 18  S      0.0117353300    -0.0240439589    -0.0164196275    -0.0282419368     0.0156488403
  232  H 19  S     -0.0063704424    -0.0348339857    -0.0478815210     0.1684002280    -0.0433856190
  233  H 19  S     -0.0028407753    -0.0159202575    -0.0276059549     0.0767496190    -0.0239459474
  234  H 20  S     -0.0466421710    -0.0662126968     0.0847894274    -0.0211422605     0.0453640739
  235  H 20  S     -0.0225237775    -0.0282207507     0.0388825041    -0.0079088797     0.0206315349
  236  H 21  S      0.1154778036    -0.0094219976    -0.0612818946    -0.0435097619    -0.0795116490
  237  H 21  S      0.0547332094    -0.0070720153    -0.0270797709    -0.0236170223    -0.0413066680
  238  H 22  S      0.0194297230    -0.0416791673     0.1717436870     0.0721227974    -0.0583036591
  239  H 22  S      0.0331379395    -0.0085766112     0.0937630329     0.0249439062    -0.0303669457
  240  H 23  S      0.0165113748    -0.0805343454    -0.1268912830     0.0306455222     0.0952024222
  241  H 23  S      0.0054125773    -0.0381683397    -0.0538883881     0.0088291755     0.0576762209
  242  H 24  S      0.0424214914    -0.0456818158     0.1877601488     0.0660825278    -0.0584365453
  243  H 24  S      0.0210907865    -0.0226900313     0.0936830277     0.0346543537    -0.0304422190
  244  H 25  S     -0.0507958278     0.1485030409    -0.0718278223    -0.0886686941    -0.0528289529
  245  H 25  S     -0.0246253102     0.0735514167    -0.0363780794    -0.0449405056    -0.0271834116
  246  H 26  S      0.0068456037    -0.0837085033    -0.0985722977    -0.0025721084     0.1324679157
  247  H 26  S      0.0016582392    -0.0413354156    -0.0487629389    -0.0000549245     0.0672946232

                         46               47               48               49               50
                   -0.3829847387    -0.3575960488    -0.3150820427    -0.2864975219    -0.2817130850
    1  C  1  S     -0.0071926808    -0.0110794204     0.0101947868     0.0181810908     0.0006890897
    2  C  1  S      0.0186949545     0.0270914438    -0.0253308459    -0.0474840203     0.0005604856
    3  C  1  S     -0.0263109756    -0.0261743209    -0.0360108098    -0.0782994826    -0.0493660625
    4  C  1  X     -0.1394706829    -0.0280849248    -0.0263473230     0.1268119583     0.0065898421
    5  C  1  Y      0.0383004082     0.1150113847    -0.0438325639     0.0630514480     0.0047250570
    6  C  1  Z      0.1043934820    -0.0278030238    -0.1792437232    -0.0069116833    -0.0025863585
    7  C  1  X     -0.0722200389    -0.0281672646    -0.0279690832     0.0618450545     0.0212748631
    8  C  1  Y      0.0452672583     0.0138630108    -0.0269962600     0.0227515008    -0.0083344714
    9  C  1  Z      0.0470611436     0.0173815648    -0.1251228237     0.0150698149    -0.0026487393
   10  C  1 XX      0.0062779042    -0.0034774490    -0.0054260778    -0.0037986594    -0.0004749437
   11  C  1 YY     -0.0045001064     0.0043086194    -0.0038298210    -0.0030307522    -0.0004326245
   12  C  1 ZZ      0.0025837677     0.0022847865     0.0042885446    -0.0033601697     0.0006160694
   13  C  1 XY      0.0048836114     0.0047899751    -0.0003819912     0.0021041969    -0.0006624784
   14  C  1 XZ     -0.0062146908     0.0000968507    -0.0072373167     0.0075857156    -0.0001323336
   15  C  1 YZ      0.0017690877    -0.0026306621     0.0042684949    -0.0050687864    -0.0014311333
   16  C  2  S      0.0131103022    -0.0008511033     0.0189533539     0.0157842323     0.0016385088
   17  C  2  S     -0.0338843212     0.0028419613    -0.0458260639    -0.0422134827    -0.0032443888
   18  C  2  S      0.0031076960     0.0532044556    -0.0694877339    -0.0164852526     0.0179818558
   19  C  2  X      0.0775013941     0.0882242869     0.0295825863     0.0963766353     0.0022372758
   20  C  2  Y      0.0265431186    -0.1002608963    -0.0574271132    -0.0712714304    -0.0071335027
   21  C  2  Z      0.0031431287     0.0016851479    -0.0730776226    -0.0098070844    -0.0011701378
   22  C  2  X      0.0385089907     0.1006157066     0.0201191803     0.0694137485    -0.0036252482
   23  C  2  Y      0.0245454425    -0.0836160720    -0.0490125992    -0.0826858022    -0.0181723436
   24  C  2  Z     -0.0095824261    -0.0078485853    -0.0384183016    -0.0049147181     0.0024238725
   25  C  2 XX      0.0016155740    -0.0155295370    -0.0042742470    -0.0039358683    -0.0007180272
   26  C  2 YY     -0.0011487388     0.0106618897     0.0041170910    -0.0037041062     0.0004732585
   27  C  2 ZZ     -0.0078861274     0.0042711513    -0.0083867600    -0.0018061023    -0.0004535172
   28  C  2 XY      0.0111140844     0.0060423408     0.0040797785    -0.0017122511    -0.0001070376
   29  C  2 XZ      0.0044911787     0.0041854439    -0.0006477088     0.0041458288     0.0001743861
   30  C  2 YZ     -0.0058721002    -0.0104697512     0.0054807583    -0.0001178055     0.0000116522
   31  C  3  S      0.0003163199     0.0048787791    -0.0093015652    -0.0015903754     0.0014503011
   32  C  3  S     -0.0018957036    -0.0081703144     0.0177202341     0.0019661271    -0.0051024691
   33  C  3  S     -0.0031175129    -0.0749269438     0.0648958415     0.0419317719     0.0247690047
   34  C  3  X      0.1962654454     0.0045090465     0.0246189991    -0.0717957396    -0.0082241244
   35  C  3  Y      0.0845096683    -0.0554159045     0.0456114893     0.0300215211     0.0092466122
   36  C  3  Z      0.0033587096     0.0019030598     0.0992791522     0.0570211202    -0.0064751509
   37  C  3  X      0.1186819815     0.0059999579     0.0080914997    -0.0500599949     0.0107748213
   38  C  3  Y      0.0343995863    -0.0386192709     0.0376744494     0.0423449253     0.0212098107
   39  C  3  Z      0.0064896817     0.0074555264     0.0598695258     0.0438177736    -0.0174737208
   40  C  3 XX      0.0028678631     0.0003385411    -0.0132469179    -0.0139293593    -0.0004183182
   41  C  3 YY     -0.0023732796    -0.0005441412     0.0104596567     0.0078946257    -0.0004282457
   42  C  3 ZZ     -0.0015881247    -0.0010420381     0.0068486875     0.0069242466    -0.0004076039
   43  C  3 XY      0.0014860999     0.0041049658    -0.0022116782    -0.0007336415    -0.0001779885
   44  C  3 XZ     -0.0087896381     0.0014130837    -0.0050384558     0.0048547234     0.0006471719
   45  C  3 YZ      0.0052534906    -0.0045196557     0.0001153262     0.0004596190     0.0003298167
   46  C  4  S      0.0075523652    -0.0006466892     0.0172287677     0.0015935184    -0.0016881960
   47  C  4  S     -0.0250410781     0.0020900903    -0.0409497198    -0.0045211622     0.0042260880
   48  C  4  S      0.0670218233     0.0236999935    -0.0465022997    -0.0129519949     0.0000916197
   49  C  4  X     -0.0711835000    -0.0376979486     0.0384844913     0.2233205077     0.0145440321
   50  C  4  Y     -0.0574088155     0.0019073468    -0.0270673977    -0.0762112035    -0.0067690693
   51  C  4  Z     -0.1099711486     0.0515037552    -0.1816637579    -0.2195288303    -0.0046512530
   52  C  4  X     -0.0121326213    -0.0142899729     0.0423698799     0.1661428777     0.0028164316
   53  C  4  Y      0.0099849902    -0.0015616627    -0.0246078866    -0.0532646346    -0.0038659972
   54  C  4  Z     -0.0485326869     0.0378052972    -0.1210587859    -0.1615692494    -0.0049777239
   55  C  4 XX     -0.0005450638     0.0003385581    -0.0042096278    -0.0035441769     0.0001068328
   56  C  4 YY      0.0054979613     0.0038228674    -0.0042148031    -0.0075885177    -0.0003117751
   57  C  4 ZZ     -0.0091568289    -0.0033296669     0.0012287787     0.0107534523     0.0010145802
   58  C  4 XY      0.0088566452    -0.0019631950     0.0062798306     0.0121633824     0.0008993914
   59  C  4 XZ     -0.0052420110     0.0006603803    -0.0042016326    -0.0031669008     0.0000874447
   60  C  4 YZ      0.0054100544     0.0021000512    -0.0029118130    -0.0082699887    -0.0002480943
   61  C  5  S     -0.0075743011    -0.0115651305     0.0057914888     0.0079405517     0.0014794531
   62  C  5  S      0.0229287135     0.0279983757    -0.0133366881    -0.0204599525    -0.0029783108
   63  C  5  S     -0.0751950582     0.0116969975    -0.0214090006    -0.0388837080    -0.0007394707
   64  C  5  X      0.1205526364    -0.0172641774     0.0821071822     0.2081865726     0.0093787434
   65  C  5  Y      0.0528787228     0.0645104521    -0.0811271417    -0.1078333472    -0.0024424311
   66  C  5  Z      0.0827020851     0.1009233303    -0.1040957379    -0.2361076674    -0.0142826001
   67  C  5  X      0.0321918928    -0.0245548805     0.0614175498     0.1542998313     0.0097793162
   68  C  5  Y      0.0405885018     0.0341026831    -0.0532266098    -0.0828923079    -0.0009053420
   69  C  5  Z      0.0135463727     0.0497891330    -0.0745431667    -0.1721642884    -0.0089968743
   70  C  5 XX      0.0016038400    -0.0014397637    -0.0018584074    -0.0022971782    -0.0001574829
   71  C  5 YY      0.0076380324     0.0017855556     0.0042532055     0.0053667696     0.0000077580
   72  C  5 ZZ     -0.0060347663     0.0046209820    -0.0046590521    -0.0066257938    -0.0002320566
   73  C  5 XY      0.0082965587     0.0034676584    -0.0042336285    -0.0128600173    -0.0008318237
   74  C  5 XZ     -0.0033987338     0.0001588242     0.0012330719     0.0055527283     0.0004297471
   75  C  5 YZ      0.0078976918     0.0018245903     0.0063583114     0.0091327892     0.0003230027
   76  C  6  S      0.0035270342     0.0139127965    -0.0071609548    -0.0047823692     0.0007132769
   77  C  6  S     -0.0099661014    -0.0335537865     0.0133374228     0.0046901068    -0.0016634311
   78  C  6  S      0.0304465259     0.0021942382     0.0666219858     0.1021222524    -0.0069588559
   79  C  6  X     -0.1437527782    -0.1583750375    -0.0309052220    -0.0373944977    -0.0013638028
   80  C  6  Y     -0.0005308752    -0.0037867141     0.0174954170     0.0235974895     0.0030045285
   81  C  6  Z     -0.1439551194     0.0595120256     0.0658287766     0.0792026930     0.0024377285
   82  C  6  X     -0.0919979711    -0.0667924863    -0.0119103681    -0.0183395284     0.0029685658
   83  C  6  Y     -0.0201462438    -0.0151252191    -0.0010593935    -0.0083252211     0.0071587123
   84  C  6  Z     -0.0683974437     0.0185686838     0.0451479098     0.0612045846     0.0023425551
   85  C  6 XX      0.0003354208    -0.0018090124    -0.0097986348    -0.0161011164    -0.0010484823
   86  C  6 YY      0.0034292241    -0.0041045170     0.0069110943     0.0078033558     0.0004379426
   87  C  6 ZZ     -0.0054155909    -0.0003834769     0.0059755923     0.0098209606     0.0002891821
   88  C  6 XY      0.0056204134     0.0044356486    -0.0001363677     0.0002830937    -0.0000940438
   89  C  6 XZ      0.0030787718     0.0039747064    -0.0006679871     0.0014835878     0.0000669582
   90  C  6 YZ      0.0036520798    -0.0011879600    -0.0022436582    -0.0003072594    -0.0001462167
   91  C  7  S      0.0039695020     0.0053657891    -0.0265051210    -0.0283638468    -0.0019101774
   92  C  7  S     -0.0073249393    -0.0186731915     0.0672500166     0.0782784106     0.0046021589
   93  C  7  S     -0.0294990604     0.0296617749     0.0122493805    -0.0244980060    -0.0047357428
   94  C  7  X     -0.0551334427     0.0673407001     0.0136290889    -0.0307834508    -0.0000053613
   95  C  7  Y     -0.0815525175     0.0740749526    -0.0627486057    -0.0298321759    -0.0026095127
   96  C  7  Z      0.0868330411    -0.0190235871    -0.0910070041    -0.0983660990    -0.0035083483
   97  C  7  X     -0.0298237356     0.0371511885     0.0066432690    -0.0216438281    -0.0039804504
   98  C  7  Y     -0.0420500424     0.0279906889    -0.0244764804     0.0045882134     0.0025515002
   99  C  7  Z      0.0545243166    -0.0286406809    -0.0204731867    -0.0068572730     0.0006259345
  100  C  7 XX      0.0047435568    -0.0027591771    -0.0031890401    -0.0010271752    -0.0000291705
  101  C  7 YY     -0.0014778915    -0.0026579348     0.0109492335     0.0111691404     0.0004502247
  102  C  7 ZZ     -0.0039175343     0.0017731465     0.0040394690     0.0045732228     0.0003417390
  103  C  7 XY     -0.0093786511     0.0004783032    -0.0029203920    -0.0020535623     0.0001658707
  104  C  7 XZ     -0.0009114314     0.0093298252    -0.0014906713    -0.0047807839    -0.0000867110
  105  C  7 YZ      0.0043149978    -0.0017061773    -0.0039265387    -0.0047081500     0.0000831644
  106  C  8  S     -0.0044382723    -0.0029030621    -0.0020115900    -0.0018298177     0.0012045810
  107  C  8  S      0.0117937980     0.0080295660     0.0019822558     0.0039854404    -0.0031190343
  108  C  8  S      0.0038395647    -0.0029966714     0.0340001497     0.0133586463     0.0173647507
  109  C  8  X      0.0304126035    -0.2447865811     0.0032056060    -0.0205724725    -0.0063919275
  110  C  8  Y      0.0613779090     0.2282646831     0.0656212426     0.0155343769     0.0147741096
  111  C  8  Z      0.2001613968    -0.0394608179     0.0770961272     0.0003025748     0.0040187980
  112  C  8  X      0.0458443867    -0.1241801051    -0.0021939658    -0.0225814658     0.0026829123
  113  C  8  Y      0.0609376221     0.1729627637     0.0425335778     0.0281897478     0.0106746856
  114  C  8  Z      0.0881111273    -0.0515198527     0.0475000591    -0.0028953601    -0.0030932696
  115  C  8 XX      0.0052517348    -0.0215028054    -0.0000251328    -0.0049188515    -0.0010461682
  116  C  8 YY      0.0066454186     0.0194426994     0.0093286084     0.0055240717     0.0018512859
  117  C  8 ZZ     -0.0059119293     0.0039988414    -0.0078244572     0.0018516528    -0.0009800340
  118  C  8 XY      0.0061444270     0.0031945460     0.0061190522     0.0022274710     0.0001655308
  119  C  8 XZ      0.0027160781     0.0095796255     0.0043743414     0.0022029887     0.0006923826
  120  C  8 YZ      0.0001574148    -0.0145800669    -0.0015025116    -0.0050586917    -0.0005391057
  121  N  9  S      0.0144948729     0.0005149950    -0.0003694789     0.0001510613    -0.0009013986
  122  N  9  S      0.0302184175     0.0026140061    -0.0005218594     0.0010371633    -0.0015639253
  123  N  9  S      0.0351259548    -0.0315821305    -0.0054239616    -0.0087192017    -0.0145035362
  124  N  9  X     -0.1143052490     0.2671285976    -0.0086573360     0.0432189039     0.0098858512
  125  N  9  Y     -0.1331686711    -0.2813704672    -0.1070127459    -0.0497543492    -0.0211829355
  126  N  9  Z     -0.1144094625     0.0566104199    -0.0889073522     0.0072335957    -0.0070314952
  127  N  9  X      0.0640773039    -0.1518402198     0.0067239055    -0.0254559481    -0.0031969716
  128  N  9  Y      0.0755985444     0.1711876109     0.0690448622     0.0333074916     0.0154263551
  129  N  9  Z      0.0645167437    -0.0392140412     0.0547256896    -0.0069200123     0.0022400207
  130  N  9 XX     -0.0058913505     0.0211531253    -0.0006777852     0.0023995131     0.0006373328
  131  N  9 YY     -0.0055940187    -0.0169717367    -0.0057465723    -0.0021528760    -0.0010661497
  132  N  9 ZZ      0.0125562284    -0.0037294615     0.0062744103    -0.0002860683     0.0003515640
  133  N  9 XY     -0.0096708467    -0.0028577006    -0.0048330145    -0.0007135369    -0.0007046502
  134  N  9 XZ     -0.0015031384    -0.0086032932    -0.0031548308    -0.0007127043    -0.0005874158
  135  N  9 YZ      0.0004734262     0.0139444595     0.0011395052     0.0019866455     0.0006181503
  136  C 10  S      0.0057400892     0.0087193832    -0.0010395810    -0.0020159340    -0.0004233056
  137  C 10  S     -0.0118535897    -0.0185928061     0.0013555110     0.0021452225    -0.0000838342
  138  C 10  S      0.0089589336    -0.0076770214     0.0063659411     0.0125407712     0.0249761832
  139  C 10  X      0.1572530762     0.0086834462    -0.0528552047     0.0074068860    -0.0009709499
  140  C 10  Y      0.0010888538    -0.0971933406    -0.0230656911     0.0128425116     0.0014290548
  141  C 10  Z     -0.0490597668     0.0068491062    -0.2366643048     0.1777135773     0.0143720536
  142  C 10  X      0.0331272830     0.0286625271    -0.0289499779     0.0202639776     0.0081734997
  143  C 10  Y      0.0156925123    -0.0295711681     0.0001787783     0.0273744778    -0.0052572136
  144  C 10  Z     -0.0199767200    -0.0101227034    -0.1579602255     0.1140613112     0.0053669827
  145  C 10 XX      0.0043484088    -0.0056904037     0.0019623162    -0.0038579222    -0.0052911525
  146  C 10 YY     -0.0076500068     0.0033120945    -0.0011161660     0.0059476474    -0.0023523496
  147  C 10 ZZ      0.0002909391    -0.0011112662    -0.0003077671    -0.0007597006     0.0077465526
  148  C 10 XY      0.0071491762     0.0056227034    -0.0008380265    -0.0011497696    -0.0043379100
  149  C 10 XZ     -0.0053458597     0.0010046128     0.0027853380     0.0033217520    -0.0128224404
  150  C 10 YZ      0.0029477241    -0.0014316898    -0.0032914253    -0.0008213948    -0.0138183728
  151  C 11  S     -0.0048603073    -0.0072413832    -0.0010413291     0.0072325154    -0.0003081161
  152  C 11  S      0.0150339067     0.0116124766     0.0030304728    -0.0166905953     0.0012638767
  153  C 11  S     -0.0206218663     0.0075339114    -0.0014248468    -0.0304900593    -0.0107430373
  154  C 11  X     -0.1575991286     0.0087687841    -0.0138214780     0.0536760396    -0.0556026002
  155  C 11  Y     -0.0247737550     0.1059660233    -0.0024380742     0.0116514311    -0.0261182656
  156  C 11  Z     -0.0078923817    -0.0089794351    -0.0682501077     0.0847926304    -0.2834050761
  157  C 11  X     -0.0752613760     0.0198853797     0.0036000961     0.0377338887    -0.0311103071
  158  C 11  Y     -0.0073539281     0.0672595675    -0.0073025388     0.0118701902    -0.0102080035
  159  C 11  Z     -0.0045571333     0.0020137467    -0.0514665468     0.0658473041    -0.2058897969
  160  C 11 XX      0.0066357719    -0.0034443422     0.0047317509    -0.0046404979    -0.0032033937
  161  C 11 YY     -0.0058894271     0.0084090703    -0.0001523092     0.0000582236     0.0019644045
  162  C 11 ZZ      0.0009271674     0.0002141269    -0.0039158951     0.0020090174     0.0014999278
  163  C 11 XY      0.0039454925     0.0067604660     0.0007549291    -0.0019991684     0.0007264817
  164  C 11 XZ     -0.0030761699    -0.0001506721     0.0124633888    -0.0077350192    -0.0085155720
  165  C 11 YZ      0.0029666990    -0.0012576255    -0.0034949615     0.0010078198     0.0088240777
  166  C 12  S      0.0040070401    -0.0065082323     0.0017268759    -0.0053542641    -0.0013097061
  167  C 12  S     -0.0130533324     0.0163772578    -0.0041269704     0.0120780277     0.0026249835
  168  C 12  S      0.0096479756     0.0107782490    -0.0023859166     0.0255831091    -0.0025163154
  169  C 12  X     -0.1130708212     0.0051200659    -0.0072902089     0.0195432531     0.0623285652
  170  C 12  Y     -0.0233922877     0.0860306835    -0.0097782074     0.0303370991     0.0357306508
  171  C 12  Z     -0.0215923860    -0.0225690041    -0.0609278928     0.0520824024     0.2959000499
  172  C 12  X     -0.0316929640    -0.0033391617    -0.0084159069     0.0152887030     0.0386398426
  173  C 12  Y     -0.0087965948     0.0449939050     0.0116409898     0.0255764080     0.0185114074
  174  C 12  Z     -0.0200952760    -0.0090950823    -0.0479095940     0.0371770646     0.2203537448
  175  C 12 XX      0.0080178262    -0.0022136653     0.0006365965    -0.0012985463     0.0028855532
  176  C 12 YY     -0.0075487041     0.0037876883    -0.0026493092     0.0034797847    -0.0010577517
  177  C 12 ZZ      0.0004431304     0.0010423409     0.0011270229    -0.0005253186    -0.0013890249
  178  C 12 XY      0.0073480056     0.0021072720    -0.0026748486     0.0018113639    -0.0010005199
  179  C 12 XZ     -0.0058523114    -0.0002069717     0.0037075487    -0.0014011485     0.0076386211
  180  C 12 YZ      0.0006423902    -0.0002738798    -0.0133302811     0.0094051201    -0.0075758928
  181  C 13  S     -0.0000309864     0.0030288275    -0.0006719799     0.0016015850     0.0002418038
  182  C 13  S      0.0012329414    -0.0082149393     0.0013995170    -0.0034298591    -0.0008197210
  183  C 13  S     -0.0009216497     0.0220376297     0.0099304374    -0.0034657425     0.0058078803
  184  C 13  X      0.1000921781     0.0023897685     0.0308034937    -0.0244183867     0.0595897858
  185  C 13  Y     -0.0033246745    -0.0557733513     0.0193425332    -0.0184246812     0.0278643775
  186  C 13  Z     -0.0953108724    -0.0144187288     0.1599043369    -0.1031677317     0.2751175885
  187  C 13  X      0.0395934404     0.0041382826     0.0143606577    -0.0171311631     0.0463768969
  188  C 13  Y     -0.0052060645    -0.0151901017     0.0153199798    -0.0128554260     0.0238552604
  189  C 13  Z     -0.0512090194    -0.0126609297     0.1114262898    -0.0737646973     0.1991823419
  190  C 13 XX      0.0044795328    -0.0044214659     0.0043376658    -0.0040282246    -0.0036449283
  191  C 13 YY     -0.0065397236     0.0044347098     0.0005016721     0.0008183614     0.0015678450
  192  C 13 ZZ      0.0013834785    -0.0002149257    -0.0044873206     0.0028325854     0.0018956751
  193  C 13 XY      0.0012149825     0.0033568747     0.0013453362    -0.0007003427     0.0009145117
  194  C 13 XZ     -0.0031338452     0.0002381077     0.0109879264    -0.0074840748    -0.0091400047
  195  C 13 YZ     -0.0022273478    -0.0019896951     0.0011003029    -0.0000459854     0.0085304580
  196  C 14  S     -0.0000284695    -0.0036864190     0.0000879526    -0.0000006333    -0.0003115391
  197  C 14  S      0.0027217808     0.0097541066    -0.0003382322     0.0001098610     0.0005359956
  198  C 14  S     -0.0311232864    -0.0110215416     0.0000245488    -0.0020303090    -0.0066966095
  199  C 14  X     -0.1228900861     0.0043132670     0.0563245144    -0.0295934189    -0.0046027037
  200  C 14  Y     -0.0376991308     0.0627878532     0.0294502363    -0.0148274777    -0.0007117122
  201  C 14  Z     -0.0532143180    -0.0263191340     0.2572642004    -0.1681988274    -0.0213260389
  202  C 14  X     -0.0409375162     0.0117557446     0.0358754107    -0.0232695176    -0.0012506720
  203  C 14  Y     -0.0281592567     0.0239184735     0.0166490117    -0.0127491585    -0.0015742126
  204  C 14  Z     -0.0381571238    -0.0157386908     0.1784842472    -0.1209411727    -0.0170605235
  205  C 14 XX      0.0041612209    -0.0012609117    -0.0018959744     0.0008255221    -0.0049877392
  206  C 14 YY     -0.0053415355     0.0015288569     0.0008060338     0.0002114084    -0.0026295950
  207  C 14 ZZ      0.0000970630     0.0003948013     0.0010140115    -0.0009866885     0.0076309735
  208  C 14 XY      0.0064710314     0.0044971198     0.0003630754    -0.0003341381    -0.0042979725
  209  C 14 XZ      0.0009047291     0.0006840271    -0.0049179846     0.0034983459    -0.0125024710
  210  C 14 YZ     -0.0030216874    -0.0012494657     0.0047096804    -0.0016912219    -0.0138305361
  211  C 15  S      0.0042801829     0.0054987502     0.0004734590    -0.0032518427    -0.0003277534
  212  C 15  S     -0.0140009790    -0.0120176023    -0.0015903513     0.0074209863     0.0011046685
  213  C 15  S      0.0418245061     0.0019145870    -0.0053183669     0.0104482002     0.0037922623
  214  C 15  X      0.1015214308     0.0128388595     0.0315543034    -0.0288150996    -0.0624985374
  215  C 15  Y      0.0009734321    -0.0781174514     0.0142579993    -0.0017627210    -0.0326968388
  216  C 15  Z     -0.0907714340    -0.0026502460     0.1496718695    -0.0647540044    -0.2963893727
  217  C 15  X      0.0169418987    -0.0040949471     0.0222752575    -0.0197662256    -0.0491175196
  218  C 15  Y     -0.0038920548    -0.0276444966     0.0040290122    -0.0034177496    -0.0253654236
  219  C 15  Z     -0.0443261942    -0.0046301740     0.1017319552    -0.0474451623    -0.2129488798
  220  C 15 XX      0.0103792179    -0.0044650706    -0.0008177118    -0.0011767590     0.0029214980
  221  C 15 YY     -0.0081725950     0.0031623502    -0.0021969252     0.0033175741    -0.0010959980
  222  C 15 ZZ     -0.0017756671    -0.0009528378     0.0026019963    -0.0011379262    -0.0016723248
  223  C 15 XY      0.0067112896     0.0020619621    -0.0025757349     0.0013220606    -0.0006074217
  224  C 15 XZ     -0.0008011749     0.0010172734    -0.0008063564    -0.0006800115     0.0083004317
  225  C 15 YZ      0.0014853236    -0.0001500491    -0.0118087399     0.0090657142    -0.0076266271
  226  H 16  S     -0.0611920145     0.0394644978     0.0532992855     0.0375154748    -0.0069450856
  227  H 16  S     -0.0276819449     0.0238332518     0.0145637180     0.0285324650     0.0192372473
  228  H 17  S      0.1118547939     0.0083741766     0.0276024795     0.0010940215     0.0017263389
  229  H 17  S      0.0589734395     0.0028367814     0.0192480615     0.0008693757    -0.0049397505
  230  H 18  S     -0.1112873636    -0.0293823433    -0.0082053149     0.0172160405     0.0037728137
  231  H 18  S     -0.0553917091    -0.0153929497    -0.0047395552     0.0142551414     0.0031702185
  232  H 19  S      0.0223913389    -0.0131804233     0.0344002653     0.0412197403     0.0032705551
  233  H 19  S      0.0145822109     0.0088278974     0.0207792511     0.0255533768     0.0024131093
  234  H 20  S      0.0690046840    -0.0683076676    -0.0372026825    -0.0005555421    -0.0007665276
  235  H 20  S      0.0308047270    -0.0320933530    -0.0314569780    -0.0306407848    -0.0031638746
  236  H 21  S     -0.0139044824     0.0591948917    -0.0502369358    -0.0719132967    -0.0005521424
  237  H 21  S     -0.0036666361     0.0323616637    -0.0434516237    -0.0465356373    -0.0010926927
  238  H 22  S     -0.0511381246     0.0921602603     0.0046836336     0.0024589876     0.0024573937
  239  H 22  S     -0.0069078263     0.0004589440    -0.0043085318     0.0007446816    -0.0110979959
  240  H 23  S      0.1104182407    -0.0210626337    -0.0049913919    -0.0096447848    -0.0018048686
  241  H 23  S      0.0602951829    -0.0098802435     0.0082344553    -0.0005672017    -0.0098008370
  242  H 24  S     -0.0395603639     0.0531588014    -0.0002573822     0.0078300243     0.0010378941
  243  H 24  S     -0.0203482180     0.0294993306    -0.0012584776     0.0048702667     0.0018567403
  244  H 25  S     -0.0597282247    -0.0398791009     0.0003653730     0.0023407563    -0.0013098986
  245  H 25  S     -0.0314458509    -0.0227878737     0.0000708254     0.0016776521    -0.0008610869
  246  H 26  S      0.1162579924    -0.0173497915    -0.0012183941    -0.0119313512    -0.0009729886
  247  H 26  S      0.0585698240    -0.0064265625     0.0000963092    -0.0084950012     0.0007660268

                         51               52               53               54               55
                   -0.2238650741    -0.0828559365     0.0075396502     0.0168231048     0.0408032579
    1  C  1  S      0.0013467288    -0.0061104992    -0.0023682934    -0.0219517420     0.0082004019
    2  C  1  S     -0.0063352590     0.0150573994     0.0189007749     0.0516596533    -0.0246080533
    3  C  1  S      0.0430014577    -0.0035674469    -0.3132435048     0.1077057955     0.0422204310
    4  C  1  X      0.1280635844     0.1548802301    -0.0165915690    -0.0534783415     0.1359742557
    5  C  1  Y      0.1059171807     0.1496878840    -0.0096453826    -0.0115946627     0.1100525936
    6  C  1  Z      0.2573278573     0.3422908958     0.0197101194     0.0701280844     0.1545789997
    7  C  1  X      0.0627445095     0.1504379268     0.0834374681    -0.1216979867     0.2114982739
    8  C  1  Y      0.0665815888     0.1775258028    -0.1087857928    -0.0988179247     0.2554585301
    9  C  1  Z      0.1615289228     0.3837700813     0.0282246105     0.1782866168     0.1806750950
   10  C  1 XX     -0.0011275529     0.0013944490    -0.0007115159     0.0021751269    -0.0058391049
   11  C  1 YY      0.0110124324    -0.0065871494     0.0001359291     0.0039744473    -0.0008843260
   12  C  1 ZZ     -0.0111055805     0.0081175347     0.0033611067     0.0056369372     0.0011585738
   13  C  1 XY      0.0095978714    -0.0046611170    -0.0006714311     0.0022677953     0.0017035711
   14  C  1 XZ     -0.0056768059     0.0056685476    -0.0072175471    -0.0123469443    -0.0101037952
   15  C  1 YZ      0.0149507944    -0.0107444269     0.0000473463     0.0067480692     0.0143498980
   16  C  2  S      0.0009780172     0.0070120997     0.0146815671     0.0328667858    -0.0078696429
   17  C  2  S     -0.0050305585    -0.0162750682    -0.0342930511    -0.0866081085     0.0161809110
   18  C  2  S      0.0176205803    -0.0098450919     0.0482978410    -0.0411562970     0.0146215715
   19  C  2  X      0.1789594824    -0.1323112416     0.0299117139     0.0721720390    -0.0559601026
   20  C  2  Y      0.1725012129    -0.1436733848    -0.0041602360    -0.0205333928     0.0406772308
   21  C  2  Z      0.3358752177    -0.2697313132     0.0242930623     0.0039694786    -0.0209723198
   22  C  2  X      0.1324591755    -0.1505538631     0.0291361779     0.2125413284    -0.2326747536
   23  C  2  Y      0.1253504914    -0.1652957926    -0.1508473181    -0.1376388940     0.1315616453
   24  C  2  Z      0.2393122221    -0.3273611854     0.0773552134    -0.0103837634    -0.0677138827
   25  C  2 XX      0.0031909629    -0.0053935869     0.0009664372    -0.0019182008    -0.0102268103
   26  C  2 YY     -0.0094693586    -0.0161512359    -0.0044676425    -0.0114921293    -0.0050105085
   27  C  2 ZZ      0.0053955277     0.0179725362    -0.0033201875    -0.0036856703     0.0206908929
   28  C  2 XY     -0.0045616707    -0.0113419929    -0.0008575724     0.0018395578    -0.0140586947
   29  C  2 XZ      0.0069228245     0.0009960746    -0.0011220493     0.0028981198     0.0002276672
   30  C  2 YZ     -0.0092646632    -0.0133873865     0.0016133066    -0.0018566187    -0.0124584435
   31  C  3  S      0.0002413297     0.0004509570     0.0015229074    -0.0097218761    -0.0048300688
   32  C  3  S      0.0034333495     0.0045786536    -0.0129491239     0.0298360420     0.0200666500
   33  C  3  S     -0.0515831522    -0.0536268240     0.1529467582     0.0188425790    -0.0933791088
   34  C  3  X     -0.0021670172    -0.0202949580     0.0174875779     0.0351380475     0.0175947221
   35  C  3  Y     -0.0217977938    -0.0110887042     0.0163502244    -0.0017570213    -0.0101871015
   36  C  3  Z     -0.0291183876    -0.0133557209    -0.0252359358     0.0082466224     0.0011968095
   37  C  3  X     -0.0116286885    -0.0043592710     0.0824944701    -0.1032414872     0.1080785113
   38  C  3  Y     -0.0301480441    -0.0297020730     0.1249215642     0.0067862349    -0.0784769487
   39  C  3  Z     -0.0074192014     0.0185260343    -0.1069600216     0.0245944752     0.0199040496
   40  C  3 XX      0.0049279754     0.0151672726     0.0070867132     0.0223484074     0.0004081519
   41  C  3 YY     -0.0026254676    -0.0036653953    -0.0035545588    -0.0032562886     0.0010695602
   42  C  3 ZZ     -0.0018283451    -0.0107965514    -0.0064303537    -0.0130595759     0.0022847551
   43  C  3 XY      0.0032425472     0.0060221419    -0.0000302156     0.0020834234     0.0068799882
   44  C  3 XZ      0.0070277492     0.0119026892     0.0002520435    -0.0021724237     0.0122710628
   45  C  3 YZ      0.0008467966    -0.0048960718    -0.0029252505    -0.0081058250     0.0027104400
   46  C  4  S     -0.0126782088    -0.0211938562    -0.0066689946    -0.0040898079    -0.0213647162
   47  C  4  S      0.0322765195     0.0544481108     0.0203224254     0.0118188315     0.0615237028
   48  C  4  S      0.0169761047     0.0970511436    -0.0170883212    -0.0593618906     0.1723224440
   49  C  4  X      0.1129808171     0.0106335836    -0.0627304179    -0.2336520611     0.1617110958
   50  C  4  Y     -0.0305443050     0.0090713408     0.0184798559     0.0823818191    -0.0557099973
   51  C  4  Z     -0.0314964863     0.0838175041     0.0750284513     0.2197232335    -0.0909315481
   52  C  4  X      0.0806017853     0.0079796461    -0.1646992365    -0.4138800417     0.2501489086
   53  C  4  Y     -0.0383024907     0.0058116049     0.0171488874     0.0948473882    -0.1481949956
   54  C  4  Z     -0.0262514119     0.1033072516     0.1065799974     0.3229528485    -0.1370981415
   55  C  4 XX      0.0004913474     0.0011371255     0.0009784550    -0.0004400205     0.0021752187
   56  C  4 YY      0.0016631894     0.0015899543    -0.0009051101    -0.0069479402     0.0096476849
   57  C  4 ZZ      0.0041406962     0.0085086321     0.0037272873     0.0091883442     0.0018408640
   58  C  4 XY      0.0047121871     0.0012177694     0.0055261323     0.0127997774    -0.0070870440
   59  C  4 XZ     -0.0002684731     0.0023721488    -0.0012433076    -0.0053968379     0.0036702147
   60  C  4 YZ     -0.0021792945    -0.0038810810    -0.0028376601    -0.0101075691     0.0037826540
   61  C  5  S     -0.0188184141     0.0172436314     0.0015566497    -0.0002062442    -0.0007408081
   62  C  5  S      0.0444853684    -0.0392209920     0.0014237033     0.0019092052     0.0060685599
   63  C  5  S      0.0632230185    -0.0834654031     0.0278812077     0.0674886275     0.0772934232
   64  C  5  X      0.1226653834     0.0116686378     0.0784253018     0.2345593711    -0.1082383961
   65  C  5  Y      0.0196175899    -0.0536823532    -0.0205577468    -0.0844404718     0.0345249995
   66  C  5  Z     -0.0330665817    -0.0657141341    -0.0688707047    -0.2150864897     0.1042932301
   67  C  5  X      0.0904773068     0.0113902121     0.1427607503     0.4024074517    -0.1718273341
   68  C  5  Y      0.0059094045    -0.0644977445    -0.0263718811    -0.1355522928     0.0648941801
   69  C  5  Z     -0.0283994142    -0.0809406982    -0.0884075350    -0.3168654977     0.1772129876
   70  C  5 XX      0.0014076860    -0.0008383565     0.0005206689    -0.0002623185    -0.0004826521
   71  C  5 YY      0.0061220616    -0.0068324855    -0.0026281848    -0.0074657285     0.0051629390
   72  C  5 ZZ      0.0007204119     0.0000608924     0.0027159761     0.0085168139    -0.0028527246
   73  C  5 XY     -0.0028026509    -0.0012705685     0.0037708360     0.0139851708    -0.0083240263
   74  C  5 XZ      0.0035164987    -0.0018022048    -0.0006267868    -0.0053833304     0.0015333273
   75  C  5 YZ      0.0026177222    -0.0035294738    -0.0037749405    -0.0105475572     0.0045912598
   76  C  6  S      0.0023777236     0.0013272145    -0.0031162823    -0.0015146975     0.0088932354
   77  C  6  S     -0.0018069866    -0.0060660200     0.0075264196    -0.0001447352    -0.0012660682
   78  C  6  S     -0.0468473353    -0.0247497406    -0.0110030023     0.0030346840    -0.3972790940
   79  C  6  X     -0.0200239956     0.0129325996     0.0186309370     0.0049031765    -0.0054355800
   80  C  6  Y     -0.0162738679     0.0104129056    -0.0068940452    -0.0041269194     0.0171820747
   81  C  6  Z     -0.0451314523     0.0175937425    -0.0161174137    -0.0240025394     0.0014138824
   82  C  6  X     -0.0168596093    -0.0040977622     0.0818000335     0.1212180340    -0.1219431856
   83  C  6  Y     -0.0037438133     0.0067928682     0.0295502006     0.0078604861     0.1311342508
   84  C  6  Z     -0.0438237722    -0.0222880160    -0.0312143561    -0.1046928200    -0.0594795331
   85  C  6 XX      0.0072788160    -0.0133756782    -0.0048974794    -0.0182693284     0.0098619135
   86  C  6 YY     -0.0037582109     0.0019574340     0.0018283939     0.0022340340    -0.0060366162
   87  C  6 ZZ     -0.0040961934     0.0101987496     0.0044151225     0.0162432739    -0.0045993311
   88  C  6 XY      0.0053335773    -0.0050517093     0.0004869253     0.0012519359    -0.0005533217
   89  C  6 XZ      0.0089429071    -0.0095275602     0.0022690199     0.0038874402    -0.0037632859
   90  C  6 YZ      0.0006732649     0.0039728143     0.0014287514     0.0064352112    -0.0028870156
   91  C  7  S      0.0183937359     0.0022860441     0.0027071849     0.0031671022     0.0075048112
   92  C  7  S     -0.0472739955    -0.0128231052    -0.0076367064    -0.0143242081    -0.0432940689
   93  C  7  S      0.0130006952     0.0647638203    -0.0644909962     0.0598306662     0.2632019225
   94  C  7  X     -0.0581729401    -0.0088916198    -0.0006796560    -0.0054310931     0.0005235403
   95  C  7  Y      0.0032395277     0.1006775557     0.0334851083     0.1179506479    -0.0022106215
   96  C  7  Z      0.0384755920    -0.0399881637    -0.0072654699    -0.0472148180     0.0027162822
   97  C  7  X     -0.0220160637     0.0059172251    -0.0147820434     0.0169529271     0.0746904077
   98  C  7  Y     -0.0044406784     0.1048101263     0.0699528016     0.1856279665    -0.0313526343
   99  C  7  Z      0.0060644427    -0.0754494347    -0.0086384391    -0.1110819641    -0.1407381755
  100  C  7 XX      0.0028820160    -0.0004958845    -0.0000171709     0.0000708427     0.0007139957
  101  C  7 YY     -0.0070433825    -0.0011328748    -0.0017162047     0.0006684705    -0.0053607633
  102  C  7 ZZ     -0.0046042603    -0.0010478419    -0.0005395575    -0.0036602356    -0.0041518654
  103  C  7 XY     -0.0023173966    -0.0016749691     0.0011046189     0.0017519184    -0.0067975505
  104  C  7 XZ     -0.0059054386     0.0000424809    -0.0020476367    -0.0034970446    -0.0013791366
  105  C  7 YZ      0.0012668339     0.0001180435     0.0013128227     0.0021822711    -0.0006625382
  106  C  8  S      0.0017913705    -0.0035373435    -0.0007101258    -0.0069062750     0.0044042572
  107  C  8  S     -0.0051628447     0.0080320729    -0.0061771936     0.0128070383    -0.0126431668
  108  C  8  S      0.0069775547     0.0102783855     0.1749798721     0.0749342059    -0.0539530745
  109  C  8  X     -0.0143467212    -0.0500623633     0.0255692063     0.0240575930    -0.1095207022
  110  C  8  Y     -0.0094918004    -0.0448619355    -0.0226581477    -0.0343863932    -0.0028667143
  111  C  8  Z     -0.0291851377    -0.0752392057     0.0178174439     0.0234204497    -0.1386358362
  112  C  8  X     -0.0152164478    -0.0230473877     0.0315016779     0.0332121822    -0.1608116363
  113  C  8  Y     -0.0168936497    -0.0166541021    -0.0277560957     0.0455328496    -0.0840260860
  114  C  8  Z     -0.0548145867    -0.0573401899    -0.0040069760    -0.0416351686    -0.1169795567
  115  C  8 XX     -0.0150470270     0.0174765276    -0.0051352361    -0.0021828914     0.0134630989
  116  C  8 YY     -0.0109238808     0.0124121818     0.0046724758     0.0027182260    -0.0010733124
  117  C  8 ZZ      0.0254255940    -0.0276137293     0.0010507253     0.0038967400    -0.0164293577
  118  C  8 XY     -0.0148873236     0.0156649657    -0.0018582933    -0.0003908833     0.0064232089
  119  C  8 XZ     -0.0074837491     0.0099720136     0.0014839277     0.0029491023     0.0016827703
  120  C  8 YZ     -0.0054938904     0.0039188479    -0.0023329358    -0.0026866234     0.0063012999
  121  N  9  S     -0.0001359210    -0.0019419473    -0.0044196102    -0.0039305324     0.0025079545
  122  N  9  S      0.0007263095    -0.0051590374    -0.0074048433    -0.0040006860     0.0020798251
  123  N  9  S     -0.0159947711    -0.0124649662    -0.0756288812    -0.0989378181     0.0893162942
  124  N  9  X      0.0948762069    -0.0907120032     0.0345843247     0.0206184788    -0.1139653902
  125  N  9  Y      0.0810193270    -0.0934426015    -0.0471433050    -0.0272506642    -0.0035817956
  126  N  9  Z      0.1717233625    -0.1707031484     0.0106752051     0.0182393025    -0.1348678355
  127  N  9  X     -0.0633463382     0.0867529269    -0.0219569863    -0.0011791484     0.1223700736
  128  N  9  Y     -0.0540793846     0.0846740274     0.0588520100     0.0394237441     0.0054343775
  129  N  9  Z     -0.1234669277     0.1570714600    -0.0240908635    -0.0319388803     0.1878303423
  130  N  9 XX      0.0044887924    -0.0014602979    -0.0004408578    -0.0005953414     0.0022546975
  131  N  9 YY      0.0031392745    -0.0014232148     0.0000969827     0.0009264127    -0.0003558176
  132  N  9 ZZ     -0.0073138993     0.0020645153     0.0003282570     0.0008802667    -0.0024928763
  133  N  9 XY      0.0040316153    -0.0017971114    -0.0012243744    -0.0008056859     0.0017994336
  134  N  9 XZ      0.0021614525    -0.0004416507     0.0004179780     0.0013266329    -0.0004451014
  135  N  9 YZ      0.0017342548    -0.0003237551     0.0006117695     0.0001869727     0.0004256747
  136  C 10  S      0.0013012263     0.0018006549     0.0014675241     0.0068546635    -0.0020711930
  137  C 10  S     -0.0025537029    -0.0079298000    -0.0076269788    -0.0085433797    -0.0035012790
  138  C 10  S     -0.0108112989     0.0732603815     0.0924061119    -0.0218228351     0.0691456253
  139  C 10  X     -0.0312090693     0.0190547178    -0.0157357387    -0.0225487938    -0.0560920710
  140  C 10  Y     -0.0268730869    -0.0016199108    -0.0081366040    -0.0415838589    -0.0267085911
  141  C 10  Z     -0.1123000511     0.0824071941    -0.0660000282    -0.1745520675    -0.2816696624
  142  C 10  X     -0.0156027675    -0.0014994018     0.0075644005    -0.0000286343    -0.1274896936
  143  C 10  Y     -0.0159645815     0.0048309058    -0.0599380678    -0.0792240937    -0.0211426545
  144  C 10  Z     -0.0953391112     0.0680463841    -0.1013424075    -0.2637170613    -0.4148044826
  145  C 10 XX     -0.0076462620    -0.0142910465    -0.0070254887     0.0039176827    -0.0091241364
  146  C 10 YY      0.0064944583     0.0096887899    -0.0045037112    -0.0004514488     0.0076158531
  147  C 10 ZZ      0.0010105320     0.0030664048     0.0106170358    -0.0051629005     0.0007343419
  148  C 10 XY      0.0010747870     0.0014136909    -0.0059262292     0.0025683888    -0.0000819828
  149  C 10 XZ     -0.0097926538    -0.0162297522    -0.0190694611     0.0072324277    -0.0017630959
  150  C 10 YZ      0.0105005101     0.0160841239    -0.0212277998     0.0056819348     0.0029739533
  151  C 11  S      0.0052338254     0.0065178110    -0.0003615701     0.0000080786     0.0064112963
  152  C 11  S     -0.0131925229    -0.0147287095    -0.0005513305    -0.0027461930    -0.0141953266
  153  C 11  S     -0.0125609006    -0.0488333841    -0.0125538379    -0.0679742413    -0.0201034739
  154  C 11  X     -0.0095349549    -0.0106273769    -0.0537893259     0.0225286662     0.0419156889
  155  C 11  Y     -0.0167943357    -0.0119153875    -0.0284638352     0.0032699207     0.0246931770
  156  C 11  Z     -0.1335727824    -0.1590729980    -0.2470249151     0.1714740159     0.0746015968
  157  C 11  X     -0.0138643679    -0.0202461417    -0.0566628058     0.0034629113     0.0698145614
  158  C 11  Y      0.0042580414    -0.0195723633     0.0113839168     0.0390095553    -0.0223580335
  159  C 11  Z     -0.1022469006    -0.1689821500    -0.3841337105     0.2678107853     0.1246428703
  160  C 11 XX      0.0009018233    -0.0018783289     0.0055747644     0.0017120349     0.0093134839
  161  C 11 YY      0.0002171604    -0.0003267973    -0.0022110402     0.0009355420    -0.0017862830
  162  C 11 ZZ     -0.0034717786     0.0001720911    -0.0039907268    -0.0040093723    -0.0087995268
  163  C 11 XY      0.0002607309    -0.0004152888    -0.0021413999     0.0024516752     0.0019675459
  164  C 11 XZ      0.0052214523    -0.0038712240     0.0172421557     0.0085099336     0.0215865024
  165  C 11 YZ      0.0017298500     0.0017122816    -0.0130560229     0.0026456084    -0.0018491641
  166  C 12  S     -0.0051293713    -0.0093804345    -0.0030437812    -0.0055308097    -0.0066429841
  167  C 12  S      0.0124254804     0.0240365626     0.0072553050     0.0183571528     0.0148984224
  168  C 12  S      0.0128662497     0.0251557540     0.0031041465     0.0277690070     0.0344534376
  169  C 12  X     -0.0233969635    -0.0374722222     0.0567386603    -0.0278365858     0.0256019728
  170  C 12  Y      0.0072767280     0.0068904710     0.0336794980    -0.0075430492     0.0292679125
  171  C 12  Z     -0.1205854934    -0.1511461797     0.3010637806    -0.0334441853     0.0822780689
  172  C 12  X     -0.0167647992    -0.0277691976     0.0595605354    -0.0620412539     0.0573366888
  173  C 12  Y      0.0047581489    -0.0332094131    -0.0149964290    -0.0626856610     0.0232249144
  174  C 12  Z     -0.0984694822    -0.1499821422     0.4887015952    -0.0155728274     0.1329278616
  175  C 12 XX     -0.0000072100     0.0007501060    -0.0040025456     0.0040061313     0.0014481598
  176  C 12 YY     -0.0003393441     0.0017541975     0.0015377282    -0.0023842847    -0.0046642722
  177  C 12 ZZ      0.0023105101     0.0019681164     0.0038719965     0.0026997831     0.0058388825
  178  C 12 XY     -0.0008973761     0.0028309607    -0.0003871080    -0.0018306601    -0.0031043259
  179  C 12 XZ     -0.0005728385    -0.0027517343    -0.0122473915     0.0043687926     0.0016461738
  180  C 12 YZ     -0.0062317674     0.0050283766     0.0086239880    -0.0175414177    -0.0231586918
  181  C 13  S      0.0019244263     0.0038244648     0.0003729932     0.0023671499     0.0041563286
  182  C 13  S     -0.0046017441    -0.0097312565    -0.0016817649    -0.0067699293    -0.0105234156
  183  C 13  S     -0.0019883832    -0.0302992455     0.0028518635     0.0023339032    -0.0496611633
  184  C 13  X      0.0120899953     0.0026452822    -0.0540556643     0.0438193548     0.0403886933
  185  C 13  Y     -0.0018117069    -0.0115118052    -0.0299807610     0.0115075766     0.0133835341
  186  C 13  Z      0.0442176358    -0.0265516641    -0.2566638898     0.1791347686     0.1571863387
  187  C 13  X      0.0090731031     0.0119552336    -0.0551263371     0.0818094330     0.0739757409
  188  C 13  Y      0.0002067269    -0.0133023997    -0.0331244439     0.0362552001     0.0227281543
  189  C 13  Z      0.0361117119    -0.0406234476    -0.4012142282     0.2645522094     0.2536904790
  190  C 13 XX      0.0025723890     0.0035849906    -0.0060487815    -0.0026831217    -0.0090930888
  191  C 13 YY     -0.0000938498    -0.0007656931     0.0019179062    -0.0017165628     0.0003591922
  192  C 13 ZZ     -0.0032163706    -0.0045885455     0.0035732856     0.0028242654     0.0068828110
  193  C 13 XY      0.0005745734     0.0006686653     0.0010558094    -0.0016083000    -0.0024064922
  194  C 13 XZ      0.0090019107     0.0125676941    -0.0153456329    -0.0071967916    -0.0190763352
  195  C 13 YZ     -0.0029229614    -0.0046658732     0.0124185170    -0.0037596936     0.0000824858
  196  C 14  S      0.0004424813    -0.0006225479     0.0000199989     0.0000887023    -0.0015366227
  197  C 14  S     -0.0011804187     0.0010929868    -0.0013521994    -0.0000905740     0.0036397708
  198  C 14  S     -0.0046332774     0.0010605341    -0.0481878298    -0.0328111627     0.0308384685
  199  C 14  X      0.0316959828     0.0340001807    -0.0116934887    -0.0369285352    -0.0535154772
  200  C 14  Y      0.0157007199     0.0192264336    -0.0072546246    -0.0209340328    -0.0250788375
  201  C 14  Z      0.1412891407     0.1608736006    -0.0512614076    -0.1528811956    -0.2724010214
  202  C 14  X      0.0262665665     0.0404631260    -0.0076192847    -0.0422777058    -0.0919010863
  203  C 14  Y      0.0116863927     0.0241637849    -0.0161990113    -0.0354616406    -0.0379301803
  204  C 14  Z      0.1175949981     0.1751315265    -0.0772151969    -0.2402652704    -0.4509894386
  205  C 14 XX     -0.0008049271     0.0002564512     0.0067608016    -0.0042103124    -0.0022750309
  206  C 14 YY      0.0002525673     0.0002240361     0.0039844239    -0.0003467281     0.0018490653
  207  C 14 ZZ      0.0003035629    -0.0003328418    -0.0111903176     0.0044807322     0.0012617284
  208  C 14 XY     -0.0001114942     0.0002398550     0.0067158208    -0.0015938156     0.0010368949
  209  C 14 XZ     -0.0010989987     0.0015705049     0.0179276724    -0.0099095077    -0.0060048673
  210  C 14 YZ      0.0003499153    -0.0010292280     0.0210667615    -0.0035008337     0.0069546726
  211  C 15  S     -0.0021174440    -0.0020226810    -0.0007854318     0.0010002390    -0.0020353543
  212  C 15  S      0.0050842078     0.0043677872     0.0012799160    -0.0026454676     0.0041159823
  213  C 15  S      0.0162929300     0.0093332369     0.0416083418     0.0561473246    -0.0340783690
  214  C 15  X     -0.0008611721    -0.0071686105     0.0637184793    -0.0035956054     0.0346417784
  215  C 15  Y      0.0071500376     0.0011294850     0.0349132307    -0.0046226710     0.0203560810
  216  C 15  Z      0.0278640624    -0.0124614912     0.3097282573    -0.0128524122     0.1651047412
  217  C 15  X     -0.0055064445    -0.0078117777     0.0756428194    -0.0285674646     0.0846020349
  218  C 15  Y      0.0050680023     0.0066425640     0.0379369732     0.0089643870     0.0381284994
  219  C 15  Z      0.0220634292    -0.0182155560     0.4707825205    -0.0191941601     0.2592495614
  220  C 15 XX      0.0009984986     0.0009013965     0.0043768316    -0.0005334641    -0.0015818783
  221  C 15 YY     -0.0011023306    -0.0013547268    -0.0017660059     0.0019880620     0.0056110936
  222  C 15 ZZ      0.0009542443     0.0011754126    -0.0023785549    -0.0016070903    -0.0035209369
  223  C 15 XY     -0.0019909142    -0.0023238294    -0.0004429770     0.0026895281     0.0047840567
  224  C 15 XZ      0.0031585518     0.0044992389     0.0107835067    -0.0053985517     0.0006210944
  225  C 15 YZ     -0.0097473335    -0.0132307462    -0.0079546748     0.0166551472     0.0196901398
  226  H 16  S     -0.0151884436    -0.0193820393    -0.0117757272    -0.0160731545    -0.0031768589
  227  H 16  S     -0.0228384644    -0.0352021294     0.1456670314    -0.0634408477    -0.0565103063
  228  H 17  S     -0.0047800943    -0.0235068936     0.0078436129    -0.0086643947    -0.0150249481
  229  H 17  S     -0.0053122058    -0.0418874042    -0.0464710565    -0.0348429381    -0.1422983288
  230  H 18  S     -0.0129554276     0.0187605156     0.0076321951     0.0017488817    -0.0093515324
  231  H 18  S     -0.0135741294     0.0392446722     0.0189607533    -0.0004318607    -0.0043964665
  232  H 19  S     -0.0235691950     0.0156679388     0.0036517593     0.0073248531    -0.0242235362
  233  H 19  S     -0.0149117050     0.0185044823     0.0023561199     0.0052022964    -0.0450183983
  234  H 20  S      0.0618985714     0.0044290532     0.0120762066     0.0137713231     0.0269152674
  235  H 20  S      0.0391151650     0.0076493175     0.0322411281     0.0395053549     0.0924865609
  236  H 21  S     -0.0328958073    -0.0048592057    -0.0007586519    -0.0090829657    -0.0209073049
  237  H 21  S     -0.0166429637    -0.0059957631    -0.0033972066    -0.0227918021    -0.0544678519
  238  H 22  S     -0.0028119571     0.0005956444    -0.0021238149     0.0006325738    -0.0016231437
  239  H 22  S     -0.0139695570     0.0205786757    -0.0720794000     0.0455120287     0.0398990569
  240  H 23  S     -0.0010727457     0.0082797807    -0.0007959505     0.0106655924     0.0004177768
  241  H 23  S      0.0032354047    -0.0109349798    -0.0896121902    -0.1030406995     0.0311509522
  242  H 24  S      0.0052365043     0.0051129431     0.0005142546    -0.0006695853     0.0060537611
  243  H 24  S      0.0041380417     0.0113751886     0.0052176497     0.0039123321     0.0316869642
  244  H 25  S      0.0005832400    -0.0014267451     0.0000258819    -0.0020163535    -0.0016200638
  245  H 25  S      0.0006601710    -0.0020381115     0.0012774542    -0.0013904197    -0.0120699069
  246  H 26  S     -0.0040386584    -0.0049511384     0.0014527517     0.0062672250    -0.0094975581
  247  H 26  S     -0.0022455980    -0.0086666889     0.0048902555     0.0170588449    -0.0364956679

                         56               57               58               59               60
                    0.0634362371     0.0728498482     0.0848583717     0.1041591767     0.1108196373
    1  C  1  S      0.0406319956     0.0100005031     0.0306903195    -0.0135188741    -0.0058903600
    2  C  1  S     -0.1096205605    -0.0404699610    -0.0862830833     0.0421896980    -0.0221350072
    3  C  1  S     -0.4840640831    -0.1322417253    -0.1663611225     0.1695656887     0.5011627583
    4  C  1  X      0.0231033426     0.0385400435    -0.0275458332     0.0105739989    -0.0572052141
    5  C  1  Y     -0.0627109951    -0.0464778719     0.0041503149     0.0331180856    -0.0307586176
    6  C  1  Z      0.0485942321     0.0356494593     0.0198533615     0.0148154523    -0.0134343507
    7  C  1  X      0.3480374399    -0.3249609100     0.0362313875    -0.1132449513    -0.4563582271
    8  C  1  Y     -0.2898588343     0.1158176237    -0.0756163649     0.1799241487     0.0435493610
    9  C  1  Z      0.0134294290     0.1852699530     0.0311970775     0.0450016318     0.1137797529
   10  C  1 XX     -0.0038929839     0.0015132908    -0.0029644649     0.0068479056    -0.0030780562
   11  C  1 YY     -0.0078712498    -0.0067659000    -0.0061308980     0.0032154443    -0.0020655006
   12  C  1 ZZ     -0.0081175476    -0.0025178964    -0.0071777082    -0.0011603962     0.0028131393
   13  C  1 XY      0.0079116633     0.0003041003    -0.0085974119     0.0055042497    -0.0017156927
   14  C  1 XZ     -0.0074369023    -0.0006621412     0.0009089823    -0.0048328642     0.0013296512
   15  C  1 YZ     -0.0039867666     0.0028284106     0.0016302944    -0.0012917850     0.0064618822
   16  C  2  S     -0.0017876053     0.0259049856     0.0070873335    -0.0074700943     0.0049065283
   17  C  2  S      0.0187595900    -0.0763310957    -0.0255653305     0.0529734130    -0.0379389915
   18  C  2  S     -0.3942988940     0.1467183777     0.2203122057    -0.7874382289     0.1775141776
   19  C  2  X      0.0364249898    -0.0137062807    -0.0224309201     0.0663374614     0.0166535303
   20  C  2  Y     -0.0178588165    -0.0115362230    -0.0165311199     0.0193931447     0.0366786249
   21  C  2  Z     -0.0069702812    -0.0068695219     0.0028290981     0.0002864467     0.0055914938
   22  C  2  X     -0.0828703473     0.4853709100     0.0603298058    -0.0024241999     0.2026412880
   23  C  2  Y     -0.5087655910     0.0176581683     0.0031952647    -0.0694320863     0.1819888028
   24  C  2  Z      0.2736832694    -0.2943811414    -0.0616170009     0.0922737471    -0.2242469409
   25  C  2 XX      0.0282065744     0.0082463073     0.0067054520    -0.0006292269    -0.0118497438
   26  C  2 YY     -0.0222504251    -0.0171113427    -0.0105365257     0.0071106168    -0.0024238096
   27  C  2 ZZ     -0.0021933671    -0.0045529049    -0.0006748334     0.0022432321     0.0074138481
   28  C  2 XY     -0.0201076504    -0.0055349891     0.0052458092    -0.0049342769     0.0025529727
   29  C  2 XZ     -0.0124426991    -0.0080839917    -0.0081741300     0.0029682170    -0.0035945544
   30  C  2 YZ      0.0181452374     0.0066433438     0.0038448109    -0.0051212860     0.0043275555
   31  C  3  S     -0.0284144297     0.0334868921     0.0104101315     0.0090020751     0.0398225856
   32  C  3  S      0.0545440928    -0.0391191584    -0.0390383963     0.0299759068    -0.0331318585
   33  C  3  S      0.5592177204    -0.9720387201     0.1238614255    -0.8725981651    -1.5353112660
   34  C  3  X      0.0504203541     0.0241754545     0.0161832961     0.0100471911    -0.0051161401
   35  C  3  Y     -0.0658158339     0.0720491503     0.0476186741     0.0188292536     0.0952894327
   36  C  3  Z     -0.0176043543    -0.0855664918    -0.0225295028    -0.0921325756    -0.0221439435
   37  C  3  X      0.1590916459    -0.0327158908    -0.0112981310    -0.0023271339    -0.1052982721
   38  C  3  Y     -0.1657554718     0.1621999142     0.3121133241    -0.1724004422     0.2974012653
   39  C  3  Z     -0.0648024433    -0.0952234286    -0.0560979589    -0.1970949344     0.1022180021
   40  C  3 XX      0.0036937389    -0.0072383877    -0.0061364953     0.0011630393     0.0002936731
   41  C  3 YY      0.0034585464     0.0033635488    -0.0016293811     0.0058076418    -0.0063005241
   42  C  3 ZZ      0.0059557614    -0.0055818775     0.0009771344    -0.0034007836    -0.0037283675
   43  C  3 XY     -0.0002685884    -0.0039804951     0.0009049827    -0.0025924220     0.0054208753
   44  C  3 XZ      0.0019316132     0.0019719472     0.0017541372    -0.0016452477    -0.0032368558
   45  C  3 YZ      0.0069167027    -0.0010352548    -0.0095077272     0.0028348514     0.0091920087
   46  C  4  S     -0.0158514949     0.0329558712     0.0161855965     0.0356837624    -0.0126385943
   47  C  4  S      0.0392139584    -0.0837100090    -0.0433884496    -0.0660098924    -0.0055432737
   48  C  4  S      0.2028385988    -0.3214583442    -0.2504149673    -0.6313920559     0.8417227883
   49  C  4  X      0.0075479560     0.0613418680     0.0601183135     0.0078462786    -0.0131430148
   50  C  4  Y     -0.0435396760     0.0796613794     0.0304939877     0.1186775352    -0.0722048991
   51  C  4  Z     -0.0341499392     0.0185412953    -0.0035929771     0.0487592231     0.0093432000
   52  C  4  X     -0.0175096270     0.2880947047     0.0594561958     0.2679545390     0.1522219463
   53  C  4  Y     -0.0665891687     0.2291909565     0.1091367718     0.3789884621    -0.1896775212
   54  C  4  Z     -0.0931837515     0.1776766171    -0.0351924050     0.2938548481     0.2542782280
   55  C  4 XX      0.0053161760    -0.0039670378    -0.0017721671    -0.0041095307     0.0006356365
   56  C  4 YY      0.0027272691    -0.0017862956    -0.0008957883    -0.0038275955    -0.0043304023
   57  C  4 ZZ     -0.0002170584    -0.0119780821    -0.0068633262    -0.0079597320     0.0055090640
   58  C  4 XY     -0.0072654122     0.0019704862     0.0067385611    -0.0019154771    -0.0029574025
   59  C  4 XZ      0.0042697273    -0.0006858673    -0.0022532318     0.0037868158    -0.0071250299
   60  C  4 YZ     -0.0011621445     0.0030942965     0.0034747104    -0.0023130091    -0.0036062333
   61  C  5  S     -0.0073950027     0.0186392044     0.0288951391    -0.0125974665    -0.0573573038
   62  C  5  S      0.0345060864    -0.0445744589    -0.0728831358     0.0459344374     0.1103125057
   63  C  5  S     -0.0741751434    -0.4392458472    -0.4764608500    -0.1090938375     1.0713403589
   64  C  5  X     -0.0853007439     0.0085249506     0.0400514021    -0.0012193088    -0.0304408332
   65  C  5  Y      0.0150051996    -0.0323504752    -0.0185798876    -0.0327584562     0.0747427026
   66  C  5  Z      0.0128633116     0.0592779585     0.0629231195    -0.0011824576    -0.1513317111
   67  C  5  X     -0.2396847205    -0.0820371744     0.0949043097    -0.1378694716    -0.2709213949
   68  C  5  Y      0.0141096755    -0.1081754086    -0.0217128695    -0.1996888009     0.2534457932
   69  C  5  Z     -0.0319236610     0.0749705605     0.1891565354    -0.1315330959    -0.5897311317
   70  C  5 XX      0.0066920359     0.0006339971    -0.0019037784     0.0006756507     0.0060679074
   71  C  5 YY      0.0035617958    -0.0089204813    -0.0096210020     0.0026548939     0.0107612044
   72  C  5 ZZ     -0.0046237925    -0.0025867702    -0.0050084752     0.0050523979     0.0102421280
   73  C  5 XY      0.0031966472    -0.0054620209    -0.0075846139     0.0040165324    -0.0024642713
   74  C  5 XZ      0.0000765635     0.0033365359     0.0035233076     0.0022588209    -0.0070624738
   75  C  5 YZ      0.0000547592    -0.0050661405    -0.0015869698    -0.0048437442     0.0030726258
   76  C  6  S     -0.0707400390    -0.0048834022     0.0171669858    -0.0194233671    -0.0045515829
   77  C  6  S      0.1432575707    -0.0044731005    -0.0433653917     0.0218552855    -0.0087516645
   78  C  6  S      1.0242057373     0.5027815148    -0.1489172671     0.7047535520     0.5988193292
   79  C  6  X      0.1394197874     0.0935825273     0.0326436165    -0.0042629662    -0.0008111152
   80  C  6  Y      0.0257694752    -0.0623784887    -0.0989258232     0.1006841052     0.1052896527
   81  C  6  Z     -0.0679827421    -0.0166654545     0.0223927908    -0.0465265877     0.0747808792
   82  C  6  X      0.1656914180     0.1702266735     0.0084939659     0.0130937389    -0.0047428593
   83  C  6  Y      0.0884083030    -0.3487342842    -0.4012483616     0.3056654490     0.2084095670
   84  C  6  Z     -0.0894610272     0.0255383541     0.2092647755    -0.2963266142     0.3757060536
   85  C  6 XX      0.0133321122    -0.0028950919    -0.0055342885    -0.0004746013     0.0042169034
   86  C  6 YY      0.0105316888     0.0111768834     0.0062770339     0.0040416147    -0.0049170623
   87  C  6 ZZ      0.0070235188    -0.0072460546    -0.0097677974     0.0022072274     0.0014803503
   88  C  6 XY     -0.0035936305    -0.0012657074    -0.0027163436     0.0047285001    -0.0015060905
   89  C  6 XZ      0.0039979798     0.0011086279     0.0009527409    -0.0008391462     0.0090460934
   90  C  6 YZ      0.0006541419    -0.0025395479    -0.0001630770    -0.0023018880     0.0017973401
   91  C  7  S     -0.0100595982     0.0256203883     0.0546186800    -0.0578457160     0.0508753864
   92  C  7  S      0.0171485830    -0.0256789387    -0.0673231088     0.0751798720    -0.0717479530
   93  C  7  S      0.1643363938    -0.6567693248    -1.4159085417     1.5563678968    -1.2469834033
   94  C  7  X      0.0242670321     0.0114878191     0.0147549597    -0.0172843926     0.0698178047
   95  C  7  Y     -0.0350752014    -0.0544667081    -0.0193957661     0.0246887891    -0.0665801066
   96  C  7  Z      0.0753074548    -0.0266072732    -0.0444267073     0.0845202672    -0.0918957432
   97  C  7  X      0.0626556079     0.0877487693     0.0812896486    -0.0027790905     0.2260542877
   98  C  7  Y     -0.0998187804    -0.1551611995     0.0290991649    -0.0623952861    -0.3363201459
   99  C  7  Z      0.2126022605     0.0119382802     0.0252801876     0.1688575033    -0.1767807767
  100  C  7 XX      0.0027196720    -0.0013846051    -0.0061252462     0.0066849653    -0.0034611346
  101  C  7 YY     -0.0013321609    -0.0075268504    -0.0079872614     0.0033587781    -0.0020399594
  102  C  7 ZZ      0.0015717818     0.0022439375    -0.0024308517     0.0079768262    -0.0114572327
  103  C  7 XY     -0.0000004045     0.0011291434    -0.0008398750     0.0010709741     0.0005138381
  104  C  7 XZ     -0.0069821827    -0.0038977271    -0.0022414919     0.0012826724    -0.0042634789
  105  C  7 YZ     -0.0015591882     0.0050112912     0.0027624493     0.0044793932    -0.0065409550
  106  C  8  S      0.0006931395    -0.0036719162    -0.0094711558    -0.0024450373    -0.0042858976
  107  C  8  S     -0.0155359160     0.0128270348     0.0271009376    -0.0026877106     0.0184016011
  108  C  8  S      0.2121140166    -0.1128329238     0.1018178776    -0.0873596017    -0.3194513584
  109  C  8  X      0.2208782705     0.0843819664     0.0562928931    -0.0266620146    -0.0371279410
  110  C  8  Y     -0.2837697772    -0.1385127169    -0.0914372521     0.0267288456    -0.0214365669
  111  C  8  Z     -0.0169621018    -0.0102269280     0.0153937351    -0.0091602282    -0.0545261526
  112  C  8  X     -0.0781296041     0.4252139176     0.2349433129    -0.3756746897     0.1124780216
  113  C  8  Y     -0.6143592534     0.1383190421     0.0094852738    -0.2565547575     0.0423250390
  114  C  8  Z      0.3200189869    -0.3254287775    -0.1095619409     0.2829428177    -0.1759009864
  115  C  8 XX     -0.0240408150    -0.0075498583    -0.0040896834     0.0019697854     0.0016230237
  116  C  8 YY      0.0234556612     0.0132274551     0.0079627170    -0.0051363477     0.0010513328
  117  C  8 ZZ     -0.0031940515    -0.0002624263     0.0019435846    -0.0029042562    -0.0017595487
  118  C  8 XY      0.0085763301    -0.0009426801     0.0010095136     0.0030462949     0.0052417554
  119  C  8 XZ      0.0109549613     0.0093540043     0.0030868542    -0.0055220530    -0.0008449848
  120  C  8 YZ     -0.0188694091    -0.0047600802    -0.0007989396    -0.0014271049     0.0025846894
  121  N  9  S      0.0079954751    -0.0110437632    -0.0033270434     0.0156664938     0.0057841409
  122  N  9  S      0.0045413343    -0.0124366600     0.0040330028     0.0205951431     0.0181750556
  123  N  9  S      0.4065401075    -0.4241157363    -0.2343942720     0.5083818224    -0.0520182898
  124  N  9  X      0.2184466573     0.0883964644     0.0295444238    -0.0306355474    -0.0224232046
  125  N  9  Y     -0.2821188364    -0.1321620186    -0.0560880628     0.0284955864    -0.0219338174
  126  N  9  Z     -0.0201463280     0.0044288901     0.0073322675    -0.0314215234    -0.0506429535
  127  N  9  X     -0.3489715344    -0.0404080732    -0.0217049959    -0.0503592812     0.0325699131
  128  N  9  Y      0.3011835700     0.2216603556     0.1211555355    -0.1065771171     0.0384221456
  129  N  9  Z      0.0824793700    -0.0647128476    -0.0521226370     0.1194272825     0.0582029354
  130  N  9 XX     -0.0058257326    -0.0008494272    -0.0014311587    -0.0004044880     0.0020786255
  131  N  9 YY      0.0033274853     0.0036289656     0.0037319099    -0.0018299504     0.0012214655
  132  N  9 ZZ     -0.0012539117    -0.0001795637     0.0015686342    -0.0000654407    -0.0000278156
  133  N  9 XY      0.0031050810    -0.0012062390    -0.0000493691     0.0030595435     0.0019248271
  134  N  9 XZ      0.0010465974     0.0033746722     0.0018137567    -0.0033940593    -0.0003403710
  135  N  9 YZ     -0.0039864299    -0.0000611024     0.0001319204    -0.0016934171     0.0004258860
  136  C 10  S      0.0088426755     0.0064872991    -0.0161659663    -0.0078160466    -0.0014156301
  137  C 10  S     -0.0306430302    -0.0327651773     0.0224631704     0.0329888676    -0.0174711294
  138  C 10  S     -0.2130858081     0.1685757810     0.0077017248    -0.2015202851     0.2918231042
  139  C 10  X     -0.0067080206    -0.0067041941    -0.0277350754     0.0230732606     0.0090778371
  140  C 10  Y     -0.0013753455    -0.0126949246     0.0159909843    -0.0170970748    -0.0144803456
  141  C 10  Z      0.0136371890    -0.0201596347    -0.0137019298    -0.0037597884     0.0031659717
  142  C 10  X      0.1110263920    -0.2706465250     0.0120268473    -0.1702366549    -0.0451452734
  143  C 10  Y     -0.2078964292     0.2691475066    -0.0211315817     0.1399678542     0.1141507400
  144  C 10  Z     -0.0136662731    -0.0337678454    -0.0197861028    -0.0015585924    -0.0144005873
  145  C 10 XX     -0.0020583820    -0.0043738029    -0.0014804238    -0.0036899582    -0.0003215641
  146  C 10 YY     -0.0007464432     0.0028853028    -0.0010892319     0.0066030430    -0.0032877728
  147  C 10 ZZ     -0.0031938203    -0.0033192482     0.0046101562     0.0019864992     0.0005882943
  148  C 10 XY      0.0046754851    -0.0120461399     0.0113118226    -0.0011496702    -0.0021044093
  149  C 10 XZ     -0.0001781096     0.0021874556     0.0005311736     0.0009433963     0.0038055493
  150  C 10 YZ     -0.0007775810     0.0040302381     0.0004732658     0.0001260299    -0.0001571551
  151  C 11  S      0.0027637421     0.0299465109    -0.0141125774    -0.0143686585    -0.0058332068
  152  C 11  S     -0.0181368135    -0.0789925616     0.0218448907     0.0375686223     0.0063322897
  153  C 11  S      0.0422200964    -0.0681459405     0.2203444050     0.4253321819     0.1092533248
  154  C 11  X      0.0019653913     0.0143699644     0.0231112772     0.0387229409     0.0168309389
  155  C 11  Y     -0.0149145851    -0.0425465322     0.0298606414     0.0717976236     0.0277114509
  156  C 11  Z      0.0344674337     0.0259051577     0.0152879520    -0.0184749739     0.0093532568
  157  C 11  X     -0.0902653226    -0.0289294427    -0.0229491156    -0.0164646313     0.0934610543
  158  C 11  Y      0.1981455667    -0.1411551274     0.1413320307     0.0671000961     0.0162573090
  159  C 11  Z      0.0379178298     0.0674258699     0.0235334849    -0.0093060270     0.0186909218
  160  C 11 XX     -0.0017744923    -0.0091353952     0.0080904179     0.0093145472     0.0009381835
  161  C 11 YY     -0.0015851451     0.0011659230    -0.0076112846    -0.0021432484    -0.0010132357
  162  C 11 ZZ     -0.0011726396    -0.0069228631     0.0027276572     0.0021381318     0.0022212557
  163  C 11 XY     -0.0076822360     0.0025172501    -0.0069099334     0.0022602362     0.0029643008
  164  C 11 XZ      0.0013723969     0.0020964774     0.0008094730    -0.0017021526    -0.0023349087
  165  C 11 YZ     -0.0006086526    -0.0021189211     0.0024047808     0.0004529945     0.0007837985
  166  C 12  S     -0.0145322724     0.0420972786    -0.0169491879     0.0244245844     0.0194124477
  167  C 12  S      0.0337030593    -0.0918198643     0.0306652988    -0.0499102970    -0.0511414215
  168  C 12  S      0.0243440441    -0.3683827417     0.2768418191    -0.3819936317    -0.1799087362
  169  C 12  X     -0.0332059644     0.1112252360    -0.0432681657     0.1195845054     0.0512681460
  170  C 12  Y     -0.0030079842     0.0309162387    -0.0189929326     0.0397528973     0.0017963981
  171  C 12  Z     -0.0146593093    -0.0502212958    -0.0172662044    -0.0265068373    -0.0150558581
  172  C 12  X     -0.2021386096     0.5248738791    -0.1003430580     0.5421402993     0.2316517037
  173  C 12  Y     -0.0187583532     0.0484769342    -0.0134619971     0.1920970255    -0.0351862624
  174  C 12  Z      0.0066240400    -0.1445004281    -0.0101149353    -0.1365844643    -0.0329417406
  175  C 12 XX      0.0025518248    -0.0008697809    -0.0076951989    -0.0062465592    -0.0057522144
  176  C 12 YY      0.0029012273    -0.0122156468     0.0090819123    -0.0035842182    -0.0035661767
  177  C 12 ZZ      0.0011719456    -0.0051441001     0.0040732852    -0.0030291134    -0.0014832380
  178  C 12 XY     -0.0021741454     0.0020217160    -0.0061995948    -0.0000082009     0.0007291921
  179  C 12 XZ      0.0025994418    -0.0018629911     0.0032502415     0.0004813306    -0.0011563174
  180  C 12 YZ     -0.0004846315    -0.0022544118    -0.0012276363    -0.0004057464     0.0016473724
  181  C 13  S     -0.0048503944     0.0258707224    -0.0366854648    -0.0047073600     0.0021790957
  182  C 13  S      0.0121482653    -0.0609099968     0.0806450139     0.0088086671    -0.0084564161
  183  C 13  S      0.2184012763    -0.6533610372     0.5284827511    -0.2015264213    -0.2020858119
  184  C 13  X      0.0015950931     0.0229622567    -0.0243805329     0.0068862829     0.0003728621
  185  C 13  Y     -0.0117926972     0.0988927105    -0.0998345544     0.0154881859     0.0137222637
  186  C 13  Z      0.0368252202     0.0174339012     0.0417707711     0.0006547397    -0.0287265319
  187  C 13  X      0.0166981751     0.0821645157    -0.0834916378    -0.0990406234    -0.0050763382
  188  C 13  Y      0.0212121486     0.1648961198    -0.3227116287    -0.0316656844     0.0161966902
  189  C 13  Z      0.0548652467     0.0270527158     0.0992180869     0.0362847908    -0.0466496192
  190  C 13 XX      0.0022716716    -0.0121783153     0.0117152588    -0.0022217784    -0.0006593517
  191  C 13 YY     -0.0002655942     0.0028461663    -0.0023953190     0.0006604422    -0.0008736331
  192  C 13 ZZ      0.0009114729    -0.0038977197     0.0070254042     0.0015115977    -0.0008470808
  193  C 13 XY     -0.0017694954     0.0054133927    -0.0068753019    -0.0029013048    -0.0000578600
  194  C 13 XZ     -0.0005225257     0.0008185548    -0.0001083587     0.0005900222     0.0028111526
  195  C 13 YZ     -0.0008152606    -0.0037921812     0.0009739882     0.0006616816     0.0002486444
  196  C 14  S      0.0008316872     0.0266981106    -0.0318821280    -0.0218187999    -0.0089191419
  197  C 14  S     -0.0007167902    -0.0603905947     0.0696300122     0.0467564818     0.0171986654
  198  C 14  S     -0.1236399980    -0.2872931471     0.5907794673     0.6525279904     0.2231057635
  199  C 14  X     -0.0036174189    -0.0517772851     0.0833193302     0.0747455209     0.0325917652
  200  C 14  Y     -0.0175220775     0.0507072535    -0.0914120013    -0.0550768124    -0.0149067290
  201  C 14  Z     -0.0219974405    -0.0202748326    -0.0223130714    -0.0182528272     0.0325353267
  202  C 14  X      0.0226654360    -0.1706725412     0.2207095238     0.1347972073     0.0620250586
  203  C 14  Y     -0.0612402579     0.1509798969    -0.2191971302    -0.1743881744    -0.0616076784
  204  C 14  Z     -0.0381866943    -0.0272088240    -0.0504332110    -0.0283099478     0.0663344027
  205  C 14 XX     -0.0020392696    -0.0029367191     0.0035054064     0.0071276136     0.0034381404
  206  C 14 YY      0.0001956090    -0.0043322848     0.0044291484     0.0006098309    -0.0004565847
  207  C 14 ZZ      0.0011677320    -0.0043978161     0.0068607215     0.0034841380     0.0013803802
  208  C 14 XY      0.0001891139    -0.0103048462     0.0105821687     0.0048564929     0.0009994804
  209  C 14 XZ     -0.0018277058    -0.0013248092    -0.0023099827    -0.0014790787     0.0003076813
  210  C 14 YZ     -0.0010876408     0.0014677947    -0.0028880561    -0.0003150785    -0.0016668244
  211  C 15  S     -0.0116480669     0.0168832036    -0.0361683948    -0.0244863038    -0.0045692405
  212  C 15  S      0.0307984777    -0.0382805719     0.0819907868     0.0525945734     0.0069320266
  213  C 15  S      0.3103124962    -0.3182012424     0.5297644944     0.4017152055     0.0843928358
  214  C 15  X     -0.0048501951    -0.0559586381     0.0859612487     0.1183453372     0.0410204976
  215  C 15  Y      0.0155649508     0.0033185693     0.0293826726     0.0329702489     0.0040482180
  216  C 15  Z     -0.0063322126     0.0137758824    -0.0238863721    -0.0202295531    -0.0426475268
  217  C 15  X     -0.0537379041    -0.1177412618     0.2491142420     0.3735500870     0.1347259429
  218  C 15  Y      0.0161602038    -0.0269096289     0.1117343722     0.1444396033     0.0034654651
  219  C 15  Z      0.0017178680     0.0271783295    -0.0717198526    -0.0757532569    -0.0964026135
  220  C 15 XX      0.0028807313     0.0031612903    -0.0016068130    -0.0019875913    -0.0013371751
  221  C 15 YY      0.0015749207    -0.0067083192     0.0118899922     0.0103805232     0.0024509821
  222  C 15 ZZ      0.0021773279    -0.0032246499     0.0063833748     0.0030585434     0.0012404054
  223  C 15 XY     -0.0005554670     0.0050326009    -0.0065206238    -0.0035222087    -0.0015550288
  224  C 15 XZ     -0.0015124764    -0.0028311929     0.0018694494     0.0021392871    -0.0005088697
  225  C 15 YZ      0.0032598097     0.0022185314     0.0029396032     0.0002376480    -0.0015948923
  226  H 16  S     -0.0421951752     0.0213226117     0.0416232260     0.0010334277    -0.0272403368
  227  H 16  S     -0.4207145000     0.6643671864     0.4109000383     0.3140014537     0.8014133393
  228  H 17  S     -0.0177142154     0.0151351021     0.0341963516     0.0079315601    -0.0519963913
  229  H 17  S     -0.2969994042     0.7453069640     0.3722568159     0.9795552728    -0.4682184349
  230  H 18  S     -0.0000917942     0.0333440648     0.0322504688     0.0106088447    -0.0538319390
  231  H 18  S     -0.2331556129     0.4018691134     0.6033430946    -0.0793781212    -1.4395673127
  232  H 19  S     -0.0010633626     0.0484501952     0.0447675184     0.0072055384    -0.0215989000
  233  H 19  S     -0.5828878946     0.3367458362     0.6958617643    -0.7299157281    -0.5381869562
  234  H 20  S      0.0365378794     0.0342465416     0.0260792855    -0.0098280092     0.0244391405
  235  H 20  S     -0.0379587196     0.4300810635     0.6869774085    -0.7455682719     0.9726670482
  236  H 21  S     -0.0245257560     0.0049843431     0.0090701146     0.0011852888    -0.0229024843
  237  H 21  S     -0.3317866932     0.2912027134     0.5233899976    -0.7379394711     0.5160193320
  238  H 22  S     -0.0233790098     0.0290233040    -0.0511494803    -0.0150948127    -0.0041377955
  239  H 22  S     -0.2440019354     0.2546156778    -0.3643579900    -0.3702617300    -0.1325477462
  240  H 23  S     -0.0128111178     0.0393630433    -0.0521384863     0.0112547333     0.0030152262
  241  H 23  S     -0.2629170080     0.9036790026    -0.3635843897     0.9225005857     0.3605833325
  242  H 24  S     -0.0051074660     0.0413476166    -0.0511441987    -0.0066091051    -0.0028864157
  243  H 24  S     -0.1052517505     0.6428913244    -0.8188828682     0.0306687920     0.1135400514
  244  H 25  S     -0.0031432591     0.0481091189    -0.0470712365    -0.0204324971    -0.0064103798
  245  H 25  S     -0.0331797054     0.5358241539    -0.8277422822    -0.6499771880    -0.2405437441
  246  H 26  S      0.0015984952     0.0318557694    -0.0490854442    -0.0393576148    -0.0102131868
  247  H 26  S     -0.0827967180     0.3786039276    -0.7284458223    -0.8158526049    -0.2800186496

                         61               62               63               64               65
                    0.1254651932     0.1331875397     0.1379654740     0.1418855845     0.1498584347
    1  C  1  S     -0.0149031104     0.0039367518     0.0085979866     0.0128693966    -0.0091230393
    2  C  1  S      0.0178284292     0.0133527898     0.0016300667    -0.0063521035     0.0212432786
    3  C  1  S      0.2269824620    -0.3394615054     0.0713290866    -0.0373553146     0.1599740950
    4  C  1  X     -0.0125956664     0.0413653969    -0.0150372007     0.0141022939     0.0200063580
    5  C  1  Y     -0.0080993381     0.0069929729     0.0194542448    -0.0131978622    -0.0451408097
    6  C  1  Z      0.0166538583    -0.0007676269    -0.0261216160    -0.0110106404    -0.0592059116
    7  C  1  X     -0.4413406921    -0.2124076420     0.2093715397    -0.1919470475    -0.1269898632
    8  C  1  Y      0.0434400209     0.1094755869    -0.2415201302     0.1879038339    -0.1074823107
    9  C  1  Z      0.2141832173     0.0490076381    -0.1251938014    -0.0650123577    -0.0955484136
   10  C  1 XX     -0.0026748443     0.0016485695    -0.0001397982     0.0007361149    -0.0013051364
   11  C  1 YY      0.0047959749     0.0030752049     0.0076012931     0.0037099554     0.0007145196
   12  C  1 ZZ      0.0018786191    -0.0031349122    -0.0056286377    -0.0018066535     0.0070874973
   13  C  1 XY      0.0034542947    -0.0039556821    -0.0034892493     0.0029075323     0.0091784295
   14  C  1 XZ      0.0033695773    -0.0018184339    -0.0075568840    -0.0006994305    -0.0040243112
   15  C  1 YZ      0.0018630786     0.0034406539     0.0041977140    -0.0011653160     0.0043966115
   16  C  2  S      0.0028310075     0.0308433502    -0.0127611365    -0.0011455545     0.0062119474
   17  C  2  S     -0.0172647688    -0.0765547883     0.0715288563    -0.0434536439    -0.0409791253
   18  C  2  S      0.1584742230     0.2154954663    -0.5180672366     0.5427199700     0.5078495598
   19  C  2  X      0.0031260621    -0.0232909087     0.1013813462    -0.0093875749     0.0536826700
   20  C  2  Y      0.0035408190    -0.0421803750     0.0397135711    -0.0063286625     0.0375193467
   21  C  2  Z      0.0180735735     0.0548510501     0.0701141298     0.0370863499     0.0511768518
   22  C  2  X      0.2648044516     0.3364046459    -0.4147531549     0.3279380266     0.0305451018
   23  C  2  Y      0.0082127424     0.0169341983    -0.1447459733     0.2587084182     0.0805583164
   24  C  2  Z     -0.1256082254    -0.1321302175     0.4368103555    -0.2481794459     0.0762397583
   25  C  2 XX     -0.0063662643    -0.0014007866    -0.0043588887    -0.0066796466    -0.0084459196
   26  C  2 YY      0.0001913058    -0.0100743498     0.0036059731    -0.0064119338    -0.0001664249
   27  C  2 ZZ      0.0036482252    -0.0035976691     0.0143040234     0.0029848239     0.0047273915
   28  C  2 XY     -0.0036581831    -0.0008092665    -0.0003647729    -0.0034232943    -0.0083176231
   29  C  2 XZ      0.0020059458    -0.0059916962    -0.0079796148    -0.0002811649     0.0005455780
   30  C  2 YZ     -0.0010210962    -0.0032573981    -0.0024428276     0.0054649667     0.0047809282
   31  C  3  S      0.0174698975     0.0250860918     0.0048260493    -0.0663239416    -0.0268859022
   32  C  3  S      0.0046231700    -0.0312108131    -0.0097387404     0.1379969871     0.0590361021
   33  C  3  S     -1.1553715124    -0.6575931111    -0.0467038616     0.8005719402     0.4249064135
   34  C  3  X     -0.0457881676     0.0406290187     0.0293676866    -0.0529611335     0.0183538569
   35  C  3  Y      0.0188778714    -0.0136866696     0.0174370262    -0.0692031578    -0.0729946223
   36  C  3  Z     -0.0309527492    -0.0229738508    -0.0045596914     0.0659428828     0.1009809719
   37  C  3  X     -0.1337912135     0.0142345919    -0.0753057968    -0.1046854117    -0.1183824167
   38  C  3  Y     -0.1422755343    -0.1368965965     0.0130032993    -0.6137259849    -0.3869680888
   39  C  3  Z      0.0718628882    -0.1142081690    -0.0847555423     0.4871843352     0.4225458784
   40  C  3 XX      0.0011321413    -0.0088398792    -0.0034102058     0.0064530959     0.0048962097
   41  C  3 YY     -0.0031002450     0.0072139362    -0.0021838960     0.0180389280     0.0027199428
   42  C  3 ZZ      0.0000570509    -0.0067759301     0.0033447608     0.0057811733     0.0065992367
   43  C  3 XY     -0.0037412030     0.0074450590     0.0089120634    -0.0039719032     0.0001726720
   44  C  3 XZ     -0.0017273512     0.0016088089     0.0010189237    -0.0056068346     0.0011391344
   45  C  3 YZ      0.0019168966     0.0038962348    -0.0025311882    -0.0006700951     0.0038231257
   46  C  4  S      0.0282192342    -0.0248795556     0.0090441289     0.0796093451    -0.0000105936
   47  C  4  S     -0.0657632936     0.0647429973    -0.0299192152    -0.1540118006    -0.0314364928
   48  C  4  S     -0.1950731184     0.4825002994    -0.3130234763    -0.7315921102    -0.0756395918
   49  C  4  X      0.0462459691    -0.0370557037     0.0581560386     0.0341580929     0.0116908789
   50  C  4  Y      0.0602160532    -0.0481235782     0.0647145724     0.0898307232     0.0253673627
   51  C  4  Z      0.0194050595    -0.0128159331     0.0312595090     0.0035695609     0.0087645102
   52  C  4  X      0.3226523637    -0.0836072535     0.0774890123     0.4342509339    -0.0126984003
   53  C  4  Y      0.3213841776    -0.2978591102     0.2715894526     0.7100510703     0.0669303551
   54  C  4  Z      0.1911914693     0.0243418484     0.1112349854     0.1164772562    -0.0512198471
   55  C  4 XX     -0.0051655193     0.0059794530    -0.0011074035    -0.0129461386    -0.0022471881
   56  C  4 YY     -0.0049413898     0.0092964750    -0.0019224219    -0.0105488488    -0.0033379048
   57  C  4 ZZ     -0.0026782790    -0.0011795186    -0.0052137422    -0.0072841778    -0.0000367975
   58  C  4 XY     -0.0008877445    -0.0047370799     0.0043892965    -0.0043112331    -0.0014999241
   59  C  4 XZ      0.0014785420    -0.0025092442    -0.0062554365     0.0033485482    -0.0053147487
   60  C  4 YZ      0.0005606655    -0.0039666800    -0.0044164301    -0.0024016257    -0.0004553378
   61  C  5  S     -0.0095081914    -0.0310197316    -0.0093419027    -0.0730620223     0.0240637676
   62  C  5  S      0.0267839987     0.0642968236     0.0121301285     0.1296801197    -0.0826729279
   63  C  5  S     -0.1026878937     0.5750432893    -0.0564245498     0.7280646942    -0.2009192780
   64  C  5  X     -0.0152445144    -0.0343932935     0.1006780530    -0.0322426820     0.1054644696
   65  C  5  Y     -0.0015984016     0.0275613451     0.0052149623     0.0517169871    -0.0150330900
   66  C  5  Z     -0.0043411540    -0.0065524824     0.0264102558    -0.0542866295     0.0627117257
   67  C  5  X     -0.1595270990    -0.1007648337     0.2148454586    -0.4078166514     0.4589111068
   68  C  5  Y     -0.0740852187     0.2414186680     0.0325914321     0.3398009140    -0.1104127644
   69  C  5  Z     -0.1824375169    -0.0333088055     0.1091506443    -0.5334471406     0.4219354368
   70  C  5 XX     -0.0000278073     0.0076690297    -0.0009870728     0.0113902368    -0.0077616195
   71  C  5 YY      0.0008655182     0.0060840632     0.0036567012     0.0046308561    -0.0021561234
   72  C  5 ZZ      0.0052582155    -0.0008667916    -0.0010313016     0.0116476115    -0.0059125983
   73  C  5 XY     -0.0012457342    -0.0004519107    -0.0046621254    -0.0027663761     0.0015231387
   74  C  5 XZ      0.0013531973    -0.0040337073    -0.0018660063    -0.0021333963    -0.0052363498
   75  C  5 YZ      0.0005561077    -0.0054286918    -0.0029356046     0.0001054791     0.0020650971
   76  C  6  S     -0.0227722003     0.0493492479     0.0084074778     0.0492161701    -0.0198649918
   77  C  6  S      0.0263792639    -0.0774850241    -0.0155024574    -0.1091572568     0.0741312407
   78  C  6  S      0.8699166380    -1.1775475632    -0.2732484983    -0.5891771161    -0.2927151665
   79  C  6  X     -0.0113520221     0.0818473917     0.0023924958     0.0635741388    -0.0069130897
   80  C  6  Y      0.0925887360    -0.1234581094     0.0443858630    -0.0385762160     0.0616162555
   81  C  6  Z      0.0155376411    -0.0351017291     0.0401703805     0.0012166075     0.0238088182
   82  C  6  X     -0.0033340967     0.2526320382    -0.1605235185     0.2022559859    -0.0896168123
   83  C  6  Y      0.2554046408    -0.5340992422     0.2539717833    -0.4615504883     0.5467896760
   84  C  6  Z     -0.0019394055    -0.2560932055     0.0689272731     0.0986727228    -0.0202639692
   85  C  6 XX      0.0046875305    -0.0083468987    -0.0002401568    -0.0023468023     0.0095140754
   86  C  6 YY      0.0038520694    -0.0082135354    -0.0016176539    -0.0117681117     0.0001281076
   87  C  6 ZZ     -0.0004915046    -0.0028239549    -0.0023393585    -0.0096418599     0.0061082221
   88  C  6 XY      0.0034248384    -0.0054323435     0.0002377591     0.0041688585     0.0029565486
   89  C  6 XZ     -0.0005932763     0.0086831628     0.0136468062     0.0058888933     0.0067033396
   90  C  6 YZ     -0.0001755997    -0.0036237282     0.0007558681     0.0064624863     0.0014235798
   91  C  7  S      0.0019082794    -0.0626757317     0.0044957754     0.0116880231     0.0288129556
   92  C  7  S     -0.0110626676     0.0650352666    -0.0193272467    -0.0222238706    -0.0389758420
   93  C  7  S      0.2191092271     1.6051980918     0.1548695502    -0.1723325425    -0.2754915689
   94  C  7  X     -0.0582262466     0.1491180279     0.2297226982    -0.0186658248     0.1125654117
   95  C  7  Y     -0.0225578429     0.0224970131     0.0283025266    -0.0167572761    -0.0181717392
   96  C  7  Z      0.0092938228     0.0459828896     0.0631896124    -0.0250522290    -0.0209733901
   97  C  7  X     -0.1650595269     0.5354684397     0.9840671647    -0.0515892740     0.5437995597
   98  C  7  Y     -0.2690901914     0.1472648054     0.0757676181     0.1451537990    -0.0463104175
   99  C  7  Z     -0.0240662306     0.0103006479     0.1926399576    -0.2550341070    -0.2908992528
  100  C  7 XX     -0.0008099887     0.0103424014     0.0003025814    -0.0008033459    -0.0004731924
  101  C  7 YY      0.0004660750    -0.0010327282    -0.0013743834     0.0065824102     0.0007604932
  102  C  7 ZZ     -0.0004010108     0.0057159606    -0.0020268177    -0.0103781310    -0.0058495459
  103  C  7 XY      0.0032513471    -0.0017981347    -0.0010028754     0.0041958514     0.0011432467
  104  C  7 XZ      0.0019596164    -0.0093989258    -0.0055186492    -0.0023489417    -0.0004120588
  105  C  7 YZ     -0.0013364538     0.0048750078    -0.0013064250     0.0068274384    -0.0068138050
  106  C  8  S      0.0043056341    -0.0081883956    -0.0131688483     0.0122750659     0.0121350673
  107  C  8  S     -0.0068277287     0.0153427716     0.0220187501    -0.0228866185    -0.0264871364
  108  C  8  S     -0.2051674681     0.2986630546     0.0998977716    -0.1299071613    -0.1612114900
  109  C  8  X     -0.0400971689     0.0003533075    -0.0868483361    -0.0023770290    -0.0543119581
  110  C  8  Y     -0.0072205676    -0.0429678551    -0.0127021991    -0.0428063055     0.0099000582
  111  C  8  Z     -0.0589629499     0.0144185863    -0.0667423840    -0.0817460534    -0.0901488952
  112  C  8  X      0.0529228304     0.3526292356    -0.6686702720     0.4559827065    -0.0310689965
  113  C  8  Y      0.1297294675     0.3569107551    -0.5339371563     0.3014851636     0.0627586421
  114  C  8  Z     -0.2110380407    -0.4198904039     0.3943261663    -0.5228278053    -0.2413473848
  115  C  8 XX      0.0017197731     0.0020289942     0.0022718668    -0.0006402136    -0.0005226907
  116  C  8 YY      0.0009812299     0.0072491346    -0.0018087221     0.0035710546    -0.0010744187
  117  C  8 ZZ     -0.0016047108     0.0026900647    -0.0035827775    -0.0045216139    -0.0024154150
  118  C  8 XY     -0.0002858421    -0.0094253995     0.0066550216     0.0005319460     0.0013313281
  119  C  8 XZ      0.0043166539     0.0090558366    -0.0063333078     0.0022367062     0.0023446849
  120  C  8 YZ     -0.0002186507     0.0025748426     0.0005555843     0.0027433598    -0.0000453122
  121  N  9  S     -0.0078948744    -0.0295951881     0.0184984859    -0.0069167851    -0.0031418515
  122  N  9  S     -0.0210580810    -0.0565693734     0.0184361819     0.0081100171    -0.0070609598
  123  N  9  S     -0.1176874143    -0.6797654785     0.7780864678    -0.6071142511    -0.0779440981
  124  N  9  X      0.0091151493    -0.0043650447    -0.0819913826    -0.0208885662    -0.0198804642
  125  N  9  Y     -0.0379451693    -0.0314994970     0.0083072447    -0.0298025509    -0.0229929553
  126  N  9  Z     -0.0284996149     0.0285627887    -0.0929966226    -0.0469607134    -0.0603744554
  127  N  9  X      0.0456392645     0.1333489497    -0.0366894819     0.1276401073     0.0805428068
  128  N  9  Y      0.0396862227     0.1272227628    -0.1023506530     0.1437804429     0.0334335806
  129  N  9  Z      0.0367297867    -0.1202142885     0.2564134554    -0.0319195457     0.0904844350
  130  N  9 XX      0.0019213265    -0.0012836412    -0.0002088589     0.0026594108     0.0031827814
  131  N  9 YY     -0.0014003230     0.0007270455    -0.0020513828     0.0047445016    -0.0009034444
  132  N  9 ZZ     -0.0034509533    -0.0019116741    -0.0026518339    -0.0000395816    -0.0028550502
  133  N  9 XY     -0.0007937129    -0.0049352721     0.0053544898    -0.0007031605    -0.0000800664
  134  N  9 XZ      0.0016374870     0.0050218753    -0.0040913068     0.0029761250     0.0010638201
  135  N  9 YZ      0.0005527525     0.0021863155    -0.0011670046     0.0020279202     0.0009475066
  136  C 10  S      0.0012714038    -0.0172492430    -0.0023078202     0.0024460880    -0.0014393741
  137  C 10  S     -0.0152679087     0.0477147173     0.0368281529     0.0020070630    -0.0015417956
  138  C 10  S      0.1237623460     0.0774769152    -0.4446202739    -0.0321297496     0.5119784728
  139  C 10  X      0.0052937570     0.0024931834    -0.0500761123     0.0085466869     0.0549512671
  140  C 10  Y     -0.0551572342    -0.0072900583     0.0432097099     0.0087201540    -0.0365399067
  141  C 10  Z     -0.0020524873     0.0176532468     0.0217784641     0.0575830353     0.0144305147
  142  C 10  X     -0.0293613336    -0.2039101754     0.1964690657    -0.1092112358     0.2067146680
  143  C 10  Y      0.3021035980     0.2955508592    -0.0498717380     0.1624052037    -0.0946115551
  144  C 10  Z     -0.0645471344    -0.0075027385    -0.0287396039     0.1070553536    -0.0074737518
  145  C 10 XX      0.0076498802     0.0035598328     0.0058937551     0.0004278786     0.0036708765
  146  C 10 YY     -0.0106116518     0.0035385441    -0.0021670324    -0.0004366521     0.0002421348
  147  C 10 ZZ      0.0000367923     0.0021317287     0.0017254515    -0.0001429529    -0.0024769295
  148  C 10 XY     -0.0067303506    -0.0078481331     0.0114785140    -0.0003283166    -0.0111277960
  149  C 10 XZ     -0.0019335951     0.0030614303     0.0016685485    -0.0004292479     0.0047073926
  150  C 10 YZ      0.0032293771     0.0014831734    -0.0051971019    -0.0039450816    -0.0056642290
  151  C 11  S      0.0142292332     0.0277128898    -0.0367852887     0.0001980857     0.0206071159
  152  C 11  S     -0.0391875945    -0.0677194414     0.0933189712    -0.0087514472    -0.0435124032
  153  C 11  S     -0.4818928875    -0.3514062952     0.5105506838     0.1910134256    -0.9059199611
  154  C 11  X     -0.0294032065     0.0077627316     0.0098967472    -0.0128471671    -0.0028585361
  155  C 11  Y     -0.1282230254    -0.0814629960     0.0902440860     0.0002703700    -0.0660732339
  156  C 11  Z      0.0061726337     0.0314920222     0.0243626533    -0.0332747300     0.0207930087
  157  C 11  X      0.0926632385    -0.0576157346     0.1533702519    -0.0646130399     0.0762710410
  158  C 11  Y     -0.4250189591    -0.3309577766     0.3134510639    -0.0411321660    -0.1519018700
  159  C 11  Z      0.0240433060     0.0702073585    -0.0272294164    -0.0792311784     0.0223695552
  160  C 11 XX     -0.0105034091    -0.0060602793     0.0044151328    -0.0012295480    -0.0053088701
  161  C 11 YY      0.0017627776    -0.0057056011     0.0085148304    -0.0011247382    -0.0048785659
  162  C 11 ZZ     -0.0019491474    -0.0046499238     0.0076584898     0.0001695700    -0.0016722367
  163  C 11 XY      0.0083193400     0.0030360086    -0.0042034390    -0.0027605336     0.0086492654
  164  C 11 XZ      0.0018961607    -0.0021721747    -0.0021315563    -0.0010613568    -0.0039854883
  165  C 11 YZ     -0.0017951435    -0.0009786129     0.0021379645    -0.0032402613    -0.0009259680
  166  C 12  S      0.0178932458     0.0261014701    -0.0140989844    -0.0100474729    -0.0007125954
  167  C 12  S     -0.0397487418    -0.0533161058     0.0350678205     0.0370598779     0.0128803373
  168  C 12  S      0.2439788293    -0.2348585391     0.4581684778    -0.0432324584    -0.6336696692
  169  C 12  X     -0.0394070718     0.0555892365    -0.0632394866    -0.0128161743     0.0422996251
  170  C 12  Y     -0.0236161436     0.0035413939     0.0108811085     0.0009439304    -0.0204055025
  171  C 12  Z      0.0154886918    -0.0156222471     0.0332701932     0.0376020886     0.0666735319
  172  C 12  X      0.1253719941     0.3754345401    -0.2254541988    -0.0215324122    -0.0931814226
  173  C 12  Y      0.1534590876     0.1591944586     0.1372446795     0.1468065621    -0.1153132908
  174  C 12  Z     -0.0419635658    -0.0861818342     0.0657610659    -0.0571442627     0.1078511891
  175  C 12 XX     -0.0074878140    -0.0065804577     0.0014474430     0.0049632276     0.0019017833
  176  C 12 YY      0.0057338857    -0.0006189928     0.0057226420     0.0042775199     0.0001654902
  177  C 12 ZZ     -0.0033484974    -0.0045984074     0.0012932143    -0.0009304063    -0.0005193998
  178  C 12 XY     -0.0004719406     0.0025819916    -0.0083738230     0.0032686406     0.0126122545
  179  C 12 XZ      0.0004102064    -0.0001542572     0.0000353039     0.0043621885    -0.0002233982
  180  C 12 YZ     -0.0016542456     0.0002915959     0.0041316047     0.0015269413     0.0014906807
  181  C 13  S     -0.0470765104    -0.0102070363    -0.0262267378     0.0035402060     0.0479285342
  182  C 13  S      0.1010851173     0.0186567259     0.0652007957    -0.0098887326    -0.1039651419
  183  C 13  S      0.9122794026     0.1221624127     0.4302409423    -0.0083457601    -0.4078226937
  184  C 13  X     -0.0604082954    -0.0270395861    -0.0171486605     0.0063282666    -0.0024687596
  185  C 13  Y     -0.1635186242    -0.0426331538    -0.0266913027     0.0120093672     0.0476493663
  186  C 13  Z      0.0331480680     0.0001431576    -0.0355412929     0.0054000449    -0.0685184213
  187  C 13  X     -0.2109004590    -0.1840760584    -0.0098384166    -0.0806152526    -0.0829555474
  188  C 13  Y     -0.6969113736    -0.1827545473    -0.2606465669     0.0769262808     0.6021633500
  189  C 13  Z      0.1292606405     0.0370270951    -0.0481726918     0.0406992081    -0.1742606746
  190  C 13 XX      0.0099574845     0.0022140130     0.0038192051    -0.0003304905    -0.0015606264
  191  C 13 YY      0.0057143990     0.0011254623     0.0053769448    -0.0012220786    -0.0089600701
  192  C 13 ZZ      0.0077723349     0.0007732382     0.0043532108    -0.0006007035    -0.0104973065
  193  C 13 XY      0.0024735175     0.0002122139     0.0034457504    -0.0010341030    -0.0010216953
  194  C 13 XZ     -0.0017236146     0.0011432723     0.0023753519    -0.0030176531    -0.0013566974
  195  C 13 YZ     -0.0004689204    -0.0001481567     0.0009589387     0.0023348201     0.0050543304
  196  C 14  S     -0.0101593046    -0.0204212790     0.0317474022     0.0037087421    -0.0566381982
  197  C 14  S      0.0191152521     0.0418739757    -0.0633656019    -0.0077473183     0.1207734406
  198  C 14  S      0.3996938992     0.6689542856    -0.7059989438    -0.0377570007     0.8365725826
  199  C 14  X      0.0385399857     0.0605688423    -0.0547586558    -0.0179075340     0.0798340103
  200  C 14  Y     -0.0298929512    -0.0527730065     0.0904885589     0.0006402814    -0.0825716635
  201  C 14  Z     -0.0126871573     0.0096713606     0.0497694638    -0.0219192147     0.0484436445
  202  C 14  X      0.2109257920     0.2142747540    -0.2425337528    -0.1068521085     0.4760862252
  203  C 14  Y      0.0565370995    -0.1567730071     0.3901156090    -0.0290542018    -0.5992699903
  204  C 14  Z     -0.0672668582     0.0077464997     0.1076820118    -0.0288638063     0.0889091439
  205  C 14 XX     -0.0000596327     0.0036897081    -0.0038456231    -0.0007699997     0.0090689415
  206  C 14 YY      0.0046132961     0.0041421405    -0.0067806346    -0.0003186852     0.0096555409
  207  C 14 ZZ      0.0008444645     0.0029413366    -0.0045581921    -0.0009827608     0.0080146368
  208  C 14 XY      0.0003817058    -0.0013645921     0.0013980790     0.0009763204    -0.0049620020
  209  C 14 XZ      0.0004776621     0.0000484603     0.0013061693     0.0004082194     0.0039015352
  210  C 14 YZ      0.0000478838    -0.0012151583    -0.0022665629     0.0020793460    -0.0001285711
  211  C 15  S      0.0459462302     0.0082922877     0.0082310113    -0.0068004532     0.0225087456
  212  C 15  S     -0.1079849969    -0.0216866698    -0.0143463686     0.0140015247    -0.0522189010
  213  C 15  S     -1.1217055770    -0.2741756135    -0.3068956156     0.1017234666     0.0841957189
  214  C 15  X     -0.1266982810    -0.0282259198    -0.0501180618     0.0156562305    -0.0090232681
  215  C 15  Y     -0.0544047118     0.0038341012    -0.0312547851     0.0091512139     0.0036236695
  216  C 15  Z      0.0436118041    -0.0161786214    -0.0343024009     0.0288229656    -0.0422258048
  217  C 15  X     -0.4925579408    -0.1188519378    -0.0970102415     0.0972919197    -0.2915408979
  218  C 15  Y     -0.1047805159     0.0928927019    -0.1757183692    -0.0187156016     0.0798167155
  219  C 15  Z      0.1314979122    -0.0232157934    -0.0447672412     0.0630397762    -0.0296310303
  220  C 15 XX     -0.0051783032    -0.0018828049    -0.0035549812     0.0017669370    -0.0038841402
  221  C 15 YY     -0.0117046293    -0.0016815115    -0.0015664010     0.0003541442    -0.0011784898
  222  C 15 ZZ     -0.0079860635    -0.0013176653     0.0002685530     0.0008760885    -0.0040057285
  223  C 15 XY     -0.0036680915    -0.0017769066    -0.0006127237     0.0007486578     0.0003894582
  224  C 15 XZ      0.0008323342    -0.0011189450    -0.0016281747     0.0015086303    -0.0018932226
  225  C 15 YZ      0.0011992935     0.0003306364    -0.0014791752    -0.0005375786    -0.0040853860
  226  H 16  S     -0.0144308312     0.0304023797     0.0098850520    -0.0378653690    -0.0422105480
  227  H 16  S      0.3028599527     0.2108745965     0.1718091602    -1.3568640967    -0.9914222012
  228  H 17  S      0.0075180472    -0.0305575875     0.0037175144     0.0552918820    -0.0316850412
  229  H 17  S      0.7249938406    -0.6248970595     0.5709069634     1.4609825585     0.1222181381
  230  H 18  S      0.0035227961    -0.0383997660    -0.0183529606    -0.0736275425    -0.0260836011
  231  H 18  S     -0.1858309174    -0.5257916084     0.2896669674    -1.3227586019     0.9036698775
  232  H 19  S     -0.0089027537     0.0333135182     0.0007584604     0.0060784918    -0.0598020355
  233  H 19  S     -0.7230151346     1.2148320292    -0.1716438515     0.8176569694    -0.6090214789
  234  H 20  S     -0.0135321658     0.0416650099     0.0437640412     0.0088933638     0.0313960986
  235  H 20  S     -0.2827903356     0.0831441289     1.1128303572     0.1025468565     0.9521044018
  236  H 21  S      0.0131565795    -0.0544552001    -0.0510162331     0.0062070709    -0.0123275536
  237  H 21  S      0.2435845899    -1.3524561594    -1.2971173168     0.2757459636    -0.1982273872
  238  H 22  S      0.0384424516     0.0210462506    -0.0178834822    -0.0057271440     0.0178189177
  239  H 22  S      0.8111979446     0.6037125627    -0.6867677215    -0.0624050086     0.6291630022
  240  H 23  S     -0.0073455164     0.0166421967    -0.0233468873    -0.0020967205     0.0149334570
  241  H 23  S      0.0010402206     0.6002665061    -0.4903674919     0.0930780955     0.2140905094
  242  H 24  S     -0.0272023922    -0.0080316598    -0.0076690384    -0.0030619543     0.0209046930
  243  H 24  S     -1.4355018890    -0.3640083075    -0.4655429899     0.0869594876     0.9085065663
  244  H 25  S     -0.0008948370    -0.0002261500     0.0082382181    -0.0000615508    -0.0225910951
  245  H 25  S     -0.3539702427    -0.6471029139     0.9314343749     0.1013776833    -1.3294616403
  246  H 26  S      0.0229240903     0.0000787502    -0.0023204829    -0.0014171923     0.0217809214
  247  H 26  S      1.2204551016     0.2231994524     0.3238035305    -0.1302323804     0.2695278560

                         66               67               68               69               70
                    0.1553546297     0.1690836103     0.1757121685     0.1804974191     0.1944764817
    1  C  1  S     -0.0002087368     0.0029969188     0.0035838153     0.0229029969     0.0141305132
    2  C  1  S      0.0355060039     0.0081376364     0.0562784759    -0.0119944314    -0.0886268352
    3  C  1  S     -0.2111111057     0.1743691703    -0.9582040365    -0.7166708085     0.1478550142
    4  C  1  X      0.0709480422    -0.0521374100    -0.0004601906     0.1508525894     0.0539329538
    5  C  1  Y      0.0642934986    -0.0626026689     0.0484206518     0.0469204267    -0.0063600474
    6  C  1  Z      0.0487183657     0.0543345637    -0.0141703201    -0.0604560055     0.0552500600
    7  C  1  X      0.3380851896    -0.0228588781     0.4546530276     1.0024424016    -0.0134852704
    8  C  1  Y      0.2067199357    -0.2336987754     0.0718728376     0.0062458372     0.0491796566
    9  C  1  Z     -0.0260426287     0.0378632149    -0.0920721565    -0.2936320582     0.1217931542
   10  C  1 XX      0.0101061847    -0.0093635134     0.0121753863     0.0019216041    -0.0147778628
   11  C  1 YY     -0.0129725509     0.0124204996     0.0006904778    -0.0042908532    -0.0199643736
   12  C  1 ZZ      0.0064818423     0.0011518947    -0.0084138450    -0.0039369039     0.0184674711
   13  C  1 XY     -0.0130617716    -0.0026063508    -0.0072956139     0.0136594485     0.0023537010
   14  C  1 XZ      0.0024749365     0.0062063617    -0.0110048843    -0.0165557603    -0.0079840001
   15  C  1 YZ     -0.0117068677    -0.0072224213     0.0080158028     0.0004835086     0.0047733985
   16  C  2  S     -0.0070291882    -0.0666771349     0.0109018827    -0.0048978858    -0.0258684563
   17  C  2  S      0.0593916324     0.1894482624     0.0148064908     0.0601822202    -0.0127079294
   18  C  2  S     -0.9958194752    -0.0453167803    -1.0816038171    -1.0069322544     1.4441385821
   19  C  2  X     -0.0967038845     0.0295692959     0.0301630661     0.1163151886    -0.0550087082
   20  C  2  Y     -0.0698904938     0.0416606597     0.0350567071    -0.0176896220     0.0544709089
   21  C  2  Z     -0.2189401661    -0.0049381953     0.0614014650    -0.1065563223    -0.1377008402
   22  C  2  X     -0.4263829047    -0.4191656990    -0.0659998276    -0.2150739947    -0.1473553726
   23  C  2  Y     -0.1777356354    -0.0305591140    -0.2787479449    -0.2848117530     0.3149952061
   24  C  2  Z     -0.1334087641     0.2504129719     0.3304912380     0.2608195981    -0.4259683716
   25  C  2 XX      0.0176383653     0.0152570929    -0.0036875935     0.0111914964     0.0066623959
   26  C  2 YY      0.0111276349     0.0052827596    -0.0021815747     0.0029778944     0.0042637098
   27  C  2 ZZ     -0.0207964949     0.0153287264     0.0023243139    -0.0035147663    -0.0036114188
   28  C  2 XY      0.0119829747     0.0084480441    -0.0029233789    -0.0169167512    -0.0066684670
   29  C  2 XZ      0.0059035540    -0.0052612628    -0.0083232429     0.0095563193     0.0088732998
   30  C  2 YZ     -0.0052807516     0.0077975411    -0.0099652891    -0.0054925127     0.0138681652
   31  C  3  S     -0.0352778725     0.0246562513    -0.0294501067    -0.0630514498     0.0009159323
   32  C  3  S      0.0297787375    -0.0482813109     0.0002315958     0.0834319384     0.0433329292
   33  C  3  S      1.3129521489    -0.2524092688     1.4932503745     2.0541799015    -0.7126111967
   34  C  3  X     -0.0218244421    -0.0199019375    -0.0052555017     0.0496430129     0.1168115840
   35  C  3  Y      0.0756916428    -0.0000749009     0.0868465284    -0.0336773263     0.1209079843
   36  C  3  Z      0.0092920723     0.0650928889    -0.1268662332    -0.1122429498     0.1705538609
   37  C  3  X     -0.0197904384    -0.0120518390     0.0566733487     0.2938264830     0.5728097847
   38  C  3  Y      0.5450347478     0.0225163815     0.8454405370    -0.1154930189     0.2682654571
   39  C  3  Z      0.0185162532     0.2593872638    -0.6907628987    -0.6661514285     0.7831982335
   40  C  3 XX      0.0011397000     0.0024092909    -0.0031141771    -0.0010302313     0.0141136429
   41  C  3 YY      0.0020817430    -0.0067803145    -0.0038212320     0.0311678423    -0.0106335752
   42  C  3 ZZ      0.0051459049    -0.0055284075     0.0084456977    -0.0087212950     0.0047191408
   43  C  3 XY      0.0103948897    -0.0044996445     0.0033740026    -0.0034897131    -0.0019630094
   44  C  3 XZ      0.0061619912    -0.0023018325     0.0000953387     0.0049656158     0.0179717293
   45  C  3 YZ     -0.0068019263     0.0051418365    -0.0165728451     0.0000282470     0.0022436858
   46  C  4  S      0.0122213581    -0.0122209475     0.0081669711     0.0121763886    -0.0385788015
   47  C  4  S     -0.0223991429     0.0217620919     0.0628553090     0.0039143367     0.0672625598
   48  C  4  S     -0.5150424039     0.3791796569    -0.6628433746    -0.7799477547     0.9578657344
   49  C  4  X      0.0814734484    -0.0224123929     0.0371850339    -0.0849889442     0.1283594471
   50  C  4  Y      0.0006441673    -0.0168774991     0.0192240643    -0.0129039911     0.0141377813
   51  C  4  Z     -0.0065710354     0.0333385344    -0.0343862576    -0.0833764530     0.1207275760
   52  C  4  X      0.1718892982     0.0356210332    -0.2463865801    -0.4527286183     0.6282675080
   53  C  4  Y      0.1649089360    -0.1289990489     0.2284645690    -0.1571408113     0.0214100707
   54  C  4  Z      0.0403694056     0.1053718997    -0.2534254970    -0.3203969713     0.4497962203
   55  C  4 XX     -0.0006980474    -0.0027093756     0.0064460041     0.0025556132     0.0005713574
   56  C  4 YY     -0.0069206275     0.0050861849     0.0021982904    -0.0054489513     0.0165749503
   57  C  4 ZZ     -0.0002693276     0.0031609451    -0.0011195487     0.0009770015     0.0000839816
   58  C  4 XY      0.0001960398     0.0034607659     0.0115776147    -0.0083528338     0.0058141289
   59  C  4 XZ      0.0041151124    -0.0047018413     0.0103906781     0.0126868360    -0.0115069596
   60  C  4 YZ     -0.0036599119    -0.0004175108     0.0013579425    -0.0001861832     0.0076752580
   61  C  5  S     -0.0000853423    -0.0108877468    -0.0174607372     0.0269345651    -0.0204279861
   62  C  5  S     -0.0165014968     0.0275896386     0.1030746880    -0.0508507710    -0.0062514521
   63  C  5  S     -0.1611103090     0.2232659488    -0.4282759271    -0.2527975524     1.0056217343
   64  C  5  X     -0.0840344727     0.0515029583    -0.0445409888    -0.0679661792     0.0397253610
   65  C  5  Y     -0.0101409896     0.0030133839     0.0322642124    -0.0737168114     0.0832216973
   66  C  5  Z     -0.0449173028    -0.0089319598    -0.0266462084    -0.0701019779     0.0765682738
   67  C  5  X     -0.4509547893     0.1472320575    -0.3663414188    -0.2445934620     0.3972918119
   68  C  5  Y     -0.1726854419     0.1045056454     0.1505168094    -0.2964799681     0.4389631498
   69  C  5  Z     -0.2280484643    -0.0151177953    -0.3341860883    -0.0407794076     0.3010028661
   70  C  5 XX      0.0042988381    -0.0000170798     0.0073239434    -0.0015504746     0.0017814802
   71  C  5 YY     -0.0028691059     0.0001913081     0.0056501460    -0.0017222756    -0.0037363010
   72  C  5 ZZ     -0.0085073817     0.0049661380     0.0046435420    -0.0083180195     0.0039379021
   73  C  5 XY     -0.0049431780    -0.0041175511    -0.0024804411     0.0164190908    -0.0167566471
   74  C  5 XZ      0.0019198833     0.0005996279     0.0116174614     0.0002527008    -0.0086867389
   75  C  5 YZ      0.0018117360    -0.0004127311    -0.0025622952     0.0019326504    -0.0130217010
   76  C  6  S     -0.0182961876     0.0284474418    -0.0043412870    -0.0155143117     0.0601112116
   77  C  6  S     -0.0176327595    -0.0394703432    -0.0521721870     0.0330615684    -0.0420444117
   78  C  6  S      1.3137182558    -0.7655174167     1.1829273194     0.0119246730    -2.2010886490
   79  C  6  X     -0.0124705245    -0.0217103440     0.0136640447     0.0055465025     0.1262137711
   80  C  6  Y      0.0304965101    -0.0511753193    -0.0335225953    -0.0595654857     0.0988174613
   81  C  6  Z     -0.0193431229     0.0709927801    -0.0311746983    -0.2006893482     0.0151539778
   82  C  6  X     -0.2768539268    -0.1351771864     0.0960198993    -0.0181818387     0.2261168121
   83  C  6  Y     -0.1997863066    -0.2338037688    -0.4705714497    -0.1003841463     0.6047166156
   84  C  6  Z      0.1504093684     0.4152496265     0.0742094146    -0.8055384953     0.2039349414
   85  C  6 XX     -0.0111914314     0.0012864758    -0.0029126843    -0.0090600668     0.0011187526
   86  C  6 YY      0.0051000823    -0.0034852456     0.0009796036     0.0022737984    -0.0149298180
   87  C  6 ZZ      0.0058462903    -0.0086991389    -0.0066976420     0.0129200211     0.0025203324
   88  C  6 XY     -0.0082526146    -0.0021751685     0.0024034284     0.0019344604     0.0048398778
   89  C  6 XZ     -0.0103103854     0.0004893593     0.0018607799    -0.0079002990    -0.0061243481
   90  C  6 YZ      0.0060833786     0.0080524451    -0.0029533572    -0.0158653549     0.0171621593
   91  C  7  S      0.0232675544     0.0037517847     0.0095018534    -0.0130195694     0.0032462591
   92  C  7  S      0.0457271841    -0.0191738556    -0.0037027122     0.0647707517    -0.0394063994
   93  C  7  S     -1.6566290441    -0.0748743492    -1.0081794923    -0.2117832674     0.6398262128
   94  C  7  X      0.1308423428    -0.0551299404    -0.0648780211     0.0242444702    -0.0442514879
   95  C  7  Y      0.0968347032    -0.0390674470     0.0891644451    -0.0367418934     0.1151005407
   96  C  7  Z      0.0091599356     0.0555585856     0.0606547505    -0.2004528480     0.0256723977
   97  C  7  X      0.3978624776    -0.1897812047    -0.3563755468     0.0336765225    -0.2162043060
   98  C  7  Y      0.4952141256    -0.0212287391     0.4251205791     0.1475303029     0.4968446869
   99  C  7  Z      0.5339490949     0.2167458110     0.6819172889    -0.6807430344    -0.3028776013
  100  C  7 XX     -0.0044702352    -0.0028162495    -0.0074679013     0.0063278467     0.0029182874
  101  C  7 YY      0.0104778903     0.0001962717    -0.0033617225    -0.0017967233     0.0132485319
  102  C  7 ZZ      0.0002754817    -0.0028057557     0.0032993028     0.0066283438    -0.0201472595
  103  C  7 XY     -0.0065390617     0.0019688393    -0.0018916421    -0.0050612089    -0.0078351339
  104  C  7 XZ      0.0039066899     0.0026065492    -0.0047077503     0.0016024599     0.0002573964
  105  C  7 YZ      0.0030298301    -0.0031243166     0.0088055199     0.0151621539    -0.0006260062
  106  C  8  S     -0.0131526522    -0.0036587873    -0.0212960342     0.0139904333     0.0354962255
  107  C  8  S      0.0259369689     0.0262451857     0.0419690228    -0.0373856987    -0.0572495782
  108  C  8  S     -0.0984495925    -0.5083019306     0.2746436938    -0.2227023960    -0.8581925632
  109  C  8  X      0.0927553332     0.0648092749    -0.0815247975     0.0266235245     0.1585850694
  110  C  8  Y      0.1583997257    -0.0634883218    -0.0852907318     0.0528638611     0.0311199987
  111  C  8  Z      0.2869680643     0.0081105177    -0.0808569266     0.0162892630     0.0583852554
  112  C  8  X     -0.3091105907    -0.4444442822    -0.5915498107    -0.6658346076     0.5273120291
  113  C  8  Y     -0.1742945036    -0.6441150789    -0.3843937449    -0.4060902174     0.1642456297
  114  C  8  Z      0.9466841266     0.5576286423     0.2852067490     0.6660466304    -0.0743213254
  115  C  8 XX     -0.0019590472    -0.0061173513     0.0063708738    -0.0011469331    -0.0087880095
  116  C  8 YY     -0.0054525937    -0.0030254921     0.0041485663    -0.0070490763    -0.0066991475
  117  C  8 ZZ      0.0095044354    -0.0009815913    -0.0008279903    -0.0071708349    -0.0030019483
  118  C  8 XY     -0.0053149794     0.0136373888    -0.0010820739     0.0045731051     0.0067648834
  119  C  8 XZ     -0.0044748884    -0.0132297786     0.0009752463    -0.0076731573    -0.0054887577
  120  C  8 YZ     -0.0050922539    -0.0032996946     0.0004940442    -0.0091578156    -0.0040337946
  121  N  9  S      0.0081196189     0.0423314102    -0.0016784373     0.0311618900     0.0237878090
  122  N  9  S     -0.0206178277     0.0774495547    -0.0330388503     0.0481441528     0.0761365700
  123  N  9  S      0.7981147138     1.0190673039     0.5513513781     0.9775592118    -0.0894040755
  124  N  9  X      0.1143958308     0.0162856948    -0.0511495940    -0.0027577679     0.1021644427
  125  N  9  Y      0.1162000333     0.0036517128    -0.0430514943     0.0719036282     0.0270568679
  126  N  9  Z      0.2165681550    -0.0456543700    -0.0616945926    -0.0027142948     0.0473320253
  127  N  9  X     -0.3137317698    -0.2520198682    -0.0170741635    -0.1715599083    -0.1551635397
  128  N  9  Y     -0.3131922549    -0.0983947844    -0.0348528151    -0.2338973110     0.0149436988
  129  N  9  Z     -0.1970472991     0.2046396846     0.1993288738     0.1399489071    -0.1168740475
  130  N  9 XX     -0.0069800290    -0.0034229375    -0.0016462840    -0.0008990520     0.0003849629
  131  N  9 YY     -0.0103124179     0.0024307400    -0.0020454614    -0.0021770748     0.0043347312
  132  N  9 ZZ      0.0037244951     0.0027594891    -0.0079444847     0.0011862609     0.0089337486
  133  N  9 XY     -0.0028029683     0.0080942778     0.0034444020     0.0042922388     0.0004340368
  134  N  9 XZ     -0.0064567844    -0.0066684147     0.0001860870    -0.0060809583    -0.0021253763
  135  N  9 YZ     -0.0041008701    -0.0052303742    -0.0008387012    -0.0042362023    -0.0034115964
  136  C 10  S     -0.0224007039    -0.0037506389    -0.0156037225     0.0012274556     0.0121276493
  137  C 10  S      0.0792303764     0.0158457297     0.0553155951     0.0313835193    -0.0851003244
  138  C 10  S      0.2045738646     0.6061933962     0.5692888661    -0.7219366287     0.3221751138
  139  C 10  X     -0.0099275230    -0.0406089073    -0.0665036317    -0.0197854698    -0.0060721716
  140  C 10  Y      0.0380954448    -0.0068138049     0.0690941090    -0.0181887383    -0.0591451132
  141  C 10  Z      0.0081979197     0.0733404322    -0.1417392679    -0.1168701565    -0.1999452502
  142  C 10  X     -0.0125598143     0.2710762614    -0.0780561726    -0.0038024165     0.0068950489
  143  C 10  Y     -0.0634860636    -0.3042930863    -0.2069559343    -0.2641353452    -0.0340684515
  144  C 10  Z      0.0911088551     0.1099089472    -0.2339291489    -0.1666264342    -0.4135275669
  145  C 10 XX     -0.0054106928     0.0117937502     0.0002080768    -0.0062150940    -0.0099008344
  146  C 10 YY      0.0151372825    -0.0077889943     0.0126706035     0.0144296296    -0.0045509777
  147  C 10 ZZ      0.0070475030     0.0016363233     0.0014872219    -0.0033077816    -0.0017013004
  148  C 10 XY     -0.0009738807     0.0041603848     0.0075300999    -0.0003891017    -0.0054130190
  149  C 10 XZ     -0.0071408142    -0.0078184972     0.0045347404     0.0036945855     0.0035566544
  150  C 10 YZ      0.0064517888     0.0038576792    -0.0039273647    -0.0072077029    -0.0020532911
  151  C 11  S      0.0180800009    -0.0693080163     0.0082028363    -0.0153934855     0.0070083355
  152  C 11  S     -0.0242144362     0.1666894249    -0.0099185980     0.0515739101    -0.0249204192
  153  C 11  S     -0.4990788824     0.3834935513    -0.6116830236     0.3254972467    -0.0682675755
  154  C 11  X      0.0020280734     0.0259215264     0.0308176695     0.0737372045     0.0516436227
  155  C 11  Y     -0.0267155833     0.0991762187     0.0164875987     0.0637144824     0.0143993808
  156  C 11  Z     -0.0809644313    -0.0792840559     0.1273322584     0.0601616338     0.1386658978
  157  C 11  X     -0.0682969075     0.4158394245    -0.0161248314     0.0288648174     0.2433883563
  158  C 11  Y     -0.0080079355     0.7323154619     0.1939257997     0.2876991643     0.0872152452
  159  C 11  Z     -0.1355945258    -0.3177909143     0.2738402183     0.1845587187     0.3247687546
  160  C 11 XX      0.0027095983     0.0078309270     0.0037800206     0.0082928260    -0.0009661075
  161  C 11 YY     -0.0039367248     0.0113531606    -0.0040688016     0.0065087601     0.0020947510
  162  C 11 ZZ     -0.0048608169     0.0155998607    -0.0029221983    -0.0011228845    -0.0047189566
  163  C 11 XY     -0.0002678967     0.0059361826    -0.0040541018     0.0001964851     0.0053646103
  164  C 11 XZ      0.0030598987     0.0013818456     0.0016577810     0.0004949510     0.0054468436
  165  C 11 YZ     -0.0017545981    -0.0043463960     0.0098376435     0.0068831018     0.0091058742
  166  C 12  S     -0.0176504114     0.0252307891    -0.0509145035     0.0138648199     0.0046781566
  167  C 12  S      0.0433418655    -0.0540304437     0.1074293520    -0.0073014977    -0.0309003621
  168  C 12  S      0.0302540503    -1.1827635743     0.4088150349    -0.5925790672     0.1082794543
  169  C 12  X     -0.0370519110     0.0138115860    -0.0754384545     0.1006383244     0.0414187543
  170  C 12  Y     -0.0086065888    -0.0060288571    -0.0236816679     0.0959351563     0.0203153885
  171  C 12  Z     -0.0579235690    -0.0618403186     0.0727736114     0.0708650253     0.1354225528
  172  C 12  X     -0.0876240399    -0.1884500017    -0.5459436883     0.3057516313     0.2770883317
  173  C 12  Y     -0.1570187065     0.0239861914    -0.4056442787     0.3618870695    -0.0636764654
  174  C 12  Z     -0.1015951736    -0.1038117812     0.4147593407     0.1315515206     0.3169130778
  175  C 12 XX      0.0019251279    -0.0073704768     0.0020817968    -0.0009420561    -0.0061969753
  176  C 12 YY      0.0015198844    -0.0010481894     0.0033290138    -0.0041305372    -0.0035066905
  177  C 12 ZZ      0.0035601119    -0.0061772923     0.0148191218    -0.0006688107     0.0056241732
  178  C 12 XY      0.0051920685    -0.0026203921    -0.0022755832    -0.0020618155     0.0036217906
  179  C 12 XZ      0.0027975326     0.0053351511    -0.0078306395    -0.0059590041    -0.0094704671
  180  C 12 YZ     -0.0049848400     0.0000478034    -0.0013609700    -0.0014376735    -0.0051086499
  181  C 13  S      0.0199035373     0.0063091486     0.0469405807    -0.0241503719    -0.0007357252
  182  C 13  S     -0.0456297428    -0.0086157035    -0.0993592096     0.0557863806    -0.0056449179
  183  C 13  S     -0.2158563176     0.5616404438    -0.4377185663     0.6946712296    -0.1242025381
  184  C 13  X      0.0252868946    -0.0034631461    -0.0198480126    -0.0280144037    -0.0097566998
  185  C 13  Y      0.0069959713     0.0527286439     0.0464298961    -0.0467146202    -0.0504691754
  186  C 13  Z      0.0914277743     0.0659753719    -0.1017831220    -0.0874851549    -0.1273469813
  187  C 13  X      0.0747093190    -0.1163741453     0.2228396734    -0.1924973301    -0.0029755101
  188  C 13  Y      0.1263459439     0.4935904647     0.5767598784    -0.2269982890    -0.2921468518
  189  C 13  Z      0.1724765143     0.1334914541    -0.3635320077    -0.1758323948    -0.3113720616
  190  C 13 XX     -0.0017157064     0.0031951289     0.0012524797    -0.0017942396    -0.0010205170
  191  C 13 YY     -0.0058064766    -0.0031483617    -0.0118334495     0.0130002984     0.0021681093
  192  C 13 ZZ     -0.0017513075     0.0002053635    -0.0103524024     0.0018412686    -0.0014998677
  193  C 13 XY     -0.0018180579     0.0039352367    -0.0008271675     0.0043315587     0.0020369000
  194  C 13 XZ     -0.0043464065    -0.0034478294     0.0023471825     0.0020626202     0.0015319420
  195  C 13 YZ     -0.0040160994    -0.0042937823     0.0040626331     0.0043602861     0.0078798639
  196  C 14  S     -0.0194428892    -0.0469323439    -0.0384111907     0.0001849771     0.0064144050
  197  C 14  S      0.0437843849     0.1040436278     0.0835079035     0.0042613854    -0.0165134129
  198  C 14  S      0.2715757401     0.1986817798     0.1346167899     0.0856571213    -0.0723446931
  199  C 14  X     -0.0135140833     0.0275614294     0.0340282086     0.0516619374     0.0227871540
  200  C 14  Y     -0.0251469301    -0.0184959838    -0.0129567252     0.0289174368     0.0180471427
  201  C 14  Z     -0.0985932376    -0.0764813819     0.1123825658     0.0830424987     0.1305166145
  202  C 14  X      0.0950956163     0.5017129406     0.4199295168     0.2302442316    -0.0080877895
  203  C 14  Y     -0.1521115493    -0.3902800578    -0.3432190775     0.1519103437     0.1277483955
  204  C 14  Z     -0.2365489947    -0.2340322370     0.2240605718     0.1675882851     0.3214715107
  205  C 14 XX     -0.0005473487     0.0104157598     0.0013396402     0.0052396168     0.0011895849
  206  C 14 YY      0.0059575065     0.0005149532     0.0073338448    -0.0033365744    -0.0018271431
  207  C 14 ZZ      0.0039426243     0.0097678227     0.0076417200    -0.0009608900    -0.0023431485
  208  C 14 XY     -0.0012559951    -0.0053776350    -0.0060113572    -0.0015713327     0.0010961286
  209  C 14 XZ     -0.0027475089    -0.0025461943     0.0057477214     0.0031221964     0.0049878992
  210  C 14 YZ      0.0045565945     0.0054715039    -0.0053378414    -0.0032872629    -0.0068267081
  211  C 15  S      0.0059359393     0.0709604609     0.0132179564     0.0177188491    -0.0011374213
  212  C 15  S     -0.0090756124    -0.1517716342    -0.0215130229    -0.0268076311    -0.0002250107
  213  C 15  S      0.0044785078    -0.6798604349     0.1839076043    -0.4031115944    -0.0717922817
  214  C 15  X     -0.0199945543    -0.0592662076    -0.0896962085    -0.0636311351    -0.0232345098
  215  C 15  Y      0.0184476578    -0.0120688740     0.0009388474    -0.0048537648    -0.0219238516
  216  C 15  Z      0.1039305952     0.0851292175    -0.1103848199    -0.0826313954    -0.1337120239
  217  C 15  X     -0.2018997330    -0.7651930154    -0.5382448148    -0.3012518040    -0.0393947736
  218  C 15  Y      0.1429569331    -0.2575168577     0.0873717015     0.0221967581    -0.1041557152
  219  C 15  Z      0.2413588879     0.3563857105    -0.1924812104    -0.1666376201    -0.3334127368
  220  C 15 XX     -0.0008098108    -0.0150942736    -0.0083085354    -0.0088767377    -0.0020283718
  221  C 15 YY      0.0021538206    -0.0017590470     0.0029571828     0.0023418938    -0.0005855438
  222  C 15 ZZ     -0.0036820876    -0.0151256370     0.0008876879    -0.0013242177     0.0031481152
  223  C 15 XY      0.0028211388    -0.0030162048     0.0026236975    -0.0036771905    -0.0017463835
  224  C 15 XZ      0.0050269674     0.0045368857    -0.0064614392    -0.0033125696    -0.0079415964
  225  C 15 YZ      0.0020769292     0.0007173045    -0.0017074461    -0.0020113166    -0.0002628571
  226  H 16  S      0.0167680315    -0.0297036127     0.0933761273     0.0164378223    -0.0313058873
  227  H 16  S     -0.0136851049    -0.1454569262     0.9285014216    -0.4697247917    -0.1252970254
  228  H 17  S      0.0152988585    -0.0007274301     0.1123756731    -0.0239383134     0.0357640946
  229  H 17  S      0.4854080001    -0.2408647383     0.2968586598    -0.2821726676     0.2166394033
  230  H 18  S      0.0167851648     0.0168433496     0.0434490950    -0.0237465446     0.0122677830
  231  H 18  S     -0.4198032141    -0.0193843256    -0.5083064411    -0.0548976244     0.0134793606
  232  H 19  S      0.0145478141     0.0408144947     0.0270896224     0.0065319633    -0.0568170122
  233  H 19  S     -0.3481986178     0.7096166535     0.1259520715     0.0563398038     0.1364191547
  234  H 20  S     -0.0156881795    -0.0346830286    -0.0053638274     0.0476127156     0.0078337747
  235  H 20  S      0.8100615607    -0.3804977369    -0.4389104067     0.5611741896    -0.4334417021
  236  H 21  S     -0.0075895394    -0.0029822355    -0.0139567622     0.0578576580    -0.0609231119
  237  H 21  S     -0.4158486216     0.0680550436     0.0558352662     0.6238999471    -0.1326780523
  238  H 22  S      0.0079981648    -0.0415083216    -0.0374561839    -0.0168858268     0.0124831084
  239  H 22  S      0.2544011268    -1.2962306326     0.1113655365    -0.4545075101    -0.0807882709
  240  H 23  S     -0.0008731398    -0.0234227952    -0.0544368370     0.0380612816     0.0015857263
  241  H 23  S     -0.1561849807     0.3943447098    -1.2236604516     0.7498222500     0.2492106759
  242  H 24  S      0.0054686581     0.0171244503     0.0232396425     0.0214076738    -0.0054949731
  243  H 24  S      0.2334309141     0.3158055715     0.9989910789    -0.5572386731    -0.2487360854
  244  H 25  S     -0.0086287593    -0.0288163242    -0.0236760304     0.0056466192     0.0006529212
  245  H 25  S     -0.3418335189    -0.8684563172    -0.6895479099    -0.0643856722     0.1449164186
  246  H 26  S      0.0010981104     0.0324572286     0.0115597361    -0.0115489133    -0.0014625394
  247  H 26  S      0.2809232450     1.3737788887     0.5165972551     0.4854919644    -0.0163494344

                         71               72               73               74               75
                    0.2125715626     0.2237654623     0.2313417817     0.2423935542     0.2901230392
    1  C  1  S     -0.0143600137     0.0015760817     0.0005304030    -0.0169900019    -0.1283775050
    2  C  1  S      0.0898792397    -0.0255928777    -0.0977989619     0.0457967580     0.3254370777
    3  C  1  S     -0.6920353553     1.1899921882     1.3478215539    -0.0610819394     2.7156221565
    4  C  1  X     -0.0654217763     0.1049034837    -0.1029146790    -0.0405092569     0.0600696803
    5  C  1  Y     -0.0451462018     0.0076157373    -0.0276789325     0.1082900220    -0.1554831392
    6  C  1  Z      0.0887243711     0.0385540955     0.1821780993     0.0738535225     0.0976768667
    7  C  1  X      0.3334265973    -0.1733594791    -0.9864723165    -0.5926289309     1.5542608216
    8  C  1  Y     -0.1889905876     0.3385591611    -0.1296205847     0.9170073406    -1.9092627117
    9  C  1  Z      0.0866514414     0.2200175361     0.8052802925     0.0649562003     0.2252831806
   10  C  1 XX     -0.0010456379    -0.0059732415    -0.0093615378     0.0022858852     0.0270256696
   11  C  1 YY      0.0166168652     0.0010862447     0.0099270504     0.0037426420     0.0199203662
   12  C  1 ZZ     -0.0046338157     0.0061676703    -0.0092025794     0.0029866628     0.0304900961
   13  C  1 XY     -0.0141404774     0.0156669557    -0.0104287402    -0.0177281792     0.0114380481
   14  C  1 XZ     -0.0004194352    -0.0054056651     0.0124927178     0.0008242698     0.0025648813
   15  C  1 YZ      0.0051674130    -0.0081271910     0.0147031357     0.0060634656     0.0030452287
   16  C  2  S     -0.0657715866    -0.0021491249    -0.0243403751     0.0922862691     0.0345480133
   17  C  2  S      0.2138915187     0.0558341219    -0.0339038711    -0.2474451252    -0.0369836375
   18  C  2  S     -0.6612480889    -1.5078630046     2.1035221575    -0.7119393420    -0.4802800219
   19  C  2  X     -0.0712790911     0.0296006695    -0.1761114766    -0.1756850304     0.0720395813
   20  C  2  Y      0.0785718154    -0.0827207768     0.0373760684    -0.1298601504     0.0190868042
   21  C  2  Z      0.0465237919    -0.1255220694     0.0083894842     0.0981966972    -0.1058250647
   22  C  2  X     -1.0996507173     0.6115506343    -0.3914892710     0.5619347257    -0.3789500147
   23  C  2  Y     -0.3070653236     0.0275893195     0.3520319685     0.1788922602    -0.6078727638
   24  C  2  Z      0.7860266186    -0.6206041574    -0.1336364698    -0.5203106597     0.4080380630
   25  C  2 XX      0.0154664202     0.0018907130     0.0119895109    -0.0206156464    -0.0068810190
   26  C  2 YY      0.0028099785     0.0006345386    -0.0182813750    -0.0174306512     0.0007064064
   27  C  2 ZZ      0.0212327699     0.0004431796     0.0108902876    -0.0212034061    -0.0057362949
   28  C  2 XY      0.0140887007    -0.0027508872     0.0172521504     0.0142367806    -0.0111204198
   29  C  2 XZ     -0.0109617182    -0.0012210795     0.0045098542    -0.0103801887     0.0065127380
   30  C  2 YZ     -0.0094196243     0.0029544616    -0.0080626359    -0.0095747532    -0.0007633496
   31  C  3  S     -0.0298359164     0.0618447333     0.0485653337    -0.0101401551     0.0063082546
   32  C  3  S     -0.0147400966    -0.0525365699     0.0299013331    -0.0185762208    -0.0638895212
   33  C  3  S      2.3031467802    -2.5967475092    -3.2740984499     0.7560624397     1.3791096755
   34  C  3  X     -0.1176583611     0.1266411773    -0.2041376789    -0.0506500823    -0.1628139087
   35  C  3  Y      0.0059373429    -0.2332963115    -0.0823650558    -0.0278204554     0.0304446157
   36  C  3  Z      0.0682893034    -0.0623671783    -0.0506041908     0.0981769898     0.0495951602
   37  C  3  X     -0.4879303559     0.5522209344    -0.9702304652    -0.2185309763    -1.1130108879
   38  C  3  Y      0.5094772278    -1.1932589667    -1.0317012594     0.0783866491     0.8069927764
   39  C  3  Z     -0.0270976318     0.1933004560     0.2339671291     0.3859494663    -0.3620511712
   40  C  3 XX      0.0078279792    -0.0045350048     0.0066058668     0.0036450527     0.0117763812
   41  C  3 YY     -0.0041865454    -0.0036848499     0.0024623944    -0.0061479595    -0.0200695478
   42  C  3 ZZ     -0.0006216824    -0.0077478716    -0.0099404565     0.0013161656    -0.0015975175
   43  C  3 XY      0.0067010727    -0.0031751252     0.0088052946     0.0120956613     0.0009191046
   44  C  3 XZ     -0.0080919780     0.0090691072    -0.0102985639    -0.0010683941    -0.0157291119
   45  C  3 YZ     -0.0000086707     0.0175549165     0.0053892910    -0.0036478239     0.0042778301
   46  C  4  S      0.0026225887     0.0072757731     0.0401218717    -0.0004580711     0.0186095042
   47  C  4  S      0.0410342135    -0.0324463874    -0.1874536219     0.0249831965    -0.0455515553
   48  C  4  S     -0.8704303530     0.6722822339     0.2911476706    -0.5473924627    -1.0898786649
   49  C  4  X     -0.0539184375     0.0392215889    -0.0013460218     0.0170068165    -0.0015892084
   50  C  4  Y     -0.0209892613    -0.0320327368     0.0038604989    -0.0358792819    -0.0207811476
   51  C  4  Z     -0.0220672649     0.1223531047    -0.0566592944     0.0101427198    -0.0972454466
   52  C  4  X     -0.3646082408     0.5577224992     0.3067060879     0.0457860411    -0.4334643186
   53  C  4  Y     -0.1919837170     0.1228946280     0.3635087368    -0.3442370043    -0.2057958636
   54  C  4  Z     -0.2451541373     0.8191879701    -0.0448907300     0.0602506507    -0.7036332431
   55  C  4 XX     -0.0043366550    -0.0025166094    -0.0126721525    -0.0025435434    -0.0114613439
   56  C  4 YY     -0.0038166682     0.0111765910    -0.0270752353     0.0027164391    -0.0087665966
   57  C  4 ZZ      0.0115618669    -0.0100881999     0.0088890810     0.0034461265     0.0027142864
   58  C  4 XY      0.0049579876    -0.0052900143    -0.0188862657    -0.0017853277    -0.0009538398
   59  C  4 XZ      0.0046257590    -0.0044954937     0.0033703565     0.0003528456    -0.0016761723
   60  C  4 YZ     -0.0077397961    -0.0125374658    -0.0083019358    -0.0030610749     0.0051231960
   61  C  5  S      0.0030810232    -0.0278711263     0.0458755090    -0.0071325250    -0.0120700039
   62  C  5  S      0.0430000210     0.1030471696    -0.1989887486     0.0396425662     0.0482631262
   63  C  5  S     -0.4061731816    -0.4272362640    -0.5286112137     0.1873224703     0.3051615388
   64  C  5  X      0.0293693189     0.0267389926    -0.1177293759    -0.0249802082    -0.0073459453
   65  C  5  Y     -0.0600550818    -0.0697221724    -0.0852353024    -0.0106976151     0.0634773232
   66  C  5  Z     -0.0607632091    -0.0220728925    -0.0626674778     0.0371660092     0.0574906342
   67  C  5  X     -0.1467404289    -0.4074951116    -0.3334795443    -0.1471718804     0.0795466353
   68  C  5  Y     -0.3523372845    -0.3714685645    -0.2894294206    -0.3775999432     0.1294861703
   69  C  5  Z     -0.1969082081    -0.4864822736    -0.2909331250     0.1030675968     0.3319892528
   70  C  5 XX     -0.0003293516     0.0086090604    -0.0125680781     0.0059654578     0.0066037439
   71  C  5 YY      0.0051183031    -0.0127326334    -0.0072236878     0.0009439730     0.0077017779
   72  C  5 ZZ     -0.0002709188     0.0188435404    -0.0186490917     0.0014453422    -0.0023774632
   73  C  5 XY      0.0020097659    -0.0064699588     0.0077599215     0.0002719406     0.0040000245
   74  C  5 XZ      0.0087839936     0.0100096046    -0.0128580774     0.0077440293     0.0043224771
   75  C  5 YZ      0.0109862075     0.0010159553     0.0187214285     0.0049319785     0.0037223799
   76  C  6  S     -0.0146329716    -0.0562760174     0.0255494418    -0.0522448278    -0.0232352418
   77  C  6  S      0.0135390440     0.0201777778     0.0304863395     0.0441876545     0.0493813474
   78  C  6  S      0.6984136473     2.7199645029    -1.7362382441     2.0526632256     0.0873854793
   79  C  6  X     -0.1557898250     0.0204227135    -0.1749576306    -0.0255674669     0.0751885179
   80  C  6  Y     -0.0715366966    -0.1256980862    -0.0012815682    -0.0106721033    -0.0659320671
   81  C  6  Z      0.0805994970     0.2182544246    -0.0897593626     0.0741412909    -0.0084140119
   82  C  6  X     -0.9048523770     0.2364754783    -1.1806207433     0.2724222747     0.4742722331
   83  C  6  Y     -0.4567199097    -1.1216368173     0.3338924334    -0.2662538783    -0.1246179201
   84  C  6  Z      0.6749340580     0.7422323653    -0.6472617895     0.3339946264     0.1109023204
   85  C  6 XX      0.0083516726    -0.0024867309     0.0029111633     0.0027747139     0.0033299293
   86  C  6 YY      0.0056499913     0.0191266108    -0.0039018130     0.0156333318    -0.0074389352
   87  C  6 ZZ     -0.0102699670    -0.0080357471     0.0037294917    -0.0040028743     0.0146266901
   88  C  6 XY     -0.0133642935     0.0071080119    -0.0240627569    -0.0049130046     0.0168082817
   89  C  6 XZ     -0.0016542872    -0.0030388973    -0.0085851868     0.0025170566    -0.0003294938
   90  C  6 YZ      0.0127273846     0.0002817110    -0.0060392155     0.0054182492     0.0039916068
   91  C  7  S      0.0457562419    -0.0067875453    -0.0388879698     0.0395923775     0.0079866435
   92  C  7  S     -0.0348060403     0.0179228299    -0.0032076167    -0.0448553559    -0.0172884240
   93  C  7  S     -2.0212903199    -0.0079064403     2.5811921591    -1.3712746921    -0.8494358231
   94  C  7  X     -0.0175754651     0.0191641917     0.0280166263    -0.0113818861     0.0020884364
   95  C  7  Y     -0.0155073062    -0.2102214424    -0.0150295181     0.0248133961     0.0603889513
   96  C  7  Z      0.1445755375     0.0678063946    -0.0631746144     0.1009068206     0.0037911281
   97  C  7  X     -0.0048775155     0.0087254067     0.5839309423    -0.1674204577     0.1614914042
   98  C  7  Y      0.3843530650    -1.4763842002    -0.5131517979     0.0619265907     0.4342800273
   99  C  7  Z      1.0117599814     0.6029498252    -0.9520735515     0.6308333962     0.4253556773
  100  C  7 XX     -0.0158344799     0.0017499636     0.0169444965    -0.0112909747    -0.0127135481
  101  C  7 YY      0.0016102369    -0.0178861418    -0.0055204409    -0.0026130212     0.0072999059
  102  C  7 ZZ     -0.0006453552     0.0196190102    -0.0016152824     0.0008790691    -0.0024384783
  103  C  7 XY     -0.0021308272    -0.0013549108     0.0034270793    -0.0019189097     0.0152306482
  104  C  7 XZ      0.0034661766     0.0008695170     0.0090583957    -0.0051159388     0.0012597199
  105  C  7 YZ     -0.0031901095    -0.0198421000     0.0018175761    -0.0079665801    -0.0051150912
  106  C  8  S     -0.0272589517    -0.0027389091    -0.0041594748    -0.0562029331     0.0032032162
  107  C  8  S      0.0673819854     0.0071797550     0.0309598671     0.0943860470    -0.0204072297
  108  C  8  S     -0.1503713444    -0.5654069496    -0.1616696593     1.9156042493     0.3782242232
  109  C  8  X     -0.0829261953    -0.0461553299     0.1160633064    -0.0129484001    -0.0087969307
  110  C  8  Y     -0.0777630972     0.0881679454    -0.0329846706    -0.0137192094    -0.0200855920
  111  C  8  Z     -0.0408325423     0.0380162141     0.0978838027     0.1342403494    -0.0285211699
  112  C  8  X     -1.2389056107    -0.1669967846     0.6957979698     1.1353555041    -0.5047974176
  113  C  8  Y     -1.1026456816     0.1509598329     0.1829607747     0.9178049958    -0.3106068300
  114  C  8  Z      1.1051999966     0.2335734203    -0.2883806022    -0.9249345155     0.5224711186
  115  C  8 XX      0.0027828857     0.0012889525     0.0022395377     0.0115689666     0.0029381987
  116  C  8 YY     -0.0014107156     0.0001463767    -0.0038736805     0.0165358695    -0.0011561996
  117  C  8 ZZ      0.0042089904    -0.0037185866     0.0056149901     0.0119918538    -0.0050518073
  118  C  8 XY      0.0060040141     0.0025404601     0.0012609678    -0.0158868007     0.0025892752
  119  C  8 XZ     -0.0012995281    -0.0033805754     0.0080171143     0.0159946571    -0.0049570696
  120  C  8 YZ     -0.0040572372    -0.0031776634     0.0038836123     0.0240144883    -0.0032638680
  121  N  9  S      0.0159218078     0.0105252522    -0.0050713924    -0.0687992357     0.0093511270
  122  N  9  S     -0.0484509982     0.0078501328     0.0136136228    -0.0908802991     0.0088750350
  123  N  9  S      1.8280609156     0.3720759606    -0.5638987828    -2.2502308408     0.5339348623
  124  N  9  X      0.0323634531    -0.0031097576     0.0537671632    -0.1161923075    -0.0070246951
  125  N  9  Y     -0.0535441919     0.0769675997    -0.0215750548    -0.0077660735     0.0100623956
  126  N  9  Z     -0.0316038826     0.0377799057     0.0552032558     0.0900845327    -0.0034241564
  127  N  9  X     -0.3527315333    -0.0501692934    -0.0384794129     0.4780646735    -0.0834141460
  128  N  9  Y     -0.2010965454    -0.1983306638     0.1578339961     0.3409920434    -0.1054959487
  129  N  9  Z      0.3744229737     0.0001384652    -0.1852788674    -0.5143097752     0.0749251403
  130  N  9 XX     -0.0050678702     0.0016677873    -0.0028296745    -0.0028506005    -0.0008372263
  131  N  9 YY     -0.0101139743    -0.0050600069     0.0039816057     0.0051115178     0.0002376318
  132  N  9 ZZ     -0.0135532264    -0.0006958455     0.0082392901     0.0084354331    -0.0024743076
  133  N  9 XY      0.0068109975     0.0001123215    -0.0018894987    -0.0096341728     0.0023010468
  134  N  9 XZ     -0.0049574676    -0.0040644924     0.0018192732     0.0098480742    -0.0009107232
  135  N  9 YZ     -0.0057626770    -0.0008000742    -0.0011927642     0.0110458763    -0.0008579429
  136  C 10  S     -0.0671410081     0.0367252609     0.0144662628    -0.0035835904     0.0808389943
  137  C 10  S      0.2189741668    -0.0752462458    -0.0680551349    -0.0281285154    -0.0361314281
  138  C 10  S     -0.0002206107    -0.4188551258     0.1816921971     0.9498762022    -3.4256424484
  139  C 10  X     -0.0474075850     0.0375609438    -0.0797343028    -0.1028884112     0.0491889492
  140  C 10  Y     -0.0247711149    -0.0187512452    -0.0065677739    -0.0231659313    -0.1502757964
  141  C 10  Z     -0.0956564513    -0.1391487552    -0.1085093932    -0.0596845229    -0.0256900086
  142  C 10  X     -0.4115643155     0.1919629174     0.0314382965    -0.8945335232     1.2736044423
  143  C 10  Y     -0.1892370893     0.0539332567     0.1545221511     0.0308170376    -1.7788857262
  144  C 10  Z     -0.1232441117    -0.2910334234    -0.4181099620    -0.0085688216    -0.1999651818
  145  C 10 XX      0.0208502585    -0.0043329791     0.0069062492    -0.0117294240     0.0032796101
  146  C 10 YY      0.0066509479    -0.0028350931    -0.0222591719     0.0066470622    -0.0004407654
  147  C 10 ZZ      0.0153285226    -0.0069882532     0.0002330441     0.0013307392    -0.0240458562
  148  C 10 XY     -0.0081519904    -0.0023655322     0.0079977993     0.0031539706    -0.0225720618
  149  C 10 XZ     -0.0023208429    -0.0051126544    -0.0042044652     0.0066721166    -0.0066699168
  150  C 10 YZ      0.0025931060     0.0006749113     0.0056630646    -0.0028316678     0.0060382445
  151  C 11  S      0.0282469583    -0.0028930921    -0.0239566533    -0.0270442204    -0.0593990277
  152  C 11  S     -0.0318093677     0.0203318879     0.0299203506     0.0015782801     0.2051306072
  153  C 11  S      0.0472738243    -0.3481501699     0.0792326937     1.4857590556     0.6275368046
  154  C 11  X     -0.0096202982    -0.0195540968    -0.0263787731     0.1073191648    -0.0037851336
  155  C 11  Y     -0.0372076219    -0.0166461457    -0.0014161634     0.0969361891    -0.1022175234
  156  C 11  Z      0.0485724287     0.0507012277     0.0682525900     0.0967400850     0.0065959036
  157  C 11  X     -0.0828180838     0.0001657562     0.0274115326    -0.0422239778    -0.2549522086
  158  C 11  Y     -0.6369466090    -0.0735224596     0.1971307966     0.5279125572     0.4569906544
  159  C 11  Z      0.2545375252     0.1844868925     0.2216007409     0.1136646531     0.0702541248
  160  C 11 XX      0.0039136255     0.0018367116    -0.0032644994     0.0012096665    -0.0086228737
  161  C 11 YY     -0.0024565747     0.0048058358     0.0022267278    -0.0003326969     0.0420390856
  162  C 11 ZZ     -0.0075237714    -0.0029018850     0.0045032221     0.0034351810     0.0060478489
  163  C 11 XY      0.0121349820     0.0037437974     0.0010361125    -0.0086251604     0.0116338001
  164  C 11 XZ     -0.0000039827     0.0053281127     0.0071712917     0.0050188231     0.0040282719
  165  C 11 YZ      0.0043424883     0.0066326090     0.0069390513     0.0021122937    -0.0035176168
  166  C 12  S      0.0494472806    -0.0209686783    -0.0032701695     0.0161509312    -0.0473091219
  167  C 12  S     -0.0766484187     0.0389754355    -0.0050128299    -0.0238523531     0.2067594194
  168  C 12  S     -0.8789055543     0.4485940765     0.1984313953    -0.9760485554     0.0786050785
  169  C 12  X      0.0528903047     0.0080911508    -0.0368691105     0.0496237343     0.1091848001
  170  C 12  Y     -0.0125928365     0.0039436842    -0.0439144898     0.0717543918    -0.0237524151
  171  C 12  Z      0.0920296211     0.0817962304     0.1189771413     0.0805133908     0.0120397246
  172  C 12  X      0.5600965292    -0.2935816239    -0.3245945543     0.4791172661    -0.1460167470
  173  C 12  Y     -0.1821477636     0.2826787451     0.0919313691    -0.1736591471    -0.3100665529
  174  C 12  Z      0.1126403534     0.2015490570     0.2922149644     0.0850642078     0.1298723607
  175  C 12 XX     -0.0101820877     0.0071928171    -0.0055969301    -0.0082806043     0.0324497450
  176  C 12 YY      0.0006692926    -0.0044274666     0.0046250296    -0.0015107800     0.0003081719
  177  C 12 ZZ     -0.0096981217     0.0062447527     0.0042667864     0.0017044926     0.0061248092
  178  C 12 XY      0.0072049356    -0.0049270860    -0.0130607191     0.0024418045     0.0105849974
  179  C 12 XZ     -0.0045868264    -0.0064183155    -0.0035199427     0.0001588722    -0.0094557583
  180  C 12 YZ     -0.0074511075    -0.0032697521    -0.0040951276    -0.0038122344    -0.0053473687
  181  C 13  S     -0.0184270458     0.0040793925     0.0035978009    -0.0079926853    -0.0069929834
  182  C 13  S      0.0395490077    -0.0065646780    -0.0013140804    -0.0099331759     0.0785810892
  183  C 13  S     -0.4424182381     0.3465177464     0.1411367440     0.1572372806     0.5168327390
  184  C 13  X     -0.0152066643    -0.0112750725    -0.0358657082     0.0048695398     0.0981640467
  185  C 13  Y     -0.0379331177     0.0099819132     0.0483362209    -0.0225599697    -0.0391366132
  186  C 13  Z     -0.0589944491    -0.0502166650    -0.0651883451    -0.0578564727    -0.0319614604
  187  C 13  X     -0.3952639789     0.0961249370    -0.0006686587    -0.1135686033     0.9020960988
  188  C 13  Y     -0.4587359127     0.2056857568     0.3585871676    -0.0665618550     0.0697185305
  189  C 13  Z     -0.0462812921    -0.1783742673    -0.2110582373    -0.1186120798    -0.2365195426
  190  C 13 XX      0.0026191258    -0.0030123070     0.0044668464    -0.0002923284    -0.0015675034
  191  C 13 YY      0.0009616363     0.0042258694    -0.0055118350    -0.0009158048     0.0232269621
  192  C 13 ZZ      0.0021877970    -0.0014760551     0.0008708790     0.0000033929    -0.0060574237
  193  C 13 XY      0.0058274386    -0.0034479664    -0.0000303019     0.0054412379    -0.0210262032
  194  C 13 XZ     -0.0024282581    -0.0006789713    -0.0031837135    -0.0017000881    -0.0005834836
  195  C 13 YZ      0.0049578082     0.0045066654     0.0059842489     0.0049534972     0.0025227716
  196  C 14  S      0.0082454917     0.0052921287    -0.0033483386    -0.0036012899     0.0435787537
  197  C 14  S     -0.0109788817    -0.0151038997     0.0063878176    -0.0015663241    -0.0604050160
  198  C 14  S      0.8168739486    -0.3188230210    -0.3699020045    -0.1129325241    -2.4273120634
  199  C 14  X     -0.0294187772     0.0363170803     0.0060455290     0.0010133077     0.0667113223
  200  C 14  Y      0.0312413800    -0.0053495000    -0.0141620356    -0.0004534448    -0.1152079034
  201  C 14  Z      0.0619749755     0.0412776737     0.0598972725     0.0550875732     0.0083912334
  202  C 14  X     -0.4488849019     0.1809249519     0.1333740161     0.1077930230     0.4279789125
  203  C 14  Y      0.4568374573    -0.1156694243    -0.2697460097    -0.0306491075    -0.7129570901
  204  C 14  Z      0.1921922420     0.0893150171     0.1497720342     0.1223903279     0.0083509022
  205  C 14 XX      0.0038976845    -0.0015369940     0.0005998781     0.0043699080    -0.0038069605
  206  C 14 YY      0.0010237549    -0.0008159160    -0.0018144509    -0.0073713544     0.0008598343
  207  C 14 ZZ     -0.0039376295    -0.0018971362     0.0011571686     0.0019414852    -0.0169220543
  208  C 14 XY      0.0037435499    -0.0004865669    -0.0019981414    -0.0003262948     0.0103444219
  209  C 14 XZ      0.0014894914     0.0030255841     0.0047536895     0.0021099921    -0.0030047206
  210  C 14 YZ     -0.0031793933    -0.0019001569    -0.0012805226    -0.0024551630    -0.0042390784
  211  C 15  S     -0.0128183336    -0.0027278618     0.0057642560     0.0173049362    -0.0127444490
  212  C 15  S      0.0287828140    -0.0004929031    -0.0231470771    -0.0395567923     0.0839356471
  213  C 15  S     -0.5057965696     0.2748387572     0.3876273914    -0.2505088785     1.2769042131
  214  C 15  X      0.0494043536     0.0031686455    -0.0086299912    -0.0546271280     0.0183525801
  215  C 15  Y     -0.0150304880    -0.0149141367    -0.0094462349     0.0236385037    -0.1241153640
  216  C 15  Z     -0.0616954271    -0.0439281961    -0.0464622153    -0.0581514496     0.0077347677
  217  C 15  X      0.6215027585    -0.0584066568    -0.1750497130    -0.2859541457    -0.2080171051
  218  C 15  Y      0.2775712557    -0.0393854541    -0.2060537462    -0.2642428775    -1.0258803827
  219  C 15  Z     -0.3004237927    -0.1115763560    -0.1134776054    -0.0677355709     0.1244270645
  220  C 15 XX      0.0017195875     0.0015866119     0.0018310993    -0.0106450499     0.0299167694
  221  C 15 YY     -0.0021619813    -0.0010246182    -0.0030724390     0.0016822370    -0.0077781835
  222  C 15 ZZ      0.0036311179    -0.0000891683    -0.0002674840     0.0009518610    -0.0028048452
  223  C 15 XY      0.0035206215    -0.0010536821    -0.0028203794    -0.0051929258    -0.0226578931
  224  C 15 XZ     -0.0023858518    -0.0026351822    -0.0031863949    -0.0045850571    -0.0047915752
  225  C 15 YZ     -0.0014840268     0.0000775784     0.0007960029     0.0037220020     0.0046337142
  226  H 16  S     -0.0306970254    -0.1216194500    -0.0245717348    -0.0226041378    -0.0367257700
  227  H 16  S     -0.6448902155    -0.2447755331     0.2878545094    -0.7087536275     0.3085375739
  228  H 17  S      0.0024267054    -0.0207582416    -0.1440648128    -0.0152929622     0.0110840044
  229  H 17  S     -0.1876929442     0.3368019417     0.3933249235    -0.0806541461    -0.1571637136
  230  H 18  S      0.0262672321     0.0931521453    -0.1333572248     0.0343685858    -0.0113400906
  231  H 18  S      0.0200584564    -0.2837047483    -0.1125902400     0.0788604324     0.0911024060
  232  H 19  S      0.0479011517     0.1241868967     0.0210704221    -0.0112200019    -0.0685191242
  233  H 19  S      0.3263569018     0.4468248362     0.1667984144    -0.5167717071     0.2086490578
  234  H 20  S     -0.0706242868     0.0168532842    -0.0067103504    -0.0083536933    -0.0832437347
  235  H 20  S      0.0583556008     0.0181932672     0.0394235866     0.0181201535     0.1748728006
  236  H 21  S     -0.0067442657    -0.0160083919     0.0998035442    -0.0271633617    -0.0237077085
  237  H 21  S     -0.0386327331     0.0255462395    -0.4426043347     0.1222237901    -0.2570905151
  238  H 22  S      0.0703689169     0.0130125214    -0.0280285076    -0.0733631394     0.1441000003
  239  H 22  S      0.9158702684     0.2950502110    -0.2815440477    -1.3919628059    -0.3855412026
  240  H 23  S      0.0710916900    -0.0052690288    -0.0622333099     0.0057088812     0.1415287555
  241  H 23  S      1.0073290888    -0.5054323487    -0.5774269471     0.8730083648    -0.1208157835
  242  H 24  S     -0.0404212780     0.0231329894    -0.0108907588    -0.0094905781     0.0387628023
  243  H 24  S     -0.4972456759     0.1860948436     0.4092172827    -0.1972152466     0.0615336718
  244  H 25  S      0.0243267785    -0.0032286479    -0.0114087490    -0.0114800074    -0.0323794579
  245  H 25  S      0.4795027238    -0.1184147642    -0.1691475883    -0.0560749916    -0.1638621676
  246  H 26  S     -0.0252733956     0.0075586684     0.0244555813    -0.0028103718     0.0742360740
  247  H 26  S     -0.6469404201    -0.0824745262     0.0809144674     0.5224610144     0.0473115737

                         76               77               78               79               80
                    0.3003647685     0.3033268893     0.3180697823     0.3241368395     0.3401747706
    1  C  1  S      0.0235054317     0.0491960730    -0.0049879249    -0.0173491406     0.0130440090
    2  C  1  S      0.0475890590    -0.2190793791    -0.0273626380    -0.0121831246    -0.0224540813
    3  C  1  S     -2.7481966324     0.0141742674     1.1561906078     1.2485713331    -0.5551812792
    4  C  1  X      0.0385550879     0.0982689783    -0.0242262102     0.0555043676    -0.0624056518
    5  C  1  Y     -0.0098482786    -0.0201572189    -0.0134298301     0.0254161185     0.0335185121
    6  C  1  Z      0.0287888383    -0.0938689510     0.0277801925     0.0788170292     0.1340484534
    7  C  1  X      3.8000965870    -0.3619808786     0.4360150036    -0.5762234346    -2.5537482568
    8  C  1  Y     -3.4143596938     1.4057130221    -0.6008286380    -0.7339742354     1.9149253435
    9  C  1  Z     -0.1691730506    -0.5586534368     0.1447463410     0.5677465220     0.8846886464
   10  C  1 XX      0.0067538943     0.0027363883     0.0233123200     0.0294899679     0.0018562423
   11  C  1 YY      0.0070686438    -0.0341749562    -0.0205884015    -0.0287865494     0.0025732216
   12  C  1 ZZ     -0.0148666097    -0.0138574294    -0.0012734266     0.0042082110    -0.0046793373
   13  C  1 XY     -0.0167058139     0.0129069978     0.0043530537     0.0047436640     0.0155699097
   14  C  1 XZ     -0.0033201642    -0.0026334057    -0.0055667819    -0.0005980913     0.0016068752
   15  C  1 YZ     -0.0022455134     0.0038766328     0.0032230503     0.0098609765    -0.0109262776
   16  C  2  S     -0.0298251854    -0.0281580244     0.0172104167     0.0396354081    -0.0102745666
   17  C  2  S      0.0183348131    -0.0707921298    -0.1310054504    -0.2218289432    -0.0433376931
   18  C  2  S      3.6299408004     2.5346677657     0.6943287294     2.1564637181     0.7252661539
   19  C  2  X     -0.1355957652    -0.0947516170     0.0261902935     0.0133448023     0.0461874799
   20  C  2  Y     -0.0585610763     0.2199676021     0.0446042599     0.0769649825    -0.0682718456
   21  C  2  Z     -0.0115662989     0.0600310131    -0.0711538975    -0.0623911615    -0.1642016852
   22  C  2  X     -3.2370061719     0.6443518866    -0.0827653183     0.7280477482     2.4848302338
   23  C  2  Y     -2.0690309303     2.0923126718    -0.0967697074     0.2549046362     0.8259966929
   24  C  2  Z      2.3893132542    -1.2355315865    -0.0180614575    -0.6695928448    -2.0376134043
   25  C  2 XX      0.0025688736     0.0077976556    -0.0091453389    -0.0117146036    -0.0052636203
   26  C  2 YY      0.0057529663    -0.0032332500    -0.0056499025    -0.0126092340    -0.0067313899
   27  C  2 ZZ      0.0106815488    -0.0045247196    -0.0066477507    -0.0132820483     0.0017188081
   28  C  2 XY      0.0050992106    -0.0060890174    -0.0014995266    -0.0016752378    -0.0021392148
   29  C  2 XZ      0.0082641578     0.0097274971     0.0056278122     0.0035697089     0.0037646079
   30  C  2 YZ      0.0019013999     0.0101763447     0.0047769844     0.0073392692     0.0020630225
   31  C  3  S     -0.0149453009    -0.0557280982    -0.0098726371    -0.0369736219    -0.0250981823
   32  C  3  S     -0.1690924667     0.1287877188     0.0896583480     0.1566915496     0.0702912213
   33  C  3  S      4.4623067569     0.9001492793    -0.2867256201    -0.4123213616    -0.0276834416
   34  C  3  X      0.0592470453     0.0755608027     0.0523455200    -0.0391301705    -0.1074066642
   35  C  3  Y      0.0244895754     0.0592438384    -0.0996353781    -0.0504312773     0.0586326769
   36  C  3  Z     -0.0551750795    -0.0885995001    -0.1112025042    -0.1561235804    -0.0491331654
   37  C  3  X      0.4992894849     0.4583657958    -0.4898920320    -1.0299388430    -1.4490594008
   38  C  3  Y      1.2713151405     0.2036393349     0.0080579389    -0.0258487159    -0.2838553062
   39  C  3  Z     -1.7908690557    -0.1351630774    -0.3893899244    -0.2844065682    -0.1984792992
   40  C  3 XX     -0.0090855353     0.0036818360     0.0028009652     0.0076595453     0.0049772429
   41  C  3 YY     -0.0024979134     0.0133843311     0.0037500600     0.0070589788     0.0188799573
   42  C  3 ZZ     -0.0117780479     0.0158295786     0.0126684701     0.0187186942    -0.0067849008
   43  C  3 XY      0.0044512234    -0.0047551339     0.0111595542     0.0079736039    -0.0137352461
   44  C  3 XZ     -0.0006198965     0.0079441689    -0.0066800486    -0.0084583337    -0.0156423268
   45  C  3 YZ      0.0011227147     0.0108493326    -0.0003383347     0.0005538921     0.0100237938
   46  C  4  S      0.0073759629     0.0082488710     0.0279550596     0.0489907046     0.0439614840
   47  C  4  S      0.0412505210    -0.0481282241    -0.0916281996    -0.1918902362    -0.0945474641
   48  C  4  S     -3.1335579315    -0.1109335843    -1.0252455294    -0.7134813889    -1.4220734121
   49  C  4  X     -0.0211273303    -0.0911606296    -0.0255254387    -0.0752479288    -0.1018851193
   50  C  4  Y      0.0088236671    -0.0169845793    -0.0369844583    -0.0407935548    -0.0082364023
   51  C  4  Z      0.0021494331     0.0993757779    -0.0378024977    -0.0475419658    -0.1336856852
   52  C  4  X     -0.9178373662    -0.1934247370    -0.3495214521    -0.6232929449    -0.7370265310
   53  C  4  Y     -0.9958121766    -0.0162541509    -0.3619654691    -0.0545647726    -0.4979129828
   54  C  4  Z     -0.2840030951     0.1975029948    -0.1792757629    -0.6133371560    -0.7464753373
   55  C  4 XX     -0.0035177616     0.0117404344     0.0008312606     0.0036256857    -0.0127792164
   56  C  4 YY      0.0027585618    -0.0158157516    -0.0109942833    -0.0302711654    -0.0078160271
   57  C  4 ZZ     -0.0055529160    -0.0022384258    -0.0106101848    -0.0111379288    -0.0086252739
   58  C  4 XY      0.0026170074    -0.0014645357    -0.0062653752    -0.0054276555     0.0059214166
   59  C  4 XZ     -0.0080070363     0.0085042165    -0.0019737405     0.0054952573     0.0043660870
   60  C  4 YZ      0.0002171855    -0.0066434318    -0.0033668787     0.0018186669     0.0080245531
   61  C  5  S     -0.0170256165     0.0279487255    -0.0077773901     0.0013395959    -0.0435439260
   62  C  5  S     -0.0299621835    -0.1311241983    -0.0573426642    -0.1200355774     0.0931716164
   63  C  5  S      3.2661939423    -0.2759646308     1.2431085988     0.8306409805     1.2778407550
   64  C  5  X      0.0440006237    -0.0116666961    -0.0015261645     0.0062909283     0.0784640366
   65  C  5  Y      0.0067123094    -0.0319744582     0.0347136203     0.1179098425     0.0979927519
   66  C  5  Z      0.0112282203    -0.0744460581     0.0325646225     0.0404878336     0.0991285596
   67  C  5  X      1.0962036982    -0.1573083834     0.3763547064     0.4144093017     0.6846580941
   68  C  5  Y     -0.2875846734    -0.4729676275    -0.1648796879     0.1291524817     0.2174756622
   69  C  5  Z      0.9188701628    -0.4050750982     0.3977824612     0.3412905764     0.7779593700
   70  C  5 XX     -0.0046471241    -0.0047236459     0.0003854445     0.0030427884     0.0121644524
   71  C  5 YY      0.0030412580    -0.0128777957    -0.0039923121    -0.0064401764     0.0146063742
   72  C  5 ZZ      0.0068316807    -0.0094184086    -0.0032498135    -0.0123944500     0.0006528144
   73  C  5 XY     -0.0045027357     0.0088830689     0.0032446569     0.0088192886     0.0020605446
   74  C  5 XZ     -0.0044453892    -0.0030622179    -0.0037352113    -0.0070756983    -0.0045278001
   75  C  5 YZ      0.0000762467     0.0113346562     0.0062091744     0.0124334184     0.0015885695
   76  C  6  S      0.0440676297    -0.0051405137     0.0028044770    -0.0108542730     0.0148523986
   77  C  6  S      0.0515816118     0.0602117342     0.0292042399     0.0700952863    -0.0658333478
   78  C  6  S     -4.5348161888     0.1449126050    -0.8501179047    -0.4359662531     0.9223556045
   79  C  6  X     -0.0473851181    -0.1525013995     0.0055577495     0.0083026968     0.0636307869
   80  C  6  Y      0.1089883740    -0.0385263191    -0.0142794737    -0.0314851102     0.0526014061
   81  C  6  Z      0.1238429988     0.0228371802     0.0521977334     0.0610261921     0.0469908129
   82  C  6  X     -0.6843430333    -1.2431425129     0.2007382768     0.3208016112     1.3111246407
   83  C  6  Y      2.1571725195    -0.4737487030     0.3258177134     0.0871056357    -0.2007532529
   84  C  6  Z      0.4769356957     0.6616605772     0.2053166178     0.5666178745     0.6785983895
   85  C  6 XX      0.0025574404     0.0179033215     0.0027930521     0.0097956613    -0.0036352984
   86  C  6 YY     -0.0028351657     0.0002841484    -0.0031625489    -0.0011608460    -0.0003318356
   87  C  6 ZZ     -0.0043366417    -0.0010595932     0.0040859331     0.0075885027    -0.0058296678
   88  C  6 XY      0.0002712542    -0.0146488261     0.0082207087     0.0075968396     0.0078707239
   89  C  6 XZ     -0.0064993986    -0.0063740215    -0.0005562454     0.0054372098     0.0105013120
   90  C  6 YZ      0.0116567083     0.0128826507    -0.0000076282     0.0093195114     0.0160605521
   91  C  7  S      0.0062676218     0.0153962356    -0.0089837541     0.0074212892     0.0030144809
   92  C  7  S     -0.0332242756     0.0069913805     0.0065998619    -0.0299678161     0.0473601851
   93  C  7  S     -0.0623506893    -0.9105244598     0.4116803296     0.0359681134    -0.6761998461
   94  C  7  X     -0.0051848042     0.0061305716    -0.0123361281    -0.0177237600     0.0265149072
   95  C  7  Y     -0.1228162991    -0.0457531452    -0.0272136575    -0.0157856335    -0.0766439454
   96  C  7  Z      0.0593254080     0.1148315727     0.0095932274     0.0794925106     0.0524711076
   97  C  7  X     -0.0255285362     0.0943399392     0.1251019560     0.1554352102    -0.0146749610
   98  C  7  Y      0.2624201846     0.1809802508    -0.3015017465    -0.2142678643     0.0257757675
   99  C  7  Z     -0.0766808062     0.7149767192    -0.0264114609     0.3255159689     0.4073976445
  100  C  7 XX     -0.0024515045    -0.0092328792     0.0072821211    -0.0048255441    -0.0054945105
  101  C  7 YY     -0.0042005048     0.0080475854    -0.0091494645    -0.0021585310     0.0182751301
  102  C  7 ZZ     -0.0014136774     0.0026601342     0.0047825963     0.0021025467    -0.0023276428
  103  C  7 XY     -0.0032051993    -0.0158583875     0.0033216937     0.0092453219     0.0177052874
[truncated: 887,031 more chars]
