# Supplementary material for: Simulating the Energy Capture Process in Push–Pull Norbornadiene-Quadricyclane Photoswitches
Source: J Phys Chem Lett. 2025 Apr 23;16(17):4315–25. doi: 10.1021/acs.jpclett.5c00634 (PMC12051204; doi:10.1021/acs.jpclett.5c00634)
Supplement: Supplementary file 4 — jz5c00634_si_004.zip [file jz5c00634_si_004.zip › MRSF-TDDFT_geometry_optimizations/Compound_I/S0-NBD-I/opt.log]

 Entering Gaussian System, Link 0=/home/mkochman/programs/g09/g09
 Input=opt.com
 Output=opt.log
 Initial command:
 /home/mkochman/programs/g09/l1.exe "/home/mkochman/systems/Z_MRSF_fixed/A_opt_NBD/Gau-641293.inp" -scrdir="/home/mkochman/systems/Z_MRSF_fixed/A_opt_NBD/"
 Entering Link 1 = /home/mkochman/programs/g09/l1.exe PID=    641295.
  
 Copyright (c) 1988,1990,1992,1993,1995,1998,2003,2009,2013,
            Gaussian, Inc.  All Rights Reserved.
  
 This is part of the Gaussian(R) 09 program.  It is based on
 the Gaussian(R) 03 system (copyright 2003, Gaussian, Inc.),
 the Gaussian(R) 98 system (copyright 1998, Gaussian, Inc.),
 the Gaussian(R) 94 system (copyright 1995, Gaussian, Inc.),
 the Gaussian 92(TM) system (copyright 1992, Gaussian, Inc.),
 the Gaussian 90(TM) system (copyright 1990, Gaussian, Inc.),
 the Gaussian 88(TM) system (copyright 1988, Gaussian, Inc.),
 the Gaussian 86(TM) system (copyright 1986, Carnegie Mellon
 University), and the Gaussian 82(TM) system (copyright 1983,
 Carnegie Mellon University). Gaussian is a federally registered
 trademark of Gaussian, Inc.
  
 This software contains proprietary and confidential information,
 including trade secrets, belonging to Gaussian, Inc.
  
 This software is provided under written license and may be
 used, copied, transmitted, or stored only in accord with that
 written license.
  
 The following legend is applicable only to US Government
 contracts under FAR:
  
                    RESTRICTED RIGHTS LEGEND
  
 Use, reproduction and disclosure by the US Government is
 subject to restrictions as set forth in subparagraphs (a)
 and (c) of the Commercial Computer Software - Restricted
 Rights clause in FAR 52.227-19.
  
 Gaussian, Inc.
 340 Quinnipiac St., Bldg. 40, Wallingford CT 06492
  
  
 ---------------------------------------------------------------
 Warning -- This program may not be used in any manner that
 competes with the business of Gaussian, Inc. or will provide
 assistance to any competitor of Gaussian, Inc.  The licensee
 of this program is prohibited from giving any competitor of
 Gaussian, Inc. access to this program.  By using this program,
 the user acknowledges that Gaussian, Inc. is engaged in the
 business of creating and licensing software in the field of
 computational chemistry and represents and warrants to the
 licensee that it is not a competitor of Gaussian, Inc. and that
 it will not use this program in any manner prohibited above.
 ---------------------------------------------------------------
  

 Cite this work as:
 Gaussian 09, Revision D.01,
 M. J. Frisch, G. W. Trucks, H. B. Schlegel, G. E. Scuseria, 
 M. A. Robb, J. R. Cheeseman, G. Scalmani, V. Barone, B. Mennucci, 
 G. A. Petersson, H. Nakatsuji, M. Caricato, X. Li, H. P. Hratchian, 
 A. F. Izmaylov, J. Bloino, G. Zheng, J. L. Sonnenberg, M. Hada, 
 M. Ehara, K. Toyota, R. Fukuda, J. Hasegawa, M. Ishida, T. Nakajima, 
 Y. Honda, O. Kitao, H. Nakai, T. Vreven, J. A. Montgomery, Jr., 
 J. E. Peralta, F. Ogliaro, M. Bearpark, J. J. Heyd, E. Brothers, 
 K. N. Kudin, V. N. Staroverov, T. Keith, R. Kobayashi, J. Normand, 
 K. Raghavachari, A. Rendell, J. C. Burant, S. S. Iyengar, J. Tomasi, 
 M. Cossi, N. Rega, J. M. Millam, M. Klene, J. E. Knox, J. B. Cross, 
 V. Bakken, C. Adamo, J. Jaramillo, R. Gomperts, R. E. Stratmann, 
 O. Yazyev, A. J. Austin, R. Cammi, C. Pomelli, J. W. Ochterski, 
 R. L. Martin, K. Morokuma, V. G. Zakrzewski, G. A. Voth, 
 P. Salvador, J. J. Dannenberg, S. Dapprich, A. D. Daniels, 
 O. Farkas, J. B. Foresman, J. V. Ortiz, J. Cioslowski, 
 and D. J. Fox, Gaussian, Inc., Wallingford CT, 2013.
 
 ******************************************
 Gaussian 09:  ES64L-G09RevD.01 24-Apr-2013
                31-Jan-2025 
 ******************************************
 %nproc=1
 Will use up to    1 processors via shared memory.
 %mem=1GB
 %chk=checkfile.chk
 Default route:  MAXDISK=1700GB
 -------------------------------------------------------
 #P External="bash run_external.bash" Opt=NoMicro NoSymm
 -------------------------------------------------------
 1/14=-1,18=20,19=15,26=1,38=1/1,3;
 2/9=110,12=2,15=1,17=6,18=5,40=1/2;
 3/11=9,16=1,25=1,30=1,41=9900000,43=2,71=1/1;
 4/20=17,22=1,24=3,113=1,114=1/2;
 6/7=2,8=2,9=2,10=2/1;
 7/30=1,44=-1/16;
 1/14=-1,18=20,19=15,26=1/3(2);
 2/9=110,15=1/2;
 99//99;
 2/9=110,15=1/2;
 3/11=9,16=1,25=1,30=1,41=9900000,43=2,71=1/1;
 4/16=2,20=17,22=1,24=3,113=1,114=1/2;
 7/30=1,44=-1/16;
 1/14=-1,18=20,19=15,26=1/3(-4);
 2/9=110,15=1/2;
 6/7=2,8=2,9=2,10=2/1;
 99//99;
 Leave Link    1 at Fri Jan 31 17:04:55 2025, MaxMem=   134217728 cpu:         0.0
 (Enter /home/mkochman/programs/g09/l101.exe)
 -------
 NBD opt
 -------
 Symbolic Z-matrix:
 Charge =  0 Multiplicity = 1
 C                     0.12168   0.97482   1.00612 
 C                     0.04593   2.21659   0.44358 
 C                    -1.2067    0.78717   1.75371 
 C                    -2.31087   0.73353   0.69518 
 C                    -2.3787    1.9561    0.13466 
 C                    -1.31604   2.81656   0.82168 
 C                    -1.41387   2.23666   2.25068 
 C                     0.96568   2.85104  -0.43121 
 N                     1.71146   3.4214   -1.14099 
 C                     1.15863  -0.04618   0.90167 
 C                     2.49903   0.29208   0.6439 
 C                     0.82133  -1.40067   1.05919 
 C                     1.7954   -2.39365   0.94693 
 C                     3.11942  -2.04846   0.68796 
 C                     3.46991  -0.70232   0.53458 
 H                    -1.20857  -0.00488   2.50428 
 H                    -2.86125  -0.15902   0.42278 
 H                    -2.99423   2.28244  -0.69456 
 H                    -1.39819   3.89703   0.69319 
 H                    -2.39445   2.39201   2.70865 
 H                    -0.61798   2.58583   2.91441 
 H                     2.78282   1.33429   0.53672 
 H                    -0.2113   -1.68269   1.24564 
 H                     1.51552  -3.43699   1.06394 
 H                     3.87789  -2.82174   0.6039 
 H                     4.50147  -0.42626   0.33844 
 
 NAtoms=     26 NQM=       26 NQMF=       0 NMMI=      0 NMMIF=      0
                NMic=       0 NMicF=      0.
                    Isotopes and Nuclear Properties:
 (Nuclear quadrupole moments (NQMom) in fm**2, nuclear magnetic moments (NMagM)
  in nuclear magnetons)

  Atom         1           2           3           4           5           6           7           8           9          10
 IAtWgt=          12          12          12          12          12          12          12          12          14          12
 AtmWgt=  12.0000000  12.0000000  12.0000000  12.0000000  12.0000000  12.0000000  12.0000000  12.0000000  14.0030740  12.0000000
 NucSpn=           0           0           0           0           0           0           0           0           2           0
 AtZEff=   0.0000000   0.0000000   0.0000000   0.0000000   0.0000000   0.0000000   0.0000000   0.0000000   0.0000000   0.0000000
 NQMom=    0.0000000   0.0000000   0.0000000   0.0000000   0.0000000   0.0000000   0.0000000   0.0000000   2.0440000   0.0000000
 NMagM=    0.0000000   0.0000000   0.0000000   0.0000000   0.0000000   0.0000000   0.0000000   0.0000000   0.4037610   0.0000000
 AtZNuc=   6.0000000   6.0000000   6.0000000   6.0000000   6.0000000   6.0000000   6.0000000   6.0000000   7.0000000   6.0000000

  Atom        11          12          13          14          15          16          17          18          19          20
 IAtWgt=          12          12          12          12          12           1           1           1           1           1
 AtmWgt=  12.0000000  12.0000000  12.0000000  12.0000000  12.0000000   1.0078250   1.0078250   1.0078250   1.0078250   1.0078250
 NucSpn=           0           0           0           0           0           1           1           1           1           1
 AtZEff=   0.0000000   0.0000000   0.0000000   0.0000000   0.0000000   0.0000000   0.0000000   0.0000000   0.0000000   0.0000000
 NQMom=    0.0000000   0.0000000   0.0000000   0.0000000   0.0000000   0.0000000   0.0000000   0.0000000   0.0000000   0.0000000
 NMagM=    0.0000000   0.0000000   0.0000000   0.0000000   0.0000000   2.7928460   2.7928460   2.7928460   2.7928460   2.7928460
 AtZNuc=   6.0000000   6.0000000   6.0000000   6.0000000   6.0000000   1.0000000   1.0000000   1.0000000   1.0000000   1.0000000

  Atom        21          22          23          24          25          26
 IAtWgt=           1           1           1           1           1           1
 AtmWgt=   1.0078250   1.0078250   1.0078250   1.0078250   1.0078250   1.0078250
 NucSpn=           1           1           1           1           1           1
 AtZEff=   0.0000000   0.0000000   0.0000000   0.0000000   0.0000000   0.0000000
 NQMom=    0.0000000   0.0000000   0.0000000   0.0000000   0.0000000   0.0000000
 NMagM=    2.7928460   2.7928460   2.7928460   2.7928460   2.7928460   2.7928460
 AtZNuc=   1.0000000   1.0000000   1.0000000   1.0000000   1.0000000   1.0000000
 Leave Link  101 at Fri Jan 31 17:04:55 2025, MaxMem=   134217728 cpu:         0.1
 (Enter /home/mkochman/programs/g09/l103.exe)

 GradGradGradGradGradGradGradGradGradGradGradGradGradGradGradGradGradGrad
 Berny optimization.
 Initialization pass.
                           ----------------------------
                           !    Initial Parameters    !
                           ! (Angstroms and Degrees)  !
 --------------------------                            --------------------------
 ! Name  Definition              Value          Derivative Info.                !
 --------------------------------------------------------------------------------
 ! R1    R(1,2)                  1.3653         estimate D2E/DX2                !
 ! R2    R(1,3)                  1.5358         estimate D2E/DX2                !
 ! R3    R(1,10)                 1.459          estimate D2E/DX2                !
 ! R4    R(2,6)                  1.5355         estimate D2E/DX2                !
 ! R5    R(2,8)                  1.4191         estimate D2E/DX2                !
 ! R6    R(3,4)                  1.5305         estimate D2E/DX2                !
 ! R7    R(3,7)                  1.5463         estimate D2E/DX2                !
 ! R8    R(3,16)                 1.0912         estimate D2E/DX2                !
 ! R9    R(4,5)                  1.3466         estimate D2E/DX2                !
 ! R10   R(4,17)                 1.0834         estimate D2E/DX2                !
 ! R11   R(5,6)                  1.5302         estimate D2E/DX2                !
 ! R12   R(5,18)                 1.083          estimate D2E/DX2                !
 ! R13   R(6,7)                  1.5453         estimate D2E/DX2                !
 ! R14   R(6,19)                 1.0912         estimate D2E/DX2                !
 ! R15   R(7,20)                 1.0934         estimate D2E/DX2                !
 ! R16   R(7,21)                 1.0936         estimate D2E/DX2                !
 ! R17   R(8,9)                  1.177          estimate D2E/DX2                !
 ! R18   R(10,11)                1.4062         estimate D2E/DX2                !
 ! R19   R(10,12)                1.4047         estimate D2E/DX2                !
 ! R20   R(11,15)                1.3941         estimate D2E/DX2                !
 ! R21   R(11,22)                1.0855         estimate D2E/DX2                !
 ! R22   R(12,13)                1.3955         estimate D2E/DX2                !
 ! R23   R(12,23)                1.0866         estimate D2E/DX2                !
 ! R24   R(13,14)                1.3926         estimate D2E/DX2                !
 ! R25   R(13,24)                1.0865         estimate D2E/DX2                !
 ! R26   R(14,15)                1.3995         estimate D2E/DX2                !
 ! R27   R(14,25)                1.0864         estimate D2E/DX2                !
 ! R28   R(15,26)                1.0857         estimate D2E/DX2                !
 ! A1    A(2,1,3)              105.2888         estimate D2E/DX2                !
 ! A2    A(2,1,10)             130.2711         estimate D2E/DX2                !
 ! A3    A(3,1,10)             124.3393         estimate D2E/DX2                !
 ! A4    A(1,2,6)              107.6452         estimate D2E/DX2                !
 ! A5    A(1,2,8)              128.6566         estimate D2E/DX2                !
 ! A6    A(6,2,8)              123.5028         estimate D2E/DX2                !
 ! A7    A(1,3,4)              106.9549         estimate D2E/DX2                !
 ! A8    A(1,3,7)               99.0795         estimate D2E/DX2                !
 ! A9    A(1,3,16)             115.1501         estimate D2E/DX2                !
 ! A10   A(4,3,7)               99.1187         estimate D2E/DX2                !
 ! A11   A(4,3,16)             116.6818         estimate D2E/DX2                !
 ! A12   A(7,3,16)             117.3308         estimate D2E/DX2                !
 ! A13   A(3,4,5)              107.0006         estimate D2E/DX2                !
 ! A14   A(3,4,17)             124.6983         estimate D2E/DX2                !
 ! A15   A(5,4,17)             128.148          estimate D2E/DX2                !
 ! A16   A(4,5,6)              106.7771         estimate D2E/DX2                !
 ! A17   A(4,5,18)             128.3792         estimate D2E/DX2                !
 ! A18   A(6,5,18)             124.6794         estimate D2E/DX2                !
 ! A19   A(2,6,5)              106.6002         estimate D2E/DX2                !
 ! A20   A(2,6,7)               97.8873         estimate D2E/DX2                !
 ! A21   A(2,6,19)             115.1299         estimate D2E/DX2                !
 ! A22   A(5,6,7)               99.2184         estimate D2E/DX2                !
 ! A23   A(5,6,19)             116.849          estimate D2E/DX2                !
 ! A24   A(7,6,19)             118.4054         estimate D2E/DX2                !
 ! A25   A(3,7,6)               92.6414         estimate D2E/DX2                !
 ! A26   A(3,7,20)             112.8289         estimate D2E/DX2                !
 ! A27   A(3,7,21)             113.3829         estimate D2E/DX2                !
 ! A28   A(6,7,20)             113.005          estimate D2E/DX2                !
 ! A29   A(6,7,21)             113.2891         estimate D2E/DX2                !
 ! A30   A(20,7,21)            110.6787         estimate D2E/DX2                !
 ! A31   A(1,10,11)            121.4831         estimate D2E/DX2                !
 ! A32   A(1,10,12)            119.7419         estimate D2E/DX2                !
 ! A33   A(11,10,12)           118.775          estimate D2E/DX2                !
 ! A34   A(10,11,15)           120.4395         estimate D2E/DX2                !
 ! A35   A(10,11,22)           119.8852         estimate D2E/DX2                !
 ! A36   A(15,11,22)           119.6736         estimate D2E/DX2                !
 ! A37   A(10,12,13)           120.6297         estimate D2E/DX2                !
 ! A38   A(10,12,23)           119.8488         estimate D2E/DX2                !
 ! A39   A(13,12,23)           119.5037         estimate D2E/DX2                !
 ! A40   A(12,13,14)           120.1474         estimate D2E/DX2                !
 ! A41   A(12,13,24)           119.6565         estimate D2E/DX2                !
 ! A42   A(14,13,24)           120.196          estimate D2E/DX2                !
 ! A43   A(13,14,15)           119.7979         estimate D2E/DX2                !
 ! A44   A(13,14,25)           120.1144         estimate D2E/DX2                !
 ! A45   A(15,14,25)           120.0877         estimate D2E/DX2                !
 ! A46   A(11,15,14)           120.2065         estimate D2E/DX2                !
 ! A47   A(11,15,26)           119.637          estimate D2E/DX2                !
 ! A48   A(14,15,26)           120.1543         estimate D2E/DX2                !
 ! A49   L(2,8,9,11,-1)        181.9494         estimate D2E/DX2                !
 ! A50   L(2,8,9,11,-2)        181.5055         estimate D2E/DX2                !
 ! D1    D(3,1,2,6)             -0.1789         estimate D2E/DX2                !
 ! D2    D(3,1,2,8)           -175.1721         estimate D2E/DX2                !
 ! D3    D(10,1,2,6)           176.2216         estimate D2E/DX2                !
 ! D4    D(10,1,2,8)             1.2285         estimate D2E/DX2                !
 ! D5    D(2,1,3,4)             66.3597         estimate D2E/DX2                !
 ! D6    D(2,1,3,7)            -36.1441         estimate D2E/DX2                !
 ! D7    D(2,1,3,16)          -162.2074         estimate D2E/DX2                !
 ! D8    D(10,1,3,4)          -110.3145         estimate D2E/DX2                !
 ! D9    D(10,1,3,7)           147.1816         estimate D2E/DX2                !
 ! D10   D(10,1,3,16)           21.1183         estimate D2E/DX2                !
 ! D11   D(2,1,10,11)           27.1489         estimate D2E/DX2                !
 ! D12   D(2,1,10,12)         -152.7902         estimate D2E/DX2                !
 ! D13   D(3,1,10,11)         -157.0571         estimate D2E/DX2                !
 ! D14   D(3,1,10,12)           23.0039         estimate D2E/DX2                !
 ! D15   D(1,2,6,5)            -65.7896         estimate D2E/DX2                !
 ! D16   D(1,2,6,7)             36.3364         estimate D2E/DX2                !
 ! D17   D(1,2,6,19)           162.8805         estimate D2E/DX2                !
 ! D18   D(8,2,6,5)            109.5223         estimate D2E/DX2                !
 ! D19   D(8,2,6,7)           -148.3518         estimate D2E/DX2                !
 ! D20   D(8,2,6,19)           -21.8076         estimate D2E/DX2                !
 ! D21   D(1,3,4,5)            -67.1485         estimate D2E/DX2                !
 ! D22   D(1,3,4,17)           108.6628         estimate D2E/DX2                !
 ! D23   D(7,3,4,5)             35.327          estimate D2E/DX2                !
 ! D24   D(7,3,4,17)          -148.8617         estimate D2E/DX2                !
 ! D25   D(16,3,4,5)           162.2747         estimate D2E/DX2                !
 ! D26   D(16,3,4,17)          -21.914          estimate D2E/DX2                !
 ! D27   D(1,3,7,6)             55.5486         estimate D2E/DX2                !
 ! D28   D(1,3,7,20)           171.9015         estimate D2E/DX2                !
 ! D29   D(1,3,7,21)           -61.2691         estimate D2E/DX2                !
 ! D30   D(4,3,7,6)            -53.4018         estimate D2E/DX2                !
 ! D31   D(4,3,7,20)            62.9511         estimate D2E/DX2                !
 ! D32   D(4,3,7,21)          -170.2195         estimate D2E/DX2                !
 ! D33   D(16,3,7,6)          -179.9062         estimate D2E/DX2                !
 ! D34   D(16,3,7,20)          -63.5533         estimate D2E/DX2                !
 ! D35   D(16,3,7,21)           63.2761         estimate D2E/DX2                !
 ! D36   D(3,4,5,6)              0.1285         estimate D2E/DX2                !
 ! D37   D(3,4,5,18)           175.5863         estimate D2E/DX2                !
 ! D38   D(17,4,5,6)          -175.4921         estimate D2E/DX2                !
 ! D39   D(17,4,5,18)           -0.0343         estimate D2E/DX2                !
 ! D40   D(4,5,6,2)             65.5769         estimate D2E/DX2                !
 ! D41   D(4,5,6,7)            -35.5772         estimate D2E/DX2                !
 ! D42   D(4,5,6,19)          -164.0626         estimate D2E/DX2                !
 ! D43   D(18,5,6,2)          -110.0936         estimate D2E/DX2                !
 ! D44   D(18,5,6,7)           148.7523         estimate D2E/DX2                !
 ! D45   D(18,5,6,19)           20.2669         estimate D2E/DX2                !
 ! D46   D(2,6,7,3)            -54.786          estimate D2E/DX2                !
 ! D47   D(2,6,7,20)          -170.9881         estimate D2E/DX2                !
 ! D48   D(2,6,7,21)            62.1116         estimate D2E/DX2                !
 ! D49   D(5,6,7,3)             53.5553         estimate D2E/DX2                !
 ! D50   D(5,6,7,20)           -62.6467         estimate D2E/DX2                !
 ! D51   D(5,6,7,21)           170.4529         estimate D2E/DX2                !
 ! D52   D(19,6,7,3)          -179.0033         estimate D2E/DX2                !
 ! D53   D(19,6,7,20)           64.7947         estimate D2E/DX2                !
 ! D54   D(19,6,7,21)          -62.1057         estimate D2E/DX2                !
 ! D55   D(1,10,11,15)        -179.3264         estimate D2E/DX2                !
 ! D56   D(1,10,11,22)           1.1515         estimate D2E/DX2                !
 ! D57   D(12,10,11,15)          0.6132         estimate D2E/DX2                !
 ! D58   D(12,10,11,22)       -178.9089         estimate D2E/DX2                !
 ! D59   D(1,10,12,13)         179.2201         estimate D2E/DX2                !
 ! D60   D(1,10,12,23)           0.7588         estimate D2E/DX2                !
 ! D61   D(11,10,12,13)         -0.7207         estimate D2E/DX2                !
 ! D62   D(11,10,12,23)       -179.1819         estimate D2E/DX2                !
 ! D63   D(10,11,15,14)         -0.3474         estimate D2E/DX2                !
 ! D64   D(10,11,15,26)       -179.8078         estimate D2E/DX2                !
 ! D65   D(22,11,15,14)        179.1758         estimate D2E/DX2                !
 ! D66   D(22,11,15,26)         -0.2847         estimate D2E/DX2                !
 ! D67   D(10,12,13,14)          0.5616         estimate D2E/DX2                !
 ! D68   D(10,12,13,24)       -179.5199         estimate D2E/DX2                !
 ! D69   D(23,12,13,14)        179.0282         estimate D2E/DX2                !
 ! D70   D(23,12,13,24)         -1.0533         estimate D2E/DX2                !
 ! D71   D(12,13,14,15)         -0.2818         estimate D2E/DX2                !
 ! D72   D(12,13,14,25)        179.799          estimate D2E/DX2                !
 ! D73   D(24,13,14,15)        179.8001         estimate D2E/DX2                !
 ! D74   D(24,13,14,25)         -0.119          estimate D2E/DX2                !
 ! D75   D(13,14,15,11)          0.1761         estimate D2E/DX2                !
 ! D76   D(13,14,15,26)        179.6337         estimate D2E/DX2                !
 ! D77   D(25,14,15,11)       -179.9048         estimate D2E/DX2                !
 ! D78   D(25,14,15,26)         -0.4471         estimate D2E/DX2                !
 --------------------------------------------------------------------------------
 Trust Radius=3.00D-01 FncErr=1.00D-07 GrdErr=1.00D-07
 Number of steps in this run=    156 maximum allowed number of steps=    156.
 GradGradGradGradGradGradGradGradGradGradGradGradGradGradGradGradGradGrad

 Leave Link  103 at Fri Jan 31 17:04:55 2025, MaxMem=   134217728 cpu:         0.0
 (Enter /home/mkochman/programs/g09/l202.exe)
                          Input orientation:                          
 ---------------------------------------------------------------------
 Center     Atomic      Atomic             Coordinates (Angstroms)
 Number     Number       Type             X           Y           Z
 ---------------------------------------------------------------------
      1          6           0        0.121681    0.974815    1.006115
      2          6           0        0.045927    2.216587    0.443583
      3          6           0       -1.206696    0.787173    1.753706
      4          6           0       -2.310873    0.733527    0.695176
      5          6           0       -2.378699    1.956096    0.134661
      6          6           0       -1.316041    2.816556    0.821676
      7          6           0       -1.413867    2.236659    2.250676
      8          6           0        0.965683    2.851044   -0.431209
      9          7           0        1.711456    3.421399   -1.140986
     10          6           0        1.158630   -0.046184    0.901667
     11          6           0        2.499025    0.292075    0.643902
     12          6           0        0.821330   -1.400673    1.059189
     13          6           0        1.795402   -2.393652    0.946926
     14          6           0        3.119416   -2.048461    0.687959
     15          6           0        3.469908   -0.702320    0.534576
     16          1           0       -1.208566   -0.004881    2.504277
     17          1           0       -2.861246   -0.159022    0.422776
     18          1           0       -2.994232    2.282437   -0.694564
     19          1           0       -1.398193    3.897031    0.693193
     20          1           0       -2.394454    2.392005    2.708654
     21          1           0       -0.617980    2.585832    2.914406
     22          1           0        2.782821    1.334292    0.536715
     23          1           0       -0.211302   -1.682692    1.245641
     24          1           0        1.515522   -3.436986    1.063936
     25          1           0        3.877892   -2.821741    0.603904
     26          1           0        4.501474   -0.426262    0.338438
 ---------------------------------------------------------------------
                    Distance matrix (angstroms):
                    1          2          3          4          5
     1  C    0.000000
     2  C    1.365349   0.000000
     3  C    1.535802   2.308400   0.000000
     4  C    2.464188   2.795939   1.530546   0.000000
     5  C    2.823871   2.458068   2.315444   1.346645   0.000000
     6  C    2.343730   1.535537   2.235851   2.311861   1.530236
     7  C    2.345014   2.323142   1.546256   2.341710   2.342464
     8  C    2.509676   1.419066   3.708456   4.060596   3.507995
     9  N    3.622596   2.595461   4.882008   5.174483   4.528107
    10  C    1.458976   2.562827   2.648626   3.562027   4.136438
    11  C    2.499819   3.124350   3.899892   4.830386   5.178850
    12  C    2.476947   3.750305   3.062991   3.807625   4.728936
    13  C    3.761837   4.956644   4.447599   5.167603   6.083026
    14  C    4.269407   5.262764   5.281277   6.101438   6.824360
    15  C    3.774355   4.500216   5.057222   5.958597   6.436871
    16  H    2.230213   3.279502   1.091197   2.243474   3.290854
    17  H    3.244029   3.754412   2.324693   1.083400   2.188512
    18  H    3.783001   3.246888   3.380107   2.190315   1.083048
    19  H    3.308668   2.229726   3.291288   3.292529   2.245123
    20  H    3.352313   3.334183   2.213183   2.609910   2.610690
    21  H    2.604621   2.584972   2.220132   3.349911   3.350176
    22  H    2.726028   2.877100   4.206739   5.131447   5.214363
    23  H    2.688976   3.989216   2.710936   3.247972   4.378660
    24  H    4.627108   5.874303   5.072452   5.671901   6.716684
    25  H    5.355813   6.332014   6.340295   7.137862   7.886244
    26  H    4.646654   5.181467   6.004882   6.919570   7.283813
                    6          7          8          9         10
     6  C    0.000000
     7  C    1.545280   0.000000
     8  C    2.603301   3.637614   0.000000
     9  N    3.658362   4.761788   1.176973   0.000000
    10  C    3.784927   3.694447   3.194952   4.062287   0.000000
    11  C    4.578137   4.655519   3.171013   3.687649   1.406243
    12  C    4.733898   4.432373   4.507685   5.374521   1.404715
    13  C    6.069846   5.782642   5.485848   6.179097   2.432721
    14  C    6.584797   6.430785   5.467747   5.936898   2.810599
    15  C    5.947287   5.952634   4.453120   4.785888   2.430489
    16  H    3.286823   2.265163   4.636890   5.792570   2.858965
    17  H    3.376514   3.342965   4.943195   6.014513   4.049873
    18  H    2.323917   3.342766   4.009189   4.862101   5.021622
    19  H    1.091184   2.276584   2.818914   3.641477   4.704227
    20  H    2.214476   1.093356   4.621686   5.721702   4.672727
    21  H    2.218117   1.093570   3.710993   4.750858   3.759650
    22  H    4.367949   4.622134   2.557226   2.884184   2.162614
    23  H    4.652250   4.221086   4.975126   5.953548   2.161756
    24  H    6.869005   6.494607   6.486687   7.206769   3.413391
    25  H    7.669078   7.503465   6.460101   6.834829   3.897020
    26  H    6.677789   6.763066   4.882101   4.977689   3.411201
                   11         12         13         14         15
    11  C    0.000000
    12  C    2.419198   0.000000
    13  C    2.792855   1.395502   0.000000
    14  C    2.421763   2.416328   1.392564   0.000000
    15  C    1.394054   2.788885   2.415493   1.399452   0.000000
    16  H    4.158775   2.856045   4.141907   5.119244   5.123891
    17  H    5.383762   3.938031   5.191597   6.277629   6.355406
    18  H    5.994072   5.585648   6.892089   7.618710   7.225280
    19  H    5.309091   5.755511   7.059470   7.467107   6.699074
    20  H    5.711308   5.238932   6.600083   7.362317   6.977980
    21  H    4.486895   4.626626   5.872874   6.356246   5.760761
    22  H    1.085470   3.405945   3.878252   3.402821   2.149391
    23  H    3.407003   1.086567   2.149780   3.396834   3.875313
    24  H    3.879382   2.151394   1.086540   2.154492   3.402682
    25  H    3.405690   3.401366   2.153529   1.086422   2.159445
    26  H    2.149213   3.874586   3.400545   2.159578   1.085729
                   16         17         18         19         20
    16  H    0.000000
    17  H    2.662284   0.000000
    18  H    4.318913   2.688281   0.000000
    19  H    4.305915   4.320326   2.660850   0.000000
    20  H    2.682007   3.457003   3.457402   2.705499   0.000000
    21  H    2.688641   4.332977   4.331661   2.694766   1.798823
    22  H    4.647134   5.839389   5.982422   4.906424   5.713165
    23  H    2.322445   3.165577   5.218366   5.731249   4.848682
    24  H    4.612438   5.505655   7.492797   7.900316   7.209032
    25  H    6.117040   7.248370   8.658218   8.543240   8.423505
    26  H    6.121518   7.368051   8.036775   7.322758   7.817568
                   21         22         23         24         25
    21  H    0.000000
    22  H    4.334191   0.000000
    23  H    4.601137   4.309239   0.000000
    24  H    6.652098   4.964786   2.468296   0.000000
    25  H    7.402238   4.298407   4.293107   2.484139   0.000000
    26  H    6.474344   2.468326   4.961037   4.301943   2.489507
                   26
    26  H    0.000000
 Symmetry turned off by external request.
 Stoichiometry    C14H11N
 Framework group  C1[X(C14H11N)]
 Deg. of freedom    72
 Full point group                 C1      NOp   1
 Rotational constants (GHZ):      1.0848654      0.4836630      0.3680808
 Leave Link  202 at Fri Jan 31 17:04:55 2025, MaxMem=   134217728 cpu:         0.0
 (Enter /home/mkochman/programs/g09/l301.exe)
 Standard basis: STO-3G (5D, 7F)
 Ernie: Thresh=  0.10000D-02 Tol=  0.10000D-05 Strict=F.
    86 basis functions,   258 primitive gaussians,    86 cartesian basis functions
    51 alpha electrons       51 beta electrons
       nuclear repulsion energy       881.0662699069 Hartrees.
 IExCor=    0 DFT=F Ex=HF Corr=None ExCW=0 ScaHFX=  1.000000
 ScaDFX=  1.000000  1.000000  1.000000  1.000000 ScalE2=  1.000000  1.000000
 IRadAn=      0 IRanWt=     -1 IRanGd=            0 ICorTp=0 IEmpDi=  4
 NAtoms=   26 NActive=   26 NUniq=   26 SFac= 1.00D+00 NAtFMM=   60 NAOKFM=F Big=F
 Integral buffers will be    131072 words long.
 Raffenetti 1 integral format.
 Two-electron integral symmetry is turned off.
 Leave Link  301 at Fri Jan 31 17:04:55 2025, MaxMem=   134217728 cpu:         0.0
 (Enter /home/mkochman/programs/g09/l402.exe)
 External calculation of energy and first derivatives.
 Running external command "bash run_external.bash R"
         input file       "/home/mkochman/systems/Z_MRSF_fixed/A_opt_NBD/Gau-641295.EIn"
         output file      "/home/mkochman/systems/Z_MRSF_fixed/A_opt_NBD/Gau-641295.EOu"
         message file     "/home/mkochman/systems/Z_MRSF_fixed/A_opt_NBD/Gau-641295.EMs"
         fchk file        "/home/mkochman/systems/Z_MRSF_fixed/A_opt_NBD/Gau-641295.EFC"
         mat. el file     "/home/mkochman/systems/Z_MRSF_fixed/A_opt_NBD/Gau-641295.EUF"
 Recovered energy= -594.886833240     dipole=      0.000000000000      0.000000000000      0.000000000000
 Energy=    -594.886833     NIter=   0.
 Dipole moment=       0.000000       0.000000       0.000000
 Leave Link  402 at Fri Jan 31 17:09:16 2025, MaxMem=   134217728 cpu:         0.0
 (Enter /home/mkochman/programs/g09/l601.exe)
 Leave Link  601 at Fri Jan 31 17:09:16 2025, MaxMem=   134217728 cpu:         0.0
 (Enter /home/mkochman/programs/g09/l716.exe)
 Dipole        = 0.00000000D+00 0.00000000D+00 0.00000000D+00
 -------------------------------------------------------------------
 Center     Atomic                   Forces (Hartrees/Bohr)
 Number     Number              X              Y              Z
 -------------------------------------------------------------------
      1        6           0.002735510    0.007486220   -0.004345420
      2        6           0.009365960   -0.004979120   -0.001878540
      3        6          -0.001398640   -0.001155320    0.001319060
      4        6          -0.003957530    0.015577590   -0.008693490
      5        6          -0.000791300   -0.016987430    0.006254580
      6        6          -0.001309490    0.002102990    0.000837000
      7        6          -0.001180620    0.001866850    0.002875760
      8        6           0.031988000    0.026566840   -0.030387560
      9        7          -0.036541210   -0.027972550    0.034181630
     10        6           0.000152100    0.000192100    0.000462330
     11        6           0.003099020   -0.004124790   -0.000801820
     12        6           0.003600760   -0.002393580   -0.000549380
     13        6          -0.002440070    0.002257710    0.000424620
     14        6           0.000748360    0.003534730   -0.000893410
     15        6          -0.004450190   -0.000657220    0.001609510
     16        1          -0.000310300    0.001450360   -0.001680040
     17        1          -0.000371740    0.000677420    0.000019540
     18        1          -0.000304010   -0.000598230    0.000389290
     19        1          -0.000127640   -0.002030280    0.000176300
     20        1           0.001155680   -0.000065720    0.000265970
     21        1          -0.000955630    0.000024750    0.000049320
     22        1          -0.000098870   -0.002814800    0.000267140
     23        1           0.002558390    0.000208060    0.000059560
     24        1           0.000437130    0.001196720   -0.000253540
     25        1          -0.000764570    0.000918620    0.000185850
     26        1          -0.000854330   -0.000300160    0.000079330
 -------------------------------------------------------------------
 Cartesian Forces:  Max     0.036541210 RMS     0.009439389
 Leave Link  716 at Fri Jan 31 17:09:16 2025, MaxMem=   134217728 cpu:         0.0
 (Enter /home/mkochman/programs/g09/l103.exe)

 GradGradGradGradGradGradGradGradGradGradGradGradGradGradGradGradGradGrad
 Berny optimization.
 FormGI is forming the generalized inverse of G from B-inverse, IUseBI=4.
 Internal  Forces:  Max     0.057322173 RMS     0.005011497
 Search for a local minimum.
 Step number   1 out of a maximum of  156
 All quantities printed in internal units (Hartrees-Bohrs-Radians)
 RMS Force = .50115D-02 SwitMx=.10000D-02 MixMth= 1
 Mixed Optimization -- RFO/linear search
 Second derivative matrix not updated -- first step.
 ITU=  0
     Eigenvalues ---    0.00974   0.01013   0.01056   0.01309   0.01444
     Eigenvalues ---    0.01606   0.01704   0.01802   0.02033   0.02079
     Eigenvalues ---    0.02092   0.02119   0.02128   0.02146   0.02155
     Eigenvalues ---    0.02156   0.02169   0.03566   0.04514   0.04642
     Eigenvalues ---    0.04642   0.04755   0.04988   0.05176   0.05870
     Eigenvalues ---    0.06731   0.07786   0.09413   0.12467   0.12724
     Eigenvalues ---    0.15861   0.15938   0.15995   0.15999   0.16000
     Eigenvalues ---    0.16000   0.16000   0.18462   0.21999   0.22000
     Eigenvalues ---    0.23472   0.23723   0.24001   0.24876   0.24935
     Eigenvalues ---    0.25000   0.26607   0.27306   0.28500   0.29158
     Eigenvalues ---    0.34403   0.34428   0.34675   0.34676   0.35212
     Eigenvalues ---    0.35216   0.35229   0.35311   0.35341   0.35587
     Eigenvalues ---    0.35629   0.37093   0.41429   0.41742   0.42601
     Eigenvalues ---    0.45120   0.45461   0.45980   0.46469   0.46575
     Eigenvalues ---    0.50688   1.17300
 RFO step:  Lambda=-4.49273025D-03 EMin= 9.73630774D-03
 Linear search not attempted -- first point.
 Iteration  1 RMS(Cart)=  0.01843377 RMS(Int)=  0.00010233
 Iteration  2 RMS(Cart)=  0.00017066 RMS(Int)=  0.00001691
 Iteration  3 RMS(Cart)=  0.00000002 RMS(Int)=  0.00001691
 ITry= 1 IFail=0 DXMaxC= 6.81D-02 DCOld= 1.00D+10 DXMaxT= 3.00D-01 DXLimC= 3.00D+00 Rises=F
 Variable       Old X    -DE/DX   Delta X   Delta X   Delta X     New X
                                 (Linear)    (Quad)   (Total)
    R1        2.58014  -0.00601   0.00000  -0.01148  -0.01145   2.56868
    R2        2.90224   0.00492   0.00000   0.01690   0.01689   2.91914
    R3        2.75707   0.00276   0.00000   0.00734   0.00734   2.76440
    R4        2.90174   0.00455   0.00000   0.01536   0.01538   2.91712
    R5        2.68165  -0.00592   0.00000  -0.01374  -0.01374   2.66790
    R6        2.89231   0.00342   0.00000   0.00949   0.00947   2.90178
    R7        2.92200  -0.00058   0.00000   0.00306   0.00307   2.92507
    R8        2.06206  -0.00221   0.00000  -0.00629  -0.00629   2.05578
    R9        2.54479  -0.01660   0.00000  -0.03337  -0.03339   2.51140
   R10        2.04733  -0.00038   0.00000  -0.00104  -0.00104   2.04629
   R11        2.89173   0.00315   0.00000   0.00833   0.00834   2.90007
   R12        2.04666  -0.00031   0.00000  -0.00085  -0.00085   2.04581
   R13        2.92016  -0.00114   0.00000   0.00180   0.00179   2.92194
   R14        2.06204  -0.00202   0.00000  -0.00575  -0.00575   2.05629
   R15        2.06614  -0.00093   0.00000  -0.00268  -0.00268   2.06346
   R16        2.06655  -0.00066   0.00000  -0.00188  -0.00188   2.06467
   R17        2.22416  -0.05732   0.00000  -0.04868  -0.04868   2.17548
   R18        2.65742  -0.00098   0.00000  -0.00205  -0.00204   2.65537
   R19        2.65453  -0.00102   0.00000  -0.00195  -0.00195   2.65258
   R20        2.63438  -0.00540   0.00000  -0.01163  -0.01163   2.62275
   R21        2.05124  -0.00275   0.00000  -0.00770  -0.00770   2.04354
   R22        2.63712  -0.00476   0.00000  -0.00999  -0.00999   2.62712
   R23        2.05331  -0.00248   0.00000  -0.00694  -0.00694   2.04637
   R24        2.63156  -0.00215   0.00000  -0.00465  -0.00466   2.62691
   R25        2.05326  -0.00129   0.00000  -0.00361  -0.00361   2.04965
   R26        2.64458  -0.00562   0.00000  -0.01246  -0.01246   2.63212
   R27        2.05304  -0.00120   0.00000  -0.00337  -0.00337   2.04967
   R28        2.05173  -0.00090   0.00000  -0.00252  -0.00252   2.04921
    A1        1.83764  -0.00098   0.00000  -0.00483  -0.00485   1.83279
    A2        2.27366   0.00182   0.00000   0.00804   0.00805   2.28171
    A3        2.17013  -0.00088   0.00000  -0.00302  -0.00301   2.16712
    A4        1.87876  -0.00051   0.00000  -0.00308  -0.00308   1.87569
    A5        2.24548   0.00202   0.00000   0.00899   0.00899   2.25447
    A6        2.15553  -0.00159   0.00000  -0.00583  -0.00583   2.14970
    A7        1.86671   0.00071   0.00000   0.01509   0.01507   1.88178
    A8        1.72926   0.00137   0.00000   0.00282   0.00278   1.73204
    A9        2.00975  -0.00066   0.00000  -0.00326  -0.00322   2.00653
   A10        1.72995  -0.00059   0.00000  -0.00070  -0.00072   1.72923
   A11        2.03648   0.00031   0.00000  -0.00719  -0.00720   2.02928
   A12        2.04781  -0.00092   0.00000  -0.00397  -0.00399   2.04381
   A13        1.86751   0.00110   0.00000  -0.00012  -0.00015   1.86736
   A14        2.17640   0.00000   0.00000   0.00351   0.00352   2.17991
   A15        2.23660  -0.00112   0.00000  -0.00296  -0.00295   2.23365
   A16        1.86361   0.00151   0.00000   0.00149   0.00148   1.86509
   A17        2.24064  -0.00145   0.00000  -0.00434  -0.00437   2.23627
   A18        2.17607  -0.00006   0.00000   0.00375   0.00373   2.17979
   A19        1.86053   0.00043   0.00000   0.00933   0.00933   1.86986
   A20        1.70845   0.00142   0.00000   0.00422   0.00418   1.71264
   A21        2.00940  -0.00059   0.00000  -0.00238  -0.00235   2.00704
   A22        1.73169  -0.00052   0.00000   0.00118   0.00115   1.73284
   A23        2.03940   0.00041   0.00000  -0.00577  -0.00579   2.03361
   A24        2.06656  -0.00095   0.00000  -0.00384  -0.00384   2.06273
   A25        1.61690  -0.00309   0.00000  -0.01384  -0.01384   1.60306
   A26        1.96924   0.00063   0.00000   0.00219   0.00222   1.97145
   A27        1.97891   0.00130   0.00000   0.00500   0.00500   1.98390
   A28        1.97231   0.00085   0.00000   0.00556   0.00554   1.97785
   A29        1.97727   0.00123   0.00000   0.00424   0.00426   1.98153
   A30        1.93171  -0.00101   0.00000  -0.00373  -0.00375   1.92795
   A31        2.12028   0.00233   0.00000   0.00888   0.00887   2.12915
   A32        2.08989   0.00072   0.00000   0.00258   0.00257   2.09246
   A33        2.07301  -0.00305   0.00000  -0.01145  -0.01145   2.06156
   A34        2.10207   0.00133   0.00000   0.00555   0.00555   2.10762
   A35        2.09239  -0.00001   0.00000   0.00119   0.00118   2.09357
   A36        2.08870  -0.00132   0.00000  -0.00677  -0.00677   2.08193
   A37        2.10539   0.00122   0.00000   0.00617   0.00616   2.11155
   A38        2.09176  -0.00012   0.00000  -0.00002  -0.00002   2.09174
   A39        2.08573  -0.00110   0.00000  -0.00602  -0.00603   2.07971
   A40        2.09697  -0.00006   0.00000  -0.00044  -0.00045   2.09652
   A41        2.08840   0.00016   0.00000   0.00102   0.00102   2.08942
   A42        2.09782  -0.00010   0.00000  -0.00058  -0.00058   2.09724
   A43        2.09087  -0.00031   0.00000  -0.00249  -0.00251   2.08835
   A44        2.09639   0.00024   0.00000   0.00175   0.00174   2.09814
   A45        2.09593   0.00007   0.00000   0.00076   0.00076   2.09668
   A46        2.09800   0.00086   0.00000   0.00265   0.00264   2.10064
   A47        2.08806  -0.00036   0.00000  -0.00087  -0.00087   2.08719
   A48        2.09709  -0.00050   0.00000  -0.00172  -0.00173   2.09536
   A49        3.17562   0.00019   0.00000   0.00364   0.00364   3.17926
   A50        3.16787  -0.00102   0.00000  -0.01994  -0.01994   3.14793
    D1       -0.00312   0.00004   0.00000   0.00398   0.00396   0.00084
    D2       -3.05733   0.00112   0.00000   0.00341   0.00338  -3.05395
    D3        3.07565  -0.00065   0.00000   0.00718   0.00719   3.08284
    D4        0.02144   0.00043   0.00000   0.00661   0.00660   0.02804
    D5        1.15820  -0.00137   0.00000  -0.00797  -0.00794   1.15025
    D6       -0.63083  -0.00138   0.00000  -0.01169  -0.01171  -0.64254
    D7       -2.83105  -0.00085   0.00000  -0.00702  -0.00700  -2.83805
    D8       -1.92535  -0.00086   0.00000  -0.01144  -0.01141  -1.93677
    D9        2.56880  -0.00086   0.00000  -0.01517  -0.01518   2.55362
   D10        0.36858  -0.00033   0.00000  -0.01050  -0.01047   0.35811
   D11        0.47384   0.00011   0.00000  -0.01880  -0.01879   0.45505
   D12       -2.66669  -0.00001   0.00000  -0.02406  -0.02409  -2.69078
   D13       -2.74116  -0.00068   0.00000  -0.01500  -0.01497  -2.75613
   D14        0.40149  -0.00079   0.00000  -0.02026  -0.02027   0.38123
   D15       -1.14824   0.00143   0.00000   0.00096   0.00093  -1.14732
   D16        0.63419   0.00145   0.00000   0.00555   0.00554   0.63972
   D17        2.84280   0.00096   0.00000   0.00252   0.00249   2.84529
   D18        1.91152   0.00064   0.00000   0.00240   0.00238   1.91390
   D19       -2.58923   0.00065   0.00000   0.00699   0.00698  -2.58224
   D20       -0.38061   0.00017   0.00000   0.00396   0.00394  -0.37667
   D21       -1.17196   0.00014   0.00000   0.00652   0.00655  -1.16541
   D22        1.89652  -0.00020   0.00000   0.01221   0.01223   1.90875
   D23        0.61657   0.00156   0.00000   0.01279   0.01281   0.62938
   D24       -2.59813   0.00123   0.00000   0.01848   0.01849  -2.57964
   D25        2.83223   0.00014   0.00000   0.00311   0.00316   2.83539
   D26       -0.38247  -0.00019   0.00000   0.00880   0.00883  -0.37364
   D27        0.96951   0.00080   0.00000   0.00936   0.00936   0.97886
   D28        3.00025   0.00039   0.00000   0.00931   0.00931   3.00955
   D29       -1.06935   0.00064   0.00000   0.01028   0.01028  -1.05907
   D30       -0.93204  -0.00011   0.00000  -0.00677  -0.00675  -0.93879
   D31        1.09870  -0.00052   0.00000  -0.00682  -0.00680   1.09190
   D32       -2.97089  -0.00027   0.00000  -0.00585  -0.00583  -2.97672
   D33       -3.13995   0.00048   0.00000   0.00518   0.00518  -3.13477
   D34       -1.10921   0.00007   0.00000   0.00513   0.00513  -1.10408
   D35        1.10438   0.00032   0.00000   0.00610   0.00611   1.11048
   D36        0.00224  -0.00023   0.00000  -0.00603  -0.00601  -0.00376
   D37        3.06456  -0.00027   0.00000   0.00672   0.00667   3.07123
   D38       -3.06291   0.00005   0.00000  -0.01234  -0.01228  -3.07519
   D39       -0.00060   0.00001   0.00000   0.00040   0.00040  -0.00020
   D40        1.14453   0.00011   0.00000   0.00364   0.00363   1.14816
   D41       -0.62094  -0.00133   0.00000  -0.00335  -0.00336  -0.62429
   D42       -2.86343   0.00002   0.00000   0.00415   0.00414  -2.85930
   D43       -1.92150   0.00023   0.00000  -0.00805  -0.00807  -1.92957
   D44        2.59622  -0.00121   0.00000  -0.01504  -0.01505   2.58116
   D45        0.35372   0.00015   0.00000  -0.00754  -0.00756   0.34616
   D46       -0.95620  -0.00071   0.00000  -0.00709  -0.00708  -0.96328
   D47       -2.98430  -0.00011   0.00000  -0.00411  -0.00410  -2.98841
   D48        1.08405  -0.00049   0.00000  -0.00734  -0.00735   1.07670
   D49        0.93472  -0.00006   0.00000   0.00369   0.00371   0.93843
   D50       -1.09339   0.00054   0.00000   0.00667   0.00669  -1.08670
   D51        2.97497   0.00016   0.00000   0.00344   0.00344   2.97841
   D52       -3.12420  -0.00053   0.00000  -0.00520  -0.00519  -3.12939
   D53        1.13088   0.00008   0.00000  -0.00222  -0.00221   1.12867
   D54       -1.08395  -0.00030   0.00000  -0.00545  -0.00546  -1.08941
   D55       -3.12984  -0.00011   0.00000  -0.00463  -0.00463  -3.13447
   D56        0.02010   0.00000   0.00000  -0.00026  -0.00025   0.01985
   D57        0.01070   0.00000   0.00000   0.00060   0.00059   0.01129
   D58       -3.12255   0.00011   0.00000   0.00496   0.00497  -3.11758
   D59        3.12798  -0.00002   0.00000  -0.00057  -0.00058   3.12740
   D60        0.01324  -0.00016   0.00000  -0.00614  -0.00616   0.00708
   D61       -0.01258  -0.00013   0.00000  -0.00570  -0.00569  -0.01827
   D62       -3.12731  -0.00027   0.00000  -0.01128  -0.01127  -3.13859
   D63       -0.00606   0.00016   0.00000   0.00664   0.00664   0.00058
   D64       -3.13824   0.00000   0.00000   0.00019   0.00019  -3.13805
   D65        3.12721   0.00006   0.00000   0.00232   0.00233   3.12954
   D66       -0.00497  -0.00011   0.00000  -0.00413  -0.00412  -0.00909
   D67        0.00980   0.00010   0.00000   0.00356   0.00356   0.01337
   D68       -3.13321   0.00006   0.00000   0.00224   0.00224  -3.13097
   D69        3.12463   0.00024   0.00000   0.00920   0.00920   3.13383
   D70       -0.01838   0.00021   0.00000   0.00788   0.00787  -0.01051
   D71       -0.00492   0.00010   0.00000   0.00386   0.00386  -0.00106
   D72        3.13809  -0.00008   0.00000  -0.00309  -0.00309   3.13500
   D73        3.13810   0.00014   0.00000   0.00519   0.00519  -3.13989
   D74       -0.00208  -0.00004   0.00000  -0.00176  -0.00176  -0.00384
   D75        0.00307  -0.00023   0.00000  -0.00894  -0.00893  -0.00586
   D76        3.13520  -0.00007   0.00000  -0.00245  -0.00244   3.13276
   D77       -3.13993  -0.00005   0.00000  -0.00198  -0.00198   3.14127
   D78       -0.00780   0.00012   0.00000   0.00450   0.00450  -0.00330
         Item               Value     Threshold  Converged?
 Maximum Force            0.057322     0.000450     NO 
 RMS     Force            0.005011     0.000300     NO 
 Maximum Displacement     0.068117     0.001800     NO 
 RMS     Displacement     0.018403     0.001200     NO 
 Predicted change in Energy=-2.273915D-03
 GradGradGradGradGradGradGradGradGradGradGradGradGradGradGradGradGradGrad

 Leave Link  103 at Fri Jan 31 17:09:16 2025, MaxMem=   134217728 cpu:         0.0
 (Enter /home/mkochman/programs/g09/l202.exe)
                          Input orientation:                          
 ---------------------------------------------------------------------
 Center     Atomic      Atomic             Coordinates (Angstroms)
 Number     Number       Type             X           Y           Z
 ---------------------------------------------------------------------
      1          6           0        0.131110    0.980253    0.990367
      2          6           0        0.054378    2.220971    0.440458
      3          6           0       -1.210388    0.787490    1.731617
      4          6           0       -2.327725    0.750052    0.678960
      5          6           0       -2.389630    1.961051    0.135064
      6          6           0       -1.317496    2.814601    0.825810
      7          6           0       -1.415211    2.230102    2.253965
      8          6           0        0.962411    2.871397   -0.423013
      9          7           0        1.675410    3.436029   -1.128784
     10          6           0        1.170161   -0.044779    0.892178
     11          6           0        2.512221    0.278359    0.629621
     12          6           0        0.837390   -1.397149    1.067376
     13          6           0        1.803489   -2.391290    0.962349
     14          6           0        3.125445   -2.054003    0.695803
     15          6           0        3.475928   -0.715770    0.533472
     16          1           0       -1.216702   -0.012213    2.469111
     17          1           0       -2.892683   -0.132569    0.406268
     18          1           0       -3.015287    2.295302   -0.682768
     19          1           0       -1.402369    3.892652    0.704765
     20          1           0       -2.392687    2.380700    2.716769
     21          1           0       -0.620124    2.572206    2.920689
     22          1           0        2.805476    1.312542    0.511784
     23          1           0       -0.188992   -1.677978    1.268212
     24          1           0        1.521697   -3.430642    1.091803
     25          1           0        3.881517   -2.827950    0.619616
     26          1           0        4.506678   -0.444709    0.333501
 ---------------------------------------------------------------------
                    Distance matrix (angstroms):
                    1          2          3          4          5
     1  C    0.000000
     2  C    1.359289   0.000000
     3  C    1.544742   2.306858   0.000000
     4  C    2.489144   2.809786   1.535556   0.000000
     5  C    2.836836   2.476691   2.305827   1.328974   0.000000
     6  C    2.343154   1.543675   2.222867   2.303148   1.534649
     7  C    2.355825   2.334220   1.547879   2.346033   2.347684
     8  C    2.503024   1.411793   3.702183   4.066871   3.518004
     9  N    3.592561   2.562544   4.850204   5.148543   4.505266
    10  C    1.462860   2.565667   2.657883   3.593386   4.155561
    11  C    2.508482   3.138553   3.915537   4.863128   5.206167
    12  C    2.481290   3.754587   3.067125   3.844385   4.749775
    13  C    3.763634   4.960314   4.447457   5.197622   6.099961
    14  C    4.273117   5.269920   5.286440   6.131891   6.844790
    15  C    3.777970   4.510001   5.065265   5.987671   6.459789
    16  H    2.233444   3.273864   1.087870   2.240549   3.273730
    17  H    3.274580   3.771669   2.330917   1.082848   2.170221
    18  H    3.798493   3.269557   3.370521   2.171368   1.082598
    19  H    3.303815   2.233044   3.276174   3.276108   2.242839
    20  H    3.363223   3.345928   2.215101   2.610727   2.615591
    21  H    2.612434   2.594198   2.224301   3.355815   3.356243
    22  H    2.737095   2.898080   4.229756   5.166633   5.248962
    23  H    2.691813   3.993270   2.708602   3.288880   4.401064
    24  H    4.626016   5.875203   5.066191   5.697956   6.729352
    25  H    5.357744   6.338036   6.343142   7.166611   7.905479
    26  H    4.648396   5.190402   6.013143   6.946645   7.306581
                    6          7          8          9         10
     6  C    0.000000
     7  C    1.546225   0.000000
     8  C    2.600146   3.637383   0.000000
     9  N    3.628236   4.738057   1.151212   0.000000
    10  C    3.790633   3.703201   3.205772   4.056549   0.000000
    11  C    4.597581   4.676806   3.199031   3.709868   1.405162
    12  C    4.737164   4.431608   4.522983   5.374477   1.403686
    13  C    6.071285   5.778025   5.506589   6.192486   2.431490
    14  C    6.592415   6.434205   5.494546   5.964241   2.810460
    15  C    5.960361   5.963347   4.483348   4.821037   2.428058
    16  H    3.271311   2.261343   4.629052   5.761903   2.860925
    17  H    3.367944   3.343519   4.957144   5.996562   4.092740
    18  H    2.329801   3.344980   4.027584   4.847971   5.047217
    19  H    1.088140   2.272500   2.811944   3.611527   4.707058
    20  H    2.218114   1.091937   4.621223   5.696614   4.680381
    21  H    2.221171   1.092575   3.711371   4.734331   3.764119
    22  H    4.399283   4.657393   2.588584   2.911650   2.158999
    23  H    4.653225   4.212886   4.988265   5.947659   2.157785
    24  H    6.865481   6.482289   6.505626   7.218435   3.409911
    25  H    7.675326   7.504020   6.487744   6.867404   3.895097
    26  H    6.692270   6.775808   4.912302   5.021403   3.406525
                   11         12         13         14         15
    11  C    0.000000
    12  C    2.409152   0.000000
    13  C    2.782092   1.390215   0.000000
    14  C    2.412537   2.409299   1.390100   0.000000
    15  C    1.387901   2.776907   2.405900   1.392859   0.000000
    16  H    4.168096   2.846437   4.129395   5.115445   5.124693
    17  H    5.425103   3.993704   5.240714   6.324051   6.396524
    18  H    6.028579   5.616076   6.920344   7.650197   7.258214
    19  H    5.328487   5.755866   7.059165   7.474215   6.713023
    20  H    5.730109   5.236987   6.592252   7.362112   6.985382
    21  H    4.508028   4.616806   5.860486   6.354622   5.769509
    22  H    1.081397   3.394771   3.863335   3.386720   2.136359
    23  H    3.395821   1.082894   2.138305   3.384456   3.859706
    24  H    3.866709   2.145686   1.084628   2.150339   3.391354
    25  H    3.394735   3.393286   2.150892   1.084639   2.152493
    26  H    2.142049   3.861268   3.389964   2.151487   1.084393
                   16         17         18         19         20
    16  H    0.000000
    17  H    2.660586   0.000000
    18  H    4.300450   2.663755   0.000000
    19  H    4.288981   4.302621   2.660504   0.000000
    20  H    2.677743   3.450352   3.457133   2.704605   0.000000
    21  H    2.690549   4.336202   4.335710   2.695515   1.794503
    22  H    4.665193   5.879498   6.022794   4.939652   5.746635
    23  H    2.296327   3.231282   5.251782   5.729020   4.840191
    24  H    4.591456   5.552837   7.517963   7.894973   7.192678
    25  H    6.110716   7.293860   8.689639   8.549456   8.419841
    26  H    6.124130   7.406300   8.069723   7.339440   7.827142
                   21         22         23         24         25
    21  H    0.000000
    22  H    4.373135   0.000000
    23  H    4.580460   4.299096   0.000000
    24  H    6.630717   4.947960   2.455486   0.000000
    25  H    7.397391   4.279389   4.279271   2.480917   0.000000
    26  H    6.486865   2.452306   4.944083   4.289631   2.480429
                   26
    26  H    0.000000
 Symmetry turned off by external request.
 Stoichiometry    C14H11N
 Framework group  C1[X(C14H11N)]
 Deg. of freedom    72
 Full point group                 C1      NOp   1
 Rotational constants (GHZ):      1.0906417      0.4806735      0.3666752
 Leave Link  202 at Fri Jan 31 17:09:16 2025, MaxMem=   134217728 cpu:         0.0
 (Enter /home/mkochman/programs/g09/l301.exe)
 Standard basis: STO-3G (5D, 7F)
 Ernie: Thresh=  0.10000D-02 Tol=  0.10000D-05 Strict=F.
    86 basis functions,   258 primitive gaussians,    86 cartesian basis functions
    51 alpha electrons       51 beta electrons
       nuclear repulsion energy       881.3496887971 Hartrees.
 IExCor=    0 DFT=F Ex=HF Corr=None ExCW=0 ScaHFX=  1.000000
 ScaDFX=  1.000000  1.000000  1.000000  1.000000 ScalE2=  1.000000  1.000000
 IRadAn=      0 IRanWt=     -1 IRanGd=            0 ICorTp=0 IEmpDi=  4
 NAtoms=   26 NActive=   26 NUniq=   26 SFac= 1.00D+00 NAtFMM=   60 NAOKFM=F Big=F
 Integral buffers will be    131072 words long.
 Raffenetti 1 integral format.
 Two-electron integral symmetry is turned off.
 Leave Link  301 at Fri Jan 31 17:09:16 2025, MaxMem=   134217728 cpu:         0.0
 (Enter /home/mkochman/programs/g09/l402.exe)
 External calculation of energy and first derivatives.
 Running external command "bash run_external.bash R"
         input file       "/home/mkochman/systems/Z_MRSF_fixed/A_opt_NBD/Gau-641295.EIn"
         output file      "/home/mkochman/systems/Z_MRSF_fixed/A_opt_NBD/Gau-641295.EOu"
         message file     "/home/mkochman/systems/Z_MRSF_fixed/A_opt_NBD/Gau-641295.EMs"
         fchk file        "/home/mkochman/systems/Z_MRSF_fixed/A_opt_NBD/Gau-641295.EFC"
         mat. el file     "/home/mkochman/systems/Z_MRSF_fixed/A_opt_NBD/Gau-641295.EUF"
 Recovered energy= -594.888946810     dipole=      0.000000000000      0.000000000000      0.000000000000
 Energy=    -594.888947     NIter=   0.
 Dipole moment=       0.000000       0.000000       0.000000
 Leave Link  402 at Fri Jan 31 17:13:46 2025, MaxMem=   134217728 cpu:         0.0
 (Enter /home/mkochman/programs/g09/l716.exe)
 Dipole        = 0.00000000D+00 0.00000000D+00 0.00000000D+00
 -------------------------------------------------------------------
 Center     Atomic                   Forces (Hartrees/Bohr)
 Number     Number              X              Y              Z
 -------------------------------------------------------------------
      1        6          -0.001040460    0.001256000   -0.001190830
      2        6          -0.000075130   -0.002547230    0.001635920
      3        6          -0.000325120   -0.002151690    0.001904440
      4        6           0.001066290   -0.001273340    0.000166390
      5        6           0.000598430    0.001284250   -0.000406120
      6        6          -0.000350550    0.002385740   -0.000035150
      7        6           0.000191880   -0.000427170   -0.001385890
      8        6          -0.001596050   -0.000153960    0.000320250
      9        7           0.001992060    0.001401770   -0.001409140
     10        6          -0.000359290    0.000459250    0.000807460
     11        6          -0.000904430    0.000117700   -0.000127370
     12        6           0.000284640   -0.000016470   -0.000152020
     13        6          -0.000660370   -0.000264500    0.000235480
     14        6           0.000915940   -0.000311820   -0.000037660
     15        6           0.000191680   -0.000178720   -0.000114460
     16        1          -0.000013360   -0.000381750   -0.000031720
     17        1          -0.000022280   -0.000277990    0.000383610
     18        1          -0.000099670    0.000433210    0.000032810
     19        1           0.000117110    0.000281330   -0.000432720
     20        1           0.000052740    0.000009870   -0.000009180
     21        1          -0.000039880   -0.000005150   -0.000045120
     22        1           0.000170740    0.000582290   -0.000183180
     23        1          -0.000222670   -0.000166270    0.000126220
     24        1          -0.000086730   -0.000099640   -0.000038160
     25        1           0.000047240   -0.000136780   -0.000019040
     26        1           0.000140220    0.000168670   -0.000029100
 -------------------------------------------------------------------
 Cartesian Forces:  Max     0.002547230 RMS     0.000801316
 Leave Link  716 at Fri Jan 31 17:13:46 2025, MaxMem=   134217728 cpu:         0.0
 (Enter /home/mkochman/programs/g09/l103.exe)

 GradGradGradGradGradGradGradGradGradGradGradGradGradGradGradGradGradGrad
 Berny optimization.
 Using GEDIIS/GDIIS optimizer.
 FormGI is forming the generalized inverse of G from B-inverse, IUseBI=4.
 Internal  Forces:  Max     0.002785534 RMS     0.000445897
 Search for a local minimum.
 Step number   2 out of a maximum of  156
 All quantities printed in internal units (Hartrees-Bohrs-Radians)
 RMS Force = .44590D-03 SwitMx=.10000D-02 MixMth= 2
 Mixed Optimization -- En-DIIS/RFO-DIIS
 Update second derivatives using D2CorX and points    1    2
 DE= -2.11D-03 DEPred=-2.27D-03 R= 9.29D-01
 TightC=F SS=  1.41D+00  RLast= 1.11D-01 DXNew= 5.0454D-01 3.3337D-01
 Trust test= 9.29D-01 RLast= 1.11D-01 DXMaxT set to 3.33D-01
 ITU=  1  0
 Use linear search instead of GDIIS.
     Eigenvalues ---    0.00978   0.01005   0.01051   0.01298   0.01448
     Eigenvalues ---    0.01603   0.01739   0.01801   0.02034   0.02078
     Eigenvalues ---    0.02092   0.02119   0.02128   0.02133   0.02146
     Eigenvalues ---    0.02155   0.02169   0.03556   0.04529   0.04641
     Eigenvalues ---    0.04673   0.04776   0.04981   0.05079   0.05907
     Eigenvalues ---    0.06676   0.07910   0.09601   0.12460   0.12629
     Eigenvalues ---    0.15892   0.15974   0.15993   0.15998   0.16000
     Eigenvalues ---    0.16000   0.16014   0.18487   0.21992   0.22000
     Eigenvalues ---    0.23391   0.23639   0.24024   0.24751   0.24935
     Eigenvalues ---    0.25046   0.26568   0.27299   0.28533   0.29234
     Eigenvalues ---    0.34401   0.34425   0.34675   0.34707   0.35215
     Eigenvalues ---    0.35223   0.35235   0.35313   0.35413   0.35589
     Eigenvalues ---    0.35631   0.37135   0.41463   0.41689   0.42859
     Eigenvalues ---    0.45137   0.45512   0.46066   0.46457   0.46787
     Eigenvalues ---    0.52102   1.18746
 RFO step:  Lambda=-1.40838521D-04 EMin= 9.78409683D-03
 Quartic linear search produced a step of -0.06925.
 Iteration  1 RMS(Cart)=  0.01877308 RMS(Int)=  0.00011876
 Iteration  2 RMS(Cart)=  0.00018492 RMS(Int)=  0.00000928
 Iteration  3 RMS(Cart)=  0.00000002 RMS(Int)=  0.00000928
 ITry= 1 IFail=0 DXMaxC= 8.41D-02 DCOld= 1.00D+10 DXMaxT= 3.33D-01 DXLimC= 3.00D+00 Rises=F
 Variable       Old X    -DE/DX   Delta X   Delta X   Delta X     New X
                                 (Linear)    (Quad)   (Total)
    R1        2.56868  -0.00036   0.00079  -0.00219  -0.00140   2.56728
    R2        2.91914  -0.00023  -0.00117   0.00087  -0.00029   2.91885
    R3        2.76440  -0.00048  -0.00051  -0.00045  -0.00096   2.76345
    R4        2.91712  -0.00011  -0.00106   0.00094  -0.00013   2.91700
    R5        2.66790   0.00150   0.00095   0.00188   0.00283   2.67073
    R6        2.90178  -0.00050  -0.00066  -0.00033  -0.00098   2.90080
    R7        2.92507   0.00032  -0.00021   0.00177   0.00156   2.92663
    R8        2.05578   0.00026   0.00044   0.00006   0.00049   2.05627
    R9        2.51140   0.00224   0.00231   0.00072   0.00303   2.51443
   R10        2.04629   0.00014   0.00007   0.00026   0.00033   2.04662
   R11        2.90007  -0.00044  -0.00058  -0.00047  -0.00105   2.89902
   R12        2.04581   0.00016   0.00006   0.00034   0.00040   2.04622
   R13        2.92194   0.00024  -0.00012   0.00074   0.00062   2.92256
   R14        2.05629   0.00032   0.00040   0.00027   0.00067   2.05695
   R15        2.06346  -0.00005   0.00019  -0.00041  -0.00022   2.06324
   R16        2.06467  -0.00005   0.00013  -0.00034  -0.00021   2.06446
   R17        2.17548   0.00279   0.00337  -0.00258   0.00079   2.17626
   R18        2.65537  -0.00019   0.00014  -0.00067  -0.00053   2.65485
   R19        2.65258   0.00040   0.00013   0.00058   0.00071   2.65329
   R20        2.62275   0.00070   0.00081   0.00021   0.00102   2.62377
   R21        2.04354   0.00062   0.00053   0.00086   0.00139   2.04493
   R22        2.62712   0.00028   0.00069  -0.00045   0.00025   2.62737
   R23        2.04637   0.00028   0.00048   0.00003   0.00051   2.04688
   R24        2.62691   0.00087   0.00032   0.00133   0.00165   2.62856
   R25        2.04965   0.00011   0.00025  -0.00007   0.00018   2.04983
   R26        2.63212   0.00050   0.00086  -0.00017   0.00069   2.63282
   R27        2.04967   0.00013   0.00023   0.00001   0.00024   2.04991
   R28        2.04921   0.00018   0.00017   0.00022   0.00039   2.04960
    A1        1.83279   0.00073   0.00034   0.00339   0.00373   1.83652
    A2        2.28171  -0.00041  -0.00056  -0.00100  -0.00158   2.28013
    A3        2.16712  -0.00032   0.00021  -0.00183  -0.00164   2.16547
    A4        1.87569   0.00023   0.00021   0.00163   0.00184   1.87753
    A5        2.25447   0.00078  -0.00062   0.00371   0.00307   2.25754
    A6        2.14970  -0.00099   0.00040  -0.00451  -0.00413   2.14556
    A7        1.88178  -0.00051  -0.00104  -0.00446  -0.00551   1.87628
    A8        1.73204  -0.00071  -0.00019  -0.00359  -0.00379   1.72825
    A9        2.00653   0.00050   0.00022   0.00262   0.00284   2.00937
   A10        1.72923  -0.00017   0.00005  -0.00230  -0.00226   1.72697
   A11        2.02928   0.00013   0.00050   0.00129   0.00178   2.03106
   A12        2.04381   0.00053   0.00028   0.00488   0.00515   2.04897
   A13        1.86736   0.00002   0.00001   0.00212   0.00213   1.86949
   A14        2.17991  -0.00041  -0.00024  -0.00269  -0.00297   2.17694
   A15        2.23365   0.00040   0.00020   0.00147   0.00164   2.23529
   A16        1.86509   0.00008  -0.00010   0.00218   0.00208   1.86717
   A17        2.23627   0.00032   0.00030   0.00088   0.00116   2.23743
   A18        2.17979  -0.00040  -0.00026  -0.00253  -0.00280   2.17699
   A19        1.86986  -0.00037  -0.00065  -0.00281  -0.00346   1.86639
   A20        1.71264  -0.00047  -0.00029  -0.00204  -0.00233   1.71031
   A21        2.00704   0.00026   0.00016   0.00060   0.00076   2.00780
   A22        1.73284  -0.00026  -0.00008  -0.00334  -0.00343   1.72941
   A23        2.03361   0.00016   0.00040   0.00122   0.00162   2.03523
   A24        2.06273   0.00049   0.00027   0.00515   0.00543   2.06815
   A25        1.60306   0.00091   0.00096   0.00521   0.00617   1.60923
   A26        1.97145  -0.00021  -0.00015  -0.00055  -0.00071   1.97074
   A27        1.98390  -0.00030  -0.00035  -0.00070  -0.00105   1.98285
   A28        1.97785  -0.00017  -0.00038  -0.00031  -0.00070   1.97716
   A29        1.98153  -0.00035  -0.00030  -0.00099  -0.00129   1.98024
   A30        1.92795   0.00017   0.00026  -0.00168  -0.00142   1.92653
   A31        2.12915  -0.00065  -0.00061  -0.00139  -0.00201   2.12714
   A32        2.09246   0.00064  -0.00018   0.00278   0.00260   2.09506
   A33        2.06156   0.00001   0.00079  -0.00137  -0.00058   2.06098
   A34        2.10762   0.00005  -0.00038   0.00067   0.00028   2.10790
   A35        2.09357   0.00000  -0.00008   0.00024   0.00016   2.09373
   A36        2.08193  -0.00005   0.00047  -0.00089  -0.00043   2.08150
   A37        2.11155   0.00016  -0.00043   0.00120   0.00077   2.11232
   A38        2.09174   0.00003   0.00000   0.00037   0.00037   2.09211
   A39        2.07971  -0.00018   0.00042  -0.00150  -0.00108   2.07862
   A40        2.09652  -0.00002   0.00003   0.00003   0.00006   2.09658
   A41        2.08942  -0.00004  -0.00007  -0.00022  -0.00029   2.08913
   A42        2.09724   0.00006   0.00004   0.00020   0.00024   2.09748
   A43        2.08835  -0.00032   0.00017  -0.00135  -0.00117   2.08718
   A44        2.09814   0.00010  -0.00012   0.00037   0.00025   2.09839
   A45        2.09668   0.00022  -0.00005   0.00098   0.00093   2.09761
   A46        2.10064   0.00011  -0.00018   0.00087   0.00069   2.10133
   A47        2.08719  -0.00019   0.00006  -0.00114  -0.00108   2.08611
   A48        2.09536   0.00007   0.00012   0.00027   0.00039   2.09575
   A49        3.17926  -0.00046  -0.00025  -0.00862  -0.00887   3.17039
   A50        3.14793   0.00072   0.00138   0.01168   0.01306   3.16098
    D1        0.00084   0.00002  -0.00027   0.00141   0.00114   0.00198
    D2       -3.05395  -0.00011  -0.00023  -0.00921  -0.00947  -3.06342
    D3        3.08284   0.00019  -0.00050   0.01206   0.01158   3.09442
    D4        0.02804   0.00005  -0.00046   0.00144   0.00097   0.02901
    D5        1.15025  -0.00010   0.00055  -0.00290  -0.00234   1.14791
    D6       -0.64254   0.00047   0.00081   0.00195   0.00276  -0.63978
    D7       -2.83805   0.00004   0.00048  -0.00295  -0.00247  -2.84052
    D8       -1.93677  -0.00025   0.00079  -0.01268  -0.01188  -1.94865
    D9        2.55362   0.00032   0.00105  -0.00782  -0.00679   2.54684
   D10        0.35811  -0.00010   0.00073  -0.01273  -0.01201   0.34610
   D11        0.45505  -0.00050   0.00130  -0.03600  -0.03469   0.42035
   D12       -2.69078  -0.00037   0.00167  -0.03053  -0.02886  -2.71964
   D13       -2.75613  -0.00027   0.00104  -0.02341  -0.02238  -2.77851
   D14        0.38123  -0.00015   0.00140  -0.01794  -0.01655   0.36468
   D15       -1.14732   0.00007  -0.00006   0.00105   0.00099  -1.14633
   D16        0.63972  -0.00045  -0.00038  -0.00382  -0.00420   0.63553
   D17        2.84529  -0.00004  -0.00017   0.00139   0.00122   2.84652
   D18        1.91390   0.00030  -0.00016   0.01136   0.01118   1.92508
   D19       -2.58224  -0.00022  -0.00048   0.00649   0.00599  -2.57625
   D20       -0.37667   0.00019  -0.00027   0.01170   0.01141  -0.36526
   D21       -1.16541   0.00038  -0.00045  -0.00011  -0.00057  -1.16598
   D22        1.90875   0.00055  -0.00085   0.01350   0.01263   1.92139
   D23        0.62938  -0.00056  -0.00089  -0.00587  -0.00675   0.62263
   D24       -2.57964  -0.00040  -0.00128   0.00774   0.00646  -2.57319
   D25        2.83539   0.00005  -0.00022  -0.00074  -0.00096   2.83443
   D26       -0.37364   0.00021  -0.00061   0.01287   0.01225  -0.36139
   D27        0.97886  -0.00050  -0.00065  -0.00282  -0.00346   0.97540
   D28        3.00955  -0.00030  -0.00064  -0.00075  -0.00139   3.00816
   D29       -1.05907  -0.00049  -0.00071  -0.00417  -0.00487  -1.06394
   D30       -0.93879   0.00023   0.00047   0.00316   0.00362  -0.93517
   D31        1.09190   0.00043   0.00047   0.00523   0.00569   1.09759
   D32       -2.97672   0.00024   0.00040   0.00181   0.00221  -2.97451
   D33       -3.13477  -0.00011  -0.00036   0.00050   0.00014  -3.13464
   D34       -1.10408   0.00010  -0.00036   0.00256   0.00221  -1.10188
   D35        1.11048  -0.00010  -0.00042  -0.00085  -0.00128   1.10920
   D36       -0.00376   0.00013   0.00042   0.00375   0.00417   0.00041
   D37        3.07123   0.00011  -0.00046   0.01230   0.01186   3.08310
   D38       -3.07519   0.00001   0.00085  -0.01021  -0.00939  -3.08458
   D39       -0.00020  -0.00001  -0.00003  -0.00166  -0.00169  -0.00189
   D40        1.14816  -0.00036  -0.00025  -0.00451  -0.00475   1.14341
   D41       -0.62429   0.00032   0.00023  -0.00052  -0.00029  -0.62458
   D42       -2.85930  -0.00019  -0.00029  -0.00524  -0.00553  -2.86482
   D43       -1.92957  -0.00037   0.00056  -0.01287  -0.01229  -1.94186
   D44        2.58116   0.00031   0.00104  -0.00888  -0.00783   2.57333
   D45        0.34616  -0.00021   0.00052  -0.01360  -0.01307   0.33309
   D46       -0.96328   0.00033   0.00049   0.00270   0.00318  -0.96010
   D47       -2.98841   0.00016   0.00028   0.00081   0.00109  -2.98732
   D48        1.07670   0.00037   0.00051   0.00429   0.00479   1.08149
   D49        0.93843  -0.00021  -0.00026  -0.00135  -0.00160   0.93682
   D50       -1.08670  -0.00038  -0.00046  -0.00324  -0.00370  -1.09040
   D51        2.97841  -0.00017  -0.00024   0.00024   0.00000   2.97841
   D52       -3.12939   0.00009   0.00036   0.00070   0.00106  -3.12833
   D53        1.12867  -0.00008   0.00015  -0.00119  -0.00104   1.12763
   D54       -1.08941   0.00013   0.00038   0.00229   0.00266  -1.08675
   D55       -3.13447   0.00006   0.00032   0.00216   0.00247  -3.13199
   D56        0.01985   0.00001   0.00002   0.00082   0.00083   0.02067
   D57        0.01129  -0.00007  -0.00004  -0.00322  -0.00326   0.00803
   D58       -3.11758  -0.00012  -0.00034  -0.00457  -0.00491  -3.12249
   D59        3.12740  -0.00003   0.00004  -0.00182  -0.00178   3.12562
   D60        0.00708  -0.00009   0.00043  -0.00570  -0.00528   0.00180
   D61       -0.01827   0.00009   0.00039   0.00343   0.00383  -0.01444
   D62       -3.13859   0.00003   0.00078  -0.00045   0.00034  -3.13825
   D63        0.00058   0.00000  -0.00046   0.00117   0.00071   0.00129
   D64       -3.13805   0.00000  -0.00001   0.00016   0.00015  -3.13790
   D65        3.12954   0.00005  -0.00016   0.00251   0.00235   3.13188
   D66       -0.00909   0.00005   0.00029   0.00151   0.00179  -0.00730
   D67        0.01337  -0.00005  -0.00025  -0.00159  -0.00184   0.01152
   D68       -3.13097  -0.00001  -0.00016  -0.00029  -0.00044  -3.13142
   D69        3.13383   0.00002  -0.00064   0.00228   0.00164   3.13547
   D70       -0.01051   0.00005  -0.00055   0.00359   0.00304  -0.00747
   D71       -0.00106  -0.00003  -0.00027  -0.00054  -0.00080  -0.00186
   D72        3.13500   0.00003   0.00021   0.00076   0.00098   3.13597
   D73       -3.13989  -0.00006  -0.00036  -0.00185  -0.00221   3.14108
   D74       -0.00384  -0.00001   0.00012  -0.00055  -0.00043  -0.00427
   D75       -0.00586   0.00005   0.00062   0.00075   0.00137  -0.00449
   D76        3.13276   0.00005   0.00017   0.00176   0.00193   3.13468
   D77        3.14127   0.00000   0.00014  -0.00055  -0.00041   3.14086
   D78       -0.00330  -0.00001  -0.00031   0.00046   0.00015  -0.00315
         Item               Value     Threshold  Converged?
 Maximum Force            0.002786     0.000450     NO 
 RMS     Force            0.000446     0.000300     NO 
 Maximum Displacement     0.084081     0.001800     NO 
 RMS     Displacement     0.018771     0.001200     NO 
 Predicted change in Energy=-7.941935D-05
 GradGradGradGradGradGradGradGradGradGradGradGradGradGradGradGradGradGrad

 Leave Link  103 at Fri Jan 31 17:13:46 2025, MaxMem=   134217728 cpu:         0.0
 (Enter /home/mkochman/programs/g09/l202.exe)
                          Input orientation:                          
 ---------------------------------------------------------------------
 Center     Atomic      Atomic             Coordinates (Angstroms)
 Number     Number       Type             X           Y           Z
 ---------------------------------------------------------------------
      1          6           0        0.124416    0.974403    0.985528
      2          6           0        0.054445    2.217705    0.442430
      3          6           0       -1.217901    0.778260    1.724080
      4          6           0       -2.328482    0.753960    0.664666
      5          6           0       -2.386340    1.971044    0.130070
      6          6           0       -1.314384    2.818233    0.827654
      7          6           0       -1.418567    2.220906    2.250386
      8          6           0        0.970691    2.876859   -0.408100
      9          7           0        1.702087    3.448557   -1.089620
     10          6           0        1.165338   -0.048472    0.892347
     11          6           0        2.501796    0.276941    0.606541
     12          6           0        0.841682   -1.400540    1.088689
     13          6           0        1.811290   -2.391716    0.986276
     14          6           0        3.129163   -2.052080    0.698759
     15          6           0        3.469686   -0.714048    0.512228
     16          1           0       -1.229606   -0.027603    2.455159
     17          1           0       -2.900240   -0.123925    0.390169
     18          1           0       -3.013989    2.316583   -0.681804
     19          1           0       -1.393363    3.897515    0.710481
     20          1           0       -2.396370    2.372954    2.711742
     21          1           0       -0.624737    2.556011    2.921964
     22          1           0        2.788324    1.311117    0.467291
     23          1           0       -0.180497   -1.684250    1.307551
     24          1           0        1.535478   -3.430502    1.132835
     25          1           0        3.888019   -2.823578    0.623619
     26          1           0        4.496079   -0.439680    0.294050
 ---------------------------------------------------------------------
                    Distance matrix (angstroms):
                    1          2          3          4          5
     1  C    0.000000
     2  C    1.358547   0.000000
     3  C    1.544586   2.309436   0.000000
     4  C    2.483598   2.805402   1.535037   0.000000
     5  C    2.833549   2.473023   2.308431   1.330577   0.000000
     6  C    2.344095   1.543608   2.230332   2.305685   1.534093
     7  C    2.352538   2.332055   1.548707   2.344011   2.344090
     8  C    2.505538   1.413292   3.706784   4.067195   3.518492
     9  N    3.593984   2.564547   4.855279   5.155954   4.515078
    10  C    1.462352   2.563604   2.656143   3.592007   4.156192
    11  C    2.506396   3.127782   3.916166   4.854123   5.195275
    12  C    2.483036   3.758868   3.064763   3.856372   4.765151
    13  C    3.765143   4.962765   4.446246   5.209264   6.114480
    14  C    4.274382   5.267889   5.287634   6.136849   6.850527
    15  C    3.776997   4.501546   5.066462   5.983063   6.453589
    16  H    2.235444   3.277388   1.088131   2.241480   3.276990
    17  H    3.272510   3.770428   2.328846   1.083022   2.172704
    18  H    3.798819   3.269398   3.373522   2.173636   1.082811
    19  H    3.305131   2.233778   3.284498   3.280013   2.243696
    20  H    3.360078   3.343707   2.215247   2.610800   2.612788
    21  H    2.610077   2.593035   2.224223   3.353436   3.352626
    22  H    2.734657   2.880384   4.232410   5.150833   5.227463
    23  H    2.695386   4.003609   2.704378   3.312402   4.428700
    24  H    4.627740   5.879826   5.064024   5.714813   6.750029
    25  H    5.359137   6.335902   6.344657   7.172541   7.911990
    26  H    4.646419   5.178013   6.014809   6.938066   7.294256
                    6          7          8          9         10
     6  C    0.000000
     7  C    1.546551   0.000000
     8  C    2.598479   3.634058   0.000000
     9  N    3.629373   4.732996   1.151629   0.000000
    10  C    3.790937   3.697419   3.207275   4.055306   0.000000
    11  C    4.590239   4.674449   3.183293   3.684515   1.404884
    12  C    4.744977   4.424154   4.533560   5.385079   1.404063
    13  C    6.077711   5.771155   5.514416   6.199199   2.432462
    14  C    6.594064   6.430226   5.493504   5.957504   2.812211
    15  C    5.955152   5.960718   4.470637   4.797666   2.428477
    16  H    3.279442   2.265708   4.634163   5.765759   2.859821
    17  H    3.370849   3.339760   4.962464   6.011142   4.097170
    18  H    2.327825   3.339500   4.033174   4.867140   5.053534
    19  H    1.088493   2.276612   2.807439   3.608842   4.706468
    20  H    2.217826   1.091819   4.617839   5.692507   4.675390
    21  H    2.220475   1.092464   3.706436   4.722665   3.755935
    22  H    4.385598   4.658870   2.553752   2.858764   2.159453
    23  H    4.667800   4.203808   5.007236   5.969612   2.158573
    24  H    6.874702   6.474079   6.517382   7.231080   3.410713
    25  H    7.677022   7.500203   6.486157   6.859531   3.896976
    26  H    6.682830   6.774142   4.890891   4.983907   3.406587
                   11         12         13         14         15
    11  C    0.000000
    12  C    2.408814   0.000000
    13  C    2.782575   1.390345   0.000000
    14  C    2.413800   2.410212   1.390974   0.000000
    15  C    1.388439   2.776686   2.406153   1.393226   0.000000
    16  H    4.175344   2.835918   4.122341   5.116866   5.131231
    17  H    5.421209   4.014930   5.262770   6.337722   6.398368
    18  H    6.020287   5.640731   6.945062   7.663517   7.255927
    19  H    5.318987   5.762626   7.064014   7.473357   6.704854
    20  H    5.728628   5.230540   6.586633   7.359657   6.984129
    21  H    4.508942   4.600606   5.844752   6.345779   5.767531
    22  H    1.082132   3.395384   3.864572   3.388339   2.137187
    23  H    3.395936   1.083163   2.137976   3.385229   3.859750
    24  H    3.867284   2.145704   1.084725   2.151349   3.391967
    25  H    3.396339   3.394333   2.151936   1.084766   2.153492
    26  H    2.142046   3.861259   3.390828   2.152227   1.084602
                   16         17         18         19         20
    16  H    0.000000
    17  H    2.657909   0.000000
    18  H    4.303460   2.667985   0.000000
    19  H    4.298520   4.306421   2.657862   0.000000
    20  H    2.681390   3.446446   3.449751   2.708386   0.000000
    21  H    2.694222   4.332431   4.330472   2.698347   1.793429
    22  H    4.678413   5.867287   5.999851   4.922916   5.748575
    23  H    2.272029   3.266988   5.290830   5.743139   4.831434
    24  H    4.579732   5.582168   7.551129   7.902931   7.185574
    25  H    6.112455   7.309110   8.704200   8.548312   8.417705
    26  H    6.133813   7.403680   8.059181   7.325995   7.827005
                   21         22         23         24         25
    21  H    0.000000
    22  H    4.384537   0.000000
    23  H    4.558892   4.300251   0.000000
    24  H    6.611039   4.949295   2.454483   0.000000
    25  H    7.388324   4.281293   4.280030   2.482360   0.000000
    26  H    6.488671   2.451883   4.944340   4.291123   2.482201
                   26
    26  H    0.000000
 Symmetry turned off by external request.
 Stoichiometry    C14H11N
 Framework group  C1[X(C14H11N)]
 Deg. of freedom    72
 Full point group                 C1      NOp   1
 Rotational constants (GHZ):      1.0907702      0.4814729      0.3662500
 Leave Link  202 at Fri Jan 31 17:13:46 2025, MaxMem=   134217728 cpu:         0.0
 (Enter /home/mkochman/programs/g09/l301.exe)
 Standard basis: STO-3G (5D, 7F)
 Ernie: Thresh=  0.10000D-02 Tol=  0.10000D-05 Strict=F.
    86 basis functions,   258 primitive gaussians,    86 cartesian basis functions
    51 alpha electrons       51 beta electrons
       nuclear repulsion energy       881.4136966174 Hartrees.
 IExCor=    0 DFT=F Ex=HF Corr=None ExCW=0 ScaHFX=  1.000000
 ScaDFX=  1.000000  1.000000  1.000000  1.000000 ScalE2=  1.000000  1.000000
 IRadAn=      0 IRanWt=     -1 IRanGd=            0 ICorTp=0 IEmpDi=  4
 NAtoms=   26 NActive=   26 NUniq=   26 SFac= 1.00D+00 NAtFMM=   60 NAOKFM=F Big=F
 Integral buffers will be    131072 words long.
 Raffenetti 1 integral format.
 Two-electron integral symmetry is turned off.
 Leave Link  301 at Fri Jan 31 17:13:46 2025, MaxMem=   134217728 cpu:         0.0
 (Enter /home/mkochman/programs/g09/l402.exe)
 External calculation of energy and first derivatives.
 Running external command "bash run_external.bash R"
         input file       "/home/mkochman/systems/Z_MRSF_fixed/A_opt_NBD/Gau-641295.EIn"
         output file      "/home/mkochman/systems/Z_MRSF_fixed/A_opt_NBD/Gau-641295.EOu"
         message file     "/home/mkochman/systems/Z_MRSF_fixed/A_opt_NBD/Gau-641295.EMs"
         fchk file        "/home/mkochman/systems/Z_MRSF_fixed/A_opt_NBD/Gau-641295.EFC"
         mat. el file     "/home/mkochman/systems/Z_MRSF_fixed/A_opt_NBD/Gau-641295.EUF"
 Recovered energy= -594.889018380     dipole=      0.000000000000      0.000000000000      0.000000000000
 Energy=    -594.889018     NIter=   0.
 Dipole moment=       0.000000       0.000000       0.000000
 Leave Link  402 at Fri Jan 31 17:18:23 2025, MaxMem=   134217728 cpu:         0.0
 (Enter /home/mkochman/programs/g09/l716.exe)
 Dipole        = 0.00000000D+00 0.00000000D+00 0.00000000D+00
 -------------------------------------------------------------------
 Center     Atomic                   Forces (Hartrees/Bohr)
 Number     Number              X              Y              Z
 -------------------------------------------------------------------
      1        6           0.000171540    0.000082030   -0.000194200
      2        6           0.000302250   -0.000421660    0.000340880
      3        6          -0.000003840    0.000341530   -0.000401110
      4        6          -0.000362620    0.000031250    0.000079540
      5        6          -0.000179200   -0.000073740   -0.000179530
      6        6          -0.000235530   -0.000351180    0.000093870
      7        6           0.000065310    0.000171900    0.000193510
      8        6          -0.000866290   -0.000554020    0.001347300
      9        7           0.000826620    0.000958570   -0.001308210
     10        6          -0.000253210   -0.000023620   -0.000099640
     11        6          -0.000058620    0.000109830   -0.000096300
     12        6           0.000145200    0.000028630    0.000196450
     13        6          -0.000052920   -0.000009080    0.000041380
     14        6           0.000121640   -0.000034210   -0.000021390
     15        6           0.000104510   -0.000120550   -0.000043260
     16        1          -0.000063160    0.000231110   -0.000072060
     17        1           0.000108620   -0.000061750   -0.000025420
     18        1           0.000082520   -0.000010280   -0.000097780
     19        1           0.000034520   -0.000095440    0.000011850
     20        1          -0.000091950    0.000035420    0.000080850
     21        1           0.000062990    0.000034260    0.000143090
     22        1           0.000146550   -0.000177940    0.000005650
     23        1          -0.000015090   -0.000106180   -0.000058890
     24        1          -0.000028550   -0.000028950    0.000008150
     25        1          -0.000007800   -0.000028410    0.000005910
     26        1           0.000025640    0.000061790    0.000006640
 -------------------------------------------------------------------
 Cartesian Forces:  Max     0.001347300 RMS     0.000316664
 Leave Link  716 at Fri Jan 31 17:18:23 2025, MaxMem=   134217728 cpu:         0.0
 (Enter /home/mkochman/programs/g09/l103.exe)

 GradGradGradGradGradGradGradGradGradGradGradGradGradGradGradGradGradGrad
 Berny optimization.
 Using GEDIIS/GDIIS optimizer.
 FormGI is forming the generalized inverse of G from B-inverse, IUseBI=4.
 Internal  Forces:  Max     0.001774949 RMS     0.000214230
 Search for a local minimum.
 Step number   3 out of a maximum of  156
 All quantities printed in internal units (Hartrees-Bohrs-Radians)
 RMS Force = .21423D-03 SwitMx=.10000D-02 MixMth= 2
 Mixed Optimization -- En-DIIS/RFO-DIIS
 Swapping is turned off.
 Update second derivatives using D2CorX and points    1    2    3
 DE= -7.16D-05 DEPred=-7.94D-05 R= 9.01D-01
 TightC=F SS=  1.41D+00  RLast= 7.51D-02 DXNew= 5.6066D-01 2.2519D-01
 Trust test= 9.01D-01 RLast= 7.51D-02 DXMaxT set to 3.33D-01
 ITU=  1  1  0
     Eigenvalues ---    0.00934   0.00998   0.01085   0.01105   0.01451
     Eigenvalues ---    0.01604   0.01724   0.01814   0.02033   0.02082
     Eigenvalues ---    0.02092   0.02119   0.02122   0.02128   0.02146
     Eigenvalues ---    0.02155   0.02169   0.03555   0.04510   0.04637
     Eigenvalues ---    0.04750   0.04978   0.05125   0.05240   0.06075
     Eigenvalues ---    0.06701   0.07860   0.09703   0.12689   0.14176
     Eigenvalues ---    0.15763   0.15925   0.15996   0.15999   0.16000
     Eigenvalues ---    0.16000   0.16194   0.18634   0.21896   0.22000
     Eigenvalues ---    0.22975   0.23639   0.23937   0.24158   0.24956
     Eigenvalues ---    0.25797   0.26576   0.27436   0.28555   0.29434
     Eigenvalues ---    0.34412   0.34446   0.34673   0.34788   0.35215
     Eigenvalues ---    0.35222   0.35234   0.35310   0.35521   0.35599
     Eigenvalues ---    0.35635   0.37381   0.41516   0.41773   0.42805
     Eigenvalues ---    0.45138   0.45500   0.46031   0.46453   0.46605
     Eigenvalues ---    0.52865   1.19450
 En-DIIS/RFO-DIIS IScMMF=        0 using points:     3    2
 RFO step:  Lambda=-1.27262517D-05.
 NNeg= 0 NP= 2 Switch=  2.50D-03 Rises=F DC=  7.16D-05 SmlDif=  1.00D-05
 RMS Error=  0.4771584156D-03 NUsed= 2 EDIIS=F
 DidBck=F Rises=F RFO-DIIS coefs:    0.88190    0.11810
 Iteration  1 RMS(Cart)=  0.00891838 RMS(Int)=  0.00002790
 Iteration  2 RMS(Cart)=  0.00004609 RMS(Int)=  0.00000346
 Iteration  3 RMS(Cart)=  0.00000000 RMS(Int)=  0.00000346
 ITry= 1 IFail=0 DXMaxC= 4.19D-02 DCOld= 1.00D+10 DXMaxT= 3.33D-01 DXLimC= 3.00D+00 Rises=F
 Variable       Old X    -DE/DX   Delta X   Delta X   Delta X     New X
                                 (Linear)    (Quad)   (Total)
    R1        2.56728  -0.00009   0.00017  -0.00055  -0.00038   2.56690
    R2        2.91885   0.00028   0.00003   0.00089   0.00092   2.91977
    R3        2.76345   0.00033   0.00011   0.00046   0.00058   2.76402
    R4        2.91700   0.00016   0.00001   0.00054   0.00055   2.91755
    R5        2.67073   0.00014  -0.00033   0.00121   0.00087   2.67161
    R6        2.90080   0.00012   0.00012  -0.00021  -0.00009   2.90071
    R7        2.92663   0.00000  -0.00018   0.00050   0.00031   2.92694
    R8        2.05627  -0.00022  -0.00006  -0.00040  -0.00046   2.05581
    R9        2.51443  -0.00019  -0.00036   0.00063   0.00027   2.51470
   R10        2.04662   0.00000  -0.00004   0.00010   0.00006   2.04668
   R11        2.89902   0.00014   0.00012   0.00037   0.00049   2.89950
   R12        2.04622   0.00002  -0.00005   0.00018   0.00014   2.04635
   R13        2.92256  -0.00008  -0.00007  -0.00034  -0.00041   2.92215
   R14        2.05695  -0.00010  -0.00008  -0.00004  -0.00012   2.05684
   R15        2.06324   0.00012   0.00003   0.00022   0.00025   2.06348
   R16        2.06446   0.00015   0.00002   0.00030   0.00032   2.06478
   R17        2.17626   0.00177  -0.00009   0.00140   0.00131   2.17757
   R18        2.65485   0.00025   0.00006   0.00032   0.00038   2.65523
   R19        2.65329   0.00015  -0.00008   0.00054   0.00045   2.65375
   R20        2.62377   0.00019  -0.00012   0.00067   0.00055   2.62432
   R21        2.04493  -0.00013  -0.00016   0.00012  -0.00004   2.04489
   R22        2.62737   0.00004  -0.00003   0.00011   0.00008   2.62745
   R23        2.04688   0.00003  -0.00006   0.00022   0.00016   2.04705
   R24        2.62856   0.00005  -0.00020   0.00062   0.00043   2.62899
   R25        2.04983   0.00004  -0.00002   0.00014   0.00012   2.04995
   R26        2.63282   0.00000  -0.00008   0.00020   0.00012   2.63293
   R27        2.04991   0.00001  -0.00003   0.00011   0.00008   2.04999
   R28        2.04960   0.00004  -0.00005   0.00022   0.00017   2.04978
    A1        1.83652  -0.00027  -0.00044  -0.00001  -0.00045   1.83607
    A2        2.28013   0.00053   0.00019   0.00144   0.00163   2.28175
    A3        2.16547  -0.00026   0.00019  -0.00133  -0.00113   2.16435
    A4        1.87753   0.00005  -0.00022   0.00022   0.00000   1.87753
    A5        2.25754   0.00071  -0.00036   0.00356   0.00320   2.26074
    A6        2.14556  -0.00076   0.00049  -0.00408  -0.00359   2.14198
    A7        1.87628   0.00007   0.00065  -0.00151  -0.00086   1.87542
    A8        1.72825   0.00022   0.00045   0.00074   0.00119   1.72944
    A9        2.00937  -0.00010  -0.00034   0.00071   0.00038   2.00975
   A10        1.72697   0.00013   0.00027   0.00015   0.00042   1.72739
   A11        2.03106  -0.00009  -0.00021  -0.00030  -0.00051   2.03055
   A12        2.04897  -0.00017  -0.00061   0.00017  -0.00044   2.04853
   A13        1.86949  -0.00004  -0.00025  -0.00020  -0.00045   1.86903
   A14        2.17694  -0.00006   0.00035  -0.00113  -0.00078   2.17617
   A15        2.23529   0.00009  -0.00019   0.00120   0.00101   2.23630
   A16        1.86717  -0.00014  -0.00025   0.00012  -0.00013   1.86704
   A17        2.23743   0.00009  -0.00014   0.00075   0.00062   2.23805
   A18        2.17699   0.00005   0.00033  -0.00080  -0.00047   2.17653
   A19        1.86639   0.00003   0.00041  -0.00052  -0.00012   1.86628
   A20        1.71031   0.00010   0.00028  -0.00088  -0.00061   1.70970
   A21        2.00780  -0.00008  -0.00009  -0.00079  -0.00088   2.00692
   A22        1.72941   0.00022   0.00040   0.00098   0.00139   1.73080
   A23        2.03523  -0.00008  -0.00019  -0.00002  -0.00021   2.03502
   A24        2.06815  -0.00013  -0.00064   0.00124   0.00060   2.06875
   A25        1.60923  -0.00027  -0.00073   0.00016  -0.00057   1.60866
   A26        1.97074   0.00008   0.00008   0.00010   0.00019   1.97092
   A27        1.98285   0.00008   0.00012   0.00005   0.00017   1.98302
   A28        1.97716   0.00005   0.00008   0.00011   0.00019   1.97735
   A29        1.98024   0.00013   0.00015   0.00031   0.00046   1.98070
   A30        1.92653  -0.00008   0.00017  -0.00057  -0.00040   1.92613
   A31        2.12714   0.00034   0.00024   0.00053   0.00077   2.12791
   A32        2.09506  -0.00008  -0.00031   0.00060   0.00030   2.09536
   A33        2.06098  -0.00026   0.00007  -0.00113  -0.00106   2.05992
   A34        2.10790   0.00009  -0.00003   0.00049   0.00046   2.10836
   A35        2.09373   0.00015  -0.00002   0.00092   0.00090   2.09463
   A36        2.08150  -0.00024   0.00005  -0.00141  -0.00136   2.08014
   A37        2.11232   0.00015  -0.00009   0.00084   0.00075   2.11306
   A38        2.09211   0.00002  -0.00004   0.00037   0.00033   2.09244
   A39        2.07862  -0.00017   0.00013  -0.00121  -0.00108   2.07755
   A40        2.09658   0.00006  -0.00001   0.00017   0.00017   2.09675
   A41        2.08913  -0.00005   0.00003  -0.00029  -0.00026   2.08887
   A42        2.09748  -0.00001  -0.00003   0.00012   0.00009   2.09757
   A43        2.08718  -0.00008   0.00014  -0.00077  -0.00063   2.08655
   A44        2.09839   0.00001  -0.00003   0.00012   0.00009   2.09848
   A45        2.09761   0.00007  -0.00011   0.00065   0.00054   2.09815
   A46        2.10133   0.00004  -0.00008   0.00041   0.00033   2.10165
   A47        2.08611  -0.00007   0.00013  -0.00074  -0.00061   2.08549
   A48        2.09575   0.00003  -0.00005   0.00033   0.00029   2.09604
   A49        3.17039   0.00066   0.00105   0.00929   0.01034   3.18072
   A50        3.16098  -0.00055  -0.00154  -0.00593  -0.00747   3.15352
    D1        0.00198  -0.00009  -0.00013  -0.00519  -0.00533  -0.00334
    D2       -3.06342   0.00007   0.00112  -0.00061   0.00053  -3.06289
    D3        3.09442  -0.00011  -0.00137  -0.00280  -0.00417   3.09025
    D4        0.02901   0.00005  -0.00011   0.00178   0.00169   0.03070
    D5        1.14791   0.00019   0.00028   0.00449   0.00476   1.15268
    D6       -0.63978  -0.00005  -0.00033   0.00441   0.00409  -0.63570
    D7       -2.84052   0.00005   0.00029   0.00330   0.00359  -2.83693
    D8       -1.94865   0.00018   0.00140   0.00220   0.00361  -1.94504
    D9        2.54684  -0.00006   0.00080   0.00212   0.00293   2.54977
   D10        0.34610   0.00004   0.00142   0.00101   0.00244   0.34853
   D11        0.42035  -0.00008   0.00410  -0.01775  -0.01365   0.40670
   D12       -2.71964  -0.00013   0.00341  -0.01789  -0.01448  -2.73412
   D13       -2.77851  -0.00010   0.00264  -0.01491  -0.01227  -2.79078
   D14        0.36468  -0.00015   0.00195  -0.01505  -0.01309   0.35159
   D15       -1.14633  -0.00008  -0.00012   0.00363   0.00352  -1.14281
   D16        0.63553   0.00020   0.00050   0.00427   0.00477   0.64029
   D17        2.84652   0.00007  -0.00014   0.00477   0.00462   2.85114
   D18        1.92508  -0.00015  -0.00132  -0.00020  -0.00150   1.92358
   D19       -2.57625   0.00013  -0.00071   0.00044  -0.00025  -2.57650
   D20       -0.36526   0.00000  -0.00135   0.00094  -0.00040  -0.36566
   D21       -1.16598  -0.00014   0.00007   0.00143   0.00150  -1.16448
   D22        1.92139  -0.00022  -0.00149  -0.00095  -0.00243   1.91896
   D23        0.62263   0.00016   0.00080   0.00194   0.00274   0.62537
   D24       -2.57319   0.00009  -0.00076  -0.00044  -0.00120  -2.57439
   D25        2.83443   0.00001   0.00011   0.00209   0.00220   2.83663
   D26       -0.36139  -0.00007  -0.00145  -0.00029  -0.00173  -0.36312
   D27        0.97540   0.00011   0.00041  -0.00141  -0.00100   0.97440
   D28        3.00816   0.00006   0.00016  -0.00118  -0.00102   3.00714
   D29       -1.06394   0.00008   0.00058  -0.00184  -0.00127  -1.06521
   D30       -0.93517  -0.00004  -0.00043  -0.00004  -0.00047  -0.93564
   D31        1.09759  -0.00009  -0.00067   0.00018  -0.00049   1.09711
   D32       -2.97451  -0.00007  -0.00026  -0.00048  -0.00074  -2.97525
   D33       -3.13464   0.00007  -0.00002   0.00013   0.00011  -3.13453
   D34       -1.10188   0.00001  -0.00026   0.00035   0.00009  -1.10179
   D35        1.10920   0.00003   0.00015  -0.00031  -0.00016   1.10905
   D36        0.00041  -0.00010  -0.00049  -0.00310  -0.00360  -0.00319
   D37        3.08310  -0.00009  -0.00140  -0.00188  -0.00328   3.07981
   D38       -3.08458  -0.00001   0.00111  -0.00052   0.00060  -3.08398
   D39       -0.00189  -0.00001   0.00020   0.00070   0.00091  -0.00098
   D40        1.14341   0.00016   0.00056   0.00219   0.00275   1.14616
   D41       -0.62458  -0.00003   0.00003   0.00292   0.00296  -0.62163
   D42       -2.86482   0.00001   0.00065   0.00060   0.00125  -2.86357
   D43       -1.94186   0.00015   0.00145   0.00096   0.00241  -1.93945
   D44        2.57333  -0.00004   0.00092   0.00169   0.00261   2.57595
   D45        0.33309   0.00000   0.00154  -0.00064   0.00091   0.33400
   D46       -0.96010  -0.00007  -0.00038  -0.00111  -0.00148  -0.96158
   D47       -2.98732  -0.00004  -0.00013  -0.00133  -0.00145  -2.98877
   D48        1.08149  -0.00008  -0.00057  -0.00090  -0.00146   1.08003
   D49        0.93682   0.00002   0.00019  -0.00164  -0.00145   0.93537
   D50       -1.09040   0.00005   0.00044  -0.00186  -0.00142  -1.09182
   D51        2.97841   0.00001   0.00000  -0.00143  -0.00143   2.97698
   D52       -3.12833   0.00002  -0.00012  -0.00012  -0.00024  -3.12857
   D53        1.12763   0.00005   0.00012  -0.00033  -0.00021   1.12742
   D54       -1.08675   0.00001  -0.00031   0.00010  -0.00022  -1.08696
   D55       -3.13199  -0.00003  -0.00029  -0.00067  -0.00097  -3.13296
   D56        0.02067  -0.00002  -0.00010  -0.00074  -0.00084   0.01983
   D57        0.00803   0.00001   0.00038  -0.00054  -0.00015   0.00788
   D58       -3.12249   0.00002   0.00058  -0.00061  -0.00003  -3.12252
   D59        3.12562   0.00004   0.00021   0.00115   0.00136   3.12698
   D60        0.00180   0.00006   0.00062   0.00093   0.00155   0.00336
   D61       -0.01444   0.00000  -0.00045   0.00102   0.00056  -0.01388
   D62       -3.13825   0.00002  -0.00004   0.00079   0.00075  -3.13750
   D63        0.00129  -0.00001  -0.00008  -0.00027  -0.00035   0.00093
   D64       -3.13790   0.00001  -0.00002   0.00031   0.00029  -3.13761
   D65        3.13188  -0.00002  -0.00028  -0.00019  -0.00046   3.13142
   D66       -0.00730   0.00000  -0.00021   0.00039   0.00018  -0.00712
   D67        0.01152   0.00000   0.00022  -0.00069  -0.00047   0.01105
   D68       -3.13142   0.00001   0.00005   0.00007   0.00012  -3.13129
   D69        3.13547  -0.00002  -0.00019  -0.00045  -0.00064   3.13483
   D70       -0.00747  -0.00002  -0.00036   0.00031  -0.00005  -0.00752
   D71       -0.00186   0.00000   0.00009  -0.00013  -0.00004  -0.00190
   D72        3.13597   0.00000  -0.00012   0.00034   0.00023   3.13620
   D73        3.14108   0.00000   0.00026  -0.00089  -0.00063   3.14045
   D74       -0.00427  -0.00001   0.00005  -0.00042  -0.00037  -0.00464
   D75       -0.00449   0.00000  -0.00016   0.00061   0.00045  -0.00404
   D76        3.13468  -0.00001  -0.00023   0.00003  -0.00020   3.13448
   D77        3.14086   0.00001   0.00005   0.00014   0.00019   3.14105
   D78       -0.00315  -0.00001  -0.00002  -0.00045  -0.00046  -0.00362
         Item               Value     Threshold  Converged?
 Maximum Force            0.001775     0.000450     NO 
 RMS     Force            0.000214     0.000300     YES
 Maximum Displacement     0.041917     0.001800     NO 
 RMS     Displacement     0.008931     0.001200     NO 
 Predicted change in Energy=-1.775985D-05
 GradGradGradGradGradGradGradGradGradGradGradGradGradGradGradGradGradGrad

 Leave Link  103 at Fri Jan 31 17:18:23 2025, MaxMem=   134217728 cpu:         0.0
 (Enter /home/mkochman/programs/g09/l202.exe)
                          Input orientation:                          
 ---------------------------------------------------------------------
 Center     Atomic      Atomic             Coordinates (Angstroms)
 Number     Number       Type             X           Y           Z
 ---------------------------------------------------------------------
      1          6           0        0.126123    0.975922    0.986706
      2          6           0        0.057900    2.221981    0.450249
      3          6           0       -1.218090    0.777394    1.722188
      4          6           0       -2.325255    0.753074    0.659273
      5          6           0       -2.381028    1.970487    0.124841
      6          6           0       -1.314468    2.818574    0.830131
      7          6           0       -1.422747    2.218655    2.251231
      8          6           0        0.973249    2.888626   -0.396168
      9          7           0        1.693020    3.470739   -1.082400
     10          6           0        1.165926   -0.048388    0.892036
     11          6           0        2.501227    0.273607    0.596132
     12          6           0        0.843104   -1.399448    1.098171
     13          6           0        1.811271   -2.392150    0.996318
     14          6           0        3.127984   -2.055691    0.698825
     15          6           0        3.467935   -0.718946    0.501850
     16          1           0       -1.231277   -0.029710    2.451510
     17          1           0       -2.893300   -0.126079    0.381018
     18          1           0       -3.003675    2.316390   -0.690815
     19          1           0       -1.394725    3.897806    0.713931
     20          1           0       -2.402432    2.368380    2.709653
     21          1           0       -0.631833    2.553486    2.926650
     22          1           0        2.789136    1.306260    0.448817
     23          1           0       -0.177885   -1.682047    1.324330
     24          1           0        1.535049   -3.429773    1.150607
     25          1           0        3.885650   -2.828437    0.623906
     26          1           0        4.493160   -0.446058    0.276003
 ---------------------------------------------------------------------
                    Distance matrix (angstroms):
                    1          2          3          4          5
     1  C    0.000000
     2  C    1.358346   0.000000
     3  C    1.545075   2.309289   0.000000
     4  C    2.483169   2.807277   1.534990   0.000000
     5  C    2.831568   2.473360   2.308119   1.330722   0.000000
     6  C    2.344181   1.543901   2.229680   2.305900   1.534352
     7  C    2.354232   2.331494   1.548872   2.344521   2.345511
     8  C    2.507668   1.413754   3.707655   4.068743   3.516476
     9  N    3.600066   2.565546   4.857405   5.154189   4.506224
    10  C    1.462657   2.564658   2.656050   3.589549   4.152749
    11  C    2.507372   3.128465   3.918562   4.850650   5.190177
    12  C    2.483721   3.761794   3.062117   3.855448   4.764332
    13  C    3.766129   4.966156   4.444089   5.207387   6.112892
    14  C    4.276064   5.271212   5.287910   6.134210   6.847538
    15  C    3.778276   4.503338   5.068243   5.979354   6.448686
    16  H    2.235952   3.276757   1.087888   2.240904   3.276599
    17  H    3.270807   3.771970   2.328374   1.083056   2.173392
    18  H    3.795599   3.268667   3.373338   2.174155   1.082883
    19  H    3.305267   2.233391   3.284015   3.279972   2.243742
    20  H    3.361707   3.343587   2.215624   2.611365   2.615344
    21  H    2.612774   2.591947   2.224619   3.354126   3.354057
    22  H    2.736802   2.880659   4.237810   5.148524   5.222715
    23  H    2.696518   4.007623   2.699846   3.314108   4.430983
    24  H    4.628400   5.883434   5.060309   5.713104   6.749123
    25  H    5.360859   6.339443   6.344793   7.169644   7.908855
    26  H    4.647380   5.178835   6.017198   6.933657   7.288142
                    6          7          8          9         10
     6  C    0.000000
     7  C    1.546335   0.000000
     8  C    2.596607   3.632957   0.000000
     9  N    3.623269   4.731682   1.152320   0.000000
    10  C    3.791525   3.699747   3.212887   4.069457   0.000000
    11  C    4.592510   4.681895   3.187115   3.700314   1.405087
    12  C    4.745384   4.422024   4.542858   5.403329   1.404303
    13  C    6.078611   5.770027   5.525206   6.221618   2.433222
    14  C    6.596293   6.433440   5.503468   5.981079   2.813586
    15  C    5.957617   5.967295   4.477105   4.818052   2.429226
    16  H    3.278492   2.265373   4.635287   5.770024   2.859876
    17  H    3.371260   3.340359   4.964137   6.009411   4.092003
    18  H    2.327850   3.341335   4.028672   4.852299   5.048086
    19  H    1.088432   2.276757   2.803224   3.597688   4.707558
    20  H    2.217869   1.091948   4.616493   5.689252   4.677358
    21  H    2.220733   1.092634   3.705364   4.724275   3.760497
    22  H    4.389996   4.671308   2.552514   2.868984   2.160167
    23  H    4.668152   4.198131   5.017596   5.986972   2.159062
    24  H    6.874903   6.470292   6.529188   7.254539   3.411287
    25  H    7.679355   7.503360   6.496725   6.884673   3.898392
    26  H    6.685315   6.782344   4.895070   5.002734   3.407070
                   11         12         13         14         15
    11  C    0.000000
    12  C    2.408428   0.000000
    13  C    2.782526   1.390388   0.000000
    14  C    2.414332   2.410561   1.391201   0.000000
    15  C    1.388731   2.776403   2.405961   1.393289   0.000000
    16  H    4.179236   2.830330   4.117743   5.116606   5.134084
    17  H    5.413589   4.012043   5.258009   6.330897   6.389945
    18  H    6.011086   5.639649   6.942657   7.657900   7.246893
    19  H    5.322324   5.763368   7.065529   7.476579   6.708564
    20  H    5.735932   5.227514   6.584334   7.362155   6.990507
    21  H    4.521640   4.598311   5.844164   6.351688   5.778976
    22  H    1.082111   3.395519   3.864481   3.388220   2.136595
    23  H    3.395953   1.083250   2.137423   3.385208   3.859539
    24  H    3.867294   2.145637   1.084787   2.151662   3.391978
    25  H    3.397068   3.394705   2.152228   1.084807   2.153912
    26  H    2.142008   3.861065   3.390968   2.152534   1.084694
                   16         17         18         19         20
    16  H    0.000000
    17  H    2.656792   0.000000
    18  H    4.303463   2.669581   0.000000
    19  H    4.297822   4.306763   2.657613   0.000000
    20  H    2.681245   3.447581   3.453604   2.708786   0.000000
    21  H    2.694066   4.332960   4.332194   2.699134   1.793425
    22  H    4.686076   5.860568   5.989640   4.928599   5.761237
    23  H    2.260617   3.268693   5.294658   5.743522   4.824281
    24  H    4.572236   5.578256   7.550447   7.903649   7.180039
    25  H    6.111951   7.301773   8.698307   8.551772   8.420049
    26  H    6.138026   7.394133   8.047882   7.329948   7.835363
                   21         22         23         24         25
    21  H    0.000000
    22  H    4.404345   0.000000
    23  H    4.551180   4.301129   0.000000
    24  H    6.606746   4.949267   2.453338   0.000000
    25  H    7.394280   4.281205   4.279850   2.482809   0.000000
    26  H    6.502981   2.450344   4.944221   4.291609   2.483109
                   26
    26  H    0.000000
 Symmetry turned off by external request.
 Stoichiometry    C14H11N
 Framework group  C1[X(C14H11N)]
 Deg. of freedom    72
 Full point group                 C1      NOp   1
 Rotational constants (GHZ):      1.0893139      0.4812567      0.3657724
 Leave Link  202 at Fri Jan 31 17:18:23 2025, MaxMem=   134217728 cpu:         0.0
 (Enter /home/mkochman/programs/g09/l301.exe)
 Standard basis: STO-3G (5D, 7F)
 Ernie: Thresh=  0.10000D-02 Tol=  0.10000D-05 Strict=F.
    86 basis functions,   258 primitive gaussians,    86 cartesian basis functions
    51 alpha electrons       51 beta electrons
       nuclear repulsion energy       881.1894840150 Hartrees.
 IExCor=    0 DFT=F Ex=HF Corr=None ExCW=0 ScaHFX=  1.000000
 ScaDFX=  1.000000  1.000000  1.000000  1.000000 ScalE2=  1.000000  1.000000
 IRadAn=      0 IRanWt=     -1 IRanGd=            0 ICorTp=0 IEmpDi=  4
 NAtoms=   26 NActive=   26 NUniq=   26 SFac= 1.00D+00 NAtFMM=   60 NAOKFM=F Big=F
 Integral buffers will be    131072 words long.
 Raffenetti 1 integral format.
 Two-electron integral symmetry is turned off.
 Leave Link  301 at Fri Jan 31 17:18:23 2025, MaxMem=   134217728 cpu:         0.0
 (Enter /home/mkochman/programs/g09/l402.exe)
 External calculation of energy and first derivatives.
 Running external command "bash run_external.bash R"
         input file       "/home/mkochman/systems/Z_MRSF_fixed/A_opt_NBD/Gau-641295.EIn"
         output file      "/home/mkochman/systems/Z_MRSF_fixed/A_opt_NBD/Gau-641295.EOu"
         message file     "/home/mkochman/systems/Z_MRSF_fixed/A_opt_NBD/Gau-641295.EMs"
         fchk file        "/home/mkochman/systems/Z_MRSF_fixed/A_opt_NBD/Gau-641295.EFC"
         mat. el file     "/home/mkochman/systems/Z_MRSF_fixed/A_opt_NBD/Gau-641295.EUF"
 Recovered energy= -594.889037160     dipole=      0.000000000000      0.000000000000      0.000000000000
 Energy=    -594.889037     NIter=   0.
 Dipole moment=       0.000000       0.000000       0.000000
 Leave Link  402 at Fri Jan 31 17:23:06 2025, MaxMem=   134217728 cpu:         0.0
 (Enter /home/mkochman/programs/g09/l716.exe)
 Dipole        = 0.00000000D+00 0.00000000D+00 0.00000000D+00
 -------------------------------------------------------------------
 Center     Atomic                   Forces (Hartrees/Bohr)
 Number     Number              X              Y              Z
 -------------------------------------------------------------------
      1        6           0.000314000   -0.000157700    0.000416630
      2        6           0.000526430   -0.000199380   -0.000292980
      3        6          -0.000118580    0.000403070   -0.000432400
      4        6          -0.000071700    0.000121100   -0.000155890
      5        6          -0.000243200   -0.000028350    0.000180860
      6        6           0.000030400   -0.000280340    0.000052100
      7        6          -0.000038150    0.000021100    0.000135750
      8        6          -0.000652610    0.000104300    0.000007830
      9        7           0.000176630   -0.000024960    0.000063580
     10        6          -0.000069380   -0.000022600   -0.000023780
     11        6           0.000019110   -0.000064990   -0.000094340
     12        6          -0.000011110    0.000058190    0.000129660
     13        6           0.000149650    0.000053380   -0.000067730
     14        6          -0.000152370    0.000026560    0.000014090
     15        6           0.000005320    0.000011060    0.000013640
     16        1          -0.000025460    0.000137080    0.000029260
     17        1           0.000060050    0.000016930   -0.000067200
     18        1           0.000056340   -0.000030110   -0.000003630
     19        1          -0.000003410   -0.000052350    0.000054180
     20        1          -0.000039400   -0.000026500    0.000020570
     21        1           0.000002650   -0.000001460    0.000011800
     22        1           0.000044550   -0.000085830   -0.000003310
     23        1           0.000075280   -0.000034880   -0.000062150
     24        1          -0.000004150    0.000018060    0.000020090
     25        1          -0.000016930    0.000019930    0.000007900
     26        1          -0.000032040    0.000010310    0.000000320
 -------------------------------------------------------------------
 Cartesian Forces:  Max     0.000652610 RMS     0.000157436
 Leave Link  716 at Fri Jan 31 17:23:06 2025, MaxMem=   134217728 cpu:         0.0
 (Enter /home/mkochman/programs/g09/l103.exe)

 GradGradGradGradGradGradGradGradGradGradGradGradGradGradGradGradGradGrad
 Berny optimization.
 Using GEDIIS/GDIIS optimizer.
 FormGI is forming the generalized inverse of G from B-inverse, IUseBI=4.
 Internal  Forces:  Max     0.000330389 RMS     0.000085101
 Search for a local minimum.
 Step number   4 out of a maximum of  156
 All quantities printed in internal units (Hartrees-Bohrs-Radians)
 RMS Force = .85101D-04 SwitMx=.10000D-02 MixMth= 2
 Mixed Optimization -- En-DIIS/RFO-DIIS
 Swapping is turned off.
 Update second derivatives using D2CorX and points    1    2    3    4
 DE= -1.88D-05 DEPred=-1.78D-05 R= 1.06D+00
 TightC=F SS=  1.41D+00  RLast= 3.50D-02 DXNew= 5.6066D-01 1.0507D-01
 Trust test= 1.06D+00 RLast= 3.50D-02 DXMaxT set to 3.33D-01
 ITU=  1  1  1  0
     Eigenvalues ---    0.00634   0.01002   0.01029   0.01265   0.01459
     Eigenvalues ---    0.01621   0.01726   0.01814   0.02030   0.02081
     Eigenvalues ---    0.02091   0.02118   0.02127   0.02138   0.02148
     Eigenvalues ---    0.02156   0.02171   0.03569   0.04535   0.04661
     Eigenvalues ---    0.04745   0.04971   0.05123   0.05990   0.06686
     Eigenvalues ---    0.07449   0.08006   0.09695   0.12685   0.14312
     Eigenvalues ---    0.15323   0.15926   0.15998   0.15999   0.16000
     Eigenvalues ---    0.16006   0.16187   0.18635   0.20539   0.22011
     Eigenvalues ---    0.22081   0.23586   0.23819   0.24083   0.25050
     Eigenvalues ---    0.25808   0.26635   0.27376   0.28521   0.29360
     Eigenvalues ---    0.34417   0.34432   0.34670   0.34739   0.35215
     Eigenvalues ---    0.35226   0.35254   0.35323   0.35498   0.35598
     Eigenvalues ---    0.35658   0.37362   0.41489   0.41742   0.43366
     Eigenvalues ---    0.45161   0.45568   0.46203   0.46459   0.47146
     Eigenvalues ---    0.53511   1.18303
 En-DIIS/RFO-DIIS IScMMF=        0 using points:     4    3    2
 RFO step:  Lambda=-3.33978403D-06.
 NNeg= 0 NP= 3 Switch=  2.50D-03 Rises=F DC=  7.16D-05 SmlDif=  1.00D-05
 RMS Error=  0.3309938510D-03 NUsed= 3 EDIIS=F
 DidBck=F Rises=F RFO-DIIS coefs:    1.01148    0.02618   -0.03766
 Iteration  1 RMS(Cart)=  0.01123660 RMS(Int)=  0.00003686
 Iteration  2 RMS(Cart)=  0.00006007 RMS(Int)=  0.00000206
 Iteration  3 RMS(Cart)=  0.00000000 RMS(Int)=  0.00000206
 ITry= 1 IFail=0 DXMaxC= 5.04D-02 DCOld= 1.00D+10 DXMaxT= 3.33D-01 DXLimC= 3.00D+00 Rises=F
 Variable       Old X    -DE/DX   Delta X   Delta X   Delta X     New X
                                 (Linear)    (Quad)   (Total)
    R1        2.56690   0.00001  -0.00006  -0.00027  -0.00033   2.56657
    R2        2.91977   0.00013   0.00000   0.00061   0.00062   2.92038
    R3        2.76402   0.00002  -0.00003   0.00033   0.00030   2.76432
    R4        2.91755   0.00011   0.00000   0.00118   0.00118   2.91873
    R5        2.67161  -0.00031   0.00012  -0.00011   0.00001   2.67162
    R6        2.90071   0.00008  -0.00004   0.00056   0.00052   2.90123
    R7        2.92694  -0.00014   0.00006  -0.00035  -0.00029   2.92666
    R8        2.05581  -0.00008   0.00001  -0.00047  -0.00046   2.05535
    R9        2.51470  -0.00029   0.00012  -0.00029  -0.00017   2.51453
   R10        2.04668  -0.00003   0.00001  -0.00003  -0.00002   2.04666
   R11        2.89950  -0.00002  -0.00003  -0.00021  -0.00024   2.89927
   R12        2.04635  -0.00004   0.00002  -0.00002   0.00000   2.04635
   R13        2.92215  -0.00009   0.00002  -0.00054  -0.00052   2.92163
   R14        2.05684  -0.00006   0.00002  -0.00020  -0.00018   2.05666
   R15        2.06348   0.00004  -0.00001   0.00022   0.00021   2.06370
   R16        2.06478   0.00001   0.00000   0.00019   0.00018   2.06496
   R17        2.17757   0.00006   0.00004   0.00060   0.00065   2.17821
   R18        2.65523   0.00004  -0.00002   0.00026   0.00025   2.65548
   R19        2.65375  -0.00005   0.00003   0.00019   0.00023   2.65398
   R20        2.62432  -0.00010   0.00004   0.00011   0.00015   2.62447
   R21        2.04489  -0.00007   0.00005  -0.00015  -0.00010   2.04480
   R22        2.62745  -0.00003   0.00001  -0.00005  -0.00004   2.62742
   R23        2.04705  -0.00007   0.00002  -0.00011  -0.00009   2.04695
   R24        2.62899  -0.00017   0.00007  -0.00005   0.00002   2.62901
   R25        2.04995  -0.00001   0.00001   0.00003   0.00003   2.04998
   R26        2.63293  -0.00009   0.00003  -0.00014  -0.00011   2.63282
   R27        2.04999  -0.00003   0.00001  -0.00003  -0.00002   2.04997
   R28        2.04978  -0.00003   0.00002   0.00003   0.00005   2.04983
    A1        1.83607  -0.00018   0.00014  -0.00146  -0.00133   1.83474
    A2        2.28175   0.00006  -0.00004   0.00128   0.00124   2.28299
    A3        2.16435   0.00012  -0.00007  -0.00002  -0.00009   2.16425
    A4        1.87753  -0.00001   0.00007   0.00035   0.00041   1.87794
    A5        2.26074   0.00033   0.00015   0.00329   0.00345   2.26418
    A6        2.14198  -0.00032  -0.00020  -0.00352  -0.00372   2.13826
    A7        1.87542   0.00007  -0.00022   0.00032   0.00010   1.87551
    A8        1.72944   0.00016  -0.00013   0.00062   0.00049   1.72993
    A9        2.00975  -0.00010   0.00011   0.00005   0.00016   2.00991
   A10        1.72739   0.00005  -0.00008   0.00119   0.00111   1.72851
   A11        2.03055   0.00000   0.00006  -0.00039  -0.00033   2.03022
   A12        2.04853  -0.00013   0.00019  -0.00148  -0.00129   2.04724
   A13        1.86903  -0.00003   0.00007  -0.00009  -0.00002   1.86901
   A14        2.17617   0.00004  -0.00012  -0.00044  -0.00056   2.17561
   A15        2.23630  -0.00001   0.00007   0.00052   0.00060   2.23690
   A16        1.86704  -0.00004   0.00008  -0.00089  -0.00081   1.86623
   A17        2.23805   0.00001   0.00005   0.00069   0.00074   2.23879
   A18        2.17653   0.00002  -0.00011  -0.00012  -0.00023   2.17630
   A19        1.86628   0.00004  -0.00013  -0.00006  -0.00019   1.86609
   A20        1.70970   0.00010  -0.00009   0.00114   0.00105   1.71074
   A21        2.00692  -0.00003   0.00002  -0.00064  -0.00062   2.00630
   A22        1.73080   0.00006  -0.00011   0.00045   0.00033   1.73113
   A23        2.03502  -0.00005   0.00006  -0.00041  -0.00036   2.03467
   A24        2.06875  -0.00008   0.00021  -0.00013   0.00008   2.06883
   A25        1.60866  -0.00014   0.00023  -0.00112  -0.00090   1.60776
   A26        1.97092   0.00005  -0.00002   0.00003   0.00000   1.97092
   A27        1.98302   0.00002  -0.00004   0.00017   0.00014   1.98316
   A28        1.97735   0.00003  -0.00002   0.00040   0.00038   1.97773
   A29        1.98070   0.00007  -0.00004   0.00054   0.00049   1.98119
   A30        1.92613  -0.00003  -0.00006  -0.00011  -0.00017   1.92597
   A31        2.12791   0.00004  -0.00007   0.00045   0.00039   2.12830
   A32        2.09536   0.00003   0.00010   0.00048   0.00058   2.09593
   A33        2.05992  -0.00008  -0.00003  -0.00093  -0.00096   2.05896
   A34        2.10836   0.00004   0.00002   0.00051   0.00053   2.10889
   A35        2.09463   0.00005   0.00002   0.00082   0.00084   2.09547
   A36        2.08014  -0.00009  -0.00003  -0.00133  -0.00136   2.07877
   A37        2.11306   0.00000   0.00004   0.00049   0.00053   2.11359
   A38        2.09244   0.00005   0.00002   0.00052   0.00054   2.09297
   A39        2.07755  -0.00005  -0.00005  -0.00102  -0.00107   2.07647
   A40        2.09675   0.00003   0.00000   0.00021   0.00022   2.09697
   A41        2.08887  -0.00003  -0.00001  -0.00030  -0.00031   2.08856
   A42        2.09757   0.00000   0.00001   0.00008   0.00009   2.09766
   A43        2.08655   0.00002  -0.00005  -0.00041  -0.00046   2.08609
   A44        2.09848  -0.00001   0.00001   0.00006   0.00007   2.09854
   A45        2.09815  -0.00001   0.00004   0.00035   0.00039   2.09855
   A46        2.10165  -0.00002   0.00003   0.00013   0.00016   2.10181
   A47        2.08549  -0.00001  -0.00005  -0.00047  -0.00052   2.08497
   A48        2.09604   0.00003   0.00002   0.00034   0.00036   2.09640
   A49        3.18072  -0.00033  -0.00022  -0.00200  -0.00221   3.17851
   A50        3.15352   0.00021   0.00041   0.00123   0.00163   3.15515
    D1       -0.00334   0.00008  -0.00002   0.00457   0.00454   0.00120
    D2       -3.06289   0.00005  -0.00035   0.00314   0.00278  -3.06011
    D3        3.09025   0.00001   0.00039  -0.00005   0.00033   3.09058
    D4        0.03070  -0.00002   0.00006  -0.00147  -0.00143   0.02927
    D5        1.15268  -0.00002  -0.00003  -0.00259  -0.00262   1.15006
    D6       -0.63570  -0.00014   0.00015  -0.00416  -0.00401  -0.63971
    D7       -2.83693  -0.00003  -0.00005  -0.00280  -0.00285  -2.83978
    D8       -1.94504   0.00005  -0.00041   0.00158   0.00117  -1.94387
    D9        2.54977  -0.00007  -0.00022   0.00001  -0.00022   2.54955
   D10        0.34853   0.00003  -0.00042   0.00137   0.00094   0.34948
   D11        0.40670  -0.00004  -0.00146  -0.01309  -0.01455   0.39215
   D12       -2.73412  -0.00004  -0.00125  -0.01286  -0.01412  -2.74824
   D13       -2.79078  -0.00014  -0.00098  -0.01849  -0.01947  -2.81025
   D14        0.35159  -0.00013  -0.00077  -0.01826  -0.01904   0.33255
   D15       -1.14281  -0.00013   0.00008  -0.00420  -0.00412  -1.14693
   D16        0.64029  -0.00002  -0.00010  -0.00335  -0.00345   0.63684
   D17        2.85114  -0.00006   0.00010  -0.00306  -0.00296   2.84818
   D18        1.92358  -0.00006   0.00040  -0.00252  -0.00213   1.92145
   D19       -2.57650   0.00004   0.00022  -0.00167  -0.00145  -2.57796
   D20       -0.36566   0.00000   0.00043  -0.00138  -0.00096  -0.36662
   D21       -1.16448  -0.00016   0.00000  -0.00433  -0.00433  -1.16881
   D22        1.91896  -0.00014   0.00045  -0.00437  -0.00393   1.91503
   D23        0.62537   0.00004  -0.00022  -0.00316  -0.00339   0.62198
   D24       -2.57439   0.00006   0.00023  -0.00321  -0.00298  -2.57737
   D25        2.83663  -0.00009  -0.00001  -0.00436  -0.00437   2.83226
   D26       -0.36312  -0.00007   0.00044  -0.00440  -0.00397  -0.36709
   D27        0.97440   0.00010  -0.00014   0.00176   0.00162   0.97602
   D28        3.00714   0.00007  -0.00006   0.00166   0.00160   3.00874
   D29       -1.06521   0.00009  -0.00020   0.00168   0.00148  -1.06373
   D30       -0.93564  -0.00002   0.00013   0.00103   0.00116  -0.93448
   D31        1.09711  -0.00005   0.00021   0.00093   0.00114   1.09825
   D32       -2.97525  -0.00003   0.00007   0.00095   0.00102  -2.97422
   D33       -3.13453   0.00002   0.00001   0.00146   0.00147  -3.13306
   D34       -1.10179  -0.00001   0.00008   0.00137   0.00145  -1.10034
   D35        1.10905   0.00001  -0.00005   0.00138   0.00133   1.11038
   D36       -0.00319   0.00005   0.00012   0.00436   0.00447   0.00128
   D37        3.07981   0.00000   0.00041  -0.00140  -0.00100   3.07882
   D38       -3.08398   0.00002  -0.00035   0.00445   0.00410  -3.07988
   D39       -0.00098  -0.00003  -0.00005  -0.00131  -0.00137  -0.00235
   D40        1.14616   0.00003  -0.00015  -0.00268  -0.00283   1.14333
   D41       -0.62163  -0.00011   0.00002  -0.00404  -0.00402  -0.62565
   D42       -2.86357  -0.00002  -0.00019  -0.00397  -0.00416  -2.86774
   D43       -1.93945   0.00008  -0.00044   0.00278   0.00235  -1.93710
   D44        2.57595  -0.00006  -0.00026   0.00142   0.00116   2.57710
   D45        0.33400   0.00003  -0.00048   0.00150   0.00101   0.33502
   D46       -0.96158   0.00000   0.00010   0.00124   0.00134  -0.96024
   D47       -2.98877   0.00001   0.00002   0.00166   0.00169  -2.98708
   D48        1.08003  -0.00003   0.00016   0.00100   0.00117   1.08119
   D49        0.93537   0.00007  -0.00008   0.00151   0.00144   0.93681
   D50       -1.09182   0.00008  -0.00016   0.00194   0.00179  -1.09004
   D51        2.97698   0.00004  -0.00002   0.00128   0.00126   2.97824
   D52       -3.12857   0.00001   0.00004   0.00126   0.00129  -3.12728
   D53        1.12742   0.00002  -0.00004   0.00168   0.00164   1.12906
   D54       -1.08696  -0.00003   0.00010   0.00102   0.00112  -1.08584
   D55       -3.13296   0.00000   0.00008  -0.00041  -0.00033  -3.13329
   D56        0.01983   0.00000   0.00002  -0.00035  -0.00033   0.01951
   D57        0.00788  -0.00001  -0.00012  -0.00063  -0.00076   0.00712
   D58       -3.12252   0.00000  -0.00019  -0.00057  -0.00075  -3.12327
   D59        3.12698   0.00000  -0.00005   0.00057   0.00052   3.12750
   D60        0.00336   0.00002  -0.00018   0.00128   0.00110   0.00446
   D61       -0.01388   0.00000   0.00015   0.00079   0.00094  -0.01294
   D62       -3.13750   0.00002   0.00002   0.00150   0.00152  -3.13598
   D63        0.00093   0.00000   0.00002   0.00006   0.00008   0.00102
   D64       -3.13761   0.00000   0.00001   0.00020   0.00021  -3.13739
   D65        3.13142   0.00000   0.00008   0.00001   0.00009   3.13151
   D66       -0.00712   0.00000   0.00007   0.00015   0.00022  -0.00690
   D67        0.01105   0.00000  -0.00007  -0.00037  -0.00045   0.01061
   D68       -3.13129  -0.00001  -0.00002  -0.00026  -0.00028  -3.13157
   D69        3.13483  -0.00002   0.00005  -0.00106  -0.00100   3.13382
   D70       -0.00752  -0.00002   0.00011  -0.00095  -0.00084  -0.00836
   D71       -0.00190   0.00000  -0.00003  -0.00021  -0.00024  -0.00214
   D72        3.13620   0.00000   0.00004  -0.00002   0.00002   3.13622
   D73        3.14045   0.00000  -0.00009  -0.00032  -0.00041   3.14004
   D74       -0.00464   0.00000  -0.00002  -0.00013  -0.00015  -0.00479
   D75       -0.00404   0.00000   0.00006   0.00037   0.00042  -0.00361
   D76        3.13448   0.00000   0.00007   0.00022   0.00029   3.13478
   D77        3.14105   0.00000  -0.00001   0.00018   0.00017   3.14122
   D78       -0.00362   0.00001   0.00000   0.00004   0.00004  -0.00358
         Item               Value     Threshold  Converged?
 Maximum Force            0.000330     0.000450     YES
 RMS     Force            0.000085     0.000300     YES
 Maximum Displacement     0.050444     0.001800     NO 
 RMS     Displacement     0.011239     0.001200     NO 
 Predicted change in Energy=-8.543982D-06
 GradGradGradGradGradGradGradGradGradGradGradGradGradGradGradGradGradGrad

 Leave Link  103 at Fri Jan 31 17:23:06 2025, MaxMem=   134217728 cpu:         0.0
 (Enter /home/mkochman/programs/g09/l202.exe)
                          Input orientation:                          
 ---------------------------------------------------------------------
 Center     Atomic      Atomic             Coordinates (Angstroms)
 Number     Number       Type             X           Y           Z
 ---------------------------------------------------------------------
      1          6           0        0.127232    0.976147    0.988024
      2          6           0        0.058998    2.223221    0.454372
      3          6           0       -1.220880    0.774935    1.716289
      4          6           0       -2.323181    0.755433    0.647839
      5          6           0       -2.379723    1.976496    0.122112
      6          6           0       -1.314115    2.819424    0.834714
      7          6           0       -1.427237    2.213161    2.252442
      8          6           0        0.972599    2.896564   -0.388632
      9          7           0        1.693578    3.483377   -1.070151
     10          6           0        1.166612   -0.048778    0.892945
     11          6           0        2.499372    0.270503    0.582382
     12          6           0        0.846740   -1.398469    1.112994
     13          6           0        1.814467   -2.391628    1.011690
     14          6           0        3.128556   -2.057558    0.700180
     15          6           0        3.465810   -0.722454    0.488416
     16          1           0       -1.238088   -0.035152    2.441850
     17          1           0       -2.887465   -0.123421    0.361154
     18          1           0       -2.998544    2.327234   -0.694392
     19          1           0       -1.392611    3.899187    0.723227
     20          1           0       -2.408528    2.360438    2.708484
     21          1           0       -0.638610    2.544399    2.932445
     22          1           0        2.786778    1.301460    0.423069
     23          1           0       -0.172000   -1.680677    1.349326
     24          1           0        1.539687   -3.427906    1.177300
     25          1           0        3.885806   -2.830738    0.625674
     26          1           0        4.488764   -0.450544    0.251241
 ---------------------------------------------------------------------
                    Distance matrix (angstroms):
                    1          2          3          4          5
     1  C    0.000000
     2  C    1.358172   0.000000
     3  C    1.545400   2.308258   0.000000
     4  C    2.483740   2.804747   1.535263   0.000000
     5  C    2.834665   2.473587   2.308260   1.330632   0.000000
     6  C    2.344921   1.544525   2.228408   2.305036   1.534226
     7  C    2.354852   2.332820   1.548721   2.345727   2.345537
     8  C    2.509548   1.413759   3.707203   4.064589   3.513610
     9  N    3.602184   2.565934   4.857363   5.150488   4.503773
    10  C    1.462814   2.565372   2.656411   3.589636   4.156009
    11  C    2.507893   3.128086   3.921795   4.847315   5.189203
    12  C    2.484374   3.764433   3.059854   3.860578   4.773081
    13  C    3.766860   4.968813   4.442625   5.211191   6.120710
    14  C    4.277169   5.273299   5.288960   6.134908   6.851927
    15  C    3.779016   4.503835   5.070988   5.976787   6.448936
    16  H    2.236165   3.276087   1.087647   2.240742   3.275858
    17  H    3.269620   3.767899   2.328291   1.083047   2.173613
    18  H    3.798214   3.267880   3.373589   2.174456   1.082883
    19  H    3.305178   2.233453   3.282775   3.279456   2.243317
    20  H    3.362487   3.344926   2.215576   2.613347   2.614874
    21  H    2.612795   2.594351   2.224652   3.355236   3.354395
    22  H    2.738282   2.879480   4.243933   5.143962   5.219098
    23  H    2.697924   4.011822   2.695337   3.324800   4.444661
    24  H    4.628881   5.886450   5.057185   5.718601   6.758902
    25  H    5.361954   6.341633   6.345752   7.170260   7.913276
    26  H    4.647716   5.178138   6.020648   6.929233   7.285830
                    6          7          8          9         10
     6  C    0.000000
     7  C    1.546061   0.000000
     8  C    2.594531   3.633390   0.000000
     9  N    3.621542   4.732078   1.152661   0.000000
    10  C    3.792622   3.700359   3.217938   4.075237   0.000000
    11  C    4.593839   4.688419   3.189059   3.701720   1.405219
    12  C    4.747352   4.417373   4.551706   5.414396   1.404423
    13  C    6.080659   5.766471   5.534855   6.234129   2.433673
    14  C    6.598514   6.434579   5.511532   5.991260   2.814530
    15  C    5.959238   5.972566   4.481363   4.822754   2.429773
    16  H    3.276777   2.264192   4.636132   5.771383   2.860398
    17  H    3.370464   3.341983   4.958083   6.003631   4.089489
    18  H    2.327598   3.341533   4.023382   4.847048   5.051099
    19  H    1.088338   2.276485   2.799232   3.593559   4.707957
    20  H    2.217977   1.092061   4.616447   5.689143   4.677834
    21  H    2.220906   1.092729   3.708041   4.726686   3.760712
    22  H    4.392151   4.683559   2.548423   2.861041   2.160755
    23  H    4.671205   4.189655   5.028095   6.000142   2.159458
    24  H    6.876822   6.463761   6.540080   7.269151   3.411531
    25  H    7.681615   7.504380   6.505197   6.895632   3.899327
    26  H    6.686295   6.789639   4.896528   5.003487   3.407329
                   11         12         13         14         15
    11  C    0.000000
    12  C    2.407947   0.000000
    13  C    2.782148   1.390368   0.000000
    14  C    2.414460   2.410705   1.391212   0.000000
    15  C    1.388812   2.776081   2.405596   1.393229   0.000000
    16  H    4.185648   2.823295   4.112959   5.117726   5.139547
    17  H    5.405750   4.016877   5.260811   6.328376   6.382723
    18  H    6.007277   5.650992   6.952946   7.662414   7.244827
    19  H    5.323036   5.764701   7.067031   7.478255   6.709617
    20  H    5.742440   5.222235   6.579888   7.362831   6.995769
    21  H    4.532144   4.589431   5.837059   6.352366   5.787217
    22  H    1.082060   3.395491   3.864034   3.387713   2.135787
    23  H    3.395811   1.083201   2.136703   3.384834   3.859147
    24  H    3.866931   2.145443   1.084805   2.151744   3.391752
    25  H    3.397318   3.394819   2.152271   1.084798   2.154088
    26  H    2.141785   3.860767   3.390863   2.152720   1.084722
                   16         17         18         19         20
    16  H    0.000000
    17  H    2.656602   0.000000
    18  H    4.303032   2.670623   0.000000
    19  H    4.296111   4.306630   2.657010   0.000000
    20  H    2.679529   3.450927   3.453808   2.709444   0.000000
    21  H    2.693351   4.334300   4.332482   2.699003   1.793491
    22  H    4.696972   5.850739   5.980876   4.930068   5.773713
    23  H    2.244528   3.282573   5.313143   5.746022   4.814559
    24  H    4.563540   5.584388   7.564417   7.905115   7.172018
    25  H    6.112944   7.299092   8.702961   8.553543   8.420513
    26  H    6.145580   7.384298   8.041769   7.330314   7.842978
                   21         22         23         24         25
    21  H    0.000000
    22  H    4.424381   0.000000
    23  H    4.535996   4.301796   0.000000
    24  H    6.594993   4.948838   2.451994   0.000000
    25  H    7.394838   4.280651   4.279264   2.482977   0.000000
    26  H    6.515252   2.448632   4.943858   4.291774   2.483764
                   26
    26  H    0.000000
 Symmetry turned off by external request.
 Stoichiometry    C14H11N
 Framework group  C1[X(C14H11N)]
 Deg. of freedom    72
 Full point group                 C1      NOp   1
 Rotational constants (GHZ):      1.0892706      0.4809813      0.3653106
 Leave Link  202 at Fri Jan 31 17:23:06 2025, MaxMem=   134217728 cpu:         0.0
 (Enter /home/mkochman/programs/g09/l301.exe)
 Standard basis: STO-3G (5D, 7F)
 Ernie: Thresh=  0.10000D-02 Tol=  0.10000D-05 Strict=F.
    86 basis functions,   258 primitive gaussians,    86 cartesian basis functions
    51 alpha electrons       51 beta electrons
       nuclear repulsion energy       881.0566019611 Hartrees.
 IExCor=    0 DFT=F Ex=HF Corr=None ExCW=0 ScaHFX=  1.000000
 ScaDFX=  1.000000  1.000000  1.000000  1.000000 ScalE2=  1.000000  1.000000
 IRadAn=      0 IRanWt=     -1 IRanGd=            0 ICorTp=0 IEmpDi=  4
 NAtoms=   26 NActive=   26 NUniq=   26 SFac= 1.00D+00 NAtFMM=   60 NAOKFM=F Big=F
 Integral buffers will be    131072 words long.
 Raffenetti 1 integral format.
 Two-electron integral symmetry is turned off.
 Leave Link  301 at Fri Jan 31 17:23:07 2025, MaxMem=   134217728 cpu:         0.0
 (Enter /home/mkochman/programs/g09/l402.exe)
 External calculation of energy and first derivatives.
 Running external command "bash run_external.bash R"
         input file       "/home/mkochman/systems/Z_MRSF_fixed/A_opt_NBD/Gau-641295.EIn"
         output file      "/home/mkochman/systems/Z_MRSF_fixed/A_opt_NBD/Gau-641295.EOu"
         message file     "/home/mkochman/systems/Z_MRSF_fixed/A_opt_NBD/Gau-641295.EMs"
         fchk file        "/home/mkochman/systems/Z_MRSF_fixed/A_opt_NBD/Gau-641295.EFC"
         mat. el file     "/home/mkochman/systems/Z_MRSF_fixed/A_opt_NBD/Gau-641295.EUF"
 Recovered energy= -594.889045710     dipole=      0.000000000000      0.000000000000      0.000000000000
 Energy=    -594.889046     NIter=   0.
 Dipole moment=       0.000000       0.000000       0.000000
 Leave Link  402 at Fri Jan 31 17:28:08 2025, MaxMem=   134217728 cpu:         0.0
 (Enter /home/mkochman/programs/g09/l716.exe)
 Dipole        = 0.00000000D+00 0.00000000D+00 0.00000000D+00
 -------------------------------------------------------------------
 Center     Atomic                   Forces (Hartrees/Bohr)
 Number     Number              X              Y              Z
 -------------------------------------------------------------------
      1        6          -0.000003310   -0.000592120    0.000066680
      2        6           0.000227090    0.000709700   -0.000220520
      3        6           0.000069120    0.000261920   -0.000229480
      4        6          -0.000158950    0.000061970    0.000256970
      5        6           0.000203160   -0.000135430   -0.000092010
      6        6          -0.000071790   -0.000118260   -0.000033510
      7        6          -0.000014640   -0.000060750   -0.000023420
      8        6           0.000250080    0.000152970   -0.000135320
      9        7          -0.000448070   -0.000389100    0.000425520
     10        6           0.000038440   -0.000050190   -0.000072570
     11        6           0.000115110   -0.000047700   -0.000024030
     12        6          -0.000130960    0.000067160    0.000041150
     13        6           0.000243630    0.000033570   -0.000091840
     14        6          -0.000267310    0.000007960    0.000042710
     15        6          -0.000042910    0.000106710    0.000029300
     16        1          -0.000050150    0.000001510    0.000084560
     17        1          -0.000011390    0.000049650   -0.000021950
     18        1           0.000004670   -0.000064960    0.000023480
     19        1           0.000014950    0.000032080    0.000053620
     20        1           0.000024990   -0.000017310   -0.000054870
     21        1          -0.000016200   -0.000034280   -0.000063270
     22        1          -0.000051260   -0.000029350    0.000005120
     23        1           0.000096120    0.000017450   -0.000028600
     24        1           0.000010340    0.000030040    0.000015240
     25        1          -0.000004080    0.000028570    0.000001540
     26        1          -0.000043750   -0.000027590   -0.000003700
 -------------------------------------------------------------------
 Cartesian Forces:  Max     0.000709700 RMS     0.000166608
 Leave Link  716 at Fri Jan 31 17:28:08 2025, MaxMem=   134217728 cpu:         0.0
 (Enter /home/mkochman/programs/g09/l103.exe)

 GradGradGradGradGradGradGradGradGradGradGradGradGradGradGradGradGradGrad
 Berny optimization.
 Using GEDIIS/GDIIS optimizer.
 FormGI is forming the generalized inverse of G from B-inverse, IUseBI=4.
 Internal  Forces:  Max     0.000730428 RMS     0.000093290
 Search for a local minimum.
 Step number   5 out of a maximum of  156
 All quantities printed in internal units (Hartrees-Bohrs-Radians)
 RMS Force = .93290D-04 SwitMx=.10000D-02 MixMth= 2
 Mixed Optimization -- En-DIIS/RFO-DIIS
 Swapping is turned off.
 Update second derivatives using D2CorX and points    1    2    3    4    5
 DE= -8.55D-06 DEPred=-8.54D-06 R= 1.00D+00
 TightC=F SS=  1.41D+00  RLast= 3.92D-02 DXNew= 5.6066D-01 1.1774D-01
 Trust test= 1.00D+00 RLast= 3.92D-02 DXMaxT set to 3.33D-01
 ITU=  1  1  1  1  0
     Eigenvalues ---    0.00442   0.01004   0.01026   0.01446   0.01566
     Eigenvalues ---    0.01716   0.01785   0.01821   0.02031   0.02085
     Eigenvalues ---    0.02091   0.02118   0.02127   0.02142   0.02148
     Eigenvalues ---    0.02156   0.02173   0.03632   0.04590   0.04678
     Eigenvalues ---    0.04750   0.04977   0.05116   0.05985   0.06677
     Eigenvalues ---    0.07612   0.08118   0.09714   0.12662   0.14118
     Eigenvalues ---    0.15574   0.15927   0.15997   0.16000   0.16000
     Eigenvalues ---    0.16032   0.16131   0.18614   0.21050   0.22035
     Eigenvalues ---    0.22051   0.23584   0.23819   0.24153   0.25047
     Eigenvalues ---    0.26618   0.27084   0.27402   0.28501   0.29924
     Eigenvalues ---    0.34419   0.34467   0.34674   0.34854   0.35215
     Eigenvalues ---    0.35229   0.35269   0.35351   0.35482   0.35595
     Eigenvalues ---    0.35657   0.37641   0.41505   0.41776   0.43598
     Eigenvalues ---    0.45164   0.45555   0.46340   0.46483   0.48822
     Eigenvalues ---    0.52644   1.22813
 En-DIIS/RFO-DIIS IScMMF=        0 using points:     5    4    3    2
 RFO step:  Lambda=-2.10442624D-06.
 NNeg= 0 NP= 4 Switch=  2.50D-03 Rises=F DC=  7.16D-05 SmlDif=  1.00D-05
 RMS Error=  0.1939664010D-03 NUsed= 4 EDIIS=F
 DidBck=T Rises=F RFO-DIIS coefs:    0.76951    0.31104   -0.07154   -0.00901
 Iteration  1 RMS(Cart)=  0.00359947 RMS(Int)=  0.00000364
 Iteration  2 RMS(Cart)=  0.00000600 RMS(Int)=  0.00000081
 Iteration  3 RMS(Cart)=  0.00000000 RMS(Int)=  0.00000081
 ITry= 1 IFail=0 DXMaxC= 1.80D-02 DCOld= 1.00D+10 DXMaxT= 3.33D-01 DXLimC= 3.00D+00 Rises=F
 Variable       Old X    -DE/DX   Delta X   Delta X   Delta X     New X
                                 (Linear)    (Quad)   (Total)
    R1        2.56657   0.00027   0.00003   0.00032   0.00035   2.56693
    R2        2.92038   0.00000  -0.00007   0.00043   0.00036   2.92074
    R3        2.76432  -0.00011  -0.00003  -0.00015  -0.00018   2.76414
    R4        2.91873  -0.00011  -0.00023   0.00005  -0.00018   2.91855
    R5        2.67162  -0.00041   0.00009  -0.00078  -0.00069   2.67093
    R6        2.90123  -0.00009  -0.00013  -0.00025  -0.00039   2.90084
    R7        2.92666  -0.00011   0.00011  -0.00050  -0.00040   2.92626
    R8        2.05535   0.00006   0.00007  -0.00004   0.00003   2.05539
    R9        2.51453  -0.00010   0.00009  -0.00025  -0.00016   2.51437
   R10        2.04666  -0.00003   0.00001  -0.00008  -0.00006   2.04660
   R11        2.89927  -0.00002   0.00008   0.00004   0.00012   2.89939
   R12        2.04635  -0.00004   0.00001  -0.00010  -0.00009   2.04626
   R13        2.92163  -0.00007   0.00009  -0.00043  -0.00034   2.92129
   R14        2.05666   0.00003   0.00004  -0.00002   0.00002   2.05668
   R15        2.06370  -0.00005  -0.00003  -0.00003  -0.00006   2.06363
   R16        2.06496  -0.00006  -0.00002  -0.00007  -0.00009   2.06487
   R17        2.17821  -0.00073  -0.00004  -0.00031  -0.00034   2.17787
   R18        2.65548  -0.00005  -0.00003   0.00000  -0.00004   2.65544
   R19        2.65398  -0.00012  -0.00001  -0.00012  -0.00013   2.65385
   R20        2.62447  -0.00019   0.00002  -0.00029  -0.00027   2.62420
   R21        2.04480  -0.00004   0.00003  -0.00012  -0.00009   2.04471
   R22        2.62742  -0.00001   0.00002  -0.00003  -0.00002   2.62740
   R23        2.04695  -0.00010   0.00004  -0.00027  -0.00023   2.04673
   R24        2.62901  -0.00023   0.00004  -0.00039  -0.00035   2.62866
   R25        2.04998  -0.00003   0.00000  -0.00006  -0.00005   2.04993
   R26        2.63282  -0.00005   0.00004  -0.00015  -0.00011   2.63271
   R27        2.04997  -0.00002   0.00001  -0.00006  -0.00005   2.04992
   R28        2.04983  -0.00005   0.00001  -0.00009  -0.00008   2.04974
    A1        1.83474  -0.00008   0.00030  -0.00047  -0.00017   1.83457
    A2        2.28299  -0.00022  -0.00017  -0.00036  -0.00053   2.28246
    A3        2.16425   0.00031  -0.00008   0.00086   0.00077   2.16503
    A4        1.87794  -0.00001  -0.00008  -0.00006  -0.00014   1.87780
    A5        2.26418  -0.00012  -0.00051   0.00094   0.00043   2.26462
    A6        2.13826   0.00013   0.00053  -0.00094  -0.00041   2.13784
    A7        1.87551   0.00006  -0.00014   0.00053   0.00039   1.87590
    A8        1.72993   0.00004  -0.00005   0.00068   0.00063   1.73056
    A9        2.00991   0.00000   0.00002   0.00039   0.00041   2.01033
   A10        1.72851  -0.00004  -0.00024  -0.00022  -0.00046   1.72804
   A11        2.03022  -0.00002   0.00005  -0.00022  -0.00017   2.03006
   A12        2.04724  -0.00002   0.00031  -0.00108  -0.00077   2.04647
   A13        1.86901   0.00001  -0.00001  -0.00032  -0.00034   1.86868
   A14        2.17561   0.00004   0.00004   0.00012   0.00015   2.17576
   A15        2.23690  -0.00005  -0.00004   0.00006   0.00001   2.23691
   A16        1.86623   0.00003   0.00020   0.00006   0.00025   1.86648
   A17        2.23879  -0.00007  -0.00011  -0.00007  -0.00018   2.23861
   A18        2.17630   0.00004  -0.00001   0.00008   0.00007   2.17636
   A19        1.86609   0.00003   0.00000   0.00008   0.00009   1.86617
   A20        1.71074   0.00000  -0.00031  -0.00014  -0.00045   1.71030
   A21        2.00630  -0.00004   0.00008  -0.00022  -0.00014   2.00616
   A22        1.73113  -0.00005   0.00000   0.00037   0.00038   1.73151
   A23        2.03467   0.00005   0.00008   0.00025   0.00033   2.03500
   A24        2.06883   0.00000   0.00008  -0.00033  -0.00025   2.06859
   A25        1.60776   0.00005   0.00022  -0.00019   0.00002   1.60778
   A26        1.97092  -0.00004   0.00001  -0.00013  -0.00012   1.97081
   A27        1.98316  -0.00001  -0.00003  -0.00006  -0.00009   1.98307
   A28        1.97773  -0.00002  -0.00008   0.00008   0.00000   1.97774
   A29        1.98119  -0.00002  -0.00009   0.00005  -0.00003   1.98116
   A30        1.92597   0.00003  -0.00001   0.00018   0.00018   1.92614
   A31        2.12830  -0.00016  -0.00005  -0.00038  -0.00042   2.12787
   A32        2.09593   0.00010  -0.00009   0.00050   0.00042   2.09635
   A33        2.05896   0.00006   0.00013  -0.00012   0.00001   2.05896
   A34        2.10889  -0.00002  -0.00008   0.00015   0.00007   2.10896
   A35        2.09547  -0.00003  -0.00012   0.00013   0.00001   2.09548
   A36        2.07877   0.00005   0.00020  -0.00028  -0.00008   2.07870
   A37        2.11359  -0.00008  -0.00005  -0.00008  -0.00013   2.11346
   A38        2.09297   0.00005  -0.00009   0.00037   0.00028   2.09325
   A39        2.07647   0.00003   0.00015  -0.00030  -0.00015   2.07632
   A40        2.09697   0.00001  -0.00004   0.00010   0.00006   2.09703
   A41        2.08856   0.00000   0.00005  -0.00013  -0.00008   2.08847
   A42        2.09766   0.00000  -0.00001   0.00003   0.00002   2.09768
   A43        2.08609   0.00007   0.00004   0.00004   0.00009   2.08618
   A44        2.09854  -0.00002  -0.00001   0.00000  -0.00001   2.09853
   A45        2.09855  -0.00005  -0.00004  -0.00004  -0.00008   2.09846
   A46        2.10181  -0.00004   0.00000  -0.00009  -0.00010   2.10171
   A47        2.08497   0.00003   0.00006  -0.00004   0.00002   2.08500
   A48        2.09640   0.00000  -0.00006   0.00013   0.00007   2.09647
   A49        3.17851  -0.00004   0.00126  -0.00283  -0.00156   3.17695
   A50        3.15515  -0.00002  -0.00086   0.00133   0.00047   3.15562
    D1        0.00120  -0.00007  -0.00147  -0.00211  -0.00358  -0.00238
    D2       -3.06011  -0.00005  -0.00068  -0.00111  -0.00179  -3.06190
    D3        3.09058  -0.00001  -0.00031  -0.00162  -0.00192   3.08866
    D4        0.02927   0.00001   0.00047  -0.00062  -0.00014   0.02913
    D5        1.15006   0.00005   0.00097   0.00172   0.00268   1.15274
    D6       -0.63971   0.00007   0.00128   0.00158   0.00286  -0.63685
    D7       -2.83978   0.00007   0.00092   0.00222   0.00314  -2.83664
    D8       -1.94387   0.00001  -0.00009   0.00130   0.00122  -1.94265
    D9        2.54955   0.00003   0.00023   0.00117   0.00140   2.55095
   D10        0.34948   0.00004  -0.00013   0.00181   0.00168   0.35116
   D11        0.39215  -0.00005   0.00194  -0.00792  -0.00597   0.38617
   D12       -2.74824  -0.00004   0.00183  -0.00744  -0.00562  -2.75385
   D13       -2.81025   0.00000   0.00330  -0.00738  -0.00408  -2.81433
   D14        0.33255   0.00001   0.00318  -0.00690  -0.00372   0.32883
   D15       -1.14693   0.00009   0.00124   0.00146   0.00271  -1.14423
   D16        0.63684   0.00004   0.00114   0.00183   0.00297   0.63981
   D17        2.84818   0.00002   0.00107   0.00122   0.00229   2.85047
   D18        1.92145   0.00005   0.00047   0.00065   0.00113   1.92258
   D19       -2.57796   0.00001   0.00037   0.00102   0.00139  -2.57657
   D20       -0.36662  -0.00001   0.00029   0.00041   0.00071  -0.36591
   D21       -1.16881   0.00004   0.00111   0.00159   0.00270  -1.16611
   D22        1.91503   0.00000   0.00082  -0.00098  -0.00016   1.91487
   D23        0.62198   0.00007   0.00094   0.00236   0.00330   0.62528
   D24       -2.57737   0.00003   0.00065  -0.00021   0.00044  -2.57693
   D25        2.83226   0.00000   0.00118   0.00073   0.00191   2.83417
   D26       -0.36709  -0.00004   0.00088  -0.00184  -0.00095  -0.36804
   D27        0.97602   0.00001  -0.00048  -0.00030  -0.00079   0.97523
   D28        3.00874   0.00001  -0.00046  -0.00034  -0.00080   3.00794
   D29       -1.06373   0.00002  -0.00049  -0.00025  -0.00074  -1.06446
   D30       -0.93448  -0.00004  -0.00027  -0.00095  -0.00123  -0.93571
   D31        1.09825  -0.00005  -0.00025  -0.00099  -0.00124   1.09701
   D32       -2.97422  -0.00004  -0.00028  -0.00090  -0.00118  -2.97540
   D33       -3.13306   0.00003  -0.00033   0.00010  -0.00023  -3.13329
   D34       -1.10034   0.00002  -0.00031   0.00006  -0.00024  -1.10058
   D35        1.11038   0.00003  -0.00033   0.00015  -0.00018   1.11020
   D36        0.00128  -0.00009  -0.00128  -0.00267  -0.00396  -0.00267
   D37        3.07882   0.00000   0.00007  -0.00169  -0.00161   3.07720
   D38       -3.07988  -0.00006  -0.00098   0.00001  -0.00097  -3.08085
   D39       -0.00235   0.00003   0.00037   0.00100   0.00137  -0.00097
   D40        1.14333   0.00009   0.00083   0.00204   0.00287   1.14620
   D41       -0.62565   0.00009   0.00116   0.00204   0.00320  -0.62245
   D42       -2.86774   0.00010   0.00101   0.00202   0.00303  -2.86471
   D43       -1.93710   0.00001  -0.00046   0.00111   0.00065  -1.93645
   D44        2.57710   0.00001  -0.00013   0.00110   0.00098   2.57808
   D45        0.33502   0.00002  -0.00028   0.00108   0.00081   0.33582
   D46       -0.96024  -0.00005  -0.00040  -0.00065  -0.00104  -0.96128
   D47       -2.98708  -0.00003  -0.00050  -0.00043  -0.00093  -2.98801
   D48        1.08119  -0.00003  -0.00034  -0.00080  -0.00114   1.08005
   D49        0.93681  -0.00003  -0.00046  -0.00051  -0.00098   0.93583
   D50       -1.09004  -0.00001  -0.00056  -0.00030  -0.00086  -1.09090
   D51        2.97824  -0.00001  -0.00041  -0.00067  -0.00108   2.97716
   D52       -3.12728   0.00000  -0.00031  -0.00009  -0.00040  -3.12768
   D53        1.12906   0.00002  -0.00040   0.00012  -0.00028   1.12878
   D54       -1.08584   0.00001  -0.00025  -0.00025  -0.00050  -1.08634
   D55       -3.13329   0.00000   0.00002   0.00015   0.00017  -3.13312
   D56        0.01951   0.00000   0.00002  -0.00013  -0.00011   0.01940
   D57        0.00712   0.00000   0.00013  -0.00031  -0.00018   0.00694
   D58       -3.12327  -0.00001   0.00013  -0.00059  -0.00046  -3.12373
   D59        3.12750  -0.00001  -0.00003  -0.00012  -0.00014   3.12736
   D60        0.00446   0.00000  -0.00018   0.00020   0.00002   0.00448
   D61       -0.01294   0.00000  -0.00014   0.00034   0.00020  -0.01273
   D62       -3.13598   0.00000  -0.00029   0.00065   0.00036  -3.13561
   D63        0.00102   0.00000  -0.00004   0.00010   0.00005   0.00107
   D64       -3.13739  -0.00001  -0.00002  -0.00024  -0.00026  -3.13765
   D65        3.13151   0.00001  -0.00004   0.00037   0.00033   3.13185
   D66       -0.00690   0.00000  -0.00002   0.00004   0.00002  -0.00688
   D67        0.01061   0.00000   0.00005  -0.00015  -0.00010   0.01051
   D68       -3.13157  -0.00001   0.00007  -0.00044  -0.00037  -3.13194
   D69        3.13382   0.00000   0.00019  -0.00045  -0.00025   3.13357
   D70       -0.00836  -0.00001   0.00022  -0.00074  -0.00052  -0.00888
   D71       -0.00214   0.00000   0.00005  -0.00008  -0.00003  -0.00217
   D72        3.13622   0.00000   0.00002  -0.00006  -0.00004   3.13618
   D73        3.14004   0.00001   0.00002   0.00021   0.00024   3.14028
   D74       -0.00479   0.00001   0.00000   0.00023   0.00023  -0.00455
   D75       -0.00361   0.00000  -0.00005   0.00010   0.00005  -0.00356
   D76        3.13478   0.00001  -0.00007   0.00044   0.00037   3.13515
   D77        3.14122   0.00000  -0.00003   0.00008   0.00006   3.14127
   D78       -0.00358   0.00001  -0.00004   0.00042   0.00038  -0.00320
         Item               Value     Threshold  Converged?
 Maximum Force            0.000730     0.000450     NO 
 RMS     Force            0.000093     0.000300     YES
 Maximum Displacement     0.018047     0.001800     NO 
 RMS     Displacement     0.003600     0.001200     NO 
 Predicted change in Energy=-2.923253D-06
 GradGradGradGradGradGradGradGradGradGradGradGradGradGradGradGradGradGrad

 Leave Link  103 at Fri Jan 31 17:28:08 2025, MaxMem=   134217728 cpu:         0.0
 (Enter /home/mkochman/programs/g09/l202.exe)
                          Input orientation:                          
 ---------------------------------------------------------------------
 Center     Atomic      Atomic             Coordinates (Angstroms)
 Number     Number       Type             X           Y           Z
 ---------------------------------------------------------------------
      1          6           0        0.126851    0.975624    0.988854
      2          6           0        0.060444    2.223943    0.457415
      3          6           0       -1.221925    0.775154    1.716495
      4          6           0       -2.323838    0.755265    0.647947
      5          6           0       -2.377332    1.975157    0.119411
      6          6           0       -1.313965    2.819133    0.834254
      7          6           0       -1.429176    2.213336    2.251816
      8          6           0        0.975458    2.898603   -0.382391
      9          7           0        1.699160    3.485542   -1.060601
     10          6           0        1.165998   -0.049347    0.893149
     11          6           0        2.497733    0.269970    0.578341
     12          6           0        0.847319   -1.398735    1.116330
     13          6           0        1.815344   -2.391505    1.014174
     14          6           0        3.128249   -2.057353    0.698604
     15          6           0        3.464337   -0.722546    0.483528
     16          1           0       -1.240088   -0.034150    2.442931
     17          1           0       -2.888231   -0.123543    0.361461
     18          1           0       -2.994108    2.324916   -0.698996
     19          1           0       -1.392789    3.898863    0.722561
     20          1           0       -2.411175    2.360558    2.706271
     21          1           0       -0.641569    2.544759    2.932836
     22          1           0        2.784162    1.300690    0.416094
     23          1           0       -0.170511   -1.681262    1.355630
     24          1           0        1.541585   -3.427571    1.182593
     25          1           0        3.885681   -2.830256    0.623477
     26          1           0        4.486403   -0.450592    0.242809
 ---------------------------------------------------------------------
                    Distance matrix (angstroms):
                    1          2          3          4          5
     1  C    0.000000
     2  C    1.358359   0.000000
     3  C    1.545589   2.308407   0.000000
     4  C    2.484079   2.806798   1.535058   0.000000
     5  C    2.833007   2.473639   2.307738   1.330545   0.000000
     6  C    2.344862   1.544428   2.228153   2.305234   1.534290
     7  C    2.355467   2.332157   1.548511   2.344949   2.345822
     8  C    2.509641   1.413397   3.707135   4.067044   3.513652
     9  N    3.601682   2.565423   4.857077   5.153451   4.504606
    10  C    1.462720   2.565143   2.657043   3.589774   4.153610
    11  C    2.507499   3.126182   3.922558   4.846432   5.185030
    12  C    2.484533   3.765254   3.060680   3.862038   4.772355
    13  C    3.766856   4.969106   4.443645   5.212400   6.119385
    14  C    4.276866   5.272484   5.289916   6.135033   6.848943
    15  C    3.778618   4.502107   5.071919   5.976113   6.444787
    16  H    2.236628   3.276071   1.087664   2.240459   3.275574
    17  H    3.269940   3.770223   2.328165   1.083013   2.173511
    18  H    3.796026   3.267686   3.372980   2.174240   1.082836
    19  H    3.305381   2.233281   3.282477   3.279424   2.243603
    20  H    3.362906   3.344386   2.215282   2.611760   2.615631
    21  H    2.613756   2.592963   2.224364   3.354554   3.354501
    22  H    2.737705   2.876238   4.244522   5.142267   5.213823
    23  H    2.698516   4.013821   2.696234   3.327807   4.446088
    24  H    4.628944   5.887212   5.058155   5.720442   6.758531
    25  H    5.361625   6.340737   6.346756   7.170403   7.910209
    26  H    4.647190   5.175743   6.021563   6.928031   7.280821
                    6          7          8          9         10
     6  C    0.000000
     7  C    1.545880   0.000000
     8  C    2.593839   3.631928   0.000000
     9  N    3.621257   4.730444   1.152480   0.000000
    10  C    3.792342   3.701437   3.217719   4.073922   0.000000
    11  C    4.592686   4.690182   3.185912   3.696451   1.405200
    12  C    4.747749   4.418010   4.552987   5.414870   1.404355
    13  C    6.080764   5.767428   5.535435   6.233608   2.433516
    14  C    6.597861   6.435944   5.510404   5.988387   2.814314
    15  C    5.958076   5.974338   4.478510   4.817487   2.429681
    16  H    3.276358   2.263509   4.635960   5.770801   2.862046
    17  H    3.370636   3.341151   4.961327   6.007654   4.089617
    18  H    2.327657   3.341969   4.023283   4.848152   5.047626
    19  H    1.088350   2.276169   2.798220   3.593140   4.707956
    20  H    2.217793   1.092028   4.615041   5.687685   4.678805
    21  H    2.220685   1.092681   3.705498   4.723518   3.762580
    22  H    4.390350   4.685618   2.542109   2.851567   2.160703
    23  H    4.672566   4.189902   5.030817   6.002475   2.159466
    24  H    6.877267   6.464401   6.541418   7.269654   3.411340
    25  H    7.680907   7.505798   6.503921   6.892481   3.899084
    26  H    6.684698   6.791664   4.892312   4.996074   3.407203
                   11         12         13         14         15
    11  C    0.000000
    12  C    2.407878   0.000000
    13  C    2.781916   1.390360   0.000000
    14  C    2.414217   2.410583   1.391029   0.000000
    15  C    1.388669   2.776050   2.405450   1.393170   0.000000
    16  H    4.188138   2.824754   4.115111   5.120390   5.142448
    17  H    5.404674   4.018740   5.262442   6.328610   6.381914
    18  H    6.001226   5.649561   6.950569   7.657729   7.238571
    19  H    5.322201   5.765213   7.067240   7.477758   6.708669
    20  H    5.744216   5.222832   6.580939   7.364365   6.997697
    21  H    4.535806   4.589948   5.838183   6.354743   5.790757
    22  H    1.082012   3.395377   3.863756   3.387427   2.135572
    23  H    3.395735   1.083081   2.136506   3.384515   3.858992
    24  H    3.866672   2.145360   1.084777   2.151568   3.391582
    25  H    3.397034   3.394672   2.152078   1.084770   2.153963
    26  H    2.141635   3.860693   3.390679   2.152676   1.084677
                   16         17         18         19         20
    16  H    0.000000
    17  H    2.656480   0.000000
    18  H    4.302730   2.670343   0.000000
    19  H    4.295530   4.306563   2.657510   0.000000
    20  H    2.678697   3.449127   3.454986   2.708984   0.000000
    21  H    2.692397   4.333508   4.332779   2.698748   1.793534
    22  H    4.699411   5.848715   5.973347   4.928626   5.775791
    23  H    2.244816   3.286466   5.314476   5.747394   4.814677
    24  H    4.565245   5.586960   7.563332   7.905619   7.172749
    25  H    6.115728   7.299371   8.698059   8.552959   8.422171
    26  H    6.148713   7.382836   8.034208   7.328904   7.845240
                   21         22         23         24         25
    21  H    0.000000
    22  H    4.429146   0.000000
    23  H    4.535276   4.301728   0.000000
    24  H    6.595319   4.948532   2.451695   0.000000
    25  H    7.397291   4.280312   4.278893   2.482777   0.000000
    26  H    6.519546   2.448396   4.943660   4.291567   2.483662
                   26
    26  H    0.000000
 Symmetry turned off by external request.
 Stoichiometry    C14H11N
 Framework group  C1[X(C14H11N)]
 Deg. of freedom    72
 Full point group                 C1      NOp   1
 Rotational constants (GHZ):      1.0891978      0.4812175      0.3653144
 Leave Link  202 at Fri Jan 31 17:28:08 2025, MaxMem=   134217728 cpu:         0.0
 (Enter /home/mkochman/programs/g09/l301.exe)
 Standard basis: STO-3G (5D, 7F)
 Ernie: Thresh=  0.10000D-02 Tol=  0.10000D-05 Strict=F.
    86 basis functions,   258 primitive gaussians,    86 cartesian basis functions
    51 alpha electrons       51 beta electrons
       nuclear repulsion energy       881.1202318058 Hartrees.
 IExCor=    0 DFT=F Ex=HF Corr=None ExCW=0 ScaHFX=  1.000000
 ScaDFX=  1.000000  1.000000  1.000000  1.000000 ScalE2=  1.000000  1.000000
 IRadAn=      0 IRanWt=     -1 IRanGd=            0 ICorTp=0 IEmpDi=  4
 NAtoms=   26 NActive=   26 NUniq=   26 SFac= 1.00D+00 NAtFMM=   60 NAOKFM=F Big=F
 Integral buffers will be    131072 words long.
 Raffenetti 1 integral format.
 Two-electron integral symmetry is turned off.
 Leave Link  301 at Fri Jan 31 17:28:09 2025, MaxMem=   134217728 cpu:         0.0
 (Enter /home/mkochman/programs/g09/l402.exe)
 External calculation of energy and first derivatives.
 Running external command "bash run_external.bash R"
         input file       "/home/mkochman/systems/Z_MRSF_fixed/A_opt_NBD/Gau-641295.EIn"
         output file      "/home/mkochman/systems/Z_MRSF_fixed/A_opt_NBD/Gau-641295.EOu"
         message file     "/home/mkochman/systems/Z_MRSF_fixed/A_opt_NBD/Gau-641295.EMs"
         fchk file        "/home/mkochman/systems/Z_MRSF_fixed/A_opt_NBD/Gau-641295.EFC"
         mat. el file     "/home/mkochman/systems/Z_MRSF_fixed/A_opt_NBD/Gau-641295.EUF"
 Recovered energy= -594.889047730     dipole=      0.000000000000      0.000000000000      0.000000000000
 Energy=    -594.889048     NIter=   0.
 Dipole moment=       0.000000       0.000000       0.000000
 Leave Link  402 at Fri Jan 31 17:33:33 2025, MaxMem=   134217728 cpu:         0.0
 (Enter /home/mkochman/programs/g09/l716.exe)
 Dipole        = 0.00000000D+00 0.00000000D+00 0.00000000D+00
 -------------------------------------------------------------------
 Center     Atomic                   Forces (Hartrees/Bohr)
 Number     Number              X              Y              Z
 -------------------------------------------------------------------
      1        6           0.000016430   -0.000309410    0.000265290
      2        6          -0.000132770    0.000411000   -0.000343420
      3        6          -0.000035890    0.000109960   -0.000067940
      4        6           0.000142050   -0.000088730   -0.000067180
      5        6          -0.000043030    0.000101440    0.000111040
      6        6           0.000079120   -0.000074580   -0.000040630
      7        6          -0.000010610   -0.000035880    0.000019650
      8        6           0.000211040   -0.000074750    0.000018160
      9        7          -0.000199080   -0.000083620    0.000108190
     10        6          -0.000008370   -0.000023560   -0.000036560
     11        6           0.000137410   -0.000001220   -0.000017250
     12        6          -0.000095440    0.000072240    0.000008620
     13        6           0.000144330   -0.000014730   -0.000038500
     14        6          -0.000142500   -0.000044230    0.000032400
     15        6          -0.000016930    0.000102040    0.000001650
     16        1           0.000006190   -0.000039690    0.000043360
     17        1          -0.000017760    0.000030300   -0.000041280
     18        1          -0.000025870   -0.000022710    0.000015780
     19        1          -0.000014000    0.000018860    0.000017320
     20        1           0.000014370   -0.000017340   -0.000026810
     21        1          -0.000007440   -0.000000610   -0.000038830
     22        1          -0.000028410   -0.000038800    0.000018520
     23        1           0.000010070    0.000025300    0.000007040
     24        1           0.000004630    0.000006570    0.000003190
     25        1           0.000008880    0.000007460   -0.000002930
     26        1          -0.000010770   -0.000021660    0.000001650
 -------------------------------------------------------------------
 Cartesian Forces:  Max     0.000411000 RMS     0.000099858
 Leave Link  716 at Fri Jan 31 17:33:33 2025, MaxMem=   134217728 cpu:         0.0
 (Enter /home/mkochman/programs/g09/l103.exe)

 GradGradGradGradGradGradGradGradGradGradGradGradGradGradGradGradGradGrad
 Berny optimization.
 Using GEDIIS/GDIIS optimizer.
 FormGI is forming the generalized inverse of G from B-inverse, IUseBI=4.
 Internal  Forces:  Max     0.000253298 RMS     0.000044782
 Search for a local minimum.
 Step number   6 out of a maximum of  156
 All quantities printed in internal units (Hartrees-Bohrs-Radians)
 RMS Force = .44782D-04 SwitMx=.10000D-02 MixMth= 2
 Mixed Optimization -- En-DIIS/RFO-DIIS
 Swapping is turned off.
 Update second derivatives using D2CorX and points    1    2    3    4    5
                                                      6
 DE= -2.02D-06 DEPred=-2.92D-06 R= 6.91D-01
 TightC=F SS=  1.41D+00  RLast= 1.65D-02 DXNew= 5.6066D-01 4.9374D-02
 Trust test= 6.91D-01 RLast= 1.65D-02 DXMaxT set to 3.33D-01
 ITU=  1  1  1  1  1  0
     Eigenvalues ---    0.00426   0.01006   0.01035   0.01438   0.01594
     Eigenvalues ---    0.01727   0.01814   0.02030   0.02082   0.02090
     Eigenvalues ---    0.02117   0.02121   0.02129   0.02147   0.02156
     Eigenvalues ---    0.02169   0.02438   0.04116   0.04528   0.04743
     Eigenvalues ---    0.04840   0.05019   0.05117   0.05952   0.06722
     Eigenvalues ---    0.07701   0.08235   0.09721   0.12637   0.14010
     Eigenvalues ---    0.15818   0.15930   0.15986   0.16000   0.16002
     Eigenvalues ---    0.16004   0.16080   0.18619   0.21876   0.22011
     Eigenvalues ---    0.22201   0.23581   0.23797   0.24082   0.24972
     Eigenvalues ---    0.26613   0.27291   0.28020   0.28525   0.29805
     Eigenvalues ---    0.34418   0.34458   0.34679   0.34898   0.35212
     Eigenvalues ---    0.35223   0.35254   0.35319   0.35500   0.35589
     Eigenvalues ---    0.35639   0.37615   0.41508   0.41786   0.42649
     Eigenvalues ---    0.45156   0.45652   0.46255   0.46478   0.46736
     Eigenvalues ---    0.53736   1.21456
 En-DIIS/RFO-DIIS IScMMF=        0 using points:     6    5    4    3    2
 RFO step:  Lambda=-6.11769309D-07.
 NNeg= 0 NP= 5 Switch=  2.50D-03 Rises=F DC=  7.16D-05 SmlDif=  1.00D-05
 RMS Error=  0.1034413620D-03 NUsed= 5 EDIIS=F
 DidBck=T Rises=F RFO-DIIS coefs:    0.72250    0.23786    0.01839    0.00323    0.01802
 Iteration  1 RMS(Cart)=  0.00074517 RMS(Int)=  0.00000043
 Iteration  2 RMS(Cart)=  0.00000047 RMS(Int)=  0.00000022
 ITry= 1 IFail=0 DXMaxC= 3.41D-03 DCOld= 1.00D+10 DXMaxT= 3.33D-01 DXLimC= 3.00D+00 Rises=F
 Variable       Old X    -DE/DX   Delta X   Delta X   Delta X     New X
                                 (Linear)    (Quad)   (Total)
    R1        2.56693   0.00025  -0.00005   0.00054   0.00049   2.56741
    R2        2.92074  -0.00009  -0.00014  -0.00015  -0.00029   2.92045
    R3        2.76414  -0.00004   0.00004  -0.00018  -0.00013   2.76401
    R4        2.91855  -0.00005  -0.00001  -0.00006  -0.00007   2.91848
    R5        2.67093  -0.00014   0.00012  -0.00050  -0.00038   2.67055
    R6        2.90084  -0.00002   0.00011  -0.00018  -0.00008   2.90076
    R7        2.92626  -0.00003   0.00009  -0.00027  -0.00019   2.92607
    R8        2.05539   0.00006   0.00001   0.00014   0.00015   2.05553
    R9        2.51437   0.00002  -0.00001   0.00001   0.00000   2.51436
   R10        2.04660  -0.00001   0.00001  -0.00004  -0.00003   2.04657
   R11        2.89939  -0.00005  -0.00002  -0.00016  -0.00018   2.89921
   R12        2.04626  -0.00001   0.00001  -0.00005  -0.00003   2.04623
   R13        2.92129   0.00001   0.00011  -0.00020  -0.00009   2.92120
   R14        2.05668   0.00002  -0.00001   0.00006   0.00005   2.05674
   R15        2.06363  -0.00003   0.00001  -0.00008  -0.00007   2.06356
   R16        2.06487  -0.00003   0.00001  -0.00009  -0.00008   2.06479
   R17        2.17787  -0.00023   0.00003  -0.00023  -0.00020   2.17767
   R18        2.65544   0.00005   0.00000   0.00006   0.00006   2.65551
   R19        2.65385  -0.00007   0.00000  -0.00014  -0.00014   2.65371
   R20        2.62420  -0.00008   0.00004  -0.00021  -0.00017   2.62403
   R21        2.04471  -0.00005   0.00000  -0.00011  -0.00011   2.04460
   R22        2.62740   0.00004   0.00000   0.00007   0.00007   2.62747
   R23        2.04673  -0.00001   0.00005  -0.00013  -0.00007   2.04666
   R24        2.62866  -0.00011   0.00006  -0.00029  -0.00024   2.62843
   R25        2.04993  -0.00001   0.00001  -0.00003  -0.00002   2.04991
   R26        2.63271   0.00004   0.00002   0.00002   0.00004   2.63275
   R27        2.04992   0.00000   0.00001  -0.00002  -0.00001   2.04991
   R28        2.04974  -0.00002   0.00001  -0.00006  -0.00005   2.04969
    A1        1.83457  -0.00001   0.00004  -0.00018  -0.00014   1.83443
    A2        2.28246   0.00002   0.00009  -0.00018  -0.00009   2.28237
    A3        2.16503  -0.00001  -0.00016   0.00036   0.00021   2.16523
    A4        1.87780  -0.00005  -0.00001   0.00004   0.00003   1.87783
    A5        2.26462  -0.00009  -0.00038   0.00003  -0.00035   2.26427
    A6        2.13784   0.00014   0.00041   0.00001   0.00043   2.13827
    A7        1.87590   0.00000   0.00001  -0.00001  -0.00001   1.87589
    A8        1.73056   0.00001  -0.00015   0.00001  -0.00015   1.73041
    A9        2.01033  -0.00003  -0.00018   0.00021   0.00003   2.01036
   A10        1.72804  -0.00001   0.00012   0.00007   0.00019   1.72823
   A11        2.03006   0.00002   0.00004   0.00005   0.00009   2.03014
   A12        2.04647   0.00000   0.00018  -0.00034  -0.00016   2.04631
   A13        1.86868   0.00000   0.00007  -0.00002   0.00005   1.86872
   A14        2.17576   0.00005   0.00005   0.00022   0.00027   2.17604
   A15        2.23691  -0.00005  -0.00008  -0.00017  -0.00025   2.23666
   A16        1.86648   0.00002  -0.00007   0.00008   0.00001   1.86649
   A17        2.23861  -0.00004  -0.00001  -0.00019  -0.00020   2.23840
   A18        2.17636   0.00002   0.00005   0.00010   0.00015   2.17652
   A19        1.86617   0.00001   0.00005   0.00010   0.00015   1.86632
   A20        1.71030   0.00002   0.00014  -0.00006   0.00008   1.71038
   A21        2.00616   0.00000   0.00007   0.00008   0.00015   2.00631
   A22        1.73151  -0.00004  -0.00009  -0.00024  -0.00032   1.73119
   A23        2.03500   0.00001  -0.00010   0.00022   0.00012   2.03511
   A24        2.06859   0.00000  -0.00004  -0.00017  -0.00021   2.06837
   A25        1.60778   0.00004  -0.00007   0.00021   0.00014   1.60792
   A26        1.97081  -0.00002   0.00004  -0.00012  -0.00008   1.97073
   A27        1.98307  -0.00001   0.00004  -0.00007  -0.00003   1.98303
   A28        1.97774  -0.00002  -0.00001  -0.00005  -0.00005   1.97768
   A29        1.98116  -0.00001   0.00000  -0.00015  -0.00015   1.98101
   A30        1.92614   0.00002  -0.00001   0.00016   0.00016   1.92630
   A31        2.12787   0.00007   0.00012  -0.00006   0.00006   2.12793
   A32        2.09635  -0.00010  -0.00019  -0.00003  -0.00023   2.09613
   A33        2.05896   0.00004   0.00007   0.00009   0.00016   2.05912
   A34        2.10896  -0.00003  -0.00006  -0.00003  -0.00008   2.10887
   A35        2.09548  -0.00001  -0.00006  -0.00002  -0.00008   2.09540
   A36        2.07870   0.00003   0.00011   0.00005   0.00016   2.07886
   A37        2.11346  -0.00003  -0.00001  -0.00012  -0.00014   2.11333
   A38        2.09325  -0.00001  -0.00011   0.00010  -0.00001   2.09324
   A39        2.07632   0.00004   0.00013   0.00003   0.00015   2.07647
   A40        2.09703   0.00000  -0.00003   0.00002  -0.00001   2.09702
   A41        2.08847   0.00000   0.00005  -0.00004   0.00001   2.08848
   A42        2.09768   0.00000  -0.00002   0.00002   0.00000   2.09769
   A43        2.08618   0.00003   0.00003   0.00011   0.00014   2.08632
   A44        2.09853  -0.00001  -0.00001   0.00000  -0.00001   2.09853
   A45        2.09846  -0.00003  -0.00002  -0.00011  -0.00013   2.09833
   A46        2.10171  -0.00001   0.00000  -0.00007  -0.00007   2.10164
   A47        2.08500   0.00002   0.00005   0.00009   0.00013   2.08513
   A48        2.09647  -0.00001  -0.00005  -0.00001  -0.00006   2.09641
   A49        3.17695   0.00014   0.00046   0.00156   0.00203   3.17897
   A50        3.15562  -0.00005  -0.00027  -0.00060  -0.00087   3.15475
    D1       -0.00238   0.00004   0.00091   0.00029   0.00119  -0.00118
    D2       -3.06190  -0.00001   0.00055  -0.00095  -0.00040  -3.06230
    D3        3.08866   0.00002   0.00040   0.00022   0.00062   3.08928
    D4        0.02913  -0.00003   0.00004  -0.00102  -0.00097   0.02816
    D5        1.15274  -0.00003  -0.00070  -0.00011  -0.00081   1.15193
    D6       -0.63685  -0.00002  -0.00077  -0.00019  -0.00096  -0.63781
    D7       -2.83664  -0.00002  -0.00079   0.00012  -0.00067  -2.83731
    D8       -1.94265  -0.00001  -0.00025  -0.00003  -0.00028  -1.94293
    D9        2.55095  -0.00001  -0.00032  -0.00011  -0.00043   2.55052
   D10        0.35116   0.00000  -0.00034   0.00020  -0.00014   0.35102
   D11        0.38617   0.00001   0.00315  -0.00294   0.00021   0.38638
   D12       -2.75385   0.00001   0.00295  -0.00304  -0.00010  -2.75395
   D13       -2.81433  -0.00001   0.00257  -0.00304  -0.00047  -2.81480
   D14        0.32883  -0.00002   0.00236  -0.00314  -0.00078   0.32805
   D15       -1.14423  -0.00002  -0.00068  -0.00007  -0.00075  -1.14498
   D16        0.63981  -0.00005  -0.00071  -0.00032  -0.00103   0.63878
   D17        2.85047  -0.00004  -0.00064  -0.00052  -0.00116   2.84931
   D18        1.92258   0.00001  -0.00040   0.00106   0.00066   1.92324
   D19       -2.57657  -0.00002  -0.00043   0.00081   0.00038  -2.57619
   D20       -0.36591   0.00000  -0.00036   0.00061   0.00025  -0.36566
   D21       -1.16611  -0.00007  -0.00060  -0.00068  -0.00128  -1.16739
   D22        1.91487  -0.00002   0.00002  -0.00015  -0.00012   1.91474
   D23        0.62528  -0.00006  -0.00072  -0.00065  -0.00137   0.62390
   D24       -2.57693  -0.00001  -0.00009  -0.00012  -0.00021  -2.57714
   D25        2.83417  -0.00005  -0.00039  -0.00101  -0.00139   2.83278
   D26       -0.36804   0.00000   0.00024  -0.00047  -0.00023  -0.36827
   D27        0.97523   0.00002   0.00024   0.00019   0.00042   0.97565
   D28        3.00794   0.00001   0.00021   0.00021   0.00041   3.00835
   D29       -1.06446   0.00002   0.00026   0.00027   0.00053  -1.06393
   D30       -0.93571   0.00002   0.00024   0.00018   0.00042  -0.93528
   D31        1.09701   0.00001   0.00021   0.00020   0.00041   1.09742
   D32       -2.97540   0.00001   0.00026   0.00027   0.00053  -2.97487
   D33       -3.13329   0.00000   0.00000   0.00026   0.00026  -3.13303
   D34       -1.10058  -0.00001  -0.00003   0.00028   0.00025  -1.10033
   D35        1.11020   0.00000   0.00002   0.00035   0.00037   1.11057
   D36       -0.00267   0.00006   0.00092   0.00071   0.00163  -0.00104
   D37        3.07720   0.00005   0.00034   0.00063   0.00098   3.07818
   D38       -3.08085   0.00000   0.00026   0.00013   0.00039  -3.08046
   D39       -0.00097  -0.00001  -0.00032   0.00005  -0.00026  -0.00123
   D40        1.14620  -0.00002  -0.00066  -0.00059  -0.00125   1.14495
   D41       -0.62245  -0.00003  -0.00079  -0.00047  -0.00126  -0.62371
   D42       -2.86471  -0.00001  -0.00060  -0.00021  -0.00081  -2.86552
   D43       -1.93645  -0.00001  -0.00010  -0.00051  -0.00061  -1.93706
   D44        2.57808  -0.00001  -0.00023  -0.00039  -0.00062   2.57746
   D45        0.33582   0.00001  -0.00005  -0.00012  -0.00017   0.33565
   D46       -0.96128   0.00000   0.00021   0.00006   0.00027  -0.96101
   D47       -2.98801   0.00000   0.00020   0.00011   0.00031  -2.98770
   D48        1.08005   0.00001   0.00022   0.00005   0.00027   1.08032
   D49        0.93583   0.00001   0.00027   0.00010   0.00038   0.93621
   D50       -1.09090   0.00001   0.00026   0.00015   0.00041  -1.09048
   D51        2.97716   0.00001   0.00028   0.00009   0.00037   2.97754
   D52       -3.12768  -0.00002   0.00005   0.00009   0.00014  -3.12754
   D53        1.12878  -0.00001   0.00004   0.00014   0.00017   1.12896
   D54       -1.08634  -0.00001   0.00005   0.00008   0.00013  -1.08621
   D55       -3.13312   0.00000  -0.00006   0.00004  -0.00002  -3.13313
   D56        0.01940   0.00000   0.00005  -0.00012  -0.00007   0.01932
   D57        0.00694   0.00001   0.00014   0.00014   0.00029   0.00723
   D58       -3.12373   0.00001   0.00025  -0.00002   0.00023  -3.12350
   D59        3.12736   0.00000   0.00002   0.00001   0.00003   3.12739
   D60        0.00448   0.00000   0.00001  -0.00011  -0.00009   0.00438
   D61       -0.01273  -0.00001  -0.00017  -0.00009  -0.00027  -0.01300
   D62       -3.13561  -0.00001  -0.00018  -0.00021  -0.00039  -3.13600
   D63        0.00107   0.00000  -0.00002  -0.00008  -0.00010   0.00097
   D64       -3.13765   0.00000   0.00006  -0.00026  -0.00020  -3.13785
   D65        3.13185   0.00000  -0.00013   0.00008  -0.00005   3.13180
   D66       -0.00688   0.00000  -0.00005  -0.00009  -0.00014  -0.00702
   D67        0.01051   0.00000   0.00009  -0.00003   0.00006   0.01057
   D68       -3.13194   0.00000   0.00012  -0.00025  -0.00013  -3.13207
   D69        3.13357   0.00001   0.00009   0.00009   0.00018   3.13375
   D70       -0.00888   0.00000   0.00012  -0.00013  -0.00001  -0.00889
   D71       -0.00217   0.00000   0.00003   0.00010   0.00013  -0.00204
   D72        3.13618   0.00000  -0.00001   0.00001  -0.00001   3.13617
   D73        3.14028   0.00001   0.00000   0.00032   0.00032   3.14060
   D74       -0.00455   0.00000  -0.00004   0.00023   0.00019  -0.00437
   D75       -0.00356   0.00000  -0.00007  -0.00004  -0.00011  -0.00367
   D76        3.13515   0.00000  -0.00015   0.00013  -0.00001   3.13514
   D77        3.14127   0.00000  -0.00002   0.00005   0.00003   3.14130
   D78       -0.00320   0.00000  -0.00010   0.00023   0.00013  -0.00308
         Item               Value     Threshold  Converged?
 Maximum Force            0.000253     0.000450     YES
 RMS     Force            0.000045     0.000300     YES
 Maximum Displacement     0.003408     0.001800     NO 
 RMS     Displacement     0.000745     0.001200     YES
 Predicted change in Energy=-8.325422D-07
 GradGradGradGradGradGradGradGradGradGradGradGradGradGradGradGradGradGrad

 Leave Link  103 at Fri Jan 31 17:33:33 2025, MaxMem=   134217728 cpu:         0.0
 (Enter /home/mkochman/programs/g09/l202.exe)
                          Input orientation:                          
 ---------------------------------------------------------------------
 Center     Atomic      Atomic             Coordinates (Angstroms)
 Number     Number       Type             X           Y           Z
 ---------------------------------------------------------------------
      1          6           0        0.126863    0.975294    0.988719
      2          6           0        0.060241    2.223677    0.456798
      3          6           0       -1.222040    0.774822    1.715795
      4          6           0       -2.323589    0.755527    0.646917
      5          6           0       -2.377837    1.976042    0.119899
      6          6           0       -1.313759    2.819232    0.834410
      7          6           0       -1.428879    2.212759    2.251641
      8          6           0        0.975713    2.898058   -0.382390
      9          7           0        1.697875    3.485974   -1.061211
     10          6           0        1.166115   -0.049477    0.893092
     11          6           0        2.497838    0.269927    0.578175
     12          6           0        0.847446   -1.398695    1.116861
     13          6           0        1.815567   -2.391438    1.014846
     14          6           0        3.128260   -2.057281    0.698955
     15          6           0        3.464392   -0.722523    0.483506
     16          1           0       -1.240570   -0.034711    2.442084
     17          1           0       -2.888121   -0.122922    0.359658
     18          1           0       -2.995313    2.326369   -0.697713
     19          1           0       -1.392273    3.899094    0.723516
     20          1           0       -2.410772    2.359949    2.706241
     21          1           0       -0.641062    2.543747    2.932564
     22          1           0        2.784055    1.300615    0.415732
     23          1           0       -0.170289   -1.681052    1.356594
     24          1           0        1.541983   -3.427446    1.183823
     25          1           0        3.885753   -2.830131    0.623944
     26          1           0        4.486421   -0.450757    0.242538
 ---------------------------------------------------------------------
                    Distance matrix (angstroms):
                    1          2          3          4          5
     1  C    0.000000
     2  C    1.358616   0.000000
     3  C    1.545435   2.308354   0.000000
     4  C    2.483917   2.806110   1.535018   0.000000
     5  C    2.833702   2.473671   2.307743   1.330544   0.000000
     6  C    2.345061   1.544393   2.228197   2.305165   1.534196
     7  C    2.355129   2.332179   1.548412   2.345031   2.345396
     8  C    2.509483   1.413194   3.706836   4.066363   3.514073
     9  N    3.601917   2.565072   4.856750   5.152205   4.504037
    10  C    1.462650   2.565257   2.656990   3.589800   4.154534
    11  C    2.507511   3.126300   3.922575   4.846307   5.185851
    12  C    2.484247   3.765230   3.060338   3.862251   4.773388
    13  C    3.766601   4.969092   4.443375   5.212616   6.120494
    14  C    4.276547   5.272380   5.289601   6.134921   6.849825
    15  C    3.778481   4.502117   5.071807   5.975957   6.445627
    16  H    2.236572   3.276245   1.087742   2.240542   3.275522
    17  H    3.269851   3.769456   2.328277   1.082999   2.173367
    18  H    3.797030   3.268004   3.372953   2.174117   1.082818
    19  H    3.305558   2.233373   3.282480   3.279517   2.243618
    20  H    3.362551   3.344319   2.215107   2.612008   2.614887
    21  H    2.613100   2.593007   2.224221   3.354520   3.354066
    22  H    2.737666   2.876264   4.244458   5.141847   5.214293
    23  H    2.698111   4.013687   2.695648   3.328251   4.447135
    24  H    4.628687   5.887216   5.057852   5.720854   6.759778
    25  H    5.361303   6.340620   6.346446   7.170314   7.911127
    26  H    4.647165   5.175865   6.021549   6.927833   7.281650
                    6          7          8          9         10
     6  C    0.000000
     7  C    1.545835   0.000000
     8  C    2.593935   3.631779   0.000000
     9  N    3.620479   4.729975   1.152372   0.000000
    10  C    3.792454   3.700995   3.217308   4.074492   0.000000
    11  C    4.592698   4.689797   3.185376   3.697362   1.405233
    12  C    4.747788   4.417237   4.552614   5.415461   1.404283
    13  C    6.080815   5.766691   5.535015   6.234407   2.433391
    14  C    6.597746   6.435185   5.509823   5.989313   2.814068
    15  C    5.958010   5.973801   4.477936   4.818525   2.429574
    16  H    3.276425   2.263372   4.635806   5.770854   2.862119
    17  H    3.370501   3.341316   4.960461   6.006194   4.089838
    18  H    2.327647   3.341453   4.024339   4.847972   5.049038
    19  H    1.088378   2.276012   2.798653   3.592344   4.708006
    20  H    2.217686   1.091989   4.614920   5.687057   4.678351
    21  H    2.220509   1.092641   3.705188   4.723204   3.761668
    22  H    4.390167   4.685231   2.541441   2.852532   2.160637
    23  H    4.672553   4.188905   5.030470   6.002831   2.159362
    24  H    6.877378   6.463604   6.541077   7.270479   3.411227
    25  H    7.680789   7.505029   6.503322   6.893457   3.898834
    26  H    6.684700   6.791288   4.891847   4.997359   3.407151
                   11         12         13         14         15
    11  C    0.000000
    12  C    2.407961   0.000000
    13  C    2.781913   1.390397   0.000000
    14  C    2.414108   2.410497   1.390903   0.000000
    15  C    1.388577   2.776104   2.405457   1.393191   0.000000
    16  H    4.188395   2.824266   4.114746   5.120153   5.142546
    17  H    5.404686   4.019379   5.263089   6.328800   6.381949
    18  H    6.002629   5.651157   6.952346   7.659322   7.240083
    19  H    5.322118   5.765209   7.067241   7.477582   6.708513
    20  H    5.743806   5.222023   6.580155   7.363559   6.997124
    21  H    4.534986   4.588604   5.836841   6.353445   5.789746
    22  H    1.081955   3.395337   3.863698   3.387353   2.135543
    23  H    3.395756   1.083043   2.136601   3.384445   3.859011
    24  H    3.866657   2.145389   1.084765   2.151447   3.391564
    25  H    3.396876   3.394597   2.151959   1.084767   2.153899
    26  H    2.141611   3.860721   3.390599   2.152634   1.084650
                   16         17         18         19         20
    16  H    0.000000
    17  H    2.656822   0.000000
    18  H    4.302574   2.669935   0.000000
    19  H    4.295499   4.306573   2.657648   0.000000
    20  H    2.678349   3.449488   3.453942   2.708783   0.000000
    21  H    2.692290   4.333618   4.332281   2.698365   1.793565
    22  H    4.699660   5.848349   5.974364   4.928340   5.775366
    23  H    2.243708   3.287591   5.316047   5.747352   4.813626
    24  H    4.564698   5.587928   7.565290   7.905690   7.171888
    25  H    6.115488   7.299602   8.699732   8.552774   8.421350
    26  H    6.148944   7.382754   8.035722   7.328819   7.844818
                   21         22         23         24         25
    21  H    0.000000
    22  H    4.428459   0.000000
    23  H    4.533678   4.301594   0.000000
    24  H    6.593855   4.948462   2.451860   0.000000
    25  H    7.395969   4.280206   4.278860   2.482642   0.000000
    26  H    6.518771   2.448540   4.943652   4.291434   2.483484
                   26
    26  H    0.000000
 Symmetry turned off by external request.
 Stoichiometry    C14H11N
 Framework group  C1[X(C14H11N)]
 Deg. of freedom    72
 Full point group                 C1      NOp   1
 Rotational constants (GHZ):      1.0893770      0.4811973      0.3653117
 Leave Link  202 at Fri Jan 31 17:33:33 2025, MaxMem=   134217728 cpu:         0.0
 (Enter /home/mkochman/programs/g09/l301.exe)
 Standard basis: STO-3G (5D, 7F)
 Ernie: Thresh=  0.10000D-02 Tol=  0.10000D-05 Strict=F.
    86 basis functions,   258 primitive gaussians,    86 cartesian basis functions
    51 alpha electrons       51 beta electrons
       nuclear repulsion energy       881.1402056801 Hartrees.
 IExCor=    0 DFT=F Ex=HF Corr=None ExCW=0 ScaHFX=  1.000000
 ScaDFX=  1.000000  1.000000  1.000000  1.000000 ScalE2=  1.000000  1.000000
 IRadAn=      0 IRanWt=     -1 IRanGd=            0 ICorTp=0 IEmpDi=  4
 NAtoms=   26 NActive=   26 NUniq=   26 SFac= 1.00D+00 NAtFMM=   60 NAOKFM=F Big=F
 Integral buffers will be    131072 words long.
 Raffenetti 1 integral format.
 Two-electron integral symmetry is turned off.
 Leave Link  301 at Fri Jan 31 17:33:33 2025, MaxMem=   134217728 cpu:         0.0
 (Enter /home/mkochman/programs/g09/l402.exe)
 External calculation of energy and first derivatives.
 Running external command "bash run_external.bash R"
         input file       "/home/mkochman/systems/Z_MRSF_fixed/A_opt_NBD/Gau-641295.EIn"
         output file      "/home/mkochman/systems/Z_MRSF_fixed/A_opt_NBD/Gau-641295.EOu"
         message file     "/home/mkochman/systems/Z_MRSF_fixed/A_opt_NBD/Gau-641295.EMs"
         fchk file        "/home/mkochman/systems/Z_MRSF_fixed/A_opt_NBD/Gau-641295.EFC"
         mat. el file     "/home/mkochman/systems/Z_MRSF_fixed/A_opt_NBD/Gau-641295.EUF"
 Recovered energy= -594.889048720     dipole=      0.000000000000      0.000000000000      0.000000000000
 Energy=    -594.889049     NIter=   0.
 Dipole moment=       0.000000       0.000000       0.000000
 Leave Link  402 at Fri Jan 31 17:38:35 2025, MaxMem=   134217728 cpu:         0.0
 (Enter /home/mkochman/programs/g09/l716.exe)
 Dipole        = 0.00000000D+00 0.00000000D+00 0.00000000D+00
 -------------------------------------------------------------------
 Center     Atomic                   Forces (Hartrees/Bohr)
 Number     Number              X              Y              Z
 -------------------------------------------------------------------
      1        6          -0.000029110   -0.000069430    0.000049050
      2        6          -0.000033460    0.000101400   -0.000020620
      3        6           0.000026280    0.000013200   -0.000026510
      4        6           0.000004550   -0.000027510    0.000027820
      5        6           0.000020090    0.000029010   -0.000025250
      6        6           0.000018860   -0.000033870   -0.000016790
      7        6          -0.000008280   -0.000008470    0.000038990
      8        6          -0.000070880   -0.000027580   -0.000000100
      9        7           0.000069710    0.000019450   -0.000022870
     10        6          -0.000024930    0.000010680   -0.000000460
     11        6           0.000070620   -0.000010820   -0.000018360
     12        6          -0.000029660    0.000029560   -0.000004600
     13        6           0.000047320   -0.000024460   -0.000004110
     14        6          -0.000036480   -0.000046070    0.000017110
     15        6          -0.000007940    0.000063880   -0.000008500
     16        1          -0.000002460   -0.000006810   -0.000002870
     17        1          -0.000012980    0.000010120   -0.000020700
     18        1          -0.000013330   -0.000014360   -0.000010350
     19        1          -0.000003010   -0.000003440   -0.000000820
     20        1          -0.000003640   -0.000000860   -0.000004960
     21        1           0.000000530   -0.000000240   -0.000001710
     22        1          -0.000006480   -0.000002360    0.000008530
     23        1          -0.000005250    0.000006020    0.000001990
     24        1          -0.000000060   -0.000003780   -0.000003350
     25        1           0.000008760    0.000000230   -0.000003620
     26        1           0.000006510   -0.000009520    0.000003350
 -------------------------------------------------------------------
 Cartesian Forces:  Max     0.000101400 RMS     0.000027833
 Leave Link  716 at Fri Jan 31 17:38:35 2025, MaxMem=   134217728 cpu:         0.0
 (Enter /home/mkochman/programs/g09/l103.exe)

 GradGradGradGradGradGradGradGradGradGradGradGradGradGradGradGradGradGrad
 Berny optimization.
 Using GEDIIS/GDIIS optimizer.
 FormGI is forming the generalized inverse of G from B-inverse, IUseBI=4.
 Internal  Forces:  Max     0.000069906 RMS     0.000015038
 Search for a local minimum.
 Step number   7 out of a maximum of  156
 All quantities printed in internal units (Hartrees-Bohrs-Radians)
 RMS Force = .15038D-04 SwitMx=.10000D-02 MixMth= 2
 Mixed Optimization -- En-DIIS/RFO-DIIS
 Swapping is turned off.
 Update second derivatives using D2CorX and points    1    2    3    4    5
                                                      6    7
 DE= -9.90D-07 DEPred=-8.33D-07 R= 1.19D+00
 Trust test= 1.19D+00 RLast= 5.79D-03 DXMaxT set to 3.33D-01
 ITU=  0  1  1  1  1  1  0
     Eigenvalues ---    0.00508   0.01010   0.01042   0.01438   0.01595
     Eigenvalues ---    0.01725   0.01812   0.02026   0.02083   0.02093
     Eigenvalues ---    0.02110   0.02120   0.02130   0.02147   0.02156
     Eigenvalues ---    0.02170   0.02483   0.04132   0.04539   0.04748
     Eigenvalues ---    0.04910   0.05028   0.05117   0.05936   0.06726
     Eigenvalues ---    0.07848   0.09662   0.09799   0.12671   0.14036
     Eigenvalues ---    0.15075   0.15923   0.15930   0.15999   0.16001
     Eigenvalues ---    0.16004   0.16065   0.18639   0.21140   0.22025
     Eigenvalues ---    0.22094   0.23569   0.23779   0.24082   0.24765
     Eigenvalues ---    0.26610   0.27255   0.27906   0.28537   0.29580
     Eigenvalues ---    0.34419   0.34454   0.34649   0.34775   0.35193
     Eigenvalues ---    0.35218   0.35266   0.35327   0.35458   0.35589
     Eigenvalues ---    0.35662   0.37573   0.40088   0.41545   0.42018
     Eigenvalues ---    0.44175   0.45246   0.46087   0.46480   0.47239
     Eigenvalues ---    0.53588   1.23547
 En-DIIS/RFO-DIIS IScMMF=        0 using points:     7    6    5    4    3
 RFO step:  Lambda=-7.39285862D-08.
 NNeg= 0 NP= 5 Switch=  2.50D-03 Rises=F DC=  1.88D-05 SmlDif=  1.00D-05
 RMS Error=  0.3583210086D-04 NUsed= 5 EDIIS=F
 DidBck=F Rises=F RFO-DIIS coefs:    0.89517    0.07612    0.00799   -0.01713    0.03785
 Iteration  1 RMS(Cart)=  0.00064549 RMS(Int)=  0.00000023
 Iteration  2 RMS(Cart)=  0.00000024 RMS(Int)=  0.00000017
 ITry= 1 IFail=0 DXMaxC= 2.88D-03 DCOld= 1.00D+10 DXMaxT= 3.33D-01 DXLimC= 3.00D+00 Rises=F
 Variable       Old X    -DE/DX   Delta X   Delta X   Delta X     New X
                                 (Linear)    (Quad)   (Total)
    R1        2.56741   0.00006  -0.00004   0.00023   0.00019   2.56760
    R2        2.92045  -0.00003  -0.00003  -0.00010  -0.00012   2.92033
    R3        2.76401   0.00001  -0.00001   0.00002   0.00001   2.76402
    R4        2.91848  -0.00003  -0.00003  -0.00010  -0.00014   2.91834
    R5        2.67055   0.00001   0.00003  -0.00004  -0.00001   2.67053
    R6        2.90076   0.00000   0.00001  -0.00001   0.00000   2.90076
    R7        2.92607   0.00001   0.00003  -0.00004  -0.00002   2.92606
    R8        2.05553   0.00000   0.00001   0.00003   0.00004   2.05557
    R9        2.51436   0.00001   0.00000   0.00002   0.00002   2.51438
   R10        2.04657   0.00000   0.00000   0.00000   0.00000   2.04658
   R11        2.89921   0.00000   0.00000  -0.00002  -0.00002   2.89919
   R12        2.04623   0.00001   0.00000   0.00002   0.00002   2.04625
   R13        2.92120   0.00003   0.00004   0.00008   0.00012   2.92133
   R14        2.05674   0.00000   0.00000   0.00000   0.00000   2.05674
   R15        2.06356   0.00000   0.00000   0.00000  -0.00001   2.06355
   R16        2.06479   0.00000  -0.00001   0.00000   0.00000   2.06479
   R17        2.17767   0.00007  -0.00003   0.00007   0.00003   2.17770
   R18        2.65551   0.00005  -0.00003   0.00013   0.00011   2.65561
   R19        2.65371   0.00000   0.00000  -0.00002  -0.00002   2.65369
   R20        2.62403  -0.00001   0.00000  -0.00004  -0.00004   2.62399
   R21        2.04460  -0.00001   0.00002  -0.00004  -0.00003   2.04457
   R22        2.62747   0.00004  -0.00001   0.00010   0.00009   2.62756
   R23        2.04666   0.00000   0.00001   0.00000   0.00001   2.04667
   R24        2.62843  -0.00002   0.00002  -0.00008  -0.00006   2.62836
   R25        2.04991   0.00000   0.00000   0.00001   0.00001   2.04992
   R26        2.63275   0.00005   0.00000   0.00010   0.00010   2.63285
   R27        2.04991   0.00001   0.00000   0.00002   0.00002   2.04993
   R28        2.04969   0.00000   0.00000   0.00000   0.00000   2.04969
    A1        1.83443   0.00000   0.00006  -0.00003   0.00004   1.83446
    A2        2.28237   0.00001  -0.00006   0.00006   0.00000   2.28237
    A3        2.16523  -0.00001   0.00000  -0.00005  -0.00004   2.16519
    A4        1.87783  -0.00001  -0.00001  -0.00007  -0.00008   1.87775
    A5        2.26427  -0.00003  -0.00017  -0.00012  -0.00029   2.26398
    A6        2.13827   0.00004   0.00018   0.00017   0.00035   2.13862
    A7        1.87589   0.00000   0.00002   0.00003   0.00005   1.87595
    A8        1.73041   0.00001  -0.00006   0.00004  -0.00002   1.73040
    A9        2.01036   0.00000  -0.00003  -0.00001  -0.00004   2.01032
   A10        1.72823   0.00000  -0.00005   0.00005   0.00001   1.72824
   A11        2.03014   0.00000   0.00002  -0.00004  -0.00002   2.03012
   A12        2.04631   0.00000   0.00008  -0.00006   0.00003   2.04633
   A13        1.86872   0.00000   0.00002  -0.00002   0.00000   1.86873
   A14        2.17604   0.00002   0.00001   0.00018   0.00018   2.17622
   A15        2.23666  -0.00003  -0.00002  -0.00017  -0.00019   2.23647
   A16        1.86649   0.00000   0.00001  -0.00002  -0.00001   1.86648
   A17        2.23840  -0.00002  -0.00001  -0.00012  -0.00013   2.23827
   A18        2.17652   0.00002   0.00000   0.00015   0.00016   2.17667
   A19        1.86632   0.00000  -0.00001  -0.00001  -0.00002   1.86630
   A20        1.71038   0.00001   0.00001   0.00003   0.00004   1.71042
   A21        2.00631   0.00000   0.00003   0.00000   0.00003   2.00634
   A22        1.73119   0.00000  -0.00004   0.00008   0.00004   1.73123
   A23        2.03511   0.00000  -0.00001  -0.00001  -0.00001   2.03510
   A24        2.06837   0.00000   0.00000  -0.00008  -0.00007   2.06830
   A25        1.60792   0.00000   0.00003  -0.00007  -0.00004   1.60788
   A26        1.97073   0.00000   0.00000   0.00001   0.00001   1.97074
   A27        1.98303   0.00000   0.00000   0.00001   0.00001   1.98304
   A28        1.97768   0.00000  -0.00001  -0.00001  -0.00002   1.97767
   A29        1.98101   0.00000  -0.00001  -0.00001  -0.00002   1.98099
   A30        1.92630   0.00000   0.00000   0.00005   0.00005   1.92634
   A31        2.12793   0.00005  -0.00003   0.00021   0.00018   2.12812
   A32        2.09613  -0.00004  -0.00001  -0.00021  -0.00022   2.09591
   A33        2.05912   0.00000   0.00004   0.00000   0.00004   2.05916
   A34        2.10887   0.00000  -0.00002  -0.00002  -0.00005   2.10883
   A35        2.09540   0.00000  -0.00004  -0.00002  -0.00006   2.09534
   A36        2.07886   0.00001   0.00007   0.00004   0.00011   2.07896
   A37        2.11333   0.00001  -0.00002   0.00001  -0.00001   2.11332
   A38        2.09324  -0.00001  -0.00003  -0.00005  -0.00008   2.09316
   A39        2.07647   0.00000   0.00005   0.00004   0.00009   2.07656
   A40        2.09702   0.00000  -0.00001  -0.00002  -0.00003   2.09699
   A41        2.08848   0.00000   0.00002   0.00001   0.00003   2.08851
   A42        2.09769   0.00000  -0.00001   0.00001   0.00000   2.09769
   A43        2.08632   0.00000   0.00002   0.00003   0.00005   2.08637
   A44        2.09853   0.00000   0.00000   0.00003   0.00002   2.09855
   A45        2.09833  -0.00001  -0.00001  -0.00006  -0.00007   2.09826
   A46        2.10164   0.00000  -0.00001   0.00000   0.00000   2.10164
   A47        2.08513   0.00001   0.00002   0.00008   0.00010   2.08523
   A48        2.09641  -0.00001  -0.00001  -0.00008  -0.00009   2.09631
   A49        3.17897  -0.00007  -0.00051  -0.00031  -0.00082   3.17815
   A50        3.15475   0.00003   0.00033  -0.00003   0.00030   3.15505
    D1       -0.00118   0.00000   0.00008  -0.00002   0.00007  -0.00112
    D2       -3.06230   0.00000   0.00002   0.00022   0.00024  -3.06207
    D3        3.08928   0.00000   0.00014  -0.00033  -0.00019   3.08909
    D4        0.02816   0.00000   0.00007  -0.00009  -0.00002   0.02814
    D5        1.15193   0.00000  -0.00012   0.00003  -0.00008   1.15184
    D6       -0.63781  -0.00001  -0.00005  -0.00005  -0.00010  -0.63791
    D7       -2.83731   0.00000  -0.00010   0.00000  -0.00010  -2.83741
    D8       -1.94293   0.00000  -0.00017   0.00031   0.00015  -1.94278
    D9        2.55052   0.00000  -0.00010   0.00023   0.00013   2.55065
   D10        0.35102   0.00000  -0.00015   0.00028   0.00013   0.35115
   D11        0.38638   0.00001   0.00097   0.00019   0.00115   0.38754
   D12       -2.75395   0.00000   0.00101   0.00001   0.00102  -2.75293
   D13       -2.81480   0.00000   0.00103  -0.00017   0.00086  -2.81394
   D14        0.32805   0.00000   0.00108  -0.00035   0.00073   0.32878
   D15       -1.14498   0.00000  -0.00005  -0.00005  -0.00010  -1.14508
   D16        0.63878   0.00000  -0.00009   0.00004  -0.00004   0.63874
   D17        2.84931   0.00000  -0.00006  -0.00003  -0.00008   2.84922
   D18        1.92324  -0.00001   0.00000  -0.00029  -0.00029   1.92295
   D19       -2.57619  -0.00001  -0.00004  -0.00019  -0.00023  -2.57642
   D20       -0.36566   0.00000  -0.00001  -0.00026  -0.00027  -0.36593
   D21       -1.16739   0.00000   0.00009   0.00006   0.00015  -1.16724
   D22        1.91474   0.00000   0.00019  -0.00008   0.00011   1.91486
   D23        0.62390   0.00001   0.00002   0.00013   0.00015   0.62405
   D24       -2.57714   0.00000   0.00012  -0.00001   0.00011  -2.57703
   D25        2.83278   0.00000   0.00010   0.00008   0.00018   2.83295
   D26       -0.36827   0.00000   0.00020  -0.00006   0.00014  -0.36813
   D27        0.97565   0.00000  -0.00002   0.00005   0.00003   0.97569
   D28        3.00835   0.00000  -0.00001   0.00002   0.00000   3.00835
   D29       -1.06393   0.00000  -0.00002   0.00009   0.00008  -1.06386
   D30       -0.93528   0.00000  -0.00002  -0.00001  -0.00002  -0.93530
   D31        1.09742   0.00000  -0.00001  -0.00004  -0.00005   1.09736
   D32       -2.97487   0.00000  -0.00001   0.00004   0.00002  -2.97485
   D33       -3.13303   0.00000  -0.00006   0.00004  -0.00002  -3.13304
   D34       -1.10033   0.00000  -0.00005   0.00000  -0.00005  -1.10038
   D35        1.11057   0.00000  -0.00006   0.00008   0.00003   1.11060
   D36       -0.00104   0.00000  -0.00001  -0.00014  -0.00015  -0.00119
   D37        3.07818   0.00000   0.00009  -0.00001   0.00008   3.07826
   D38       -3.08046   0.00000  -0.00012  -0.00001  -0.00013  -3.08059
   D39       -0.00123   0.00000  -0.00002   0.00012   0.00010  -0.00113
   D40        1.14495   0.00001   0.00000   0.00018   0.00019   1.14514
   D41       -0.62371   0.00000   0.00001   0.00012   0.00013  -0.62357
   D42       -2.86552   0.00000   0.00004   0.00016   0.00020  -2.86532
   D43       -1.93706   0.00001  -0.00009   0.00007  -0.00002  -1.93708
   D44        2.57746   0.00000  -0.00009   0.00001  -0.00007   2.57739
   D45        0.33565   0.00000  -0.00006   0.00005  -0.00001   0.33564
   D46       -0.96101   0.00000   0.00003  -0.00007  -0.00004  -0.96105
   D47       -2.98770   0.00000   0.00001  -0.00004  -0.00003  -2.98773
   D48        1.08032   0.00000   0.00004  -0.00010  -0.00006   1.08026
   D49        0.93621   0.00000   0.00001  -0.00006  -0.00005   0.93616
   D50       -1.09048   0.00000   0.00000  -0.00003  -0.00003  -1.09052
   D51        2.97754   0.00000   0.00002  -0.00009  -0.00007   2.97747
   D52       -3.12754   0.00000  -0.00002  -0.00005  -0.00007  -3.12761
   D53        1.12896   0.00000  -0.00004  -0.00002  -0.00006   1.12890
   D54       -1.08621   0.00000  -0.00001  -0.00008  -0.00009  -1.08630
   D55       -3.13313   0.00000   0.00004  -0.00004   0.00000  -3.13314
   D56        0.01932   0.00000   0.00005   0.00008   0.00013   0.01945
   D57        0.00723   0.00000   0.00000   0.00013   0.00012   0.00735
   D58       -3.12350   0.00000   0.00001   0.00025   0.00025  -3.12325
   D59        3.12739   0.00000  -0.00006   0.00007   0.00000   3.12739
   D60        0.00438   0.00000  -0.00007   0.00000  -0.00007   0.00431
   D61       -0.01300   0.00000  -0.00002  -0.00010  -0.00012  -0.01312
   D62       -3.13600   0.00000  -0.00003  -0.00016  -0.00019  -3.13620
   D63        0.00097   0.00000   0.00002  -0.00006  -0.00004   0.00093
   D64       -3.13785   0.00000   0.00001   0.00001   0.00003  -3.13783
   D65        3.13180   0.00000   0.00001  -0.00018  -0.00017   3.13163
   D66       -0.00702   0.00000   0.00000  -0.00011  -0.00011  -0.00713
   D67        0.01057   0.00000   0.00002   0.00001   0.00003   0.01061
   D68       -3.13207   0.00000   0.00003   0.00003   0.00005  -3.13201
   D69        3.13375   0.00000   0.00003   0.00007   0.00010   3.13385
   D70       -0.00889   0.00000   0.00004   0.00009   0.00013  -0.00876
   D71       -0.00204   0.00000  -0.00001   0.00006   0.00005  -0.00199
   D72        3.13617   0.00000  -0.00001   0.00005   0.00004   3.13621
   D73        3.14060   0.00000  -0.00001   0.00004   0.00003   3.14064
   D74       -0.00437   0.00000  -0.00001   0.00003   0.00002  -0.00435
   D75       -0.00367   0.00000  -0.00002  -0.00004  -0.00005  -0.00372
   D76        3.13514   0.00000  -0.00001  -0.00011  -0.00012   3.13502
   D77        3.14130   0.00000  -0.00001  -0.00002  -0.00004   3.14126
   D78       -0.00308   0.00000  -0.00001  -0.00010  -0.00010  -0.00318
         Item               Value     Threshold  Converged?
 Maximum Force            0.000070     0.000450     YES
 RMS     Force            0.000015     0.000300     YES
 Maximum Displacement     0.002876     0.001800     NO 
 RMS     Displacement     0.000645     0.001200     YES
 Predicted change in Energy=-1.000951D-07
 GradGradGradGradGradGradGradGradGradGradGradGradGradGradGradGradGradGrad

 Leave Link  103 at Fri Jan 31 17:38:35 2025, MaxMem=   134217728 cpu:         0.0
 (Enter /home/mkochman/programs/g09/l202.exe)
                          Input orientation:                          
 ---------------------------------------------------------------------
 Center     Atomic      Atomic             Coordinates (Angstroms)
 Number     Number       Type             X           Y           Z
 ---------------------------------------------------------------------
      1          6           0        0.126944    0.975531    0.988780
      2          6           0        0.060024    2.223861    0.456517
      3          6           0       -1.221757    0.774956    1.716067
      4          6           0       -2.323524    0.755288    0.647423
      5          6           0       -2.377972    1.975662    0.120072
      6          6           0       -1.313958    2.819170    0.834282
      7          6           0       -1.428722    2.212939    2.251718
      8          6           0        0.975385    2.897773   -0.383156
      9          7           0        1.698241    3.484816   -1.062025
     10          6           0        1.166249   -0.049183    0.893042
     11          6           0        2.498227    0.270175    0.578898
     12          6           0        0.847231   -1.398419    1.116120
     13          6           0        1.815236   -2.391336    1.014051
     14          6           0        3.128080   -2.057257    0.698846
     15          6           0        3.464601   -0.722416    0.484180
     16          1           0       -1.239997   -0.034496    2.442485
     17          1           0       -2.888133   -0.123181    0.360368
     18          1           0       -2.995754    2.325604   -0.697485
     19          1           0       -1.392738    3.899001    0.723254
     20          1           0       -2.410557    2.360065    2.706453
     21          1           0       -0.640808    2.544184    2.932402
     22          1           0        2.784651    1.300916    0.417254
     23          1           0       -0.170668   -1.680586    1.355409
     24          1           0        1.541411   -3.427382    1.182432
     25          1           0        3.885494   -2.830189    0.623748
     26          1           0        4.486833   -0.450842    0.243859
 ---------------------------------------------------------------------
                    Distance matrix (angstroms):
                    1          2          3          4          5
     1  C    0.000000
     2  C    1.358716   0.000000
     3  C    1.545370   2.308409   0.000000
     4  C    2.483913   2.806145   1.535017   0.000000
     5  C    2.833640   2.473584   2.307754   1.330555   0.000000
     6  C    2.345010   1.544321   2.228196   2.305157   1.534186
     7  C    2.355056   2.332216   1.548404   2.345033   2.345483
     8  C    2.509397   1.413186   3.706821   4.066342   3.514048
     9  N    3.601567   2.565099   4.856699   5.152391   4.504487
    10  C    1.462655   2.565349   2.656905   3.589710   4.154393
    11  C    2.507691   3.126772   3.922529   4.846578   5.186186
    12  C    2.484083   3.765061   3.060098   3.861582   4.772679
    13  C    3.766532   4.969070   4.443147   5.212005   6.119874
    14  C    4.276527   5.272539   5.289352   6.134578   6.849527
    15  C    3.778571   4.502495   5.071648   5.976006   6.445762
    16  H    2.236502   3.276324   1.087763   2.240543   3.275564
    17  H    3.269979   3.769546   2.328386   1.083001   2.173280
    18  H    3.797029   3.268004   3.372953   2.174067   1.082827
    19  H    3.305543   2.233329   3.282464   3.279488   2.243601
    20  H    3.362476   3.344328   2.215103   2.611989   2.614994
    21  H    2.613002   2.593025   2.224218   3.354521   3.354125
    22  H    2.737868   2.876971   4.244390   5.142386   5.215004
    23  H    2.697767   4.013219   2.695282   3.327088   4.445941
    24  H    4.628591   5.887105   5.057618   5.720025   6.758924
    25  H    5.361293   6.340790   6.346199   7.169945   7.910809
    26  H    4.647374   5.176476   6.021459   6.928101   7.282087
                    6          7          8          9         10
     6  C    0.000000
     7  C    1.545901   0.000000
     8  C    2.594114   3.631981   0.000000
     9  N    3.621106   4.730376   1.152390   0.000000
    10  C    3.792405   3.700956   3.217089   4.073629   0.000000
    11  C    4.592968   4.689733   3.185728   3.696826   1.405291
    12  C    4.747445   4.417177   4.552089   5.414288   1.404270
    13  C    6.080588   5.766666   5.534637   6.233213   2.433415
    14  C    6.597696   6.435094   5.509732   5.988296   2.814046
    15  C    5.958190   5.973702   4.478195   4.817840   2.429574
    16  H    3.276461   2.263399   4.635770   5.770649   2.861994
    17  H    3.370467   3.341338   4.960420   6.006302   4.089894
    18  H    2.327736   3.341569   4.024441   4.848737   5.048927
    19  H    1.088378   2.276027   2.799037   3.593455   4.708014
    20  H    2.217730   1.091984   4.615129   5.687592   4.678298
    21  H    2.220553   1.092641   3.705405   4.723492   3.761648
    22  H    4.390627   4.685035   2.542449   2.852713   2.160640
    23  H    4.671883   4.188747   5.029653   6.001515   2.159307
    24  H    6.877045   6.463612   6.540568   7.269158   3.411263
    25  H    7.680749   7.504954   6.503241   6.892402   3.898822
    26  H    6.685115   6.791246   4.892508   4.997097   3.407205
                   11         12         13         14         15
    11  C    0.000000
    12  C    2.408029   0.000000
    13  C    2.781991   1.390445   0.000000
    14  C    2.414134   2.410489   1.390870   0.000000
    15  C    1.388556   2.776140   2.405506   1.393244   0.000000
    16  H    4.188091   2.824190   4.114556   5.119760   5.142123
    17  H    5.405124   4.018749   5.262463   6.328510   6.382134
    18  H    6.003147   5.650314   6.951583   7.659018   7.240369
    19  H    5.322483   5.764934   7.067107   7.477660   6.708829
    20  H    5.743717   5.221929   6.580073   7.363404   6.996975
    21  H    4.534715   4.588819   5.837087   6.353468   5.789547
    22  H    1.081940   3.395353   3.863762   3.387413   2.135576
    23  H    3.395797   1.083049   2.136705   3.384479   3.859056
    24  H    3.866739   2.145454   1.084769   2.151421   3.391615
    25  H    3.396878   3.394620   2.151952   1.084777   2.153912
    26  H    2.141651   3.860757   3.390596   2.152625   1.084650
                   16         17         18         19         20
    16  H    0.000000
    17  H    2.656958   0.000000
    18  H    4.302577   2.669678   0.000000
    19  H    4.295518   4.306487   2.657769   0.000000
    20  H    2.678397   3.449449   3.454047   2.708755   0.000000
    21  H    2.692330   4.333667   4.332393   2.698381   1.793590
    22  H    4.699221   5.849082   5.975425   4.928920   5.775154
    23  H    2.243838   3.286371   5.314606   5.746726   4.813447
    24  H    4.564607   5.586985   7.564179   7.905438   7.171836
    25  H    6.115094   7.299267   8.699393   8.552873   8.421203
    26  H    6.148487   7.383161   8.036410   7.329414   7.844715
                   21         22         23         24         25
    21  H    0.000000
    22  H    4.427804   0.000000
    23  H    4.533941   4.301558   0.000000
    24  H    6.594246   4.948529   2.452026   0.000000
    25  H    7.396025   4.280249   4.278945   2.482638   0.000000
    26  H    6.518523   2.448703   4.943696   4.291412   2.483389
                   26
    26  H    0.000000
 Symmetry turned off by external request.
 Stoichiometry    C14H11N
 Framework group  C1[X(C14H11N)]
 Deg. of freedom    72
 Full point group                 C1      NOp   1
 Rotational constants (GHZ):      1.0893594      0.4812172      0.3653423
 Leave Link  202 at Fri Jan 31 17:38:35 2025, MaxMem=   134217728 cpu:         0.0
 (Enter /home/mkochman/programs/g09/l301.exe)
 Standard basis: STO-3G (5D, 7F)
 Ernie: Thresh=  0.10000D-02 Tol=  0.10000D-05 Strict=F.
    86 basis functions,   258 primitive gaussians,    86 cartesian basis functions
    51 alpha electrons       51 beta electrons
       nuclear repulsion energy       881.1434304486 Hartrees.
 IExCor=    0 DFT=F Ex=HF Corr=None ExCW=0 ScaHFX=  1.000000
 ScaDFX=  1.000000  1.000000  1.000000  1.000000 ScalE2=  1.000000  1.000000
 IRadAn=      0 IRanWt=     -1 IRanGd=            0 ICorTp=0 IEmpDi=  4
 NAtoms=   26 NActive=   26 NUniq=   26 SFac= 1.00D+00 NAtFMM=   60 NAOKFM=F Big=F
 Integral buffers will be    131072 words long.
 Raffenetti 1 integral format.
 Two-electron integral symmetry is turned off.
 Leave Link  301 at Fri Jan 31 17:38:35 2025, MaxMem=   134217728 cpu:         0.0
 (Enter /home/mkochman/programs/g09/l402.exe)
 External calculation of energy and first derivatives.
 Running external command "bash run_external.bash R"
         input file       "/home/mkochman/systems/Z_MRSF_fixed/A_opt_NBD/Gau-641295.EIn"
         output file      "/home/mkochman/systems/Z_MRSF_fixed/A_opt_NBD/Gau-641295.EOu"
         message file     "/home/mkochman/systems/Z_MRSF_fixed/A_opt_NBD/Gau-641295.EMs"
         fchk file        "/home/mkochman/systems/Z_MRSF_fixed/A_opt_NBD/Gau-641295.EFC"
         mat. el file     "/home/mkochman/systems/Z_MRSF_fixed/A_opt_NBD/Gau-641295.EUF"
 Recovered energy= -594.889048710     dipole=      0.000000000000      0.000000000000      0.000000000000
 Energy=    -594.889049     NIter=   0.
 Dipole moment=       0.000000       0.000000       0.000000
 Leave Link  402 at Fri Jan 31 17:43:40 2025, MaxMem=   134217728 cpu:         0.0
 (Enter /home/mkochman/programs/g09/l716.exe)
 Dipole        = 0.00000000D+00 0.00000000D+00 0.00000000D+00
 -------------------------------------------------------------------
 Center     Atomic                   Forces (Hartrees/Bohr)
 Number     Number              X              Y              Z
 -------------------------------------------------------------------
      1        6           0.000001940    0.000011880   -0.000021500
      2        6          -0.000021890   -0.000007890    0.000018410
      3        6           0.000011110   -0.000008570    0.000001900
      4        6           0.000001120   -0.000006040   -0.000002520
      5        6          -0.000006970    0.000008090    0.000000510
      6        6           0.000011510   -0.000004340   -0.000007470
      7        6          -0.000011900   -0.000000100    0.000002450
      8        6           0.000005830   -0.000017530    0.000003320
      9        7           0.000011430    0.000011340   -0.000010770
     10        6          -0.000012880    0.000008790    0.000012720
     11        6           0.000015750   -0.000013060   -0.000006340
     12        6           0.000002890    0.000004220   -0.000003820
     13        6           0.000004770   -0.000006170   -0.000001630
     14        6          -0.000003440   -0.000015490    0.000003420
     15        6          -0.000012070    0.000022010    0.000000560
     16        1          -0.000002760    0.000006340   -0.000007750
     17        1          -0.000002040    0.000000100   -0.000008440
     18        1          -0.000001250   -0.000004470   -0.000005740
     19        1          -0.000002560   -0.000001930   -0.000003460
     20        1          -0.000005000    0.000000950   -0.000003210
     21        1          -0.000002680    0.000000630   -0.000001770
     22        1          -0.000001640    0.000007840   -0.000002670
     23        1           0.000002230   -0.000004620   -0.000004780
     24        1          -0.000001620   -0.000000070   -0.000001850
     25        1           0.000002370    0.000002730   -0.000000640
     26        1           0.000002710   -0.000000690    0.000001600
 -------------------------------------------------------------------
 Cartesian Forces:  Max     0.000022010 RMS     0.000008202
 Leave Link  716 at Fri Jan 31 17:43:40 2025, MaxMem=   134217728 cpu:         0.0
 (Enter /home/mkochman/programs/g09/l103.exe)

 GradGradGradGradGradGradGradGradGradGradGradGradGradGradGradGradGradGrad
 Berny optimization.
 Using GEDIIS/GDIIS optimizer.
 FormGI is forming the generalized inverse of G from B-inverse, IUseBI=4.
 Internal  Forces:  Max     0.000022126 RMS     0.000004588
 Search for a local minimum.
 Step number   8 out of a maximum of  156
 All quantities printed in internal units (Hartrees-Bohrs-Radians)
 RMS Force = .45884D-05 SwitMx=.10000D-02 MixMth= 2
 Mixed Optimization -- En-DIIS/RFO-DIIS
 Swapping is turned off.
 Update second derivatives using D2CorX and points    1    2    3    4    5
                                                      6    7    8
 DE=  1.00D-08 DEPred=-1.00D-07 R=-9.99D-02
 Trust test=-9.99D-02 RLast= 2.45D-03 DXMaxT set to 1.67D-01
 ITU= -1  0  1  1  1  1  1  0
     Eigenvalues ---    0.00510   0.01013   0.01040   0.01436   0.01595
     Eigenvalues ---    0.01734   0.01840   0.02035   0.02084   0.02098
     Eigenvalues ---    0.02118   0.02129   0.02147   0.02155   0.02170
     Eigenvalues ---    0.02180   0.02481   0.04124   0.04516   0.04750
     Eigenvalues ---    0.04937   0.05021   0.05111   0.05919   0.06726
     Eigenvalues ---    0.07914   0.09559   0.09915   0.12668   0.13272
     Eigenvalues ---    0.14368   0.15928   0.15933   0.15998   0.16000
     Eigenvalues ---    0.16004   0.16107   0.18643   0.20093   0.22043
     Eigenvalues ---    0.22057   0.23484   0.23899   0.24258   0.24957
     Eigenvalues ---    0.26606   0.27350   0.28459   0.29129   0.29781
     Eigenvalues ---    0.34420   0.34459   0.34699   0.34971   0.35172
     Eigenvalues ---    0.35220   0.35269   0.35328   0.35568   0.35594
     Eigenvalues ---    0.35674   0.37578   0.40859   0.41710   0.42097
     Eigenvalues ---    0.44060   0.45254   0.46243   0.46865   0.47514
     Eigenvalues ---    0.53374   1.23433
 En-DIIS/RFO-DIIS IScMMF=        0 using points:     8    7    6    5    4
 RFO step:  Lambda= 0.00000000D+00.
 NNeg= 0 NP= 5 Switch=  2.50D-03 Rises=F DC=  8.55D-06 SmlDif=  1.00D-05
 RMS Error=  0.1019256271D-04 NUsed= 5 EDIIS=F
 DidBck=F Rises=F RFO-DIIS coefs:    0.98357    0.01656   -0.00391   -0.00124    0.00502
 Iteration  1 RMS(Cart)=  0.00011861 RMS(Int)=  0.00000001
 Iteration  2 RMS(Cart)=  0.00000001 RMS(Int)=  0.00000001
 ITry= 1 IFail=0 DXMaxC= 6.13D-04 DCOld= 1.00D+10 DXMaxT= 1.67D-01 DXLimC= 3.00D+00 Rises=F
 Variable       Old X    -DE/DX   Delta X   Delta X   Delta X     New X
                                 (Linear)    (Quad)   (Total)
    R1        2.56760  -0.00002   0.00000  -0.00002  -0.00003   2.56757
    R2        2.92033   0.00000   0.00000  -0.00002  -0.00002   2.92031
    R3        2.76402   0.00000   0.00000   0.00000   0.00000   2.76401
    R4        2.91834   0.00000   0.00000  -0.00002  -0.00002   2.91832
    R5        2.67053   0.00001   0.00000   0.00002   0.00002   2.67056
    R6        2.90076   0.00000   0.00000   0.00001   0.00001   2.90077
    R7        2.92606   0.00001   0.00000   0.00003   0.00003   2.92609
    R8        2.05557  -0.00001   0.00000  -0.00002  -0.00002   2.05555
    R9        2.51438   0.00000   0.00000   0.00001   0.00001   2.51439
   R10        2.04658   0.00000   0.00000   0.00000   0.00000   2.04658
   R11        2.89919   0.00000   0.00000   0.00001   0.00001   2.89920
   R12        2.04625   0.00000   0.00000   0.00000   0.00000   2.04625
   R13        2.92133   0.00000   0.00000   0.00002   0.00002   2.92135
   R14        2.05674   0.00000   0.00000   0.00000   0.00000   2.05673
   R15        2.06355   0.00000   0.00000   0.00001   0.00001   2.06356
   R16        2.06479   0.00000   0.00000   0.00000   0.00000   2.06479
   R17        2.17770   0.00002   0.00000   0.00002   0.00002   2.17772
   R18        2.65561   0.00001   0.00000   0.00003   0.00003   2.65564
   R19        2.65369   0.00001   0.00000   0.00001   0.00001   2.65369
   R20        2.62399  -0.00001   0.00000  -0.00003  -0.00003   2.62396
   R21        2.04457   0.00001   0.00000   0.00001   0.00002   2.04459
   R22        2.62756   0.00001   0.00000   0.00002   0.00002   2.62758
   R23        2.04667   0.00000   0.00000  -0.00001   0.00000   2.04666
   R24        2.62836   0.00000   0.00000  -0.00002  -0.00001   2.62835
   R25        2.04992   0.00000   0.00000   0.00000   0.00000   2.04992
   R26        2.63285   0.00001   0.00000   0.00004   0.00003   2.63288
   R27        2.04993   0.00000   0.00000   0.00000   0.00000   2.04993
   R28        2.04969   0.00000   0.00000   0.00000   0.00000   2.04970
    A1        1.83446   0.00000   0.00001  -0.00001   0.00000   1.83446
    A2        2.28237  -0.00001   0.00000  -0.00003  -0.00004   2.28233
    A3        2.16519   0.00001   0.00000   0.00004   0.00004   2.16523
    A4        1.87775   0.00001   0.00000   0.00001   0.00001   1.87777
    A5        2.26398  -0.00002  -0.00001  -0.00011  -0.00012   2.26386
    A6        2.13862   0.00002   0.00001   0.00009   0.00010   2.13873
    A7        1.87595   0.00000   0.00000  -0.00001  -0.00001   1.87593
    A8        1.73040   0.00000   0.00000   0.00005   0.00005   1.73044
    A9        2.01032   0.00000   0.00000   0.00001   0.00001   2.01032
   A10        1.72824   0.00000   0.00000  -0.00002  -0.00003   1.72822
   A11        2.03012   0.00000   0.00000   0.00000   0.00000   2.03012
   A12        2.04633   0.00000   0.00001  -0.00002  -0.00001   2.04632
   A13        1.86873   0.00000   0.00000   0.00000   0.00000   1.86872
   A14        2.17622   0.00000   0.00000   0.00005   0.00005   2.17627
   A15        2.23647   0.00000   0.00000  -0.00005  -0.00005   2.23642
   A16        1.86648   0.00000   0.00000  -0.00001   0.00000   1.86647
   A17        2.23827   0.00000   0.00000  -0.00004  -0.00004   2.23823
   A18        2.17667   0.00000   0.00000   0.00004   0.00004   2.17671
   A19        1.86630   0.00000   0.00000   0.00004   0.00004   1.86634
   A20        1.71042   0.00000   0.00000   0.00003   0.00002   1.71044
   A21        2.00634   0.00000   0.00000   0.00001   0.00001   2.00635
   A22        1.73123   0.00000   0.00000  -0.00004  -0.00004   1.73119
   A23        2.03510   0.00000   0.00000  -0.00002  -0.00002   2.03508
   A24        2.06830   0.00000   0.00000  -0.00001  -0.00001   2.06829
   A25        1.60788   0.00000   0.00001  -0.00003  -0.00002   1.60786
   A26        1.97074   0.00000   0.00000   0.00002   0.00002   1.97076
   A27        1.98304   0.00000   0.00000   0.00001   0.00001   1.98305
   A28        1.97767   0.00000   0.00000  -0.00001  -0.00001   1.97766
   A29        1.98099   0.00000   0.00000  -0.00001  -0.00001   1.98098
   A30        1.92634   0.00000   0.00000   0.00000   0.00000   1.92635
   A31        2.12812  -0.00001   0.00000  -0.00001  -0.00001   2.12810
   A32        2.09591   0.00001   0.00000   0.00003   0.00003   2.09593
   A33        2.05916  -0.00001   0.00000  -0.00002  -0.00002   2.05915
   A34        2.10883   0.00000   0.00000   0.00000   0.00000   2.10883
   A35        2.09534   0.00000   0.00000  -0.00002  -0.00002   2.09532
   A36        2.07896   0.00000   0.00001   0.00002   0.00003   2.07899
   A37        2.11332   0.00000   0.00000   0.00002   0.00002   2.11334
   A38        2.09316   0.00000   0.00000   0.00001   0.00001   2.09317
   A39        2.07656  -0.00001   0.00000  -0.00003  -0.00003   2.07653
   A40        2.09699   0.00000   0.00000  -0.00001  -0.00001   2.09697
   A41        2.08851   0.00000   0.00000   0.00000   0.00000   2.08851
   A42        2.09769   0.00000   0.00000   0.00002   0.00002   2.09770
   A43        2.08637   0.00000   0.00000  -0.00001  -0.00001   2.08636
   A44        2.09855   0.00000   0.00000   0.00003   0.00003   2.09858
   A45        2.09826   0.00000   0.00000  -0.00002  -0.00002   2.09824
   A46        2.10164   0.00000   0.00000   0.00002   0.00002   2.10166
   A47        2.08523   0.00000   0.00000   0.00002   0.00002   2.08524
   A48        2.09631   0.00000   0.00000  -0.00003  -0.00003   2.09628
   A49        3.17815   0.00000   0.00003  -0.00002   0.00001   3.17816
   A50        3.15505   0.00000  -0.00001   0.00006   0.00005   3.15510
    D1       -0.00112   0.00000  -0.00001  -0.00003  -0.00004  -0.00116
    D2       -3.06207   0.00000  -0.00001  -0.00002  -0.00003  -3.06210
    D3        3.08909   0.00000   0.00001  -0.00002  -0.00001   3.08909
    D4        0.02814   0.00000   0.00001   0.00000   0.00001   0.02815
    D5        1.15184   0.00000   0.00000   0.00003   0.00004   1.15188
    D6       -0.63791   0.00000   0.00001   0.00004   0.00005  -0.63786
    D7       -2.83741   0.00000   0.00000   0.00003   0.00003  -2.83738
    D8       -1.94278   0.00000  -0.00001   0.00002   0.00001  -1.94278
    D9        2.55065   0.00000  -0.00001   0.00003   0.00002   2.55067
   D10        0.35115   0.00000  -0.00001   0.00001   0.00000   0.35115
   D11        0.38754   0.00000   0.00008  -0.00013  -0.00005   0.38748
   D12       -2.75293   0.00000   0.00008   0.00005   0.00012  -2.75280
   D13       -2.81394   0.00000   0.00010  -0.00011  -0.00001  -2.81395
   D14        0.32878   0.00000   0.00010   0.00007   0.00016   0.32894
   D15       -1.14508   0.00000   0.00001   0.00004   0.00005  -1.14502
   D16        0.63874   0.00000   0.00001   0.00001   0.00002   0.63876
   D17        2.84922   0.00000   0.00001   0.00002   0.00003   2.84925
   D18        1.92295   0.00000   0.00001   0.00001   0.00002   1.92298
   D19       -2.57642   0.00000   0.00001  -0.00001  -0.00001  -2.57643
   D20       -0.36593   0.00000   0.00001  -0.00001   0.00000  -0.36593
   D21       -1.16724   0.00000   0.00001  -0.00006  -0.00005  -1.16729
   D22        1.91486   0.00000   0.00002  -0.00007  -0.00005   1.91481
   D23        0.62405   0.00000   0.00000  -0.00002  -0.00002   0.62404
   D24       -2.57703   0.00000   0.00001  -0.00002  -0.00001  -2.57704
   D25        2.83295   0.00000   0.00001  -0.00006  -0.00005   2.83290
   D26       -0.36813   0.00000   0.00002  -0.00007  -0.00005  -0.36818
   D27        0.97569   0.00000  -0.00001  -0.00005  -0.00006   0.97563
   D28        3.00835   0.00000   0.00000  -0.00007  -0.00007   3.00828
   D29       -1.06386   0.00000  -0.00001  -0.00004  -0.00004  -1.06390
   D30       -0.93530   0.00000   0.00000  -0.00005  -0.00005  -0.93535
   D31        1.09736   0.00000   0.00000  -0.00006  -0.00006   1.09730
   D32       -2.97485   0.00000   0.00000  -0.00003  -0.00003  -2.97488
   D33       -3.13304   0.00000  -0.00001  -0.00001  -0.00002  -3.13306
   D34       -1.10038   0.00000  -0.00001  -0.00003  -0.00004  -1.10041
   D35        1.11060   0.00000  -0.00001   0.00000   0.00000   1.11060
   D36       -0.00119   0.00000   0.00000   0.00007   0.00007  -0.00113
   D37        3.07826   0.00000   0.00001  -0.00002  -0.00001   3.07825
   D38       -3.08059   0.00000  -0.00001   0.00007   0.00006  -3.08053
   D39       -0.00113   0.00000   0.00000  -0.00002  -0.00002  -0.00115
   D40        1.14514   0.00000   0.00000  -0.00008  -0.00008   1.14506
   D41       -0.62357   0.00000   0.00001  -0.00010  -0.00010  -0.62367
   D42       -2.86532   0.00000   0.00001  -0.00005  -0.00004  -2.86536
   D43       -1.93708   0.00000  -0.00001   0.00002   0.00000  -1.93708
   D44        2.57739   0.00000  -0.00001  -0.00001  -0.00002   2.57737
   D45        0.33564   0.00000  -0.00001   0.00005   0.00004   0.33568
   D46       -0.96105   0.00000   0.00000   0.00004   0.00004  -0.96101
   D47       -2.98773   0.00000   0.00000   0.00004   0.00003  -2.98770
   D48        1.08026   0.00000   0.00000   0.00004   0.00004   1.08030
   D49        0.93616   0.00000   0.00000   0.00008   0.00008   0.93624
   D50       -1.09052   0.00000  -0.00001   0.00008   0.00007  -1.09045
   D51        2.97747   0.00000   0.00000   0.00008   0.00008   2.97755
   D52       -3.12761   0.00000   0.00000   0.00002   0.00002  -3.12759
   D53        1.12890   0.00000  -0.00001   0.00001   0.00001   1.12890
   D54       -1.08630   0.00000   0.00000   0.00002   0.00002  -1.08628
   D55       -3.13314   0.00000   0.00000   0.00009   0.00009  -3.13305
   D56        0.01945   0.00000   0.00000   0.00008   0.00008   0.01952
   D57        0.00735   0.00000   0.00000  -0.00009  -0.00009   0.00726
   D58       -3.12325   0.00000   0.00000  -0.00010  -0.00010  -3.12335
   D59        3.12739   0.00000   0.00000  -0.00010  -0.00011   3.12728
   D60        0.00431   0.00000   0.00000  -0.00006  -0.00006   0.00425
   D61       -0.01312   0.00000   0.00000   0.00007   0.00007  -0.01305
   D62       -3.13620   0.00000  -0.00001   0.00012   0.00011  -3.13609
   D63        0.00093   0.00000   0.00000   0.00005   0.00005   0.00098
   D64       -3.13783   0.00000   0.00000   0.00003   0.00003  -3.13780
   D65        3.13163   0.00000   0.00000   0.00006   0.00006   3.13169
   D66       -0.00713   0.00000   0.00000   0.00004   0.00004  -0.00709
   D67        0.01061   0.00000   0.00000  -0.00001   0.00000   0.01060
   D68       -3.13201   0.00000   0.00000   0.00002   0.00002  -3.13199
   D69        3.13385   0.00000   0.00000  -0.00005  -0.00005   3.13381
   D70       -0.00876   0.00000   0.00000  -0.00003  -0.00002  -0.00879
   D71       -0.00199   0.00000   0.00000  -0.00004  -0.00003  -0.00202
   D72        3.13621   0.00000   0.00000   0.00002   0.00002   3.13623
   D73        3.14064   0.00000   0.00000  -0.00006  -0.00006   3.14058
   D74       -0.00435   0.00000   0.00000  -0.00001  -0.00001  -0.00436
   D75       -0.00372   0.00000   0.00000   0.00001   0.00001  -0.00371
   D76        3.13502   0.00000   0.00000   0.00004   0.00003   3.13506
   D77        3.14126   0.00000   0.00000  -0.00004  -0.00004   3.14122
   D78       -0.00318   0.00000   0.00000  -0.00002  -0.00002  -0.00320
         Item               Value     Threshold  Converged?
 Maximum Force            0.000022     0.000450     YES
 RMS     Force            0.000005     0.000300     YES
 Maximum Displacement     0.000613     0.001800     YES
 RMS     Displacement     0.000119     0.001200     YES
 Predicted change in Energy=-8.102753D-09
 Optimization completed.
    -- Stationary point found.
                           ----------------------------
                           !   Optimized Parameters   !
                           ! (Angstroms and Degrees)  !
 --------------------------                            --------------------------
 ! Name  Definition              Value          Derivative Info.                !
 --------------------------------------------------------------------------------
 ! R1    R(1,2)                  1.3587         -DE/DX =    0.0                 !
 ! R2    R(1,3)                  1.5454         -DE/DX =    0.0                 !
 ! R3    R(1,10)                 1.4627         -DE/DX =    0.0                 !
 ! R4    R(2,6)                  1.5443         -DE/DX =    0.0                 !
 ! R5    R(2,8)                  1.4132         -DE/DX =    0.0                 !
 ! R6    R(3,4)                  1.535          -DE/DX =    0.0                 !
 ! R7    R(3,7)                  1.5484         -DE/DX =    0.0                 !
 ! R8    R(3,16)                 1.0878         -DE/DX =    0.0                 !
 ! R9    R(4,5)                  1.3306         -DE/DX =    0.0                 !
 ! R10   R(4,17)                 1.083          -DE/DX =    0.0                 !
 ! R11   R(5,6)                  1.5342         -DE/DX =    0.0                 !
 ! R12   R(5,18)                 1.0828         -DE/DX =    0.0                 !
 ! R13   R(6,7)                  1.5459         -DE/DX =    0.0                 !
 ! R14   R(6,19)                 1.0884         -DE/DX =    0.0                 !
 ! R15   R(7,20)                 1.092          -DE/DX =    0.0                 !
 ! R16   R(7,21)                 1.0926         -DE/DX =    0.0                 !
 ! R17   R(8,9)                  1.1524         -DE/DX =    0.0                 !
 ! R18   R(10,11)                1.4053         -DE/DX =    0.0                 !
 ! R19   R(10,12)                1.4043         -DE/DX =    0.0                 !
 ! R20   R(11,15)                1.3886         -DE/DX =    0.0                 !
 ! R21   R(11,22)                1.0819         -DE/DX =    0.0                 !
 ! R22   R(12,13)                1.3904         -DE/DX =    0.0                 !
 ! R23   R(12,23)                1.083          -DE/DX =    0.0                 !
 ! R24   R(13,14)                1.3909         -DE/DX =    0.0                 !
 ! R25   R(13,24)                1.0848         -DE/DX =    0.0                 !
 ! R26   R(14,15)                1.3932         -DE/DX =    0.0                 !
 ! R27   R(14,25)                1.0848         -DE/DX =    0.0                 !
 ! R28   R(15,26)                1.0847         -DE/DX =    0.0                 !
 ! A1    A(2,1,3)              105.1071         -DE/DX =    0.0                 !
 ! A2    A(2,1,10)             130.7699         -DE/DX =    0.0                 !
 ! A3    A(3,1,10)             124.0563         -DE/DX =    0.0                 !
 ! A4    A(1,2,6)              107.5873         -DE/DX =    0.0                 !
 ! A5    A(1,2,8)              129.7165         -DE/DX =    0.0                 !
 ! A6    A(6,2,8)              122.5341         -DE/DX =    0.0                 !
 ! A7    A(1,3,4)              107.4839         -DE/DX =    0.0                 !
 ! A8    A(1,3,7)               99.1444         -DE/DX =    0.0                 !
 ! A9    A(1,3,16)             115.1826         -DE/DX =    0.0                 !
 ! A10   A(4,3,7)               99.0209         -DE/DX =    0.0                 !
 ! A11   A(4,3,16)             116.3174         -DE/DX =    0.0                 !
 ! A12   A(7,3,16)             117.2462         -DE/DX =    0.0                 !
 ! A13   A(3,4,5)              107.0701         -DE/DX =    0.0                 !
 ! A14   A(3,4,17)             124.6883         -DE/DX =    0.0                 !
 ! A15   A(5,4,17)             128.1402         -DE/DX =    0.0                 !
 ! A16   A(4,5,6)              106.9413         -DE/DX =    0.0                 !
 ! A17   A(4,5,18)             128.2434         -DE/DX =    0.0                 !
 ! A18   A(6,5,18)             124.7141         -DE/DX =    0.0                 !
 ! A19   A(2,6,5)              106.9311         -DE/DX =    0.0                 !
 ! A20   A(2,6,7)               97.9997         -DE/DX =    0.0                 !
 ! A21   A(2,6,19)             114.9546         -DE/DX =    0.0                 !
 ! A22   A(5,6,7)               99.1923         -DE/DX =    0.0                 !
 ! A23   A(5,6,19)             116.6026         -DE/DX =    0.0                 !
 ! A24   A(7,6,19)             118.505          -DE/DX =    0.0                 !
 ! A25   A(3,7,6)               92.1248         -DE/DX =    0.0                 !
 ! A26   A(3,7,20)             112.9149         -DE/DX =    0.0                 !
 ! A27   A(3,7,21)             113.6197         -DE/DX =    0.0                 !
 ! A28   A(6,7,20)             113.312          -DE/DX =    0.0                 !
 ! A29   A(6,7,21)             113.5021         -DE/DX =    0.0                 !
 ! A30   A(20,7,21)            110.3713         -DE/DX =    0.0                 !
 ! A31   A(1,10,11)            121.932          -DE/DX =    0.0                 !
 ! A32   A(1,10,12)            120.0865         -DE/DX =    0.0                 !
 ! A33   A(11,10,12)           117.9814         -DE/DX =    0.0                 !
 ! A34   A(10,11,15)           120.827          -DE/DX =    0.0                 !
 ! A35   A(10,11,22)           120.0542         -DE/DX =    0.0                 !
 ! A36   A(15,11,22)           119.1159         -DE/DX =    0.0                 !
 ! A37   A(10,12,13)           121.0841         -DE/DX =    0.0                 !
 ! A38   A(10,12,23)           119.9292         -DE/DX =    0.0                 !
 ! A39   A(13,12,23)           118.9784         -DE/DX =    0.0                 !
 ! A40   A(12,13,14)           120.1485         -DE/DX =    0.0                 !
 ! A41   A(12,13,24)           119.6629         -DE/DX =    0.0                 !
 ! A42   A(14,13,24)           120.1886         -DE/DX =    0.0                 !
 ! A43   A(13,14,15)           119.5399         -DE/DX =    0.0                 !
 ! A44   A(13,14,25)           120.2382         -DE/DX =    0.0                 !
 ! A45   A(15,14,25)           120.2216         -DE/DX =    0.0                 !
 ! A46   A(11,15,14)           120.4152         -DE/DX =    0.0                 !
 ! A47   A(11,15,26)           119.4747         -DE/DX =    0.0                 !
 ! A48   A(14,15,26)           120.1099         -DE/DX =    0.0                 !
 ! A49   L(2,8,9,11,-1)        182.0948         -DE/DX =    0.0                 !
 ! A50   L(2,8,9,11,-2)        180.7711         -DE/DX =    0.0                 !
 ! D1    D(3,1,2,6)             -0.064          -DE/DX =    0.0                 !
 ! D2    D(3,1,2,8)           -175.4435         -DE/DX =    0.0                 !
 ! D3    D(10,1,2,6)           176.9921         -DE/DX =    0.0                 !
 ! D4    D(10,1,2,8)             1.6125         -DE/DX =    0.0                 !
 ! D5    D(2,1,3,4)             65.9957         -DE/DX =    0.0                 !
 ! D6    D(2,1,3,7)            -36.5494         -DE/DX =    0.0                 !
 ! D7    D(2,1,3,16)          -162.5715         -DE/DX =    0.0                 !
 ! D8    D(10,1,3,4)          -111.3133         -DE/DX =    0.0                 !
 ! D9    D(10,1,3,7)           146.1415         -DE/DX =    0.0                 !
 ! D10   D(10,1,3,16)           20.1194         -DE/DX =    0.0                 !
 ! D11   D(2,1,10,11)           22.2043         -DE/DX =    0.0                 !
 ! D12   D(2,1,10,12)         -157.7312         -DE/DX =    0.0                 !
 ! D13   D(3,1,10,11)         -161.2268         -DE/DX =    0.0                 !
 ! D14   D(3,1,10,12)           18.8377         -DE/DX =    0.0                 !
 ! D15   D(1,2,6,5)            -65.608          -DE/DX =    0.0                 !
 ! D16   D(1,2,6,7)             36.5969         -DE/DX =    0.0                 !
 ! D17   D(1,2,6,19)           163.2485         -DE/DX =    0.0                 !
 ! D18   D(8,2,6,5)            110.177          -DE/DX =    0.0                 !
 ! D19   D(8,2,6,7)           -147.618          -DE/DX =    0.0                 !
 ! D20   D(8,2,6,19)           -20.9664         -DE/DX =    0.0                 !
 ! D21   D(1,3,4,5)            -66.878          -DE/DX =    0.0                 !
 ! D22   D(1,3,4,17)           109.7133         -DE/DX =    0.0                 !
 ! D23   D(7,3,4,5)             35.7556         -DE/DX =    0.0                 !
 ! D24   D(7,3,4,17)          -147.6531         -DE/DX =    0.0                 !
 ! D25   D(16,3,4,5)           162.3162         -DE/DX =    0.0                 !
 ! D26   D(16,3,4,17)          -21.0925         -DE/DX =    0.0                 !
 ! D27   D(1,3,7,6)             55.9028         -DE/DX =    0.0                 !
 ! D28   D(1,3,7,20)           172.3659         -DE/DX =    0.0                 !
 ! D29   D(1,3,7,21)           -60.9545         -DE/DX =    0.0                 !
 ! D30   D(4,3,7,6)            -53.589          -DE/DX =    0.0                 !
 ! D31   D(4,3,7,20)            62.8742         -DE/DX =    0.0                 !
 ! D32   D(4,3,7,21)          -170.4463         -DE/DX =    0.0                 !
 ! D33   D(16,3,7,6)          -179.51           -DE/DX =    0.0                 !
 ! D34   D(16,3,7,20)          -63.0469         -DE/DX =    0.0                 !
 ! D35   D(16,3,7,21)           63.6327         -DE/DX =    0.0                 !
 ! D36   D(3,4,5,6)             -0.0684         -DE/DX =    0.0                 !
 ! D37   D(3,4,5,18)           176.3713         -DE/DX =    0.0                 !
 ! D38   D(17,4,5,6)          -176.5045         -DE/DX =    0.0                 !
 ! D39   D(17,4,5,18)           -0.0648         -DE/DX =    0.0                 !
 ! D40   D(4,5,6,2)             65.6118         -DE/DX =    0.0                 !
 ! D41   D(4,5,6,7)            -35.7281         -DE/DX =    0.0                 !
 ! D42   D(4,5,6,19)          -164.1708         -DE/DX =    0.0                 !
 ! D43   D(18,5,6,2)          -110.9867         -DE/DX =    0.0                 !
 ! D44   D(18,5,6,7)           147.6734         -DE/DX =    0.0                 !
 ! D45   D(18,5,6,19)           19.2307         -DE/DX =    0.0                 !
 ! D46   D(2,6,7,3)            -55.0642         -DE/DX =    0.0                 !
 ! D47   D(2,6,7,20)          -171.1843         -DE/DX =    0.0                 !
 ! D48   D(2,6,7,21)            61.8941         -DE/DX =    0.0                 !
 ! D49   D(5,6,7,3)             53.6381         -DE/DX =    0.0                 !
 ! D50   D(5,6,7,20)           -62.482          -DE/DX =    0.0                 !
 ! D51   D(5,6,7,21)           170.5964         -DE/DX =    0.0                 !
 ! D52   D(19,6,7,3)          -179.1988         -DE/DX =    0.0                 !
 ! D53   D(19,6,7,20)           64.681          -DE/DX =    0.0                 !
 ! D54   D(19,6,7,21)          -62.2405         -DE/DX =    0.0                 !
 ! D55   D(1,10,11,15)        -179.5156         -DE/DX =    0.0                 !
 ! D56   D(1,10,11,22)           1.1143         -DE/DX =    0.0                 !
 ! D57   D(12,10,11,15)          0.4211         -DE/DX =    0.0                 !
 ! D58   D(12,10,11,22)       -178.9489         -DE/DX =    0.0                 !
 ! D59   D(1,10,12,13)         179.1863         -DE/DX =    0.0                 !
 ! D60   D(1,10,12,23)           0.2472         -DE/DX =    0.0                 !
 ! D61   D(11,10,12,13)         -0.7517         -DE/DX =    0.0                 !
 ! D62   D(11,10,12,23)       -179.6908         -DE/DX =    0.0                 !
 ! D63   D(10,11,15,14)          0.0534         -DE/DX =    0.0                 !
 ! D64   D(10,11,15,26)       -179.7843         -DE/DX =    0.0                 !
 ! D65   D(22,11,15,14)        179.4293         -DE/DX =    0.0                 !
 ! D66   D(22,11,15,26)         -0.4084         -DE/DX =    0.0                 !
 ! D67   D(10,12,13,14)          0.6076         -DE/DX =    0.0                 !
 ! D68   D(10,12,13,24)       -179.4512         -DE/DX =    0.0                 !
 ! D69   D(23,12,13,14)        179.5566         -DE/DX =    0.0                 !
 ! D70   D(23,12,13,24)         -0.5022         -DE/DX =    0.0                 !
 ! D71   D(12,13,14,15)         -0.114          -DE/DX =    0.0                 !
 ! D72   D(12,13,14,25)        179.6917         -DE/DX =    0.0                 !
 ! D73   D(24,13,14,15)        179.9451         -DE/DX =    0.0                 !
 ! D74   D(24,13,14,25)         -0.2491         -DE/DX =    0.0                 !
 ! D75   D(13,14,15,11)         -0.2131         -DE/DX =    0.0                 !
 ! D76   D(13,14,15,26)        179.6235         -DE/DX =    0.0                 !
 ! D77   D(25,14,15,11)        179.9811         -DE/DX =    0.0                 !
 ! D78   D(25,14,15,26)         -0.1822         -DE/DX =    0.0                 !
 --------------------------------------------------------------------------------
 GradGradGradGradGradGradGradGradGradGradGradGradGradGradGradGradGradGrad

 Largest change from initial coordinates is atom   22       0.099 Angstoms.
 Leave Link  103 at Fri Jan 31 17:43:40 2025, MaxMem=   134217728 cpu:         0.0
 (Enter /home/mkochman/programs/g09/l202.exe)
                          Input orientation:                          
 ---------------------------------------------------------------------
 Center     Atomic      Atomic             Coordinates (Angstroms)
 Number     Number       Type             X           Y           Z
 ---------------------------------------------------------------------
      1          6           0        0.126944    0.975531    0.988780
      2          6           0        0.060024    2.223861    0.456517
      3          6           0       -1.221757    0.774956    1.716067
      4          6           0       -2.323524    0.755288    0.647423
      5          6           0       -2.377972    1.975662    0.120072
      6          6           0       -1.313958    2.819170    0.834282
      7          6           0       -1.428722    2.212939    2.251718
      8          6           0        0.975385    2.897773   -0.383156
      9          7           0        1.698241    3.484816   -1.062025
     10          6           0        1.166249   -0.049183    0.893042
     11          6           0        2.498227    0.270175    0.578898
     12          6           0        0.847231   -1.398419    1.116120
     13          6           0        1.815236   -2.391336    1.014051
     14          6           0        3.128080   -2.057257    0.698846
     15          6           0        3.464601   -0.722416    0.484180
     16          1           0       -1.239997   -0.034496    2.442485
     17          1           0       -2.888133   -0.123181    0.360368
     18          1           0       -2.995754    2.325604   -0.697485
     19          1           0       -1.392738    3.899001    0.723254
     20          1           0       -2.410557    2.360065    2.706453
     21          1           0       -0.640808    2.544184    2.932402
     22          1           0        2.784651    1.300916    0.417254
     23          1           0       -0.170668   -1.680586    1.355409
     24          1           0        1.541411   -3.427382    1.182432
     25          1           0        3.885494   -2.830189    0.623748
     26          1           0        4.486833   -0.450842    0.243859
 ---------------------------------------------------------------------
                    Distance matrix (angstroms):
                    1          2          3          4          5
     1  C    0.000000
     2  C    1.358716   0.000000
     3  C    1.545370   2.308409   0.000000
     4  C    2.483913   2.806145   1.535017   0.000000
     5  C    2.833640   2.473584   2.307754   1.330555   0.000000
     6  C    2.345010   1.544321   2.228196   2.305157   1.534186
     7  C    2.355056   2.332216   1.548404   2.345033   2.345483
     8  C    2.509397   1.413186   3.706821   4.066342   3.514048
     9  N    3.601567   2.565099   4.856699   5.152391   4.504487
    10  C    1.462655   2.565349   2.656905   3.589710   4.154393
    11  C    2.507691   3.126772   3.922529   4.846578   5.186186
    12  C    2.484083   3.765061   3.060098   3.861582   4.772679
    13  C    3.766532   4.969070   4.443147   5.212005   6.119874
    14  C    4.276527   5.272539   5.289352   6.134578   6.849527
    15  C    3.778571   4.502495   5.071648   5.976006   6.445762
    16  H    2.236502   3.276324   1.087763   2.240543   3.275564
    17  H    3.269979   3.769546   2.328386   1.083001   2.173280
    18  H    3.797029   3.268004   3.372953   2.174067   1.082827
    19  H    3.305543   2.233329   3.282464   3.279488   2.243601
    20  H    3.362476   3.344328   2.215103   2.611989   2.614994
    21  H    2.613002   2.593025   2.224218   3.354521   3.354125
    22  H    2.737868   2.876971   4.244390   5.142386   5.215004
    23  H    2.697767   4.013219   2.695282   3.327088   4.445941
    24  H    4.628591   5.887105   5.057618   5.720025   6.758924
    25  H    5.361293   6.340790   6.346199   7.169945   7.910809
    26  H    4.647374   5.176476   6.021459   6.928101   7.282087
                    6          7          8          9         10
     6  C    0.000000
     7  C    1.545901   0.000000
     8  C    2.594114   3.631981   0.000000
     9  N    3.621106   4.730376   1.152390   0.000000
    10  C    3.792405   3.700956   3.217089   4.073629   0.000000
    11  C    4.592968   4.689733   3.185728   3.696826   1.405291
    12  C    4.747445   4.417177   4.552089   5.414288   1.404270
    13  C    6.080588   5.766666   5.534637   6.233213   2.433415
    14  C    6.597696   6.435094   5.509732   5.988296   2.814046
    15  C    5.958190   5.973702   4.478195   4.817840   2.429574
    16  H    3.276461   2.263399   4.635770   5.770649   2.861994
    17  H    3.370467   3.341338   4.960420   6.006302   4.089894
    18  H    2.327736   3.341569   4.024441   4.848737   5.048927
    19  H    1.088378   2.276027   2.799037   3.593455   4.708014
    20  H    2.217730   1.091984   4.615129   5.687592   4.678298
    21  H    2.220553   1.092641   3.705405   4.723492   3.761648
    22  H    4.390627   4.685035   2.542449   2.852713   2.160640
    23  H    4.671883   4.188747   5.029653   6.001515   2.159307
    24  H    6.877045   6.463612   6.540568   7.269158   3.411263
    25  H    7.680749   7.504954   6.503241   6.892402   3.898822
    26  H    6.685115   6.791246   4.892508   4.997097   3.407205
                   11         12         13         14         15
    11  C    0.000000
    12  C    2.408029   0.000000
    13  C    2.781991   1.390445   0.000000
    14  C    2.414134   2.410489   1.390870   0.000000
    15  C    1.388556   2.776140   2.405506   1.393244   0.000000
    16  H    4.188091   2.824190   4.114556   5.119760   5.142123
    17  H    5.405124   4.018749   5.262463   6.328510   6.382134
    18  H    6.003147   5.650314   6.951583   7.659018   7.240369
    19  H    5.322483   5.764934   7.067107   7.477660   6.708829
    20  H    5.743717   5.221929   6.580073   7.363404   6.996975
    21  H    4.534715   4.588819   5.837087   6.353468   5.789547
    22  H    1.081940   3.395353   3.863762   3.387413   2.135576
    23  H    3.395797   1.083049   2.136705   3.384479   3.859056
    24  H    3.866739   2.145454   1.084769   2.151421   3.391615
    25  H    3.396878   3.394620   2.151952   1.084777   2.153912
    26  H    2.141651   3.860757   3.390596   2.152625   1.084650
                   16         17         18         19         20
    16  H    0.000000
    17  H    2.656958   0.000000
    18  H    4.302577   2.669678   0.000000
    19  H    4.295518   4.306487   2.657769   0.000000
    20  H    2.678397   3.449449   3.454047   2.708755   0.000000
    21  H    2.692330   4.333667   4.332393   2.698381   1.793590
    22  H    4.699221   5.849082   5.975425   4.928920   5.775154
    23  H    2.243838   3.286371   5.314606   5.746726   4.813447
    24  H    4.564607   5.586985   7.564179   7.905438   7.171836
    25  H    6.115094   7.299267   8.699393   8.552873   8.421203
    26  H    6.148487   7.383161   8.036410   7.329414   7.844715
                   21         22         23         24         25
    21  H    0.000000
    22  H    4.427804   0.000000
    23  H    4.533941   4.301558   0.000000
    24  H    6.594246   4.948529   2.452026   0.000000
    25  H    7.396025   4.280249   4.278945   2.482638   0.000000
    26  H    6.518523   2.448703   4.943696   4.291412   2.483389
                   26
    26  H    0.000000
 Symmetry turned off by external request.
 Stoichiometry    C14H11N
 Framework group  C1[X(C14H11N)]
 Deg. of freedom    72
 Full point group                 C1      NOp   1
 Rotational constants (GHZ):      1.0893594      0.4812172      0.3653423
 Leave Link  202 at Fri Jan 31 17:43:40 2025, MaxMem=   134217728 cpu:         0.0
 (Enter /home/mkochman/programs/g09/l601.exe)
 Leave Link  601 at Fri Jan 31 17:43:40 2025, MaxMem=   134217728 cpu:         0.0
 (Enter /home/mkochman/programs/g09/l9999.exe)
 1\1\ WCSS.PL-BEM-R22C01B04\FOpt\RExternal='bash run_external.bash'\ZDO
 \C14H11N1\MKOCHMAN\31-Jan-2025\0\\#P External="bash run_external.bash"
  Opt=NoMicro NoSymm\\NBD opt\\0,1\C,0.1269438917,0.9755311826,0.988780
 3025\C,0.0600236093,2.22386072,0.4565169191\C,-1.2217565883,0.77495557
 37,1.7160666772\C,-2.3235241434,0.7552878396,0.6474231743\C,-2.3779716
 138,1.9756619462,0.1200718171\C,-1.3139584878,2.8191702214,0.834282492
 \C,-1.4287221728,2.2129393677,2.2517178277\C,0.975385457,2.8977727614,
 -0.3831556512\N,1.6982409949,3.4848162101,-1.0620245183\C,1.1662490832
 ,-0.0491831459,0.8930423328\C,2.4982270229,0.2701748679,0.5788975345\C
 ,0.8472308509,-1.3984190553,1.1161201497\C,1.8152364375,-2.3913357422,
 1.0140514413\C,3.1280798648,-2.0572574061,0.6988461392\C,3.4646005076,
 -0.7224163306,0.4841796552\H,-1.2399974375,-0.0344960958,2.4424845034\
 H,-2.8881333136,-0.123180511,0.3603675953\H,-2.9957538594,2.3256042015
 ,-0.697485382\H,-1.3927383648,3.899000546,0.7232540526\H,-2.4105568695
 ,2.3600646143,2.7064527522\H,-0.6408076803,2.5441844499,2.9324018522\H
 ,2.7846505202,1.3009161684,0.4172538181\H,-0.1706683927,-1.6805856395,
 1.3554092436\H,1.5414112493,-3.4273815275,1.1824316884\H,3.8854942531,
 -2.8301894334,0.623747563\H,4.4868331816,-0.4508417832,0.2438590201\\V
 ersion=ES64L-G09RevD.01\HF=-594.8890487\RMSD=0.000e+00\RMSF=8.202e-06\
 Dipole=0.,0.,0.\PG=C01 [X(C14H11N1)]\\@


 NO MATTER HOW THIN YOU SLICE IT, IT'S STILL BALONEY

                                   -- ALFRED E. SMITH
 Job cpu time:       0 days  0 hours  0 minutes  1.4 seconds.
 File lengths (MBytes):  RWF=      9 Int=      0 D2E=      0 Chk=      2 Scr=      1
 Normal termination of Gaussian 09 at Fri Jan 31 17:43:40 2025.
 Initial command:
 /home/mkochman/programs/g09/l1.exe "/home/mkochman/systems/Z_MRSF_fixed/A_opt_NBD/Gau-641293.inp" -scrdir="/home/mkochman/systems/Z_MRSF_fixed/A_opt_NBD/"
 Entering Link 1 = /home/mkochman/programs/g09/l1.exe PID=    647936.
  
 Copyright (c) 1988,1990,1992,1993,1995,1998,2003,2009,2013,
            Gaussian, Inc.  All Rights Reserved.
  
 This is part of the Gaussian(R) 09 program.  It is based on
 the Gaussian(R) 03 system (copyright 2003, Gaussian, Inc.),
 the Gaussian(R) 98 system (copyright 1998, Gaussian, Inc.),
 the Gaussian(R) 94 system (copyright 1995, Gaussian, Inc.),
 the Gaussian 92(TM) system (copyright 1992, Gaussian, Inc.),
 the Gaussian 90(TM) system (copyright 1990, Gaussian, Inc.),
 the Gaussian 88(TM) system (copyright 1988, Gaussian, Inc.),
 the Gaussian 86(TM) system (copyright 1986, Carnegie Mellon
 University), and the Gaussian 82(TM) system (copyright 1983,
 Carnegie Mellon University). Gaussian is a federally registered
 trademark of Gaussian, Inc.
  
 This software contains proprietary and confidential information,
 including trade secrets, belonging to Gaussian, Inc.
  
 This software is provided under written license and may be
 used, copied, transmitted, or stored only in accord with that
 written license.
  
 The following legend is applicable only to US Government
 contracts under FAR:
  
                    RESTRICTED RIGHTS LEGEND
  
 Use, reproduction and disclosure by the US Government is
 subject to restrictions as set forth in subparagraphs (a)
 and (c) of the Commercial Computer Software - Restricted
 Rights clause in FAR 52.227-19.
  
 Gaussian, Inc.
 340 Quinnipiac St., Bldg. 40, Wallingford CT 06492
  
  
 ---------------------------------------------------------------
 Warning -- This program may not be used in any manner that
 competes with the business of Gaussian, Inc. or will provide
 assistance to any competitor of Gaussian, Inc.  The licensee
 of this program is prohibited from giving any competitor of
 Gaussian, Inc. access to this program.  By using this program,
 the user acknowledges that Gaussian, Inc. is engaged in the
 business of creating and licensing software in the field of
 computational chemistry and represents and warrants to the
 licensee that it is not a competitor of Gaussian, Inc. and that
 it will not use this program in any manner prohibited above.
 ---------------------------------------------------------------
  

 Cite this work as:
 Gaussian 09, Revision D.01,
 M. J. Frisch, G. W. Trucks, H. B. Schlegel, G. E. Scuseria, 
 M. A. Robb, J. R. Cheeseman, G. Scalmani, V. Barone, B. Mennucci, 
 G. A. Petersson, H. Nakatsuji, M. Caricato, X. Li, H. P. Hratchian, 
 A. F. Izmaylov, J. Bloino, G. Zheng, J. L. Sonnenberg, M. Hada, 
 M. Ehara, K. Toyota, R. Fukuda, J. Hasegawa, M. Ishida, T. Nakajima, 
 Y. Honda, O. Kitao, H. Nakai, T. Vreven, J. A. Montgomery, Jr., 
 J. E. Peralta, F. Ogliaro, M. Bearpark, J. J. Heyd, E. Brothers, 
 K. N. Kudin, V. N. Staroverov, T. Keith, R. Kobayashi, J. Normand, 
 K. Raghavachari, A. Rendell, J. C. Burant, S. S. Iyengar, J. Tomasi, 
 M. Cossi, N. Rega, J. M. Millam, M. Klene, J. E. Knox, J. B. Cross, 
 V. Bakken, C. Adamo, J. Jaramillo, R. Gomperts, R. E. Stratmann, 
 O. Yazyev, A. J. Austin, R. Cammi, C. Pomelli, J. W. Ochterski, 
 R. L. Martin, K. Morokuma, V. G. Zakrzewski, G. A. Voth, 
 P. Salvador, J. J. Dannenberg, S. Dapprich, A. D. Daniels, 
 O. Farkas, J. B. Foresman, J. V. Ortiz, J. Cioslowski, 
 and D. J. Fox, Gaussian, Inc., Wallingford CT, 2013.
 
 ******************************************
 Gaussian 09:  ES64L-G09RevD.01 24-Apr-2013
                31-Jan-2025 
 ******************************************
 %nproc=1
 Will use up to    1 processors via shared memory.
 %mem=1GB
 %chk=checkfile.chk
 Default route:  MAXDISK=1700GB
 ----------------------------------------------------------------------
 #P External="bash run_external.bash" Freq=Numer Geom=Checkpoint NoSymm
 ----------------------------------------------------------------------
 1/10=4,18=10,29=2,30=1,38=11/1,6,3;
 2/12=2,15=1,40=1/2;
 3/11=9,14=-4,16=1,25=1,30=1,41=9900000,43=2,71=1/1;
 4/20=17,22=1,24=3,113=1,114=1/2;
 6/7=2,8=2,9=2,10=2/1;
 7/30=1,44=-1/16;
 1/10=4,18=10,30=1,38=10/6(3);
 7/8=1,25=1,30=1,44=-1/16;
 1/10=4,18=10,30=1,38=10/3;
 99//99;
 3/11=9,14=-2,16=1,25=1,30=1,41=9900000,43=2,71=1/1;
 4/16=2,20=17,22=1,24=3,113=1,114=1/2;
 6/7=2,8=2,9=2,10=2/1;
 7/7=1,30=1,44=-1/16;
 1/10=4,18=10,30=1,38=10/6(-4);
 7/8=1,25=1,30=1,44=-1/16;
 1/10=4,18=10,30=1,38=10/3;
 99//99;
 Leave Link    1 at Fri Jan 31 17:43:40 2025, MaxMem=   134217728 cpu:         0.0
 (Enter /home/mkochman/programs/g09/l101.exe)
 -------
 NBD opt
 -------
 Structure from the checkpoint file:  "checkfile.chk"
 Charge =  0 Multiplicity = 1
 Redundant internal coordinates found in file.
 C,0,0.1269438917,0.9755311826,0.9887803025
 C,0,0.0600236093,2.22386072,0.4565169191
 C,0,-1.2217565883,0.7749555737,1.7160666772
 C,0,-2.3235241434,0.7552878396,0.6474231743
 C,0,-2.3779716138,1.9756619462,0.1200718171
 C,0,-1.3139584878,2.8191702214,0.834282492
 C,0,-1.4287221728,2.2129393677,2.2517178277
 C,0,0.975385457,2.8977727614,-0.3831556512
 N,0,1.6982409949,3.4848162101,-1.0620245183
 C,0,1.1662490832,-0.0491831459,0.8930423328
 C,0,2.4982270229,0.2701748679,0.5788975345
 C,0,0.8472308509,-1.3984190553,1.1161201497
 C,0,1.8152364375,-2.3913357422,1.0140514413
 C,0,3.1280798648,-2.0572574061,0.6988461392
 C,0,3.4646005076,-0.7224163306,0.4841796552
 H,0,-1.2399974375,-0.0344960958,2.4424845034
 H,0,-2.8881333136,-0.123180511,0.3603675953
 H,0,-2.9957538594,2.3256042015,-0.697485382
 H,0,-1.3927383648,3.899000546,0.7232540526
 H,0,-2.4105568695,2.3600646143,2.7064527522
 H,0,-0.6408076803,2.5441844499,2.9324018522
 H,0,2.7846505202,1.3009161684,0.4172538181
 H,0,-0.1706683927,-1.6805856395,1.3554092436
 H,0,1.5414112493,-3.4273815275,1.1824316884
 H,0,3.8854942531,-2.8301894334,0.623747563
 H,0,4.4868331816,-0.4508417832,0.2438590201
 Recover connectivity data from disk.
 NAtoms=     26 NQM=       26 NQMF=       0 NMMI=      0 NMMIF=      0
                NMic=       0 NMicF=      0.
                    Isotopes and Nuclear Properties:
 (Nuclear quadrupole moments (NQMom) in fm**2, nuclear magnetic moments (NMagM)
  in nuclear magnetons)

  Atom         1           2           3           4           5           6           7           8           9          10
 IAtWgt=          12          12          12          12          12          12          12          12          14          12
 AtmWgt=  12.0000000  12.0000000  12.0000000  12.0000000  12.0000000  12.0000000  12.0000000  12.0000000  14.0030740  12.0000000
 NucSpn=           0           0           0           0           0           0           0           0           2           0
 AtZEff=  -3.6000000  -3.6000000  -3.6000000  -3.6000000  -3.6000000  -3.6000000  -3.6000000  -3.6000000  -4.5500000  -3.6000000
 NQMom=    0.0000000   0.0000000   0.0000000   0.0000000   0.0000000   0.0000000   0.0000000   0.0000000   2.0440000   0.0000000
 NMagM=    0.0000000   0.0000000   0.0000000   0.0000000   0.0000000   0.0000000   0.0000000   0.0000000   0.4037610   0.0000000
 AtZNuc=   6.0000000   6.0000000   6.0000000   6.0000000   6.0000000   6.0000000   6.0000000   6.0000000   7.0000000   6.0000000

  Atom        11          12          13          14          15          16          17          18          19          20
 IAtWgt=          12          12          12          12          12           1           1           1           1           1
 AtmWgt=  12.0000000  12.0000000  12.0000000  12.0000000  12.0000000   1.0078250   1.0078250   1.0078250   1.0078250   1.0078250
 NucSpn=           0           0           0           0           0           1           1           1           1           1
 AtZEff=  -3.6000000  -3.6000000  -3.6000000  -3.6000000  -3.6000000  -1.0000000  -1.0000000  -1.0000000  -1.0000000  -1.0000000
 NQMom=    0.0000000   0.0000000   0.0000000   0.0000000   0.0000000   0.0000000   0.0000000   0.0000000   0.0000000   0.0000000
 NMagM=    0.0000000   0.0000000   0.0000000   0.0000000   0.0000000   2.7928460   2.7928460   2.7928460   2.7928460   2.7928460
 AtZNuc=   6.0000000   6.0000000   6.0000000   6.0000000   6.0000000   1.0000000   1.0000000   1.0000000   1.0000000   1.0000000

  Atom        21          22          23          24          25          26
 IAtWgt=           1           1           1           1           1           1
 AtmWgt=   1.0078250   1.0078250   1.0078250   1.0078250   1.0078250   1.0078250
 NucSpn=           1           1           1           1           1           1
 AtZEff=  -1.0000000  -1.0000000  -1.0000000  -1.0000000  -1.0000000  -1.0000000
 NQMom=    0.0000000   0.0000000   0.0000000   0.0000000   0.0000000   0.0000000
 NMagM=    2.7928460   2.7928460   2.7928460   2.7928460   2.7928460   2.7928460
 AtZNuc=   1.0000000   1.0000000   1.0000000   1.0000000   1.0000000   1.0000000
 Leave Link  101 at Fri Jan 31 17:43:40 2025, MaxMem=   134217728 cpu:         0.1
 (Enter /home/mkochman/programs/g09/l106.exe)
 Numerical evaluation of force-constants.
 Nuclear step= 0.001000 Angstroms, electric field step= 0.000333 atomic units, NStep=1.
 Leave Link  106 at Fri Jan 31 17:43:41 2025, MaxMem=   134217728 cpu:         0.0
 (Enter /home/mkochman/programs/g09/l103.exe)

 GradGradGradGradGradGradGradGradGradGradGradGradGradGradGradGradGradGrad
 Berny optimization.
 Initialization pass.
 Trust Radius=3.00D-01 FncErr=1.00D-07 GrdErr=1.00D-07
 Number of steps in this run=      2 maximum allowed number of steps=      2.
 GradGradGradGradGradGradGradGradGradGradGradGradGradGradGradGradGradGrad

 Leave Link  103 at Fri Jan 31 17:43:41 2025, MaxMem=   134217728 cpu:         0.0
 (Enter /home/mkochman/programs/g09/l202.exe)
                          Input orientation:                          
 ---------------------------------------------------------------------
 Center     Atomic      Atomic             Coordinates (Angstroms)
 Number     Number       Type             X           Y           Z
 ---------------------------------------------------------------------
      1          6           0        0.126944    0.975531    0.988780
      2          6           0        0.060024    2.223861    0.456517
      3          6           0       -1.221757    0.774956    1.716067
      4          6           0       -2.323524    0.755288    0.647423
      5          6           0       -2.377972    1.975662    0.120072
      6          6           0       -1.313958    2.819170    0.834282
      7          6           0       -1.428722    2.212939    2.251718
      8          6           0        0.975385    2.897773   -0.383156
      9          7           0        1.698241    3.484816   -1.062025
     10          6           0        1.166249   -0.049183    0.893042
     11          6           0        2.498227    0.270175    0.578898
     12          6           0        0.847231   -1.398419    1.116120
     13          6           0        1.815236   -2.391336    1.014051
     14          6           0        3.128080   -2.057257    0.698846
     15          6           0        3.464601   -0.722416    0.484180
     16          1           0       -1.239997   -0.034496    2.442485
     17          1           0       -2.888133   -0.123181    0.360368
     18          1           0       -2.995754    2.325604   -0.697485
     19          1           0       -1.392738    3.899001    0.723254
     20          1           0       -2.410557    2.360065    2.706453
     21          1           0       -0.640808    2.544184    2.932402
     22          1           0        2.784651    1.300916    0.417254
     23          1           0       -0.170668   -1.680586    1.355409
     24          1           0        1.541411   -3.427382    1.182432
     25          1           0        3.885494   -2.830189    0.623748
     26          1           0        4.486833   -0.450842    0.243859
 ---------------------------------------------------------------------
                    Distance matrix (angstroms):
                    1          2          3          4          5
     1  C    0.000000
     2  C    1.358716   0.000000
     3  C    1.545370   2.308409   0.000000
     4  C    2.483913   2.806145   1.535017   0.000000
     5  C    2.833640   2.473584   2.307754   1.330555   0.000000
     6  C    2.345010   1.544321   2.228196   2.305157   1.534186
     7  C    2.355056   2.332216   1.548404   2.345033   2.345483
     8  C    2.509397   1.413186   3.706821   4.066342   3.514048
     9  N    3.601567   2.565099   4.856699   5.152391   4.504487
    10  C    1.462655   2.565349   2.656905   3.589710   4.154393
    11  C    2.507691   3.126772   3.922529   4.846578   5.186186
    12  C    2.484083   3.765061   3.060098   3.861582   4.772679
    13  C    3.766532   4.969070   4.443147   5.212005   6.119874
    14  C    4.276527   5.272539   5.289352   6.134578   6.849527
    15  C    3.778571   4.502495   5.071648   5.976006   6.445762
    16  H    2.236502   3.276324   1.087763   2.240543   3.275564
    17  H    3.269979   3.769546   2.328386   1.083001   2.173280
    18  H    3.797029   3.268004   3.372953   2.174067   1.082827
    19  H    3.305543   2.233329   3.282464   3.279488   2.243601
    20  H    3.362476   3.344328   2.215103   2.611989   2.614994
    21  H    2.613002   2.593025   2.224218   3.354521   3.354125
    22  H    2.737868   2.876971   4.244390   5.142386   5.215004
    23  H    2.697767   4.013219   2.695282   3.327088   4.445941
    24  H    4.628591   5.887105   5.057618   5.720025   6.758924
    25  H    5.361293   6.340790   6.346199   7.169945   7.910809
    26  H    4.647374   5.176476   6.021459   6.928101   7.282087
                    6          7          8          9         10
     6  C    0.000000
     7  C    1.545901   0.000000
     8  C    2.594114   3.631981   0.000000
     9  N    3.621106   4.730376   1.152390   0.000000
    10  C    3.792405   3.700956   3.217089   4.073629   0.000000
    11  C    4.592968   4.689733   3.185728   3.696826   1.405291
    12  C    4.747445   4.417177   4.552089   5.414288   1.404270
    13  C    6.080588   5.766666   5.534637   6.233213   2.433415
    14  C    6.597696   6.435094   5.509732   5.988296   2.814046
    15  C    5.958190   5.973702   4.478195   4.817840   2.429574
    16  H    3.276461   2.263399   4.635770   5.770649   2.861994
    17  H    3.370467   3.341338   4.960420   6.006302   4.089894
    18  H    2.327736   3.341569   4.024441   4.848737   5.048927
    19  H    1.088378   2.276027   2.799037   3.593455   4.708014
    20  H    2.217730   1.091984   4.615129   5.687592   4.678298
    21  H    2.220553   1.092641   3.705405   4.723492   3.761648
    22  H    4.390627   4.685035   2.542449   2.852713   2.160640
    23  H    4.671883   4.188747   5.029653   6.001515   2.159307
    24  H    6.877045   6.463612   6.540568   7.269158   3.411263
    25  H    7.680749   7.504954   6.503241   6.892402   3.898822
    26  H    6.685115   6.791246   4.892508   4.997097   3.407205
                   11         12         13         14         15
    11  C    0.000000
    12  C    2.408029   0.000000
    13  C    2.781991   1.390445   0.000000
    14  C    2.414134   2.410489   1.390870   0.000000
    15  C    1.388556   2.776140   2.405506   1.393244   0.000000
    16  H    4.188091   2.824190   4.114556   5.119760   5.142123
    17  H    5.405124   4.018749   5.262463   6.328510   6.382134
    18  H    6.003147   5.650314   6.951583   7.659018   7.240369
    19  H    5.322483   5.764934   7.067107   7.477660   6.708829
    20  H    5.743717   5.221929   6.580073   7.363404   6.996975
    21  H    4.534715   4.588819   5.837087   6.353468   5.789547
    22  H    1.081940   3.395353   3.863762   3.387413   2.135576
    23  H    3.395797   1.083049   2.136705   3.384479   3.859056
    24  H    3.866739   2.145454   1.084769   2.151421   3.391615
    25  H    3.396878   3.394620   2.151952   1.084777   2.153912
    26  H    2.141651   3.860757   3.390596   2.152625   1.084650
                   16         17         18         19         20
    16  H    0.000000
    17  H    2.656958   0.000000
    18  H    4.302577   2.669678   0.000000
    19  H    4.295518   4.306487   2.657769   0.000000
    20  H    2.678397   3.449449   3.454047   2.708755   0.000000
    21  H    2.692330   4.333667   4.332393   2.698381   1.793590
    22  H    4.699221   5.849082   5.975425   4.928920   5.775154
    23  H    2.243838   3.286371   5.314606   5.746726   4.813447
    24  H    4.564607   5.586985   7.564179   7.905438   7.171836
    25  H    6.115094   7.299267   8.699393   8.552873   8.421203
    26  H    6.148487   7.383161   8.036410   7.329414   7.844715
                   21         22         23         24         25
    21  H    0.000000
    22  H    4.427804   0.000000
    23  H    4.533941   4.301558   0.000000
    24  H    6.594246   4.948529   2.452026   0.000000
    25  H    7.396025   4.280249   4.278945   2.482638   0.000000
    26  H    6.518523   2.448703   4.943696   4.291412   2.483389
                   26
    26  H    0.000000
 Symmetry turned off by external request.
 Stoichiometry    C14H11N
 Framework group  C1[X(C14H11N)]
 Deg. of freedom    72
 Full point group                 C1      NOp   1
 Rotational constants (GHZ):      1.0893594      0.4812172      0.3653423
 Leave Link  202 at Fri Jan 31 17:43:41 2025, MaxMem=   134217728 cpu:         0.0
 (Enter /home/mkochman/programs/g09/l301.exe)
 Standard basis: STO-3G (5D, 7F)
 Ernie: Thresh=  0.10000D-02 Tol=  0.10000D-05 Strict=F.
    86 basis functions,   258 primitive gaussians,    86 cartesian basis functions
    51 alpha electrons       51 beta electrons
       nuclear repulsion energy       881.1434304486 Hartrees.
 IExCor=    0 DFT=F Ex=HF Corr=None ExCW=0 ScaHFX=  1.000000
 ScaDFX=  1.000000  1.000000  1.000000  1.000000 ScalE2=  1.000000  1.000000
 IRadAn=      0 IRanWt=     -1 IRanGd=            0 ICorTp=0 IEmpDi=  4
 NAtoms=   26 NActive=   26 NUniq=   26 SFac= 1.00D+00 NAtFMM=   60 NAOKFM=F Big=F
 Integral buffers will be    131072 words long.
 Raffenetti 1 integral format.
 Two-electron integral symmetry is turned off.
 Leave Link  301 at Fri Jan 31 17:43:41 2025, MaxMem=   134217728 cpu:         0.0
 (Enter /home/mkochman/programs/g09/l402.exe)
 External calculation of energy and first derivatives.
 Running external command "bash run_external.bash R"
         input file       "/home/mkochman/systems/Z_MRSF_fixed/A_opt_NBD/Gau-647936.EIn"
         output file      "/home/mkochman/systems/Z_MRSF_fixed/A_opt_NBD/Gau-647936.EOu"
         message file     "/home/mkochman/systems/Z_MRSF_fixed/A_opt_NBD/Gau-647936.EMs"
         fchk file        "/home/mkochman/systems/Z_MRSF_fixed/A_opt_NBD/Gau-647936.EFC"
         mat. el file     "/home/mkochman/systems/Z_MRSF_fixed/A_opt_NBD/Gau-647936.EUF"
 Recovered energy= -594.889048730     dipole=      0.000000000000      0.000000000000      0.000000000000
 Energy=    -594.889049     NIter=   0.
 Dipole moment=       0.000000       0.000000       0.000000
 Leave Link  402 at Fri Jan 31 17:48:46 2025, MaxMem=   134217728 cpu:         0.0
 (Enter /home/mkochman/programs/g09/l601.exe)
 Leave Link  601 at Fri Jan 31 17:48:46 2025, MaxMem=   134217728 cpu:         0.0
 (Enter /home/mkochman/programs/g09/l716.exe)
 Dipole        = 0.00000000D+00 0.00000000D+00 0.00000000D+00
 -------------------------------------------------------------------
 Center     Atomic                   Forces (Hartrees/Bohr)
 Number     Number              X              Y              Z
 -------------------------------------------------------------------
      1        6           0.000001930    0.000011900   -0.000021490
      2        6          -0.000021870   -0.000007920    0.000018430
      3        6           0.000011110   -0.000008570    0.000001880
      4        6           0.000001110   -0.000006010   -0.000002530
      5        6          -0.000006980    0.000008050    0.000000520
      6        6           0.000011510   -0.000004360   -0.000007480
      7        6          -0.000011900   -0.000000100    0.000002450
      8        6           0.000005840   -0.000017510    0.000003310
      9        7           0.000011420    0.000011330   -0.000010760
     10        6          -0.000012930    0.000008800    0.000012730
     11        6           0.000015770   -0.000013060   -0.000006340
     12        6           0.000002890    0.000004200   -0.000003820
     13        6           0.000004730   -0.000006170   -0.000001620
     14        6          -0.000003430   -0.000015500    0.000003410
     15        6          -0.000012050    0.000022020    0.000000550
     16        1          -0.000002760    0.000006340   -0.000007750
     17        1          -0.000002030    0.000000110   -0.000008440
     18        1          -0.000001240   -0.000004470   -0.000005740
     19        1          -0.000002560   -0.000001930   -0.000003460
     20        1          -0.000005000    0.000000950   -0.000003210
     21        1          -0.000002680    0.000000630   -0.000001770
     22        1          -0.000001630    0.000007860   -0.000002670
     23        1           0.000002250   -0.000004620   -0.000004780
     24        1          -0.000001620   -0.000000070   -0.000001850
     25        1           0.000002390    0.000002720   -0.000000640
     26        1           0.000002710   -0.000000690    0.000001600
 -------------------------------------------------------------------
 Cartesian Forces:  Max     0.000022020 RMS     0.000008203
 Leave Link  716 at Fri Jan 31 17:48:46 2025, MaxMem=   134217728 cpu:         0.0
 (Enter /home/mkochman/programs/g09/l106.exe)
 NDeriv=  78 NFrqRd=  0 NDerD0=   0 MskFDP=       0 MskDFD=       0 MskDF0=       0
 At 1st pt F.D. properties file   721 does not exist.
 At 1st pt F.D. properties file   722 does not exist.
 D2Numr ... symmetry will not be used.
 Leave Link  106 at Fri Jan 31 17:48:47 2025, MaxMem=   134217728 cpu:         0.0
 (Enter /home/mkochman/programs/g09/l301.exe)
 Standard basis: STO-3G (5D, 7F)
 Ernie: Thresh=  0.10000D-02 Tol=  0.10000D-05 Strict=F.
    86 basis functions,   258 primitive gaussians,    86 cartesian basis functions
    51 alpha electrons       51 beta electrons
       nuclear repulsion energy       881.1400907404 Hartrees.
 IExCor=    0 DFT=F Ex=HF Corr=None ExCW=0 ScaHFX=  1.000000
 ScaDFX=  1.000000  1.000000  1.000000  1.000000 ScalE2=  1.000000  1.000000
 IRadAn=      0 IRanWt=     -1 IRanGd=            0 ICorTp=0 IEmpDi=  4
 NAtoms=   26 NActive=   26 NUniq=   26 SFac= 1.00D+00 NAtFMM=   60 NAOKFM=F Big=F
 Integral buffers will be    131072 words long.
 Raffenetti 1 integral format.
 Two-electron integral symmetry is turned off.
 Leave Link  301 at Fri Jan 31 17:48:47 2025, MaxMem=   134217728 cpu:         0.0
 (Enter /home/mkochman/programs/g09/l402.exe)
 External calculation of energy and first derivatives.
 Running external command "bash run_external.bash R"
         input file       "/home/mkochman/systems/Z_MRSF_fixed/A_opt_NBD/Gau-647936.EIn"
         output file      "/home/mkochman/systems/Z_MRSF_fixed/A_opt_NBD/Gau-647936.EOu"
         message file     "/home/mkochman/systems/Z_MRSF_fixed/A_opt_NBD/Gau-647936.EMs"
         fchk file        "/home/mkochman/systems/Z_MRSF_fixed/A_opt_NBD/Gau-647936.EFC"
         mat. el file     "/home/mkochman/systems/Z_MRSF_fixed/A_opt_NBD/Gau-647936.EUF"
 Recovered energy= -594.889047950     dipole=      0.000000000000      0.000000000000      0.000000000000
 Energy=    -594.889048     NIter=   0.
 Dipole moment=       0.000000       0.000000       0.000000
 Leave Link  402 at Fri Jan 31 17:53:20 2025, MaxMem=   134217728 cpu:         0.0
 (Enter /home/mkochman/programs/g09/l601.exe)
 Leave Link  601 at Fri Jan 31 17:53:20 2025, MaxMem=   134217728 cpu:         0.0
 (Enter /home/mkochman/programs/g09/l716.exe)
 Dipole        = 0.00000000D+00 0.00000000D+00 0.00000000D+00
 -------------------------------------------------------------------
 Center     Atomic                   Forces (Hartrees/Bohr)
 Number     Number              X              Y              Z
 -------------------------------------------------------------------
      1        6          -0.000944810    0.000272290    0.000143540
      2        6           0.000157880   -0.000028660   -0.000006030
      3        6           0.000239600    0.000003200   -0.000073560
      4        6           0.000077440   -0.000023450    0.000013190
      5        6           0.000006590    0.000019390   -0.000001190
      6        6           0.000024260   -0.000060940    0.000004730
      7        6           0.000025920   -0.000034190   -0.000014710
      8        6          -0.000009630    0.000027670   -0.000011540
      9        7           0.000021860    0.000010790   -0.000017540
     10        6           0.000347720   -0.000149590   -0.000024860
     11        6           0.000070490   -0.000063980   -0.000015740
     12        6          -0.000018520   -0.000005900    0.000002540
     13        6           0.000005430    0.000000120   -0.000006240
     14        6          -0.000005240   -0.000012790    0.000003770
     15        6          -0.000004830    0.000027670   -0.000003650
     16        1          -0.000007020    0.000007100   -0.000003310
     17        1          -0.000002440    0.000000200   -0.000010640
     18        1          -0.000001340   -0.000003410   -0.000006580
     19        1           0.000006900   -0.000003600   -0.000008510
     20        1          -0.000004960    0.000000550   -0.000007260
     21        1          -0.000004010    0.000004300   -0.000001010
     22        1          -0.000003750    0.000007360   -0.000000490
     23        1           0.000003640   -0.000001710   -0.000003910
     24        1          -0.000002700    0.000001350   -0.000001860
     25        1           0.000002410    0.000002730    0.000000000
     26        1           0.000003880   -0.000002610    0.000001340
 -------------------------------------------------------------------
 Cartesian Forces:  Max     0.000944810 RMS     0.000126430
 Leave Link  716 at Fri Jan 31 17:53:20 2025, MaxMem=   134217728 cpu:         0.0
 (Enter /home/mkochman/programs/g09/l106.exe)
 NDeriv=  78 NFrqRd=  0 NDerD0=   0 MskFDP=       0 MskDFD=       0 MskDF0=       0
 Re-enter D2Numr: IAtom=  1 IXYZ=1 IStep= 1.
 Leave Link  106 at Fri Jan 31 17:53:20 2025, MaxMem=   134217728 cpu:         0.1
 (Enter /home/mkochman/programs/g09/l301.exe)
 Standard basis: STO-3G (5D, 7F)
 Ernie: Thresh=  0.10000D-02 Tol=  0.10000D-05 Strict=F.
    86 basis functions,   258 primitive gaussians,    86 cartesian basis functions
    51 alpha electrons       51 beta electrons
       nuclear repulsion energy       881.1467773927 Hartrees.
 IExCor=    0 DFT=F Ex=HF Corr=None ExCW=0 ScaHFX=  1.000000
 ScaDFX=  1.000000  1.000000  1.000000  1.000000 ScalE2=  1.000000  1.000000
 IRadAn=      0 IRanWt=     -1 IRanGd=            0 ICorTp=0 IEmpDi=  4
 NAtoms=   26 NActive=   26 NUniq=   26 SFac= 1.00D+00 NAtFMM=   60 NAOKFM=F Big=F
 Integral buffers will be    131072 words long.
 Raffenetti 1 integral format.
 Two-electron integral symmetry is turned off.
 Leave Link  301 at Fri Jan 31 17:53:20 2025, MaxMem=   134217728 cpu:         0.0
 (Enter /home/mkochman/programs/g09/l402.exe)
 External calculation of energy and first derivatives.
 Running external command "bash run_external.bash R"
         input file       "/home/mkochman/systems/Z_MRSF_fixed/A_opt_NBD/Gau-647936.EIn"
         output file      "/home/mkochman/systems/Z_MRSF_fixed/A_opt_NBD/Gau-647936.EOu"
         message file     "/home/mkochman/systems/Z_MRSF_fixed/A_opt_NBD/Gau-647936.EMs"
         fchk file        "/home/mkochman/systems/Z_MRSF_fixed/A_opt_NBD/Gau-647936.EFC"
         mat. el file     "/home/mkochman/systems/Z_MRSF_fixed/A_opt_NBD/Gau-647936.EUF"
 Recovered energy= -594.889048050     dipole=      0.000000000000      0.000000000000      0.000000000000
 Energy=    -594.889048     NIter=   0.
 Dipole moment=       0.000000       0.000000       0.000000
 Leave Link  402 at Fri Jan 31 17:57:53 2025, MaxMem=   134217728 cpu:         0.0
 (Enter /home/mkochman/programs/g09/l601.exe)
 Leave Link  601 at Fri Jan 31 17:57:53 2025, MaxMem=   134217728 cpu:         0.0
 (Enter /home/mkochman/programs/g09/l716.exe)
 Dipole        = 0.00000000D+00 0.00000000D+00 0.00000000D+00
 -------------------------------------------------------------------
 Center     Atomic                   Forces (Hartrees/Bohr)
 Number     Number              X              Y              Z
 -------------------------------------------------------------------
      1        6           0.000949530   -0.000246820   -0.000187520
      2        6          -0.000201660    0.000012420    0.000043130
      3        6          -0.000218970   -0.000020570    0.000078300
      4        6          -0.000075320    0.000011370   -0.000018270
      5        6          -0.000020590   -0.000003220    0.000002200
      6        6          -0.000001250    0.000052350   -0.000019670
      7        6          -0.000049740    0.000034050    0.000019630
      8        6           0.000021280   -0.000062720    0.000018140
      9        7           0.000001020    0.000011910   -0.000004020
     10        6          -0.000372810    0.000166050    0.000050220
     11        6          -0.000038760    0.000037820    0.000002980
     12        6           0.000024330    0.000014160   -0.000010130
     13        6           0.000003950   -0.000012340    0.000003000
     14        6          -0.000001580   -0.000018210    0.000003050
     15        6          -0.000019340    0.000016370    0.000004770
     16        1           0.000001540    0.000005570   -0.000012200
     17        1          -0.000001600    0.000000010   -0.000006240
     18        1          -0.000001160   -0.000005530   -0.000004900
     19        1          -0.000012020   -0.000000240    0.000001590
     20        1          -0.000005060    0.000001340    0.000000860
     21        1          -0.000001330   -0.000003050   -0.000002520
     22        1           0.000000490    0.000008310   -0.000004850
     23        1           0.000000880   -0.000007520   -0.000005660
     24        1          -0.000000540   -0.000001500   -0.000001850
     25        1           0.000002340    0.000002720   -0.000001280
     26        1           0.000001550    0.000001240    0.000001870
 -------------------------------------------------------------------
 Cartesian Forces:  Max     0.000949530 RMS     0.000128515
 Leave Link  716 at Fri Jan 31 17:57:53 2025, MaxMem=   134217728 cpu:         0.0
 (Enter /home/mkochman/programs/g09/l106.exe)
 NDeriv=  78 NFrqRd=  0 NDerD0=   0 MskFDP=       0 MskDFD=       0 MskDF0=       0
 Re-enter D2Numr: IAtom=  1 IXYZ=1 IStep= 2.
 Leave Link  106 at Fri Jan 31 17:57:54 2025, MaxMem=   134217728 cpu:         0.1
 (Enter /home/mkochman/programs/g09/l301.exe)
 Standard basis: STO-3G (5D, 7F)
 Ernie: Thresh=  0.10000D-02 Tol=  0.10000D-05 Strict=F.
    86 basis functions,   258 primitive gaussians,    86 cartesian basis functions
    51 alpha electrons       51 beta electrons
       nuclear repulsion energy       881.1476053820 Hartrees.
 IExCor=    0 DFT=F Ex=HF Corr=None ExCW=0 ScaHFX=  1.000000
 ScaDFX=  1.000000  1.000000  1.000000  1.000000 ScalE2=  1.000000  1.000000
 IRadAn=      0 IRanWt=     -1 IRanGd=            0 ICorTp=0 IEmpDi=  4
 NAtoms=   26 NActive=   26 NUniq=   26 SFac= 1.00D+00 NAtFMM=   60 NAOKFM=F Big=F
 Integral buffers will be    131072 words long.
 Raffenetti 1 integral format.
 Two-electron integral symmetry is turned off.
 Leave Link  301 at Fri Jan 31 17:57:54 2025, MaxMem=   134217728 cpu:         0.0
 (Enter /home/mkochman/programs/g09/l402.exe)
 External calculation of energy and first derivatives.
 Running external command "bash run_external.bash R"
         input file       "/home/mkochman/systems/Z_MRSF_fixed/A_opt_NBD/Gau-647936.EIn"
         output file      "/home/mkochman/systems/Z_MRSF_fixed/A_opt_NBD/Gau-647936.EOu"
         message file     "/home/mkochman/systems/Z_MRSF_fixed/A_opt_NBD/Gau-647936.EMs"
         fchk file        "/home/mkochman/systems/Z_MRSF_fixed/A_opt_NBD/Gau-647936.EFC"
         mat. el file     "/home/mkochman/systems/Z_MRSF_fixed/A_opt_NBD/Gau-647936.EUF"
 Recovered energy= -594.889047480     dipole=      0.000000000000      0.000000000000      0.000000000000
 Energy=    -594.889047     NIter=   0.
 Dipole moment=       0.000000       0.000000       0.000000
 Leave Link  402 at Fri Jan 31 18:02:54 2025, MaxMem=   134217728 cpu:         0.0
 (Enter /home/mkochman/programs/g09/l601.exe)
 Leave Link  601 at Fri Jan 31 18:02:54 2025, MaxMem=   134217728 cpu:         0.0
 (Enter /home/mkochman/programs/g09/l716.exe)
 Dipole        = 0.00000000D+00 0.00000000D+00 0.00000000D+00
 -------------------------------------------------------------------
 Center     Atomic                   Forces (Hartrees/Bohr)
 Number     Number              X              Y              Z
 -------------------------------------------------------------------
      1        6           0.000260910   -0.001346990    0.000274960
      2        6          -0.000089910    0.000697040   -0.000221840
      3        6           0.000021470    0.000159350   -0.000029430
      4        6           0.000029160   -0.000015600    0.000006690
      5        6          -0.000001350    0.000028140   -0.000003420
      6        6          -0.000051500    0.000040170   -0.000007090
      7        6          -0.000060680    0.000011300    0.000023670
      8        6           0.000057250    0.000033620   -0.000049970
      9        7          -0.000015050   -0.000008340    0.000011510
     10        6          -0.000136670    0.000330310    0.000006030
     11        6          -0.000015040   -0.000030850    0.000006940
     12        6          -0.000051110    0.000081620   -0.000008570
     13        6           0.000019060   -0.000001420   -0.000006460
     14        6          -0.000004490   -0.000007690    0.000003180
     15        6           0.000000290    0.000007000   -0.000000040
     16        1           0.000038770    0.000006020   -0.000025230
     17        1          -0.000002370    0.000000320   -0.000008350
     18        1          -0.000001490   -0.000005150   -0.000006220
     19        1          -0.000006770   -0.000000730   -0.000003520
     20        1          -0.000005930    0.000009890   -0.000002470
     21        1          -0.000003850    0.000002720   -0.000001230
     22        1           0.000000110    0.000008260   -0.000004070
     23        1           0.000001040   -0.000006690   -0.000003510
     24        1          -0.000003410    0.000001160   -0.000001440
     25        1           0.000002460    0.000002500   -0.000000670
     26        1           0.000004080   -0.000002090    0.000000950
 -------------------------------------------------------------------
 Cartesian Forces:  Max     0.001346990 RMS     0.000185624
 Leave Link  716 at Fri Jan 31 18:02:54 2025, MaxMem=   134217728 cpu:         0.0
 (Enter /home/mkochman/programs/g09/l106.exe)
 NDeriv=  78 NFrqRd=  0 NDerD0=   0 MskFDP=       0 MskDFD=       0 MskDF0=       0
 Re-enter D2Numr: IAtom=  1 IXYZ=2 IStep= 1.
 Leave Link  106 at Fri Jan 31 18:02:54 2025, MaxMem=   134217728 cpu:         0.1
 (Enter /home/mkochman/programs/g09/l301.exe)
 Standard basis: STO-3G (5D, 7F)
 Ernie: Thresh=  0.10000D-02 Tol=  0.10000D-05 Strict=F.
    86 basis functions,   258 primitive gaussians,    86 cartesian basis functions
    51 alpha electrons       51 beta electrons
       nuclear repulsion energy       881.1392673481 Hartrees.
 IExCor=    0 DFT=F Ex=HF Corr=None ExCW=0 ScaHFX=  1.000000
 ScaDFX=  1.000000  1.000000  1.000000  1.000000 ScalE2=  1.000000  1.000000
 IRadAn=      0 IRanWt=     -1 IRanGd=            0 ICorTp=0 IEmpDi=  4
 NAtoms=   26 NActive=   26 NUniq=   26 SFac= 1.00D+00 NAtFMM=   60 NAOKFM=F Big=F
 Integral buffers will be    131072 words long.
 Raffenetti 1 integral format.
 Two-electron integral symmetry is turned off.
 Leave Link  301 at Fri Jan 31 18:02:54 2025, MaxMem=   134217728 cpu:         0.0
 (Enter /home/mkochman/programs/g09/l402.exe)
 External calculation of energy and first derivatives.
 Running external command "bash run_external.bash R"
         input file       "/home/mkochman/systems/Z_MRSF_fixed/A_opt_NBD/Gau-647936.EIn"
         output file      "/home/mkochman/systems/Z_MRSF_fixed/A_opt_NBD/Gau-647936.EOu"
         message file     "/home/mkochman/systems/Z_MRSF_fixed/A_opt_NBD/Gau-647936.EMs"
         fchk file        "/home/mkochman/systems/Z_MRSF_fixed/A_opt_NBD/Gau-647936.EFC"
         mat. el file     "/home/mkochman/systems/Z_MRSF_fixed/A_opt_NBD/Gau-647936.EUF"
 Recovered energy= -594.889047470     dipole=      0.000000000000      0.000000000000      0.000000000000
 Energy=    -594.889047     NIter=   0.
 Dipole moment=       0.000000       0.000000       0.000000
 Leave Link  402 at Fri Jan 31 18:07:30 2025, MaxMem=   134217728 cpu:         0.0
 (Enter /home/mkochman/programs/g09/l601.exe)
 Leave Link  601 at Fri Jan 31 18:07:30 2025, MaxMem=   134217728 cpu:         0.0
 (Enter /home/mkochman/programs/g09/l716.exe)
 Dipole        = 0.00000000D+00 0.00000000D+00 0.00000000D+00
 -------------------------------------------------------------------
 Center     Atomic                   Forces (Hartrees/Bohr)
 Number     Number              X              Y              Z
 -------------------------------------------------------------------
      1        6          -0.000257770    0.001367230   -0.000315750
      2        6           0.000045890   -0.000708610    0.000256540
      3        6           0.000000680   -0.000176510    0.000033190
      4        6          -0.000026860    0.000003520   -0.000011680
      5        6          -0.000012570   -0.000011950    0.000004440
      6        6           0.000074370   -0.000048820   -0.000007850
      7        6           0.000036890   -0.000011500   -0.000018780
      8        6          -0.000045580   -0.000068610    0.000056530
      9        7           0.000037900    0.000031000   -0.000033030
     10        6           0.000111820   -0.000313350    0.000019400
     11        6           0.000046720    0.000004730   -0.000019680
     12        6           0.000056960   -0.000073470    0.000000990
     13        6          -0.000009660   -0.000010860    0.000003220
     14        6          -0.000002350   -0.000023340    0.000003650
     15        6          -0.000024460    0.000037120    0.000001150
     16        1          -0.000044300    0.000006670    0.000009770
     17        1          -0.000001690   -0.000000110   -0.000008540
     18        1          -0.000001000   -0.000003800   -0.000005270
     19        1           0.000001650   -0.000003120   -0.000003410
     20        1          -0.000004090   -0.000007990   -0.000003950
     21        1          -0.000001510   -0.000001470   -0.000002310
     22        1          -0.000003390    0.000007410   -0.000001260
     23        1           0.000003470   -0.000002550   -0.000006050
     24        1           0.000000170   -0.000001300   -0.000002260
     25        1           0.000002300    0.000002940   -0.000000600
     26        1           0.000001340    0.000000720    0.000002260
 -------------------------------------------------------------------
 Cartesian Forces:  Max     0.001367230 RMS     0.000189121
 Leave Link  716 at Fri Jan 31 18:07:30 2025, MaxMem=   134217728 cpu:         0.0
 (Enter /home/mkochman/programs/g09/l106.exe)
 NDeriv=  78 NFrqRd=  0 NDerD0=   0 MskFDP=       0 MskDFD=       0 MskDF0=       0
 Re-enter D2Numr: IAtom=  1 IXYZ=2 IStep= 2.
 Leave Link  106 at Fri Jan 31 18:07:30 2025, MaxMem=   134217728 cpu:         0.1
 (Enter /home/mkochman/programs/g09/l301.exe)
 Standard basis: STO-3G (5D, 7F)
 Ernie: Thresh=  0.10000D-02 Tol=  0.10000D-05 Strict=F.
    86 basis functions,   258 primitive gaussians,    86 cartesian basis functions
    51 alpha electrons       51 beta electrons
       nuclear repulsion energy       881.1404751992 Hartrees.
 IExCor=    0 DFT=F Ex=HF Corr=None ExCW=0 ScaHFX=  1.000000
 ScaDFX=  1.000000  1.000000  1.000000  1.000000 ScalE2=  1.000000  1.000000
 IRadAn=      0 IRanWt=     -1 IRanGd=            0 ICorTp=0 IEmpDi=  4
 NAtoms=   26 NActive=   26 NUniq=   26 SFac= 1.00D+00 NAtFMM=   60 NAOKFM=F Big=F
 Integral buffers will be    131072 words long.
 Raffenetti 1 integral format.
 Two-electron integral symmetry is turned off.
 Leave Link  301 at Fri Jan 31 18:07:30 2025, MaxMem=   134217728 cpu:         0.0
 (Enter /home/mkochman/programs/g09/l402.exe)
 External calculation of energy and first derivatives.
 Running external command "bash run_external.bash R"
         input file       "/home/mkochman/systems/Z_MRSF_fixed/A_opt_NBD/Gau-647936.EIn"
         output file      "/home/mkochman/systems/Z_MRSF_fixed/A_opt_NBD/Gau-647936.EOu"
         message file     "/home/mkochman/systems/Z_MRSF_fixed/A_opt_NBD/Gau-647936.EMs"
         fchk file        "/home/mkochman/systems/Z_MRSF_fixed/A_opt_NBD/Gau-647936.EFC"
         mat. el file     "/home/mkochman/systems/Z_MRSF_fixed/A_opt_NBD/Gau-647936.EUF"
 Recovered energy= -594.889048390     dipole=      0.000000000000      0.000000000000      0.000000000000
 Energy=    -594.889048     NIter=   0.
 Dipole moment=       0.000000       0.000000       0.000000
 Leave Link  402 at Fri Jan 31 18:12:13 2025, MaxMem=   134217728 cpu:         0.0
 (Enter /home/mkochman/programs/g09/l601.exe)
 Leave Link  601 at Fri Jan 31 18:12:13 2025, MaxMem=   134217728 cpu:         0.0
 (Enter /home/mkochman/programs/g09/l716.exe)
 Dipole        = 0.00000000D+00 0.00000000D+00 0.00000000D+00
 -------------------------------------------------------------------
 Center     Atomic                   Forces (Hartrees/Bohr)
 Number     Number              X              Y              Z
 -------------------------------------------------------------------
      1        6           0.000167870    0.000306650   -0.000579190
      2        6          -0.000029630   -0.000257960    0.000267720
      3        6          -0.000035490   -0.000035930    0.000177990
      4        6           0.000020520   -0.000001360   -0.000038470
      5        6          -0.000006490   -0.000007230    0.000002440
      6        6           0.000035800   -0.000002330   -0.000023860
      7        6          -0.000059390    0.000018880    0.000029440
      8        6          -0.000009000   -0.000066970    0.000025090
      9        7           0.000014740    0.000018250   -0.000017650
     10        6          -0.000064960    0.000018270    0.000156360
     11        6           0.000012430   -0.000001050   -0.000016430
     12        6           0.000014100   -0.000010580   -0.000010560
     13        6          -0.000003720   -0.000008340   -0.000012340
     14        6          -0.000000060   -0.000019350    0.000004760
     15        6          -0.000020220    0.000025470   -0.000011350
     16        1          -0.000035030    0.000009970    0.000006460
     17        1          -0.000001090   -0.000000050   -0.000003340
     18        1          -0.000002770   -0.000004210   -0.000003900
     19        1          -0.000005930   -0.000000930   -0.000002560
     20        1          -0.000007210    0.000005260   -0.000003230
     21        1          -0.000007220    0.000000560   -0.000003310
     22        1           0.000000560    0.000008750    0.000004660
     23        1           0.000003350   -0.000004210    0.000002160
     24        1          -0.000001410   -0.000000650   -0.000002630
     25        1           0.000002790    0.000003010    0.000001220
     26        1           0.000002200   -0.000000100    0.000001340
 -------------------------------------------------------------------
 Cartesian Forces:  Max     0.000579190 RMS     0.000093310
 Leave Link  716 at Fri Jan 31 18:12:13 2025, MaxMem=   134217728 cpu:         0.0
 (Enter /home/mkochman/programs/g09/l106.exe)
 NDeriv=  78 NFrqRd=  0 NDerD0=   0 MskFDP=       0 MskDFD=       0 MskDF0=       0
 Re-enter D2Numr: IAtom=  1 IXYZ=3 IStep= 1.
 Leave Link  106 at Fri Jan 31 18:12:13 2025, MaxMem=   134217728 cpu:         0.1
 (Enter /home/mkochman/programs/g09/l301.exe)
 Standard basis: STO-3G (5D, 7F)
 Ernie: Thresh=  0.10000D-02 Tol=  0.10000D-05 Strict=F.
    86 basis functions,   258 primitive gaussians,    86 cartesian basis functions
    51 alpha electrons       51 beta electrons
       nuclear repulsion energy       881.1463666291 Hartrees.
 IExCor=    0 DFT=F Ex=HF Corr=None ExCW=0 ScaHFX=  1.000000
 ScaDFX=  1.000000  1.000000  1.000000  1.000000 ScalE2=  1.000000  1.000000
 IRadAn=      0 IRanWt=     -1 IRanGd=            0 ICorTp=0 IEmpDi=  4
 NAtoms=   26 NActive=   26 NUniq=   26 SFac= 1.00D+00 NAtFMM=   60 NAOKFM=F Big=F
 Integral buffers will be    131072 words long.
 Raffenetti 1 integral format.
 Two-electron integral symmetry is turned off.
 Leave Link  301 at Fri Jan 31 18:12:13 2025, MaxMem=   134217728 cpu:         0.0
 (Enter /home/mkochman/programs/g09/l402.exe)
 External calculation of energy and first derivatives.
 Running external command "bash run_external.bash R"
         input file       "/home/mkochman/systems/Z_MRSF_fixed/A_opt_NBD/Gau-647936.EIn"
         output file      "/home/mkochman/systems/Z_MRSF_fixed/A_opt_NBD/Gau-647936.EOu"
         message file     "/home/mkochman/systems/Z_MRSF_fixed/A_opt_NBD/Gau-647936.EMs"
         fchk file        "/home/mkochman/systems/Z_MRSF_fixed/A_opt_NBD/Gau-647936.EFC"
         mat. el file     "/home/mkochman/systems/Z_MRSF_fixed/A_opt_NBD/Gau-647936.EUF"
 Recovered energy= -594.889047960     dipole=      0.000000000000      0.000000000000      0.000000000000
 Energy=    -594.889048     NIter=   0.
 Dipole moment=       0.000000       0.000000       0.000000
 Leave Link  402 at Fri Jan 31 18:18:08 2025, MaxMem=   134217728 cpu:         0.0
 (Enter /home/mkochman/programs/g09/l601.exe)
 Leave Link  601 at Fri Jan 31 18:18:08 2025, MaxMem=   134217728 cpu:         0.0
 (Enter /home/mkochman/programs/g09/l716.exe)
 Dipole        = 0.00000000D+00 0.00000000D+00 0.00000000D+00
 -------------------------------------------------------------------
 Center     Atomic                   Forces (Hartrees/Bohr)
 Number     Number              X              Y              Z
 -------------------------------------------------------------------
      1        6          -0.000163230   -0.000283640    0.000535860
      2        6          -0.000014160    0.000242780   -0.000230810
      3        6           0.000057230    0.000018700   -0.000174060
      4        6          -0.000018260   -0.000010710    0.000033450
      5        6          -0.000007450    0.000023400   -0.000001420
      6        6          -0.000012760   -0.000006360    0.000008930
      7        6           0.000035580   -0.000019060   -0.000024540
      8        6           0.000020620    0.000031930   -0.000018340
      9        7           0.000008150    0.000004440   -0.000003930
     10        6           0.000038890   -0.000000500   -0.000130870
     11        6           0.000019110   -0.000025070    0.000003780
     12        6          -0.000008300    0.000018970    0.000002900
     13        6           0.000013170   -0.000003960    0.000009110
     14        6          -0.000006800   -0.000011660    0.000002060
     15        6          -0.000003900    0.000018570    0.000012470
     16        1           0.000029470    0.000002690   -0.000021940
     17        1          -0.000002970    0.000000260   -0.000013540
     18        1           0.000000270   -0.000004730   -0.000007580
     19        1           0.000000810   -0.000002940   -0.000004370
     20        1          -0.000002800   -0.000003350   -0.000003180
     21        1           0.000001850    0.000000690   -0.000000240
     22        1          -0.000003830    0.000006950   -0.000010010
     23        1           0.000001150   -0.000005020   -0.000011730
     24        1          -0.000001830    0.000000510   -0.000001060
     25        1           0.000001970    0.000002430   -0.000002490
     26        1           0.000003220   -0.000001270    0.000001860
 -------------------------------------------------------------------
 Cartesian Forces:  Max     0.000535860 RMS     0.000085505
 Leave Link  716 at Fri Jan 31 18:18:08 2025, MaxMem=   134217728 cpu:         0.0
 (Enter /home/mkochman/programs/g09/l106.exe)
 NDeriv=  78 NFrqRd=  0 NDerD0=   0 MskFDP=       0 MskDFD=       0 MskDF0=       0
 Re-enter D2Numr: IAtom=  1 IXYZ=3 IStep= 2.
 Leave Link  106 at Fri Jan 31 18:18:08 2025, MaxMem=   134217728 cpu:         0.1
 (Enter /home/mkochman/programs/g09/l301.exe)
 Standard basis: STO-3G (5D, 7F)
 Ernie: Thresh=  0.10000D-02 Tol=  0.10000D-05 Strict=F.
    86 basis functions,   258 primitive gaussians,    86 cartesian basis functions
    51 alpha electrons       51 beta electrons
       nuclear repulsion energy       881.1394591489 Hartrees.
 IExCor=    0 DFT=F Ex=HF Corr=None ExCW=0 ScaHFX=  1.000000
 ScaDFX=  1.000000  1.000000  1.000000  1.000000 ScalE2=  1.000000  1.000000
 IRadAn=      0 IRanWt=     -1 IRanGd=            0 ICorTp=0 IEmpDi=  4
 NAtoms=   26 NActive=   26 NUniq=   26 SFac= 1.00D+00 NAtFMM=   60 NAOKFM=F Big=F
 Integral buffers will be    131072 words long.
 Raffenetti 1 integral format.
 Two-electron integral symmetry is turned off.
 Leave Link  301 at Fri Jan 31 18:18:08 2025, MaxMem=   134217728 cpu:         0.0
 (Enter /home/mkochman/programs/g09/l402.exe)
 External calculation of energy and first derivatives.
 Running external command "bash run_external.bash R"
         input file       "/home/mkochman/systems/Z_MRSF_fixed/A_opt_NBD/Gau-647936.EIn"
         output file      "/home/mkochman/systems/Z_MRSF_fixed/A_opt_NBD/Gau-647936.EOu"
         message file     "/home/mkochman/systems/Z_MRSF_fixed/A_opt_NBD/Gau-647936.EMs"
         fchk file        "/home/mkochman/systems/Z_MRSF_fixed/A_opt_NBD/Gau-647936.EFC"
         mat. el file     "/home/mkochman/systems/Z_MRSF_fixed/A_opt_NBD/Gau-647936.EUF"
 Recovered energy= -594.889047810     dipole=      0.000000000000      0.000000000000      0.000000000000
 Energy=    -594.889048     NIter=   0.
 Dipole moment=       0.000000       0.000000       0.000000
 Leave Link  402 at Fri Jan 31 18:23:24 2025, MaxMem=   134217728 cpu:         0.0
 (Enter /home/mkochman/programs/g09/l601.exe)
 Leave Link  601 at Fri Jan 31 18:23:25 2025, MaxMem=   134217728 cpu:         0.0
 (Enter /home/mkochman/programs/g09/l716.exe)
 Dipole        = 0.00000000D+00 0.00000000D+00 0.00000000D+00
 -------------------------------------------------------------------
 Center     Atomic                   Forces (Hartrees/Bohr)
 Number     Number              X              Y              Z
 -------------------------------------------------------------------
      1        6           0.000181270   -0.000055720   -0.000028950
      2        6          -0.000919410   -0.000064850    0.000356390
      3        6           0.000015730    0.000035420   -0.000027430
      4        6           0.000018490   -0.000014790    0.000005420
      5        6           0.000073050    0.000037150   -0.000003850
      6        6           0.000237260   -0.000066370   -0.000053650
      7        6           0.000027640    0.000010990   -0.000036430
      8        6           0.000354340    0.000111020   -0.000187360
      9        7           0.000015790    0.000048370   -0.000051820
     10        6          -0.000029010   -0.000032130    0.000032850
     11        6           0.000016050   -0.000014010   -0.000007220
     12        6           0.000010430    0.000001200   -0.000005230
     13        6           0.000003620   -0.000008720   -0.000001970
     14        6          -0.000004450   -0.000016520    0.000003820
     15        6          -0.000012980    0.000024310    0.000000090
     16        1           0.000005460    0.000004470   -0.000013080
     17        1          -0.000002070   -0.000001140   -0.000008170
     18        1          -0.000001020   -0.000005680   -0.000006640
     19        1          -0.000001400   -0.000000480   -0.000003130
     20        1          -0.000005050   -0.000001070   -0.000006790
     21        1          -0.000004220   -0.000001490    0.000001140
     22        1          -0.000000660    0.000007370   -0.000001850
     23        1           0.000001980   -0.000004950   -0.000004560
     24        1          -0.000001110   -0.000000490   -0.000001920
     25        1           0.000002390    0.000002790   -0.000000540
     26        1           0.000002690   -0.000000580    0.000001650
 -------------------------------------------------------------------
 Cartesian Forces:  Max     0.000919410 RMS     0.000127718
 Leave Link  716 at Fri Jan 31 18:23:25 2025, MaxMem=   134217728 cpu:         0.0
 (Enter /home/mkochman/programs/g09/l106.exe)
 NDeriv=  78 NFrqRd=  0 NDerD0=   0 MskFDP=       0 MskDFD=       0 MskDF0=       0
 Re-enter D2Numr: IAtom=  2 IXYZ=1 IStep= 1.
 Leave Link  106 at Fri Jan 31 18:23:25 2025, MaxMem=   134217728 cpu:         0.1
 (Enter /home/mkochman/programs/g09/l301.exe)
 Standard basis: STO-3G (5D, 7F)
 Ernie: Thresh=  0.10000D-02 Tol=  0.10000D-05 Strict=F.
    86 basis functions,   258 primitive gaussians,    86 cartesian basis functions
    51 alpha electrons       51 beta electrons
       nuclear repulsion energy       881.1474070805 Hartrees.
 IExCor=    0 DFT=F Ex=HF Corr=None ExCW=0 ScaHFX=  1.000000
 ScaDFX=  1.000000  1.000000  1.000000  1.000000 ScalE2=  1.000000  1.000000
 IRadAn=      0 IRanWt=     -1 IRanGd=            0 ICorTp=0 IEmpDi=  4
 NAtoms=   26 NActive=   26 NUniq=   26 SFac= 1.00D+00 NAtFMM=   60 NAOKFM=F Big=F
 Integral buffers will be    131072 words long.
 Raffenetti 1 integral format.
 Two-electron integral symmetry is turned off.
 Leave Link  301 at Fri Jan 31 18:23:25 2025, MaxMem=   134217728 cpu:         0.0
 (Enter /home/mkochman/programs/g09/l402.exe)
 External calculation of energy and first derivatives.
 Running external command "bash run_external.bash R"
         input file       "/home/mkochman/systems/Z_MRSF_fixed/A_opt_NBD/Gau-647936.EIn"
         output file      "/home/mkochman/systems/Z_MRSF_fixed/A_opt_NBD/Gau-647936.EOu"
         message file     "/home/mkochman/systems/Z_MRSF_fixed/A_opt_NBD/Gau-647936.EMs"
         fchk file        "/home/mkochman/systems/Z_MRSF_fixed/A_opt_NBD/Gau-647936.EFC"
         mat. el file     "/home/mkochman/systems/Z_MRSF_fixed/A_opt_NBD/Gau-647936.EUF"
 Recovered energy= -594.889048130     dipole=      0.000000000000      0.000000000000      0.000000000000
 Energy=    -594.889048     NIter=   0.
 Dipole moment=       0.000000       0.000000       0.000000
 Leave Link  402 at Fri Jan 31 18:27:54 2025, MaxMem=   134217728 cpu:         0.0
 (Enter /home/mkochman/programs/g09/l601.exe)
 Leave Link  601 at Fri Jan 31 18:27:54 2025, MaxMem=   134217728 cpu:         0.0
 (Enter /home/mkochman/programs/g09/l716.exe)
 Dipole        = 0.00000000D+00 0.00000000D+00 0.00000000D+00
 -------------------------------------------------------------------
 Center     Atomic                   Forces (Hartrees/Bohr)
 Number     Number              X              Y              Z
 -------------------------------------------------------------------
      1        6          -0.000177360    0.000079900   -0.000014260
      2        6           0.000876840    0.000046900   -0.000318760
      3        6           0.000006430   -0.000052620    0.000031270
      4        6          -0.000016300    0.000002700   -0.000010450
      5        6          -0.000087110   -0.000021020    0.000004860
      6        6          -0.000215940    0.000058500    0.000039260
      7        6          -0.000051440   -0.000011220    0.000041380
      8        6          -0.000341980   -0.000145200    0.000192940
      9        7           0.000007120   -0.000025590    0.000030160
     10        6           0.000003000    0.000049820   -0.000007390
     11        6           0.000015590   -0.000012120   -0.000005500
     12        6          -0.000004620    0.000007090   -0.000002380
     13        6           0.000005780   -0.000003530   -0.000001260
     14        6          -0.000002370   -0.000014510    0.000003010
     15        6          -0.000011200    0.000019780    0.000001030
     16        1          -0.000010970    0.000008210   -0.000002420
     17        1          -0.000002000    0.000001350   -0.000008710
     18        1          -0.000001460   -0.000003260   -0.000004850
     19        1          -0.000003700   -0.000003380   -0.000003800
     20        1          -0.000004960    0.000002970    0.000000380
     21        1          -0.000001140    0.000002750   -0.000004690
     22        1          -0.000002610    0.000008310   -0.000003490
     23        1           0.000002530   -0.000004300   -0.000005000
     24        1          -0.000002130    0.000000350   -0.000001780
     25        1           0.000002350    0.000002670   -0.000000740
     26        1           0.000002740   -0.000000800    0.000001560
 -------------------------------------------------------------------
 Cartesian Forces:  Max     0.000876840 RMS     0.000121965
 Leave Link  716 at Fri Jan 31 18:27:54 2025, MaxMem=   134217728 cpu:         0.0
 (Enter /home/mkochman/programs/g09/l106.exe)
 NDeriv=  78 NFrqRd=  0 NDerD0=   0 MskFDP=       0 MskDFD=       0 MskDF0=       0
 Re-enter D2Numr: IAtom=  2 IXYZ=1 IStep= 2.
 Leave Link  106 at Fri Jan 31 18:27:55 2025, MaxMem=   134217728 cpu:         0.1
 (Enter /home/mkochman/programs/g09/l301.exe)
 Standard basis: STO-3G (5D, 7F)
 Ernie: Thresh=  0.10000D-02 Tol=  0.10000D-05 Strict=F.
    86 basis functions,   258 primitive gaussians,    86 cartesian basis functions
    51 alpha electrons       51 beta electrons
       nuclear repulsion energy       881.1321259212 Hartrees.
 IExCor=    0 DFT=F Ex=HF Corr=None ExCW=0 ScaHFX=  1.000000
 ScaDFX=  1.000000  1.000000  1.000000  1.000000 ScalE2=  1.000000  1.000000
 IRadAn=      0 IRanWt=     -1 IRanGd=            0 ICorTp=0 IEmpDi=  4
 NAtoms=   26 NActive=   26 NUniq=   26 SFac= 1.00D+00 NAtFMM=   60 NAOKFM=F Big=F
 Integral buffers will be    131072 words long.
 Raffenetti 1 integral format.
 Two-electron integral symmetry is turned off.
 Leave Link  301 at Fri Jan 31 18:27:55 2025, MaxMem=   134217728 cpu:         0.0
 (Enter /home/mkochman/programs/g09/l402.exe)
 External calculation of energy and first derivatives.
 Running external command "bash run_external.bash R"
         input file       "/home/mkochman/systems/Z_MRSF_fixed/A_opt_NBD/Gau-647936.EIn"
         output file      "/home/mkochman/systems/Z_MRSF_fixed/A_opt_NBD/Gau-647936.EOu"
         message file     "/home/mkochman/systems/Z_MRSF_fixed/A_opt_NBD/Gau-647936.EMs"
         fchk file        "/home/mkochman/systems/Z_MRSF_fixed/A_opt_NBD/Gau-647936.EFC"
         mat. el file     "/home/mkochman/systems/Z_MRSF_fixed/A_opt_NBD/Gau-647936.EUF"
 Recovered energy= -594.889047690     dipole=      0.000000000000      0.000000000000      0.000000000000
 Energy=    -594.889048     NIter=   0.
 Dipole moment=       0.000000       0.000000       0.000000
 Leave Link  402 at Fri Jan 31 18:32:32 2025, MaxMem=   134217728 cpu:         0.0
 (Enter /home/mkochman/programs/g09/l601.exe)
 Leave Link  601 at Fri Jan 31 18:32:32 2025, MaxMem=   134217728 cpu:         0.0
 (Enter /home/mkochman/programs/g09/l716.exe)
 Dipole        = 0.00000000D+00 0.00000000D+00 0.00000000D+00
 -------------------------------------------------------------------
 Center     Atomic                   Forces (Hartrees/Bohr)
 Number     Number              X              Y              Z
 -------------------------------------------------------------------
      1        6          -0.000018320    0.000712190   -0.000270560
      2        6          -0.000078850   -0.001224970    0.000488030
      3        6           0.000065800    0.000008370   -0.000030960
      4        6          -0.000001750    0.000011690   -0.000018320
      5        6          -0.000003370   -0.000017500   -0.000012020
      6        6          -0.000038370    0.000184560    0.000001430
      7        6          -0.000011760    0.000002450    0.000006110
      8        6           0.000116140    0.000231370   -0.000129400
      9        7           0.000063210    0.000006060   -0.000053250
     10        6          -0.000061130    0.000084060   -0.000001490
     11        6           0.000043880   -0.000014260   -0.000015930
     12        6           0.000000350   -0.000021580    0.000002400
     13        6          -0.000010550   -0.000000990    0.000002010
     14        6           0.000003750   -0.000020400    0.000002390
     15        6          -0.000015880    0.000035960    0.000000680
     16        1          -0.000001430    0.000006450   -0.000008100
     17        1          -0.000001910    0.000000010   -0.000006890
     18        1          -0.000001080   -0.000002350   -0.000003550
     19        1          -0.000055010    0.000007290    0.000016240
     20        1          -0.000005900   -0.000000170   -0.000004930
     21        1          -0.000005390    0.000000920   -0.000003790
     22        1          -0.000002800    0.000007210   -0.000002820
     23        1           0.000002740   -0.000004960   -0.000005640
     24        1          -0.000002090    0.000000330   -0.000002010
     25        1           0.000002130    0.000002820   -0.000000810
     26        1           0.000002460   -0.000000510    0.000001850
 -------------------------------------------------------------------
 Cartesian Forces:  Max     0.001224970 RMS     0.000178235
 Leave Link  716 at Fri Jan 31 18:32:32 2025, MaxMem=   134217728 cpu:         0.0
 (Enter /home/mkochman/programs/g09/l106.exe)
 NDeriv=  78 NFrqRd=  0 NDerD0=   0 MskFDP=       0 MskDFD=       0 MskDF0=       0
 Re-enter D2Numr: IAtom=  2 IXYZ=2 IStep= 1.
 Leave Link  106 at Fri Jan 31 18:32:32 2025, MaxMem=   134217728 cpu:         0.0
 (Enter /home/mkochman/programs/g09/l301.exe)
 Standard basis: STO-3G (5D, 7F)
 Ernie: Thresh=  0.10000D-02 Tol=  0.10000D-05 Strict=F.
    86 basis functions,   258 primitive gaussians,    86 cartesian basis functions
    51 alpha electrons       51 beta electrons
       nuclear repulsion energy       881.1547412765 Hartrees.
 IExCor=    0 DFT=F Ex=HF Corr=None ExCW=0 ScaHFX=  1.000000
 ScaDFX=  1.000000  1.000000  1.000000  1.000000 ScalE2=  1.000000  1.000000
 IRadAn=      0 IRanWt=     -1 IRanGd=            0 ICorTp=0 IEmpDi=  4
 NAtoms=   26 NActive=   26 NUniq=   26 SFac= 1.00D+00 NAtFMM=   60 NAOKFM=F Big=F
 Integral buffers will be    131072 words long.
 Raffenetti 1 integral format.
 Two-electron integral symmetry is turned off.
 Leave Link  301 at Fri Jan 31 18:32:32 2025, MaxMem=   134217728 cpu:         0.0
 (Enter /home/mkochman/programs/g09/l402.exe)
 External calculation of energy and first derivatives.
 Running external command "bash run_external.bash R"
         input file       "/home/mkochman/systems/Z_MRSF_fixed/A_opt_NBD/Gau-647936.EIn"
         output file      "/home/mkochman/systems/Z_MRSF_fixed/A_opt_NBD/Gau-647936.EOu"
         message file     "/home/mkochman/systems/Z_MRSF_fixed/A_opt_NBD/Gau-647936.EMs"
         fchk file        "/home/mkochman/systems/Z_MRSF_fixed/A_opt_NBD/Gau-647936.EFC"
         mat. el file     "/home/mkochman/systems/Z_MRSF_fixed/A_opt_NBD/Gau-647936.EUF"
 Recovered energy= -594.889047630     dipole=      0.000000000000      0.000000000000      0.000000000000
 Energy=    -594.889048     NIter=   0.
 Dipole moment=       0.000000       0.000000       0.000000
 Leave Link  402 at Fri Jan 31 18:37:54 2025, MaxMem=   134217728 cpu:         0.0
 (Enter /home/mkochman/programs/g09/l601.exe)
 Leave Link  601 at Fri Jan 31 18:37:54 2025, MaxMem=   134217728 cpu:         0.0
 (Enter /home/mkochman/programs/g09/l716.exe)
 Dipole        = 0.00000000D+00 0.00000000D+00 0.00000000D+00
 -------------------------------------------------------------------
 Center     Atomic                   Forces (Hartrees/Bohr)
 Number     Number              X              Y              Z
 -------------------------------------------------------------------
      1        6           0.000022520   -0.000692780    0.000229740
      2        6           0.000034570    0.001213540   -0.000452980
      3        6          -0.000043730   -0.000025480    0.000034840
      4        6           0.000004010   -0.000023810    0.000013300
      5        6          -0.000010510    0.000033700    0.000013040
      6        6           0.000061050   -0.000193210   -0.000016340
      7        6          -0.000011980   -0.000002670   -0.000001260
      8        6          -0.000104180   -0.000266510    0.000135680
      9        7          -0.000040170    0.000016710    0.000031550
     10        6           0.000035460   -0.000066680    0.000026990
     11        6          -0.000012510   -0.000011820    0.000003280
     12        6           0.000005410    0.000030100   -0.000010050
     13        6           0.000020150   -0.000011300   -0.000005290
     14        6          -0.000010680   -0.000010550    0.000004450
     15        6          -0.000008240    0.000007940    0.000000460
     16        1          -0.000004060    0.000006220   -0.000007390
     17        1          -0.000002140    0.000000200   -0.000010000
     18        1          -0.000001410   -0.000006590   -0.000007940
     19        1           0.000049820   -0.000011110   -0.000023160
     20        1          -0.000004100    0.000002080   -0.000001490
     21        1           0.000000040    0.000000330    0.000000260
     22        1          -0.000000470    0.000008480   -0.000002520
     23        1           0.000001770   -0.000004280   -0.000003920
     24        1          -0.000001150   -0.000000470   -0.000001690
     25        1           0.000002620    0.000002630   -0.000000460
     26        1           0.000002960   -0.000000860    0.000001350
 -------------------------------------------------------------------
 Cartesian Forces:  Max     0.001213540 RMS     0.000174505
 Leave Link  716 at Fri Jan 31 18:37:54 2025, MaxMem=   134217728 cpu:         0.0
 (Enter /home/mkochman/programs/g09/l106.exe)
 NDeriv=  78 NFrqRd=  0 NDerD0=   0 MskFDP=       0 MskDFD=       0 MskDF0=       0
 Re-enter D2Numr: IAtom=  2 IXYZ=2 IStep= 2.
 Leave Link  106 at Fri Jan 31 18:37:54 2025, MaxMem=   134217728 cpu:         0.1
 (Enter /home/mkochman/programs/g09/l301.exe)
 Standard basis: STO-3G (5D, 7F)
 Ernie: Thresh=  0.10000D-02 Tol=  0.10000D-05 Strict=F.
    86 basis functions,   258 primitive gaussians,    86 cartesian basis functions
    51 alpha electrons       51 beta electrons
       nuclear repulsion energy       881.1479032617 Hartrees.
 IExCor=    0 DFT=F Ex=HF Corr=None ExCW=0 ScaHFX=  1.000000
 ScaDFX=  1.000000  1.000000  1.000000  1.000000 ScalE2=  1.000000  1.000000
 IRadAn=      0 IRanWt=     -1 IRanGd=            0 ICorTp=0 IEmpDi=  4
 NAtoms=   26 NActive=   26 NUniq=   26 SFac= 1.00D+00 NAtFMM=   60 NAOKFM=F Big=F
 Integral buffers will be    131072 words long.
 Raffenetti 1 integral format.
 Two-electron integral symmetry is turned off.
 Leave Link  301 at Fri Jan 31 18:37:54 2025, MaxMem=   134217728 cpu:         0.0
 (Enter /home/mkochman/programs/g09/l402.exe)
 External calculation of energy and first derivatives.
 Running external command "bash run_external.bash R"
         input file       "/home/mkochman/systems/Z_MRSF_fixed/A_opt_NBD/Gau-647936.EIn"
         output file      "/home/mkochman/systems/Z_MRSF_fixed/A_opt_NBD/Gau-647936.EOu"
         message file     "/home/mkochman/systems/Z_MRSF_fixed/A_opt_NBD/Gau-647936.EMs"
         fchk file        "/home/mkochman/systems/Z_MRSF_fixed/A_opt_NBD/Gau-647936.EFC"
         mat. el file     "/home/mkochman/systems/Z_MRSF_fixed/A_opt_NBD/Gau-647936.EUF"
 Recovered energy= -594.889048120     dipole=      0.000000000000      0.000000000000      0.000000000000
 Energy=    -594.889048     NIter=   0.
 Dipole moment=       0.000000       0.000000       0.000000
 Leave Link  402 at Fri Jan 31 18:43:02 2025, MaxMem=   134217728 cpu:         0.0
 (Enter /home/mkochman/programs/g09/l601.exe)
 Leave Link  601 at Fri Jan 31 18:43:02 2025, MaxMem=   134217728 cpu:         0.0
 (Enter /home/mkochman/programs/g09/l716.exe)
 Dipole        = 0.00000000D+00 0.00000000D+00 0.00000000D+00
 -------------------------------------------------------------------
 Center     Atomic                   Forces (Hartrees/Bohr)
 Number     Number              X              Y              Z
 -------------------------------------------------------------------
      1        6          -0.000022260   -0.000227500    0.000227310
      2        6           0.000315800    0.000462420   -0.000688310
      3        6          -0.000012590   -0.000039510    0.000021300
      4        6           0.000006170   -0.000010480   -0.000001220
      5        6           0.000020830   -0.000000810   -0.000017220
      6        6          -0.000012450   -0.000004400    0.000122070
      7        6          -0.000084390    0.000004100    0.000048390
      8        6          -0.000178730   -0.000158380    0.000286720
      9        7          -0.000033460   -0.000022180   -0.000004370
     10        6           0.000006720   -0.000010260   -0.000007360
     11        6           0.000003210   -0.000012120   -0.000001510
     12        6          -0.000000860    0.000019130   -0.000010480
     13        6           0.000014570   -0.000008300   -0.000002650
     14        6          -0.000008510   -0.000013290    0.000004130
     15        6          -0.000010000    0.000015500    0.000002110
     16        1          -0.000008000    0.000005540   -0.000005760
     17        1          -0.000003620    0.000001060   -0.000008380
     18        1          -0.000001460   -0.000002200   -0.000003530
     19        1           0.000005610   -0.000004250   -0.000003630
     20        1          -0.000007870   -0.000003800    0.000003640
     21        1          -0.000007160   -0.000001580   -0.000001920
     22        1          -0.000001750    0.000007750   -0.000003450
     23        1           0.000002050   -0.000004460   -0.000004970
     24        1          -0.000001480    0.000000060   -0.000001410
     25        1           0.000002390    0.000002620   -0.000000810
     26        1           0.000002660   -0.000000650    0.000001500
 -------------------------------------------------------------------
 Cartesian Forces:  Max     0.000688310 RMS     0.000116688
 Leave Link  716 at Fri Jan 31 18:43:02 2025, MaxMem=   134217728 cpu:         0.0
 (Enter /home/mkochman/programs/g09/l106.exe)
 NDeriv=  78 NFrqRd=  0 NDerD0=   0 MskFDP=       0 MskDFD=       0 MskDF0=       0
 Re-enter D2Numr: IAtom=  2 IXYZ=3 IStep= 1.
 Leave Link  106 at Fri Jan 31 18:43:02 2025, MaxMem=   134217728 cpu:         0.1
 (Enter /home/mkochman/programs/g09/l301.exe)
 Standard basis: STO-3G (5D, 7F)
 Ernie: Thresh=  0.10000D-02 Tol=  0.10000D-05 Strict=F.
    86 basis functions,   258 primitive gaussians,    86 cartesian basis functions
    51 alpha electrons       51 beta electrons
       nuclear repulsion energy       881.1389460027 Hartrees.
 IExCor=    0 DFT=F Ex=HF Corr=None ExCW=0 ScaHFX=  1.000000
 ScaDFX=  1.000000  1.000000  1.000000  1.000000 ScalE2=  1.000000  1.000000
 IRadAn=      0 IRanWt=     -1 IRanGd=            0 ICorTp=0 IEmpDi=  4
 NAtoms=   26 NActive=   26 NUniq=   26 SFac= 1.00D+00 NAtFMM=   60 NAOKFM=F Big=F
 Integral buffers will be    131072 words long.
 Raffenetti 1 integral format.
 Two-electron integral symmetry is turned off.
 Leave Link  301 at Fri Jan 31 18:43:02 2025, MaxMem=   134217728 cpu:         0.0
 (Enter /home/mkochman/programs/g09/l402.exe)
 External calculation of energy and first derivatives.
 Running external command "bash run_external.bash R"
         input file       "/home/mkochman/systems/Z_MRSF_fixed/A_opt_NBD/Gau-647936.EIn"
         output file      "/home/mkochman/systems/Z_MRSF_fixed/A_opt_NBD/Gau-647936.EOu"
         message file     "/home/mkochman/systems/Z_MRSF_fixed/A_opt_NBD/Gau-647936.EMs"
         fchk file        "/home/mkochman/systems/Z_MRSF_fixed/A_opt_NBD/Gau-647936.EFC"
         mat. el file     "/home/mkochman/systems/Z_MRSF_fixed/A_opt_NBD/Gau-647936.EUF"
 Recovered energy= -594.889048090     dipole=      0.000000000000      0.000000000000      0.000000000000
 Energy=    -594.889048     NIter=   0.
 Dipole moment=       0.000000       0.000000       0.000000
 Leave Link  402 at Fri Jan 31 18:47:42 2025, MaxMem=   134217728 cpu:         0.0
 (Enter /home/mkochman/programs/g09/l601.exe)
 Leave Link  601 at Fri Jan 31 18:47:42 2025, MaxMem=   134217728 cpu:         0.0
 (Enter /home/mkochman/programs/g09/l716.exe)
 Dipole        = 0.00000000D+00 0.00000000D+00 0.00000000D+00
 -------------------------------------------------------------------
 Center     Atomic                   Forces (Hartrees/Bohr)
 Number     Number              X              Y              Z
 -------------------------------------------------------------------
      1        6           0.000026160    0.000250540   -0.000270350
      2        6          -0.000360500   -0.000478250    0.000725580
      3        6           0.000034720    0.000022320   -0.000017500
      4        6          -0.000003930   -0.000001590   -0.000003830
      5        6          -0.000034710    0.000016970    0.000018290
      6        6           0.000035350   -0.000004270   -0.000137070
      7        6           0.000060510   -0.000004320   -0.000043400
      8        6           0.000191350    0.000123990   -0.000280470
      9        7           0.000056480    0.000044990   -0.000017240
     10        6          -0.000032540    0.000027810    0.000032800
     11        6           0.000028290   -0.000013980   -0.000011160
     12        6           0.000006630   -0.000010700    0.000002850
     13        6          -0.000005070   -0.000004000   -0.000000600
     14        6           0.000001630   -0.000017700    0.000002700
     15        6          -0.000014100    0.000028490   -0.000000990
     16        1           0.000002500    0.000007150   -0.000009730
     17        1          -0.000000430   -0.000000850   -0.000008510
     18        1          -0.000001030   -0.000006740   -0.000007950
     19        1          -0.000010720    0.000000380   -0.000003270
     20        1          -0.000002140    0.000005700   -0.000010050
     21        1           0.000001780    0.000002820   -0.000001600
     22        1          -0.000001520    0.000007950   -0.000001900
     23        1           0.000002450   -0.000004780   -0.000004600
     24        1          -0.000001760   -0.000000200   -0.000002290
     25        1           0.000002370    0.000002820   -0.000000470
     26        1           0.000002760   -0.000000720    0.000001700
 -------------------------------------------------------------------
 Cartesian Forces:  Max     0.000725580 RMS     0.000123708
 Leave Link  716 at Fri Jan 31 18:47:42 2025, MaxMem=   134217728 cpu:         0.0
 (Enter /home/mkochman/programs/g09/l106.exe)
 NDeriv=  78 NFrqRd=  0 NDerD0=   0 MskFDP=       0 MskDFD=       0 MskDF0=       0
 Re-enter D2Numr: IAtom=  2 IXYZ=3 IStep= 2.
 Leave Link  106 at Fri Jan 31 18:47:42 2025, MaxMem=   134217728 cpu:         0.1
 (Enter /home/mkochman/programs/g09/l301.exe)
 Standard basis: STO-3G (5D, 7F)
 Ernie: Thresh=  0.10000D-02 Tol=  0.10000D-05 Strict=F.
    86 basis functions,   258 primitive gaussians,    86 cartesian basis functions
    51 alpha electrons       51 beta electrons
       nuclear repulsion energy       881.1515752144 Hartrees.
 IExCor=    0 DFT=F Ex=HF Corr=None ExCW=0 ScaHFX=  1.000000
 ScaDFX=  1.000000  1.000000  1.000000  1.000000 ScalE2=  1.000000  1.000000
 IRadAn=      0 IRanWt=     -1 IRanGd=            0 ICorTp=0 IEmpDi=  4
 NAtoms=   26 NActive=   26 NUniq=   26 SFac= 1.00D+00 NAtFMM=   60 NAOKFM=F Big=F
 Integral buffers will be    131072 words long.
 Raffenetti 1 integral format.
 Two-electron integral symmetry is turned off.
 Leave Link  301 at Fri Jan 31 18:47:42 2025, MaxMem=   134217728 cpu:         0.0
 (Enter /home/mkochman/programs/g09/l402.exe)
 External calculation of energy and first derivatives.
 Running external command "bash run_external.bash R"
         input file       "/home/mkochman/systems/Z_MRSF_fixed/A_opt_NBD/Gau-647936.EIn"
         output file      "/home/mkochman/systems/Z_MRSF_fixed/A_opt_NBD/Gau-647936.EOu"
         message file     "/home/mkochman/systems/Z_MRSF_fixed/A_opt_NBD/Gau-647936.EMs"
         fchk file        "/home/mkochman/systems/Z_MRSF_fixed/A_opt_NBD/Gau-647936.EFC"
         mat. el file     "/home/mkochman/systems/Z_MRSF_fixed/A_opt_NBD/Gau-647936.EUF"
 Recovered energy= -594.889048110     dipole=      0.000000000000      0.000000000000      0.000000000000
 Energy=    -594.889048     NIter=   0.
 Dipole moment=       0.000000       0.000000       0.000000
 Leave Link  402 at Fri Jan 31 18:52:19 2025, MaxMem=   134217728 cpu:         0.0
 (Enter /home/mkochman/programs/g09/l601.exe)
 Leave Link  601 at Fri Jan 31 18:52:19 2025, MaxMem=   134217728 cpu:         0.0
 (Enter /home/mkochman/programs/g09/l716.exe)
 Dipole        = 0.00000000D+00 0.00000000D+00 0.00000000D+00
 -------------------------------------------------------------------
 Center     Atomic                   Forces (Hartrees/Bohr)
 Number     Number              X              Y              Z
 -------------------------------------------------------------------
      1        6           0.000232220    0.000022300   -0.000068270
      2        6          -0.000017310    0.000046750   -0.000005190
      3        6          -0.000738700   -0.000009490   -0.000009370
      4        6           0.000217330    0.000015130    0.000072980
      5        6           0.000000410   -0.000042080    0.000028620
      6        6           0.000045160   -0.000005080   -0.000006210
      7        6           0.000117850   -0.000021990   -0.000006460
      8        6           0.000005230   -0.000024080   -0.000006070
      9        7           0.000011120    0.000012650   -0.000009100
     10        6           0.000020690    0.000004850   -0.000006730
     11        6           0.000010560   -0.000016410   -0.000008470
     12        6           0.000002220    0.000007920   -0.000003510
     13        6           0.000005600   -0.000005470   -0.000001550
     14        6          -0.000003410   -0.000014750    0.000003320
     15        6          -0.000010730    0.000021200    0.000001040
     16        1           0.000098410    0.000014810   -0.000015800
     17        1           0.000003230   -0.000007980    0.000006510
     18        1          -0.000012310    0.000001520    0.000004350
     19        1          -0.000002160   -0.000001430   -0.000004220
     20        1           0.000000830   -0.000046670   -0.000010890
     21        1          -0.000006450    0.000038260    0.000004720
     22        1          -0.000001670    0.000007960   -0.000002800
     23        1           0.000003400   -0.000005780   -0.000005410
     24        1          -0.000001740    0.000000010   -0.000001890
     25        1           0.000002360    0.000002710   -0.000000740
     26        1           0.000002830   -0.000000840    0.000001930
 -------------------------------------------------------------------
 Cartesian Forces:  Max     0.000738700 RMS     0.000094512
 Leave Link  716 at Fri Jan 31 18:52:19 2025, MaxMem=   134217728 cpu:         0.0
 (Enter /home/mkochman/programs/g09/l106.exe)
 NDeriv=  78 NFrqRd=  0 NDerD0=   0 MskFDP=       0 MskDFD=       0 MskDF0=       0
 Re-enter D2Numr: IAtom=  3 IXYZ=1 IStep= 1.
 Leave Link  106 at Fri Jan 31 18:52:19 2025, MaxMem=   134217728 cpu:         0.1
 (Enter /home/mkochman/programs/g09/l301.exe)
 Standard basis: STO-3G (5D, 7F)
 Ernie: Thresh=  0.10000D-02 Tol=  0.10000D-05 Strict=F.
    86 basis functions,   258 primitive gaussians,    86 cartesian basis functions
    51 alpha electrons       51 beta electrons
       nuclear repulsion energy       881.1352881463 Hartrees.
 IExCor=    0 DFT=F Ex=HF Corr=None ExCW=0 ScaHFX=  1.000000
 ScaDFX=  1.000000  1.000000  1.000000  1.000000 ScalE2=  1.000000  1.000000
 IRadAn=      0 IRanWt=     -1 IRanGd=            0 ICorTp=0 IEmpDi=  4
 NAtoms=   26 NActive=   26 NUniq=   26 SFac= 1.00D+00 NAtFMM=   60 NAOKFM=F Big=F
 Integral buffers will be    131072 words long.
 Raffenetti 1 integral format.
 Two-electron integral symmetry is turned off.
 Leave Link  301 at Fri Jan 31 18:52:19 2025, MaxMem=   134217728 cpu:         0.0
 (Enter /home/mkochman/programs/g09/l402.exe)
 External calculation of energy and first derivatives.
 Running external command "bash run_external.bash R"
         input file       "/home/mkochman/systems/Z_MRSF_fixed/A_opt_NBD/Gau-647936.EIn"
         output file      "/home/mkochman/systems/Z_MRSF_fixed/A_opt_NBD/Gau-647936.EOu"
         message file     "/home/mkochman/systems/Z_MRSF_fixed/A_opt_NBD/Gau-647936.EMs"
         fchk file        "/home/mkochman/systems/Z_MRSF_fixed/A_opt_NBD/Gau-647936.EFC"
         mat. el file     "/home/mkochman/systems/Z_MRSF_fixed/A_opt_NBD/Gau-647936.EUF"
 Recovered energy= -594.889048130     dipole=      0.000000000000      0.000000000000      0.000000000000
 Energy=    -594.889048     NIter=   0.
 Dipole moment=       0.000000       0.000000       0.000000
 Leave Link  402 at Fri Jan 31 18:57:40 2025, MaxMem=   134217728 cpu:         0.0
 (Enter /home/mkochman/programs/g09/l601.exe)
 Leave Link  601 at Fri Jan 31 18:57:40 2025, MaxMem=   134217728 cpu:         0.0
 (Enter /home/mkochman/programs/g09/l716.exe)
 Dipole        = 0.00000000D+00 0.00000000D+00 0.00000000D+00
 -------------------------------------------------------------------
 Center     Atomic                   Forces (Hartrees/Bohr)
 Number     Number              X              Y              Z
 -------------------------------------------------------------------
      1        6          -0.000226650    0.000001610    0.000024350
      2        6          -0.000026500   -0.000062560    0.000042060
      3        6           0.000760000   -0.000008160    0.000015570
      4        6          -0.000215940   -0.000027210   -0.000078940
      5        6          -0.000014340    0.000058260   -0.000027600
      6        6          -0.000022150   -0.000003630   -0.000008700
      7        6          -0.000141620    0.000021750    0.000011230
      8        6           0.000006460   -0.000010960    0.000012670
      9        7           0.000011730    0.000010030   -0.000012430
     10        6          -0.000046570    0.000012810    0.000032150
     11        6           0.000021050   -0.000009720   -0.000004240
     12        6           0.000003580    0.000000400   -0.000004100
     13        6           0.000003800   -0.000006790   -0.000001680
     14        6          -0.000003420   -0.000016260    0.000003510
     15        6          -0.000013420    0.000022860    0.000000080
     16        1          -0.000103860   -0.000001800   -0.000000110
     17        1          -0.000007290    0.000008180   -0.000023420
     18        1           0.000009830   -0.000010460   -0.000015850
     19        1          -0.000002950   -0.000002430   -0.000002700
     20        1          -0.000010850    0.000048600    0.000004500
     21        1           0.000001090   -0.000037030   -0.000008240
     22        1          -0.000001600    0.000007720   -0.000002540
     23        1           0.000001110   -0.000003460   -0.000004170
     24        1          -0.000001500   -0.000000150   -0.000001810
     25        1           0.000002400    0.000002740   -0.000000540
     26        1           0.000002590   -0.000000530    0.000001270
 -------------------------------------------------------------------
 Cartesian Forces:  Max     0.000760000 RMS     0.000097217
 Leave Link  716 at Fri Jan 31 18:57:40 2025, MaxMem=   134217728 cpu:         0.0
 (Enter /home/mkochman/programs/g09/l106.exe)
 NDeriv=  78 NFrqRd=  0 NDerD0=   0 MskFDP=       0 MskDFD=       0 MskDF0=       0
 Re-enter D2Numr: IAtom=  3 IXYZ=1 IStep= 2.
 Leave Link  106 at Fri Jan 31 18:57:41 2025, MaxMem=   134217728 cpu:         0.1
 (Enter /home/mkochman/programs/g09/l301.exe)
 Standard basis: STO-3G (5D, 7F)
 Ernie: Thresh=  0.10000D-02 Tol=  0.10000D-05 Strict=F.
    86 basis functions,   258 primitive gaussians,    86 cartesian basis functions
    51 alpha electrons       51 beta electrons
       nuclear repulsion energy       881.1555925977 Hartrees.
 IExCor=    0 DFT=F Ex=HF Corr=None ExCW=0 ScaHFX=  1.000000
 ScaDFX=  1.000000  1.000000  1.000000  1.000000 ScalE2=  1.000000  1.000000
 IRadAn=      0 IRanWt=     -1 IRanGd=            0 ICorTp=0 IEmpDi=  4
 NAtoms=   26 NActive=   26 NUniq=   26 SFac= 1.00D+00 NAtFMM=   60 NAOKFM=F Big=F
 Integral buffers will be    131072 words long.
 Raffenetti 1 integral format.
 Two-electron integral symmetry is turned off.
 Leave Link  301 at Fri Jan 31 18:57:41 2025, MaxMem=   134217728 cpu:         0.0
 (Enter /home/mkochman/programs/g09/l402.exe)
 External calculation of energy and first derivatives.
 Running external command "bash run_external.bash R"
         input file       "/home/mkochman/systems/Z_MRSF_fixed/A_opt_NBD/Gau-647936.EIn"
         output file      "/home/mkochman/systems/Z_MRSF_fixed/A_opt_NBD/Gau-647936.EOu"
         message file     "/home/mkochman/systems/Z_MRSF_fixed/A_opt_NBD/Gau-647936.EMs"
         fchk file        "/home/mkochman/systems/Z_MRSF_fixed/A_opt_NBD/Gau-647936.EFC"
         mat. el file     "/home/mkochman/systems/Z_MRSF_fixed/A_opt_NBD/Gau-647936.EUF"
 Recovered energy= -594.889047730     dipole=      0.000000000000      0.000000000000      0.000000000000
 Energy=    -594.889048     NIter=   0.
 Dipole moment=       0.000000       0.000000       0.000000
 Leave Link  402 at Fri Jan 31 19:02:10 2025, MaxMem=   134217728 cpu:         0.0
 (Enter /home/mkochman/programs/g09/l601.exe)
 Leave Link  601 at Fri Jan 31 19:02:10 2025, MaxMem=   134217728 cpu:         0.0
 (Enter /home/mkochman/programs/g09/l716.exe)
 Dipole        = 0.00000000D+00 0.00000000D+00 0.00000000D+00
 -------------------------------------------------------------------
 Center     Atomic                   Forces (Hartrees/Bohr)
 Number     Number              X              Y              Z
 -------------------------------------------------------------------
      1        6           0.000013830    0.000179790   -0.000048790
      2        6           0.000022110    0.000008940   -0.000012510
      3        6           0.000010620   -0.001167650    0.000348090
      4        6           0.000016820    0.000160110   -0.000012770
      5        6          -0.000044630    0.000008290   -0.000043350
      6        6           0.000008390    0.000098910   -0.000038280
      7        6          -0.000033000    0.000281790    0.000047890
      8        6           0.000003460   -0.000006280   -0.000004520
      9        7           0.000012660    0.000009760   -0.000010330
     10        6          -0.000045440   -0.000008860    0.000028070
     11        6           0.000012060   -0.000006040   -0.000007760
     12        6           0.000000430    0.000004480   -0.000003400
     13        6           0.000004670   -0.000006310   -0.000001170
     14        6          -0.000003410   -0.000015390    0.000003500
     15        6          -0.000013730    0.000020910    0.000000890
     16        1           0.000003290    0.000413820   -0.000278900
     17        1           0.000025580   -0.000011520    0.000018990
     18        1           0.000000950    0.000005760   -0.000008640
     19        1          -0.000002260   -0.000000650   -0.000010520
     20        1          -0.000003400    0.000005260   -0.000005210
     21        1          -0.000005740    0.000011300   -0.000003270
     22        1          -0.000001590    0.000007700   -0.000002670
     23        1           0.000000290   -0.000002450   -0.000003660
     24        1          -0.000001640    0.000000020   -0.000001850
     25        1           0.000002400    0.000002780   -0.000000780
     26        1           0.000002320   -0.000000210    0.000001740
 -------------------------------------------------------------------
 Cartesian Forces:  Max     0.001167650 RMS     0.000156065
 Leave Link  716 at Fri Jan 31 19:02:10 2025, MaxMem=   134217728 cpu:         0.0
 (Enter /home/mkochman/programs/g09/l106.exe)
 NDeriv=  78 NFrqRd=  0 NDerD0=   0 MskFDP=       0 MskDFD=       0 MskDF0=       0
 Re-enter D2Numr: IAtom=  3 IXYZ=2 IStep= 1.
 Leave Link  106 at Fri Jan 31 19:02:11 2025, MaxMem=   134217728 cpu:         0.0
 (Enter /home/mkochman/programs/g09/l301.exe)
 Standard basis: STO-3G (5D, 7F)
 Ernie: Thresh=  0.10000D-02 Tol=  0.10000D-05 Strict=F.
    86 basis functions,   258 primitive gaussians,    86 cartesian basis functions
    51 alpha electrons       51 beta electrons
       nuclear repulsion energy       881.1312704311 Hartrees.
 IExCor=    0 DFT=F Ex=HF Corr=None ExCW=0 ScaHFX=  1.000000
 ScaDFX=  1.000000  1.000000  1.000000  1.000000 ScalE2=  1.000000  1.000000
 IRadAn=      0 IRanWt=     -1 IRanGd=            0 ICorTp=0 IEmpDi=  4
 NAtoms=   26 NActive=   26 NUniq=   26 SFac= 1.00D+00 NAtFMM=   60 NAOKFM=F Big=F
 Integral buffers will be    131072 words long.
 Raffenetti 1 integral format.
 Two-electron integral symmetry is turned off.
 Leave Link  301 at Fri Jan 31 19:02:11 2025, MaxMem=   134217728 cpu:         0.0
 (Enter /home/mkochman/programs/g09/l402.exe)
 External calculation of energy and first derivatives.
 Running external command "bash run_external.bash R"
         input file       "/home/mkochman/systems/Z_MRSF_fixed/A_opt_NBD/Gau-647936.EIn"
         output file      "/home/mkochman/systems/Z_MRSF_fixed/A_opt_NBD/Gau-647936.EOu"
         message file     "/home/mkochman/systems/Z_MRSF_fixed/A_opt_NBD/Gau-647936.EMs"
         fchk file        "/home/mkochman/systems/Z_MRSF_fixed/A_opt_NBD/Gau-647936.EFC"
         mat. el file     "/home/mkochman/systems/Z_MRSF_fixed/A_opt_NBD/Gau-647936.EUF"
 Recovered energy= -594.889047610     dipole=      0.000000000000      0.000000000000      0.000000000000
 Energy=    -594.889048     NIter=   0.
 Dipole moment=       0.000000       0.000000       0.000000
 Leave Link  402 at Fri Jan 31 19:07:38 2025, MaxMem=   134217728 cpu:         0.0
 (Enter /home/mkochman/programs/g09/l601.exe)
 Leave Link  601 at Fri Jan 31 19:07:38 2025, MaxMem=   134217728 cpu:         0.0
 (Enter /home/mkochman/programs/g09/l716.exe)
 Dipole        = 0.00000000D+00 0.00000000D+00 0.00000000D+00
 -------------------------------------------------------------------
 Center     Atomic                   Forces (Hartrees/Bohr)
 Number     Number              X              Y              Z
 -------------------------------------------------------------------
      1        6          -0.000009940   -0.000156060    0.000005890
      2        6          -0.000065860   -0.000024750    0.000049360
      3        6           0.000011880    0.001149700   -0.000347040
      4        6          -0.000014520   -0.000172150    0.000007920
      5        6           0.000030670    0.000007860    0.000044340
      6        6           0.000014640   -0.000107470    0.000023220
      7        6           0.000008920   -0.000280080   -0.000042250
      8        6           0.000008230   -0.000028760    0.000011130
      9        7           0.000010190    0.000012910   -0.000011200
     10        6           0.000019480    0.000026550   -0.000002590
     11        6           0.000019550   -0.000020070   -0.000004960
     12        6           0.000005380    0.000003830   -0.000004210
     13        6           0.000004730   -0.000005950   -0.000002070
     14        6          -0.000003420   -0.000015630    0.000003320
     15        6          -0.000010420    0.000023160    0.000000220
     16        1          -0.000008850   -0.000402440    0.000265300
     17        1          -0.000029670    0.000011740   -0.000035880
     18        1          -0.000003450   -0.000014700   -0.000002860
     19        1          -0.000002860   -0.000003200    0.000003600
     20        1          -0.000006610   -0.000003380   -0.000001220
     21        1           0.000000380   -0.000010040   -0.000000270
     22        1          -0.000001680    0.000007980   -0.000002670
     23        1           0.000004240   -0.000006780   -0.000005910
     24        1          -0.000001600   -0.000000160   -0.000001850
     25        1           0.000002350    0.000002670   -0.000000500
     26        1           0.000003110   -0.000001160    0.000001460
 -------------------------------------------------------------------
 Cartesian Forces:  Max     0.001149700 RMS     0.000153567
 Leave Link  716 at Fri Jan 31 19:07:38 2025, MaxMem=   134217728 cpu:         0.0
 (Enter /home/mkochman/programs/g09/l106.exe)
 NDeriv=  78 NFrqRd=  0 NDerD0=   0 MskFDP=       0 MskDFD=       0 MskDF0=       0
 Re-enter D2Numr: IAtom=  3 IXYZ=2 IStep= 2.
 Leave Link  106 at Fri Jan 31 19:07:38 2025, MaxMem=   134217728 cpu:         0.1
 (Enter /home/mkochman/programs/g09/l301.exe)
 Standard basis: STO-3G (5D, 7F)
 Ernie: Thresh=  0.10000D-02 Tol=  0.10000D-05 Strict=F.
    86 basis functions,   258 primitive gaussians,    86 cartesian basis functions
    51 alpha electrons       51 beta electrons
       nuclear repulsion energy       881.1291119955 Hartrees.
 IExCor=    0 DFT=F Ex=HF Corr=None ExCW=0 ScaHFX=  1.000000
 ScaDFX=  1.000000  1.000000  1.000000  1.000000 ScalE2=  1.000000  1.000000
 IRadAn=      0 IRanWt=     -1 IRanGd=            0 ICorTp=0 IEmpDi=  4
 NAtoms=   26 NActive=   26 NUniq=   26 SFac= 1.00D+00 NAtFMM=   60 NAOKFM=F Big=F
 Integral buffers will be    131072 words long.
 Raffenetti 1 integral format.
 Two-electron integral symmetry is turned off.
 Leave Link  301 at Fri Jan 31 19:07:38 2025, MaxMem=   134217728 cpu:         0.0
 (Enter /home/mkochman/programs/g09/l402.exe)
 External calculation of energy and first derivatives.
 Running external command "bash run_external.bash R"
         input file       "/home/mkochman/systems/Z_MRSF_fixed/A_opt_NBD/Gau-647936.EIn"
         output file      "/home/mkochman/systems/Z_MRSF_fixed/A_opt_NBD/Gau-647936.EOu"
         message file     "/home/mkochman/systems/Z_MRSF_fixed/A_opt_NBD/Gau-647936.EMs"
         fchk file        "/home/mkochman/systems/Z_MRSF_fixed/A_opt_NBD/Gau-647936.EFC"
         mat. el file     "/home/mkochman/systems/Z_MRSF_fixed/A_opt_NBD/Gau-647936.EUF"
 Recovered energy= -594.889047860     dipole=      0.000000000000      0.000000000000      0.000000000000
 Energy=    -594.889048     NIter=   0.
 Dipole moment=       0.000000       0.000000       0.000000
 Leave Link  402 at Fri Jan 31 19:12:10 2025, MaxMem=   134217728 cpu:         0.0
 (Enter /home/mkochman/programs/g09/l601.exe)
 Leave Link  601 at Fri Jan 31 19:12:10 2025, MaxMem=   134217728 cpu:         0.0
 (Enter /home/mkochman/programs/g09/l716.exe)
 Dipole        = 0.00000000D+00 0.00000000D+00 0.00000000D+00
 -------------------------------------------------------------------
 Center     Atomic                   Forces (Hartrees/Bohr)
 Number     Number              X              Y              Z
 -------------------------------------------------------------------
      1        6          -0.000073610   -0.000019500    0.000154370
      2        6          -0.000051320   -0.000040900    0.000037970
      3        6          -0.000001020    0.000339460   -0.000999040
      4        6           0.000101320   -0.000021700    0.000225940
      5        6           0.000029100   -0.000034550    0.000037390
      6        6           0.000015870   -0.000056060    0.000019840
      7        6          -0.000024130    0.000063380    0.000162850
      8        6          -0.000001760   -0.000029060   -0.000005340
      9        7           0.000012310    0.000013010   -0.000008760
     10        6          -0.000013080    0.000010280    0.000003410
     11        6           0.000016230   -0.000014630   -0.000009510
     12        6           0.000005580    0.000006090   -0.000001940
     13        6           0.000002910   -0.000006570   -0.000001030
     14        6          -0.000002420   -0.000015280    0.000002800
     15        6          -0.000011830    0.000021030    0.000001470
     16        1          -0.000008060   -0.000270890    0.000345260
     17        1           0.000000200   -0.000004640   -0.000009590
     18        1           0.000006730   -0.000010830   -0.000011750
     19        1          -0.000003460   -0.000004810    0.000009590
     20        1          -0.000004490    0.000029100    0.000001810
     21        1          -0.000011470    0.000036950    0.000003740
     22        1          -0.000001960    0.000007710   -0.000002810
     23        1          -0.000000070   -0.000005560   -0.000005220
     24        1          -0.000001520   -0.000000190   -0.000001770
     25        1           0.000002230    0.000002670   -0.000000690
     26        1           0.000002890   -0.000000700    0.000001860
 -------------------------------------------------------------------
 Cartesian Forces:  Max     0.000999040 RMS     0.000136233
 Leave Link  716 at Fri Jan 31 19:12:10 2025, MaxMem=   134217728 cpu:         0.0
 (Enter /home/mkochman/programs/g09/l106.exe)
 NDeriv=  78 NFrqRd=  0 NDerD0=   0 MskFDP=       0 MskDFD=       0 MskDF0=       0
 Re-enter D2Numr: IAtom=  3 IXYZ=3 IStep= 1.
 Leave Link  106 at Fri Jan 31 19:12:10 2025, MaxMem=   134217728 cpu:         0.1
 (Enter /home/mkochman/programs/g09/l301.exe)
 Standard basis: STO-3G (5D, 7F)
 Ernie: Thresh=  0.10000D-02 Tol=  0.10000D-05 Strict=F.
    86 basis functions,   258 primitive gaussians,    86 cartesian basis functions
    51 alpha electrons       51 beta electrons
       nuclear repulsion energy       881.1577443065 Hartrees.
 IExCor=    0 DFT=F Ex=HF Corr=None ExCW=0 ScaHFX=  1.000000
 ScaDFX=  1.000000  1.000000  1.000000  1.000000 ScalE2=  1.000000  1.000000
 IRadAn=      0 IRanWt=     -1 IRanGd=            0 ICorTp=0 IEmpDi=  4
 NAtoms=   26 NActive=   26 NUniq=   26 SFac= 1.00D+00 NAtFMM=   60 NAOKFM=F Big=F
 Integral buffers will be    131072 words long.
 Raffenetti 1 integral format.
 Two-electron integral symmetry is turned off.
 Leave Link  301 at Fri Jan 31 19:12:10 2025, MaxMem=   134217728 cpu:         0.0
 (Enter /home/mkochman/programs/g09/l402.exe)
 External calculation of energy and first derivatives.
 Running external command "bash run_external.bash R"
         input file       "/home/mkochman/systems/Z_MRSF_fixed/A_opt_NBD/Gau-647936.EIn"
         output file      "/home/mkochman/systems/Z_MRSF_fixed/A_opt_NBD/Gau-647936.EOu"
         message file     "/home/mkochman/systems/Z_MRSF_fixed/A_opt_NBD/Gau-647936.EMs"
         fchk file        "/home/mkochman/systems/Z_MRSF_fixed/A_opt_NBD/Gau-647936.EFC"
         mat. el file     "/home/mkochman/systems/Z_MRSF_fixed/A_opt_NBD/Gau-647936.EUF"
 Recovered energy= -594.889047830     dipole=      0.000000000000      0.000000000000      0.000000000000
 Energy=    -594.889048     NIter=   0.
 Dipole moment=       0.000000       0.000000       0.000000
 Leave Link  402 at Fri Jan 31 19:17:11 2025, MaxMem=   134217728 cpu:         0.0
 (Enter /home/mkochman/programs/g09/l601.exe)
 Leave Link  601 at Fri Jan 31 19:17:11 2025, MaxMem=   134217728 cpu:         0.0
 (Enter /home/mkochman/programs/g09/l716.exe)
 Dipole        = 0.00000000D+00 0.00000000D+00 0.00000000D+00
 -------------------------------------------------------------------
 Center     Atomic                   Forces (Hartrees/Bohr)
 Number     Number              X              Y              Z
 -------------------------------------------------------------------
      1        6           0.000078030    0.000043230   -0.000197600
      2        6           0.000007570    0.000025120   -0.000001090
      3        6           0.000023830   -0.000355450    0.001002870
      4        6          -0.000099950    0.000009600   -0.000231710
      5        6          -0.000043110    0.000050800   -0.000036410
      6        6           0.000007160    0.000047330   -0.000034760
      7        6           0.000000280   -0.000063360   -0.000157850
      8        6           0.000013450   -0.000005990    0.000011990
      9        7           0.000010550    0.000009670   -0.000012790
     10        6          -0.000012900    0.000007470    0.000022070
     11        6           0.000015400   -0.000011500   -0.000003210
     12        6           0.000000230    0.000002190   -0.000005670
     13        6           0.000006510   -0.000005690   -0.000002210
     14        6          -0.000004400   -0.000015740    0.000004030
     15        6          -0.000012350    0.000023050   -0.000000350
     16        1           0.000002500    0.000282000   -0.000359990
     17        1          -0.000004280    0.000004830   -0.000007300
     18        1          -0.000009240    0.000001900    0.000000260
     19        1          -0.000001660    0.000000950   -0.000016510
     20        1          -0.000005530   -0.000027180   -0.000008220
     21        1           0.000006120   -0.000035640   -0.000007280
     22        1          -0.000001310    0.000007970   -0.000002530
     23        1           0.000004570   -0.000003680   -0.000004350
     24        1          -0.000001730    0.000000060   -0.000001940
     25        1           0.000002510    0.000002800   -0.000000590
     26        1           0.000002530   -0.000000670    0.000001340
 -------------------------------------------------------------------
 Cartesian Forces:  Max     0.001002870 RMS     0.000138544
 Leave Link  716 at Fri Jan 31 19:17:11 2025, MaxMem=   134217728 cpu:         0.0
 (Enter /home/mkochman/programs/g09/l106.exe)
 NDeriv=  78 NFrqRd=  0 NDerD0=   0 MskFDP=       0 MskDFD=       0 MskDF0=       0
 Re-enter D2Numr: IAtom=  3 IXYZ=3 IStep= 2.
 Leave Link  106 at Fri Jan 31 19:17:11 2025, MaxMem=   134217728 cpu:         0.1
 (Enter /home/mkochman/programs/g09/l301.exe)
 Standard basis: STO-3G (5D, 7F)
 Ernie: Thresh=  0.10000D-02 Tol=  0.10000D-05 Strict=F.
    86 basis functions,   258 primitive gaussians,    86 cartesian basis functions
    51 alpha electrons       51 beta electrons
       nuclear repulsion energy       881.1625754439 Hartrees.
 IExCor=    0 DFT=F Ex=HF Corr=None ExCW=0 ScaHFX=  1.000000
 ScaDFX=  1.000000  1.000000  1.000000  1.000000 ScalE2=  1.000000  1.000000
 IRadAn=      0 IRanWt=     -1 IRanGd=            0 ICorTp=0 IEmpDi=  4
 NAtoms=   26 NActive=   26 NUniq=   26 SFac= 1.00D+00 NAtFMM=   60 NAOKFM=F Big=F
 Integral buffers will be    131072 words long.
 Raffenetti 1 integral format.
 Two-electron integral symmetry is turned off.
 Leave Link  301 at Fri Jan 31 19:17:11 2025, MaxMem=   134217728 cpu:         0.0
 (Enter /home/mkochman/programs/g09/l402.exe)
 External calculation of energy and first derivatives.
 Running external command "bash run_external.bash R"
         input file       "/home/mkochman/systems/Z_MRSF_fixed/A_opt_NBD/Gau-647936.EIn"
         output file      "/home/mkochman/systems/Z_MRSF_fixed/A_opt_NBD/Gau-647936.EOu"
         message file     "/home/mkochman/systems/Z_MRSF_fixed/A_opt_NBD/Gau-647936.EMs"
         fchk file        "/home/mkochman/systems/Z_MRSF_fixed/A_opt_NBD/Gau-647936.EFC"
         mat. el file     "/home/mkochman/systems/Z_MRSF_fixed/A_opt_NBD/Gau-647936.EUF"
 Recovered energy= -594.889047980     dipole=      0.000000000000      0.000000000000      0.000000000000
 Energy=    -594.889048     NIter=   0.
 Dipole moment=       0.000000       0.000000       0.000000
 Leave Link  402 at Fri Jan 31 19:22:50 2025, MaxMem=   134217728 cpu:         0.0
 (Enter /home/mkochman/programs/g09/l601.exe)
 Leave Link  601 at Fri Jan 31 19:22:50 2025, MaxMem=   134217728 cpu:         0.0
 (Enter /home/mkochman/programs/g09/l716.exe)
 Dipole        = 0.00000000D+00 0.00000000D+00 0.00000000D+00
 -------------------------------------------------------------------
 Center     Atomic                   Forces (Hartrees/Bohr)
 Number     Number              X              Y              Z
 -------------------------------------------------------------------
      1        6           0.000078410    0.000039920   -0.000002110
      2        6          -0.000004480   -0.000010780    0.000023450
      3        6           0.000228160    0.000007090    0.000102950
      4        6          -0.000710030   -0.000311570   -0.000312070
      5        6           0.000150300   -0.000014300    0.000058590
      6        6           0.000011270    0.000043690   -0.000011970
      7        6          -0.000002170    0.000027770    0.000010760
      8        6           0.000003720   -0.000020210    0.000004880
      9        7           0.000011970    0.000011880   -0.000011160
     10        6          -0.000015540    0.000010340    0.000013480
     11        6           0.000017610   -0.000013230   -0.000007820
     12        6           0.000003310    0.000003960   -0.000003170
     13        6           0.000004350   -0.000006430   -0.000001410
     14        6          -0.000003400   -0.000016250    0.000003400
     15        6          -0.000012750    0.000023000    0.000000520
     16        1          -0.000008770    0.000003770   -0.000014960
     17        1           0.000251140    0.000253180    0.000095660
     18        1          -0.000012540   -0.000039130    0.000007820
     19        1           0.000003000    0.000000910    0.000003360
     20        1          -0.000007850   -0.000003010   -0.000003940
     21        1          -0.000004260   -0.000000980    0.000002390
     22        1          -0.000001900    0.000007730   -0.000002580
     23        1           0.000002070   -0.000005440   -0.000004940
     24        1          -0.000001630   -0.000000060   -0.000001860
     25        1           0.000002320    0.000002700   -0.000000620
     26        1           0.000002720   -0.000000630    0.000001690
 -------------------------------------------------------------------
 Cartesian Forces:  Max     0.000710030 RMS     0.000109821
 Leave Link  716 at Fri Jan 31 19:22:50 2025, MaxMem=   134217728 cpu:         0.0
 (Enter /home/mkochman/programs/g09/l106.exe)
 NDeriv=  78 NFrqRd=  0 NDerD0=   0 MskFDP=       0 MskDFD=       0 MskDF0=       0
 Re-enter D2Numr: IAtom=  4 IXYZ=1 IStep= 1.
 Leave Link  106 at Fri Jan 31 19:22:50 2025, MaxMem=   134217728 cpu:         0.1
 (Enter /home/mkochman/programs/g09/l301.exe)
 Standard basis: STO-3G (5D, 7F)
 Ernie: Thresh=  0.10000D-02 Tol=  0.10000D-05 Strict=F.
    86 basis functions,   258 primitive gaussians,    86 cartesian basis functions
    51 alpha electrons       51 beta electrons
       nuclear repulsion energy       881.1242834775 Hartrees.
 IExCor=    0 DFT=F Ex=HF Corr=None ExCW=0 ScaHFX=  1.000000
 ScaDFX=  1.000000  1.000000  1.000000  1.000000 ScalE2=  1.000000  1.000000
 IRadAn=      0 IRanWt=     -1 IRanGd=            0 ICorTp=0 IEmpDi=  4
 NAtoms=   26 NActive=   26 NUniq=   26 SFac= 1.00D+00 NAtFMM=   60 NAOKFM=F Big=F
 Integral buffers will be    131072 words long.
 Raffenetti 1 integral format.
 Two-electron integral symmetry is turned off.
 Leave Link  301 at Fri Jan 31 19:22:51 2025, MaxMem=   134217728 cpu:         0.0
 (Enter /home/mkochman/programs/g09/l402.exe)
 External calculation of energy and first derivatives.
 Running external command "bash run_external.bash R"
         input file       "/home/mkochman/systems/Z_MRSF_fixed/A_opt_NBD/Gau-647936.EIn"
         output file      "/home/mkochman/systems/Z_MRSF_fixed/A_opt_NBD/Gau-647936.EOu"
         message file     "/home/mkochman/systems/Z_MRSF_fixed/A_opt_NBD/Gau-647936.EMs"
         fchk file        "/home/mkochman/systems/Z_MRSF_fixed/A_opt_NBD/Gau-647936.EFC"
         mat. el file     "/home/mkochman/systems/Z_MRSF_fixed/A_opt_NBD/Gau-647936.EUF"
 Recovered energy= -594.889048100     dipole=      0.000000000000      0.000000000000      0.000000000000
 Energy=    -594.889048     NIter=   0.
 Dipole moment=       0.000000       0.000000       0.000000
 Leave Link  402 at Fri Jan 31 19:27:27 2025, MaxMem=   134217728 cpu:         0.0
 (Enter /home/mkochman/programs/g09/l601.exe)
 Leave Link  601 at Fri Jan 31 19:27:27 2025, MaxMem=   134217728 cpu:         0.0
 (Enter /home/mkochman/programs/g09/l716.exe)
 Dipole        = 0.00000000D+00 0.00000000D+00 0.00000000D+00
 -------------------------------------------------------------------
 Center     Atomic                   Forces (Hartrees/Bohr)
 Number     Number              X              Y              Z
 -------------------------------------------------------------------
      1        6          -0.000074280   -0.000016190   -0.000040910
      2        6          -0.000039260   -0.000005030    0.000013440
      3        6          -0.000205140   -0.000024190   -0.000098160
      4        6           0.000711180    0.000300860    0.000306110
      5        6          -0.000164160    0.000029860   -0.000057300
      6        6           0.000011730   -0.000052320   -0.000002950
      7        6          -0.000021640   -0.000027970   -0.000005880
      8        6           0.000007960   -0.000014830    0.000001750
      9        7           0.000010880    0.000010790   -0.000010380
     10        6          -0.000010420    0.000007340    0.000011990
     11        6           0.000013970   -0.000012890   -0.000004890
     12        6           0.000002500    0.000004380   -0.000004440
     13        6           0.000005050   -0.000005830   -0.000001830
     14        6          -0.000003430   -0.000014760    0.000003430
     15        6          -0.000011410    0.000021080    0.000000600
     16        1           0.000003260    0.000008910   -0.000000550
     17        1          -0.000255180   -0.000253910   -0.000112870
     18        1           0.000010080    0.000030200   -0.000019360
     19        1          -0.000008110   -0.000004770   -0.000010290
     20        1          -0.000002160    0.000004900   -0.000002480
     21        1          -0.000001090    0.000002240   -0.000005930
     22        1          -0.000001370    0.000007950   -0.000002750
     23        1           0.000002440   -0.000003800   -0.000004630
     24        1          -0.000001610   -0.000000080   -0.000001840
     25        1           0.000002440    0.000002750   -0.000000650
     26        1           0.000002710   -0.000000740    0.000001510
 -------------------------------------------------------------------
 Cartesian Forces:  Max     0.000711180 RMS     0.000109384
 Leave Link  716 at Fri Jan 31 19:27:27 2025, MaxMem=   134217728 cpu:         0.0
 (Enter /home/mkochman/programs/g09/l106.exe)
 NDeriv=  78 NFrqRd=  0 NDerD0=   0 MskFDP=       0 MskDFD=       0 MskDF0=       0
 Re-enter D2Numr: IAtom=  4 IXYZ=1 IStep= 2.
 Leave Link  106 at Fri Jan 31 19:27:27 2025, MaxMem=   134217728 cpu:         0.1
 (Enter /home/mkochman/programs/g09/l301.exe)
 Standard basis: STO-3G (5D, 7F)
 Ernie: Thresh=  0.10000D-02 Tol=  0.10000D-05 Strict=F.
    86 basis functions,   258 primitive gaussians,    86 cartesian basis functions
    51 alpha electrons       51 beta electrons
       nuclear repulsion energy       881.1579250983 Hartrees.
 IExCor=    0 DFT=F Ex=HF Corr=None ExCW=0 ScaHFX=  1.000000
 ScaDFX=  1.000000  1.000000  1.000000  1.000000 ScalE2=  1.000000  1.000000
 IRadAn=      0 IRanWt=     -1 IRanGd=            0 ICorTp=0 IEmpDi=  4
 NAtoms=   26 NActive=   26 NUniq=   26 SFac= 1.00D+00 NAtFMM=   60 NAOKFM=F Big=F
 Integral buffers will be    131072 words long.
 Raffenetti 1 integral format.
 Two-electron integral symmetry is turned off.
 Leave Link  301 at Fri Jan 31 19:27:27 2025, MaxMem=   134217728 cpu:         0.0
 (Enter /home/mkochman/programs/g09/l402.exe)
 External calculation of energy and first derivatives.
 Running external command "bash run_external.bash R"
         input file       "/home/mkochman/systems/Z_MRSF_fixed/A_opt_NBD/Gau-647936.EIn"
         output file      "/home/mkochman/systems/Z_MRSF_fixed/A_opt_NBD/Gau-647936.EOu"
         message file     "/home/mkochman/systems/Z_MRSF_fixed/A_opt_NBD/Gau-647936.EMs"
         fchk file        "/home/mkochman/systems/Z_MRSF_fixed/A_opt_NBD/Gau-647936.EFC"
         mat. el file     "/home/mkochman/systems/Z_MRSF_fixed/A_opt_NBD/Gau-647936.EUF"
 Recovered energy= -594.889047290     dipole=      0.000000000000      0.000000000000      0.000000000000
 Energy=    -594.889047     NIter=   0.
 Dipole moment=       0.000000       0.000000       0.000000
 Leave Link  402 at Fri Jan 31 19:31:58 2025, MaxMem=   134217728 cpu:         0.0
 (Enter /home/mkochman/programs/g09/l601.exe)
 Leave Link  601 at Fri Jan 31 19:31:58 2025, MaxMem=   134217728 cpu:         0.0
 (Enter /home/mkochman/programs/g09/l716.exe)
 Dipole        = 0.00000000D+00 0.00000000D+00 0.00000000D+00
 -------------------------------------------------------------------
 Center     Atomic                   Forces (Hartrees/Bohr)
 Number     Number              X              Y              Z
 -------------------------------------------------------------------
      1        6          -0.000015320    0.000002370   -0.000016880
      2        6          -0.000030630    0.000009740    0.000014070
      3        6           0.000032060    0.000157550   -0.000014010
      4        6          -0.000304070   -0.001707820    0.000198230
      5        6          -0.000021050    0.000944140   -0.000333310
      6        6           0.000062910    0.000066330    0.000004170
      7        6           0.000027840    0.000026430    0.000037210
      8        6           0.000007450   -0.000018420    0.000002220
      9        7           0.000011600    0.000011570   -0.000010940
     10        6          -0.000011170    0.000007230    0.000012770
     11        6           0.000015000   -0.000012670   -0.000005670
     12        6           0.000003160    0.000004790   -0.000004080
     13        6           0.000005640   -0.000006380   -0.000001490
     14        6          -0.000003780   -0.000015180    0.000003460
     15        6          -0.000011990    0.000021180    0.000000580
     16        1          -0.000040370   -0.000004030   -0.000037210
     17        1           0.000254480    0.000494860    0.000115940
     18        1           0.000004920   -0.000004700   -0.000004140
     19        1           0.000003470    0.000001130    0.000000400
     20        1          -0.000004760    0.000002960   -0.000002390
     21        1          -0.000004290    0.000007810    0.000000150
     22        1          -0.000001670    0.000007880   -0.000002650
     23        1           0.000001970   -0.000004800   -0.000005210
     24        1          -0.000001630   -0.000000070   -0.000001870
     25        1           0.000002360    0.000002720   -0.000000670
     26        1           0.000002690   -0.000000700    0.000001560
 -------------------------------------------------------------------
 Cartesian Forces:  Max     0.001707820 RMS     0.000238031
 Leave Link  716 at Fri Jan 31 19:31:58 2025, MaxMem=   134217728 cpu:         0.0
 (Enter /home/mkochman/programs/g09/l106.exe)
 NDeriv=  78 NFrqRd=  0 NDerD0=   0 MskFDP=       0 MskDFD=       0 MskDF0=       0
 Re-enter D2Numr: IAtom=  4 IXYZ=2 IStep= 1.
 Leave Link  106 at Fri Jan 31 19:31:58 2025, MaxMem=   134217728 cpu:         0.1
 (Enter /home/mkochman/programs/g09/l301.exe)
 Standard basis: STO-3G (5D, 7F)
 Ernie: Thresh=  0.10000D-02 Tol=  0.10000D-05 Strict=F.
    86 basis functions,   258 primitive gaussians,    86 cartesian basis functions
    51 alpha electrons       51 beta electrons
       nuclear repulsion energy       881.1289458422 Hartrees.
 IExCor=    0 DFT=F Ex=HF Corr=None ExCW=0 ScaHFX=  1.000000
 ScaDFX=  1.000000  1.000000  1.000000  1.000000 ScalE2=  1.000000  1.000000
 IRadAn=      0 IRanWt=     -1 IRanGd=            0 ICorTp=0 IEmpDi=  4
 NAtoms=   26 NActive=   26 NUniq=   26 SFac= 1.00D+00 NAtFMM=   60 NAOKFM=F Big=F
 Integral buffers will be    131072 words long.
 Raffenetti 1 integral format.
 Two-electron integral symmetry is turned off.
 Leave Link  301 at Fri Jan 31 19:31:59 2025, MaxMem=   134217728 cpu:         0.0
 (Enter /home/mkochman/programs/g09/l402.exe)
 External calculation of energy and first derivatives.
 Running external command "bash run_external.bash R"
         input file       "/home/mkochman/systems/Z_MRSF_fixed/A_opt_NBD/Gau-647936.EIn"
         output file      "/home/mkochman/systems/Z_MRSF_fixed/A_opt_NBD/Gau-647936.EOu"
         message file     "/home/mkochman/systems/Z_MRSF_fixed/A_opt_NBD/Gau-647936.EMs"
         fchk file        "/home/mkochman/systems/Z_MRSF_fixed/A_opt_NBD/Gau-647936.EFC"
         mat. el file     "/home/mkochman/systems/Z_MRSF_fixed/A_opt_NBD/Gau-647936.EUF"
 Recovered energy= -594.889047090     dipole=      0.000000000000      0.000000000000      0.000000000000
 Energy=    -594.889047     NIter=   0.
 Dipole moment=       0.000000       0.000000       0.000000
 Leave Link  402 at Fri Jan 31 19:37:13 2025, MaxMem=   134217728 cpu:         0.0
 (Enter /home/mkochman/programs/g09/l601.exe)
 Leave Link  601 at Fri Jan 31 19:37:13 2025, MaxMem=   134217728 cpu:         0.0
 (Enter /home/mkochman/programs/g09/l716.exe)
 Dipole        = 0.00000000D+00 0.00000000D+00 0.00000000D+00
 -------------------------------------------------------------------
 Center     Atomic                   Forces (Hartrees/Bohr)
 Number     Number              X              Y              Z
 -------------------------------------------------------------------
      1        6           0.000019270    0.000021350   -0.000026170
      2        6          -0.000013170   -0.000025570    0.000022800
      3        6          -0.000009910   -0.000174750    0.000017720
      4        6           0.000308450    0.001692830   -0.000199810
      5        6           0.000006810   -0.000923260    0.000331750
      6        6          -0.000039740   -0.000074920   -0.000019070
      7        6          -0.000051650   -0.000026600   -0.000032300
      8        6           0.000004190   -0.000016660    0.000004450
      9        7           0.000011280    0.000011120   -0.000010630
     10        6          -0.000014830    0.000010500    0.000012710
     11        6           0.000016640   -0.000013460   -0.000007050
     12        6           0.000002640    0.000003490   -0.000003520
     13        6           0.000003780   -0.000005880   -0.000001750
     14        6          -0.000003050   -0.000015830    0.000003370
     15        6          -0.000012170    0.000022870    0.000000540
     16        1           0.000034870    0.000016720    0.000021750
     17        1          -0.000260420   -0.000496590   -0.000133690
     18        1          -0.000007400   -0.000004220   -0.000007350
     19        1          -0.000008590   -0.000004980   -0.000007330
     20        1          -0.000005250   -0.000001050   -0.000004020
     21        1          -0.000001060   -0.000006560   -0.000003690
     22        1          -0.000001590    0.000007810   -0.000002680
     23        1           0.000002530   -0.000004430   -0.000004360
     24        1          -0.000001620   -0.000000060   -0.000001830
     25        1           0.000002380    0.000002740   -0.000000600
     26        1           0.000002730   -0.000000680    0.000001650
 -------------------------------------------------------------------
 Cartesian Forces:  Max     0.001692830 RMS     0.000236061
 Leave Link  716 at Fri Jan 31 19:37:13 2025, MaxMem=   134217728 cpu:         0.0
 (Enter /home/mkochman/programs/g09/l106.exe)
 NDeriv=  78 NFrqRd=  0 NDerD0=   0 MskFDP=       0 MskDFD=       0 MskDF0=       0
 Re-enter D2Numr: IAtom=  4 IXYZ=2 IStep= 2.
 Leave Link  106 at Fri Jan 31 19:37:13 2025, MaxMem=   134217728 cpu:         0.1
 (Enter /home/mkochman/programs/g09/l301.exe)
 Standard basis: STO-3G (5D, 7F)
 Ernie: Thresh=  0.10000D-02 Tol=  0.10000D-05 Strict=F.
    86 basis functions,   258 primitive gaussians,    86 cartesian basis functions
    51 alpha electrons       51 beta electrons
       nuclear repulsion energy       881.1474246331 Hartrees.
 IExCor=    0 DFT=F Ex=HF Corr=None ExCW=0 ScaHFX=  1.000000
 ScaDFX=  1.000000  1.000000  1.000000  1.000000 ScalE2=  1.000000  1.000000
 IRadAn=      0 IRanWt=     -1 IRanGd=            0 ICorTp=0 IEmpDi=  4
 NAtoms=   26 NActive=   26 NUniq=   26 SFac= 1.00D+00 NAtFMM=   60 NAOKFM=F Big=F
 Integral buffers will be    131072 words long.
 Raffenetti 1 integral format.
 Two-electron integral symmetry is turned off.
 Leave Link  301 at Fri Jan 31 19:37:13 2025, MaxMem=   134217728 cpu:         0.0
 (Enter /home/mkochman/programs/g09/l402.exe)
 External calculation of energy and first derivatives.
 Running external command "bash run_external.bash R"
         input file       "/home/mkochman/systems/Z_MRSF_fixed/A_opt_NBD/Gau-647936.EIn"
         output file      "/home/mkochman/systems/Z_MRSF_fixed/A_opt_NBD/Gau-647936.EOu"
         message file     "/home/mkochman/systems/Z_MRSF_fixed/A_opt_NBD/Gau-647936.EMs"
         fchk file        "/home/mkochman/systems/Z_MRSF_fixed/A_opt_NBD/Gau-647936.EFC"
         mat. el file     "/home/mkochman/systems/Z_MRSF_fixed/A_opt_NBD/Gau-647936.EUF"
 Recovered energy= -594.889048110     dipole=      0.000000000000      0.000000000000      0.000000000000
 Energy=    -594.889048     NIter=   0.
 Dipole moment=       0.000000       0.000000       0.000000
 Leave Link  402 at Fri Jan 31 19:42:29 2025, MaxMem=   134217728 cpu:         0.0
 (Enter /home/mkochman/programs/g09/l601.exe)
 Leave Link  601 at Fri Jan 31 19:42:29 2025, MaxMem=   134217728 cpu:         0.0
 (Enter /home/mkochman/programs/g09/l716.exe)
 Dipole        = 0.00000000D+00 0.00000000D+00 0.00000000D+00
 -------------------------------------------------------------------
 Center     Atomic                   Forces (Hartrees/Bohr)
 Number     Number              X              Y              Z
 -------------------------------------------------------------------
      1        6           0.000017590    0.000021040   -0.000057440
      2        6          -0.000013960   -0.000023610    0.000019710
      3        6           0.000087510   -0.000018960    0.000231050
      4        6          -0.000308470    0.000192570   -0.000689750
      5        6           0.000047020   -0.000314130    0.000313930
      6        6          -0.000008840    0.000009490   -0.000032000
      7        6           0.000028990    0.000035570    0.000046460
      8        6           0.000006810   -0.000016930    0.000004910
      9        7           0.000010590    0.000010730   -0.000010530
     10        6          -0.000016960    0.000009570    0.000018410
     11        6           0.000017180   -0.000012490   -0.000006070
     12        6           0.000002650    0.000003550   -0.000003620
     13        6           0.000004230   -0.000006260   -0.000001670
     14        6          -0.000003490   -0.000015770    0.000003500
     15        6          -0.000012570    0.000022810   -0.000000050
     16        1           0.000021390    0.000015920    0.000011710
     17        1           0.000099550    0.000116620    0.000121060
     18        1          -0.000000250   -0.000047190   -0.000006860
     19        1           0.000002590    0.000000610   -0.000000050
     20        1          -0.000000030   -0.000000230   -0.000003970
     21        1          -0.000000570    0.000005700   -0.000000050
     22        1          -0.000001560    0.000007810   -0.000002480
     23        1           0.000002140   -0.000004740   -0.000004710
     24        1          -0.000001660    0.000000030   -0.000001870
     25        1           0.000002350    0.000002760   -0.000000560
     26        1           0.000002610   -0.000000630    0.000001560
 -------------------------------------------------------------------
 Cartesian Forces:  Max     0.000689750 RMS     0.000108835
 Leave Link  716 at Fri Jan 31 19:42:29 2025, MaxMem=   134217728 cpu:         0.0
 (Enter /home/mkochman/programs/g09/l106.exe)
 NDeriv=  78 NFrqRd=  0 NDerD0=   0 MskFDP=       0 MskDFD=       0 MskDF0=       0
 Re-enter D2Numr: IAtom=  4 IXYZ=3 IStep= 1.
 Leave Link  106 at Fri Jan 31 19:42:29 2025, MaxMem=   134217728 cpu:         0.1
 (Enter /home/mkochman/programs/g09/l301.exe)
 Standard basis: STO-3G (5D, 7F)
 Ernie: Thresh=  0.10000D-02 Tol=  0.10000D-05 Strict=F.
    86 basis functions,   258 primitive gaussians,    86 cartesian basis functions
    51 alpha electrons       51 beta electrons
       nuclear repulsion energy       881.1394281964 Hartrees.
 IExCor=    0 DFT=F Ex=HF Corr=None ExCW=0 ScaHFX=  1.000000
 ScaDFX=  1.000000  1.000000  1.000000  1.000000 ScalE2=  1.000000  1.000000
 IRadAn=      0 IRanWt=     -1 IRanGd=            0 ICorTp=0 IEmpDi=  4
 NAtoms=   26 NActive=   26 NUniq=   26 SFac= 1.00D+00 NAtFMM=   60 NAOKFM=F Big=F
 Integral buffers will be    131072 words long.
 Raffenetti 1 integral format.
 Two-electron integral symmetry is turned off.
 Leave Link  301 at Fri Jan 31 19:42:29 2025, MaxMem=   134217728 cpu:         0.0
 (Enter /home/mkochman/programs/g09/l402.exe)
 External calculation of energy and first derivatives.
 Running external command "bash run_external.bash R"
         input file       "/home/mkochman/systems/Z_MRSF_fixed/A_opt_NBD/Gau-647936.EIn"
         output file      "/home/mkochman/systems/Z_MRSF_fixed/A_opt_NBD/Gau-647936.EOu"
         message file     "/home/mkochman/systems/Z_MRSF_fixed/A_opt_NBD/Gau-647936.EMs"
         fchk file        "/home/mkochman/systems/Z_MRSF_fixed/A_opt_NBD/Gau-647936.EFC"
         mat. el file     "/home/mkochman/systems/Z_MRSF_fixed/A_opt_NBD/Gau-647936.EUF"
 Recovered energy= -594.889048120     dipole=      0.000000000000      0.000000000000      0.000000000000
 Energy=    -594.889048     NIter=   0.
 Dipole moment=       0.000000       0.000000       0.000000
 Leave Link  402 at Fri Jan 31 19:47:17 2025, MaxMem=   134217728 cpu:         0.0
 (Enter /home/mkochman/programs/g09/l601.exe)
 Leave Link  601 at Fri Jan 31 19:47:17 2025, MaxMem=   134217728 cpu:         0.0
 (Enter /home/mkochman/programs/g09/l716.exe)
 Dipole        = 0.00000000D+00 0.00000000D+00 0.00000000D+00
 -------------------------------------------------------------------
 Center     Atomic                   Forces (Hartrees/Bohr)
 Number     Number              X              Y              Z
 -------------------------------------------------------------------
      1        6          -0.000013730    0.000002730    0.000014440
      2        6          -0.000029810    0.000007810    0.000017140
      3        6          -0.000064290    0.000001800   -0.000226540
      4        6           0.000309630   -0.000205440    0.000683390
      5        6          -0.000060950    0.000330930   -0.000312670
      6        6           0.000031870   -0.000018190    0.000017050
      7        6          -0.000052800   -0.000035730   -0.000041550
      8        6           0.000004840   -0.000018150    0.000001740
      9        7           0.000012270    0.000011950   -0.000011010
     10        6          -0.000008920    0.000008030    0.000007050
     11        6           0.000014360   -0.000013620   -0.000006610
     12        6           0.000003140    0.000004840   -0.000004010
     13        6           0.000005230   -0.000006050   -0.000001580
     14        6          -0.000003360   -0.000015230    0.000003330
     15        6          -0.000011550    0.000021230    0.000001160
     16        1          -0.000026850   -0.000003240   -0.000027160
     17        1          -0.000103540   -0.000116360   -0.000137650
     18        1          -0.000002300    0.000038330   -0.000004620
     19        1          -0.000007710   -0.000004480   -0.000006880
     20        1          -0.000009960    0.000002140   -0.000002440
     21        1          -0.000004780   -0.000004450   -0.000003490
     22        1          -0.000001700    0.000007890   -0.000002860
     23        1           0.000002350   -0.000004500   -0.000004860
     24        1          -0.000001580   -0.000000160   -0.000001830
     25        1           0.000002400    0.000002690   -0.000000720
     26        1           0.000002810   -0.000000740    0.000001640
 -------------------------------------------------------------------
 Cartesian Forces:  Max     0.000683390 RMS     0.000109169
 Leave Link  716 at Fri Jan 31 19:47:17 2025, MaxMem=   134217728 cpu:         0.0
 (Enter /home/mkochman/programs/g09/l106.exe)
 NDeriv=  78 NFrqRd=  0 NDerD0=   0 MskFDP=       0 MskDFD=       0 MskDF0=       0
 Re-enter D2Numr: IAtom=  4 IXYZ=3 IStep= 2.
 Leave Link  106 at Fri Jan 31 19:47:17 2025, MaxMem=   134217728 cpu:         0.1
 (Enter /home/mkochman/programs/g09/l301.exe)
 Standard basis: STO-3G (5D, 7F)
 Ernie: Thresh=  0.10000D-02 Tol=  0.10000D-05 Strict=F.
    86 basis functions,   258 primitive gaussians,    86 cartesian basis functions
    51 alpha electrons       51 beta electrons
       nuclear repulsion energy       881.1627190961 Hartrees.
 IExCor=    0 DFT=F Ex=HF Corr=None ExCW=0 ScaHFX=  1.000000
 ScaDFX=  1.000000  1.000000  1.000000  1.000000 ScalE2=  1.000000  1.000000
 IRadAn=      0 IRanWt=     -1 IRanGd=            0 ICorTp=0 IEmpDi=  4
 NAtoms=   26 NActive=   26 NUniq=   26 SFac= 1.00D+00 NAtFMM=   60 NAOKFM=F Big=F
 Integral buffers will be    131072 words long.
 Raffenetti 1 integral format.
 Two-electron integral symmetry is turned off.
 Leave Link  301 at Fri Jan 31 19:47:18 2025, MaxMem=   134217728 cpu:         0.0
 (Enter /home/mkochman/programs/g09/l402.exe)
 External calculation of energy and first derivatives.
 Running external command "bash run_external.bash R"
         input file       "/home/mkochman/systems/Z_MRSF_fixed/A_opt_NBD/Gau-647936.EIn"
         output file      "/home/mkochman/systems/Z_MRSF_fixed/A_opt_NBD/Gau-647936.EOu"
         message file     "/home/mkochman/systems/Z_MRSF_fixed/A_opt_NBD/Gau-647936.EMs"
         fchk file        "/home/mkochman/systems/Z_MRSF_fixed/A_opt_NBD/Gau-647936.EFC"
         mat. el file     "/home/mkochman/systems/Z_MRSF_fixed/A_opt_NBD/Gau-647936.EUF"
 Recovered energy= -594.889047940     dipole=      0.000000000000      0.000000000000      0.000000000000
 Energy=    -594.889048     NIter=   0.
 Dipole moment=       0.000000       0.000000       0.000000
 Leave Link  402 at Fri Jan 31 19:52:20 2025, MaxMem=   134217728 cpu:         0.0
 (Enter /home/mkochman/programs/g09/l601.exe)
 Leave Link  601 at Fri Jan 31 19:52:20 2025, MaxMem=   134217728 cpu:         0.0
 (Enter /home/mkochman/programs/g09/l716.exe)
 Dipole        = 0.00000000D+00 0.00000000D+00 0.00000000D+00
 -------------------------------------------------------------------
 Center     Atomic                   Forces (Hartrees/Bohr)
 Number     Number              X              Y              Z
 -------------------------------------------------------------------
      1        6           0.000015590    0.000017400   -0.000020980
      2        6           0.000058140   -0.000004240    0.000046160
      3        6           0.000018510   -0.000046190    0.000038060
      4        6           0.000158250   -0.000019740    0.000051370
      5        6          -0.000750940    0.000056830   -0.000481760
      6        6           0.000223490    0.000061050    0.000070760
      7        6           0.000000630   -0.000011470    0.000028960
      8        6           0.000002620   -0.000021130    0.000009000
      9        7           0.000012500    0.000012990   -0.000013000
     10        6          -0.000014530    0.000011290    0.000011900
     11        6           0.000016920   -0.000013770   -0.000006620
     12        6           0.000002840    0.000003310   -0.000003710
     13        6           0.000003920   -0.000005860   -0.000001420
     14        6          -0.000002960   -0.000015830    0.000003340
     15        6          -0.000012220    0.000022720    0.000000270
     16        1           0.000003210    0.000009790   -0.000001060
     17        1          -0.000015720    0.000032370   -0.000022840
     18        1           0.000284560   -0.000100880    0.000267720
     19        1          -0.000011470   -0.000007150   -0.000011830
     20        1          -0.000007950    0.000002600   -0.000006060
     21        1          -0.000004650    0.000004520    0.000000270
     22        1          -0.000001750    0.000007800   -0.000002500
     23        1           0.000002290   -0.000004340   -0.000004700
     24        1          -0.000001610   -0.000000120   -0.000001840
     25        1           0.000002410    0.000002710   -0.000000600
     26        1           0.000002770   -0.000000720    0.000001610
 -------------------------------------------------------------------
 Cartesian Forces:  Max     0.000750940 RMS     0.000116894
 Leave Link  716 at Fri Jan 31 19:52:20 2025, MaxMem=   134217728 cpu:         0.0
 (Enter /home/mkochman/programs/g09/l106.exe)
 NDeriv=  78 NFrqRd=  0 NDerD0=   0 MskFDP=       0 MskDFD=       0 MskDF0=       0
 Re-enter D2Numr: IAtom=  5 IXYZ=1 IStep= 1.
 Leave Link  106 at Fri Jan 31 19:52:20 2025, MaxMem=   134217728 cpu:         0.1
 (Enter /home/mkochman/programs/g09/l301.exe)
 Standard basis: STO-3G (5D, 7F)
 Ernie: Thresh=  0.10000D-02 Tol=  0.10000D-05 Strict=F.
    86 basis functions,   258 primitive gaussians,    86 cartesian basis functions
    51 alpha electrons       51 beta electrons
       nuclear repulsion energy       881.1241397724 Hartrees.
 IExCor=    0 DFT=F Ex=HF Corr=None ExCW=0 ScaHFX=  1.000000
 ScaDFX=  1.000000  1.000000  1.000000  1.000000 ScalE2=  1.000000  1.000000
 IRadAn=      0 IRanWt=     -1 IRanGd=            0 ICorTp=0 IEmpDi=  4
 NAtoms=   26 NActive=   26 NUniq=   26 SFac= 1.00D+00 NAtFMM=   60 NAOKFM=F Big=F
 Integral buffers will be    131072 words long.
 Raffenetti 1 integral format.
 Two-electron integral symmetry is turned off.
 Leave Link  301 at Fri Jan 31 19:52:20 2025, MaxMem=   134217728 cpu:         0.0
 (Enter /home/mkochman/programs/g09/l402.exe)
 External calculation of energy and first derivatives.
 Running external command "bash run_external.bash R"
         input file       "/home/mkochman/systems/Z_MRSF_fixed/A_opt_NBD/Gau-647936.EIn"
         output file      "/home/mkochman/systems/Z_MRSF_fixed/A_opt_NBD/Gau-647936.EOu"
         message file     "/home/mkochman/systems/Z_MRSF_fixed/A_opt_NBD/Gau-647936.EMs"
         fchk file        "/home/mkochman/systems/Z_MRSF_fixed/A_opt_NBD/Gau-647936.EFC"
         mat. el file     "/home/mkochman/systems/Z_MRSF_fixed/A_opt_NBD/Gau-647936.EUF"
 Recovered energy= -594.889048240     dipole=      0.000000000000      0.000000000000      0.000000000000
 Energy=    -594.889048     NIter=   0.
 Dipole moment=       0.000000       0.000000       0.000000
 Leave Link  402 at Fri Jan 31 19:57:02 2025, MaxMem=   134217728 cpu:         0.0
 (Enter /home/mkochman/programs/g09/l601.exe)
 Leave Link  601 at Fri Jan 31 19:57:02 2025, MaxMem=   134217728 cpu:         0.0
 (Enter /home/mkochman/programs/g09/l716.exe)
 Dipole        = 0.00000000D+00 0.00000000D+00 0.00000000D+00
 -------------------------------------------------------------------
 Center     Atomic                   Forces (Hartrees/Bohr)
 Number     Number              X              Y              Z
 -------------------------------------------------------------------
      1        6          -0.000011490    0.000006240   -0.000022060
      2        6          -0.000101850   -0.000011560   -0.000009250
      3        6           0.000003630    0.000029000   -0.000034180
      4        6          -0.000156080    0.000008250   -0.000056670
      5        6           0.000736350   -0.000042350    0.000483450
      6        6          -0.000199750   -0.000069020   -0.000085040
      7        6          -0.000024450    0.000011270   -0.000024060
      8        6           0.000009110   -0.000013890   -0.000002400
      9        7           0.000010330    0.000009680   -0.000008530
     10        6          -0.000011400    0.000006380    0.000013590
     11        6           0.000014650   -0.000012350   -0.000006090
     12        6           0.000002960    0.000005040   -0.000003890
     13        6           0.000005480   -0.000006380   -0.000001830
     14        6          -0.000003860   -0.000015200    0.000003480
     15        6          -0.000011950    0.000021360    0.000000860
     16        1          -0.000008700    0.000002890   -0.000014430
     17        1           0.000011700   -0.000032190    0.000005940
     18        1          -0.000287230    0.000092400   -0.000280360
     19        1           0.000006340    0.000003290    0.000004890
     20        1          -0.000002060   -0.000000700   -0.000000360
     21        1          -0.000000700   -0.000003260   -0.000003800
     22        1          -0.000001520    0.000007880   -0.000002830
     23        1           0.000002240   -0.000004890   -0.000004870
     24        1          -0.000001630   -0.000000020   -0.000001860
     25        1           0.000002340    0.000002750   -0.000000670
     26        1           0.000002650   -0.000000660    0.000001600
 -------------------------------------------------------------------
 Cartesian Forces:  Max     0.000736350 RMS     0.000115777
 Leave Link  716 at Fri Jan 31 19:57:02 2025, MaxMem=   134217728 cpu:         0.0
 (Enter /home/mkochman/programs/g09/l106.exe)
 NDeriv=  78 NFrqRd=  0 NDerD0=   0 MskFDP=       0 MskDFD=       0 MskDF0=       0
 Re-enter D2Numr: IAtom=  5 IXYZ=1 IStep= 2.
 Leave Link  106 at Fri Jan 31 19:57:02 2025, MaxMem=   134217728 cpu:         0.1
 (Enter /home/mkochman/programs/g09/l301.exe)
 Standard basis: STO-3G (5D, 7F)
 Ernie: Thresh=  0.10000D-02 Tol=  0.10000D-05 Strict=F.
    86 basis functions,   258 primitive gaussians,    86 cartesian basis functions
    51 alpha electrons       51 beta electrons
       nuclear repulsion energy       881.1350417416 Hartrees.
 IExCor=    0 DFT=F Ex=HF Corr=None ExCW=0 ScaHFX=  1.000000
 ScaDFX=  1.000000  1.000000  1.000000  1.000000 ScalE2=  1.000000  1.000000
 IRadAn=      0 IRanWt=     -1 IRanGd=            0 ICorTp=0 IEmpDi=  4
 NAtoms=   26 NActive=   26 NUniq=   26 SFac= 1.00D+00 NAtFMM=   60 NAOKFM=F Big=F
 Integral buffers will be    131072 words long.
 Raffenetti 1 integral format.
 Two-electron integral symmetry is turned off.
 Leave Link  301 at Fri Jan 31 19:57:02 2025, MaxMem=   134217728 cpu:         0.0
 (Enter /home/mkochman/programs/g09/l402.exe)
 External calculation of energy and first derivatives.
 Running external command "bash run_external.bash R"
         input file       "/home/mkochman/systems/Z_MRSF_fixed/A_opt_NBD/Gau-647936.EIn"
         output file      "/home/mkochman/systems/Z_MRSF_fixed/A_opt_NBD/Gau-647936.EOu"
         message file     "/home/mkochman/systems/Z_MRSF_fixed/A_opt_NBD/Gau-647936.EMs"
         fchk file        "/home/mkochman/systems/Z_MRSF_fixed/A_opt_NBD/Gau-647936.EFC"
         mat. el file     "/home/mkochman/systems/Z_MRSF_fixed/A_opt_NBD/Gau-647936.EUF"
 Recovered energy= -594.889047540     dipole=      0.000000000000      0.000000000000      0.000000000000
 Energy=    -594.889048     NIter=   0.
 Dipole moment=       0.000000       0.000000       0.000000
 Leave Link  402 at Fri Jan 31 20:02:37 2025, MaxMem=   134217728 cpu:         0.0
 (Enter /home/mkochman/programs/g09/l601.exe)
 Leave Link  601 at Fri Jan 31 20:02:37 2025, MaxMem=   134217728 cpu:         0.0
 (Enter /home/mkochman/programs/g09/l716.exe)
 Dipole        = 0.00000000D+00 0.00000000D+00 0.00000000D+00
 -------------------------------------------------------------------
 Center     Atomic                   Forces (Hartrees/Bohr)
 Number     Number              X              Y              Z
 -------------------------------------------------------------------
      1        6           0.000013160    0.000031860   -0.000036800
      2        6           0.000007120   -0.000033460    0.000009480
      3        6          -0.000039030   -0.000008340   -0.000040650
      4        6          -0.000020880    0.000925210   -0.000323780
      5        6           0.000042190   -0.001350780    0.000482790
      6        6           0.000056930    0.000217650    0.000031160
      7        6          -0.000008130    0.000000500    0.000015130
      8        6           0.000000810   -0.000017780    0.000009120
      9        7           0.000012310    0.000011660   -0.000012010
     10        6          -0.000013770    0.000009200    0.000015300
     11        6           0.000016500   -0.000012840   -0.000006560
     12        6           0.000002180    0.000004190   -0.000003360
     13        6           0.000004490   -0.000006320   -0.000001730
     14        6          -0.000003600   -0.000015780    0.000003490
     15        6          -0.000012250    0.000022780    0.000000400
     16        1          -0.000002670    0.000006380   -0.000007470
     17        1          -0.000009050    0.000022570   -0.000032670
     18        1          -0.000102450    0.000162310   -0.000163130
     19        1           0.000039310    0.000015800    0.000028810
     20        1          -0.000001940    0.000001780   -0.000005770
     21        1          -0.000000360    0.000001940   -0.000002710
     22        1          -0.000001670    0.000007780   -0.000002640
     23        1           0.000002350   -0.000004650   -0.000004840
     24        1          -0.000001640   -0.000000010   -0.000001850
     25        1           0.000002350    0.000002740   -0.000000630
     26        1           0.000002640   -0.000000650    0.000001600
 -------------------------------------------------------------------
 Cartesian Forces:  Max     0.001350780 RMS     0.000200978
 Leave Link  716 at Fri Jan 31 20:02:37 2025, MaxMem=   134217728 cpu:         0.0
 (Enter /home/mkochman/programs/g09/l106.exe)
 NDeriv=  78 NFrqRd=  0 NDerD0=   0 MskFDP=       0 MskDFD=       0 MskDF0=       0
 Re-enter D2Numr: IAtom=  5 IXYZ=2 IStep= 1.
 Leave Link  106 at Fri Jan 31 20:02:37 2025, MaxMem=   134217728 cpu:         0.1
 (Enter /home/mkochman/programs/g09/l301.exe)
 Standard basis: STO-3G (5D, 7F)
 Ernie: Thresh=  0.10000D-02 Tol=  0.10000D-05 Strict=F.
    86 basis functions,   258 primitive gaussians,    86 cartesian basis functions
    51 alpha electrons       51 beta electrons
       nuclear repulsion energy       881.1518259084 Hartrees.
 IExCor=    0 DFT=F Ex=HF Corr=None ExCW=0 ScaHFX=  1.000000
 ScaDFX=  1.000000  1.000000  1.000000  1.000000 ScalE2=  1.000000  1.000000
 IRadAn=      0 IRanWt=     -1 IRanGd=            0 ICorTp=0 IEmpDi=  4
 NAtoms=   26 NActive=   26 NUniq=   26 SFac= 1.00D+00 NAtFMM=   60 NAOKFM=F Big=F
 Integral buffers will be    131072 words long.
 Raffenetti 1 integral format.
 Two-electron integral symmetry is turned off.
 Leave Link  301 at Fri Jan 31 20:02:38 2025, MaxMem=   134217728 cpu:         0.0
 (Enter /home/mkochman/programs/g09/l402.exe)
 External calculation of energy and first derivatives.
 Running external command "bash run_external.bash R"
         input file       "/home/mkochman/systems/Z_MRSF_fixed/A_opt_NBD/Gau-647936.EIn"
         output file      "/home/mkochman/systems/Z_MRSF_fixed/A_opt_NBD/Gau-647936.EOu"
         message file     "/home/mkochman/systems/Z_MRSF_fixed/A_opt_NBD/Gau-647936.EMs"
         fchk file        "/home/mkochman/systems/Z_MRSF_fixed/A_opt_NBD/Gau-647936.EFC"
         mat. el file     "/home/mkochman/systems/Z_MRSF_fixed/A_opt_NBD/Gau-647936.EUF"
 Recovered energy= -594.889047550     dipole=      0.000000000000      0.000000000000      0.000000000000
 Energy=    -594.889048     NIter=   0.
 Dipole moment=       0.000000       0.000000       0.000000
 Leave Link  402 at Fri Jan 31 20:07:08 2025, MaxMem=   134217728 cpu:         0.0
 (Enter /home/mkochman/programs/g09/l601.exe)
[truncated: 700,886 more chars]
