# Supplementary material for: Simulating the Energy Capture Process in Push–Pull Norbornadiene-Quadricyclane Photoswitches
Source: J Phys Chem Lett. 2025 Apr 23;16(17):4315–25. doi: 10.1021/acs.jpclett.5c00634 (PMC12051204; doi:10.1021/acs.jpclett.5c00634)
Supplement: Supplementary file 4 — jz5c00634_si_004.zip [file jz5c00634_si_004.zip › MRSF-TDDFT_geometry_optimizations/Compound_I/S0-QC-I/get_forces_opt.cpp]

#include <iostream>
#include <iomanip>
#include <fstream>
#include <string>
#include <math.h>
#include <stdio.h>
#include <stdlib.h>
#include <complex>
#include <cmath>
#include <string>

using namespace std;

namespace patch
{
    template < typename T > std::string to_string( const T& n )
    {
        std::ostringstream stm ;
        stm << n ;
        return stm.str() ;
    }
}

const int maxstates=20;
const int maxatoms=50;

double ssg[maxstates][3*maxatoms];				//gradients
double sae[maxstates];						//state energies

char symb[maxatoms][2];
long int natoms,curstate,nstates;	                   	//numer of atoms, currently occupied state, number of states
long int net_charge,multiplicity;				//net charge on system, multiplicity of TARGET STATES (not of the reference state, which must always be a triplet)
long int isrestart,nact,nclosed;						//DELETE LATER
double pfun,pfungrad[3*maxatoms];				//penalty function and its gradient

double r[3*maxatoms],v[3*maxatoms],m[3*maxatoms],sqrtm[3*maxatoms];
long int znum[3*maxatoms];					//atomic z numbers

ofstream energy,traj,velf,extra_info,coeff_file;
const double kB=1.0;
const double con1=3137.74,con2=0.008;
//           ^ C1 = 5 (kcal/mol)^-1 = (0.2 kcal/mol)^-1 = (0.0003187 Eh)^-1 = 3137.74 Eh^-1  and  C2 = 5 kcal/mol = 0.008 Eh


string fname_i="",fname_o="",bas_loc,df_bas_loc,cur_dir;

void read_input(void)
{
	long int i,j,k,n,junk_i;
	ifstream input;
	ofstream output;
	string junk_s;
	double junk_f;
	//read basic settings
	cout<<"Reading input..."<<endl;

/*
natoms
net charge on molecule
nstates
curstate
multiplicity (1 or 3)
basis set
*/

	input.open("settings");
	input>>natoms>>nstates>>curstate;
	input.close();
	
	//print out the basic settings
	cout<<" natoms       = "<<natoms<<endl;
	cout<<" nstates      = "<<nstates<<endl;
	cout<<" curstate     = "<<curstate<<endl;

	//determine names of I/O files
	system("ls Gau-*.EIn > io_name.dat");
	input.open("io_name.dat");
	getline(input,fname_i);
	input.close();
	cout<<" fname_i    = "<<fname_i<<endl;

	n=fname_i.length();
	fname_o=fname_i;
	fname_o[n-2]='O';
	fname_o[n-1]='u';
	cout<<" fname_o    = "<<fname_o<<endl;
	//determine working directory
        system("pwd > pwd.dat");
        input.open("pwd.dat");
        getline(input,cur_dir);
        input.close();
        cout<<" cur_dir    = "<<cur_dir<<endl;

	//read molecular geometry
	input.open(fname_i.c_str());
	getline(input,junk_s);
	for(i=0;i<=natoms-1;i++) input>>znum[i]>>r[3*i+0]>>r[3*i+1]>>r[3*i+2]>>junk_f;
	for(i=0;i<=natoms-1;i++)
	{
		if(znum[i]==1) {symb[i][0]='H'; symb[i][1]=' ';}
		if(znum[i]==6) {symb[i][0]='C'; symb[i][1]=' ';}
		if(znum[i]==7) {symb[i][0]='N'; symb[i][1]=' ';}
		if(znum[i]==8) {symb[i][0]='O'; symb[i][1]=' ';}
	}
	input.close();
	cout<<" molecular geometry:"<<endl;
	for(i=0;i<=natoms-1;i++)
	{
		cout<<symb[i][0]<<symb[i][1]<<"   ";
		cout.precision(6);
		if (r[3*i+0]<0.0) cout<<fixed<<r[3*i+0]; else cout<<" "<<fixed<<r[3*i+0];
		cout<<"   ";
		if (r[3*i+1]<0.0) cout<<fixed<<r[3*i+1]; else cout<<" "<<fixed<<r[3*i+1];
		cout<<"   ";
		if (r[3*i+2]<0.0) cout<<fixed<<r[3*i+2]; else cout<<" "<<fixed<<r[3*i+2];
		cout<<"   ";
		cout<<endl;
	}

}

void run_bagel(void)
{
	cout<<"Running Q-Chem..."<<endl;
	cout.precision(9);
	
	//write GAMESS input
	ifstream input;
	ofstream output;
	long int i,j,k,n;
	string junk_s;
	double junk_f;
	long int junk;
	char ch;
	string s;

	//generate input file for OpenQP
	output.open("gradient.inp");
	output.precision(9);
	output<<"[input]"<<endl;
	output<<"system="<<endl;
	for(i=0;i<=natoms-1;i++)
        {
                if ((symb[i][0]=='H') && (symb[i][1]==' ')) output<<" 1   ";
                if ((symb[i][0]=='C') && (symb[i][1]==' ')) output<<" 6   ";
                if ((symb[i][0]=='N') && (symb[i][1]==' ')) output<<" 7   ";
                if ((symb[i][0]=='O') && (symb[i][1]==' ')) output<<" 8   ";
		output<<fixed<<r[3*i+0]*0.529177<<"  "<<r[3*i+1]*0.529177<<"  "<<r[3*i+2]*0.529177<<endl;
	}
	output<<"charge=0"<<endl;
	output<<"method=tdhf"<<endl;
	output<<"basis=def2-sv(p)"<<endl;	// basis set
	output<<"runtype=grad"<<endl;
	output<<"functional=dtcam-vaee"<<endl;	// XC functional
	output<<"d4=False"<<endl;
	output<<""<<endl;
	output<<"[guess]"<<endl;
	output<<"type=huckel"<<endl;
	output<<"save_mol=False"<<endl;
	output<<""<<endl;
	output<<"[scf]"<<endl;
	output<<"type=rohf"<<endl;
	output<<"maxit=1000"<<endl;
	output<<"maxdiis=5"<<endl;
	output<<"multiplicity=3"<<endl;		// multiplicity must be 3
	output<<"conv=1.0e-7"<<endl;
	output<<"save_molden=False"<<endl;
	output<<""<<endl;
	output<<"[dftgrid]"<<endl;
	output<<"rad_npts=96"<<endl;
	output<<"ang_npts=302"<<endl;
	output<<"pruned="<<endl;
	output<<""<<endl;
	output<<"[properties]"<<endl;
	output<<"grad="<<curstate+1<<endl;	// 0 refers to the reference state
	output<<""<<endl;
	output<<"[tdhf]"<<endl;
	output<<"type=mrsf"<<endl;
	output<<"maxit=1000"<<endl;
	output<<"multiplicity=1"<<endl;		// singlet states
	output<<"conv=1.0e-7"<<endl;
	output<<"nstate="<<nstates<<endl;
	output<<"zvconv=1.0e-7"<<endl;
	output.close();

	//run OpenQP
	output.open("run_openqp.bash");
	output<<"#!/bin/bash"<<endl;
	output<<"export OPENQP_ROOT=/home/mkochman/programs/openqp/openqp"<<endl;
	output<<"export OMP_NUM_THREADS=12"<<endl;
	output<<"export LD_LIBRARY_PATH=$OPENQP_ROOT/lib:$LD_LIBRARY_PATH"<<endl;
	output<<"openqp gradient.inp"<<endl;
	output.close();

	system("bash run_openqp.bash");
	
	//parse output

	//energy of curstate
	system("grep PyOQP.dispersion.corrected.energies gradient.log -A 20 > energy.dat");
	input.open("energy.dat");
	getline(input,s);	// comment line
	getline(input,s);	// energy of state 0, the reference state
	for(i=0;i<=nstates-1;i++)
	{
		input>>noskipws;
		for(j=0;j<=17;j++) input>>ch;
		input>>skipws;
		input>>sae[i];
		getline(input,s);
		cout.precision(9);
		cout<<"sae["<<i<<"] = "<<fixed<<sae[i]<<endl;
	}
	input.close();

	//gradient of curstate
	system("grep PyOQP.dispersion.corrected.gradients gradient.log -A 200 > gradient.dat");
	input.open("gradient.dat");
	getline(input,s);
	getline(input,s);
	for(i=0;i<=natoms-1;i++)
	{
		input>>noskipws;
		for(j=0;j<=6;j++) input>>ch;
		input>>skipws;
		input>>ssg[curstate][3*i+0];		input>>ssg[curstate][3*i+1];		input>>ssg[curstate][3*i+2];
		getline(input,s);
		cout.precision(9);
	}
	input.close();

	//convert -0.0 to 0.0
        for(i=0;i<=3*natoms-1;i++) if (ssg[curstate][i]==0.0) ssg[curstate][i]=0.0;
	
	//print some output
	cout<<"Info on curstate:"<<endl;
	cout<<" sae["<<curstate<<"] = "<<fixed<<sae[curstate]<<endl;
	cout<<" gradient of curstate:"<<endl;
	for(i=0;i<=natoms-1;i++)
	{
		cout.precision(9);
		if (ssg[curstate][3*i+0]>=0.0) cout<<" "<<fixed<<ssg[curstate][3*i+0]; else cout<<""<<fixed<<ssg[curstate][3*i+0];
		cout<<"   ";
		if (ssg[curstate][3*i+1]>=0.0) cout<<" "<<fixed<<ssg[curstate][3*i+1]; else cout<<""<<fixed<<ssg[curstate][3*i+1];
		cout<<"   ";
		if (ssg[curstate][3*i+2]>=0.0) cout<<" "<<fixed<<ssg[curstate][3*i+2]; else cout<<""<<fixed<<ssg[curstate][3*i+2];
		cout<<endl;
	}

}

void write_output(void)
{
	ofstream output;
	long int i,j,k,n;
	output.open(fname_o.c_str());
	output.precision(12);
	output<<scientific<<" "<<sae[curstate]<<"   "<<0.0<<"   "<<0.0<<"   "<<0.0<<endl;
	for(i=0;i<=natoms-1;i++)
	{
		output<<" ";
		if (ssg[curstate][3*i+0]<0.0) output<<     scientific<<ssg[curstate][3*i+0];
		else                          output<<" "<<scientific<<ssg[curstate][3*i+0];
		output<<" ";
		if (ssg[curstate][3*i+1]<0.0) output<<     scientific<<ssg[curstate][3*i+1];
		else                          output<<" "<<scientific<<ssg[curstate][3*i+1];
		output<<" ";
		if (ssg[curstate][3*i+2]<0.0) output<<     scientific<<ssg[curstate][3*i+2];
		else                          output<<" "<<scientific<<ssg[curstate][3*i+2];
		output<<endl;
	}
	output.close();
}

int main(void)
{
	read_input();
	run_bagel();
	write_output();
	return 0;
}
