# Supplementary material for: Simulating the Energy Capture Process in Push–Pull Norbornadiene-Quadricyclane Photoswitches
Source: J Phys Chem Lett. 2025 Apr 23;16(17):4315–25. doi: 10.1021/acs.jpclett.5c00634 (PMC12051204; doi:10.1021/acs.jpclett.5c00634)
Supplement: Supplementary file 4 — jz5c00634_si_004.zip [file jz5c00634_si_004.zip › MRSF-TDDFT_geometry_optimizations/Compound_I/S0-QC-I/gradient.inp]

[input]
system=
 6   -0.196784980  0.782079365  0.906281823
 6   -0.318950119  2.147298411  0.162077132
 6   -1.104476332  0.965587255  2.109419211
 6   -1.685081022  0.586650033  0.771827559
 6   -1.814776326  1.926666118  0.026869269
 6   -1.307516529  2.957353068  0.989537940
 6   -1.337465296  2.430502910  2.406938338
 6   0.588146380  2.705781378  -0.786101865
 7   1.316150514  3.160105009  -1.550775787
 6   0.930110529  -0.178052768  0.816866583
 6   2.246159571  0.273997617  0.846689218
 6   0.692985313  -1.555718349  0.724812782
 6   1.753296636  -2.460510080  0.681551920
 6   3.063155485  -2.000553512  0.712504863
 6   3.311210911  -0.629231606  0.790737560
 1   -1.054931894  0.221727750  2.896896310
 1   -2.245993564  -0.316578241  0.566895254
 1   -2.430935527  2.134626847  -0.838145535
 1   -1.426078132  4.010176098  0.759734744
 1   -2.304432357  2.609817679  2.888579559
 1   -0.548441700  2.862960225  3.029980427
 1   2.454148547  1.336569582  0.907942319
 1   -0.325836018  -1.925110763  0.679934500
 1   1.549260677  -3.524296004  0.612276850
 1   3.889635870  -2.702084285  0.669537426
 1   4.330450200  -0.258114870  0.807117698
charge=0
method=tdhf
basis=def2-sv(p)
runtype=grad
functional=dtcam-vaee
d4=False

[guess]
type=huckel
save_mol=False

[scf]
type=rohf
maxit=1000
maxdiis=5
multiplicity=3
conv=1.0e-7
save_molden=False

[dftgrid]
rad_npts=96
ang_npts=302
pruned=

[properties]
grad=1

[tdhf]
type=mrsf
maxit=1000
multiplicity=1
conv=1.0e-7
nstate=1
zvconv=1.0e-7
