# Supplementary material for: Simulating the Energy Capture Process in Push–Pull Norbornadiene-Quadricyclane Photoswitches
Source: J Phys Chem Lett. 2025 Apr 23;16(17):4315–25. doi: 10.1021/acs.jpclett.5c00634 (PMC12051204; doi:10.1021/acs.jpclett.5c00634)
Supplement: Supplementary file 4 — jz5c00634_si_004.zip [file jz5c00634_si_004.zip › MRSF-TDDFT_geometry_optimizations/Compound_I/S0-QC-I/gradient.log]

   PyOQP started at 2025-02-02 03:20:55


          ***********************************************************
          *                                                         *
          *             OpenQP: Open Quantum Platform               *
          *                                                         *
          *                Version: 1.0 Aug, 2024                   *
          *                                                         *
          ***********************************************************
          *     The most efficient implementation of MRSF-TDDFT.    *
          ***********************************************************
          *                                                         *
          *   OpenQP was initiated by Prof. Cheol Ho Choi in 2012.  *
          *                                                         *
          *   It has since been developed by:                       *
          *   Dr. Vladimir Mironov                                  *
          *   Dr. Konstantin Komarov                                *
          *   Mr. Igor Gerasimov                                    *
          *   Dr. Hiroya Nakata                                     *
          *   Dr. Mohsen Mazaherifar                                *
          *                                                         *
          *   In 2024, Prof. Jingbai Li at Hoffmann Institute of    *
          *   Advanced Materials began developing PyOQP.            *
          *                                                         *
          ***********************************************************

                     Job Details:
                      Start Time: Sun Feb  2 03:20:55 2025    
                      Host: r21c02b14.bem2.kdm.wcss.pl  
                      Resources Allocated:
                        OpenMP Threads:   12

                    ++++++++++++++++++++++++++++++++++++++++
                      MODULE: apply_basis 
                      Setting up basis set information
                    ++++++++++++++++++++++++++++++++++++++++

     Basis Sets options
     ------------------
     Basis Set File: /home/mkochman/programs/openqp/openqp/share/basis_sets/def2-sv(p).basis
     Number of Shells  =     112     Number of Primitives  =     224
     Number of Basis Set functions  =     247
     Maximum Angluar Momentum =       2


                    ++++++++++++++++++++++++++++++++++++++++
                       MODULE: int1e
                       Computing H, S and T Matrices
                    ++++++++++++++++++++++++++++++++++++++++

                     ================================
                     Cartesian Coordinate in Angstrom
                     ================================
        ATOM     ZNUC           X              Y              Z
      --------------------------------------------------------------
          1      6.0    -0.196784980     0.782079365     0.906281823
          2      6.0    -0.318950119     2.147298411     0.162077132
          3      6.0    -1.104476332     0.965587255     2.109419211
          4      6.0    -1.685081022     0.586650033     0.771827559
          5      6.0    -1.814776326     1.926666118     0.026869269
          6      6.0    -1.307516529     2.957353068     0.989537940
          7      6.0    -1.337465296     2.430502910     2.406938338
          8      6.0     0.588146380     2.705781378    -0.786101865
          9      7.0     1.316150514     3.160105009    -1.550775787
         10      6.0     0.930110529    -0.178052768     0.816866583
         11      6.0     2.246159571     0.273997617     0.846689218
         12      6.0     0.692985313    -1.555718349     0.724812782
         13      6.0     1.753296636    -2.460510080     0.681551920
         14      6.0     3.063155485    -2.000553512     0.712504863
         15      6.0     3.311210911    -0.629231606     0.790737560
         16      1.0    -1.054931894     0.221727750     2.896896310
         17      1.0    -2.245993564    -0.316578241     0.566895254
         18      1.0    -2.430935527     2.134626847    -0.838145535
         19      1.0    -1.426078132     4.010176098     0.759734744
         20      1.0    -2.304432357     2.609817679     2.888579559
         21      1.0    -0.548441700     2.862960225     3.029980427
         22      1.0     2.454148547     1.336569582     0.907942319
         23      1.0    -0.325836018    -1.925110763     0.679934500
         24      1.0     1.549260677    -3.524296004     0.612276850
         25      1.0     3.889635870    -2.702084285     0.669537426
         26      1.0     4.330450200    -0.258114870     0.807117698

 ...... End Of One Electron Integrals ......


                    ++++++++++++++++++++++++++++++++++++++++
                       MODULE: Guess_Huckel
                       Initial guess using Huckel theory
                    ++++++++++++++++++++++++++++++++++++++++

 ...... End of initial orbital guess ......

   Step  CPU time (seconds):      0.000   Wall time (seconds):      0.000
   Total CPU time (seconds):      0.000   Wall time (seconds):      0.000

   ==============================================
      PyQOP: Orbital Guess
   ==============================================

   PyOQP guess type:                   huckel
   PyOQP guess file:                   compute orbitals
   PyOQP guess alpha:                  computed
   PyOQP guess beta:                   computed


   ==============================================
   PyOQP: Entering Electronic Energy Calculation
   ==============================================

   PyOQP natom:                        26
   PyOQP charge:                       0
   PyOQP basis:                        def2-sv(p)
    

   ==============================================
   PyOQP: Normal SCF steps
   ==============================================

   PyOQP method:                       tdhf
   PyOQP hf/functional:                dtcam-vaee
   PyOQP scf type:                     rohf
   PyOQP scf maxit:                    1000
   PyOQP scf multiplicity:             3
   PyOQP scf convergence:              1e-07
   PyOQP scf incremental:              True
   PyOQP diis type:                    cdiis
   PyOQP vdiis/cdiis switch:           0.3
   PyOQP vdiis/vshift switch:          0.003
   PyOQP cdiis/vshift_switch           0.3
   PyOQP vshift:                       0.0
   

                    ++++++++++++++++++++++++++++++++++++++++
                       MODULE: HF_DFT_Energy
                       Computing HF/DFT SCF Energy
                    ++++++++++++++++++++++++++++++++++++++++

     Lebedev grid-based DFT options
     ------------------------------
     XC functional: DTCAM-VAEE
     NRAD  =      96     NLEB  =     302
     THRESH=    0.00E+00
 
 The LibXC 6.2.2 version is used.
 S. Lehtola, C. Steigemann, M. J.T. Oliveira, and M. A.L. Marques.,  SoftwareX 7, 1–5 (2018)
 The libXC interfaces are described in the following article:
 Igor S. Gerasimov, Federico Zahariev, Sarom S. Leang, Anton Tesliuk, Mark S. Gordon, Michael G. Medvedev,
 Introducing LibXC into GAMESS (US),
 Mendeleev Commun., 2021, 31, 302–305
 
 The information about selected functionals:
The CAM version of B3LYP, tuned for excitations and properties exchange-correlation functional will be used with a coefficient   1.00000000E+00.
The functional has been described in the following articles:
[1] K. Okuno, Y. Shigeta, R. Kishi, H. Miyasaka, and M. Nakano.,  J. Photochem. Photobiol., A 235, 29 (2012); DOI: 10.1016/j.jphotochem.2012.03.003
[2] W. Park, A. Lashkaripour, K. Komarov, S. Lee, M. Huix-Rotllant, and C. H. Choi, J. Chem. Theory Comput., ??, ?? (2024); DOI: 10.1021/acs.jctc.4c00640
 
CAM-corrected functional is called
Yanai's notation of CAM parameters is used
The global hybrid part:                  5.00000000E-01
Additional long-range hybrid part:      -2.00000000E-01
Range-saparated factor:                  3.30000000E-01
 
     DFT Threshold         = 0.133E-08
   Step  CPU time (seconds):      0.783   Wall time (seconds):      0.080
   Total CPU time (seconds):      0.783   Wall time (seconds):      0.080

     SCF options
     ------------------
     SCF type = ROHF                 MaxIT =  1000
     MaxDIIS =     5                 Conv =   0.0000001000
     DIIS Type = c-DIIS
     vDIIS_cDIIS_Switch =  0.30000   vDIIS_vshift_Switch =  0.00300
     DIIS Reset Mod =    10          DIIS Reset Conv =   0.00500000
     VShift =  0.00000               VShift_cDIIS_Switch =  0.30000
     MOM =     F                     MOM_Switch =  0.00300


   Direct SCF iterations begin.
   =============================================================================================
    Iter         Energy            Delta E         Int Skip     DIIS Error     Shift     Method
   =============================================================================================
       1    -592.7225947012   -592.7225947012      50666987     0.47802972     0.000     SD
       2    -589.8585082471      2.8640864541      50494888     0.32321665     0.000     C-DIIS
       3    -588.9271041245      0.9314041226      50490153     0.34693053     0.000     C-DIIS
       4    -594.1524336387     -5.2253295142      50618694     0.09422695     0.000     C-DIIS
       5    -594.2183409128     -0.0659072741      50855083     0.11361158     0.000     C-DIIS
       6    -594.5256662898     -0.3073253770      50978580     0.04236864     0.000     C-DIIS
       7    -594.6443939276     -0.1187276378      51118961     0.02423491     0.000     C-DIIS
       8    -594.6675195460     -0.0231256184      51679985     0.00589605     0.000     C-DIIS
       9    -594.6702455603     -0.0027260143      52249890     0.00312187     0.000     C-DIIS
      10    -594.6708807653     -0.0006352049      54517114     0.00211308     0.000     C-DIIS
      11    -594.6710201662     -0.0001394009      54419696     0.00210599     0.000     C-DIIS
      12    -594.6711587950     -0.0001386288      56082960     0.00083693     0.000     C-DIIS
      13    -594.6713561146     -0.0001973196      54515937     0.00084885     0.000     C-DIIS
      14    -594.6714736020     -0.0001174874      57813465     0.00127998     0.000     C-DIIS
      15    -594.6713341653      0.0001394367      56722983     0.00129871     0.000     C-DIIS
      16    -594.6708199115      0.0005142538      52875489     0.00140535     0.000     C-DIIS
      17    -594.6707924549      0.0000274567      56175025     0.00128292     0.000     C-DIIS
      18    -594.6708862278     -0.0000937729      54028177     0.00064320     0.000     C-DIIS
      19    -594.6707951187      0.0000911090      53905406     0.00038345     0.000     C-DIIS
      20    -594.6707944200      0.0000006987      60079728     0.00030329     0.000     C-DIIS
      21    -594.6707961155     -0.0000016955      66086952     0.00008055     0.000     C-DIIS
      22    -594.6707956660      0.0000004495      67951202     0.00007686     0.000     C-DIIS
      23    -594.6707969743     -0.0000013083      65615560     0.00006047     0.000     C-DIIS
      24    -594.6707973849     -0.0000004106      71893893     0.00006287     0.000     C-DIIS
      25    -594.6707971548      0.0000002301      76066688     0.00006057     0.000     C-DIIS
      26    -594.6707966626      0.0000004922      70566489     0.00006320     0.000     C-DIIS
      27    -594.6707953708      0.0000012918      63206185     0.00003886     0.000     C-DIIS
      28    -594.6707949126      0.0000004581      63793555     0.00001812     0.000     C-DIIS
      29    -594.6707950239     -0.0000001113      72062770     0.00002080     0.000     C-DIIS
      30    -594.6707949642      0.0000000597      68150022     0.00001529     0.000     C-DIIS
      31    -594.6707950023     -0.0000000381      73139176     0.00001171     0.000     C-DIIS
      32    -594.6707950438     -0.0000000415      73964572     0.00000832     0.000     C-DIIS
      33    -594.6707950474     -0.0000000036      81917931     0.00000675     0.000     C-DIIS
      34    -594.6707950553     -0.0000000078      78662372     0.00000876     0.000     C-DIIS
      35    -594.6707950733     -0.0000000181      77536942     0.00000697     0.000     C-DIIS
      36    -594.6707950680      0.0000000053      90420908     0.00000735     0.000     C-DIIS
      37    -594.6707950642      0.0000000038      86961512     0.00000677     0.000     C-DIIS
      38    -594.6707950539      0.0000000104      79485767     0.00000683     0.000     C-DIIS
      39    -594.6707950453      0.0000000086      77395375     0.00000526     0.000     C-DIIS
      40    -594.6707950447      0.0000000006      83268925     0.00000997     0.000     C-DIIS
      41    -594.6707950355      0.0000000093      77133395     0.00000314     0.000     C-DIIS
      42    -594.6707950436     -0.0000000081      77300012     0.00000555     0.000     C-DIIS
      43    -594.6707950407      0.0000000029      83473704     0.00000490     0.000     C-DIIS
      44    -594.6707950378      0.0000000029      93295356     0.00000483     0.000     C-DIIS
      45    -594.6707950278      0.0000000101     107369980     0.00000485     0.000     C-DIIS
      46    -594.6707950332     -0.0000000054      84255378     0.00000529     0.000     C-DIIS
      47    -594.6707950428     -0.0000000097      78623941     0.00000502     0.000     C-DIIS
      48    -594.6707950421      0.0000000007      81431074     0.00000459     0.000     C-DIIS
      49    -594.6707950306      0.0000000115     108575288     0.00000478     0.000     C-DIIS
      50    -594.6707950176      0.0000000130      85759688     0.00000457     0.000     C-DIIS
      51    -594.6707950193     -0.0000000017      89586757     0.00000480     0.000     C-DIIS
      52    -594.6707950234     -0.0000000041      82564000     0.00000760     0.000     C-DIIS
      53    -594.6707950266     -0.0000000032      97069346     0.00000644     0.000     C-DIIS
      54    -594.6707950189      0.0000000077      93229948     0.00000803     0.000     C-DIIS
      55    -594.6707950229     -0.0000000040      86074166     0.00000759     0.000     C-DIIS
      56    -594.6707950249     -0.0000000020      84695978     0.00000789     0.000     C-DIIS
      57    -594.6707950235      0.0000000014      85909587     0.00000660     0.000     C-DIIS
      58    -594.6707950244     -0.0000000009      88274126     0.00000745     0.000     C-DIIS
      59    -594.6707950293     -0.0000000049      89259310     0.00000620     0.000     C-DIIS
      60    -594.6707950424     -0.0000000132      77549590     0.00000971     0.000     C-DIIS
      61    -594.6707950540     -0.0000000115      82936099     0.00000969     0.000     C-DIIS
      62    -594.6707950605     -0.0000000065      84095128     0.00001063     0.000     C-DIIS
      63    -594.6707950628     -0.0000000023      87960208     0.00000760     0.000     C-DIIS
      64    -594.6707950664     -0.0000000036      87288482     0.00001074     0.000     C-DIIS
      65    -594.6707950802     -0.0000000138      79435368     0.00001083     0.000     C-DIIS
      66    -594.6707950840     -0.0000000038      81019318     0.00001184     0.000     C-DIIS
      67    -594.6707950812      0.0000000029      82760373     0.00001216     0.000     C-DIIS
      68    -594.6707950873     -0.0000000061      85754818     0.00001276     0.000     C-DIIS
      69    -594.6707950827      0.0000000046      82205994     0.00000936     0.000     C-DIIS
      70    -594.6707951276     -0.0000000449      75176210     0.00001535     0.000     C-DIIS
      71    -594.6707951357     -0.0000000080      87030504     0.00001558     0.000     C-DIIS
      72    -594.6707950782      0.0000000575      73616668     0.00001215     0.000     C-DIIS
      73    -594.6707950281      0.0000000501      70701402     0.00000476     0.000     C-DIIS
      74    -594.6707950338     -0.0000000057      85018712     0.00000604     0.000     C-DIIS
      75    -594.6707950307      0.0000000031      75249896     0.00000308     0.000     C-DIIS
      76    -594.6707950329     -0.0000000022      80737767     0.00000092     0.000     C-DIIS
      77    -594.6707950310      0.0000000019      92506934     0.00000099     0.000     C-DIIS
      78    -594.6707950256      0.0000000054      97050357     0.00000107     0.000     C-DIIS
      79    -594.6707950309     -0.0000000053      96551797     0.00000067     0.000     C-DIIS
      80    -594.6707950298      0.0000000011      97850075     0.00000063     0.000     C-DIIS
      81    -594.6707950247      0.0000000052      95131140     0.00000053     0.000     C-DIIS
      82    -594.6707950071      0.0000000176     103685976     0.00000049     0.000     C-DIIS
      83    -594.6707949957      0.0000000113      96175002     0.00000057     0.000     C-DIIS
      84    -594.6707949884      0.0000000073     100670332     0.00000057     0.000     C-DIIS
      85    -594.6707950028     -0.0000000144      98441759     0.00000052     0.000     C-DIIS
      86    -594.6707950076     -0.0000000048      89038114     0.00000035     0.000     C-DIIS
      87    -594.6707949920      0.0000000156     105845037     0.00000036     0.000     C-DIIS
      88    -594.6707949804      0.0000000117      98200065     0.00000022     0.000     C-DIIS
      89    -594.6707949607      0.0000000197     101055176     0.00000018     0.000     C-DIIS
      90    -594.6707949429      0.0000000178      97170001     0.00000023     0.000     C-DIIS
      91    -594.6707949178      0.0000000251     105924545     0.00000018     0.000     C-DIIS
      92    -594.6707949159      0.0000000018     116727801     0.00000015     0.000     C-DIIS
      93    -594.6707948930      0.0000000230     117464318     0.00000025     0.000     C-DIIS
      94    -594.6707949180     -0.0000000250     108800827     0.00000035     0.000     C-DIIS
      95    -594.6707949022      0.0000000157     112581749     0.00000037     0.000     C-DIIS
      96    -594.6707949268     -0.0000000245     104358566     0.00000053     0.000     C-DIIS
      97    -594.6707948996      0.0000000272     104141030     0.00000033     0.000     C-DIIS
      98    -594.6707948701      0.0000000294      99562949     0.00000019     0.000     C-DIIS
      99    -594.6707948830     -0.0000000129     116383532     0.00000023     0.000     C-DIIS
     100    -594.6707948972     -0.0000000141     106927421     0.00000025     0.000     C-DIIS
     101    -594.6707949267     -0.0000000295     114502543     0.00000025     0.000     C-DIIS
     102    -594.6707949306     -0.0000000039     125917918     0.00000027     0.000     C-DIIS
     103    -594.6707949764     -0.0000000458     132031591     0.00000029     0.000     C-DIIS
     104    -594.6707949975     -0.0000000211     121591504     0.00000028     0.000     C-DIIS
     105    -594.6707950189     -0.0000000214     104267034     0.00000033     0.000     C-DIIS
     106    -594.6707950441     -0.0000000253     107542814     0.00000038     0.000     C-DIIS
     107    -594.6707950470     -0.0000000029     108137666     0.00000044     0.000     C-DIIS
     108    -594.6707950464      0.0000000007     121777631     0.00000040     0.000     C-DIIS
     109    -594.6707950452      0.0000000012     121911267     0.00000043     0.000     C-DIIS
     110    -594.6707950518     -0.0000000066     102945121     0.00000043     0.000     C-DIIS
     111    -594.6707950730     -0.0000000212     105042749     0.00000045     0.000     C-DIIS
     112    -594.6707950954     -0.0000000224     107927415     0.00000051     0.000     C-DIIS
     113    -594.6707950913      0.0000000041     119783915     0.00000047     0.000     C-DIIS
     114    -594.6707951165     -0.0000000252     107510558     0.00000044     0.000     C-DIIS
     115    -594.6707951302     -0.0000000137      96953587     0.00000071     0.000     C-DIIS
     116    -594.6707951449     -0.0000000147     103229044     0.00000064     0.000     C-DIIS
     117    -594.6707951343      0.0000000106     128615949     0.00000065     0.000     C-DIIS
     118    -594.6707951304      0.0000000039      99532872     0.00000057     0.000     C-DIIS
     119    -594.6707951235      0.0000000069      92319354     0.00000057     0.000     C-DIIS
     120    -594.6707951353     -0.0000000119      97985932     0.00000056     0.000     C-DIIS
     121    -594.6707951420     -0.0000000066      97077083     0.00000049     0.000     C-DIIS
     122    -594.6707951470     -0.0000000051      94406731     0.00000047     0.000     C-DIIS
     123    -594.6707951585     -0.0000000115      92653144     0.00000035     0.000     C-DIIS
     124    -594.6707951532      0.0000000053      98790917     0.00000025     0.000     C-DIIS
     125    -594.6707951750     -0.0000000218      99119807     0.00000017     0.000     C-DIIS
     126    -594.6707951935     -0.0000000185      98354451     0.00000011     0.000     C-DIIS
     127    -594.6707952196     -0.0000000261     109888741     0.00000010     0.000     C-DIIS
   ----------------------------------------------------------------
          SCF convergence achieved ....

 Final ROHF energy is     -594.6707952196 after 127 iterations


 DFT: XC energy              =       -49.3674952039
 DFT: total electron density =       101.9999032364
 DFT: number of electrons    =       102


          ===============================
          Molecular Orbitals and Energies
          ===============================

   -------------- Alpha Orbitals -------------

                          1                2                3                4                5
                  -14.7849963922   -10.6322932112   -10.6182369840   -10.6144478818   -10.6134800442
    1  C  1  S     -0.0000163153     0.0061573312    -0.9896436581    -0.0049856093    -0.0031595570
    2  C  1  S     -0.0000012891     0.0003765232    -0.0449620906    -0.0009320004     0.0012586347
    3  C  1  S      0.0010238564     0.0280706283     0.0565632929     0.0025076790    -0.0198955619
    4  C  1  X      0.0001327962     0.0000305960     0.0015616029     0.0003843791    -0.0003751913
    5  C  1  Y     -0.0000197547    -0.0003712307    -0.0002118128     0.0002894857     0.0000135391
    6  C  1  Z     -0.0001596027     0.0004359991    -0.0002614364    -0.0004067711     0.0002893106
    7  C  1  X     -0.0047270119    -0.0013039012    -0.0125033831    -0.0109852708     0.0018023868
    8  C  1  Y      0.0040767874     0.0024679557     0.0037201780     0.0106897428    -0.0069744989
    9  C  1  Z      0.0009932318    -0.0030813453     0.0021357092     0.0032869622    -0.0012846917
   10  C  1 XX     -0.0000202078    -0.0001778476    -0.0025609170     0.0002348862     0.0001307954
   11  C  1 YY      0.0000405697    -0.0015894027    -0.0015571535     0.0002993264     0.0003062717
   12  C  1 ZZ     -0.0000494381    -0.0006103817    -0.0009293120     0.0000892745    -0.0001166813
   13  C  1 XY     -0.0000524246     0.0000143550     0.0012002515    -0.0005707103    -0.0001291503
   14  C  1 XZ     -0.0000222664    -0.0000351005     0.0001963825     0.0002746847     0.0001101684
   15  C  1 YZ     -0.0000067260     0.0009870432     0.0000458574    -0.0000507416    -0.0000278578
   16  C  2  S      0.0000151865     0.9896554362     0.0065622853    -0.0100987526    -0.0132584087
   17  C  2  S      0.0011338836     0.0445403408    -0.0000187129     0.0019842595    -0.0019186449
   18  C  2  S      0.0248623062    -0.0509246430    -0.0381663522     0.0310982520     0.0819344910
   19  C  2  X      0.0001443339    -0.0012689605     0.0002785783     0.0000469388    -0.0008469076
   20  C  2  Y      0.0000845334     0.0001988712    -0.0005879922     0.0000031327    -0.0009430530
   21  C  2  Z     -0.0001184014    -0.0001576196    -0.0001046499     0.0009716894     0.0013742184
   22  C  2  X      0.0105610478     0.0175402714    -0.0085375567     0.0140430641     0.0133925255
   23  C  2  Y      0.0081761241     0.0079593523    -0.0013930944     0.0078823943     0.0069209838
   24  C  2  Z     -0.0134711650    -0.0105738378     0.0091017052    -0.0248443711    -0.0146067057
   25  C  2 XX      0.0004260511     0.0022250047     0.0002005706    -0.0019067360    -0.0015652094
   26  C  2 YY      0.0002044621     0.0011846329     0.0018046696    -0.0002222430    -0.0008503000
   27  C  2 ZZ      0.0003980509     0.0017962635     0.0005221246     0.0002756034    -0.0019296454
   28  C  2 XY      0.0001306801     0.0007235758    -0.0002809447    -0.0000187290    -0.0010376504
   29  C  2 XZ     -0.0002673135    -0.0015677683     0.0002154007    -0.0002425345     0.0014513269
   30  C  2 YZ     -0.0001481385    -0.0007684095    -0.0009186408    -0.0002903804     0.0007669302
   31  C  3  S     -0.0000135051     0.0004656192    -0.0107415965     0.0003320598     0.0001057747
   32  C  3  S     -0.0005307838    -0.0004808398    -0.0007184876    -0.0013117926    -0.0006964444
   33  C  3  S      0.0000973419    -0.0048761439    -0.0206495739    -0.0131151199     0.0178132801
   34  C  3  X     -0.0000220939    -0.0000672181     0.0007695002    -0.0000621378     0.0001555480
   35  C  3  Y      0.0000541760     0.0001183182    -0.0000402984     0.0001715028    -0.0000346085
   36  C  3  Z      0.0001601016    -0.0000316721    -0.0005609654     0.0004124212    -0.0001779592
   37  C  3  X     -0.0006201141    -0.0008848492    -0.0047034137     0.0003042690     0.0016580368
   38  C  3  Y      0.0006496259    -0.0002575769    -0.0002428603    -0.0008668975     0.0044188715
   39  C  3  Z     -0.0000480005    -0.0012715013     0.0055496328     0.0022929619    -0.0058453607
   40  C  3 XX     -0.0001316609    -0.0001500844     0.0009060073    -0.0002485929    -0.0001367115
   41  C  3 YY     -0.0000365060     0.0000373754    -0.0000295022    -0.0000646169     0.0000005847
   42  C  3 ZZ     -0.0000455270     0.0002834631     0.0012915354     0.0000995260     0.0000530102
   43  C  3 XY     -0.0000193623     0.0001247786    -0.0000573526    -0.0000813641     0.0000633107
   44  C  3 XZ      0.0000104942    -0.0001020244    -0.0010479848     0.0000839454    -0.0001535708
   45  C  3 YZ     -0.0000571800    -0.0003604281     0.0003495933    -0.0003292731    -0.0000540505
   46  C  4  S     -0.0000089840     0.0004995903    -0.0131617020     0.0103338563     0.0020177496
   47  C  4  S     -0.0003971184     0.0001755568    -0.0021974734    -0.0007479935     0.0013231008
   48  C  4  S      0.0003367605    -0.0072540463    -0.0125306077     0.0284743616    -0.0078877810
   49  C  4  X     -0.0000808180     0.0001152160     0.0008249605    -0.0002498596     0.0003209790
   50  C  4  Y      0.0000497053     0.0004623036    -0.0001439713    -0.0005495721     0.0000952498
   51  C  4  Z     -0.0001404207    -0.0002110001    -0.0000097131     0.0001639276    -0.0002140061
   52  C  4  X      0.0002911335    -0.0013605622    -0.0044109728     0.0023978594    -0.0017165511
   53  C  4  Y      0.0007797980     0.0007337993     0.0027245806     0.0106416931    -0.0033673188
   54  C  4  Z     -0.0002795972     0.0010181704     0.0038309796    -0.0014367111    -0.0012019245
   55  C  4 XX     -0.0000527642     0.0001200601     0.0019602151    -0.0004428827     0.0001958712
   56  C  4 YY      0.0000108547     0.0003856462    -0.0001504571    -0.0015429707     0.0001695038
   57  C  4 ZZ     -0.0000684628     0.0001549875     0.0000379253    -0.0007387139     0.0001147872
   58  C  4 XY      0.0000829070     0.0004305991     0.0004182424     0.0002832397    -0.0000751103
   59  C  4 XZ     -0.0000142279    -0.0002145690     0.0003310792    -0.0001680202     0.0000881049
   60  C  4 YZ     -0.0000361251    -0.0000372463    -0.0000015128     0.0009280986     0.0000365838
   61  C  5  S     -0.0000024231     0.0089657642    -0.0045617532     0.9807016722     0.0122853815
   62  C  5  S      0.0009702390     0.0019039565    -0.0009153600     0.0460607790    -0.0003878748
   63  C  5  S     -0.0044013784     0.0184863002     0.0056959026    -0.0705653918    -0.0019513981
   64  C  5  X      0.0001836513    -0.0006796053    -0.0003879255     0.0026408375    -0.0004833502
   65  C  5  Y     -0.0000597250    -0.0001327022     0.0004215212     0.0000532210    -0.0003782695
   66  C  5  Z      0.0000747483     0.0003515128    -0.0003250432     0.0015331148     0.0003261648
   67  C  5  X     -0.0012372411     0.0059111398     0.0008144242    -0.0143962933    -0.0005613232
   68  C  5  Y     -0.0002392836    -0.0004870443     0.0000611096     0.0032015987    -0.0010657328
   69  C  5  Z     -0.0000608631    -0.0033476741    -0.0020667222    -0.0141248056     0.0035902753
   70  C  5 XX      0.0000240739    -0.0018472309    -0.0003770219     0.0014238413    -0.0000373445
   71  C  5 YY      0.0001025324    -0.0001017131    -0.0001988041     0.0008258830    -0.0002624955
   72  C  5 ZZ      0.0001010188     0.0001359869    -0.0002886496     0.0013402760    -0.0000658887
   73  C  5 XY     -0.0000288078    -0.0003374377     0.0004376258    -0.0000345607     0.0000197192
   74  C  5 XZ      0.0000631653    -0.0002559174    -0.0003418567     0.0009239785     0.0003776181
   75  C  5 YZ     -0.0000051178    -0.0000946745     0.0000498800    -0.0001530654    -0.0000099126
   76  C  6  S     -0.0000081568     0.0082185729    -0.0028101200     0.1321867728    -0.0102565249
   77  C  6  S      0.0004556911     0.0016322333    -0.0000423382     0.0073743392    -0.0012183326
   78  C  6  S      0.0030221223     0.0134026921     0.0023453868     0.0219341602    -0.0044034581
   79  C  6  X      0.0001342086    -0.0006415364    -0.0000244310     0.0009078644    -0.0004202130
   80  C  6  Y     -0.0002021473     0.0001483856     0.0002317771    -0.0000896586    -0.0000074677
   81  C  6  Z     -0.0000073707     0.0002897871    -0.0000675605     0.0000564978     0.0006786322
   82  C  6  X     -0.0007279621     0.0043061924     0.0004292724    -0.0023118913    -0.0008853173
   83  C  6  Y     -0.0022971344    -0.0021763217     0.0020974604    -0.0099941556     0.0010984160
   84  C  6  Z      0.0008433617    -0.0015965004     0.0003612029    -0.0019189004     0.0004588185
   85  C  6 XX     -0.0000397265    -0.0008428715     0.0000901164    -0.0001614219    -0.0002883365
   86  C  6 YY      0.0001351616    -0.0003501240    -0.0004918677    -0.0003050731     0.0000963583
   87  C  6 ZZ      0.0000108216    -0.0005507100     0.0001252498    -0.0005762031    -0.0003412364
   88  C  6 XY     -0.0000392157     0.0007394903     0.0003237521    -0.0007721709    -0.0000937251
   89  C  6 XZ      0.0000722347     0.0007562617    -0.0000608830    -0.0004782081    -0.0001141154
   90  C  6 YZ     -0.0000271168    -0.0007894232    -0.0000114871    -0.0009997559     0.0000764817
   91  C  7  S     -0.0000050484    -0.0000054230    -0.0000671289     0.0008532938     0.0005778693
   92  C  7  S      0.0001415624    -0.0011394015     0.0009088388    -0.0010464790     0.0007164780
   93  C  7  S     -0.0026096949     0.0037173281    -0.0005828740     0.0018796290    -0.0077199040
   94  C  7  X      0.0000167276    -0.0001277450     0.0001099698     0.0001230487     0.0002328573
   95  C  7  Y     -0.0000568826     0.0000053125    -0.0001201800    -0.0001437504     0.0002141304
   96  C  7  Z     -0.0000450737     0.0001109585    -0.0000780455     0.0004026545    -0.0003047865
   97  C  7  X      0.0004088194     0.0021488216    -0.0011391860    -0.0005312642    -0.0026520338
   98  C  7  Y      0.0005883435    -0.0019949773    -0.0009103224    -0.0024604554     0.0025674189
   99  C  7  Z      0.0011902599    -0.0011818852     0.0011850694    -0.0003686374     0.0023487673
  100  C  7 XX      0.0000169209    -0.0002021982     0.0002104876    -0.0002837223     0.0001612454
  101  C  7 YY      0.0000114387    -0.0001626083     0.0001444713    -0.0001045731     0.0000766139
  102  C  7 ZZ     -0.0000006077     0.0001064136    -0.0000899799    -0.0001792872     0.0001669416
  103  C  7 XY      0.0000145668    -0.0001575659     0.0000096513     0.0000583633    -0.0000102447
  104  C  7 XZ     -0.0000443621    -0.0001755021     0.0002408491    -0.0000624727    -0.0000401110
  105  C  7 YZ     -0.0000026589     0.0002374642    -0.0001402853     0.0003704435    -0.0001935357
  106  C  8  S      0.0001973873     0.0128072894    -0.0030120911    -0.0110008044     0.9892948006
  107  C  8  S      0.0020671939     0.0014936451    -0.0012270763    -0.0001702892     0.0483460414
  108  C  8  S      0.0036115327     0.0083483570     0.0145417924    -0.0215770127    -0.0271283400
  109  C  8  X     -0.0015078317     0.0011129906    -0.0000810716     0.0005380297     0.0000716863
  110  C  8  Y     -0.0008832000     0.0007448368    -0.0002267070     0.0002077882    -0.0000122830
  111  C  8  Z      0.0015010708    -0.0012926384     0.0000526740    -0.0001106820     0.0000187391
  112  C  8  X      0.0253074879     0.0088718035    -0.0132681462     0.0157797909     0.0459711412
  113  C  8  Y      0.0149962102     0.0061833848    -0.0080248917     0.0112753866     0.0288455087
  114  C  8  Z     -0.0255281270    -0.0112867781     0.0135283533    -0.0168039528    -0.0481157001
  115  C  8 XX     -0.0001208033    -0.0013699680    -0.0001750782    -0.0001295770     0.0017482195
  116  C  8 YY      0.0005236699    -0.0005006425    -0.0001219523    -0.0002686832     0.0001831041
  117  C  8 ZZ     -0.0001987572    -0.0017470055    -0.0001470259     0.0000948530     0.0020535446
  118  C  8 XY     -0.0007587080    -0.0010661463     0.0001508226    -0.0001731695     0.0018258400
  119  C  8 XZ      0.0012526173     0.0020291770     0.0000930001     0.0002007442    -0.0031435239
  120  C  8 YZ      0.0007342379     0.0013693542    -0.0000132402     0.0000399481    -0.0020088484
  121  N  9  S     -0.9881449707    -0.0000442581     0.0000062197    -0.0000168882     0.0005527966
  122  N  9  S      0.0463615157     0.0021098114    -0.0004633313     0.0005768275     0.0003100947
  123  N  9  S     -0.0520916329    -0.0193111827     0.0125929634    -0.0143121113    -0.0626188458
  124  N  9  X      0.0025809177     0.0008434821     0.0000027516     0.0001554075    -0.0011306454
  125  N  9  Y      0.0016303065     0.0004851703    -0.0000145634    -0.0000121404    -0.0007073973
  126  N  9  Z     -0.0027487106    -0.0007670265     0.0000064627    -0.0001128673     0.0011704052
  127  N  9  X      0.0084891350     0.0039043168    -0.0019591903     0.0025931899     0.0135757473
  128  N  9  Y      0.0055590695     0.0021967429    -0.0014180284     0.0009409043     0.0084132177
  129  N  9  Z     -0.0092715344    -0.0033816076     0.0021830189    -0.0023369995    -0.0143188096
  130  N  9 XX     -0.0030107685     0.0007108468    -0.0001044941     0.0000540445     0.0006112897
  131  N  9 YY     -0.0034198323     0.0005431906    -0.0000729139     0.0001570628     0.0009118338
  132  N  9 ZZ     -0.0029731881     0.0007609513    -0.0000860586     0.0001726534     0.0005705914
  133  N  9 XY      0.0004555596     0.0002025715     0.0000522221    -0.0000124825    -0.0003356892
  134  N  9 XZ     -0.0007574649    -0.0003592355    -0.0000481153     0.0000168317     0.0005732899
  135  N  9 YZ     -0.0004530920    -0.0002320398    -0.0000690145    -0.0000233589     0.0003535263
  136  C 10  S     -0.0000112067    -0.0001580728    -0.0053689784     0.0008669951    -0.0007018845
  137  C 10  S      0.0003558155    -0.0001615166     0.0007387150     0.0007668533    -0.0003509562
  138  C 10  S      0.0028572050    -0.0005222071    -0.0255178654     0.0088370702    -0.0010462802
  139  C 10  X     -0.0000135224    -0.0001500101    -0.0009302157    -0.0001617296    -0.0000070535
  140  C 10  Y      0.0000170962    -0.0000551600     0.0005340435     0.0001999746    -0.0003336938
  141  C 10  Z     -0.0000563887     0.0001595848    -0.0000173842    -0.0001136199     0.0001655250
  142  C 10  X     -0.0012867094     0.0057186763    -0.0055595670    -0.0044035630     0.0007041731
  143  C 10  Y      0.0029326839    -0.0040478298     0.0139807877     0.0016665035     0.0031073032
  144  C 10  Z      0.0001897187    -0.0005479137     0.0009122943     0.0005039324     0.0001420384
  145  C 10 XX      0.0001072232     0.0000096346     0.0016841883     0.0001201256    -0.0000841364
  146  C 10 YY      0.0000289757    -0.0000921380     0.0013009364     0.0001887144    -0.0002702710
  147  C 10 ZZ      0.0000438005    -0.0000407461     0.0003085912     0.0001155986    -0.0001417674
  148  C 10 XY     -0.0000202359     0.0000516164    -0.0013842893     0.0000188266    -0.0000166185
  149  C 10 XZ     -0.0000219469    -0.0001349642    -0.0001330307     0.0000544786    -0.0000107270
  150  C 10 YZ     -0.0000136246    -0.0000339276     0.0000208709    -0.0000057624     0.0000490925
  151  C 11  S     -0.0000071714    -0.0000184513    -0.0003650539     0.0001581292    -0.0003191745
  152  C 11  S      0.0001786736     0.0001908667     0.0000544953     0.0001585610    -0.0002396553
  153  C 11  S     -0.0006535021    -0.0080667946     0.0165187711    -0.0005767045    -0.0029716135
  154  C 11  X     -0.0000597634     0.0001574256    -0.0002259851     0.0000348093     0.0002478369
  155  C 11  Y      0.0000113041     0.0000069525     0.0002643468    -0.0000461143    -0.0001717624
  156  C 11  Z     -0.0001125783    -0.0000323414     0.0001535644     0.0000351728     0.0000842479
  157  C 11  X      0.0010336084    -0.0009839009     0.0041645010    -0.0011088383    -0.0017720480
  158  C 11  Y     -0.0003278255     0.0035611099    -0.0121007397     0.0002549255     0.0014985628
  159  C 11  Z      0.0004068416     0.0004651147    -0.0013104786    -0.0003351877    -0.0002223233
  160  C 11 XX     -0.0000288006    -0.0000291716    -0.0002481772    -0.0000327357    -0.0001162258
  161  C 11 YY      0.0000430266    -0.0000800356    -0.0000736148     0.0000319375    -0.0000941061
  162  C 11 ZZ      0.0000356626     0.0000835663     0.0000580836    -0.0000205078    -0.0000910864
  163  C 11 XY     -0.0000194498     0.0000573608    -0.0001148219     0.0000038412     0.0002200972
  164  C 11 XZ     -0.0000000523    -0.0000229763     0.0000202847     0.0000316096     0.0000139788
  165  C 11 YZ      0.0000119410    -0.0000451669    -0.0000139478     0.0000107822    -0.0000144919
  166  C 12  S     -0.0000079605     0.0000398562    -0.0000077162     0.0001312499     0.0001518385
  167  C 12  S      0.0000262123     0.0000848965     0.0003681597     0.0001283369     0.0000749046
  168  C 12  S      0.0012345101    -0.0030287557     0.0258251195    -0.0022680537     0.0023854053
  169  C 12  X      0.0000211130    -0.0000780341    -0.0003604150     0.0000017900     0.0000211671
  170  C 12  Y     -0.0000157695     0.0000922383     0.0003567728    -0.0000486310     0.0000828826
  171  C 12  Z     -0.0000108045    -0.0000326359    -0.0000498205    -0.0000218432    -0.0000123985
  172  C 12  X      0.0002747199    -0.0015539154     0.0128126762     0.0001876078     0.0002114635
  173  C 12  Y      0.0013364446    -0.0015586472     0.0034305356    -0.0004481804     0.0016787402
  174  C 12  Z      0.0001083741     0.0001883764     0.0005057463    -0.0001227978     0.0001918916
  175  C 12 XX      0.0000076424     0.0000156388    -0.0000079275     0.0000467952     0.0000028371
  176  C 12 YY      0.0000177986     0.0000511057    -0.0000341668    -0.0000692495     0.0001146093
  177  C 12 ZZ     -0.0000423735     0.0000928060     0.0001009702    -0.0000230822    -0.0000153031
  178  C 12 XY      0.0000300805    -0.0001032110    -0.0001310818    -0.0000129612     0.0000539230
  179  C 12 XZ     -0.0000015026    -0.0000062457     0.0000079976    -0.0000113158     0.0000171686
  180  C 12 YZ     -0.0000037120     0.0000215831    -0.0000367554    -0.0000283140     0.0000251901
  181  C 13  S     -0.0000040823    -0.0000234161    -0.0002227116     0.0000416849     0.0000371298
  182  C 13  S      0.0000124227     0.0000289492     0.0000066423    -0.0000531772     0.0000198643
  183  C 13  S     -0.0000353404     0.0028709286    -0.0202228534     0.0010992302     0.0007434137
  184  C 13  X      0.0000142265     0.0000155273     0.0001819232     0.0000049849     0.0000278335
  185  C 13  Y     -0.0000093993     0.0000113930    -0.0001556236    -0.0000132366    -0.0000168458
  186  C 13  Z      0.0000105885     0.0000148339    -0.0000074209     0.0000040194    -0.0000048307
  187  C 13  X     -0.0006271737     0.0011193086    -0.0002185035     0.0001382660    -0.0002227152
  188  C 13  Y     -0.0000150360     0.0008340464    -0.0080670983     0.0005725526     0.0001940538
  189  C 13  Z     -0.0000626374    -0.0001017533    -0.0004838675     0.0000598982     0.0000150687
  190  C 13 XX      0.0000025766     0.0000015944    -0.0001043757    -0.0000047869     0.0000134159
  191  C 13 YY      0.0000130913    -0.0000218847    -0.0000726450     0.0000031077     0.0000087509
  192  C 13 ZZ     -0.0000222171     0.0000290851     0.0000324528    -0.0000404599    -0.0000219009
  193  C 13 XY     -0.0000103203     0.0000369025     0.0000963903     0.0000020148    -0.0000014661
  194  C 13 XZ     -0.0000022291     0.0000092109     0.0000209860    -0.0000003155     0.0000082729
  195  C 13 YZ     -0.0000025527    -0.0000168550    -0.0000080716     0.0000026468     0.0000007438
  196  C 14  S     -0.0000030454     0.0000153410    -0.0001577420     0.0000348246     0.0000395893
  197  C 14  S     -0.0000156412     0.0001161906    -0.0003439945     0.0000127558     0.0000678333
  198  C 14  S      0.0004181216    -0.0033385854     0.0133461333    -0.0007745650    -0.0007104244
  199  C 14  X      0.0000081496    -0.0000464376     0.0000197965     0.0000123095    -0.0000128932
  200  C 14  Y     -0.0000130794     0.0000013441    -0.0000507570    -0.0000141025    -0.0000223531
  201  C 14  Z     -0.0000000292    -0.0000047580    -0.0000019590     0.0000053785     0.0000022801
  202  C 14  X     -0.0002172260     0.0018052846    -0.0052900917     0.0004248947     0.0005604143
  203  C 14  Y     -0.0001512843    -0.0004647089     0.0030718662    -0.0000351580    -0.0002737483
  204  C 14  Z      0.0000627767     0.0000578751     0.0000776534    -0.0000625762    -0.0001009129
  205  C 14 XX      0.0000062242    -0.0000020741    -0.0000123188    -0.0000014360     0.0000087572
  206  C 14 YY      0.0000056265     0.0000112727    -0.0000270417     0.0000014071     0.0000052688
  207  C 14 ZZ     -0.0000246714     0.0000491641    -0.0000713398    -0.0000233402    -0.0000048804
  208  C 14 XY      0.0000103119    -0.0000123225     0.0000809605    -0.0000054187    -0.0000018192
  209  C 14 XZ      0.0000023187    -0.0000063057    -0.0000006157    -0.0000013048    -0.0000036058
  210  C 14 YZ      0.0000082132    -0.0000021021    -0.0000110714    -0.0000044205    -0.0000118119
  211  C 15  S     -0.0000057347    -0.0000062686    -0.0002377078     0.0000597101     0.0000862427
  212  C 15  S     -0.0000889799    -0.0000942745    -0.0002238407    -0.0000069268    -0.0000433396
  213  C 15  S     -0.0002184903     0.0060763685    -0.0182879316     0.0013769925     0.0034318325
  214  C 15  X      0.0000455341    -0.0000465613     0.0001773432     0.0000020514    -0.0000513252
  215  C 15  Y     -0.0000301302     0.0000276370    -0.0000758093     0.0000037764     0.0000601173
  216  C 15  Z      0.0000108412     0.0000027844    -0.0000469031    -0.0000071310    -0.0000400108
  217  C 15  X     -0.0002680180    -0.0025381386     0.0071949200    -0.0007696403    -0.0015835338
  218  C 15  Y     -0.0001685281     0.0009465109    -0.0008865946     0.0003610290     0.0008255362
  219  C 15  Z     -0.0002165638    -0.0000399191     0.0002556221     0.0001649405     0.0002943836
  220  C 15 XX      0.0000029036     0.0000335459    -0.0001034529     0.0000221282     0.0000806042
  221  C 15 YY     -0.0000349633     0.0000171720    -0.0000702892     0.0000043198     0.0000499359
  222  C 15 ZZ     -0.0000473268    -0.0000214706    -0.0000074269    -0.0000350190    -0.0000442848
  223  C 15 XY     -0.0000024715    -0.0000656349     0.0000695643    -0.0000050128    -0.0000847029
  224  C 15 XZ      0.0000272221     0.0000083911    -0.0000279899    -0.0000138285    -0.0000267133
  225  C 15 YZ     -0.0000124896    -0.0000030425     0.0000083431     0.0000116472     0.0000103927
  226  H 16  S      0.0000658050     0.0002314468     0.0004431186     0.0002600235     0.0001857205
  227  H 16  S      0.0002050252     0.0012266162     0.0009165548     0.0010670582     0.0004418713
  228  H 17  S      0.0000802264     0.0002881185     0.0008770657    -0.0000082917    -0.0002305506
  229  H 17  S      0.0002643526     0.0011051738     0.0022112672    -0.0003027733    -0.0002694641
  230  H 18  S      0.0001716825    -0.0009996255    -0.0003632539    -0.0034492007     0.0001307488
  231  H 18  S      0.0001056651    -0.0025937577    -0.0011978041     0.0061565628     0.0014681276
  232  H 19  S      0.0002538403    -0.0002547309    -0.0002193285    -0.0000986772    -0.0004312568
  233  H 19  S      0.0000273340    -0.0008984432    -0.0013066952     0.0012494439     0.0002979126
  234  H 20  S      0.0001004782     0.0001328018    -0.0000803493    -0.0004327095    -0.0002661579
  235  H 20  S      0.0001088426     0.0008196746    -0.0006507216    -0.0002472008    -0.0006548505
  236  H 21  S     -0.0000154619    -0.0005376067     0.0003560003     0.0000950137     0.0006230711
  237  H 21  S     -0.0003361250    -0.0006791732     0.0006284997     0.0004147119     0.0003502412
  238  H 22  S      0.0002071430    -0.0002639260     0.0012773248    -0.0000281551    -0.0001402217
  239  H 22  S     -0.0007923269     0.0001145221     0.0017480173     0.0002949467     0.0001495097
  240  H 23  S      0.0000424815    -0.0000754066     0.0012666949     0.0000615596     0.0000200458
  241  H 23  S      0.0001522755    -0.0004631741     0.0015767699     0.0003700525     0.0001081753
  242  H 24  S     -0.0000270324     0.0000415511    -0.0003724103     0.0000389834    -0.0000064647
  243  H 24  S      0.0000060863    -0.0000317499    -0.0004295812     0.0001067512     0.0000200399
  244  H 25  S     -0.0000069736    -0.0001259003     0.0003872797    -0.0000249829    -0.0000691282
  245  H 25  S      0.0000025184    -0.0002095079     0.0004156037     0.0000198950    -0.0000769909
  246  H 26  S      0.0000197076     0.0000676875    -0.0002228888     0.0000356226     0.0000432930
  247  H 26  S      0.0002531050    -0.0000777991    -0.0001511797     0.0000904694     0.0000626084

                          6                7                8                9               10
                  -10.6129423631   -10.6045236405   -10.6037746273   -10.5947279306   -10.5902139487
    1  C  1  S     -0.0022496662     0.0157054646    -0.0072575632    -0.0001151443    -0.0057064834
    2  C  1  S     -0.0008907938    -0.0019841870     0.0009805503     0.0008695198    -0.0024896946
    3  C  1  S      0.0016069076    -0.0229096529    -0.0025515959    -0.0044741553     0.0214720934
    4  C  1  X      0.0004390967    -0.0000069669    -0.0005875807    -0.0000486851     0.0002167980
    5  C  1  Y      0.0000153017    -0.0005624153    -0.0002063112     0.0001212128     0.0002866922
    6  C  1  Z      0.0000173357    -0.0004347054    -0.0007262720    -0.0000318235    -0.0003022863
    7  C  1  X     -0.0131542617    -0.0134301828     0.0143193992     0.0004723476    -0.0334110994
    8  C  1  Y      0.0095802229     0.0161200707     0.0011478033    -0.0019368174     0.0284421728
    9  C  1  Z      0.0010592613     0.0078026723     0.0076330922    -0.0016473264     0.0006090732
   10  C  1 XX     -0.0000803929     0.0018805040    -0.0003520979     0.0001210632    -0.0017747913
   11  C  1 YY      0.0001957768    -0.0002299403     0.0000518038    -0.0000671514    -0.0013442918
   12  C  1 ZZ     -0.0000237524     0.0003638703    -0.0010878533     0.0000411687    -0.0003033964
   13  C  1 XY     -0.0002324675     0.0003979987     0.0001131418     0.0001152787     0.0014664089
   14  C  1 XZ     -0.0000383254    -0.0001931195     0.0010229935     0.0002288176     0.0001856785
   15  C  1 YZ      0.0000736689    -0.0000760567    -0.0000499663    -0.0001535199    -0.0003205701
   16  C  2  S     -0.0072934543     0.0002749587    -0.0002989397    -0.0000880564     0.0002218803
   17  C  2  S      0.0012897873     0.0008022981    -0.0007726227     0.0008054557     0.0012692686
   18  C  2  S      0.0159800959     0.0027749595    -0.0041537860    -0.0092022014    -0.0045559860
   19  C  2  X     -0.0003288592    -0.0003771107     0.0003297094     0.0000137876    -0.0010662058
   20  C  2  Y     -0.0006741031     0.0003399842     0.0002184872    -0.0000411695     0.0003031975
   21  C  2  Z     -0.0002407642    -0.0000419948    -0.0000282950    -0.0000074462     0.0005072340
   22  C  2  X      0.0131141503     0.0089073413    -0.0134537223    -0.0031207303     0.0291336493
   23  C  2  Y      0.0116874262     0.0038744542    -0.0067935702    -0.0042627014     0.0179672899
   24  C  2  Z     -0.0063015073    -0.0106067707     0.0095399468     0.0024280077    -0.0297476373
   25  C  2 XX     -0.0006252261    -0.0001090426    -0.0001178248     0.0001061150     0.0001240183
   26  C  2 YY     -0.0005875082    -0.0003513818     0.0000135382     0.0002211317    -0.0001052617
   27  C  2 ZZ     -0.0002270421    -0.0002844451     0.0001976230    -0.0002458120     0.0001662873
   28  C  2 XY      0.0009150206    -0.0005549302     0.0000576979     0.0001114847    -0.0000157894
   29  C  2 XZ      0.0006477032     0.0003235312    -0.0001479230     0.0002339322    -0.0000920734
   30  C  2 YZ     -0.0006597044     0.0002120447    -0.0000016518    -0.0000221532    -0.0001049616
   31  C  3  S      0.0003913023    -0.2492767256     0.9576252579     0.0170157909     0.0026117446
   32  C  3  S     -0.0008753209    -0.0124303411     0.0440575845     0.0000302115    -0.0027780995
   33  C  3  S     -0.0091695526    -0.0164679948    -0.0733775239    -0.0073502235    -0.0074059328
   34  C  3  X     -0.0001078467    -0.0007943595     0.0003759184    -0.0001582027    -0.0008357214
   35  C  3  Y      0.0001851488    -0.0002081418     0.0004570313     0.0010154652     0.0001363701
   36  C  3  Z      0.0001481905     0.0004503491    -0.0025858497     0.0002417305     0.0009103651
   37  C  3  X     -0.0004055051     0.0027660284     0.0018340952     0.0008949960     0.0002200087
   38  C  3  Y     -0.0023771670    -0.0003478407    -0.0084942329    -0.0025719974    -0.0041168650
   39  C  3  Z      0.0005196939     0.0082753469     0.0156141416    -0.0043305666     0.0038748372
   40  C  3 XX     -0.0000490963     0.0002345620     0.0006753297     0.0000716546    -0.0003389357
   41  C  3 YY      0.0000997310    -0.0003500398     0.0012834972     0.0019497398    -0.0005464117
   42  C  3 ZZ     -0.0000145330     0.0007737879     0.0019981239     0.0002452269    -0.0004110900
   43  C  3 XY     -0.0000333742     0.0002264846    -0.0000716755    -0.0003878074    -0.0002849069
   44  C  3 XZ      0.0000735184     0.0008990506     0.0000401230    -0.0000912636     0.0000613826
   45  C  3 YZ     -0.0003462093     0.0006418932     0.0000909928     0.0004877360     0.0000207361
   46  C  4  S     -0.0015514467    -0.9575980432    -0.2496454686    -0.0007781095     0.0016898905
   47  C  4  S     -0.0014761008    -0.0454508413    -0.0107372876     0.0011008755    -0.0026672693
   48  C  4  S     -0.0057518900     0.0688870589     0.0513619664    -0.0030790315    -0.0089110387
   49  C  4  X     -0.0004014236    -0.0024600780    -0.0003265545     0.0000539922    -0.0009669706
   50  C  4  Y      0.0002209464    -0.0015111997    -0.0005452026     0.0001757213     0.0000212222
   51  C  4  Z     -0.0000201208    -0.0005611745    -0.0009144298    -0.0001474840    -0.0001239542
   52  C  4  X      0.0005719057     0.0129277586     0.0092210663    -0.0014244211    -0.0042740341
   53  C  4  Y      0.0000496382     0.0158815126     0.0078608441    -0.0020488770    -0.0013483302
   54  C  4  Z      0.0011482456     0.0034679991     0.0079953843    -0.0011879305    -0.0003291308
   55  C  4 XX     -0.0001858852    -0.0013655296    -0.0003358165     0.0001840522    -0.0003711163
   56  C  4 YY      0.0004267646    -0.0015196229    -0.0003422264    -0.0000073455    -0.0002276374
   57  C  4 ZZ     -0.0000153382    -0.0005698963    -0.0018060308     0.0000330524    -0.0004234696
   58  C  4 XY      0.0001345050    -0.0007059648    -0.0003747946     0.0000479776    -0.0000375112
   59  C  4 XZ      0.0000018216    -0.0001844034    -0.0008339858    -0.0001204780    -0.0000260628
   60  C  4 YZ      0.0000132276    -0.0000711428    -0.0003442268    -0.0002104113     0.0001033236
   61  C  5  S     -0.1323606545     0.0105736619     0.0024208112    -0.0002571721    -0.0007902871
   62  C  5  S     -0.0043151006     0.0016915549    -0.0009278087     0.0008648775     0.0022493043
   63  C  5  S      0.0289995895    -0.0310707130    -0.0144071052    -0.0031959307     0.0046739611
   64  C  5  X     -0.0000488484     0.0003979113    -0.0002646355     0.0000573885     0.0006543015
   65  C  5  Y     -0.0006873529    -0.0004512459    -0.0000293005    -0.0002019485     0.0000992009
   66  C  5  Z     -0.0006579785     0.0003578663     0.0002162713     0.0000228672     0.0001446125
   67  C  5  X      0.0028826607    -0.0051381293    -0.0020586458    -0.0015399754     0.0020121848
   68  C  5  Y      0.0037236234     0.0062496249     0.0024062964    -0.0002591605     0.0005719890
   69  C  5  Z      0.0060417378    -0.0087577558    -0.0019452035    -0.0026465488    -0.0000029760
   70  C  5 XX     -0.0001438438     0.0004143862    -0.0000955668     0.0001803810     0.0003818622
   71  C  5 YY     -0.0010756317     0.0017073382     0.0003029212     0.0001464197     0.0002171351
   72  C  5 ZZ     -0.0006250833     0.0005913682     0.0004261208    -0.0001736017     0.0003087350
   73  C  5 XY     -0.0005586837     0.0000258786    -0.0001185074    -0.0001145915     0.0002315423
   74  C  5 XZ     -0.0005426241     0.0000094949     0.0001195002    -0.0000704683    -0.0000052103
   75  C  5 YZ     -0.0010190557    -0.0008651317    -0.0002719784    -0.0000922603     0.0000368960
   76  C  6  S      0.9807583032     0.0000025630    -0.0005996512     0.0086598580    -0.0007942575
   77  C  6  S      0.0445047752     0.0012489731    -0.0006154077    -0.0006280574     0.0015771803
   78  C  6  S     -0.0634833816     0.0137294779    -0.0068048460    -0.0065677473     0.0120290388
   79  C  6  X      0.0006858592     0.0000657937    -0.0001487934    -0.0000350916     0.0004665834
   80  C  6  Y     -0.0024615058    -0.0002024451    -0.0000673072    -0.0002499331    -0.0006068531
   81  C  6  Z     -0.0009559525    -0.0003203276     0.0000904110     0.0009988777    -0.0003364059
   82  C  6  X     -0.0015399932    -0.0004424536    -0.0006364201     0.0008876021     0.0034193355
   83  C  6  Y      0.0132639239    -0.0034958806     0.0018557977    -0.0020503269    -0.0056081875
   84  C  6  Z      0.0006357965     0.0000330610    -0.0025188423    -0.0047805427    -0.0001706966
   85  C  6 XX      0.0004974672     0.0002119135     0.0000342285    -0.0000123185     0.0002704596
   86  C  6 YY      0.0017566805    -0.0003189462     0.0002266815     0.0002948368     0.0003265134
   87  C  6 ZZ      0.0013486176     0.0002310376    -0.0001469347     0.0018917882     0.0002177841
   88  C  6 XY     -0.0001939448    -0.0000260232     0.0000352512     0.0000325037    -0.0002952168
   89  C  6 XZ      0.0000148035    -0.0000001599     0.0000305173    -0.0001208934     0.0000534150
   90  C  6 YZ      0.0003125969     0.0000645870    -0.0002058933    -0.0007084683     0.0000800100
   91  C  7  S      0.0083675878    -0.0034687671     0.0164033065    -0.9894815864    -0.0011857569
   92  C  7  S      0.0003597291     0.0008139171     0.0007756232    -0.0434907234     0.0001622956
   93  C  7  S      0.0223304391    -0.0050370428     0.0250485717     0.0484747344    -0.0008862465
   94  C  7  X     -0.0000159943    -0.0000445909    -0.0001726382    -0.0002024598     0.0002057356
   95  C  7  Y     -0.0004056164    -0.0005844365     0.0009652823     0.0005573744    -0.0002115867
   96  C  7  Z      0.0010245151    -0.0001268386     0.0001779045     0.0010835635     0.0000730617
   97  C  7  X      0.0013037893     0.0011358650     0.0017996866     0.0003840195    -0.0021863698
   98  C  7  Y     -0.0012697831     0.0002800483    -0.0072754087    -0.0014555144    -0.0007366930
   99  C  7  Z     -0.0081738661     0.0029426266    -0.0061519208    -0.0027052623     0.0005611135
  100  C  7 XX      0.0000338172     0.0002460927     0.0000388709    -0.0003813049     0.0000653385
  101  C  7 YY     -0.0004666398     0.0006901319    -0.0019487931    -0.0005781067     0.0001816438
  102  C  7 ZZ     -0.0016675643    -0.0001310885    -0.0000994735    -0.0007142846     0.0000062283
  103  C  7 XY      0.0000121855    -0.0000277614     0.0003105671     0.0000544978     0.0000688666
  104  C  7 XZ     -0.0000394800    -0.0000640382     0.0000139418     0.0000797190    -0.0000640338
  105  C  7 YZ      0.0009100633    -0.0000857861    -0.0001727646    -0.0001205235    -0.0000103379
  106  C  8  S      0.0116615932     0.0019186929     0.0003199516     0.0006570666     0.0006689185
  107  C  8  S      0.0005746136    -0.0006858937    -0.0003336450    -0.0007453349     0.0004738363
  108  C  8  S     -0.0117676918    -0.0082336458     0.0112551483     0.0043356423    -0.0222534937
  109  C  8  X      0.0001497076     0.0001750984    -0.0000767435    -0.0000148075     0.0002296520
  110  C  8  Y     -0.0000329100     0.0001862091     0.0000113396    -0.0000460066     0.0004198752
  111  C  8  Z     -0.0003256654    -0.0001019919     0.0001222604    -0.0000523543    -0.0003525616
  112  C  8  X      0.0083973692     0.0037161650    -0.0078584875    -0.0056797393     0.0198622168
  113  C  8  Y      0.0058892096     0.0021097734    -0.0054443090    -0.0026646489     0.0112466445
  114  C  8  Z     -0.0105119634    -0.0042376315     0.0092874304     0.0065995829    -0.0206603384
  115  C  8 XX     -0.0000492422    -0.0000333935    -0.0001176756    -0.0000819559    -0.0000852153
  116  C  8 YY      0.0001318389    -0.0001670659    -0.0000547694    -0.0001509993    -0.0001237607
  117  C  8 ZZ     -0.0002987617    -0.0000639671     0.0000603196    -0.0000813730    -0.0001778586
  118  C  8 XY     -0.0000125382     0.0000424307     0.0000142622     0.0000405363    -0.0001290674
  119  C  8 XZ     -0.0000920186    -0.0001494581    -0.0000547310    -0.0000535205     0.0001523494
  120  C  8 YZ      0.0000831506    -0.0000666983    -0.0000153920    -0.0000071842     0.0001322239
  121  N  9  S     -0.0000005879     0.0000043821     0.0000027331     0.0000073102    -0.0000170503
  122  N  9  S      0.0003323647    -0.0000495929    -0.0002122929    -0.0003100454     0.0008350521
  123  N  9  S     -0.0086563765    -0.0020048852     0.0071587432     0.0064433049    -0.0189157113
  124  N  9  X      0.0001211394    -0.0000088845    -0.0000416946    -0.0000261016     0.0001094111
  125  N  9  Y     -0.0000081814     0.0000159083     0.0000018173    -0.0000629794     0.0001522129
  126  N  9  Z     -0.0000138287     0.0000334519    -0.0000015345    -0.0000315087    -0.0001289557
  127  N  9  X      0.0018391590     0.0002976219    -0.0012823925    -0.0011482851     0.0029406745
  128  N  9  Y      0.0007025792     0.0003441859    -0.0005898998    -0.0010592301     0.0024004561
  129  N  9  Z     -0.0012849452    -0.0001648141     0.0010165794     0.0008619913    -0.0032013993
  130  N  9 XX      0.0000701247    -0.0000157883    -0.0000204466    -0.0000480004     0.0002301029
  131  N  9 YY      0.0001093698    -0.0000364114    -0.0000438545    -0.0000459379     0.0001671997
  132  N  9 ZZ      0.0000953091    -0.0000013880    -0.0000297425    -0.0000926635     0.0002071754
  133  N  9 XY      0.0000125219    -0.0000218406    -0.0000047866     0.0000458496    -0.0000351288
  134  N  9 XZ      0.0000360664    -0.0000043295    -0.0000091237    -0.0000173740    -0.0000031214
  135  N  9 YZ     -0.0000222203     0.0000216796     0.0000022393    -0.0000312243     0.0000511454
  136  C 10  S      0.0006743850     0.0023885818    -0.0021438380    -0.0012416176     0.9890301106
  137  C 10  S      0.0002584330     0.0005653950    -0.0012794860    -0.0002775651     0.0415487660
  138  C 10  S      0.0134992274     0.0202119712     0.0054317534    -0.0001611209    -0.0084263785
  139  C 10  X     -0.0000091388    -0.0002441673     0.0004530363     0.0000353594    -0.0001430687
  140  C 10  Y     -0.0000067139    -0.0001456916    -0.0000319974    -0.0001488558    -0.0002741842
  141  C 10  Z      0.0000186583    -0.0000269445    -0.0002309743    -0.0001096943     0.0000671988
  142  C 10  X     -0.0044242087    -0.0103803126    -0.0031558891    -0.0004964314    -0.0147694615
  143  C 10  Y      0.0060426004     0.0116833057    -0.0085103692     0.0015784714     0.0148321811
  144  C 10  Z      0.0005653923    -0.0007821598    -0.0008823028     0.0009503416     0.0015106838
  145  C 10 XX      0.0001463851     0.0004888955    -0.0002078714    -0.0000297033     0.0020933444
  146  C 10 YY      0.0001666162     0.0000628685    -0.0002219160    -0.0000828726     0.0019877236
  147  C 10 ZZ     -0.0000430694     0.0000505491    -0.0002325289    -0.0000705328    -0.0009472933
  148  C 10 XY     -0.0000885895    -0.0001532564    -0.0000182449    -0.0000280607    -0.0002291070
  149  C 10 XZ     -0.0000073586     0.0001523472     0.0000221082    -0.0000274167    -0.0000923581
  150  C 10 YZ      0.0000366183    -0.0001598616    -0.0001588638     0.0000343270     0.0002914864
  151  C 11  S      0.0001109134     0.0002916282     0.0002472157    -0.0001595649     0.0292742832
  152  C 11  S      0.0001027278     0.0003826924     0.0004008556    -0.0000564412     0.0000963589
  153  C 11  S     -0.0003080495    -0.0026015222     0.0047077949    -0.0009224437     0.0118559909
  154  C 11  X     -0.0000870371     0.0001074588    -0.0003654183     0.0000867227     0.0018665887
  155  C 11  Y     -0.0000277166    -0.0001092721     0.0001176843    -0.0000276133     0.0005556534
  156  C 11  Z      0.0000164366     0.0000300924    -0.0000089130    -0.0000302516    -0.0000289408
  157  C 11  X      0.0027502789     0.0009274770     0.0021317506    -0.0006539618    -0.0000114759
  158  C 11  Y     -0.0013596835    -0.0017367622    -0.0019098040    -0.0000653730    -0.0026040560
  159  C 11  Z     -0.0001951233     0.0001602262    -0.0001922469    -0.0001493148    -0.0000779806
  160  C 11 XX     -0.0000782667    -0.0001726583     0.0001976223    -0.0000120226    -0.0020261208
  161  C 11 YY      0.0000829227     0.0001222011     0.0001103518     0.0000065947    -0.0003240784
  162  C 11 ZZ     -0.0000379385    -0.0000225848     0.0001701410    -0.0000221136    -0.0000516141
  163  C 11 XY     -0.0000643333     0.0000491072    -0.0001284111     0.0000796884    -0.0005550910
  164  C 11 XZ     -0.0000032530    -0.0000326888     0.0000333292     0.0000312640    -0.0000371428
  165  C 11 YZ      0.0000141832    -0.0000381508    -0.0000311325     0.0000347611    -0.0000156111
  166  C 12  S      0.0002519279     0.0007810166    -0.0002805935     0.0001530631     0.0211797141
  167  C 12  S      0.0003515397     0.0003981764    -0.0000043590     0.0000821797    -0.0000151560
  168  C 12  S     -0.0010978772     0.0051571701    -0.0097914015     0.0017057773     0.0134053978
  169  C 12  X      0.0000675601    -0.0001569396     0.0000382034    -0.0000205314    -0.0002242061
  170  C 12  Y      0.0000507943     0.0002535795    -0.0000079013     0.0000786914    -0.0019541141
  171  C 12  Z      0.0000098824    -0.0000596837    -0.0000199906     0.0000390890    -0.0001041138
  172  C 12  X      0.0002155760     0.0056070077    -0.0010255680     0.0009699372     0.0017401864
  173  C 12  Y      0.0001538565    -0.0009063375    -0.0058343759     0.0000366337     0.0023578243
  174  C 12  Z     -0.0000427625     0.0006912736    -0.0003873911    -0.0003689167     0.0000197602
  175  C 12 XX      0.0000831592     0.0002426672     0.0000094564     0.0000222038    -0.0001911456
  176  C 12 YY     -0.0000284255     0.0000745099    -0.0000927343     0.0000442316    -0.0022368242
  177  C 12 ZZ      0.0000175886     0.0000100505     0.0000880077     0.0000058416    -0.0000839149
  178  C 12 XY      0.0000279562    -0.0000909656     0.0000388884     0.0000009142    -0.0002199550
  179  C 12 XZ     -0.0000028144     0.0000375150     0.0000038633    -0.0000252679    -0.0000402473
  180  C 12 YZ     -0.0000043904     0.0000524833    -0.0000477775    -0.0000369417    -0.0001635731
  181  C 13  S      0.0000298139    -0.0000241800    -0.0002584653    -0.0000325444     0.0023116032
  182  C 13  S     -0.0001141488    -0.0000697841    -0.0002494117    -0.0000074173    -0.0005051491
  183  C 13  S      0.0005453361    -0.0054213667     0.0013523528    -0.0009480310    -0.0005015646
  184  C 13  X     -0.0000012028     0.0001006201    -0.0000745190     0.0000239914    -0.0002036831
  185  C 13  Y     -0.0000430507    -0.0001024056    -0.0000069520    -0.0000203751     0.0000135674
  186  C 13  Z     -0.0000033163    -0.0000052480     0.0000066956     0.0000011950     0.0000004512
  187  C 13  X     -0.0003694692     0.0013566248     0.0015832206     0.0003002201     0.0022817726
  188  C 13  Y      0.0009168416    -0.0018032989     0.0013035659    -0.0003509796     0.0021380221
  189  C 13  Z      0.0000744910    -0.0003132833     0.0000857655     0.0000997770     0.0001814134
  190  C 13 XX     -0.0000257227    -0.0000850171    -0.0000280536    -0.0000105776     0.0002387789
  191  C 13 YY      0.0000134619    -0.0000417396    -0.0000209918    -0.0000090963     0.0002861752
  192  C 13 ZZ     -0.0000687012    -0.0000532367    -0.0000110251    -0.0000044758    -0.0001885013
  193  C 13 XY     -0.0000096030     0.0000930182    -0.0000237468     0.0000155695    -0.0001018536
  194  C 13 XZ     -0.0000016423     0.0000290065    -0.0000017943    -0.0000122997    -0.0000108567
  195  C 13 YZ      0.0000062366    -0.0000107394     0.0000008844     0.0000075719     0.0000341576
  196  C 14  S     -0.0000219839    -0.0000063588    -0.0001575843     0.0000056752    -0.0005723596
  197  C 14  S     -0.0000974821    -0.0001337471    -0.0001285963     0.0000046191    -0.0004857059
  198  C 14  S     -0.0007758803     0.0009851955    -0.0014206583     0.0000951213    -0.0044356127
  199  C 14  X      0.0000556353     0.0000202795     0.0000489332    -0.0000049531     0.0002067268
  200  C 14  Y     -0.0000230200    -0.0000911496     0.0000342933    -0.0000146714    -0.0001598268
  201  C 14  Z      0.0000015035    -0.0000274677    -0.0000010125     0.0000098311    -0.0000047893
  202  C 14  X     -0.0004356165    -0.0003930853     0.0002816585     0.0000968757     0.0000707177
  203  C 14  Y     -0.0005235868     0.0007371587     0.0002859036     0.0001159188    -0.0005248270
  204  C 14  Z     -0.0000543794     0.0001579089     0.0000114753    -0.0000478324    -0.0000145738
  205  C 14 XX     -0.0000098855    -0.0000091368    -0.0000357023     0.0000008631    -0.0001096247
  206  C 14 YY     -0.0000189520    -0.0000193136    -0.0000074231    -0.0000020268    -0.0001294774
  207  C 14 ZZ     -0.0000530537    -0.0000811802     0.0000074563    -0.0000030847    -0.0002084394
  208  C 14 XY      0.0000058277     0.0000138850     0.0000007873     0.0000015081    -0.0000712457
  209  C 14 XZ      0.0000013948    -0.0000113724    -0.0000024534     0.0000062423     0.0000013254
  210  C 14 YZ      0.0000006697     0.0000030910    -0.0000026275     0.0000019685     0.0000110643
  211  C 15  S     -0.0000017614     0.0000433844    -0.0001195612     0.0000208064     0.0011259919
  212  C 15  S     -0.0000845184    -0.0002389229     0.0000638897    -0.0000357852    -0.0006345537
  213  C 15  S     -0.0014458593    -0.0003456687    -0.0041107126     0.0007331579    -0.0009662391
  214  C 15  X      0.0000515038     0.0000491532     0.0000430383    -0.0000096720    -0.0000228888
  215  C 15  Y     -0.0000065775     0.0000354381    -0.0000582372     0.0000202529     0.0001800004
  216  C 15  Z     -0.0000020201    -0.0000203375    -0.0000177883     0.0000174462     0.0000293449
  217  C 15  X      0.0002771375    -0.0009176555     0.0018091594    -0.0003555811    -0.0014555607
  218  C 15  Y     -0.0015368356     0.0000507619    -0.0012777800     0.0003593287    -0.0034574487
  219  C 15  Z     -0.0000467864    -0.0000188142    -0.0000337621     0.0000184836    -0.0003127004
  220  C 15 XX     -0.0000187910     0.0000353120    -0.0000849870     0.0000145202     0.0003079993
  221  C 15 YY     -0.0000265976    -0.0000355778    -0.0000459837     0.0000130189     0.0001722062
  222  C 15 ZZ     -0.0000394610    -0.0001232544     0.0000670139    -0.0000192618    -0.0001884323
  223  C 15 XY      0.0000390206    -0.0000181004     0.0000929031    -0.0000244052    -0.0000744039
  224  C 15 XZ     -0.0000015261    -0.0000077977     0.0000019486     0.0000025723     0.0000129007
  225  C 15 YZ      0.0000041512    -0.0000008239    -0.0000103788     0.0000069611     0.0000242965
  226  H 16  S      0.0001190869     0.0007449042    -0.0024768667     0.0004725511    -0.0008523640
  227  H 16  S      0.0005239829    -0.0015856939     0.0070053104     0.0017522046    -0.0007664319
  228  H 17  S      0.0003603839     0.0034263707     0.0002278291    -0.0003193482    -0.0002191961
  229  H 17  S      0.0011553821    -0.0056132758    -0.0031503891    -0.0004985250    -0.0001418128
  230  H 18  S     -0.0000854909    -0.0001673703     0.0002428571    -0.0003360469    -0.0000748222
  231  H 18  S     -0.0024878642     0.0002722085     0.0009146350    -0.0006220766    -0.0001418796
  232  H 19  S     -0.0024862320    -0.0001202588    -0.0000614816     0.0004721691     0.0001727148
  233  H 19  S      0.0074737342    -0.0006712197     0.0000396154     0.0014966062     0.0006703998
  234  H 20  S     -0.0003069043     0.0005261776    -0.0003655772     0.0009476744    -0.0003572890
  235  H 20  S      0.0002533650     0.0003543356     0.0002352817    -0.0089853079    -0.0006474073
  236  H 21  S     -0.0004299571    -0.0000964077    -0.0004878126     0.0009046232     0.0004293922
  237  H 21  S     -0.0001857657    -0.0006773513    -0.0000279897    -0.0089524274     0.0007133056
  238  H 22  S      0.0002661478     0.0002075730     0.0002729871    -0.0001032840    -0.0000115571
  239  H 22  S     -0.0001450587     0.0011940952    -0.0004609186     0.0006412407    -0.0007573658
  240  H 23  S      0.0000956050     0.0006236564    -0.0000493396     0.0001339363    -0.0001771754
  241  H 23  S      0.0001732788     0.0013001333    -0.0002827937     0.0000502032    -0.0006719631
  242  H 24  S      0.0001008012    -0.0000141263     0.0001854163    -0.0000046668     0.0004911551
  243  H 24  S      0.0003151696     0.0001646307     0.0003235870     0.0000319633     0.0011542947
  244  H 25  S      0.0000371763     0.0000814710     0.0000653070    -0.0000055340     0.0001699953
  245  H 25  S      0.0001283227     0.0002296401     0.0000776054     0.0000005853     0.0004887315
  246  H 26  S      0.0000874305     0.0001425098    -0.0000166257     0.0000137295     0.0005039034
  247  H 26  S      0.0003577587     0.0004221289    -0.0000168335    -0.0000381687     0.0012187195

                         11               12               13               14               15
                  -10.5803646998   -10.5785549342   -10.5781611793   -10.5760692805   -10.5700895866
    1  C  1  S     -0.0002497179    -0.0001403111     0.0001903872    -0.0001368087     0.0002398404
    2  C  1  S     -0.0001208118     0.0000801987     0.0000803877     0.0013993622    -0.0004037139
    3  C  1  S      0.0051758117     0.0005421087     0.0120455044    -0.0048439500     0.0009193663
    4  C  1  X      0.0002799922     0.0001102812    -0.0001728055    -0.0005793439    -0.0002716937
    5  C  1  Y     -0.0002697037    -0.0000715463     0.0003902681     0.0000812035     0.0000584061
    6  C  1  Z     -0.0000597672    -0.0000092499     0.0001724608     0.0001636659    -0.0000112258
    7  C  1  X     -0.0075040952    -0.0012922387     0.0047974930     0.0216679994     0.0023935601
    8  C  1  Y      0.0029127560     0.0021696102    -0.0178856667    -0.0062803942    -0.0022951869
    9  C  1  Z     -0.0004218702    -0.0003970368    -0.0024805231    -0.0008226876     0.0003665530
   10  C  1 XX     -0.0000714709     0.0000870759    -0.0003187289     0.0000732185    -0.0001439397
   11  C  1 YY      0.0001422505    -0.0000071792     0.0000755300    -0.0002587751     0.0000581423
   12  C  1 ZZ      0.0000487477     0.0000304372    -0.0000800460     0.0002366217    -0.0001146983
   13  C  1 XY      0.0000226347     0.0000024843    -0.0000313824     0.0000084529    -0.0000693944
   14  C  1 XZ      0.0000208738     0.0000173797     0.0000524436    -0.0000143578    -0.0000477989
   15  C  1 YZ     -0.0000196388    -0.0000270133     0.0001245657    -0.0000439531     0.0000171787
   16  C  2  S      0.0000279452    -0.0000136051    -0.0000038620     0.0000195508    -0.0000101815
   17  C  2  S      0.0002305990     0.0001205710    -0.0006614895    -0.0003330355     0.0000687096
   18  C  2  S      0.0009686505    -0.0007441701     0.0067591129    -0.0043757481    -0.0020061695
   19  C  2  X     -0.0001046315    -0.0000269176     0.0002919158     0.0002160771     0.0000646890
   20  C  2  Y      0.0000087851     0.0000197024    -0.0001475702     0.0001318989    -0.0000469316
   21  C  2  Z      0.0000691285     0.0000463308    -0.0001755837    -0.0000749964    -0.0000616048
   22  C  2  X      0.0050134901     0.0013887741    -0.0058603092    -0.0115198344    -0.0029034880
   23  C  2  Y      0.0034944441     0.0009614757    -0.0038651707    -0.0077798185    -0.0008110691
   24  C  2  Z     -0.0046525555    -0.0020569477     0.0096136462     0.0073600997     0.0028594865
   25  C  2 XX      0.0000438703     0.0000282142    -0.0000016166    -0.0000635231    -0.0000298976
   26  C  2 YY     -0.0000591056    -0.0000051896    -0.0000286846     0.0000274586     0.0000291778
   27  C  2 ZZ      0.0000426482     0.0000002972     0.0000343077    -0.0001418835     0.0000259363
   28  C  2 XY     -0.0000194371     0.0000172253    -0.0000892535     0.0001597660     0.0000029056
   29  C  2 XZ     -0.0000074296     0.0000058361    -0.0000118475     0.0000349974     0.0000209506
   30  C  2 YZ      0.0000168602     0.0000083915    -0.0001012315    -0.0000290131     0.0000275286
   31  C  3  S      0.0002975471     0.0000873264     0.0001992730    -0.0003999996    -0.0001259927
   32  C  3  S     -0.0005713045    -0.0001715584    -0.0003987369     0.0009170210     0.0003594076
   33  C  3  S      0.0010306486     0.0008360561     0.0104243697     0.0025043700    -0.0023896099
   34  C  3  X     -0.0001163303    -0.0000439447    -0.0000163022     0.0002734527     0.0000627985
   35  C  3  Y     -0.0000108643    -0.0000079607     0.0000474646     0.0000098457     0.0000261376
   36  C  3  Z      0.0001274188     0.0000357603    -0.0001185613    -0.0003606928    -0.0000684431
   37  C  3  X     -0.0004054018     0.0001483959    -0.0004530113     0.0016780765    -0.0002350585
   38  C  3  Y     -0.0003134279    -0.0002923865     0.0020553972     0.0006386284    -0.0000202397
   39  C  3  Z      0.0000864477    -0.0001627491    -0.0045007323     0.0004089694     0.0006535290
   40  C  3 XX     -0.0000871928    -0.0000261937    -0.0001071848     0.0000371355     0.0000590334
   41  C  3 YY     -0.0000890239    -0.0000178110    -0.0001720901     0.0002549926     0.0000649480
   42  C  3 ZZ     -0.0001227322    -0.0000212345     0.0000492813     0.0001028705     0.0000649647
   43  C  3 XY     -0.0000392814    -0.0000232254     0.0001386109    -0.0000100929     0.0000281855
   44  C  3 XZ      0.0000472611     0.0000045697    -0.0000253264    -0.0001412944    -0.0000138226
   45  C  3 YZ      0.0000166962     0.0000147684    -0.0000939460     0.0000238326    -0.0000087838
   46  C  4  S     -0.0000509452    -0.0000187266    -0.0002840350    -0.0006583425    -0.0000095585
   47  C  4  S     -0.0000898275     0.0000090074     0.0012494494     0.0005140062    -0.0000351754
   48  C  4  S     -0.0060125700    -0.0006114519    -0.0145590292     0.0156962021     0.0019080287
   49  C  4  X     -0.0001167317     0.0000040119     0.0000314686     0.0004318340     0.0000346534
   50  C  4  Y     -0.0000422980    -0.0000191069     0.0001190694    -0.0001386582    -0.0000047294
   51  C  4  Z     -0.0000236197    -0.0000122229     0.0000491559    -0.0000556533     0.0000296053
   52  C  4  X     -0.0024332849    -0.0004394767    -0.0047409083     0.0069118690     0.0007923921
   53  C  4  Y     -0.0007052714    -0.0000774749    -0.0012636966     0.0044745105     0.0005585647
   54  C  4  Z     -0.0005266609    -0.0002719954    -0.0019395732     0.0014790290     0.0005185394
   55  C  4 XX     -0.0001050342    -0.0000277366     0.0000703707     0.0003191371     0.0000506035
   56  C  4 YY      0.0000210456     0.0000215973     0.0001641437     0.0000899422    -0.0000267178
   57  C  4 ZZ      0.0000005178     0.0000046750     0.0001917991     0.0001039057    -0.0000049689
   58  C  4 XY     -0.0000508126    -0.0000270392     0.0001213326    -0.0000025647     0.0000261205
   59  C  4 XZ     -0.0000320073    -0.0000181377    -0.0000235167     0.0000933198     0.0000226185
   60  C  4 YZ      0.0000015224    -0.0000089255    -0.0000048253    -0.0000446556     0.0000023787
   61  C  5  S     -0.0000527465    -0.0000400348     0.0001248325     0.0000911653     0.0000571661
   62  C  5  S      0.0003149818     0.0001813030    -0.0006129272    -0.0003154385    -0.0002696229
   63  C  5  S      0.0018244065    -0.0005497105     0.0039362990    -0.0108342411     0.0000524114
   64  C  5  X      0.0000784330     0.0000414275    -0.0002165752    -0.0001241564    -0.0000551793
   65  C  5  Y     -0.0000037253    -0.0000066932    -0.0001410181     0.0000005414     0.0000163406
   66  C  5  Z      0.0000488753     0.0000100811     0.0000361152    -0.0001247669    -0.0000289989
   67  C  5  X      0.0007224246    -0.0000805648     0.0009880347    -0.0035752623     0.0000106144
   68  C  5  Y     -0.0002318265    -0.0000291288    -0.0001461887     0.0004260910     0.0000028142
   69  C  5  Z      0.0002394480    -0.0001906529     0.0013341426    -0.0028293301    -0.0000705127
   70  C  5 XX      0.0000550338     0.0000261245    -0.0001168689    -0.0000867645    -0.0000333129
   71  C  5 YY      0.0000248409     0.0000161009    -0.0000423394    -0.0000304863    -0.0000381903
   72  C  5 ZZ      0.0000353246     0.0000214315    -0.0000572829    -0.0000796391    -0.0000391714
   73  C  5 XY      0.0000082030    -0.0000076997    -0.0000197307    -0.0000390098    -0.0000088359
   74  C  5 XZ      0.0000137673     0.0000031505     0.0000100996    -0.0000305141    -0.0000109302
   75  C  5 YZ      0.0000051542     0.0000045782    -0.0000123790     0.0000051561     0.0000014307
   76  C  6  S     -0.0000588886     0.0000172810     0.0001195363     0.0002531101     0.0000080004
   77  C  6  S      0.0002294395    -0.0000303595    -0.0001399777    -0.0010581109    -0.0000860652
   78  C  6  S      0.0012995587     0.0019716930    -0.0077844249     0.0060811329    -0.0017912894
   79  C  6  X      0.0000651028     0.0000140188    -0.0001146688    -0.0001721336    -0.0000256740
   80  C  6  Y     -0.0000784956    -0.0000261724     0.0001978683     0.0001694749     0.0000431805
   81  C  6  Z     -0.0000336962    -0.0000235477     0.0001206608     0.0000344178     0.0000337791
   82  C  6  X      0.0001771926     0.0003302214    -0.0017374703     0.0003991179    -0.0003418779
   83  C  6  Y     -0.0008681048    -0.0007398723     0.0026610748    -0.0013540761     0.0006464814
   84  C  6  Z      0.0001667436     0.0000545952     0.0008689036    -0.0002000749    -0.0000762791
   85  C  6 XX      0.0000198322    -0.0000033223    -0.0000777101    -0.0001197649    -0.0000051294
   86  C  6 YY      0.0000508712     0.0000050155    -0.0000805764    -0.0001650229    -0.0000144561
   87  C  6 ZZ      0.0000222333    -0.0000021125    -0.0000192971    -0.0000943609    -0.0000209407
   88  C  6 XY     -0.0000317506    -0.0000234348     0.0001217108     0.0000145808     0.0000219518
   89  C  6 XZ      0.0000141710     0.0000027968    -0.0000100662    -0.0000352310     0.0000019281
   90  C  6 YZ      0.0000120825     0.0000073842    -0.0000338796     0.0000003349    -0.0000057721
   91  C  7  S     -0.0000062836     0.0000020718     0.0001324712    -0.0001890952    -0.0000321894
   92  C  7  S      0.0000087449     0.0000359044    -0.0001530535     0.0004078843    -0.0000322249
   93  C  7  S     -0.0007972382    -0.0007596725    -0.0010674738    -0.0041093959     0.0012263088
   94  C  7  X     -0.0000027265     0.0000077605    -0.0000644642     0.0000302425    -0.0000037468
   95  C  7  Y     -0.0000018333    -0.0000093821     0.0001255845    -0.0000379515    -0.0000129338
   96  C  7  Z      0.0000144708     0.0000151350     0.0000037185     0.0000128989    -0.0000174751
   97  C  7  X     -0.0000050401    -0.0001958343     0.0005421549    -0.0006053197     0.0002911620
   98  C  7  Y      0.0001562146     0.0000086611     0.0007799109     0.0005445602    -0.0001870576
   99  C  7  Z      0.0001983599     0.0003312211    -0.0000650716     0.0012376791    -0.0004094031
  100  C  7 XX     -0.0000021150     0.0000049903    -0.0000549791     0.0000883306     0.0000012120
  101  C  7 YY      0.0000071614     0.0000071695     0.0000025910    -0.0000092434    -0.0000068682
  102  C  7 ZZ     -0.0000000340    -0.0000096137     0.0000121304     0.0000002537     0.0000117085
  103  C  7 XY      0.0000138878     0.0000058704    -0.0000012005    -0.0000138884    -0.0000135507
  104  C  7 XZ      0.0000001623    -0.0000014535     0.0000251617    -0.0000111793     0.0000014014
  105  C  7 YZ     -0.0000015007    -0.0000079659    -0.0000169891    -0.0000310658     0.0000147017
  106  C  8  S     -0.0000679117    -0.0000149287    -0.0002877560     0.0001784104     0.0001069839
  107  C  8  S      0.0002220817     0.0000658253     0.0000607334    -0.0004170538    -0.0001424651
  108  C  8  S     -0.0042252465    -0.0013434522     0.0041216286     0.0093862384     0.0036599484
  109  C  8  X      0.0000278842     0.0000211001    -0.0000604099    -0.0000542035    -0.0000746192
  110  C  8  Y      0.0000214240     0.0000257330    -0.0002995330     0.0000463079     0.0000707811
  111  C  8  Z     -0.0000396657     0.0000105674     0.0000462665     0.0001116130    -0.0000262374
  112  C  8  X      0.0038841656     0.0011275785    -0.0042770969    -0.0073789179    -0.0015900940
  113  C  8  Y      0.0022574041     0.0006568662    -0.0016646934    -0.0044751569    -0.0017179721
  114  C  8  Z     -0.0041784109    -0.0011623841     0.0036798712     0.0087068649     0.0021122803
  115  C  8 XX      0.0000158730    -0.0000094028     0.0000890156    -0.0000523664    -0.0000006921
  116  C  8 YY      0.0000274413     0.0000034300     0.0000920281    -0.0001011523    -0.0000188315
  117  C  8 ZZ     -0.0000056479     0.0000100891     0.0000409532     0.0000750429    -0.0000199573
  118  C  8 XY     -0.0000159432    -0.0000098273     0.0000463083     0.0000176275     0.0000246396
  119  C  8 XZ      0.0000337550     0.0000072366     0.0000327871    -0.0000841350    -0.0000466320
  120  C  8 YZ      0.0000139065     0.0000131815    -0.0000397913    -0.0000160880    -0.0000415501
  121  N  9  S     -0.0000033627    -0.0000010982     0.0000068850     0.0000050634    -0.0000014379
  122  N  9  S      0.0001582692     0.0000441864    -0.0002355778    -0.0002639515     0.0000127658
  123  N  9  S     -0.0038051311    -0.0010367836     0.0039573440     0.0071013065     0.0010590446
  124  N  9  X      0.0000190311     0.0000012208     0.0000299404    -0.0000473321    -0.0000205360
  125  N  9  Y      0.0000116001     0.0000049186    -0.0000604700    -0.0000248420     0.0000130116
  126  N  9  Z     -0.0000127833    -0.0000091385     0.0000802433     0.0000035596    -0.0000016664
  127  N  9  X      0.0006217965     0.0001467993    -0.0003314810    -0.0012413803    -0.0002511336
  128  N  9  Y      0.0004334399     0.0001222074    -0.0007579372    -0.0007918221     0.0001096917
  129  N  9  Z     -0.0006203729    -0.0001815346     0.0008929770     0.0009893207     0.0000686324
  130  N  9 XX      0.0000322449     0.0000100439    -0.0001041892    -0.0000394140     0.0000260566
  131  N  9 YY      0.0000326578     0.0000095330    -0.0000558036    -0.0000510676     0.0000066019
  132  N  9 ZZ      0.0000326787     0.0000112199    -0.0000613203    -0.0000585221    -0.0000002730
  133  N  9 XY     -0.0000068113    -0.0000018630     0.0000198775     0.0000054677    -0.0000149976
  134  N  9 XZ      0.0000037437    -0.0000013597     0.0000114917    -0.0000007979     0.0000056910
  135  N  9 YZ      0.0000068093     0.0000032825    -0.0000503347    -0.0000012518     0.0000220143
  136  C 10  S     -0.0035736570    -0.0002998919     0.0294625323     0.0212106937    -0.0000752418
  137  C 10  S     -0.0005132089    -0.0003479077     0.0026439416     0.0018190978     0.0002587642
  138  C 10  S     -0.0012701581    -0.0009122987    -0.0277922749    -0.0250011454     0.0042173901
  139  C 10  X     -0.0003520758    -0.0002041296     0.0011691052    -0.0000675395    -0.0002688145
  140  C 10  Y     -0.0001080624     0.0001535728     0.0003410236    -0.0013616231    -0.0003311571
  141  C 10  Z     -0.0000126338     0.0000169701     0.0000748220    -0.0001130645    -0.0000439628
  142  C 10  X      0.0038820270    -0.0023491949     0.0204099989    -0.0017959715     0.0052499221
  143  C 10  Y      0.0079267032    -0.0013715130     0.0045314413    -0.0188756739     0.0033244757
  144  C 10  Z      0.0007951321     0.0000450263     0.0002218474    -0.0013651260     0.0000506516
  145  C 10 XX      0.0003008568    -0.0002437398     0.0020279644     0.0001242576    -0.0004422102
  146  C 10 YY      0.0001387009    -0.0001406856     0.0003668404     0.0023766206    -0.0002996875
  147  C 10 ZZ     -0.0000078779    -0.0000863690     0.0000492411     0.0000090009     0.0000017078
  148  C 10 XY     -0.0000940208    -0.0001458995     0.0009917497     0.0006539527    -0.0000099849
  149  C 10 XZ     -0.0000151499    -0.0000218588     0.0000765466     0.0000388534     0.0000009361
  150  C 10 YZ      0.0000241922     0.0000043760     0.0000464123     0.0001742629    -0.0000422366
  151  C 11  S     -0.0067589526     0.0595057602    -0.9866428210    -0.0035107657     0.0410315427
  152  C 11  S     -0.0009119109     0.0020865277    -0.0409694705     0.0003466140     0.0030883907
  153  C 11  S     -0.0069044455    -0.0034868031     0.0188231932     0.0134397152    -0.0199056195
  154  C 11  X      0.0001743109     0.0001796900     0.0008543892     0.0000792890     0.0013618843
  155  C 11  Y      0.0001213301    -0.0001414612     0.0010052333     0.0001598290    -0.0012962530
  156  C 11  Z     -0.0000042911    -0.0000090930     0.0000777425     0.0000242683    -0.0001120091
  157  C 11  X      0.0006465440    -0.0047023002     0.0040475846    -0.0077964733     0.0033364313
  158  C 11  Y     -0.0006055869    -0.0001709345     0.0019295125     0.0024979457     0.0021693728
  159  C 11  Z     -0.0000636961    -0.0000340530     0.0001392232     0.0001340212     0.0002856874
  160  C 11 XX     -0.0002336157     0.0003816794    -0.0020328736    -0.0000890323     0.0015001716
  161  C 11 YY     -0.0000006394     0.0002521269    -0.0007874507    -0.0002794226     0.0009819269
  162  C 11 ZZ     -0.0001262680    -0.0000813212     0.0011388236     0.0000747376    -0.0000405796
  163  C 11 XY      0.0000741624    -0.0000572429     0.0001473255    -0.0002297094    -0.0010901898
  164  C 11 XZ      0.0000119939    -0.0000014817    -0.0000009223    -0.0000134391    -0.0000700209
  165  C 11 YZ      0.0000154496     0.0000256675    -0.0001327009    -0.0000325356     0.0000656088
  166  C 12  S      0.0770541209    -0.0242680382     0.0019848828    -0.9860987687    -0.0023224084
  167  C 12  S      0.0018475821    -0.0011997941     0.0006018392    -0.0414977305     0.0003442488
  168  C 12  S      0.0152908562    -0.0084153002     0.0123400606     0.0230441435     0.0035080933
  169  C 12  X     -0.0013639411     0.0004260062    -0.0000784483    -0.0010826473     0.0001403535
  170  C 12  Y      0.0012242518    -0.0005377029    -0.0002005811    -0.0008707404     0.0001116553
  171  C 12  Z      0.0000580197    -0.0000265870     0.0000319268    -0.0000890337     0.0000041707
  172  C 12  X      0.0009157565    -0.0006046365    -0.0048678979    -0.0000716592    -0.0008566271
  173  C 12  Y      0.0051950159     0.0030241748     0.0088234352    -0.0055453206     0.0002273470
  174  C 12  Z      0.0002725148     0.0001474683     0.0004014093    -0.0002563396     0.0000701493
  175  C 12 XX     -0.0011170378     0.0005147832    -0.0001971197    -0.0008595143     0.0000890303
  176  C 12 YY     -0.0008814425     0.0004188636    -0.0000769223    -0.0020044394     0.0002482613
  177  C 12 ZZ     -0.0000820596    -0.0000035877     0.0000791495     0.0012389974     0.0001218687
  178  C 12 XY      0.0010544206    -0.0002596710    -0.0003018865     0.0004902413    -0.0001014140
  179  C 12 XZ      0.0000429526    -0.0000200359    -0.0000051386    -0.0000028549     0.0000013840
  180  C 12 YZ     -0.0000433812     0.0000221142    -0.0000050277    -0.0002373098     0.0000116920
  181  C 13  S      0.9662906460    -0.1977567632    -0.0187636668     0.0805283176    -0.0003541547
  182  C 13  S      0.0391132942    -0.0096141514     0.0000780767     0.0046119662     0.0004292677
  183  C 13  S     -0.0288079663     0.0226458188     0.0040939892    -0.0153198035     0.0043345904
  184  C 13  X     -0.0000565428    -0.0018342872    -0.0000210327    -0.0015235689    -0.0003429344
  185  C 13  Y      0.0008451516    -0.0008941332     0.0001928975     0.0014671601    -0.0000281214
  186  C 13  Z      0.0000391064    -0.0000524769    -0.0000010430     0.0000762371    -0.0000024640
  187  C 13  X     -0.0021291180    -0.0006894687    -0.0023178018     0.0008906380     0.0030278352
  188  C 13  Y     -0.0034660236     0.0030397329    -0.0016355760    -0.0003537679    -0.0014636340
  189  C 13  Z     -0.0001747950     0.0001432185    -0.0000458521    -0.0000594587    -0.0001009423
  190  C 13 XX      0.0012037673    -0.0022031967     0.0000342982     0.0016502259    -0.0004181751
  191  C 13 YY      0.0005226063    -0.0005040073     0.0000176019     0.0010125164    -0.0002266819
  192  C 13 ZZ     -0.0011090979     0.0002465998     0.0002961514    -0.0000929107     0.0000467411
  193  C 13 XY     -0.0002527522    -0.0005391167    -0.0000164450    -0.0010966997    -0.0000700323
  194  C 13 XZ      0.0000010870    -0.0000438717    -0.0000025765    -0.0000409216    -0.0000054397
  195  C 13 YZ      0.0001140035    -0.0000540857    -0.0000090451     0.0000578133    -0.0000168887
  196  C 14  S      0.1995996418     0.9669301849     0.0583610646    -0.0082474981     0.0352233486
  197  C 14  S      0.0067549318     0.0400851826     0.0030283635    -0.0000104134     0.0027921924
  198  C 14  S      0.0085340070    -0.0361511470     0.0002701271     0.0056542367    -0.0177823676
  199  C 14  X      0.0016455024    -0.0011283484    -0.0003107638     0.0003861152     0.0002609586
  200  C 14  Y      0.0007249726     0.0007701917    -0.0001186861     0.0002999421     0.0020071288
  201  C 14  Z      0.0000498194     0.0000434195    -0.0000084307     0.0000153954     0.0001109327
  202  C 14  X     -0.0004385454     0.0030362606     0.0020082695    -0.0005163730     0.0014996455
  203  C 14  Y      0.0006387548    -0.0031537999    -0.0000021667    -0.0012852255    -0.0010343150
  204  C 14  Z      0.0000192449    -0.0001535018    -0.0000231737    -0.0000570276    -0.0000138021
  205  C 14 XX     -0.0015541820     0.0013537255    -0.0000159109    -0.0005270791     0.0004167713
  206  C 14 YY     -0.0002974381     0.0012457218    -0.0001978166    -0.0002123126     0.0021848853
  207  C 14 ZZ     -0.0002054151    -0.0012071033     0.0000197520     0.0000825223    -0.0000602139
  208  C 14 XY     -0.0006155286     0.0007459693     0.0000229423    -0.0001462649     0.0005489762
  209  C 14 XZ     -0.0000399608     0.0000463697     0.0000037642    -0.0000153398     0.0000303646
  210  C 14 YZ     -0.0000071080     0.0001675105    -0.0000132938    -0.0000199709     0.0001514444
  211  C 15  S      0.0063613884     0.0369152171    -0.0387449135     0.0018797865    -0.9882172985
  212  C 15  S     -0.0005869095     0.0002250889    -0.0003985588     0.0009530139    -0.0409066027
  213  C 15  S     -0.0001081032     0.0161131640    -0.0075782738    -0.0002185045     0.0355101150
  214  C 15  X      0.0001146858     0.0004358768    -0.0015660407    -0.0002301104     0.0011595451
  215  C 15  Y      0.0001536819     0.0018396850     0.0014861466    -0.0001672677     0.0006958682
  216  C 15  Z      0.0000128319     0.0001046086     0.0000893651    -0.0000128007     0.0000308156
  217  C 15  X     -0.0026730502    -0.0012121216    -0.0006674199     0.0018746636    -0.0040495460
  218  C 15  Y      0.0024520325     0.0001084022    -0.0006012789     0.0024181484    -0.0025474274
  219  C 15  Z      0.0001364118     0.0000092134    -0.0000235780     0.0001642729    -0.0002100961
  220  C 15 XX      0.0001551014    -0.0003552890     0.0012482635     0.0000710656    -0.0007196469
  221  C 15 YY     -0.0001031933    -0.0022294717     0.0010316872     0.0002346341    -0.0016916144
  222  C 15 ZZ     -0.0000703288    -0.0000154066     0.0000484471     0.0002683540     0.0012061838
  223  C 15 XY     -0.0000422682    -0.0002332578    -0.0011819641     0.0000003728     0.0004110496
  224  C 15 XZ      0.0000010078    -0.0000141936    -0.0000762697    -0.0000055074     0.0000391093
  225  C 15 YZ      0.0000009151    -0.0001430798     0.0000702326    -0.0000019754    -0.0001985041
  226  H 16  S     -0.0000530979    -0.0000770086     0.0000509354     0.0000464553     0.0000614167
  227  H 16  S     -0.0004289596    -0.0001085190     0.0005362411    -0.0007882681     0.0001220275
  228  H 17  S      0.0001142662     0.0000196285     0.0001977719     0.0002095338     0.0000421901
  229  H 17  S     -0.0001334899    -0.0002026700     0.0005557076     0.0021458235     0.0001679665
  230  H 18  S      0.0000010203    -0.0000030209     0.0000590788    -0.0001176218    -0.0000113422
  231  H 18  S      0.0000048058     0.0000120975     0.0000695793    -0.0002340011    -0.0000387173
  232  H 19  S      0.0000531757     0.0000049058     0.0000777364    -0.0000684774    -0.0000151417
  233  H 19  S      0.0001749708     0.0000295121    -0.0000125442    -0.0003838281     0.0000001808
  234  H 20  S      0.0000221730    -0.0000165262     0.0001449133     0.0000296844     0.0000184653
  235  H 20  S      0.0000249041    -0.0000290499     0.0001673828     0.0001519707     0.0000326517
  236  H 21  S      0.0000062893     0.0000510693    -0.0001376067     0.0001899148    -0.0000690844
  237  H 21  S      0.0000470862     0.0000288254    -0.0000018093     0.0001931912    -0.0000540190
  238  H 22  S      0.0003607469     0.0001691683     0.0022441501    -0.0005482299     0.0001205573
  239  H 22  S      0.0010172127     0.0011453520    -0.0074676669    -0.0023430576     0.0017089213
  240  H 23  S     -0.0003446318     0.0005034582    -0.0006734183     0.0023921570    -0.0002150961
  241  H 23  S     -0.0006314838     0.0013295258    -0.0020741303    -0.0085992285    -0.0007759599
  242  H 24  S     -0.0028700790     0.0004325846    -0.0004443074     0.0000855660    -0.0004050564
  243  H 24  S      0.0061326631    -0.0029259805    -0.0012958802     0.0024344076    -0.0008395594
  244  H 25  S     -0.0007631995    -0.0027388527    -0.0005732089    -0.0003481445     0.0001425944
  245  H 25  S     -0.0002557579     0.0069790723    -0.0003658840    -0.0009858614     0.0019935313
  246  H 26  S      0.0003708186    -0.0004576450     0.0003976515    -0.0004370390     0.0028629438
  247  H 26  S      0.0005550622    -0.0017693487     0.0012548603    -0.0008435210    -0.0068267290

                         16               17               18               19               20
                   -1.0687462976    -0.9849846831    -0.9402099215    -0.8976464653    -0.8421024194
    1  C  1  S      0.1069019839    -0.0181927577    -0.0466304051    -0.0956923061     0.0659201741
    2  C  1  S     -0.2031739507     0.0350533355     0.0885092478     0.1979502856    -0.1309846457
    3  C  1  S     -0.0164487398     0.0034374139     0.0500264001    -0.0273280516    -0.0501790380
    4  C  1  X      0.0775639780    -0.0206387763     0.0215685120    -0.0783095737    -0.0446992290
    5  C  1  Y     -0.0392965342    -0.0018264117    -0.0368155212    -0.0382933611     0.0175932778
    6  C  1  Z     -0.0063649875     0.0107260502     0.0074824106     0.0593955614     0.0557516531
    7  C  1  X      0.0000416866     0.0475738881     0.0388077084     0.0596873479     0.0342716473
    8  C  1  Y     -0.0025477997    -0.0388001630    -0.0422934088    -0.0777619635    -0.0279780834
    9  C  1  Z      0.0057020616    -0.0047418864     0.0024652521     0.0137012023     0.0123980214
   10  C  1 XX     -0.0175320169     0.0037579065     0.0074860919     0.0189659588    -0.0101272041
   11  C  1 YY     -0.0112951809     0.0006230450     0.0042628016     0.0043049702    -0.0103662106
   12  C  1 ZZ     -0.0064385795     0.0014079925     0.0025525403     0.0096514080    -0.0038183631
   13  C  1 XY      0.0072086116    -0.0007156627    -0.0022660353     0.0006429210     0.0035805186
   14  C  1 XZ      0.0024816491    -0.0010596415    -0.0019345571    -0.0071729511    -0.0031725121
   15  C  1 YZ      0.0023176113     0.0004825224     0.0001831469     0.0016801003     0.0045272868
   16  C  2  S      0.1143344217     0.0231825307     0.0243176931     0.0954589191     0.0780941021
   17  C  2  S     -0.2172380422    -0.0482358387    -0.0483922210    -0.1965188611    -0.1605627410
   18  C  2  S     -0.0209022327    -0.1985331379    -0.0241173957    -0.0358280402    -0.0610974728
   19  C  2  X      0.0728342775    -0.0252610845     0.0320948265     0.0777598761    -0.0016396041
   20  C  2  Y      0.0217794569    -0.0210484210    -0.0192033715    -0.0686561265     0.0260462110
   21  C  2  Z     -0.0370049105     0.0283518603    -0.0035765945     0.0069204324     0.0328221897
   22  C  2  X      0.0151191359    -0.0982544493    -0.0139481914    -0.0566835464    -0.0375288247
   23  C  2  Y      0.0121699979    -0.0699695417    -0.0229358836    -0.0794626346    -0.0123696952
   24  C  2  Z     -0.0117909922     0.1157521301     0.0261610822     0.0841029412     0.0412378401
   25  C  2 XX     -0.0172526751    -0.0034479971    -0.0053722245    -0.0190781408    -0.0127521239
   26  C  2 YY     -0.0111029295    -0.0013279684    -0.0007021265    -0.0057183538    -0.0107347939
   27  C  2 ZZ     -0.0099371819    -0.0030910281    -0.0019907039    -0.0077545406    -0.0056248474
   28  C  2 XY     -0.0024699769    -0.0007687630     0.0004804890     0.0043588924    -0.0015059024
   29  C  2 XZ      0.0078421906     0.0025666589     0.0017844469     0.0044400436     0.0009808494
   30  C  2 YZ      0.0048998380     0.0013783838    -0.0008985020    -0.0027839759     0.0038494638
   31  C  3  S      0.0906146501    -0.0238226983    -0.0143031816    -0.1151708529    -0.0846497050
   32  C  3  S     -0.1655705111     0.0500061237     0.0311612606     0.2323589206     0.1638202592
   33  C  3  S     -0.0593819166     0.0080019645    -0.0005682214     0.0782393547     0.1080941933
   34  C  3  X     -0.0058291963     0.0011076704     0.0108252681     0.0151424174    -0.0258442234
   35  C  3  Y     -0.0164449926     0.0010379065    -0.0165239427    -0.0376249073     0.0687275620
   36  C  3  Z      0.0758839716    -0.0184988945    -0.0127759472    -0.0794861815     0.0204554631
   37  C  3  X     -0.0012356968     0.0033842804     0.0020850796     0.0065713346    -0.0101626466
   38  C  3  Y     -0.0135065361    -0.0029410960    -0.0033109983     0.0002525041     0.0512209048
   39  C  3  Z      0.0234195828    -0.0027624201    -0.0027474843    -0.0213994803    -0.0023829259
   40  C  3 XX     -0.0023964041     0.0016525611     0.0019051137     0.0080897773     0.0039153041
   41  C  3 YY     -0.0096628709     0.0029214513     0.0006214855     0.0113852636     0.0184533898
   42  C  3 ZZ     -0.0172854486     0.0048073765     0.0029746946     0.0217788074     0.0096524392
   43  C  3 XY      0.0010347838    -0.0002508470    -0.0001610767    -0.0008221521    -0.0018160492
   44  C  3 XZ      0.0013051706    -0.0002415438    -0.0012578392    -0.0023084800     0.0013129093
   45  C  3 YZ      0.0032687714    -0.0000406722     0.0011792795     0.0030363542    -0.0012913691
   46  C  4  S      0.1027159608    -0.0227117139    -0.0098455779    -0.0910939394     0.0049982486
   47  C  4  S     -0.1926119725     0.0461785754     0.0220212509     0.1868111099    -0.0114363966
   48  C  4  S     -0.0258262460     0.0181491823     0.0006230736     0.0397997446     0.0141550708
   49  C  4  X     -0.0656516099     0.0147335023     0.0176027779     0.0758357197    -0.0205271795
   50  C  4  Y     -0.0621537859     0.0083760999    -0.0137425750    -0.0135256643     0.0043016695
   51  C  4  Z     -0.0196700476     0.0104496573     0.0111811461     0.0712307292     0.0489809098
   52  C  4  X     -0.0067441414     0.0042572003     0.0022730183     0.0147207087     0.0045175416
   53  C  4  Y     -0.0060391621    -0.0002852008    -0.0077029714    -0.0199971885     0.0030207866
   54  C  4  Z      0.0020434190     0.0035346750     0.0038871476     0.0149130300     0.0127789331
   55  C  4 XX     -0.0122329714     0.0032240883     0.0033414751     0.0161483237    -0.0044355858
   56  C  4 YY     -0.0148901915     0.0026058565    -0.0010449859     0.0051688280    -0.0010349510
   57  C  4 ZZ     -0.0071531035     0.0023155527     0.0012318328     0.0114473277     0.0024722307
   58  C  4 XY     -0.0081403327     0.0010196130    -0.0002125784     0.0032899423    -0.0010518988
   59  C  4 XZ     -0.0043419652     0.0016284130     0.0011456907     0.0081125923     0.0030400193
   60  C  4 YZ     -0.0001702714     0.0007102085     0.0007144453     0.0038798889     0.0042342422
   61  C  5  S      0.1068024340    -0.0061703936     0.0320327157     0.0841779216     0.0337142735
   62  C  5  S     -0.2001885642     0.0052031002    -0.0646891135    -0.1745400437    -0.0729680580
   63  C  5  S     -0.0256271652     0.0220257527    -0.0018241828    -0.0273179056    -0.0303211824
   64  C  5  X     -0.0748593212    -0.0017035080    -0.0199596536    -0.0632041976    -0.0419202797
   65  C  5  Y      0.0026146096    -0.0079485509    -0.0180192592    -0.0831262049     0.0091557678
   66  C  5  Z     -0.0586913600     0.0096454617    -0.0130679376    -0.0147921272     0.0246082738
   67  C  5  X     -0.0068977547     0.0034035826     0.0009532388    -0.0071205916    -0.0110409031
   68  C  5  Y      0.0020908806     0.0010070171    -0.0054157370    -0.0249427716     0.0035343240
   69  C  5  Z     -0.0038933529    -0.0013910914     0.0024500330     0.0101558387     0.0018837001
   70  C  5 XX     -0.0140084310    -0.0006244051    -0.0044080569    -0.0145270625    -0.0102356941
   71  C  5 YY     -0.0093333731     0.0005057687    -0.0029439476    -0.0076043453    -0.0039908299
   72  C  5 ZZ     -0.0120092190     0.0008955632    -0.0037757016    -0.0082875538    -0.0001667117
   73  C  5 XY     -0.0001538083    -0.0006110195    -0.0018918143    -0.0072899407     0.0006542080
   74  C  5 XZ     -0.0097940988     0.0006126493    -0.0023446824    -0.0051705849    -0.0014734935
   75  C  5 YZ      0.0022256355    -0.0006717915    -0.0011034063    -0.0057285430     0.0016502940
   76  C  6  S      0.0952811364    -0.0029710951     0.0387120217     0.1123266087    -0.0483274566
   77  C  6  S     -0.1747290228     0.0021941636    -0.0765756845    -0.2274125197     0.0869657496
   78  C  6  S     -0.0514808183    -0.0172286343    -0.0255406462    -0.0715691959     0.0804004894
   79  C  6  X     -0.0158867388    -0.0054310626    -0.0035505429    -0.0177619820    -0.0178240111
   80  C  6  Y      0.0743115082    -0.0063390222     0.0203040370     0.0422069981    -0.0067218439
   81  C  6  Z      0.0284306323     0.0078302050     0.0160010653     0.0747250616     0.0948284257
   82  C  6  X     -0.0037251540     0.0007779677     0.0005222190    -0.0052091383    -0.0063015306
   83  C  6  Y      0.0214344495     0.0161815547     0.0086496923     0.0203810211    -0.0200249832
   84  C  6  Z     -0.0004776564    -0.0018870957    -0.0016934484     0.0083084733     0.0475104645
   85  C  6 XX     -0.0030603112    -0.0004402247    -0.0022269250    -0.0084320657     0.0009450577
   86  C  6 YY     -0.0175316064     0.0006207736    -0.0060372729    -0.0158300929     0.0073875209
   87  C  6 ZZ     -0.0099202578     0.0001383208    -0.0053370007    -0.0161695485     0.0095200461
   88  C  6 XY      0.0029491473     0.0005925556     0.0006144327     0.0026297957     0.0009847578
   89  C  6 XZ      0.0014494692     0.0003570092     0.0004607979     0.0021818645     0.0012228451
   90  C  6 YZ     -0.0025410002    -0.0005519330    -0.0014807991    -0.0065094653    -0.0075321234
   91  C  7  S      0.0543004985    -0.0113474385     0.0132200710    -0.0017798127    -0.1472153875
   92  C  7  S     -0.0979440754     0.0205557671    -0.0254385481     0.0035022324     0.2930993843
   93  C  7  S      0.0031196017     0.0181559080     0.0052751452     0.0014916321    -0.0254795644
   94  C  7  X     -0.0063921071     0.0005968048     0.0009865741     0.0041026380     0.0007977316
   95  C  7  Y      0.0208051643    -0.0066453324    -0.0048769973    -0.0426461938    -0.0246913577
   96  C  7  Z      0.0402193502    -0.0051902554     0.0116497237     0.0228268028    -0.0270147320
   97  C  7  X     -0.0003863997    -0.0012900934    -0.0000763165    -0.0002541362    -0.0037998455
   98  C  7  Y      0.0001582972    -0.0057744386    -0.0034649645    -0.0127026958     0.0100157005
   99  C  7  Z      0.0007254836    -0.0072144215     0.0000112610     0.0059688735     0.0252563867
  100  C  7 XX     -0.0033940276     0.0008554954    -0.0012338181     0.0002821137     0.0200182128
  101  C  7 YY     -0.0056755841     0.0015512711    -0.0006591907     0.0040527766     0.0186924894
  102  C  7 ZZ     -0.0090626606     0.0014361742    -0.0028818704    -0.0037978305     0.0188151185
  103  C  7 XY      0.0006529560    -0.0002134406    -0.0003444254    -0.0009967197     0.0002866379
  104  C  7 XZ      0.0009766404     0.0001867119     0.0000100758     0.0001358793     0.0003061569
  105  C  7 YZ     -0.0027184906     0.0007916730     0.0002355856     0.0029344691     0.0020389690
  106  C  8  S      0.0329124444     0.1894596245    -0.0017913800     0.0061871110     0.0187529689
  107  C  8  S     -0.0594346631    -0.3683870289     0.0022160031    -0.0126638814    -0.0389349464
  108  C  8  S     -0.0296081073    -0.0010736273     0.0263317865     0.0666653433     0.0273364369
  109  C  8  X      0.0098421687    -0.1247407964     0.0132397102     0.0608688336     0.0525999509
  110  C  8  Y      0.0046067637    -0.0789205269     0.0041137812     0.0266282122     0.0370793620
  111  C  8  Z     -0.0081494184     0.1314251108    -0.0108078179    -0.0557035372    -0.0524469518
  112  C  8  X      0.0109203832    -0.1708309724    -0.0158621171    -0.0394019240    -0.0177293342
  113  C  8  Y      0.0033631839    -0.1037014255    -0.0112263792    -0.0228579609    -0.0102594252
  114  C  8  Z     -0.0094084320     0.1747640396     0.0177852308     0.0424813553     0.0180859502
  115  C  8 XX     -0.0028864830    -0.0193880874    -0.0002233896    -0.0022262207    -0.0028666887
  116  C  8 YY     -0.0010195474    -0.0103091831     0.0002274635     0.0000972289    -0.0021762011
  117  C  8 ZZ     -0.0023191073    -0.0208168920     0.0001832933    -0.0006614445    -0.0019354799
  118  C  8 XY     -0.0014243390    -0.0103860359     0.0002298732     0.0000730131    -0.0012244221
  119  C  8 XZ      0.0026916932     0.0179827857    -0.0001141826     0.0010787338     0.0011253531
  120  C  8 YZ      0.0014894590     0.0115534743    -0.0005328913    -0.0006510849     0.0012075412
  121  N  9  S     -0.0159491056    -0.2239704488     0.0095249759     0.0379898116     0.0279466636
  122  N  9  S     -0.0309176077    -0.4417930252     0.0180055248     0.0733623559     0.0550213463
  123  N  9  S     -0.0112120167     0.0598996379     0.0209556567     0.0635063028     0.0404961299
  124  N  9  X     -0.0103151536    -0.1262554387     0.0043512097     0.0178068633     0.0130911873
  125  N  9  Y     -0.0059323325    -0.0784258594     0.0038790913     0.0135386514     0.0069472897
  126  N  9  Z      0.0102842475     0.1327046378    -0.0054573676    -0.0205556574    -0.0140561123
  127  N  9  X      0.0001195868    -0.0252703153    -0.0026591928    -0.0064680257    -0.0032782308
  128  N  9  Y      0.0013602040    -0.0173374317    -0.0014123513    -0.0052210976    -0.0018322286
  129  N  9  Z     -0.0009268344     0.0281499180     0.0026200918     0.0069075788     0.0040253411
  130  N  9 XX     -0.0014771331    -0.0162065300     0.0004116074     0.0018592840     0.0016252401
  131  N  9 YY     -0.0007542803    -0.0089568385     0.0003018328     0.0012703366     0.0006623971
  132  N  9 ZZ     -0.0014889956    -0.0172560941     0.0005988600     0.0024913555     0.0019864282
  133  N  9 XY     -0.0008219211    -0.0082374590     0.0003819042     0.0015458942     0.0008381999
  134  N  9 XZ      0.0013550391     0.0140410482    -0.0005441465    -0.0022117741    -0.0017239338
  135  N  9 YZ      0.0008410763     0.0087256325    -0.0004644900    -0.0017753711    -0.0009469636
  136  C 10  S      0.0226800662    -0.0049699035    -0.1307977775    -0.0150078171     0.0948511954
  137  C 10  S     -0.0403791636     0.0077331772     0.2453101429     0.0258819879    -0.1868479982
  138  C 10  S     -0.0119291502    -0.0313776703    -0.0031372095    -0.0302032651    -0.0396508254
  139  C 10  X      0.0128773304    -0.0031010652     0.0314290736    -0.0437848293     0.0168623798
  140  C 10  Y     -0.0092083186    -0.0000432006    -0.0348685746     0.0233338214    -0.0163047603
  141  C 10  Z     -0.0011585560     0.0011159974    -0.0004951187     0.0070876115     0.0034410419
  142  C 10  X      0.0040424931     0.0189066847     0.0234927923     0.0100364665     0.0324018326
  143  C 10  Y      0.0072512759    -0.0273010734    -0.0213803483    -0.0257410923    -0.0394893250
  144  C 10  Z     -0.0017429050    -0.0015983435    -0.0022924734    -0.0018155719    -0.0034082302
  145  C 10 XX     -0.0023659722     0.0001712569     0.0180046810     0.0016666050    -0.0134340516
  146  C 10 YY     -0.0019789442     0.0003337389     0.0185105626     0.0002008437    -0.0129928447
  147  C 10 ZZ     -0.0002154459     0.0001314976     0.0039123056     0.0007377178    -0.0047543013
  148  C 10 XY      0.0005669165     0.0002553451     0.0005733497    -0.0008141065    -0.0002998933
  149  C 10 XZ      0.0002582085    -0.0000918605    -0.0002358494    -0.0008209813    -0.0004541529
  150  C 10 YZ     -0.0001604278     0.0001410603     0.0010612834     0.0005097510    -0.0000210889
  151  C 11  S      0.0070548966    -0.0007665679    -0.1083949310     0.0254138904     0.0309864101
  152  C 11  S     -0.0124190855     0.0010575374     0.1978736160    -0.0472134258    -0.0584734580
  153  C 11  S      0.0026847026     0.0044502164     0.0651893135    -0.0094427226    -0.0237630476
  154  C 11  X      0.0058595914    -0.0009842333    -0.0234601082    -0.0169926432     0.0591224413
  155  C 11  Y      0.0010447171    -0.0012936557    -0.0540277195     0.0211886566    -0.0132142012
  156  C 11  Z     -0.0000011195     0.0006006041    -0.0031266882     0.0019220368     0.0002139865
  157  C 11  X      0.0093178790    -0.0015179753    -0.0044197808    -0.0088138696     0.0249718509
  158  C 11  Y     -0.0056285422     0.0027269903    -0.0148589953     0.0132001972     0.0041073260
  159  C 11  Z      0.0005350055    -0.0000823385    -0.0000508363     0.0017401249     0.0006389152
  160  C 11 XX     -0.0014630681     0.0005100312     0.0155637681    -0.0021654711    -0.0062509922
  161  C 11 YY     -0.0007137982    -0.0000669382     0.0156776353    -0.0049344163    -0.0023832975
  162  C 11 ZZ      0.0000287261    -0.0000154794     0.0022047708    -0.0005119266    -0.0011527898
  163  C 11 XY     -0.0003184634    -0.0001186638     0.0005675998     0.0007513305    -0.0037062361
  164  C 11 XZ     -0.0000401241    -0.0000629775    -0.0000131265    -0.0001110547    -0.0003941500
  165  C 11 YZ     -0.0000836496     0.0000911886     0.0008927919    -0.0003404571    -0.0001004212
  166  C 12  S      0.0077559070    -0.0030326205    -0.1147184475     0.0170800193     0.0248131938
  167  C 12  S     -0.0135501242     0.0051734685     0.2104280303    -0.0319786255    -0.0482604085
  168  C 12  S      0.0184887815    -0.0085954631     0.0620132823    -0.0296369450    -0.0346141149
  169  C 12  X     -0.0000848843     0.0000748542     0.0509880763    -0.0268981606     0.0237298908
  170  C 12  Y     -0.0063552303     0.0018942490     0.0338489757     0.0172521251    -0.0591466904
  171  C 12  Z     -0.0004332110     0.0003166372     0.0030852870     0.0019038392    -0.0031565652
  172  C 12  X      0.0102271560    -0.0057242563     0.0122015077    -0.0173765917    -0.0018560115
  173  C 12  Y     -0.0039298165    -0.0062448723     0.0075690651     0.0003355307    -0.0302956594
  174  C 12  Z      0.0001277927    -0.0007387504     0.0012223026    -0.0007632903    -0.0010436804
  175  C 12 XX     -0.0006768174     0.0002742427     0.0167890265    -0.0040835883    -0.0006354457
  176  C 12 YY     -0.0015442498     0.0004573544     0.0174364002    -0.0010522582    -0.0071902091
  177  C 12 ZZ      0.0000173337     0.0001903519     0.0025259187    -0.0002557106    -0.0007672001
  178  C 12 XY     -0.0003025723    -0.0001865889     0.0003387423     0.0003470445    -0.0027751690
  179  C 12 XZ     -0.0000042848    -0.0000127846     0.0001936157    -0.0000189338    -0.0001547253
  180  C 12 YZ     -0.0000869956     0.0000456709     0.0012303471     0.0000826814    -0.0004100328
  181  C 13  S      0.0022410530    -0.0013605334    -0.1017141494     0.0462737675    -0.0598146348
  182  C 13  S     -0.0035749056     0.0027186158     0.1868164302    -0.0860252376     0.1137021540
  183  C 13  S     -0.0219133066     0.0024190323     0.0349586447    -0.0069592949     0.0361343780
  184  C 13  X      0.0007573988    -0.0003673576     0.0068530700    -0.0150972159     0.0448268705
  185  C 13  Y     -0.0018692057     0.0010613097     0.0571652220    -0.0193838466     0.0095785683
  186  C 13  Z     -0.0001616572     0.0000496194     0.0031717513    -0.0009992277     0.0007115660
  187  C 13  X      0.0030770399     0.0015538019     0.0012029209    -0.0053551495     0.0190606935
  188  C 13  Y     -0.0088167823     0.0001851335     0.0070790643     0.0008347274     0.0020807620
  189  C 13  Z     -0.0004133648     0.0002350441     0.0003852616     0.0004121859    -0.0000982434
  190  C 13 XX     -0.0003968572     0.0001792478     0.0139017291    -0.0067253676     0.0098116985
  191  C 13 YY     -0.0004860807     0.0002129229     0.0152814770    -0.0064359453     0.0073628717
  192  C 13 ZZ      0.0001413793     0.0001505365     0.0022890785    -0.0012785176     0.0025721143
  193  C 13 XY      0.0002690044    -0.0000222464     0.0000704261    -0.0011847524     0.0033408223
  194  C 13 XZ      0.0000131195    -0.0000081611     0.0000816290    -0.0001323162     0.0002398574
  195  C 13 YZ     -0.0000337351     0.0000161007     0.0008910516    -0.0003188455     0.0003443707
  196  C 14  S      0.0015006977    -0.0009542908    -0.0991404690     0.0562030669    -0.0937230644
  197  C 14  S     -0.0030407117     0.0018850005     0.1823042567    -0.1047035481     0.1787882159
  198  C 14  S      0.0091244373    -0.0003611257     0.0497925941    -0.0300510296     0.0344695641
  199  C 14  X      0.0009283597    -0.0006379030    -0.0424785620     0.0182117707    -0.0194607588
  200  C 14  Y     -0.0008688199     0.0004542742     0.0381527761    -0.0184473061     0.0179409697
  201  C 14  Z     -0.0000640100     0.0000390075     0.0019479806    -0.0009099476     0.0009606645
  202  C 14  X     -0.0043177920    -0.0000108940    -0.0113200554     0.0051735686     0.0015720585
  203  C 14  Y      0.0029976822     0.0007311909     0.0102459628    -0.0047252775     0.0012815262
  204  C 14  Z      0.0002404319    -0.0000829663     0.0006982896    -0.0002213421     0.0003342009
  205  C 14 XX     -0.0002422334     0.0001635883     0.0147450617    -0.0081136800     0.0136952033
  206  C 14 YY     -0.0002589504     0.0001354906     0.0146040668    -0.0083222738     0.0136572990
  207  C 14 ZZ     -0.0000302830     0.0001003128     0.0021253511    -0.0016140245     0.0040413404
  208  C 14 XY      0.0000556070    -0.0000748345    -0.0006863883    -0.0000077994     0.0004935601
  209  C 14 XZ      0.0000105357    -0.0000003241    -0.0000227590    -0.0000029015     0.0000248577
  210  C 14 YZ     -0.0000005421     0.0000012488     0.0008474099    -0.0004430684     0.0006693443
  211  C 15  S      0.0021159095    -0.0007796204    -0.0983169769     0.0488610335    -0.0551554510
  212  C 15  S     -0.0037235718     0.0021846944     0.1807221011    -0.0904077281     0.1056970128
  213  C 15  S     -0.0155923420    -0.0017983473     0.0279670750    -0.0142773530     0.0250162902
  214  C 15  X      0.0018469701    -0.0007801629    -0.0532874586     0.0182024095    -0.0003289392
  215  C 15  Y     -0.0002073847    -0.0002731393    -0.0208266738     0.0182125718    -0.0504465819
  216  C 15  Z      0.0001098734     0.0000486660    -0.0012020221     0.0010726116    -0.0026234096
  217  C 15  X      0.0059502563     0.0031056095    -0.0045173699     0.0017871598     0.0043601659
  218  C 15  Y     -0.0021567165    -0.0002627286    -0.0040084201     0.0054141096    -0.0181681149
  219  C 15  Z     -0.0003040149     0.0002214389    -0.0004072055    -0.0001764369    -0.0008618073
  220  C 15 XX     -0.0004775049     0.0000771889     0.0149062618    -0.0067060778     0.0057673482
  221  C 15 YY     -0.0003204923     0.0001488992     0.0142154133    -0.0077707734     0.0106992070
  222  C 15 ZZ      0.0000614455     0.0002263670     0.0021926529    -0.0012308555     0.0022450436
  223  C 15 XY      0.0001366949     0.0001043405     0.0005424080    -0.0007718222     0.0029368535
  224  C 15 XZ      0.0000262750    -0.0000218911    -0.0000053450    -0.0000239263     0.0001316566
  225  C 15 YZ     -0.0000412289     0.0000118555     0.0008053341    -0.0004473399     0.0005615547
  226  H 16  S     -0.0220769302     0.0074265482     0.0092587360     0.0562377657     0.0423843735
  227  H 16  S     -0.0066208585    -0.0000991666     0.0016489243     0.0039126140     0.0084464572
  228  H 17  S     -0.0205760383     0.0061259138     0.0054140368     0.0371284526    -0.0045149304
  229  H 17  S     -0.0026611618    -0.0007103635    -0.0014393882    -0.0015359789     0.0005902663
  230  H 18  S     -0.0221443539    -0.0006331669    -0.0110319903    -0.0367080406    -0.0199895818
  231  H 18  S     -0.0027131091    -0.0024967139    -0.0000805498     0.0011427942    -0.0016177767
  232  H 19  S     -0.0236604677    -0.0025833029    -0.0158484440    -0.0571091159     0.0225959015
  233  H 19  S     -0.0053762783    -0.0032573784    -0.0021181544    -0.0062828750     0.0051419422
  234  H 20  S     -0.0163637881     0.0040297060    -0.0062421842     0.0006480613     0.0883771253
  235  H 20  S     -0.0024447178    -0.0000575087    -0.0011831465    -0.0002625623     0.0125873089
  236  H 21  S     -0.0164256487     0.0038572257    -0.0051956515     0.0007841099     0.0844548823
  237  H 21  S     -0.0018081462     0.0028399171    -0.0011076445     0.0010251237     0.0133254482
  238  H 22  S     -0.0024085896    -0.0022129521     0.0384286865    -0.0088636733    -0.0210986340
  239  H 22  S     -0.0000100429     0.0009252864     0.0019748861    -0.0059271957    -0.0042097137
  240  H 23  S     -0.0026199995     0.0009558573     0.0417289505    -0.0021446372    -0.0175960071
  241  H 23  S     -0.0005185178    -0.0021407424     0.0036231891    -0.0029983934    -0.0034097385
  242  H 24  S     -0.0007632652     0.0004048774     0.0343234936    -0.0182351139     0.0302729555
  243  H 24  S     -0.0005311033    -0.0004256310     0.0043397868    -0.0027507885     0.0023965645
  244  H 25  S      0.0000863530     0.0003441447     0.0336904797    -0.0226460355     0.0476652908
  245  H 25  S      0.0005186262     0.0000397356     0.0052813139    -0.0028161811     0.0034883021
  246  H 26  S     -0.0005204831    -0.0000227738     0.0323711291    -0.0192233418     0.0270986008
  247  H 26  S     -0.0001316769    -0.0014313718     0.0044648390    -0.0029943922     0.0019732691

                         21               22               23               24               25
                   -0.8198473615    -0.8134961169    -0.7517986698    -0.6822177203    -0.6674842942
    1  C  1  S     -0.0066922471    -0.0093628509     0.0738696227    -0.0895699922     0.0163290347
    2  C  1  S      0.0230048427     0.0218797490    -0.1538176077     0.1811515268    -0.0353892908
    3  C  1  S      0.0064651010    -0.0110939404    -0.0309653903     0.0998367650     0.0390413273
    4  C  1  X     -0.1075722940    -0.0085155387    -0.0425345719     0.0850148075    -0.0217364615
    5  C  1  Y      0.0317289414     0.0183384318    -0.0520107633    -0.0612982440    -0.0692463768
    6  C  1  Z     -0.0144819714     0.0011482220    -0.0025885308    -0.0055731460     0.0286722846
    7  C  1  X      0.0380401112     0.0306345033    -0.0533061959    -0.0512119416    -0.0192322025
    8  C  1  Y     -0.0528403249     0.0108714670     0.0191881508     0.0267197030    -0.0641552760
    9  C  1  Z     -0.0149132116    -0.0034224392     0.0131998666     0.0044254141     0.0141314597
   10  C  1 XX      0.0061099841     0.0037684152    -0.0046860032     0.0130807625    -0.0054125239
   11  C  1 YY     -0.0014935951    -0.0010244579    -0.0126419496     0.0139817647    -0.0001546759
   12  C  1 ZZ      0.0009267248     0.0013537230    -0.0103623132     0.0064040018    -0.0013355507
   13  C  1 XY      0.0022488188     0.0002976144    -0.0000273033    -0.0081794852     0.0031352987
   14  C  1 XZ      0.0018908570    -0.0003958628     0.0053397552     0.0001008944    -0.0020806653
   15  C  1 YZ     -0.0021668961    -0.0008494711     0.0032927224     0.0004004245     0.0015515844
   16  C  2  S     -0.0122034767    -0.0045776653     0.1261448878     0.0546399188    -0.0083718269
   17  C  2  S      0.0247002749     0.0090303609    -0.2500156851    -0.1068559283     0.0161279045
   18  C  2  S      0.0035393721    -0.0170421103    -0.0795537449    -0.0809300023     0.0877367497
   19  C  2  X     -0.0223377341     0.0085835772    -0.1555343502    -0.0885346689     0.0182113506
   20  C  2  Y     -0.0407979878    -0.0133523793    -0.0153687332    -0.0542935616     0.0836541875
   21  C  2  Z     -0.0211689204    -0.0014216675     0.0468635961     0.1213142858    -0.0445148199
   22  C  2  X     -0.0585827830    -0.0152372220     0.0278664765     0.0251512791     0.0205412887
   23  C  2  Y     -0.0402254681    -0.0110360399     0.0407971857    -0.0017366720     0.0399750952
   24  C  2  Z      0.0491429729     0.0084195650    -0.0593478511    -0.0055031250    -0.0230428642
   25  C  2 XX      0.0040590793     0.0002397982    -0.0093418862    -0.0067639240     0.0008329203
   26  C  2 YY      0.0027413860     0.0009822778    -0.0169142535    -0.0028945509     0.0002804280
   27  C  2 ZZ     -0.0008079115     0.0004457232    -0.0175178521    -0.0082493194     0.0012957954
   28  C  2 XY      0.0055797249     0.0011374233    -0.0001659452    -0.0067138685    -0.0017539418
   29  C  2 XZ      0.0007752110     0.0000452084     0.0069122287     0.0036829479    -0.0017472578
   30  C  2 YZ     -0.0028684846    -0.0010360611     0.0072733352     0.0035991369     0.0012389241
   31  C  3  S      0.0169379601    -0.0046057405     0.0315039141     0.0554202899    -0.0224850672
   32  C  3  S     -0.0260753615     0.0125645952    -0.0662403045    -0.1169186863     0.0454604744
   33  C  3  S     -0.0255526502    -0.0066210678    -0.0601840295    -0.0536905573     0.0118616324
   34  C  3  X     -0.0041295562     0.0026143639    -0.0512002031     0.0559524414    -0.0038857528
   35  C  3  Y     -0.0684099559    -0.0070065295    -0.0114995071    -0.0002700583    -0.0551746747
   36  C  3  Z     -0.0666136726    -0.0124312117    -0.0170863456    -0.0300609600     0.0101841642
   37  C  3  X      0.0018933206     0.0042957381    -0.0238960530     0.0160822852    -0.0080321210
   38  C  3  Y     -0.0346796494    -0.0107360281    -0.0130961085    -0.0059171180    -0.0083858973
   39  C  3  Z     -0.0267184678     0.0001747929     0.0066730942     0.0028963583    -0.0006163186
   40  C  3 XX     -0.0015727312     0.0006564533    -0.0035261136    -0.0036075263     0.0016166575
   41  C  3 YY     -0.0100208029    -0.0003030628    -0.0059194720    -0.0100764772     0.0037133809
   42  C  3 ZZ      0.0047862972     0.0019861840    -0.0036058502    -0.0101600268     0.0039276264
   43  C  3 XY      0.0022811014     0.0002773973    -0.0005694824    -0.0009548116    -0.0000693808
   44  C  3 XZ      0.0013468496    -0.0003322257     0.0064434000    -0.0043238755     0.0008645781
   45  C  3 YZ      0.0010123567     0.0001200220     0.0003240099     0.0004380028     0.0006629597
   46  C  4  S     -0.0829488072    -0.0106603954    -0.0796346055     0.0480900967    -0.0071176622
   47  C  4  S      0.1731345577     0.0222750718     0.1512822555    -0.0994801540     0.0169201889
   48  C  4  S      0.0288130713     0.0399951052     0.0720567362    -0.0599697674    -0.0379453261
   49  C  4  X      0.0337774757     0.0077973853    -0.0533954982     0.0451124436    -0.0005180566
   50  C  4  Y      0.0233614871     0.0050984040     0.0394648346     0.0046668774    -0.0564619554
   51  C  4  Z     -0.0112930286     0.0032015619    -0.0388904718    -0.0229901576     0.0338938991
   52  C  4  X      0.0035514873     0.0123020640    -0.0053468649    -0.0013368591    -0.0158348471
   53  C  4  Y      0.0057031558     0.0099623299     0.0302240274     0.0028346714    -0.0265509822
   54  C  4  Z     -0.0065090393     0.0020191563    -0.0126221704    -0.0170074068     0.0103682216
   55  C  4 XX      0.0127184448     0.0019333102     0.0041553240    -0.0025042421     0.0016999775
   56  C  4 YY      0.0124722426     0.0011631805     0.0178851464    -0.0081621830    -0.0006457370
   57  C  4 ZZ      0.0081211968     0.0011863659     0.0072284007    -0.0101541749     0.0030019914
   58  C  4 XY      0.0058789672     0.0009693400     0.0018215981    -0.0033631622    -0.0012603019
   59  C  4 XZ      0.0027771826     0.0006549652     0.0021863921    -0.0025883648     0.0021845765
   60  C  4 YZ     -0.0025188249    -0.0001906149    -0.0026141165    -0.0007762577     0.0015100598
   61  C  5  S     -0.0452370800     0.0017494838    -0.1209356584     0.0025700423     0.0161292001
   62  C  5  S      0.0874678647    -0.0041606374     0.2474524129     0.0028704934    -0.0319691404
   63  C  5  S      0.0309938205    -0.0170019605     0.0811899315    -0.0213117870     0.0032479812
   64  C  5  X      0.0170045874     0.0008602732    -0.0373579225     0.0112463411    -0.0070689178
   65  C  5  Y     -0.0559623410    -0.0127169651    -0.0166427045     0.0500983698     0.0441435182
   66  C  5  Z     -0.0042408601    -0.0021046130     0.0357879744     0.0351216655    -0.0136798683
   67  C  5  X      0.0044192462    -0.0026132202    -0.0021549387    -0.0020235219    -0.0039347127
   68  C  5  Y     -0.0201972826    -0.0012035474    -0.0075265861     0.0246849040     0.0062676157
   69  C  5  Z      0.0074979214    -0.0047967971     0.0182044869     0.0000338358    -0.0000253420
   70  C  5 XX      0.0071276702     0.0001900049     0.0098271350    -0.0003386494    -0.0028969197
   71  C  5 YY      0.0062981399    -0.0003973724     0.0186549959     0.0008449329    -0.0003131796
   72  C  5 ZZ      0.0036140834    -0.0005562530     0.0195742204     0.0002096387    -0.0026796347
   73  C  5 XY     -0.0032050497    -0.0009540292     0.0006954424    -0.0002607936     0.0031150421
   74  C  5 XZ      0.0028800545    -0.0001019866     0.0091896846     0.0032830762    -0.0022636078
   75  C  5 YZ     -0.0055370507    -0.0009837988    -0.0022481683     0.0049864034     0.0020930402
   76  C  6  S      0.0720530567     0.0177186267    -0.0308573615    -0.0680418541    -0.0302804303
   77  C  6  S     -0.1418732078    -0.0364907201     0.0672498286     0.1418011001     0.0640466501
   78  C  6  S     -0.1135119713    -0.0059635069     0.0266200409     0.0854384284    -0.0063294309
   79  C  6  X     -0.0047943083     0.0014851689    -0.0738486156    -0.0154657472     0.0064870311
   80  C  6  Y     -0.0035495044     0.0007028625    -0.0311278946     0.0068871078     0.0459120658
   81  C  6  Z     -0.0670900213    -0.0035584314    -0.0332507689    -0.0013167391    -0.0311905172
   82  C  6  X     -0.0085200272     0.0013779842    -0.0250366213     0.0024678674    -0.0039313490
   83  C  6  Y      0.0276144884    -0.0005084932    -0.0207668240    -0.0217167298     0.0201159816
   84  C  6  Z     -0.0355742540    -0.0029134842    -0.0116218641    -0.0012200247    -0.0150287122
   85  C  6 XX     -0.0050912146    -0.0012219549    -0.0006409136     0.0046011952     0.0036216197
   86  C  6 YY     -0.0095956685    -0.0025859372     0.0092032560     0.0142791922     0.0048857433
   87  C  6 ZZ     -0.0137015744    -0.0031774721     0.0041028298     0.0085741738     0.0048521531
   88  C  6 XY      0.0017702821     0.0000382386     0.0049313030    -0.0020913119    -0.0001950641
   89  C  6 XZ      0.0004496808     0.0000295401     0.0046725335     0.0020039207    -0.0012662834
   90  C  6 YZ      0.0053078769     0.0002536824     0.0040279646     0.0008785848    -0.0004309740
   91  C  7  S      0.1263126141     0.0157449052     0.0247323268     0.0157502138     0.0156241107
   92  C  7  S     -0.2526271462    -0.0308808076    -0.0502872129    -0.0322413568    -0.0339131440
   93  C  7  S      0.0071198485     0.0000065879    -0.0010701290    -0.0185302684     0.0150378427
   94  C  7  X     -0.0054689750     0.0011137145    -0.0301088575     0.0066171228    -0.0025187791
   95  C  7  Y     -0.0074119220    -0.0055785155     0.0123165680     0.0560829361     0.0066429374
   96  C  7  Z      0.0215122907     0.0045409298    -0.0208530998    -0.0451255681    -0.0015712109
   97  C  7  X      0.0049315124     0.0001805587     0.0005132793    -0.0000796694     0.0029192766
   98  C  7  Y     -0.0141840805    -0.0056595303     0.0036087474     0.0230324633     0.0041322454
   99  C  7  Z     -0.0176204708     0.0000936790    -0.0096084228    -0.0142488085    -0.0085794840
  100  C  7 XX     -0.0186443684    -0.0021974400    -0.0050752198    -0.0032762669    -0.0029094642
  101  C  7 YY     -0.0144366127    -0.0014446690    -0.0042225287    -0.0054165928    -0.0013158822
  102  C  7 ZZ     -0.0172156074    -0.0024905199    -0.0011026509     0.0015682127    -0.0025497340
  103  C  7 XY     -0.0003361352    -0.0002087203     0.0007916798    -0.0005835598     0.0002508119
  104  C  7 XZ      0.0003218479    -0.0001042335     0.0019552126    -0.0000481366     0.0001678485
  105  C  7 YZ      0.0001559913     0.0003589106    -0.0004377434    -0.0027570520    -0.0021648933
  106  C  8  S     -0.0011061908    -0.0010931888     0.0729740659     0.0667028309    -0.0244215604
  107  C  8  S      0.0019484655     0.0013937378    -0.1496926140    -0.1418028949     0.0538513394
  108  C  8  S      0.0439077687     0.0195235798    -0.0983534894    -0.0777685867    -0.0169665420
  109  C  8  X     -0.0034309247    -0.0024689768     0.1211730755     0.1065147379    -0.0448609963
  110  C  8  Y     -0.0036800586    -0.0048613402     0.0860669543     0.0644005036    -0.0080816019
  111  C  8  Z     -0.0035553415     0.0045899077    -0.1438880417    -0.1054720431     0.0366871368
  112  C  8  X     -0.0369368991    -0.0087611822     0.0684582822     0.0289854332     0.0155675784
  113  C  8  Y     -0.0219273831    -0.0085067193     0.0428240887     0.0232636524     0.0156147777
  114  C  8  Z      0.0380904451     0.0147398833    -0.0750965729    -0.0340660964    -0.0233095085
  115  C  8 XX      0.0002855375    -0.0000433815    -0.0090608058    -0.0103899556     0.0042834291
  116  C  8 YY      0.0003697130     0.0001041255    -0.0074029849    -0.0067460440     0.0021153817
  117  C  8 ZZ     -0.0008507966     0.0000951675    -0.0122244925    -0.0102097526     0.0041208612
  118  C  8 XY      0.0007303800     0.0000993254    -0.0038789877    -0.0039905507     0.0009451835
  119  C  8 XZ      0.0005003783     0.0000913521     0.0070801931     0.0059966223    -0.0029655838
  120  C  8 YZ     -0.0001731251    -0.0003030536     0.0053687419     0.0040500493    -0.0006835186
  121  N  9  S      0.0006850633    -0.0025321895     0.0531640415     0.0392279929    -0.0127786957
  122  N  9  S      0.0001503621    -0.0052306786     0.1101899844     0.0809842818    -0.0258391824
  123  N  9  S      0.0343125613     0.0060320849     0.0020298993     0.0372527208    -0.0377198181
  124  N  9  X      0.0011224819    -0.0019745868     0.0223461649     0.0094337514     0.0014585571
  125  N  9  Y      0.0006399515     0.0000592934     0.0110498303     0.0059135562    -0.0070310225
  126  N  9  Z      0.0006453713     0.0009319073    -0.0191205102    -0.0112808193     0.0035252250
  127  N  9  X     -0.0058329300    -0.0015318781     0.0059188482     0.0018760186     0.0021498739
  128  N  9  Y     -0.0039665852    -0.0007844796     0.0051354852    -0.0005533457     0.0044019781
  129  N  9  Z      0.0052273578     0.0005247683    -0.0072988489    -0.0000695501    -0.0032357247
  130  N  9 XX      0.0000764582    -0.0002296174     0.0043681274     0.0024910150    -0.0003147085
  131  N  9 YY     -0.0000216397    -0.0000192781     0.0020237926     0.0014870973    -0.0009409124
  132  N  9 ZZ     -0.0003329948    -0.0002058630     0.0037277885     0.0030509896    -0.0009080901
  133  N  9 XY      0.0002990726    -0.0000509826     0.0019507987     0.0013305277    -0.0007290985
  134  N  9 XZ     -0.0001249769     0.0001910668    -0.0033568644    -0.0023431822     0.0004773065
  135  N  9 YZ     -0.0001413661     0.0000050145    -0.0017424284    -0.0015290034     0.0010311941
  136  C 10  S      0.1133087870     0.0170289955    -0.0188879121    -0.0762514714    -0.0038704916
  137  C 10  S     -0.2223204000    -0.0351647441     0.0388127784     0.1599770490     0.0093560887
  138  C 10  S     -0.0798926538     0.0009921150     0.0220872417     0.0703251331    -0.0388345471
  139  C 10  X     -0.0309682294     0.0724438505     0.0527287221    -0.1031947621    -0.1336862100
  140  C 10  Y     -0.0027000774     0.0976019393    -0.0627611774     0.0705467286    -0.1579759574
  141  C 10  Z     -0.0031867970     0.0056813436    -0.0039140330     0.0082065071    -0.0042110622
  142  C 10  X      0.0602257475     0.0179608072    -0.0129137652    -0.0551273506    -0.0005854789
  143  C 10  Y     -0.0460652604    -0.0008533522     0.0121798893     0.0460860013    -0.0277922904
  144  C 10  Z     -0.0025433405     0.0002260059    -0.0008009158     0.0046307806    -0.0018739533
  145  C 10 XX     -0.0166635025     0.0044365461     0.0036234872     0.0117540955    -0.0032562597
  146  C 10 YY     -0.0161771432    -0.0103006892     0.0027366029     0.0108121201     0.0054212746
  147  C 10 ZZ     -0.0058211621    -0.0005108674     0.0010064184     0.0052204466    -0.0001026987
  148  C 10 XY     -0.0016725551     0.0004091640     0.0036249279    -0.0042427503     0.0003839716
  149  C 10 XZ      0.0003952877     0.0000514454     0.0006347899    -0.0004840561    -0.0004766851
  150  C 10 YZ     -0.0010107796    -0.0007001212     0.0001414536     0.0006900070     0.0006543984
  151  C 11  S      0.0768232076    -0.1259214935    -0.0460333128     0.0690452279     0.0975401966
  152  C 11  S     -0.1478929740     0.2419129720     0.0898235316    -0.1376247658    -0.1954359023
  153  C 11  S     -0.0757501440     0.0711447540     0.0463747036    -0.0236383540    -0.0593356503
  154  C 11  X      0.0662084408     0.0551550217     0.0045930723    -0.0924690129     0.0858987297
  155  C 11  Y     -0.0003558800    -0.0296995863    -0.0224951395     0.0130546664    -0.0692168475
  156  C 11  Z     -0.0005622843    -0.0018673823    -0.0006915748     0.0021724892    -0.0029313800
  157  C 11  X      0.0223064934     0.0129058946     0.0043357250    -0.0286985842     0.0483342378
  158  C 11  Y      0.0222222856    -0.0000737243    -0.0208585188    -0.0032663193    -0.0116680781
  159  C 11  Z      0.0013738554     0.0007736308     0.0004358881    -0.0001987204    -0.0013198068
  160  C 11 XX     -0.0130547037     0.0177617191     0.0060008558    -0.0076795401    -0.0144564170
  161  C 11 YY     -0.0094245677     0.0189306898     0.0070505937    -0.0132184095    -0.0160007393
  162  C 11 ZZ     -0.0032655041     0.0058391741     0.0021564576    -0.0043202701    -0.0054604952
  163  C 11 XY     -0.0042931397    -0.0052351881     0.0017986869     0.0009783174    -0.0037088482
  164  C 11 XZ     -0.0001678227    -0.0002671452     0.0000995783    -0.0001172634    -0.0004549766
  165  C 11 YZ     -0.0004073541     0.0008867956     0.0003424261    -0.0005767141    -0.0007805528
  166  C 12  S      0.0307714380     0.1485553337    -0.0395599113     0.0576899472    -0.0903771181
  167  C 12  S     -0.0599319686    -0.2855579744     0.0778564057    -0.1131662019     0.1811540846
  168  C 12  S     -0.0457940359    -0.1055914191     0.0292155761    -0.0213567825     0.0747560241
  169  C 12  X      0.0200557447    -0.0338111523     0.0012035878    -0.0351282848    -0.0917214398
  170  C 12  Y     -0.0761477050     0.0271181072     0.0247170043     0.0966106955     0.0962206820
  171  C 12  Z     -0.0050695458     0.0010343899     0.0015619935     0.0064990681     0.0069961690
  172  C 12  X     -0.0211361277    -0.0101191464     0.0086000844    -0.0032909642    -0.0223299217
  173  C 12  Y     -0.0207290695    -0.0014889274     0.0167308237     0.0306935619     0.0541150312
  174  C 12  Z     -0.0036920828    -0.0010818789     0.0010961537     0.0015856730     0.0053551172
  175  C 12 XX     -0.0012080443    -0.0229415436     0.0053222749    -0.0115889464     0.0135762355
  176  C 12 YY     -0.0081893854    -0.0211071788     0.0065131772    -0.0052923981     0.0152787253
  177  C 12 ZZ     -0.0009506342    -0.0072650123     0.0019017123    -0.0039431908     0.0054062899
  178  C 12 XY     -0.0046991455     0.0035633079     0.0030047067     0.0001057116     0.0038299346
  179  C 12 XZ     -0.0003147942    -0.0000410898     0.0002746609    -0.0001290722     0.0003827566
  180  C 12 YZ     -0.0007220094    -0.0011277323     0.0004050233     0.0000174848     0.0011367676
  181  C 13  S     -0.0778477452     0.1224204990     0.0257078886     0.0336090411     0.1084360642
  182  C 13  S      0.1495590307    -0.2354067953    -0.0506405205    -0.0675747549    -0.2151464856
  183  C 13  S      0.0730198901    -0.0397606134    -0.0257091523    -0.0120458462    -0.0539464673
  184  C 13  X      0.0582162600     0.0660583192    -0.0506519925     0.1273978267    -0.0614980595
  185  C 13  Y      0.0045757631    -0.0319962720     0.0146049983    -0.0188052454     0.0617434579
  186  C 13  Z      0.0001505697    -0.0011462972     0.0005900259    -0.0000853339     0.0039759135
  187  C 13  X      0.0144873646     0.0305822021    -0.0208739414     0.0414917154    -0.0291173495
  188  C 13  Y      0.0074980781     0.0033832159     0.0030378568    -0.0084386181     0.0066829490
  189  C 13  Z      0.0014134465     0.0004897951     0.0001833419    -0.0002156483    -0.0003964309
  190  C 13 XX      0.0130999428    -0.0165887462    -0.0049461665    -0.0025346234    -0.0146301018
  191  C 13 YY      0.0094834448    -0.0184335705    -0.0024872236    -0.0078417885    -0.0181356797
  192  C 13 ZZ      0.0037214742    -0.0057258077    -0.0016856561    -0.0017959434    -0.0062036600
  193  C 13 XY      0.0039850153     0.0052146950    -0.0029219511     0.0044756238    -0.0033315276
  194  C 13 XZ      0.0002689926     0.0001921667    -0.0001840056     0.0001805930    -0.0002708278
  195  C 13 YZ      0.0004534926    -0.0008554528    -0.0000736523    -0.0003544915    -0.0008750374
  196  C 14  S     -0.1121894187    -0.0253608722     0.0567944020    -0.0990308617    -0.0078090612
  197  C 14  S      0.2163878123     0.0501032536    -0.1115440216     0.1969069594     0.0173806782
  198  C 14  S      0.0337127822    -0.0044449305    -0.0178363144     0.0535325889    -0.0016138450
  199  C 14  X     -0.0254029486     0.0693583822     0.0053057515     0.0412244118     0.1251587370
  200  C 14  Y      0.0045494316     0.0881270499     0.0164994067    -0.0238895083     0.1400510485
  201  C 14  Z      0.0001680969     0.0054291534     0.0010383773    -0.0013363391     0.0082750120
  202  C 14  X      0.0046300676     0.0318048376    -0.0061555541     0.0115278704     0.0348463970
  203  C 14  Y     -0.0102117764     0.0289431805     0.0067057008    -0.0011400593     0.0390060323
  204  C 14  Z     -0.0006529041     0.0017492004     0.0003659483     0.0002954547     0.0023305146
  205  C 14 XX      0.0174522783    -0.0035798449    -0.0093137407     0.0152444936    -0.0042556565
  206  C 14 YY      0.0153637360     0.0117254272    -0.0074131286     0.0146863767     0.0077713593
  207  C 14 ZZ      0.0054896523     0.0007827875    -0.0033741012     0.0060386189    -0.0000518294
  208  C 14 XY      0.0008833801    -0.0008812705    -0.0004458899    -0.0013750425    -0.0007363148
  209  C 14 XZ      0.0000870639    -0.0000859578    -0.0000144678    -0.0001060054    -0.0000885072
  210  C 14 YZ      0.0007018982     0.0007427773    -0.0002529524     0.0006087021     0.0004896990
  211  C 15  S     -0.0373636049    -0.1443764574    -0.0071227168     0.0281202127    -0.0981295153
  212  C 15  S      0.0729046441     0.2769330261     0.0131481682    -0.0551335561     0.1954965983
  213  C 15  S      0.0446018972     0.0738783547    -0.0179743219    -0.0220194416     0.0459901378
  214  C 15  X      0.0178661338    -0.0368214544    -0.0234288891     0.0448191636     0.0730315314
  215  C 15  Y     -0.0748281648     0.0227469269     0.0513657329    -0.1273600772    -0.0769696045
  216  C 15  Z     -0.0042405326     0.0017897325     0.0034738239    -0.0072586542    -0.0043573861
  217  C 15  X      0.0006514124    -0.0044687009    -0.0002393754     0.0178647704     0.0200619400
  218  C 15  Y     -0.0244230234     0.0130501639     0.0120816746    -0.0373701982    -0.0402595994
  219  C 15  Z     -0.0013932529     0.0010230030     0.0004594833    -0.0023588867    -0.0016105603
  220  C 15 XX      0.0021328385     0.0219260562     0.0033031692    -0.0082068023     0.0146641647
  221  C 15 YY      0.0096616222     0.0201122302    -0.0016980630     0.0005195654     0.0155284904
  222  C 15 ZZ      0.0015779344     0.0070180874     0.0003809738    -0.0020688904     0.0057652347
  223  C 15 XY      0.0042759980    -0.0030026353    -0.0023263811     0.0033998215     0.0036933983
  224  C 15 XZ      0.0002654483    -0.0002430494    -0.0001345159     0.0001927296     0.0001382812
  225  C 15 YZ      0.0004959606     0.0008747004    -0.0001229634     0.0001448697     0.0006438285
  226  H 16  S     -0.0131946760     0.0004745032    -0.0275643712    -0.0591946419     0.0467702573
  227  H 16  S     -0.0005656068    -0.0029660783    -0.0025424813    -0.0144602874     0.0116487091
  228  H 17  S      0.0428319490     0.0031581277     0.0642610211    -0.0555046680     0.0304528559
  229  H 17  S      0.0086714567    -0.0000681286     0.0150106307    -0.0107094585     0.0046213462
  230  H 18  S      0.0248480991    -0.0017973595     0.0905817119    -0.0156934747    -0.0025715997
  231  H 18  S      0.0063407743     0.0001778323     0.0199147133    -0.0032670335    -0.0037382272
  232  H 19  S     -0.0457603278    -0.0117527586     0.0170707659     0.0653139359     0.0554958542
  233  H 19  S     -0.0076306150    -0.0016593182     0.0078733551     0.0166413960     0.0088092145
  234  H 20  S     -0.0784272290    -0.0106130630    -0.0078100733    -0.0225260753    -0.0119821803
  235  H 20  S     -0.0117392061    -0.0015373096    -0.0036835508    -0.0029020532    -0.0032289748
  236  H 21  S     -0.0825432790    -0.0099161456    -0.0338265943    -0.0123093913    -0.0143160075
  237  H 21  S     -0.0117387962    -0.0011414984    -0.0036788977    -0.0028700472    -0.0053852610
  238  H 22  S     -0.0469960949     0.0741144537     0.0215503462    -0.0605975363    -0.1121621592
  239  H 22  S     -0.0072172686     0.0014804696     0.0060326063    -0.0098978942    -0.0226258179
  240  H 23  S     -0.0180930947    -0.0886759487     0.0262758782    -0.0488504743     0.1090444355
  241  H 23  S     -0.0071756614    -0.0066990094     0.0103229898    -0.0096144238     0.0232308156
  242  H 24  S      0.0438704856    -0.0712445214    -0.0208984811    -0.0312803879    -0.1203030504
  243  H 24  S      0.0021310369    -0.0049514512    -0.0014376963    -0.0072007434    -0.0279514625
  244  H 25  S      0.0624700190     0.0145939563    -0.0440296456     0.1067452691     0.0092590368
  245  H 25  S      0.0031300955     0.0012141793    -0.0039235462     0.0195312586     0.0023073355
  246  H 26  S      0.0203706009     0.0817138348     0.0031363932    -0.0242473778     0.1059819429
  247  H 26  S      0.0002242093     0.0056368927     0.0020101278    -0.0054055365     0.0223975314

                         26               27               28               29               30
                   -0.6589609065    -0.6470734569    -0.6267214683    -0.5970240886    -0.5537174689
    1  C  1  S      0.0109009418     0.0462483746    -0.0145828148     0.0734960492    -0.0608982783
    2  C  1  S     -0.0251121069    -0.0933387886     0.0309019235    -0.1561122921     0.1420974200
    3  C  1  S      0.0314568636     0.0182046411     0.0303937291    -0.0681123609     0.2077736553
    4  C  1  X      0.0742549528     0.0482922606    -0.0434280845    -0.0912447766    -0.0667927623
    5  C  1  Y     -0.0437040078    -0.1175731042    -0.0562680439     0.0712014327     0.0019308695
    6  C  1  Z     -0.1094591583     0.0967217013    -0.0395162115    -0.0054182239     0.0262984442
    7  C  1  X      0.0328386696     0.0450353084     0.0252186738     0.0601156594     0.0114376859
    8  C  1  Y     -0.0388285080    -0.0490641580    -0.0177954299    -0.0313112920    -0.0659722318
    9  C  1  Z     -0.0328460363     0.0348035059    -0.0305237923    -0.0364602255    -0.0052306462
   10  C  1 XX     -0.0012871207    -0.0052241140     0.0078497269    -0.0086722240     0.0130953176
   11  C  1 YY      0.0002737092    -0.0113685164     0.0009555119    -0.0098487501     0.0054261018
   12  C  1 ZZ     -0.0027866480    -0.0010407231    -0.0045495286    -0.0117208200     0.0108280797
   13  C  1 XY      0.0002236901     0.0057684237     0.0073424610     0.0014446975     0.0006552460
   14  C  1 XZ      0.0082204412    -0.0054286414     0.0007666828     0.0004691339    -0.0026998217
   15  C  1 YZ     -0.0012111106     0.0021125580     0.0009329873     0.0012010640    -0.0015736517
   16  C  2  S     -0.0076050856     0.0196851136     0.0110722020    -0.0256193384     0.0186607414
   17  C  2  S      0.0109113448    -0.0399558913    -0.0226216965     0.0569042418    -0.0487020316
   18  C  2  S      0.1118152902     0.1322177064     0.0324924549    -0.1408286217     0.0412047846
   19  C  2  X      0.0870446741     0.0268859405     0.1021488562     0.0006026185     0.0505435164
   20  C  2  Y     -0.0545005029     0.1615315701     0.0519640591     0.0404837297    -0.0516282043
   21  C  2  Z     -0.1238035718    -0.1017508857     0.0015056177     0.0181489673    -0.0393140397
   22  C  2  X      0.0652211622     0.0740838837     0.0279626711    -0.1100053488     0.0034279361
   23  C  2  Y      0.0098439611     0.1128469744     0.0488559284    -0.0431753052    -0.0107509730
   24  C  2  Z     -0.0794863222    -0.1228059381    -0.0174911462     0.1133382711    -0.0064613350
   25  C  2 XX      0.0005225627    -0.0003706566    -0.0078493398     0.0037204844    -0.0078270367
   26  C  2 YY      0.0002104862    -0.0064767463     0.0055333333     0.0018742741     0.0018480749
   27  C  2 ZZ      0.0006735740    -0.0020827546    -0.0005866071     0.0043480765    -0.0020403603
   28  C  2 XY      0.0072399971    -0.0049962839     0.0005098195     0.0040767356     0.0016912889
   29  C  2 XZ      0.0036253365     0.0012628566    -0.0042158596    -0.0072782064     0.0058720524
   30  C  2 YZ     -0.0021804610     0.0029195964     0.0025306774    -0.0001423440    -0.0022783797
   31  C  3  S      0.0596962390    -0.0933286557     0.0877692955     0.0005770793     0.0103679568
   32  C  3  S     -0.1270449999     0.1929420526    -0.1752015177    -0.0008721360    -0.0126532612
   33  C  3  S      0.0046504139     0.0559640351    -0.1206013815     0.0361283523     0.0475697992
   34  C  3  X     -0.0558042584    -0.0203358511    -0.0310184981    -0.0668599555     0.0815871257
   35  C  3  Y      0.0656755075    -0.1283931116    -0.0475711598     0.0443171044    -0.0436646611
   36  C  3  Z      0.0673220384     0.0703621890    -0.1175446315    -0.0617013549    -0.0590866665
   37  C  3  X     -0.0234637845    -0.0123857641    -0.0037183959    -0.0117650585     0.0211867455
   38  C  3  Y      0.0297289571    -0.0541742319    -0.0397406944     0.0203074614    -0.0108426836
   39  C  3  Z      0.0210776069     0.0114831872     0.0008055290    -0.0386182297    -0.0275137138
   40  C  3 XX     -0.0047014282     0.0103252214    -0.0072206013    -0.0025332616    -0.0010249459
   41  C  3 YY     -0.0043495755     0.0155421980    -0.0163142946    -0.0012357201    -0.0057131199
   42  C  3 ZZ     -0.0144529855     0.0148265835    -0.0118903599     0.0022897035     0.0034294373
   43  C  3 XY     -0.0006909775    -0.0013678994     0.0032076611     0.0018909390     0.0002665496
   44  C  3 XZ      0.0040948764     0.0032878249     0.0027906434     0.0045960869    -0.0061501119
   45  C  3 YZ      0.0056175054    -0.0019984306     0.0088042205    -0.0010224895     0.0043025154
   46  C  4  S     -0.0629689129    -0.0187362709    -0.1124961465    -0.0437367561     0.0266648932
   47  C  4  S      0.1247498785     0.0396070765     0.2235530467     0.0920972489    -0.0320457230
   48  C  4  S      0.0474982295     0.0335506768     0.2283895239     0.0695412959    -0.1645746903
   49  C  4  X     -0.0894096231    -0.0700216323    -0.0145080797    -0.0202323164     0.1156234635
   50  C  4  Y     -0.0119360706    -0.0890513468    -0.1283196116     0.0294137422     0.0235956782
   51  C  4  Z     -0.1237215735     0.0795507635    -0.0112406036     0.0388370828    -0.0026266934
   52  C  4  X     -0.0244469628    -0.0213926650     0.0394568338     0.0102096611    -0.0192867128
   53  C  4  Y      0.0053744113    -0.0226154094     0.0244659735     0.0386964497    -0.0334004995
   54  C  4  Z     -0.0372653468     0.0221965624     0.0066406784     0.0219302413    -0.0313689902
   55  C  4 XX      0.0057563461    -0.0015015465     0.0193073514     0.0024322825     0.0052909645
   56  C  4 YY      0.0155162973     0.0009941103     0.0184725984     0.0108839025    -0.0118274648
   57  C  4 ZZ      0.0060141763     0.0103589969     0.0078174979     0.0050848442    -0.0015938114
   58  C  4 XY      0.0008437743    -0.0044643577     0.0064651417     0.0065668494    -0.0035861639
   59  C  4 XZ     -0.0041634290     0.0062189711     0.0040669703     0.0015003756     0.0021546019
   60  C  4 YZ     -0.0048487273     0.0013684691     0.0036423466     0.0041257940    -0.0034770301
   61  C  5  S     -0.0689781393    -0.0335887681     0.0855885368     0.0550744921    -0.0253708961
   62  C  5  S      0.1348427898     0.0715310544    -0.1700764346    -0.1135413493     0.0404449134
   63  C  5  S      0.0965190940     0.0359380524    -0.1841102424    -0.1156070755     0.1046106711
   64  C  5  X     -0.0738461728    -0.0771446676    -0.0319942996     0.0737069075    -0.0860494328
   65  C  5  Y     -0.1152489685     0.1016772978    -0.0453221018    -0.0520498430     0.0090124135
   66  C  5  Z     -0.0834157776    -0.0636222563     0.0536248220     0.1203620914    -0.1415424065
   67  C  5  X     -0.0024617159    -0.0218969028    -0.0538810462     0.0032358737    -0.0019147289
   68  C  5  Y     -0.0402727549     0.0207285455     0.0000255131    -0.0180273844     0.0074103292
   69  C  5  Z     -0.0017447368    -0.0097573478    -0.0336490940     0.0054834964    -0.0103577972
   70  C  5 XX      0.0079839123     0.0007537155    -0.0172099216    -0.0086138269     0.0035281457
   71  C  5 YY      0.0103317436     0.0078328640    -0.0015002129    -0.0075581111     0.0036367156
   72  C  5 ZZ      0.0105629266     0.0073681004    -0.0141420832    -0.0099415261     0.0051894790
   73  C  5 XY     -0.0051415335     0.0070452630    -0.0010497627     0.0023542650    -0.0081167061
   74  C  5 XZ      0.0000353510    -0.0003010448    -0.0086525975    -0.0047711207     0.0033947808
   75  C  5 YZ     -0.0076356558     0.0023146471     0.0021136970    -0.0003181923    -0.0030521490
   76  C  6  S      0.0783756979    -0.0412140063    -0.0949571816     0.0010684291    -0.0058646765
   77  C  6  S     -0.1627805377     0.0878087856     0.1904554121    -0.0081152028     0.0019340505
   78  C  6  S     -0.0424397461     0.0191286289     0.1364216777     0.0292701993    -0.0293892631
   79  C  6  X     -0.0446219529    -0.0327856183     0.0060781063     0.0460111607    -0.0386858217
   80  C  6  Y      0.0023589202     0.0900417061     0.1552504608    -0.0707851257     0.1588559185
   81  C  6  Z      0.0865830712    -0.1025443388     0.0849510136     0.0219143680     0.0232150839
   82  C  6  X     -0.0202050986    -0.0179634020    -0.0000844931     0.0200531264    -0.0179366041
   83  C  6  Y      0.0066984791     0.0242168850     0.0050429004    -0.0346519563     0.0670630675
   84  C  6  Z      0.0382509745    -0.0445742341     0.0233913169     0.0110931564     0.0153621571
   85  C  6 XX     -0.0070099829     0.0054506989     0.0094057319    -0.0008080698    -0.0002842321
   86  C  6 YY     -0.0186166845     0.0076203748     0.0191998272     0.0006416733     0.0010183004
   87  C  6 ZZ     -0.0050365543     0.0067412688     0.0117583430    -0.0038109851     0.0023603806
   88  C  6 XY      0.0054860641     0.0024927761    -0.0014927377    -0.0009217378    -0.0000207795
   89  C  6 XZ      0.0019311914     0.0006962561    -0.0022423536    -0.0044747639     0.0043092636
   90  C  6 YZ     -0.0020470427     0.0003932782    -0.0080435257    -0.0003061802    -0.0045444118
   91  C  7  S     -0.0997291580     0.0473736111    -0.0027387527     0.0128345833    -0.0086983749
   92  C  7  S      0.2065613371    -0.1011955181     0.0049776330    -0.0237432585     0.0171400144
   93  C  7  S      0.0225567454     0.0357727981     0.0115862561    -0.0522399896     0.0064371786
   94  C  7  X     -0.0376783305    -0.0171927371    -0.0222521550    -0.0028543348     0.0186814071
   95  C  7  Y      0.0341706208    -0.0399602321     0.1500176899    -0.0345189967     0.0882159453
   96  C  7  Z      0.0923424190     0.0119625507    -0.0589089049    -0.0617267323     0.0541419522
   97  C  7  X     -0.0073153913     0.0062716963    -0.0054207065    -0.0107739620     0.0103280956
   98  C  7  Y      0.0191938797    -0.0225989765     0.0564636167    -0.0100152928     0.0434656453
   99  C  7  Z      0.0410937552    -0.0069750220    -0.0252078477    -0.0084921985     0.0194677458
  100  C  7 XX      0.0227256932    -0.0089422321     0.0013232098    -0.0059896273     0.0060323242
  101  C  7 YY      0.0104808035    -0.0012585532    -0.0051131717    -0.0010871318    -0.0005528104
  102  C  7 ZZ      0.0118259532    -0.0102852930     0.0055530670     0.0001525227     0.0002014276
  103  C  7 XY      0.0023345695    -0.0005767150     0.0027334617     0.0006613531    -0.0000084117
  104  C  7 XZ      0.0013219945     0.0010993200    -0.0001493510    -0.0012564850     0.0016590320
  105  C  7 YZ      0.0031575028    -0.0038920383    -0.0055767734     0.0015047598    -0.0016792738
  106  C  8  S     -0.0376456218    -0.0350579850    -0.0220904611    -0.0160000619    -0.0019350780
  107  C  8  S      0.0861161196     0.0801869308     0.0476283327     0.0275366014     0.0075025285
  108  C  8  S     -0.0315907155    -0.0746189094     0.0015844141     0.1349612127    -0.0073576269
  109  C  8  X     -0.0534130172    -0.0663047732    -0.0205340475    -0.0211545697    -0.0065045097
  110  C  8  Y     -0.0555444045    -0.0096057069    -0.0115305903    -0.0027137831    -0.0100048405
  111  C  8  Z      0.0480718551     0.0522026318     0.0479720591     0.0281655456    -0.0075713997
  112  C  8  X      0.0473115216     0.0854728797     0.0200817851    -0.1160736226     0.0118746025
  113  C  8  Y      0.0259405166     0.0550396455     0.0083316399    -0.0709106853     0.0091193712
  114  C  8  Z     -0.0557579636    -0.0877715014    -0.0088146408     0.1237835735    -0.0202256326
  115  C  8 XX      0.0063533174     0.0073128739     0.0017753897     0.0013071181     0.0001962844
  116  C  8 YY      0.0059388300     0.0030630116     0.0026203956     0.0003985688     0.0017836458
  117  C  8 ZZ      0.0055390592     0.0062977047     0.0047492992     0.0023720814     0.0007726997
  118  C  8 XY      0.0035032582     0.0008501998     0.0002166734     0.0005873575     0.0011698355
  119  C  8 XZ     -0.0024309264    -0.0040525181    -0.0021482935    -0.0018340197    -0.0001720418
  120  C  8 YZ     -0.0033463356    -0.0008237772    -0.0012802754    -0.0003203092    -0.0012314072
  121  N  9  S     -0.0211369546    -0.0207184379    -0.0128899894    -0.0067859799    -0.0006820284
  122  N  9  S     -0.0416838359    -0.0397068039    -0.0258810360    -0.0181761403    -0.0006940588
  123  N  9  S     -0.0837817950    -0.1169688746    -0.0384753326     0.0979473254    -0.0204607646
  124  N  9  X     -0.0048594669     0.0017237759    -0.0056194137     0.0005306398     0.0042916807
  125  N  9  Y      0.0045735082    -0.0100352967    -0.0039673022    -0.0041501930     0.0026392373
  126  N  9  Z      0.0081046619     0.0040935777    -0.0042353736    -0.0022513578     0.0048777145
  127  N  9  X      0.0103454580     0.0109849212     0.0040830342    -0.0185855017     0.0015342453
  128  N  9  Y      0.0029050830     0.0132071382     0.0037274485    -0.0087349069     0.0005658532
  129  N  9  Z     -0.0103105785    -0.0159556188    -0.0017910672     0.0193104847    -0.0057897017
  130  N  9 XX     -0.0014400908    -0.0001928404    -0.0013438405    -0.0008035772     0.0002009404
  131  N  9 YY      0.0002333541    -0.0011683974    -0.0006413098    -0.0012444544     0.0004164308
  132  N  9 ZZ     -0.0019750251    -0.0012829958     0.0000884002    -0.0004928812    -0.0007352296
  133  N  9 XY     -0.0002007965    -0.0013251380    -0.0009017859    -0.0003013111     0.0003013899
  134  N  9 XZ      0.0018670059     0.0009434178     0.0005774262    -0.0002755875     0.0004349413
  135  N  9 YZ      0.0003768596     0.0017056546     0.0003992460     0.0002724147     0.0000909378
  136  C 10  S     -0.0477163226    -0.0425184234     0.0201640714    -0.0357149859     0.0170449428
  137  C 10  S      0.1010378915     0.0853323009    -0.0401579880     0.0731549114    -0.0362284246
  138  C 10  S     -0.0575258682    -0.0172141757    -0.0554092186    -0.0820625906     0.0221557017
  139  C 10  X     -0.0321091998     0.0398795403    -0.0128521093     0.1643870770    -0.0007546412
  140  C 10  Y      0.0074084442     0.0454365886     0.0400781284    -0.1424178145    -0.0126656247
  141  C 10  Z     -0.0172556582     0.0218002633    -0.0079911813    -0.0160766777     0.0055046370
  142  C 10  X      0.0088532724     0.0214330749     0.0166725691     0.0945802077     0.1355886116
  143  C 10  Y      0.0001503445    -0.0114709058    -0.0066566158    -0.0774453313    -0.1004038138
  144  C 10  Z     -0.0055247218     0.0041355295    -0.0032150532    -0.0030553905    -0.0036633643
  145  C 10 XX      0.0066735568     0.0085457572     0.0001195488     0.0028725982    -0.0013193484
  146  C 10 YY      0.0076517013     0.0028920416    -0.0051060450     0.0051535349    -0.0045185658
  147  C 10 ZZ      0.0037478262     0.0035938711    -0.0012281079     0.0023919923    -0.0017986061
  148  C 10 XY     -0.0003343942     0.0008630219    -0.0000430011     0.0038260086    -0.0092308330
  149  C 10 XZ      0.0015850459    -0.0016389112     0.0005350807     0.0004068119    -0.0008976919
  150  C 10 YZ     -0.0010356092     0.0011134506    -0.0006390663     0.0000136622     0.0000518281
  151  C 11  S      0.0343824375    -0.0191947968    -0.0230196699     0.0036135589     0.0303622981
  152  C 11  S     -0.0705692237     0.0384927171     0.0453119150    -0.0077694277    -0.0621973956
  153  C 11  S      0.0091936263     0.0369405210     0.0220224200     0.0019087647    -0.1981495171
  154  C 11  X     -0.0642497873    -0.0917054391     0.0320975240    -0.1189068051     0.0427573523
  155  C 11  Y     -0.0008263852     0.0184496318     0.0302953949    -0.1167954869    -0.1477600737
  156  C 11  Z     -0.0047834012     0.0060473416    -0.0013608104    -0.0090543121    -0.0068183885
  157  C 11  X     -0.0224848965    -0.0268284418     0.0038395294    -0.0387597372     0.0164807564
  158  C 11  Y     -0.0072136011    -0.0010147903     0.0125505679    -0.0404633270     0.0345561869
  159  C 11  Z     -0.0025459396    -0.0000142298     0.0002915787    -0.0039667289     0.0021016751
  160  C 11 XX     -0.0039915363     0.0034452221     0.0027892628    -0.0022737863    -0.0046195295
  161  C 11 YY     -0.0069667271     0.0022974569     0.0043615123    -0.0015101761    -0.0081049160
  162  C 11 ZZ     -0.0022504048     0.0012237665     0.0014926299    -0.0007749004    -0.0023488323
  163  C 11 XY      0.0014447240     0.0032370610    -0.0013614730     0.0058318005    -0.0055386221
  164  C 11 XZ      0.0006273309    -0.0002860161     0.0002902144     0.0006531512    -0.0005561011
  165  C 11 YZ     -0.0002629464    -0.0001374881     0.0002412010     0.0000090909    -0.0004826941
  166  C 12  S      0.0170645821     0.0557620479     0.0140231724     0.0044997325     0.0303217931
  167  C 12  S     -0.0344770023    -0.1114638883    -0.0295091561    -0.0078786322    -0.0603057633
  168  C 12  S      0.0147407198    -0.0316145701    -0.0300396653     0.0054185848    -0.1736205044
  169  C 12  X     -0.0210706878     0.0196147198    -0.0096635904     0.1035209548     0.1621037146
  170  C 12  Y      0.0736306156     0.0459623735    -0.0449881949     0.1406119701    -0.0065647024
  171  C 12  Z      0.0004282615     0.0080132547    -0.0063225203     0.0085545923     0.0036441148
  172  C 12  X     -0.0066537082     0.0105045436    -0.0222162249     0.0316684211    -0.0176291369
  173  C 12  Y      0.0433624780    -0.0003948173     0.0017000154     0.0506759446    -0.0142358865
  174  C 12  Z      0.0014136545     0.0022190023    -0.0019539028     0.0014886624    -0.0016432579
  175  C 12 XX     -0.0046634478    -0.0103952109    -0.0014064153    -0.0034442448    -0.0068608095
  176  C 12 YY     -0.0003788254    -0.0067733175    -0.0026405936     0.0000567086    -0.0057424831
  177  C 12 ZZ     -0.0015523791    -0.0034830586    -0.0008340413    -0.0012637332    -0.0023388048
  178  C 12 XY      0.0016383078     0.0000900893    -0.0018992493     0.0059534072    -0.0058430013
  179  C 12 XZ      0.0001118731    -0.0001877643    -0.0001152113     0.0002136193    -0.0004664951
  180  C 12 YZ     -0.0003817477     0.0002871411    -0.0004819574    -0.0001429725    -0.0002099533
  181  C 13  S      0.0313723399    -0.0108805457    -0.0259118728     0.0451979460    -0.0295383548
  182  C 13  S     -0.0620493246     0.0216352805     0.0522274969    -0.0901898242     0.0620426423
  183  C 13  S     -0.0205333394    -0.0135293031     0.0450159458    -0.0694397527     0.1240430485
  184  C 13  X      0.0658384244     0.0973683755    -0.0042746670     0.0850231701     0.0002807736
  185  C 13  Y      0.0032255685    -0.0229890630    -0.0330723924     0.1281929328     0.1221171802
  186  C 13  Z     -0.0003029448     0.0005807970    -0.0029899836     0.0079965727     0.0082101377
  187  C 13  X      0.0116990032     0.0372622016    -0.0144001061     0.0252294375    -0.0023718514
  188  C 13  Y     -0.0083919657    -0.0140509743     0.0014484170     0.0247592839     0.0941846418
  189  C 13  Z     -0.0007431242    -0.0002667765    -0.0000965557     0.0019130152     0.0066030034
  190  C 13 XX     -0.0030782847     0.0021343934     0.0038833669    -0.0070892583    -0.0003463654
  191  C 13 YY     -0.0063713791     0.0008369025     0.0047147219    -0.0089637670     0.0069829186
  192  C 13 ZZ     -0.0016892460     0.0008275780     0.0016579253    -0.0033571175     0.0015336975
  193  C 13 XY      0.0015373938     0.0032408120     0.0006083754    -0.0002039223     0.0022933760
  194  C 13 XZ      0.0001036850     0.0001158013     0.0001144576    -0.0001059589     0.0000923202
  195  C 13 YZ     -0.0004208030     0.0001719520     0.0001500804    -0.0004634910     0.0004145133
  196  C 14  S     -0.0504093613    -0.0407583460     0.0120927689    -0.0317375051     0.0393214063
  197  C 14  S      0.1012374352     0.0807375867    -0.0236904761     0.0642824225    -0.0754155924
  198  C 14  S      0.0453018394     0.0360236870    -0.0070895618     0.0340972303    -0.1468775819
  199  C 14  X      0.0310057747    -0.0298201430    -0.0209395299    -0.0500391639    -0.1728916468
  200  C 14  Y     -0.0067659941    -0.0698712998    -0.0264380488     0.0338587888     0.1387499870
  201  C 14  Z     -0.0011828835    -0.0030065624    -0.0018975760     0.0015272475     0.0087695938
  202  C 14  X      0.0011454065    -0.0161679002    -0.0041526747    -0.0344612845    -0.0214312405
  203  C 14  Y      0.0037466916    -0.0117762185    -0.0166938237     0.0277079874     0.0109085544
  204  C 14  Z      0.0000343106    -0.0003113036    -0.0011464829     0.0012448100     0.0005412969
  205  C 14 XX      0.0077672281     0.0084613555    -0.0011702744     0.0050457639    -0.0090925240
  206  C 14 YY      0.0078187861     0.0035203982    -0.0024320022     0.0032918746    -0.0069577754
  207  C 14 ZZ      0.0031620022     0.0027865781    -0.0004260700     0.0013697018    -0.0028755022
  208  C 14 XY     -0.0015302656    -0.0015134786     0.0010804096    -0.0050894932     0.0040792335
  209  C 14 XZ     -0.0000619338    -0.0001497392     0.0001085109    -0.0002761623     0.0002182393
  210  C 14 YZ      0.0002588061     0.0001206866    -0.0001398255     0.0001125592    -0.0002710388
  211  C 15  S      0.0184148757     0.0585962385    -0.0000987355     0.0500276190    -0.0286069702
  212  C 15  S     -0.0354252157    -0.1161227138     0.0008551366    -0.0991371472     0.0597359183
  213  C 15  S     -0.0310585471    -0.0586640993     0.0120039275    -0.0800914822     0.1416086095
  214  C 15  X      0.0201853635    -0.0271852845    -0.0048104869    -0.1118000469    -0.1155160359
  215  C 15  Y     -0.0763706492    -0.0288145047     0.0443474176    -0.0941468678    -0.0114370848
  216  C 15  Z     -0.0060479435     0.0001955983     0.0020100839    -0.0058381808     0.0003263598
  217  C 15  X      0.0188763567     0.0064794146    -0.0002200777    -0.0198349870    -0.0989942284
  218  C 15  Y     -0.0213973614    -0.0057881257     0.0142713897    -0.0246131997    -0.0107822198
  219  C 15  Z     -0.0018274739     0.0012475694     0.0004535495    -0.0017851909     0.0004291291
  220  C 15 XX     -0.0048972119    -0.0107066590     0.0004791594    -0.0097373902     0.0061376841
  221  C 15 YY     -0.0002247587    -0.0072848894    -0.0003211484    -0.0073304369     0.0004931780
  222  C 15 ZZ     -0.0012023715    -0.0035661604     0.0004099469    -0.0040837566     0.0014760665
  223  C 15 XY      0.0016219433    -0.0005838366    -0.0010693136     0.0001575970     0.0040667497
  224  C 15 XZ      0.0002335941    -0.0001862794     0.0000336294     0.0000829294     0.0001140793
  225  C 15 YZ     -0.0000077328    -0.0002090837    -0.0000710548    -0.0002551803    -0.0000608398
  226  H 16  S     -0.0536672943     0.1662063255    -0.1218729701    -0.0498128008    -0.0223266441
  227  H 16  S     -0.0162167832     0.0287185896    -0.0370633851    -0.0052199986    -0.0128252946
  228  H 17  S      0.1040028848     0.0693630888     0.1843234590     0.0355437051    -0.0912847433
  229  H 17  S      0.0197848967     0.0066336871     0.0491235848     0.0195694643    -0.0365813192
  230  H 18  S      0.1145229727     0.0968340496    -0.1084437414    -0.1538585322     0.1454775004
  231  H 18  S      0.0254018233     0.0166145350    -0.0356711537    -0.0375211278     0.0419919448
  232  H 19  S     -0.0784399376     0.1042708655     0.1763033145    -0.0509330980     0.1143174725
  233  H 19  S     -0.0202262983     0.0179444406     0.0422151412    -0.0078565976     0.0260613011
  234  H 20  S      0.1343927732    -0.0335537847     0.0139971347    -0.0328564470     0.0253531513
  235  H 20  S      0.0273666628    -0.0104402697     0.0026134944    -0.0092399617     0.0087158965
  236  H 21  S      0.1094399085    -0.0560690636     0.0083634355    -0.0441939761     0.0640219896
  237  H 21  S      0.0221232587    -0.0178058804     0.0002171840    -0.0043054793     0.0110680048
  238  H 22  S     -0.0363930689     0.0173436628     0.0423689773    -0.0888617409    -0.1288409679
  239  H 22  S     -0.0069219448    -0.0004948660     0.0035134094    -0.0102706548    -0.0393837169
  240  H 23  S     -0.0171941907    -0.0669420565     0.0058931161    -0.0959670115    -0.1409372183
  241  H 23  S      0.0004347053    -0.0112607891     0.0029016155    -0.0168412933    -0.0438315313
  242  H 24  S     -0.0366585286     0.0119970507     0.0435136377    -0.1325407029    -0.0467185937
  243  H 24  S     -0.0109577643     0.0021024304     0.0077277882    -0.0272588722    -0.0005579592
  244  H 25  S      0.0595100126     0.0496350673    -0.0111636684    -0.0035405556    -0.1936863611
  245  H 25  S      0.0126114226     0.0121493932    -0.0056955243     0.0115953501    -0.0499232653
  246  H 26  S     -0.0204263447    -0.0716058395     0.0058226878    -0.1323190539    -0.0414625421
  247  H 26  S     -0.0063140110    -0.0162328066    -0.0014238866    -0.0262798793     0.0015090292

                         31               32               33               34               35
                   -0.5302571579    -0.5147246039    -0.5087320338    -0.4979367080    -0.4845630900
    1  C  1  S     -0.0016320926    -0.0104810988    -0.0105668923    -0.0069013754    -0.0255005994
    2  C  1  S     -0.0098093767     0.0188030638     0.0255196638     0.0182287031     0.0461136894
    3  C  1  S      0.1106275432     0.0000788255     0.0549340676    -0.0075487376     0.0189341939
    4  C  1  X      0.0480189615     0.1959893208     0.0805929279    -0.0486626505     0.1137918576
    5  C  1  Y     -0.0252493534     0.0578648493    -0.1157669549     0.0450943105     0.0109074248
    6  C  1  Z     -0.0714979980    -0.0117229893    -0.0628213292    -0.0811635940    -0.0679351585
    7  C  1  X     -0.0152923308     0.0995656181     0.0464255264     0.0011417814     0.0245914275
    8  C  1  Y     -0.0074071838     0.0289163337    -0.0675185426     0.0416430562    -0.0112211006
    9  C  1  Z     -0.0089915929    -0.0194940605    -0.0267004515    -0.0249601884    -0.0156814257
   10  C  1 XX     -0.0053661810    -0.0046935128     0.0028697829     0.0075868376    -0.0059323123
   11  C  1 YY      0.0046840729     0.0060901575     0.0025110962    -0.0044714199     0.0118674610
   12  C  1 ZZ      0.0014797039     0.0024507380    -0.0020637815     0.0012719340     0.0034619277
   13  C  1 XY      0.0011600665    -0.0020337790    -0.0043215928     0.0012419067    -0.0011475581
   14  C  1 XZ      0.0087051341     0.0002638306     0.0013634280     0.0027433904     0.0017612803
   15  C  1 YZ     -0.0034387646     0.0004663341    -0.0019297413    -0.0075934010    -0.0015481068
   16  C  2  S     -0.0394779891    -0.0008400125     0.0010874755    -0.0068674095    -0.0045620958
   17  C  2  S      0.0987780661     0.0057001921     0.0083995472     0.0204502163     0.0118922185
   18  C  2  S      0.1357070281    -0.0665719165    -0.0030059270     0.0656564663     0.0169558828
   19  C  2  X     -0.1958629843     0.0870159725    -0.0244570933    -0.0479951099     0.0608870400
   20  C  2  Y     -0.0117214523    -0.0243948598     0.0044912939    -0.1063689135    -0.0736310931
   21  C  2  Z      0.0867922314     0.0916289989    -0.0709287302    -0.0390452192     0.0464834722
   22  C  2  X     -0.0586403422     0.0195766610     0.0434079849     0.0211361298     0.0433006983
   23  C  2  Y      0.0246934945    -0.0315651055     0.0233385039    -0.0060798075    -0.0447673305
   24  C  2  Z     -0.0065103932     0.0503694246    -0.0741255444    -0.0711078606     0.0254104893
   25  C  2 XX      0.0136992600    -0.0023839091     0.0052848747     0.0046073262    -0.0000506444
   26  C  2 YY      0.0084966184     0.0005643705    -0.0027554863     0.0062779819     0.0015174539
   27  C  2 ZZ      0.0006984883     0.0030629153    -0.0033953413    -0.0049620550     0.0005733005
   28  C  2 XY     -0.0055621328    -0.0049562495    -0.0007081097     0.0013728404    -0.0033468843
   29  C  2 XZ      0.0022994733    -0.0006617217    -0.0034306827     0.0021840305    -0.0004067495
   30  C  2 YZ      0.0050895845     0.0006706445    -0.0010235941    -0.0023537625    -0.0001651961
   31  C  3  S      0.0094849677    -0.0157399615     0.0053903455    -0.0030911901    -0.0066957951
   32  C  3  S     -0.0319707465     0.0225568247    -0.0174495380     0.0098264047     0.0053738282
   33  C  3  S     -0.0765175174     0.0600073130     0.0009487990    -0.0429571936     0.0107609144
   34  C  3  X      0.0338295995    -0.0081795454    -0.1114660461    -0.0604619652    -0.0224630199
   35  C  3  Y     -0.1018860954     0.0589956463    -0.0189944887    -0.1159322245     0.0153157927
   36  C  3  Z      0.1974770417     0.0914379116     0.0230657911     0.0425078337     0.1078914563
   37  C  3  X      0.0096258300     0.0071223716    -0.0519314791    -0.0299184988    -0.0123600177
   38  C  3  Y     -0.0414667930     0.0068553899     0.0020298662    -0.0481505509     0.0072249510
   39  C  3  Z      0.0984576353     0.0002874033     0.0010368152     0.0479997344     0.0288688541
   40  C  3 XX     -0.0027756906     0.0052856326    -0.0001604234    -0.0004164866     0.0018719634
   41  C  3 YY      0.0049872117     0.0070087123    -0.0010377553    -0.0029849225     0.0055734758
   42  C  3 ZZ     -0.0048160141    -0.0062627578    -0.0024768658     0.0068054813    -0.0051109548
   43  C  3 XY      0.0044663601     0.0021445725    -0.0082652581    -0.0042562643    -0.0024409276
   44  C  3 XZ     -0.0004222559     0.0022834857     0.0039973608     0.0005659708     0.0004218791
   45  C  3 YZ     -0.0008211787    -0.0086964831    -0.0003890917    -0.0006922288    -0.0079836678
   46  C  4  S     -0.0220161908    -0.0135951093     0.0039436302     0.0046769205     0.0181258309
   47  C  4  S      0.0302006784     0.0165437255    -0.0130260864    -0.0107561101    -0.0484612684
   48  C  4  S      0.1049583249     0.0684777645     0.0106688154     0.0682019005    -0.0177580751
   49  C  4  X     -0.0608431454    -0.1877265363    -0.0042340764     0.0809358656    -0.0764217042
   50  C  4  Y     -0.1854917041    -0.0529369400     0.0268234732     0.0444518605    -0.0349514098
   51  C  4  Z     -0.1052679727    -0.0512448667     0.0427960027     0.0243605699    -0.0468996867
   52  C  4  X     -0.0026919073    -0.0523742785     0.0158901569     0.0601391099    -0.0213509697
   53  C  4  Y     -0.0293868889     0.0086957166     0.0393598536     0.0325939351    -0.0093895532
   54  C  4  Z     -0.0133801215    -0.0206152762     0.0253303501     0.0243272637    -0.0142717617
   55  C  4 XX      0.0038643405    -0.0065938604    -0.0029692410     0.0016999231    -0.0053026427
   56  C  4 YY      0.0082847761     0.0114263788     0.0009359775    -0.0051504579     0.0012427233
   57  C  4 ZZ     -0.0011350728     0.0009258397     0.0002611599     0.0015624726    -0.0034923482
   58  C  4 XY      0.0085291782     0.0014079560    -0.0028340013     0.0017263850    -0.0016462132
   59  C  4 XZ     -0.0068082951    -0.0016718238    -0.0037109381    -0.0037527936    -0.0048538628
   60  C  4 YZ     -0.0047274025     0.0016184024     0.0020776373    -0.0034657986     0.0001226663
   61  C  5  S      0.0261410639    -0.0011297000     0.0096627837     0.0116601854    -0.0008942870
   62  C  5  S     -0.0287860471     0.0054508437    -0.0127467842    -0.0189614147     0.0016226379
   63  C  5  S     -0.1428908378    -0.0586478848    -0.0241760347    -0.0196466535     0.0069778130
   64  C  5  X      0.1911246919    -0.0917233822     0.0718719349     0.0955697986    -0.0459663202
   65  C  5  Y      0.0197398601    -0.0284053513     0.0445104743     0.0040030997     0.0078294049
   66  C  5  Z      0.0164755590     0.0315275420     0.1361622046     0.0424919730     0.0295520526
   67  C  5  X      0.0119053035    -0.0551671914     0.0351362192     0.0403955407    -0.0168269619
   68  C  5  Y      0.0071889081    -0.0131443053     0.0137205066     0.0136985776    -0.0006899598
   69  C  5  Z     -0.0515213524    -0.0174266109     0.0509216577     0.0203735941     0.0118396762
   70  C  5 XX      0.0088743747    -0.0055930928    -0.0017546085     0.0032566567    -0.0026238923
   71  C  5 YY     -0.0003848244     0.0019874793    -0.0008950771     0.0014578040     0.0004004131
   72  C  5 ZZ     -0.0168764246     0.0045069298    -0.0014445999    -0.0076328574     0.0029109174
   73  C  5 XY      0.0073701646     0.0020601309     0.0032336886    -0.0038602954    -0.0011307306
   74  C  5 XZ     -0.0023759151     0.0000952372    -0.0044908999    -0.0033939322     0.0000136497
   75  C  5 YZ      0.0051365170     0.0007394118     0.0052172107     0.0017906084     0.0032102103
   76  C  6  S      0.0110049989    -0.0216114866    -0.0022635285    -0.0018550773    -0.0187426117
   77  C  6  S     -0.0051390773     0.0439220522     0.0104904960     0.0057129572     0.0435297052
   78  C  6  S     -0.0092394731     0.0924501120     0.0320690139    -0.0053171397     0.0259549613
   79  C  6  X      0.1201357317     0.0105898564    -0.1043183524    -0.0879140799    -0.0497049114
   80  C  6  Y     -0.0351323782    -0.0461644759    -0.0916463797     0.1138871731    -0.0409331038
   81  C  6  Z     -0.1259840540     0.0558337562    -0.0329391509    -0.0750303021     0.0484265669
   82  C  6  X      0.0346147098     0.0091856490    -0.0467081828    -0.0439360408    -0.0261277155
   83  C  6  Y      0.0034351420    -0.0417718541    -0.0505675767     0.0482748465    -0.0139851462
   84  C  6  Z     -0.0302330870     0.0028627679    -0.0052840203    -0.0107838679     0.0064353523
   85  C  6 XX     -0.0005003800     0.0052423777    -0.0021685952    -0.0033956433     0.0033034553
   86  C  6 YY     -0.0039572570     0.0049997767     0.0013475822     0.0067001100     0.0046516206
   87  C  6 ZZ      0.0026693737    -0.0019388178     0.0012299689    -0.0004918656     0.0000475696
   88  C  6 XY     -0.0076413830    -0.0004505783     0.0067967157     0.0020712823     0.0018533080
   89  C  6 XZ     -0.0036101030     0.0024273548    -0.0059431679    -0.0039368774     0.0004587402
   90  C  6 YZ      0.0121524111    -0.0046653695     0.0039682128     0.0029091980    -0.0029863960
   91  C  7  S     -0.0143799764     0.0219736957    -0.0036721959     0.0040381561     0.0100870227
   92  C  7  S      0.0272294612    -0.0450269922     0.0085458588    -0.0112282506    -0.0206688750
   93  C  7  S      0.0343055533    -0.0264420028    -0.0226059986     0.0025179726    -0.0009490938
   94  C  7  X      0.0920392670     0.0453454574    -0.2510324335    -0.2046671110    -0.0839255710
   95  C  7  Y      0.0461939820    -0.0837537094    -0.0440592844     0.0458874040    -0.0622052077
   96  C  7  Z      0.1780827016    -0.1315651633    -0.0168284934     0.1245250422    -0.1024511843
   97  C  7  X      0.0436077264     0.0204310884    -0.1026645389    -0.0818036992    -0.0302063506
   98  C  7  Y      0.0063322247    -0.0404148258    -0.0165408142     0.0173509442    -0.0298511808
   99  C  7  Z      0.0708899254    -0.0481166641     0.0042175052     0.0529405065    -0.0480916374
  100  C  7 XX      0.0099880669    -0.0122999228     0.0027767624     0.0085135905    -0.0063534434
  101  C  7 YY      0.0006954357     0.0013975599    -0.0015191013    -0.0021331442     0.0005423133
  102  C  7 ZZ     -0.0009630541    -0.0019327617     0.0002295676    -0.0049113671    -0.0005357518
  103  C  7 XY      0.0039045613    -0.0017022261    -0.0037884848    -0.0019020165    -0.0038908184
  104  C  7 XZ      0.0021425296     0.0000879606    -0.0068332962    -0.0047900422    -0.0035107328
  105  C  7 YZ      0.0008184021    -0.0035779734    -0.0007144483    -0.0021720497    -0.0049823385
  106  C  8  S      0.0568993928     0.0069042560    -0.0159158539     0.0158309583     0.0073195398
  107  C  8  S     -0.1190661169    -0.0178481689     0.0360401574    -0.0317060738    -0.0171026437
  108  C  8  S     -0.0945123638     0.0168943408    -0.0298176517    -0.0650908642    -0.0074205793
  109  C  8  X      0.0433203909     0.0458023078    -0.0312967977     0.0137612635     0.0484479205
  110  C  8  Y      0.0583458003    -0.0074770284    -0.0192683371    -0.0246796916    -0.0339277682
  111  C  8  Z     -0.0785011288     0.0208481487    -0.0032027443    -0.0396758953     0.0112207393
  112  C  8  X      0.0536372599    -0.0178235013     0.0195694050     0.0549392698     0.0163875448
  113  C  8  Y      0.0383832669    -0.0197417918     0.0141383037     0.0210069020    -0.0132755204
  114  C  8  Z     -0.0626172327     0.0397720798    -0.0359412020    -0.0590327171     0.0046268798
  115  C  8 XX     -0.0072639085    -0.0030754973     0.0027978954    -0.0018264274    -0.0015593529
  116  C  8 YY     -0.0064898461    -0.0008090725     0.0019501940    -0.0002203234    -0.0006166402
  117  C  8 ZZ     -0.0096119276     0.0008695305     0.0009951240    -0.0044629707    -0.0009292875
  118  C  8 XY     -0.0028658482    -0.0008841148     0.0009357854    -0.0002234664    -0.0003645802
  119  C  8 XZ      0.0043400007     0.0003192905    -0.0009306339     0.0024319196     0.0007144462
  120  C  8 YZ      0.0040599680    -0.0004634258    -0.0004166242     0.0004751567    -0.0002730921
  121  N  9  S      0.0317344918     0.0041042676    -0.0073204629     0.0079876020     0.0037203499
  122  N  9  S      0.0696832787     0.0070468597    -0.0149632779     0.0191458636     0.0079126973
  123  N  9  S      0.0094418138     0.0410942104    -0.0373123040    -0.0322056547     0.0081689643
  124  N  9  X      0.0014944451    -0.0209581733     0.0132558419    -0.0043778616    -0.0299118032
  125  N  9  Y     -0.0150631812     0.0057694589     0.0072613937     0.0164159291     0.0216592266
  126  N  9  Z      0.0152737751    -0.0131766300     0.0070648357     0.0164037842    -0.0079686225
  127  N  9  X      0.0070639482     0.0053640183    -0.0026363282     0.0089776832     0.0158672635
  128  N  9  Y      0.0138502294    -0.0073367682    -0.0021790432    -0.0038260646    -0.0113339230
  129  N  9  Z     -0.0168650704     0.0123530998    -0.0065682392    -0.0177112474     0.0046180489
  130  N  9 XX      0.0038621610    -0.0024910702     0.0007138129     0.0009982888    -0.0027168885
  131  N  9 YY      0.0013110005     0.0004458078     0.0000244031     0.0022938319     0.0018281917
  132  N  9 ZZ      0.0016791236     0.0020123199    -0.0017182116    -0.0008449928     0.0015213863
  133  N  9 XY      0.0002129586    -0.0003447460     0.0008059258     0.0014133621     0.0003709994
  134  N  9 XZ     -0.0011448699     0.0002551840     0.0000120137     0.0007709856     0.0011834187
  135  N  9 YZ      0.0006055448    -0.0012440881     0.0000849608    -0.0009339803    -0.0019927162
  136  C 10  S      0.0013912773    -0.0167016335    -0.0455871635     0.0293313863     0.0532911887
  137  C 10  S     -0.0025977239     0.0337256216     0.0971582824    -0.0649669083    -0.1158569958
  138  C 10  S      0.0272456045     0.0860463442     0.1963321568    -0.0984916431    -0.2138670689
  139  C 10  X     -0.0329201396     0.0459548990    -0.1117675932     0.1208771795    -0.1915689194
  140  C 10  Y      0.0142892787     0.1795053726     0.0113045635     0.1175630238     0.0175837479
  141  C 10  Z     -0.0048876476     0.0109473703    -0.0130308579    -0.0177278560    -0.0168588309
  142  C 10  X      0.0367379961     0.0484536035     0.0562365500    -0.0072510952    -0.0955034799
  143  C 10  Y     -0.0129687037     0.0165869282    -0.0576978210     0.0502949353     0.0772649791
  144  C 10  Z     -0.0027730084     0.0050516132    -0.0070821592    -0.0047856925    -0.0033405571
  145  C 10 XX      0.0018678579     0.0029684241     0.0087916611    -0.0023476758    -0.0102669800
  146  C 10 YY     -0.0010774651     0.0024223257     0.0060431823    -0.0077118567    -0.0033066686
  147  C 10 ZZ     -0.0002268835     0.0015487254     0.0032804607    -0.0025148542    -0.0053641017
  148  C 10 XY     -0.0040968510    -0.0076894915    -0.0079392832     0.0034293760    -0.0017817857
  149  C 10 XZ      0.0008292852    -0.0006672496     0.0001151904     0.0015721525     0.0006292364
  150  C 10 YZ     -0.0008223860     0.0002484568    -0.0007491717    -0.0017244601    -0.0008064586
  151  C 11  S      0.0070748353     0.0433598704     0.0406780524    -0.0213433581    -0.0088650823
  152  C 11  S     -0.0140256331    -0.0888437593    -0.0811293459     0.0430138594     0.0123565018
  153  C 11  S     -0.0769640721    -0.1242682697    -0.2091733870     0.1159392745     0.0864730646
  154  C 11  X      0.0354965644    -0.1479566410     0.0476306796    -0.1336392035     0.2015481097
  155  C 11  Y     -0.0497407579    -0.0257191740    -0.0864345620     0.0707826564     0.1003512928
  156  C 11  Z     -0.0026618463    -0.0022831312    -0.0111329186    -0.0055854315    -0.0034651385
  157  C 11  X      0.0190661802    -0.0390376832     0.0525204263    -0.0606992338     0.0365548705
  158  C 11  Y      0.0135568680     0.0308221328     0.0524481480    -0.0159862134    -0.0182227251
  159  C 11  Z      0.0013917837    -0.0003994175    -0.0024767728    -0.0077256830    -0.0050735328
  160  C 11 XX     -0.0007204682    -0.0007647915    -0.0005974405     0.0008561624    -0.0075631990
  161  C 11 YY     -0.0028171752    -0.0130988147    -0.0143563474     0.0070562720     0.0130298912
  162  C 11 ZZ     -0.0004072011    -0.0033328020    -0.0021981513     0.0012082173    -0.0001599164
  163  C 11 XY     -0.0030572116    -0.0014698057    -0.0048524740     0.0032864390    -0.0072809825
  164  C 11 XZ     -0.0001019912    -0.0000672696     0.0001645459     0.0010662825     0.0000805161
  165  C 11 YZ     -0.0000286121    -0.0006691483    -0.0006804542     0.0007146350     0.0011575424
  166  C 12  S      0.0221607956     0.0134897271     0.0466362617    -0.0242605127    -0.0183450992
  167  C 12  S     -0.0454904568    -0.0277573369    -0.0926694458     0.0460081481     0.0326342183
  168  C 12  S     -0.0740565124    -0.1134507205    -0.2075769151     0.1010770348     0.1520119142
  169  C 12  X      0.0219636540     0.0991484621     0.0582695461     0.0059786689    -0.1128591032
  170  C 12  Y      0.0061964604    -0.1614198144     0.0792389275    -0.1824715572    -0.0062537717
  171  C 12  Z     -0.0004680361    -0.0095073971     0.0026000701    -0.0206647642    -0.0083356222
  172  C 12  X     -0.0173602673    -0.0069507239    -0.0605745135     0.0426486900     0.0080285808
  173  C 12  Y      0.0100019131    -0.0614131840    -0.0074622865    -0.0572379522     0.0722666727
  174  C 12  Z      0.0011042631    -0.0061364456    -0.0035085424    -0.0059666573     0.0028340115
  175  C 12 XX     -0.0040953176    -0.0019795316    -0.0158887166     0.0114690034     0.0134429525
  176  C 12 YY     -0.0031076713    -0.0047313408     0.0000360696    -0.0036303614    -0.0053962734
  177  C 12 ZZ     -0.0016895664    -0.0003978671    -0.0034447988     0.0018815520     0.0005194303
  178  C 12 XY     -0.0024521548    -0.0057894202    -0.0057148226     0.0003728859    -0.0009184770
  179  C 12 XZ     -0.0001975975    -0.0004118778    -0.0007043840    -0.0000316897    -0.0000488570
  180  C 12 YZ     -0.0003113390    -0.0005628836    -0.0002469544    -0.0012355218    -0.0007918896
  181  C 13  S     -0.0164597747    -0.0218648750    -0.0462577414     0.0232829818     0.0121444078
  182  C 13  S      0.0339253528     0.0444075879     0.0925364524    -0.0458182329    -0.0184791763
  183  C 13  S      0.0610380757     0.1134571860     0.2048589626    -0.1168401269    -0.1215913048
  184  C 13  X      0.0294209204    -0.1665347716     0.0356008896    -0.1416983455     0.1720197284
  185  C 13  Y      0.0041556059     0.0403523410    -0.1025124755     0.0987920067     0.1707779745
  186  C 13  Z      0.0003044682     0.0009852999    -0.0075168889     0.0008919247     0.0078387552
  187  C 13  X      0.0014872225    -0.0507934033     0.0264584695    -0.0517420141     0.0090978926
  188  C 13  Y      0.0249368201     0.0586787911     0.0469232086    -0.0110765608     0.0066183338
  189  C 13  Z      0.0010087860     0.0037643523     0.0028440379    -0.0032700535    -0.0015494169
  190  C 13 XX      0.0009525482    -0.0005339829    -0.0001757493     0.0001761634     0.0064906125
  191  C 13 YY      0.0038313362     0.0073400442     0.0159514440    -0.0084028819    -0.0147514780
  192  C 13 ZZ      0.0010113918     0.0011502604     0.0029263354    -0.0014690384    -0.0000023048
  193  C 13 XY      0.0026882202    -0.0014342530     0.0050801512    -0.0048828239     0.0046835256
  194  C 13 XZ      0.0002023353    -0.0000690711     0.0002678265    -0.0001214609     0.0003677140
  195  C 13 YZ      0.0001634047     0.0003843373     0.0008630826    -0.0008991853    -0.0013316616
  196  C 14  S      0.0133730380     0.0255686076     0.0449963922    -0.0245245856    -0.0364845237
  197  C 14  S     -0.0253528278    -0.0483234557    -0.0907456515     0.0510141393     0.0807366764
  198  C 14  S     -0.0583609685    -0.1190710448    -0.2194323479     0.1227019928     0.1798091158
  199  C 14  X     -0.0776153660     0.0337386534    -0.0952633413     0.1126717597    -0.2082101754
  200  C 14  Y      0.0267765303     0.1936162788     0.0070266589     0.1111839740     0.0204734285
  201  C 14  Z      0.0016569465     0.0110417566    -0.0013450449     0.0032833115    -0.0025002084
  202  C 14  X     -0.0131140563     0.0450388935     0.0260331341     0.0061909342    -0.1153590297
  203  C 14  Y     -0.0116298598     0.0325752719    -0.0578625561     0.0729950142     0.0407344929
  204  C 14  Z     -0.0005355907     0.0013511013    -0.0049852379     0.0027966257     0.0009232815
  205  C 14 XX     -0.0031894881    -0.0087353461    -0.0084403640     0.0018538562     0.0064278297
  206  C 14 YY     -0.0024899271    -0.0002137886    -0.0070363033     0.0065899027     0.0005225058
  207  C 14 ZZ     -0.0007654882    -0.0019555457    -0.0028075137     0.0013058202     0.0033374250
  208  C 14 XY      0.0026185971     0.0060166980     0.0097447604    -0.0052975842    -0.0013413713
  209  C 14 XZ      0.0001518857     0.0003810664     0.0006348387    -0.0001429468     0.0000456732
  210  C 14 YZ     -0.0001128761     0.0000798579    -0.0004169386     0.0001621802    -0.0004028876
  211  C 15  S     -0.0127791319    -0.0333980684    -0.0454392728     0.0231312770     0.0127459866
  212  C 15  S      0.0264106299     0.0685816437     0.0898224326    -0.0439398060    -0.0219628254
  213  C 15  S      0.0652650175     0.1151330439     0.2081627679    -0.1215052480    -0.1147391381
  214  C 15  X     -0.0425100822     0.0823569256     0.0572124122    -0.0135487017    -0.1660130881
  215  C 15  Y      0.0210396547    -0.1512756236     0.0837303529    -0.1684879509     0.0249053199
  216  C 15  Z      0.0015509019    -0.0095097594     0.0016064216    -0.0145849388    -0.0038936174
  217  C 15  X     -0.0384368590    -0.0141407395    -0.0531713820     0.0356720790    -0.0232998181
  218  C 15  Y     -0.0015615078    -0.0658229460    -0.0153536288    -0.0303451400     0.0560916333
  219  C 15  Z      0.0002279055    -0.0034815402    -0.0005680955    -0.0035865190    -0.0004585933
  220  C 15 XX      0.0030579021     0.0061837434     0.0149191041    -0.0107505784    -0.0112725136
  221  C 15 YY      0.0001075697     0.0048408288     0.0001776538     0.0027960866     0.0040434861
  222  C 15 ZZ      0.0008711241     0.0019048159     0.0031709544    -0.0017655458    -0.0004607515
  223  C 15 XY      0.0011764370     0.0075674316     0.0047620587    -0.0005972397    -0.0001228906
  224  C 15 XZ      0.0000465779     0.0004422269     0.0003876145     0.0003058420     0.0003291810
  225  C 15 YZ     -0.0000393678     0.0001189211    -0.0002085144     0.0001977926     0.0002969890
  226  H 16  S      0.1450332498     0.0399937457     0.0129415731     0.0848470027     0.0672552322
  227  H 16  S      0.0336644058     0.0134651692     0.0058173186     0.0204800199     0.0273877866
  228  H 17  S      0.1787252447     0.1307938390    -0.0281449711    -0.0699540351     0.0429304912
  229  H 17  S      0.0516296630     0.0396642917     0.0043815265    -0.0167285939     0.0170630443
  230  H 18  S     -0.1232087322     0.0166536112    -0.1202548613    -0.0836728076     0.0047071354
  231  H 18  S     -0.0506350686    -0.0005879941    -0.0287641351    -0.0220527512     0.0016379046
  232  H 19  S     -0.0332460877    -0.0158683551    -0.0514570825     0.1086875074    -0.0114149770
  233  H 19  S     -0.0178491954    -0.0023797462    -0.0116793112     0.0304172994    -0.0042885708
  234  H 20  S      0.0202325601    -0.1088306787     0.1625715639     0.1864838574     0.0035060644
  235  H 20  S      0.0108769144    -0.0299054053     0.0412812029     0.0530718831     0.0007585452
  236  H 21  S      0.1509129521    -0.0810950589    -0.1543664467    -0.0498426265    -0.1274537476
  237  H 21  S      0.0336501615    -0.0246963777    -0.0383616896    -0.0128219764    -0.0394188995
  238  H 22  S     -0.0422814472    -0.0872502285    -0.1111877961     0.0601550719     0.1272832507
  239  H 22  S     -0.0153246893    -0.0286385720    -0.0483847147     0.0188086019     0.0529007822
  240  H 23  S     -0.0353604321    -0.0456734731    -0.1235548513     0.0764361795     0.1146786348
  241  H 23  S     -0.0029180071    -0.0122197652    -0.0566377373     0.0278731875     0.0504969415
  242  H 24  S      0.0128282364     0.0217673855     0.1296767553    -0.0842781077    -0.1775549649
  243  H 24  S      0.0061951324     0.0127013112     0.0514180496    -0.0319200754    -0.0672957367
  244  H 25  S     -0.0706045906    -0.1059588754    -0.1148247509     0.0426217798    -0.0884133020
  245  H 25  S     -0.0217722184    -0.0369789007    -0.0456119926     0.0197953227    -0.0237843699
  246  H 26  S     -0.0074121573     0.0591357683     0.1181949932    -0.0836066440    -0.1331079093
  247  H 26  S      0.0020288408     0.0244868678     0.0464944578    -0.0311501862    -0.0479520989

                         36               37               38               39               40
                   -0.4727480092    -0.4650213230    -0.4319588692    -0.4233241161    -0.4125877323
    1  C  1  S     -0.0177308241    -0.0025302597     0.0268294044     0.0067069570    -0.0023702597
    2  C  1  S      0.0439320396     0.0052787795    -0.0593495014    -0.0154188400     0.0078642160
    3  C  1  S     -0.0092099629     0.0324696315    -0.1214041935    -0.0492369862    -0.0005570612
    4  C  1  X      0.0091067082    -0.0000745511     0.0285507472    -0.0175227412     0.0390364136
    5  C  1  Y     -0.1412291727    -0.0474962998    -0.1591616103    -0.0017231058     0.0694520354
    6  C  1  Z      0.1384926050     0.0489281297     0.0051392886     0.0401698342     0.0733161910
    7  C  1  X      0.0405698861    -0.0049148801     0.0117450696     0.0007199207     0.0187755034
    8  C  1  Y     -0.0662107577    -0.0187004005    -0.0547434423    -0.0483766054     0.0282888805
    9  C  1  Z      0.0512813581     0.0165806818     0.0043394601     0.0260653964     0.0334010457
   10  C  1 XX      0.0101643910     0.0018341339     0.0033161706    -0.0034489021    -0.0004504792
   11  C  1 YY     -0.0025249262    -0.0001626275    -0.0130368335    -0.0012841610     0.0048678638
   12  C  1 ZZ     -0.0021315328    -0.0015851418    -0.0026738794     0.0030983018    -0.0023425081
   13  C  1 XY      0.0010503518     0.0001108067    -0.0073651563     0.0054905202    -0.0029482079
   14  C  1 XZ     -0.0068580566    -0.0018828454     0.0063387704    -0.0000409783     0.0007648662
   15  C  1 YZ      0.0062093579     0.0014913394     0.0011425888    -0.0082359467    -0.0027155170
   16  C  2  S      0.0110498531     0.0039410201     0.0458025729    -0.0089828475    -0.0128121390
   17  C  2  S     -0.0202188102    -0.0053694288    -0.1010977500     0.0215987710     0.0315779747
   18  C  2  S      0.0077828438     0.0077946739    -0.1141040490     0.0412343893     0.0066504517
   19  C  2  X     -0.0696405534    -0.0314354331    -0.0280587671     0.0264649022     0.1032681401
   20  C  2  Y      0.1755251226     0.0631715758     0.0660629298    -0.0326976965     0.0919115105
   21  C  2  Z     -0.0336092290     0.0002745475    -0.1414407859     0.0149781354     0.1757753079
   22  C  2  X     -0.0159227587     0.0072070505     0.0096576159     0.0038830661     0.0580014803
   23  C  2  Y      0.0801755534     0.0480744228     0.0251418886    -0.0504454452     0.0384137538
   24  C  2  Z     -0.0327124277    -0.0176085955    -0.0805769976     0.0460789535     0.0744158879
   25  C  2 XX      0.0033250082     0.0025409857    -0.0037756455     0.0037506380     0.0043141537
   26  C  2 YY     -0.0114446941    -0.0035706209    -0.0088758913    -0.0065713866     0.0097270578
   27  C  2 ZZ      0.0008277607    -0.0008954031    -0.0087548224     0.0060853077    -0.0073857886
   28  C  2 XY     -0.0051228653    -0.0017521638     0.0099191789     0.0034530359     0.0045301130
   29  C  2 XZ     -0.0016923165    -0.0006407606    -0.0042463265    -0.0050955134    -0.0035293437
   30  C  2 YZ     -0.0002474574     0.0005600149     0.0024078835     0.0012974660    -0.0021468831
   31  C  3  S      0.0325775177     0.0116930300    -0.0016925393     0.0257873296     0.0146093488
   32  C  3  S     -0.0652069413    -0.0245378719     0.0003169062    -0.0687192787    -0.0392894348
   33  C  3  S     -0.0118619511    -0.0098248988    -0.0057413518     0.0155262302     0.0493180741
   34  C  3  X      0.0256381336     0.0064070613     0.0083154427     0.0770809390     0.0194196238
   35  C  3  Y      0.0280292623    -0.0125961597    -0.0322644040    -0.3199877798    -0.0709862465
   36  C  3  Z     -0.1830940475    -0.0572191720     0.0594075673     0.0416140263    -0.0095593590
   37  C  3  X      0.0147088742     0.0009955243     0.0264321591     0.0371295133     0.0054342420
   38  C  3  Y      0.0181574320    -0.0088629370    -0.0053578113    -0.1384438328    -0.0081326796
   39  C  3  Z     -0.0925075652    -0.0236051151     0.0346794606    -0.0216633326    -0.0205571145
   40  C  3 XX     -0.0005652456    -0.0000434286    -0.0023578231    -0.0043491050     0.0029654187
   41  C  3 YY     -0.0084924965    -0.0040262902     0.0006038378    -0.0048001848    -0.0106997754
   42  C  3 ZZ     -0.0055635485    -0.0010292393     0.0021543090     0.0005328760     0.0015226721
   43  C  3 XY     -0.0011409445     0.0001102745    -0.0015191772     0.0003216398    -0.0015249675
   44  C  3 XZ     -0.0031335695    -0.0004367004     0.0060610644    -0.0003342218    -0.0010826346
   45  C  3 YZ      0.0144705796     0.0051709173    -0.0047981544    -0.0145907635    -0.0014464676
   46  C  4  S     -0.0016348038    -0.0092222109    -0.0188493095     0.0173138727    -0.0133404505
   47  C  4  S      0.0047789029     0.0209914286     0.0422619416    -0.0346887658     0.0378999650
   48  C  4  S      0.0081319109     0.0016921371     0.0855773042    -0.1110313656    -0.0101827078
   49  C  4  X      0.0279778871     0.0014344059     0.0158487686     0.0124001045    -0.0647246614
   50  C  4  Y     -0.1114001340    -0.0299403588     0.2389252779    -0.0196331434     0.1541578366
   51  C  4  Z      0.1102445194     0.0373267815    -0.0819960891    -0.0017273399    -0.0191269507
   52  C  4  X      0.0169734278    -0.0101826865     0.0309176126    -0.0102392010    -0.0434581246
   53  C  4  Y     -0.0420018700    -0.0037914728     0.1156325239    -0.0362436357     0.0651281872
   54  C  4  Z      0.0323477348     0.0092458879    -0.0201074925    -0.0030903935    -0.0164544535
   55  C  4 XX      0.0032437548     0.0021111339    -0.0025084075    -0.0017120267    -0.0022321082
   56  C  4 YY     -0.0015654110     0.0011458479     0.0065424847    -0.0038871575     0.0065803277
   57  C  4 ZZ     -0.0027534650     0.0006562163     0.0027523922    -0.0009630666     0.0025186059
   58  C  4 XY     -0.0018917959     0.0003118962    -0.0084805778    -0.0036914323    -0.0033488631
   59  C  4 XZ      0.0079372128     0.0029702878    -0.0018889930     0.0025347087     0.0036277451
   60  C  4 YZ      0.0079004236     0.0018112343    -0.0086523015    -0.0078958454    -0.0050847038
   61  C  5  S     -0.0055030182    -0.0022796047    -0.0265692334    -0.0206904619    -0.0200830152
   62  C  5  S      0.0148943256     0.0086327875     0.0634732034     0.0449490378     0.0534008335
   63  C  5  S     -0.0238195913    -0.0067117884     0.0711203710     0.1073034542    -0.0248545751
   64  C  5  X      0.0113960385     0.0137500743     0.0640606784    -0.0215479194    -0.0998380185
   65  C  5  Y      0.1695556861     0.0479281979    -0.1787247214    -0.0004644290    -0.1006789743
   66  C  5  Z     -0.0090697934     0.0122457052     0.1910142500     0.0259758609     0.1063620433
   67  C  5  X     -0.0047849548     0.0048838933     0.0421753479     0.0013266509    -0.0711023067
   68  C  5  Y      0.0591343745     0.0190801943    -0.0661278459    -0.0115486488    -0.0594909862
   69  C  5  Z     -0.0092939986    -0.0006515449     0.0932084056     0.0303762540     0.0361340555
   70  C  5 XX      0.0014933516     0.0007638974    -0.0016440936     0.0029183518    -0.0049816002
   71  C  5 YY     -0.0052926145    -0.0004989056     0.0120565188    -0.0038720329     0.0102724585
   72  C  5 ZZ      0.0048048089     0.0004984724     0.0006394591     0.0093505043     0.0035462289
   73  C  5 XY      0.0102499392     0.0039725086    -0.0001512391    -0.0022475411     0.0010942468
   74  C  5 XZ      0.0028362477     0.0008552867    -0.0066310802     0.0034339660     0.0049729075
   75  C  5 YZ      0.0048136166     0.0013582780    -0.0043385998     0.0030191977    -0.0058137770
   76  C  6  S      0.0247341357     0.0092292671    -0.0080615269    -0.0242715619     0.0193078088
   77  C  6  S     -0.0463031220    -0.0163095452     0.0167318489     0.0658481519    -0.0528638248
   78  C  6  S     -0.0245194105    -0.0118447872     0.0196933579    -0.0065778343     0.0891821023
   79  C  6  X      0.0178050966     0.0128726536    -0.0362356847    -0.0220684712     0.0577148036
   80  C  6  Y     -0.2031040593    -0.0551086461     0.0276062673    -0.2004245294     0.0338961194
   81  C  6  Z     -0.0616130884    -0.0439593794     0.0252073816     0.2259921426    -0.1128009789
   82  C  6  X      0.0054283282     0.0023435088     0.0053261262    -0.0177458293     0.0349655410
   83  C  6  Y     -0.0942627756    -0.0278255118     0.0132396490    -0.0536069273    -0.0221978603
   84  C  6  Z     -0.0244054518    -0.0126908014     0.0225934511     0.1204443642    -0.0517486523
   85  C  6 XX     -0.0008816204    -0.0001035452    -0.0038966610     0.0050570686     0.0066383440
   86  C  6 YY     -0.0166778420    -0.0049672180     0.0073394909    -0.0101548578    -0.0019898997
   87  C  6 ZZ      0.0060077579     0.0014655693    -0.0005693705     0.0135898195    -0.0120570633
   88  C  6 XY      0.0021530037     0.0004527576     0.0054404858     0.0027793169    -0.0001360771
   89  C  6 XZ     -0.0023575270    -0.0010186654     0.0034047632     0.0005799966    -0.0048444738
   90  C  6 YZ      0.0097748913     0.0046265386     0.0003643355     0.0061189045     0.0048041471
   91  C  7  S     -0.0279846217    -0.0070819285     0.0057022415     0.0033545421     0.0199985587
   92  C  7  S      0.0583549650     0.0136750541    -0.0112560584    -0.0082416443    -0.0482274886
   93  C  7  S      0.0194142498     0.0057093048    -0.0255957956    -0.0078030422    -0.1072400993
   94  C  7  X     -0.0270553965    -0.0047383305     0.1769319415    -0.0349340014    -0.0819635688
   95  C  7  Y      0.0353760953     0.0281779994     0.0451696901     0.3119024144     0.0537301140
   96  C  7  Z      0.0359937322     0.0480628442     0.0056270675    -0.1435020950     0.1783452765
   97  C  7  X     -0.0119171429    -0.0001040471     0.0616816854    -0.0145563761    -0.0484178201
   98  C  7  Y      0.0179238677     0.0111411216     0.0191689332     0.1313121189     0.0354014655
   99  C  7  Z      0.0203312001     0.0220226058     0.0078886131    -0.0578908430     0.1052161517
  100  C  7 XX      0.0094537399     0.0045080283    -0.0049000141     0.0005954426     0.0074096431
  101  C  7 YY     -0.0046021601    -0.0023066713     0.0016382836    -0.0152496792    -0.0076112981
  102  C  7 ZZ      0.0071355152     0.0014659213     0.0012534606     0.0134341951    -0.0067627424
  103  C  7 XY      0.0005889836     0.0010298245     0.0058579367     0.0019666590     0.0006561084
  104  C  7 XZ     -0.0016374495    -0.0000262615     0.0128383428     0.0009310395    -0.0039581517
  105  C  7 YZ      0.0086886789     0.0034746871    -0.0006357081    -0.0098823960     0.0032328218
  106  C  8  S     -0.0169807940    -0.0009996659    -0.0564728972    -0.0221603702     0.0092272804
  107  C  8  S      0.0387580944     0.0028999705     0.1232564421     0.0496603264    -0.0203758957
  108  C  8  S     -0.0068570976    -0.0104103044     0.0513133624     0.0354594879    -0.0125293437
  109  C  8  X     -0.0579109346    -0.0030520953    -0.0530811042     0.0404837078     0.1204104296
  110  C  8  Y      0.0534020327     0.0204526469     0.0090027692    -0.0570159048     0.1371692313
  111  C  8  Z      0.0099989360     0.0117236437    -0.0309145912     0.0021048833     0.2230486157
  112  C  8  X     -0.0070532531     0.0254180923    -0.0312514619    -0.0081741072     0.0650800228
  113  C  8  Y      0.0271405788     0.0167680613     0.0031477548    -0.0413080656     0.0781226149
  114  C  8  Z     -0.0154771528    -0.0159262700    -0.0024805347     0.0243915991     0.1105323422
  115  C  8 XX      0.0038835026     0.0014335406     0.0070851078     0.0032509529     0.0019438364
  116  C  8 YY      0.0002310892    -0.0005962096     0.0053496117     0.0001044584     0.0019964593
  117  C  8 ZZ      0.0030474819    -0.0002961096     0.0056255917     0.0025385790    -0.0069831763
  118  C  8 XY     -0.0002539790    -0.0005258055     0.0011961799     0.0001323378     0.0033913355
  119  C  8 XZ     -0.0016646216     0.0001320807    -0.0019749168    -0.0009976891     0.0015719027
  120  C  8 YZ      0.0002989569     0.0005313419    -0.0007633253     0.0008751874     0.0000279650
  121  N  9  S     -0.0102786033    -0.0024116188    -0.0531213214    -0.0200016980     0.0143876905
  122  N  9  S     -0.0218742396    -0.0040014736    -0.1130293198    -0.0427932519     0.0302830401
  123  N  9  S     -0.0310288579    -0.0293143147    -0.1230911940    -0.0289873986     0.0414671784
  124  N  9  X      0.0354872961    -0.0010317875     0.1094823161     0.0029179602    -0.1371744954
  125  N  9  Y     -0.0323468260    -0.0113196498     0.0395089262     0.0679957660    -0.1405817833
  126  N  9  Z     -0.0053227631    -0.0097963474    -0.0545790121    -0.0377538450    -0.1490364775
  127  N  9  X     -0.0168673333     0.0041775651    -0.0573204463    -0.0028413640     0.0731748051
  128  N  9  Y      0.0187058440     0.0096011343    -0.0226934087    -0.0393550719     0.0747919544
  129  N  9  Z      0.0024954895     0.0007431915     0.0276811631     0.0238449412     0.0824354958
  130  N  9 XX      0.0024594501     0.0001188398     0.0015161746    -0.0035469366    -0.0097245279
  131  N  9 YY     -0.0033916294    -0.0008852744    -0.0044634608     0.0010748191    -0.0057618584
  132  N  9 ZZ     -0.0008268566     0.0008712522    -0.0044582340    -0.0000545352     0.0174282093
  133  N  9 XY     -0.0013243020    -0.0009207317     0.0031622103     0.0027598287    -0.0109185633
  134  N  9 XZ     -0.0018558673    -0.0003816425    -0.0045892080    -0.0003677636    -0.0018061334
  135  N  9 YZ      0.0025925159     0.0005681566    -0.0010569910    -0.0039967588     0.0018974567
  136  C 10  S      0.0116528709     0.0001315175    -0.0137419873     0.0102434029    -0.0028137094
  137  C 10  S     -0.0257170026     0.0014492415     0.0275890658    -0.0240261025     0.0071176215
  138  C 10  S     -0.1028080867    -0.0196592310     0.0191528796    -0.0165376817    -0.0080298993
  139  C 10  X     -0.0323787558    -0.0653134369    -0.0809630461     0.0316898286    -0.0085278280
  140  C 10  Y      0.1504770460    -0.0283833935     0.0727560407    -0.0316828862    -0.0283348781
  141  C 10  Z      0.0570660408     0.0186957240     0.0249850083     0.0517525029     0.0870333357
  142  C 10  X     -0.0481991233     0.0242877672    -0.0746350130     0.0323014132    -0.0089695452
  143  C 10  Y      0.0228240100     0.0413947804     0.0393955460    -0.0141635308    -0.0121804321
  144  C 10  Z      0.0156270064     0.0109064247     0.0140167748     0.0251283981     0.0504595446
  145  C 10 XX      0.0056071114    -0.0092927558     0.0045573024    -0.0016454621    -0.0023729959
  146  C 10 YY     -0.0084675367     0.0098042446     0.0002073802    -0.0022031904     0.0025715261
  147  C 10 ZZ     -0.0008367736     0.0000567168     0.0013722160    -0.0006141492     0.0002457939
  148  C 10 XY     -0.0007408722    -0.0020663895     0.0017993868    -0.0016723052     0.0013976006
  149  C 10 XZ     -0.0018048799    -0.0009388410     0.0001487224    -0.0001823347     0.0008397717
  150  C 10 YZ      0.0017254741     0.0012962179     0.0001225630    -0.0007508453     0.0000457703
  151  C 11  S     -0.0112277291     0.0221047802     0.0061546187    -0.0060870128     0.0079411086
  152  C 11  S      0.0230772265    -0.0556156673    -0.0156755287     0.0129867898    -0.0161510244
  153  C 11  S      0.0735853229    -0.0641085033     0.0186764153     0.0050142208    -0.0208587641
  154  C 11  X     -0.0282430926    -0.0039356288    -0.0242630357     0.0151323663     0.0107396669
  155  C 11  Y      0.0016475981     0.2732539593     0.1025401573    -0.0435857008    -0.0203710299
  156  C 11  Z      0.0242180379     0.0263192704     0.0204323812     0.0331546140     0.0681086981
  157  C 11  X     -0.0615166074     0.0236686386    -0.0352263818     0.0155321837    -0.0073451563
  158  C 11  Y     -0.0136099927     0.0944289070     0.0287386497    -0.0160403865    -0.0125220734
  159  C 11  Z      0.0132081840     0.0121900263     0.0099305600     0.0172030159     0.0350812539
  160  C 11 XX     -0.0006342292    -0.0048774139    -0.0037149501     0.0008914033    -0.0010457389
  161  C 11 YY      0.0038549734     0.0039574789     0.0035641406     0.0002477494    -0.0009222871
  162  C 11 ZZ      0.0004594234    -0.0029724597    -0.0008241575     0.0005523127    -0.0010233912
  163  C 11 XY     -0.0040541216     0.0081339938     0.0000761760    -0.0000550082    -0.0008228943
  164  C 11 XZ     -0.0016390689    -0.0000536561    -0.0004088524    -0.0010585025    -0.0017194258
  165  C 11 YZ     -0.0005990058     0.0001486033    -0.0002252850    -0.0018991019    -0.0031798120
  166  C 12  S      0.0148082664    -0.0208202464     0.0137626372    -0.0034955222    -0.0028380090
  167  C 12  S     -0.0375815447     0.0534544737    -0.0322926081     0.0084401765     0.0051445099
  168  C 12  S     -0.0247814775     0.0704818737    -0.0163863284     0.0282900530     0.0059046477
  169  C 12  X     -0.0949650995     0.2542492894    -0.0651682520     0.0507903447    -0.0472883785
  170  C 12  Y     -0.1338021261     0.0152323072    -0.0163473268    -0.0124908553     0.0323886169
  171  C 12  Z      0.0060964233     0.0136329043     0.0098419334     0.0377417988     0.0636961599
  172  C 12  X     -0.0231578119     0.0821673956    -0.0215208403     0.0301364600    -0.0210974145
  173  C 12  Y     -0.0379486490     0.0405258222    -0.0069016205    -0.0168350877     0.0119928394
  174  C 12  Z      0.0045439249     0.0073140027     0.0049203479     0.0207249634     0.0327619813
  175  C 12 XX      0.0047867123    -0.0004136621    -0.0002802757    -0.0012244593     0.0003701157
  176  C 12 YY     -0.0074903638     0.0015452792    -0.0027845015     0.0013071258     0.0008533847
  177  C 12 ZZ     -0.0015371223     0.0027759865    -0.0014744108     0.0008970515     0.0004302874
  178  C 12 XY     -0.0013258739    -0.0100737581    -0.0017008044    -0.0011797287     0.0023435984
  179  C 12 XZ      0.0005586623    -0.0004717273     0.0003419517     0.0010273774     0.0027268773
  180  C 12 YZ      0.0009657222     0.0003693004     0.0004053614     0.0014521411     0.0019775555
  181  C 13  S      0.0015522260    -0.0239279241    -0.0099817857     0.0042527787     0.0031092197
  182  C 13  S     -0.0039500992     0.0595326045     0.0203822764    -0.0086313935    -0.0078687900
  183  C 13  S     -0.0241117242     0.0594261280     0.0244410720    -0.0373757194     0.0027232603
  184  C 13  X     -0.0273695001    -0.0158524786     0.0375663220    -0.0540840696     0.0368870732
  185  C 13  Y      0.0018686530     0.2635359387    -0.0172996188     0.0039174804    -0.0397913860
  186  C 13  Z      0.0093341204     0.0216176811     0.0086445949     0.0309461628     0.0547961565
  187  C 13  X     -0.0354191943     0.0182910000     0.0078835044    -0.0079855534     0.0104881673
  188  C 13  Y     -0.0018103473     0.0834335495     0.0051487369    -0.0141294927    -0.0101211358
  189  C 13  Z      0.0040508110     0.0080182631     0.0052150640     0.0150684901     0.0301751286
  190  C 13 XX      0.0016899805     0.0044243164     0.0004562157    -0.0010710405    -0.0009045781
  191  C 13 YY     -0.0020566205    -0.0030301867     0.0024198417    -0.0003411562     0.0003032421
  192  C 13 ZZ     -0.0002135313     0.0031302291     0.0009331590    -0.0001042862    -0.0001091806
  193  C 13 XY      0.0047062243    -0.0089038298     0.0065821810    -0.0035808156     0.0024032030
  194  C 13 XZ      0.0003537144    -0.0005920427     0.0004771526    -0.0000360987     0.0006615593
  195  C 13 YZ      0.0005342700    -0.0001851822     0.0006723188     0.0016199511     0.0030325457
  196  C 14  S     -0.0132588199    -0.0012931050    -0.0074903434     0.0032243474     0.0000970890
  197  C 14  S      0.0331002400     0.0028723684     0.0219675814    -0.0102290235     0.0010262125
  198  C 14  S      0.0592685340     0.0009557826     0.0042016377     0.0114491768    -0.0103956393
  199  C 14  X     -0.0352853304    -0.0453032838    -0.0850146844     0.0678469822    -0.0267066110
  200  C 14  Y      0.1452702106    -0.0325377879     0.1259504921    -0.0402619042     0.0053767766
  201  C 14  Z      0.0189033594     0.0032491718     0.0170728804     0.0278548555     0.0575808086
  202  C 14  X     -0.0276459635     0.0206504413    -0.0203044280     0.0165708462    -0.0083819588
  203  C 14  Y      0.0497101058     0.0289671044     0.0411217535    -0.0052301783    -0.0070878786
  204  C 14  Z      0.0085185121     0.0044442679     0.0077672209     0.0167839743     0.0314047993
  205  C 14 XX     -0.0043115673     0.0105121013    -0.0034018956     0.0008006670    -0.0013885415
  206  C 14 YY      0.0061623927    -0.0105695146     0.0025313644    -0.0001076396     0.0005596888
  207  C 14 ZZ      0.0013322301     0.0003164857     0.0012292274    -0.0005686327     0.0003382978
  208  C 14 XY      0.0017049804     0.0021322370     0.0085821357    -0.0052016679     0.0023169899
  209  C 14 XZ     -0.0002770241    -0.0000974629     0.0001157863    -0.0015480293    -0.0021615233
  210  C 14 YZ      0.0008782963    -0.0005578280     0.0004542594     0.0009953586     0.0019085631
  211  C 15  S     -0.0045822130     0.0208736449    -0.0067328049     0.0043104760    -0.0058454357
  212  C 15  S      0.0166218297    -0.0529416892     0.0158768899    -0.0089071210     0.0126262569
  213  C 15  S     -0.0104756478    -0.0472741685     0.0184212771    -0.0253355659     0.0257344122
  214  C 15  X     -0.1139816675     0.2509966209     0.0125819133    -0.0258047188    -0.0098529592
  215  C 15  Y     -0.1283082009     0.0190495559    -0.1082629109     0.0263807387    -0.0044015581
  216  C 15  Z      0.0078767657     0.0070389354     0.0047621677     0.0323475475     0.0595566347
  217  C 15  X     -0.0297776187     0.0763180317    -0.0039417854     0.0001797567    -0.0079383917
  218  C 15  Y     -0.0170646031     0.0323327777    -0.0222181839     0.0060932425    -0.0027281430
  219  C 15  Z      0.0062085646     0.0047678166     0.0042968842     0.0170128469     0.0327320669
  220  C 15 XX     -0.0067808906    -0.0004233079    -0.0034733794    -0.0004903909     0.0010032809
  221  C 15 YY      0.0054202081    -0.0005622282     0.0053204343    -0.0012430797     0.0005573040
  222  C 15 ZZ      0.0008304340    -0.0027548266     0.0005035117    -0.0002659389     0.0005071775
  223  C 15 XY      0.0004545258     0.0089088190     0.0055791030    -0.0037508747     0.0009552799
  224  C 15 XZ     -0.0008142343     0.0002152342    -0.0002458602    -0.0018204954    -0.0030277536
  225  C 15 YZ      0.0003223589     0.0001327346     0.0002063345    -0.0004332015    -0.0006536617
  226  H 16  S     -0.1705451966    -0.0464804716     0.0645839099     0.2006826017     0.0201095378
  227  H 16  S     -0.0532318613    -0.0204459229     0.0256074265     0.0840427557     0.0120451348
  228  H 17  S      0.0509144427     0.0214492766    -0.1473213947    -0.0207915594    -0.0635153613
  229  H 17  S      0.0168701709     0.0019452400    -0.0508707059    -0.0108436246    -0.0235655349
  230  H 18  S      0.0336542700    -0.0047404390    -0.1638637876     0.0261226730    -0.0122195552
  231  H 18  S      0.0107379814    -0.0025559874    -0.0572710099     0.0089251452    -0.0071847150
  232  H 19  S     -0.1909155116    -0.0522786528     0.0379931475    -0.1938589666     0.0188054506
  233  H 19  S     -0.0591769885    -0.0158502309     0.0155522479    -0.0835282339     0.0081410869
  234  H 20  S      0.0716162867     0.0344834941    -0.1436380930     0.0129339817     0.1280129413
  235  H 20  S      0.0249443870     0.0128255148    -0.0620791743     0.0056494460     0.0572592406
  236  H 21  S      0.0460106028     0.0383543617     0.1295365536     0.0103933374     0.0369187476
  237  H 21  S      0.0156383126     0.0146975622     0.0571108375     0.0045226350     0.0257179623
  238  H 22  S      0.0081981417     0.1940821940     0.0732469140    -0.0226935148    -0.0126435730
  239  H 22  S      0.0033232940     0.0670621326     0.0269292473    -0.0068027117     0.0132379476
  240  H 23  S      0.0978849756    -0.1794709098     0.0341125426    -0.0338166247     0.0261124449
  241  H 23  S      0.0419744897    -0.0674232045     0.0050288350    -0.0126762304     0.0051289933
  242  H 24  S      0.0002909875    -0.1842217362     0.0234306643    -0.0025148252     0.0230519107
  243  H 24  S      0.0001312720    -0.0706217091     0.0128171775    -0.0023726559     0.0115597999
  244  H 25  S     -0.0822339657    -0.0096206560    -0.1237792953     0.0675094226    -0.0255372905
  245  H 25  S     -0.0290142242    -0.0037754646    -0.0542257291     0.0311256679    -0.0124259797
  246  H 26  S     -0.1171651646     0.1727525136    -0.0132126298    -0.0198397511    -0.0005811411
  247  H 26  S     -0.0438805861     0.0630141117    -0.0053476049    -0.0092069114    -0.0016041045

                         41               42               43               44               45
                   -0.4065740772    -0.4026928435    -0.3930594668    -0.3898379748    -0.3875553609
    1  C  1  S      0.0262670322    -0.0175712727     0.0296682589     0.0082304253    -0.0003009066
    2  C  1  S     -0.0551403122     0.0344414970    -0.0662827311    -0.0258594479     0.0053063915
    3  C  1  S     -0.1018897949     0.0738869055    -0.0916387647     0.0557915776    -0.0513095323
    4  C  1  X     -0.0247798894     0.0622104622    -0.0657753901    -0.0763340684     0.0317627180
    5  C  1  Y     -0.0415195457    -0.0123293523     0.1477543101     0.0092752163     0.0265042520
    6  C  1  Z     -0.0098220467     0.0800281145     0.0285958339    -0.0313168638     0.0299543308
    7  C  1  X     -0.0047951648     0.0113081130    -0.0513878633    -0.0726593835     0.0475036449
    8  C  1  Y     -0.0187121445    -0.0047727921     0.0973451256     0.0228707758     0.0224099000
    9  C  1  Z     -0.0075275561     0.0376151449     0.0125226897    -0.0026971648    -0.0062835261
   10  C  1 XX     -0.0013660309     0.0000844142    -0.0053668946    -0.0060033758    -0.0038071472
   11  C  1 YY     -0.0062710520     0.0002787397    -0.0033885785     0.0036332221     0.0037644431
   12  C  1 ZZ     -0.0042488730     0.0067056533    -0.0030877996    -0.0014029958     0.0010519205
   13  C  1 XY      0.0011749500    -0.0054034143     0.0033748762     0.0016586752     0.0004476116
   14  C  1 XZ     -0.0005307449     0.0071709608    -0.0006618602     0.0049283480    -0.0035295194
   15  C  1 YZ     -0.0008169996    -0.0017570496    -0.0046034474     0.0002966612    -0.0027394323
   16  C  2  S     -0.0182397291     0.0000318825    -0.0178675495    -0.0110923036     0.0050884519
   17  C  2  S      0.0404734251    -0.0015186345     0.0364104648     0.0176563688    -0.0013966272
   18  C  2  S      0.1322637853     0.0308540453     0.0129872709     0.0303324598    -0.0634684616
   19  C  2  X      0.0246628429    -0.0317724109    -0.0266729062    -0.0496624195     0.0632219186
   20  C  2  Y      0.0381775223    -0.0080981465    -0.0893670280    -0.0139450610    -0.0756883115
   21  C  2  Z     -0.0780488962    -0.0866273937     0.0304667065     0.0356534035    -0.0396681999
   22  C  2  X      0.0284136912    -0.0249266887    -0.0377213614    -0.0556611003     0.0654137929
   23  C  2  Y      0.0321688029     0.0131372428    -0.0414592141     0.0052286714    -0.0363853776
   24  C  2  Z     -0.0555341331    -0.0440535167     0.0416554640     0.0395115562    -0.0375291254
   25  C  2 XX      0.0009915283    -0.0045062201     0.0026760680    -0.0009388611     0.0094011441
   26  C  2 YY      0.0001406707    -0.0011902800     0.0002522426     0.0042365302    -0.0101331604
   27  C  2 ZZ      0.0040703630     0.0047891343     0.0066818279     0.0025646847    -0.0028353936
   28  C  2 XY      0.0030704701     0.0021459836    -0.0024359982     0.0025123350    -0.0083060654
   29  C  2 XZ     -0.0006487225     0.0031464215     0.0017382014     0.0032232558    -0.0055196478
   30  C  2 YZ      0.0020314899    -0.0026668234    -0.0004153164     0.0029567423    -0.0000336606
   31  C  3  S     -0.0027788247     0.0006170573    -0.0039985525    -0.0039121620     0.0022495318
   32  C  3  S      0.0066095465    -0.0031247819     0.0102257926     0.0130720886    -0.0078916444
   33  C  3  S      0.0152260923     0.0053726657     0.0006749965    -0.0637937117     0.0435116769
   34  C  3  X     -0.0383305353     0.0743298083    -0.0042225516     0.0064010442    -0.0005727134
   35  C  3  Y     -0.0608574744     0.0875427841    -0.0234005862     0.0484698927     0.0327638659
   36  C  3  Z     -0.0168364275     0.0257927923    -0.0470386844     0.0452154563    -0.0516668557
   37  C  3  X     -0.0146900167     0.0405104249    -0.0056256753    -0.0109168836     0.0176552961
   38  C  3  Y     -0.0283866273     0.0345923602    -0.0166360528     0.0034125773     0.0235616720
   39  C  3  Z     -0.0150771853     0.0075554259    -0.0225221371     0.0428873664    -0.0395079920
   40  C  3 XX     -0.0015810737     0.0045194629     0.0014615740    -0.0016354868     0.0020276903
   41  C  3 YY      0.0007588160     0.0003826875    -0.0012451672     0.0049041738    -0.0031414216
   42  C  3 ZZ      0.0027902299    -0.0055761110     0.0027628882    -0.0012602279    -0.0004036974
   43  C  3 XY      0.0001845520    -0.0039901090     0.0025999017    -0.0023117330     0.0035332142
   44  C  3 XZ      0.0038804675    -0.0049839989    -0.0011400132    -0.0035888825     0.0019779659
   45  C  3 YZ     -0.0023883109    -0.0008411446    -0.0002268893    -0.0013644783     0.0068184025
   46  C  4  S     -0.0034556998    -0.0004064606     0.0061551635     0.0080375306    -0.0052058281
   47  C  4  S      0.0109010595    -0.0007640486    -0.0152898162    -0.0190053542     0.0077492658
   48  C  4  S     -0.0065301745    -0.0241858963    -0.0373250990    -0.0434619294     0.0606930627
   49  C  4  X      0.0257504597    -0.0563390315    -0.0033606734     0.0463232052    -0.0588865992
   50  C  4  Y      0.0534859140     0.0136647795    -0.0527651422    -0.0713504045    -0.0213740612
   51  C  4  Z      0.0341715251    -0.1003702770     0.0570107684    -0.0622931953     0.0767818233
   52  C  4  X      0.0145656107    -0.0383345117    -0.0059495763     0.0090576853    -0.0151812550
   53  C  4  Y      0.0125585616     0.0129218944    -0.0432134895    -0.0378661806     0.0085706450
   54  C  4  Z      0.0195951632    -0.0521160895     0.0296407774    -0.0314161979     0.0395186443
   55  C  4 XX     -0.0005834874    -0.0023291830    -0.0018613816     0.0029549155    -0.0011356691
   56  C  4 YY     -0.0021591544     0.0046967213    -0.0027141562    -0.0040517771     0.0049880205
   57  C  4 ZZ      0.0047392060    -0.0030615867     0.0011538597    -0.0014900742    -0.0024127977
   58  C  4 XY     -0.0030977702     0.0016685793     0.0062944472     0.0031588583     0.0014778475
   59  C  4 XZ      0.0007721999    -0.0010473449     0.0017577440    -0.0027583005     0.0022085995
   60  C  4 YZ     -0.0018868198    -0.0019310930     0.0018247631    -0.0004940564     0.0050876023
   61  C  5  S     -0.0016134224     0.0047663507     0.0102792155     0.0154822829    -0.0108347311
   62  C  5  S     -0.0009984897    -0.0094397376    -0.0276325317    -0.0387738595     0.0301194260
   63  C  5  S      0.0452422830    -0.0103621431     0.0184372548    -0.0213990663     0.0147651894
   64  C  5  X      0.0058678196     0.0518135134     0.0238153932     0.0333556873    -0.0169934883
   65  C  5  Y     -0.0471931694    -0.0858774465     0.0325076636    -0.0308505988     0.1351321723
   66  C  5  Z     -0.0207726901     0.0085711528    -0.0858836323    -0.1329681219     0.1415119149
   67  C  5  X      0.0171046011     0.0284827740     0.0179651026     0.0194912620    -0.0123300716
   68  C  5  Y     -0.0248994563    -0.0375091384     0.0152915739    -0.0198274367     0.0808475027
   69  C  5  Z      0.0103079357     0.0028129943    -0.0357331709    -0.0623149709     0.0561573673
   70  C  5 XX      0.0004987030     0.0009295440     0.0034777915     0.0031001723    -0.0027785977
   71  C  5 YY     -0.0028077761     0.0026039884    -0.0063368462    -0.0057951614     0.0060466070
   72  C  5 ZZ      0.0017704029    -0.0045466924    -0.0017499559    -0.0045351735     0.0024846378
   73  C  5 XY     -0.0009023215     0.0004841172    -0.0016393703    -0.0026888774     0.0028917401
   74  C  5 XZ     -0.0015522080    -0.0061648216     0.0014502598     0.0017336504    -0.0020301450
   75  C  5 YZ     -0.0029714447    -0.0014016040    -0.0004522804    -0.0012942173     0.0069288179
   76  C  6  S     -0.0018563362     0.0019895673     0.0030451306    -0.0019470417    -0.0014180831
   77  C  6  S      0.0056185119    -0.0046742213    -0.0048556912     0.0080477754     0.0029563593
   78  C  6  S     -0.0352813097    -0.0402521867    -0.0552644474    -0.0622792265     0.0573958663
   79  C  6  X      0.0251762476    -0.0179871661     0.0144244410     0.0798493712    -0.1506524148
   80  C  6  Y     -0.0127299285     0.0587845445     0.0348663795     0.0287427346    -0.0125488850
   81  C  6  Z      0.0886869711     0.0257997497     0.0182908290     0.0622783112    -0.1487827030
   82  C  6  X      0.0142796402    -0.0170504515    -0.0022809300     0.0266264130    -0.0712163683
   83  C  6  Y      0.0067586988     0.0328357124     0.0361775191     0.0382411790    -0.0246403559
   84  C  6  Z      0.0479817087     0.0134387843     0.0164255285     0.0275216139    -0.0645735448
   85  C  6 XX     -0.0003453987    -0.0037827915    -0.0015583974     0.0003892591    -0.0019215571
   86  C  6 YY     -0.0031841406     0.0041821871    -0.0001557618    -0.0002437553     0.0053440673
   87  C  6 ZZ      0.0032307637    -0.0015974952     0.0004248863     0.0012089912    -0.0022140253
   88  C  6 XY      0.0005383750     0.0002324089    -0.0034858870    -0.0052619230     0.0056804960
   89  C  6 XZ     -0.0009767961    -0.0026595369    -0.0000901225    -0.0052708502     0.0109116255
   90  C  6 YZ     -0.0016366819    -0.0045701473    -0.0006332941    -0.0050555339     0.0060876218
   91  C  7  S     -0.0024768294    -0.0037316560     0.0024957473    -0.0083270423     0.0073436964
   92  C  7  S      0.0064960648     0.0095389755    -0.0061197370     0.0209121683    -0.0185149770
   93  C  7  S      0.0097923811     0.0160148447     0.0116100913     0.0589618858    -0.0435646986
   94  C  7  X      0.0281271458    -0.0429024741    -0.0363787200    -0.0754643152     0.1030606318
   95  C  7  Y      0.0647951294    -0.0654158515     0.0311044367    -0.0598778832    -0.0195357643
   96  C  7  Z     -0.0640992990    -0.0405797781     0.0012485119    -0.0782035162     0.1244409163
   97  C  7  X      0.0101633889    -0.0238844888    -0.0113221373    -0.0290876054     0.0493540989
   98  C  7  Y      0.0290990168    -0.0305495130     0.0147673089    -0.0386170686    -0.0049463935
   99  C  7  Z     -0.0313060640    -0.0266935152    -0.0056225965    -0.0536672814     0.0721751302
  100  C  7 XX     -0.0020702150    -0.0008964028     0.0010863395    -0.0010369334     0.0011384277
  101  C  7 YY     -0.0007531416     0.0036801395    -0.0014212692     0.0040389027    -0.0011225190
  102  C  7 ZZ      0.0038137758    -0.0015486512    -0.0005579889     0.0004820347    -0.0030548303
  103  C  7 XY      0.0030718591    -0.0051810323    -0.0007024175    -0.0040125062     0.0026712666
  104  C  7 XZ      0.0017256443    -0.0032187097    -0.0031806832    -0.0085858910     0.0110612920
  105  C  7 YZ     -0.0023798070    -0.0018182867    -0.0002988639    -0.0040477781     0.0074251552
  106  C  8  S      0.0759927685     0.0094208262    -0.0032441804     0.0004203828    -0.0010791934
  107  C  8  S     -0.1598048422    -0.0188023400     0.0049158918    -0.0041313586     0.0037859483
  108  C  8  S     -0.0649893833    -0.0121372718     0.0102949514     0.0116338213    -0.0109342310
  109  C  8  X     -0.1615759996    -0.1568044314     0.0582300067     0.0365117666     0.1177258806
  110  C  8  Y     -0.0952167413     0.0026770778    -0.0736402146     0.0590205384    -0.2821543366
  111  C  8  Z      0.1234448524    -0.0714763237    -0.0935487604    -0.0278453753     0.0135110067
  112  C  8  X      0.0356773158    -0.0605137887    -0.0118570377    -0.0065071644     0.0794954042
  113  C  8  Y      0.0224177350     0.0172919831    -0.0678329288     0.0079617863    -0.1449623875
  114  C  8  Z     -0.0592267860    -0.0620273043    -0.0066293833     0.0197163679    -0.0086147370
  115  C  8 XX     -0.0022834518    -0.0051694664    -0.0012710220    -0.0012635018     0.0095645460
  116  C  8 YY     -0.0035560830     0.0011004780    -0.0039344210    -0.0003914027    -0.0083470014
  117  C  8 ZZ     -0.0012280694     0.0047650252     0.0007247032    -0.0033671191     0.0019322029
  118  C  8 XY      0.0009528808     0.0003297305    -0.0029942593     0.0005547431    -0.0047802336
  119  C  8 XZ     -0.0019879144    -0.0000361471     0.0001326311     0.0021716542    -0.0060048221
  120  C  8 YZ     -0.0009208925    -0.0033340021     0.0024635946     0.0002717174     0.0074819709
  121  N  9  S      0.1331111392     0.0248763336    -0.0218695802    -0.0192168416     0.0125053892
  122  N  9  S      0.2823586030     0.0529362224    -0.0462091071    -0.0401031936     0.0256518918
  123  N  9  S      0.2996453056     0.0575013221    -0.0393072725    -0.0456195133     0.0404142489
  124  N  9  X     -0.2656310018     0.0586195949     0.0470781459     0.0502583597    -0.1724329802
  125  N  9  Y     -0.1693136138    -0.0562653416     0.1293685557     0.0009753472     0.2291907388
  126  N  9  Z      0.3163818459     0.1494557614    -0.0170388705    -0.0698497073     0.0526410085
  127  N  9  X      0.1475761295    -0.0335354674    -0.0286034060    -0.0288655528     0.0955614746
  128  N  9  Y      0.0950426263     0.0326880230    -0.0730090975     0.0014795943    -0.1314058237
  129  N  9  Z     -0.1756259382    -0.0831191494     0.0117713193     0.0387613795    -0.0269472563
  130  N  9 XX      0.0040995274     0.0103943513    -0.0011173119     0.0002813637    -0.0119717403
  131  N  9 YY      0.0119849049     0.0010232942     0.0029025647    -0.0034663116     0.0144323955
  132  N  9 ZZ     -0.0010339176    -0.0085963859    -0.0036602790     0.0017137106    -0.0016651080
  133  N  9 XY     -0.0098519164     0.0004268419     0.0067523052     0.0004944922     0.0068540278
  134  N  9 XZ      0.0182590218     0.0022767257    -0.0012075604    -0.0042360887     0.0103593080
  135  N  9 YZ      0.0114606448     0.0064164282    -0.0060964544    -0.0009745081    -0.0111843480
  136  C 10  S     -0.0089607805     0.0067112802    -0.0081655967     0.0003877178     0.0039109889
  137  C 10  S      0.0189672585    -0.0150100609     0.0164013479     0.0003194533    -0.0082109970
  138  C 10  S     -0.0036027490     0.0026594618     0.0289497386     0.0046734727    -0.0203168613
  139  C 10  X     -0.0013458853    -0.0232870224     0.1711743189    -0.0843222329    -0.0601007547
  140  C 10  Y     -0.0152728819     0.0450701878    -0.0295479494    -0.1897266499    -0.0764516685
  141  C 10  Z     -0.0123147165     0.1922868107     0.0709195653     0.0323975543     0.0460308689
  142  C 10  X     -0.0267412418     0.0080775939     0.0347409536    -0.0510602002    -0.0445633596
  143  C 10  Y      0.0132193714     0.0137967299     0.0305651097    -0.0746523072    -0.0503741433
  144  C 10  Z     -0.0038749001     0.1060655562     0.0440807809     0.0206080680     0.0300118429
  145  C 10 XX      0.0009314306     0.0005383080    -0.0005592063    -0.0078022112    -0.0051305129
  146  C 10 YY      0.0016158389    -0.0020739968     0.0008928841     0.0084720967     0.0042519244
  147  C 10 ZZ      0.0008734983    -0.0005670306     0.0008701469    -0.0007517985    -0.0003566537
  148  C 10 XY      0.0049675732    -0.0065929930     0.0145281493     0.0046343863    -0.0021664978
  149  C 10 XZ      0.0000455316     0.0042654876     0.0033776103     0.0030652614     0.0006415078
  150  C 10 YZ     -0.0000151856    -0.0021462767    -0.0018219364    -0.0014738958    -0.0013659498
  151  C 11  S      0.0037373066    -0.0062931119     0.0098073719    -0.0000190814     0.0062723472
  152  C 11  S     -0.0101320795     0.0147360895    -0.0213927340    -0.0065813560    -0.0170078074
  153  C 11  S      0.0197264498     0.0011223382    -0.0439118582     0.0443287077     0.0513717914
  154  C 11  X     -0.0473416997     0.0537173030    -0.2011992966     0.0622212321     0.0783835492
  155  C 11  Y      0.0811636442    -0.0804553553     0.0475312505     0.1846377164     0.0084133376
  156  C 11  Z     -0.0044020405     0.1663935086     0.0750644090     0.0634276927     0.0432707385
  157  C 11  X     -0.0245416526     0.0345595399    -0.0787005492     0.0069031552     0.0193663694
  158  C 11  Y      0.0139983973    -0.0272213292     0.0312561276     0.0495319380    -0.0218096691
  159  C 11  Z     -0.0055592847     0.0946931878     0.0410890987     0.0352893966     0.0153351700
  160  C 11 XX     -0.0028844766     0.0038298055     0.0031069290    -0.0146473566    -0.0055418251
  161  C 11 YY      0.0034624512    -0.0027535298    -0.0046074308     0.0195242685     0.0045447360
  162  C 11 ZZ     -0.0005124410    -0.0001024639    -0.0013026267    -0.0009770541    -0.0009667036
  163  C 11 XY      0.0031785995    -0.0038266128     0.0089453073     0.0057106589    -0.0017218087
  164  C 11 XZ      0.0004437191    -0.0032212630    -0.0001718015     0.0000938437    -0.0003277368
  165  C 11 YZ      0.0007018037    -0.0077081100    -0.0039052531    -0.0010789518    -0.0025967887
  166  C 12  S      0.0071706412    -0.0065140318     0.0052605545     0.0018968610    -0.0044897110
  167  C 12  S     -0.0162688561     0.0138049347    -0.0168661211     0.0029111112     0.0121783708
  168  C 12  S     -0.0016684375     0.0265302584     0.0119981978    -0.0634103679    -0.0219016774
  169  C 12  X     -0.0470887619     0.0415038290    -0.1946044914     0.0740326278     0.0504361315
  170  C 12  Y      0.0452756616    -0.0865172226     0.0660596401     0.1761023934     0.0568828684
  171  C 12  Z     -0.0045675665     0.1455124595     0.0710083573     0.0639238845     0.0592324899
  172  C 12  X     -0.0164394591     0.0231738797    -0.0659193299     0.0026316356     0.0108031580
  173  C 12  Y      0.0239761890    -0.0354666013     0.0519175931     0.0618755588     0.0110538035
  174  C 12  Z     -0.0020600765     0.0753157496     0.0412254574     0.0316785041     0.0297589064
  175  C 12 XX     -0.0015001701     0.0026443907     0.0086845706    -0.0154100702    -0.0062122633
  176  C 12 YY      0.0004815767    -0.0022647696    -0.0058944997     0.0127903094     0.0057033370
  177  C 12 ZZ     -0.0009208890     0.0013868310    -0.0009066817     0.0001363057     0.0006596139
  178  C 12 XY      0.0016814856    -0.0032441452     0.0132903744    -0.0035774351    -0.0024624560
  179  C 12 XZ     -0.0003255108     0.0069231799     0.0043480357     0.0021949799     0.0022487269
  180  C 12 YZ     -0.0000867327     0.0031427382     0.0008620069     0.0012900653     0.0009229160
  181  C 13  S     -0.0041692038     0.0023707526    -0.0029026448     0.0015724660     0.0039300634
  182  C 13  S      0.0073231458    -0.0025504136     0.0052649244    -0.0105095581    -0.0111082497
  183  C 13  S      0.0214930449    -0.0403763537     0.0448899567     0.0686038203     0.0020937968
  184  C 13  X      0.0431897501    -0.0455579451     0.2300085404    -0.0946023360    -0.0625377747
  185  C 13  Y     -0.0505627257     0.0690621377    -0.0517876868    -0.1730286216    -0.0570263604
  186  C 13  Z     -0.0095878504     0.1549429994     0.0743927397     0.0463897142     0.0554470350
  187  C 13  X      0.0132219066    -0.0185077707     0.0831375913    -0.0319666980    -0.0239957954
  188  C 13  Y     -0.0086796889     0.0052885579    -0.0045771522    -0.0310040488    -0.0151163993
  189  C 13  Z     -0.0042629901     0.0853511799     0.0432937126     0.0312908451     0.0335989182
  190  C 13 XX     -0.0020591730     0.0039149457     0.0028981178    -0.0145971791    -0.0054619715
  191  C 13 YY      0.0041022109    -0.0068225446    -0.0025638279     0.0180648242     0.0055783772
  192  C 13 ZZ      0.0002262726     0.0008334932     0.0005820197    -0.0007882209    -0.0004459911
  193  C 13 XY      0.0055154639    -0.0061763639     0.0109770965     0.0050653528    -0.0007252600
  194  C 13 XZ      0.0002304300     0.0014390216     0.0017422939     0.0009154796     0.0005638123
  195  C 13 YZ     -0.0000401647     0.0069996985     0.0034633745     0.0040901504     0.0031916394
  196  C 14  S     -0.0029025659     0.0003601461    -0.0034590537    -0.0015244757     0.0022594802
  197  C 14  S      0.0105908419    -0.0056532859     0.0151441206     0.0079892816    -0.0055778169
  198  C 14  S     -0.0113712970     0.0365704515    -0.0759942012    -0.0195633200     0.0107959359
  199  C 14  X     -0.0535501180     0.0451565225    -0.2152185910     0.0968816730     0.0699593921
  200  C 14  Y      0.0870142353    -0.1005168596     0.0294312674     0.2074967171     0.0367310319
  201  C 14  Z     -0.0021029174     0.1481103295     0.0786136645     0.0694921069     0.0592361492
  202  C 14  X     -0.0117457273     0.0013047282    -0.0554760976     0.0531897191     0.0206140650
  203  C 14  Y      0.0244413190    -0.0263176548    -0.0241492841     0.0763261335     0.0172669378
  204  C 14  Z     -0.0026026929     0.0852127047     0.0426353245     0.0373253928     0.0337074326
  205  C 14 XX     -0.0030476179     0.0041412956    -0.0002546824    -0.0100617107    -0.0032514964
  206  C 14 YY      0.0019396121    -0.0028562176    -0.0036795881     0.0100198422     0.0034633545
  207  C 14 ZZ      0.0006142414     0.0000690834     0.0016085509     0.0001755611    -0.0003499350
  208  C 14 XY      0.0080592287    -0.0083499997     0.0191287967     0.0054939802    -0.0026105622
  209  C 14 XZ      0.0007392436    -0.0065244226    -0.0019727614    -0.0019351837    -0.0025184871
  210  C 14 YZ     -0.0001582547     0.0046292998     0.0018078225     0.0023034965     0.0016247866
  211  C 15  S     -0.0020553579     0.0031140472    -0.0011997000     0.0007161494    -0.0034829229
  212  C 15  S      0.0046293353    -0.0073286430    -0.0048661814     0.0050314375     0.0113844991
  213  C 15  S      0.0033640122    -0.0271946409     0.0894964520    -0.0233666612    -0.0362989851
  214  C 15  X      0.0423889891    -0.0440132810     0.1984689246    -0.0603208118    -0.0712576742
  215  C 15  Y     -0.0858155514     0.0845043691    -0.0539929982    -0.2161089724    -0.0347548100
  216  C 15  Z     -0.0128491922     0.1602827239     0.0686695380     0.0415125371     0.0464603716
  217  C 15  X      0.0159384952    -0.0081876655     0.0382278824    -0.0101104842    -0.0048362137
  218  C 15  Y     -0.0311829649     0.0307518357    -0.0405814451    -0.0699496905    -0.0122521767
  219  C 15  Z     -0.0058597961     0.0857974039     0.0378954179     0.0244403830     0.0270852745
  220  C 15 XX     -0.0017013953     0.0010795097     0.0101344853    -0.0155584178    -0.0053835244
  221  C 15 YY      0.0027596279    -0.0025879753    -0.0055353169     0.0133192488     0.0047176464
  222  C 15 ZZ      0.0000347298    -0.0001466163    -0.0010022558    -0.0000686249     0.0006876823
  223  C 15 XY      0.0049405575    -0.0044386364     0.0154391595    -0.0019719746    -0.0039662776
  224  C 15 XZ      0.0006831574    -0.0079787221    -0.0025772652    -0.0025771607    -0.0025742564
  225  C 15 YZ      0.0002298893    -0.0021984492    -0.0016449548    -0.0001645433    -0.0008724343
  226  H 16  S      0.0324309320    -0.0337093098    -0.0080592532     0.0085734077    -0.0658297983
  227  H 16  S      0.0145315753    -0.0106427134     0.0020786120     0.0034727928    -0.0278466725
  228  H 17  S     -0.0581842601     0.0374028876     0.0350411356     0.0304083925     0.0426881030
  229  H 17  S     -0.0241342536     0.0169332036     0.0187035541     0.0087895953     0.0187308385
  230  H 18  S      0.0072522943    -0.0604219667     0.0454029634     0.0573555936    -0.0653984994
  231  H 18  S      0.0062005358    -0.0221213226     0.0172290229     0.0249524196    -0.0355208796
  232  H 19  S     -0.0310707048     0.0535850135     0.0218468181     0.0109667296     0.0323253624
  233  H 19  S     -0.0128492318     0.0265096379     0.0062464352     0.0044353904     0.0067162070
  234  H 20  S     -0.0387363457     0.0147849499     0.0349029511     0.0350836437    -0.0507778578
  235  H 20  S     -0.0190032456     0.0049883491     0.0180114146     0.0156097473    -0.0213329131
  236  H 21  S      0.0128369316    -0.0728295825    -0.0180484518    -0.1135488143     0.1305266813
  237  H 21  S      0.0056610553    -0.0299420301    -0.0091491403    -0.0524548709     0.0612997742
  238  H 22  S      0.0601451198    -0.0569271859    -0.0001432224     0.1992399601     0.0308183267
  239  H 22  S      0.0325446009    -0.0338307881     0.0004708659     0.0930485285     0.0289633198
  240  H 23  S      0.0161847166    -0.0065996667     0.1573305434    -0.1378524608    -0.0663007303
  241  H 23  S      0.0051482825    -0.0018938344     0.0851468124    -0.0654612671    -0.0342042318
  242  H 24  S      0.0478964904    -0.0725204515     0.0080918491     0.1878660931     0.0602655648
  243  H 24  S      0.0235589196    -0.0358632768     0.0043121435     0.0955403831     0.0312832522
  244  H 25  S     -0.0908775927     0.0928498029    -0.1851874694    -0.0632364481     0.0247629353
  245  H 25  S     -0.0437790101     0.0456392092    -0.0935844035    -0.0328165788     0.0127466569
  246  H 26  S      0.0127502647    -0.0144655120     0.1717697751    -0.1329525164    -0.0743733631
  247  H 26  S      0.0055610597    -0.0064044198     0.0851828937    -0.0660904338    -0.0387650251

                         46               47               48               49               50
                   -0.3521615866    -0.3408927996    -0.3313748908    -0.2889832499    -0.2707838751
    1  C  1  S     -0.0105928495    -0.0029442930    -0.0193166511    -0.0145810258    -0.0051155257
    2  C  1  S      0.0239596618    -0.0023800897     0.0488885403     0.0309549974     0.0104099855
    3  C  1  S      0.0328133625     0.0494088944    -0.0593576489     0.1077629399     0.0341679722
    4  C  1  X      0.0987393538    -0.1074391547    -0.0864256331    -0.1599893066    -0.0749174162
    5  C  1  Y      0.1936722623    -0.0240501556     0.1232074509    -0.0796232246    -0.0465956649
    6  C  1  Z      0.1600095781     0.2306710182    -0.0713829474    -0.1083981377    -0.1306728450
    7  C  1  X      0.0488822203    -0.0981161410    -0.0040355358    -0.1120989344    -0.0338481111
    8  C  1  Y      0.0853412924    -0.0225863203     0.0414152377    -0.0743701380    -0.0323819779
    9  C  1  Z      0.0862141532     0.1675965349    -0.0212141169    -0.0758052929    -0.0769527770
   10  C  1 XX     -0.0097417043    -0.0019924520    -0.0010165976     0.0102850681     0.0064758359
   11  C  1 YY      0.0090642979    -0.0091492065     0.0043913368     0.0024638805     0.0034767271
   12  C  1 ZZ      0.0059466688     0.0148096319     0.0086225430    -0.0043812440    -0.0074267050
   13  C  1 XY     -0.0049434061     0.0014767706     0.0075926659     0.0108918813     0.0062443865
   14  C  1 XZ     -0.0075555453     0.0036827873     0.0004281371     0.0021549939     0.0091458410
   15  C  1 YZ     -0.0021521724     0.0073833724    -0.0023348808     0.0092021055    -0.0014567875
   16  C  2  S     -0.0182978793     0.0226681893     0.0140673828     0.0189295566     0.0002700548
   17  C  2  S      0.0426183069    -0.0596489553    -0.0274489561    -0.0423658732     0.0024094205
   18  C  2  S     -0.0076027669     0.0749489148    -0.0711886085    -0.1100656171    -0.0574458548
   19  C  2  X      0.0600420715    -0.0220799065     0.1066759642     0.1480989597     0.0846259214
   20  C  2  Y     -0.0256852482     0.0769137790    -0.1785450777     0.1813313556     0.0383717917
   21  C  2  Z      0.1085995636    -0.0940751252    -0.0814466439     0.1830834082     0.0875877083
   22  C  2  X      0.0361540353    -0.0671745492     0.0763985133     0.1034858441     0.0657249424
   23  C  2  Y     -0.0306960366     0.0391489762    -0.1740942004     0.1040042601     0.0209776247
   24  C  2  Z      0.0895682553    -0.0419514266    -0.0262265095     0.1451405572     0.0690162607
   25  C  2 XX     -0.0072522654     0.0028837227    -0.0036993773    -0.0140485386    -0.0050443833
   26  C  2 YY      0.0030184963    -0.0132169398     0.0005945369     0.0057740887     0.0061920602
   27  C  2 ZZ      0.0133526888    -0.0038848217    -0.0066808501    -0.0023323518    -0.0015245403
   28  C  2 XY     -0.0065623587     0.0071320611     0.0034819171    -0.0039591962    -0.0011251091
   29  C  2 XZ     -0.0011192671    -0.0029390648     0.0015360213    -0.0148219908    -0.0064463630
   30  C  2 YZ     -0.0089629238     0.0002348363    -0.0177146179     0.0039944330     0.0021344494
   31  C  3  S      0.0044374177     0.0005346019     0.0061551372     0.0193405871     0.0159479068
   32  C  3  S     -0.0203822057     0.0008442827    -0.0116869421    -0.0414605737    -0.0341002193
   33  C  3  S      0.1188355225    -0.0556264064    -0.0672034638    -0.0937606155    -0.1141738129
   34  C  3  X      0.0952768243     0.3446808707     0.0894303848     0.0532961639    -0.0854743379
   35  C  3  Y     -0.0749538066     0.0830485914     0.0144583095     0.0131414776     0.0057445493
   36  C  3  Z     -0.0687119907     0.0514549406     0.0550783929     0.1132695422     0.0727552089
   37  C  3  X      0.0453486435     0.1904726797     0.0728391804     0.0242729061    -0.0556771812
   38  C  3  Y     -0.0179986863     0.0398485467     0.0112668352     0.0281936513     0.0132552359
   39  C  3  Z     -0.0762744516     0.0485450112     0.0516992149     0.0800699790     0.0807801796
   40  C  3 XX      0.0101097127     0.0030325127    -0.0042246680    -0.0132896264    -0.0094088154
   41  C  3 YY     -0.0111937488     0.0004112662     0.0020913450     0.0004810459     0.0011429282
   42  C  3 ZZ      0.0001642780    -0.0039701420    -0.0003325738     0.0014131151    -0.0002989044
   43  C  3 XY      0.0028121292    -0.0086613958     0.0035001045    -0.0040322224    -0.0006435559
   44  C  3 XZ     -0.0036209981    -0.0195646503    -0.0037536585    -0.0053579251     0.0022869260
   45  C  3 YZ     -0.0048396238    -0.0017482003    -0.0018457692    -0.0001506735     0.0012038518
   46  C  4  S      0.0012870073     0.0103977890     0.0147586275    -0.0129847586    -0.0099577837
   47  C  4  S      0.0035123330    -0.0251498081    -0.0454131421     0.0346715990     0.0182835330
   48  C  4  S     -0.1037331105    -0.0198192134     0.1160693227     0.0239860023     0.1108393532
   49  C  4  X     -0.1913283485     0.0314676384     0.0477896045     0.1802952663     0.1194976674
   50  C  4  Y      0.0741707168    -0.0531174356    -0.1252042139    -0.0096856939    -0.0185884208
   51  C  4  Z      0.0364970206    -0.2776318495    -0.0383639830    -0.1642218913    -0.0336256453
   52  C  4  X     -0.1427796714     0.0114084213     0.0725603618     0.1097350307     0.1067858058
   53  C  4  Y      0.0262336896    -0.0062951504    -0.0335015366    -0.0205189076    -0.0028555343
   54  C  4  Z      0.0003435146    -0.1733812357    -0.0082617585    -0.1063702254    -0.0079635446
   55  C  4 XX     -0.0081780724     0.0042640429     0.0048037752     0.0160472759     0.0083667219
   56  C  4 YY      0.0076790609     0.0051263935     0.0005598751     0.0004051755    -0.0018255578
   57  C  4 ZZ      0.0002071939    -0.0169417678    -0.0137782731    -0.0091898577    -0.0015790886
   58  C  4 XY      0.0028486219     0.0019507621     0.0050125862    -0.0101950384    -0.0048996655
   59  C  4 XZ      0.0072054141     0.0047334858    -0.0027712393    -0.0003356247    -0.0041075845
   60  C  4 YZ     -0.0010820558    -0.0051804593     0.0041433092    -0.0008480591     0.0010277716
   61  C  5  S     -0.0029124054    -0.0132928671    -0.0046229970     0.0094303679     0.0092545908
   62  C  5  S      0.0086441782     0.0420544598     0.0083712002    -0.0187829475    -0.0226923693
   63  C  5  S      0.0002515860    -0.0997422177    -0.0101007673    -0.0853878224    -0.0409204879
   64  C  5  X     -0.0933559439     0.0584115632    -0.0458449510    -0.2205234680    -0.1032851800
   65  C  5  Y     -0.0460727598    -0.0629520756     0.1998633449     0.0238206540     0.0436751305
   66  C  5  Z      0.0896323348     0.0526707160     0.1419667423     0.1113982365     0.0383872892
   67  C  5  X     -0.0502086046    -0.0143470778    -0.0291698971    -0.1551722180    -0.0688668871
   68  C  5  Y     -0.0307826069    -0.0327316419     0.1465419708    -0.0083009636     0.0272046749
   69  C  5  Z      0.0385314813    -0.0031665371     0.0668706313     0.0625718165     0.0251547895
   70  C  5 XX     -0.0031064413    -0.0002017710    -0.0040625694    -0.0151539079    -0.0068213459
   71  C  5 YY      0.0028859719     0.0117478632     0.0050142596     0.0086803198     0.0012618016
   72  C  5 ZZ      0.0024228972    -0.0037617160     0.0028941143     0.0009547449     0.0003988091
   73  C  5 XY      0.0040753564     0.0010611939    -0.0073817049    -0.0028009876    -0.0042081837
   74  C  5 XZ      0.0001716159    -0.0040882287    -0.0029365121     0.0111838378     0.0059371608
   75  C  5 YZ     -0.0036558271     0.0048960152     0.0137673225     0.0036680980     0.0025469075
   76  C  6  S      0.0121118724    -0.0056825974    -0.0031566783    -0.0229964629    -0.0119862124
   77  C  6  S     -0.0359881026     0.0163558360     0.0062016673     0.0459594545     0.0258431455
   78  C  6  S      0.0449825944    -0.0085693425     0.0359028525     0.1766743657     0.0802507162
   79  C  6  X      0.0048892436    -0.0686398287    -0.3293927655     0.0737110414     0.0187060089
   80  C  6  Y      0.0244784889    -0.0100420701    -0.0684375596    -0.0927384084    -0.0422287914
   81  C  6  Z     -0.0526053359    -0.0056529352    -0.0233407997    -0.0964982792    -0.0356199838
   82  C  6  X      0.0000861811    -0.0706922976    -0.1831415630     0.0471372197     0.0185672078
   83  C  6  Y     -0.0162629812    -0.0011334393    -0.0471334797    -0.0791396000    -0.0306802614
   84  C  6  Z     -0.0271073007    -0.0018803932    -0.0322124378    -0.0901382819    -0.0347537791
   85  C  6 XX      0.0033067427    -0.0019643664    -0.0029171560     0.0175017441     0.0083072433
   86  C  6 YY     -0.0005101534     0.0028169102     0.0024280036    -0.0007034211     0.0001621762
   87  C  6 ZZ     -0.0086044829     0.0014372062     0.0022349181    -0.0041539441    -0.0014532521
   88  C  6 XY     -0.0005225063     0.0025689259     0.0107664312     0.0012217631     0.0008559040
   89  C  6 XZ     -0.0011052035    -0.0030320893     0.0152683638    -0.0010860660     0.0017426611
   90  C  6 YZ      0.0031681961    -0.0006732774     0.0026946266     0.0008078946    -0.0002528890
   91  C  7  S      0.0257266000    -0.0061960182    -0.0012633181     0.0045541295    -0.0008812980
   92  C  7  S     -0.0620954934     0.0156457456     0.0028821024    -0.0105030917     0.0038251633
   93  C  7  S     -0.1112875768     0.0268187582     0.0161735998    -0.0268461060    -0.0083211495
   94  C  7  X     -0.0617924472    -0.0961111671     0.0784742271    -0.0245015696     0.0161051388
   95  C  7  Y      0.0964540957    -0.0514801029    -0.0001462842    -0.0674858326    -0.0442932196
   96  C  7  Z      0.1098863425    -0.0277766360    -0.0010128259     0.0597282763     0.0186904617
   97  C  7  X     -0.0333676034    -0.0518261254     0.0451107963    -0.0150728816     0.0090210146
   98  C  7  Y      0.0660824319    -0.0310890907    -0.0026034967    -0.0477827262    -0.0361488432
   99  C  7  Z      0.0712771384    -0.0185112423    -0.0045978045     0.0500381377     0.0112855311
  100  C  7 XX      0.0045511992     0.0042296750    -0.0015687904     0.0017422669    -0.0009470347
  101  C  7 YY     -0.0104593438    -0.0009026920    -0.0004588768    -0.0033356261     0.0009626593
  102  C  7 ZZ     -0.0053435445    -0.0003034137     0.0025766086    -0.0004836937     0.0009642482
  103  C  7 XY     -0.0021115068    -0.0156138387    -0.0037270159    -0.0021227548     0.0032617269
  104  C  7 XZ     -0.0033914261    -0.0072900408     0.0144736314    -0.0045385864     0.0011539544
  105  C  7 YZ      0.0027365251    -0.0029066817     0.0006507498    -0.0006350913    -0.0004460888
  106  C  8  S      0.0032668681    -0.0168987131    -0.0144793445    -0.0097657737    -0.0040967222
  107  C  8  S     -0.0103289274     0.0399198008     0.0333338184     0.0207496703     0.0108955031
  108  C  8  S      0.0199964867     0.0294782145     0.0583700996     0.0558521254    -0.0024070333
  109  C  8  X     -0.1616326816     0.0334852973    -0.1040308047    -0.0671439948    -0.0096247224
  110  C  8  Y      0.0045344981    -0.0902586340     0.1530441479    -0.0542158964    -0.0248530017
  111  C  8  Z     -0.1771392438     0.0840068029     0.0750131637    -0.0455004715    -0.0110208678
  112  C  8  X     -0.1343596117     0.0472855077    -0.0811941894    -0.0596222196    -0.0320001399
  113  C  8  Y     -0.0112069570    -0.0508830496     0.1152588277    -0.0541981440    -0.0215437680
  114  C  8  Z     -0.0825917976     0.0396439085     0.0539454453    -0.0373945877    -0.0000122538
  115  C  8 XX     -0.0188960649     0.0136738897    -0.0053293208    -0.0109866541    -0.0051438347
  116  C  8 YY     -0.0015355270    -0.0020376953     0.0175473685    -0.0064078572    -0.0027291430
  117  C  8 ZZ      0.0163015130    -0.0011409453    -0.0035768440     0.0228630111     0.0096472466
  118  C  8 XY     -0.0076476396     0.0006888783     0.0113602277    -0.0130166538    -0.0040803728
  119  C  8 XZ      0.0016042878    -0.0045329349     0.0077559030    -0.0057122086    -0.0023244746
  120  C  8 YZ     -0.0055946147     0.0050996150    -0.0143477114     0.0012748430     0.0002905512
  121  N  9  S     -0.0018809587     0.0038884623     0.0012417993    -0.0007373167     0.0013450195
  122  N  9  S     -0.0043770254     0.0069634360     0.0009900054    -0.0024763100     0.0024493200
  123  N  9  S      0.0157306132     0.0217610585     0.0256054942     0.0122691072     0.0258075775
  124  N  9  X      0.2142710806    -0.1327609476     0.0713299604     0.0856067264     0.0301789138
  125  N  9  Y      0.0122366175     0.0604660199    -0.2582585945     0.0946847317     0.0424606240
  126  N  9  Z      0.1903189455    -0.0195093404    -0.0355777340     0.1660613361     0.0572506131
  127  N  9  X     -0.1300566273     0.0772108864    -0.0456001970    -0.0589328351    -0.0264825116
  128  N  9  Y     -0.0107482541    -0.0372442907     0.1544953209    -0.0653182269    -0.0311704124
  129  N  9  Z     -0.1104748008     0.0138293805     0.0263451191    -0.1088429511    -0.0358285349
  130  N  9 XX      0.0158418235    -0.0080488071     0.0060023869     0.0053651336     0.0014197356
  131  N  9 YY     -0.0000599201     0.0042300975    -0.0104055586     0.0037175785     0.0016117670
  132  N  9 ZZ     -0.0156845425     0.0030143542     0.0033298241    -0.0099243084    -0.0029333652
  133  N  9 XY      0.0062867929    -0.0006607858    -0.0086696857     0.0046949615     0.0021475057
  134  N  9 XZ     -0.0016269645     0.0048544743    -0.0045333287     0.0026589413     0.0008417170
  135  N  9 YZ      0.0045875561    -0.0033676282     0.0101092459     0.0002946725    -0.0004034996
  136  C 10  S      0.0044649504     0.0104416101     0.0161274800     0.0088773955     0.0029896448
  137  C 10  S     -0.0086326536    -0.0258510161    -0.0356633342    -0.0201099994    -0.0063383268
  138  C 10  S     -0.0049664408     0.0016168786    -0.0417784450    -0.0387424487    -0.0286460671
  139  C 10  X     -0.0328273571     0.0816716130     0.0841089447     0.0573573508     0.0210134767
  140  C 10  Y     -0.0942519988    -0.0355763059    -0.0858848331     0.0006826110    -0.0080770721
  141  C 10  Z      0.0047545723     0.0437963710    -0.0258659727    -0.1186673475     0.1153894101
  142  C 10  X      0.0035756540     0.0347019037     0.0387455291     0.0522859599     0.0046364787
  143  C 10  Y     -0.0396404390     0.0030625240    -0.0423710452     0.0012444798    -0.0263270039
  144  C 10  Z     -0.0028536092     0.0144276666    -0.0157685443    -0.0772293257     0.0909419455
  145  C 10 XX     -0.0113337483    -0.0005800208    -0.0056283805     0.0044498092     0.0029473262
  146  C 10 YY      0.0083446415    -0.0054871128    -0.0003347688    -0.0068036948    -0.0042918866
  147  C 10 ZZ      0.0003784628     0.0005050477    -0.0019574971    -0.0021372358     0.0000364781
  148  C 10 XY      0.0019714358     0.0038571771     0.0047457474     0.0030007436    -0.0001148220
  149  C 10 XZ     -0.0053484432    -0.0052642914     0.0027022105    -0.0013245568     0.0176628370
  150  C 10 YZ      0.0058705972     0.0064681274    -0.0019937627    -0.0065580321     0.0076435016
  151  C 11  S      0.0077164623    -0.0046526419    -0.0039314520    -0.0101224828    -0.0044362475
  152  C 11  S     -0.0193916253     0.0088431177     0.0088155081     0.0216166895     0.0087650056
  153  C 11  S     -0.0214035108    -0.0016816545     0.0044178597     0.0119819575     0.0332802771
  154  C 11  X      0.0583391477    -0.0579285701    -0.0379902521    -0.0497504716    -0.0222994430
  155  C 11  Y      0.0554959388     0.0004136880     0.0283741496     0.0041789384    -0.0228134991
  156  C 11  Z     -0.0295238014    -0.0181169267     0.0067977650    -0.1158118922     0.3236080687
  157  C 11  X      0.0248477684    -0.0191698509    -0.0189682258    -0.0207380526    -0.0200538439
  158  C 11  Y      0.0358740232    -0.0018003709     0.0124031755     0.0193126149    -0.0184456620
  159  C 11  Z     -0.0127038639    -0.0125731537     0.0111832754    -0.0764930557     0.2332794310
  160  C 11 XX     -0.0053231273     0.0007710289    -0.0011470365     0.0011974645     0.0006702917
  161  C 11 YY      0.0049050979     0.0001839085     0.0040178581     0.0009450578     0.0011150682
  162  C 11 ZZ     -0.0009853709     0.0007863713     0.0001373767     0.0011916340    -0.0003387128
  163  C 11 XY      0.0010952543     0.0038629681     0.0047735476     0.0022525081     0.0008993906
  164  C 11 XZ     -0.0023193942    -0.0033796437     0.0013864156     0.0040409295     0.0016916715
  165  C 11 YZ      0.0036378368     0.0021028215    -0.0000574640     0.0016202164    -0.0076991826
  166  C 12  S     -0.0137615170     0.0027569067    -0.0041591651     0.0071868937     0.0040473452
  167  C 12  S      0.0326881876    -0.0059945969     0.0085626969    -0.0171887320    -0.0090268807
  168  C 12  S      0.0114167823     0.0004352741     0.0012775375    -0.0107227741    -0.0242214417
  169  C 12  X     -0.0042371531    -0.0144242233    -0.0093092383     0.0005136101     0.0068715991
  170  C 12  Y      0.1023698471     0.0103314109     0.0573685533    -0.0242086891    -0.0010592141
  171  C 12  Z     -0.0511265698    -0.0584242400     0.0153169022     0.0573965581    -0.1644674719
  172  C 12  X     -0.0116415526     0.0054743782    -0.0052325869    -0.0046999035     0.0006474823
  173  C 12  Y      0.0441347646     0.0079023688     0.0318629228    -0.0011560456    -0.0022074965
  174  C 12  Z     -0.0305469357    -0.0381224639     0.0108013474     0.0433844212    -0.1234847293
  175  C 12 XX     -0.0023921905     0.0014542524     0.0002018317     0.0004395773     0.0002861261
  176  C 12 YY      0.0057855930    -0.0015357403     0.0015140183    -0.0010141220    -0.0022816426
  177  C 12 ZZ      0.0019232914     0.0002257411     0.0001348105    -0.0018644954     0.0004155988
  178  C 12 XY      0.0020064831     0.0034671246     0.0042572793     0.0003084781     0.0000948517
  179  C 12 XZ     -0.0041145844    -0.0039024677     0.0014963650     0.0049089881    -0.0067473902
  180  C 12 YZ      0.0029539611     0.0039926458    -0.0011996752    -0.0083642959     0.0111739644
  181  C 13  S      0.0070681159     0.0009663825     0.0041400792    -0.0021570614    -0.0013168379
  182  C 13  S     -0.0174849922    -0.0023875434    -0.0101788087     0.0051509995     0.0034822407
  183  C 13  S      0.0106122733    -0.0036210007     0.0097609065     0.0144808164     0.0063918071
  184  C 13  X      0.0081370224     0.0251069603     0.0264881180     0.0007408338     0.0001379280
  185  C 13  Y     -0.0542913187    -0.0026804403    -0.0377897899    -0.0030249301     0.0212687870
  186  C 13  Z     -0.1023920598    -0.1133550916     0.0275417345     0.1588803804    -0.2758651764
  187  C 13  X      0.0040302484     0.0149083101     0.0145350375    -0.0020623453     0.0019317202
  188  C 13  Y     -0.0111358571    -0.0013388989    -0.0121272910    -0.0026994440     0.0162905364
  189  C 13  Z     -0.0642315882    -0.0720909702     0.0187631848     0.1130238286    -0.1980553514
  190  C 13 XX     -0.0052069790    -0.0001619977    -0.0027797610     0.0009125890     0.0002858084
  191  C 13 YY      0.0047837045     0.0003629293     0.0022812579    -0.0007063013     0.0006192127
  192  C 13 ZZ     -0.0013015670    -0.0005370369    -0.0005132139     0.0005904780    -0.0003491838
  193  C 13 XY      0.0021962761     0.0012214096     0.0015972068    -0.0001494209    -0.0001027603
  194  C 13 XZ     -0.0020202336    -0.0023624048     0.0008390767     0.0027256389     0.0003223592
  195  C 13 YZ     -0.0032498375    -0.0037846769     0.0011489211     0.0034620416    -0.0055648020
  196  C 14  S     -0.0017346921     0.0006918663     0.0004052270     0.0006356492     0.0007708308
  197  C 14  S      0.0053256202    -0.0006412691     0.0002158001    -0.0013687201    -0.0015289720
  198  C 14  S     -0.0095760009    -0.0181896037    -0.0163537705    -0.0106166426    -0.0062359072
  199  C 14  X      0.0128202539    -0.0168887130    -0.0079448512    -0.0044725446    -0.0008674154
  200  C 14  Y      0.0505339858     0.0073098724     0.0181068360    -0.0094379191     0.0044450558
  201  C 14  Z     -0.0966435776    -0.1098153463     0.0307373677     0.1174737113    -0.1142610453
  202  C 14  X      0.0103270015    -0.0038648989     0.0030651154     0.0003289008     0.0007529070
  203  C 14  Y      0.0179324906    -0.0008199136     0.0050646155    -0.0087985310     0.0043994941
  204  C 14  Z     -0.0589380726    -0.0683501533     0.0191833640     0.0823008198    -0.0936044841
  205  C 14 XX     -0.0026385025     0.0000628861    -0.0010348441     0.0004937363     0.0002020497
  206  C 14 YY      0.0031191392    -0.0004899653     0.0005574785    -0.0004340646    -0.0016003861
  207  C 14 ZZ      0.0000375941    -0.0000998962    -0.0000165388    -0.0003941569     0.0011656731
  208  C 14 XY      0.0015847539     0.0021295155     0.0033488613     0.0011684713    -0.0005255269
  209  C 14 XZ      0.0040381131     0.0046514364    -0.0009818865    -0.0064967352     0.0120938496
  210  C 14 YZ     -0.0014096974    -0.0013401298     0.0004183055    -0.0029703507     0.0118985484
  211  C 15  S     -0.0027976699     0.0044721887     0.0047569302     0.0050742753     0.0025481611
  212  C 15  S      0.0081163902    -0.0111282526    -0.0107837196    -0.0118150218    -0.0062906961
  213  C 15  S      0.0139408808     0.0016451699     0.0004890788     0.0042224277    -0.0044491763
  214  C 15  X     -0.0258175584     0.0394955514     0.0341292313     0.0252993166     0.0115022720
  215  C 15  Y     -0.0352414701    -0.0110079732    -0.0349422015    -0.0077613943    -0.0155276269
  216  C 15  Z     -0.0698603647    -0.0656433049     0.0157327152    -0.0238687045     0.2108425062
  217  C 15  X     -0.0149470425     0.0143166271     0.0124128194     0.0053783595     0.0084413513
  218  C 15  Y     -0.0106398910    -0.0131318798    -0.0160417576    -0.0072409420    -0.0112885279
  219  C 15  Z     -0.0405638373    -0.0361411244     0.0071212737    -0.0238135010     0.1577954606
  220  C 15 XX     -0.0040409079     0.0017268968    -0.0002197248     0.0012229887     0.0003565096
  221  C 15 YY      0.0040956385    -0.0024617161    -0.0003938492    -0.0012742780    -0.0023861566
  222  C 15 ZZ      0.0005696800    -0.0003430293    -0.0008180636    -0.0014588376     0.0010771543
  223  C 15 XY     -0.0010670647     0.0019914371     0.0017857605     0.0008069997     0.0010186396
  224  C 15 XZ      0.0025304663     0.0022746262    -0.0003862724     0.0024973763    -0.0095458848
  225  C 15 YZ      0.0031357608     0.0034583017    -0.0009905289    -0.0072487956     0.0123717142
  226  H 16  S     -0.0013861323    -0.0066570288     0.0307175497     0.0594184137     0.0302986748
  227  H 16  S      0.0004979217    -0.0074282115     0.0196949319     0.0436654175     0.0217731074
  228  H 17  S      0.0375096782     0.0802072899     0.0815750118    -0.0489312997    -0.0388569998
  229  H 17  S      0.0216716278     0.0444118068     0.0451940542    -0.0380415511    -0.0284950138
  230  H 18  S     -0.0198540885    -0.0830554142    -0.0521645953     0.0433964854     0.0358471750
  231  H 18  S     -0.0037790603    -0.0477021310    -0.0286070461     0.0374615961     0.0281355068
  232  H 19  S      0.0181823874     0.0075067289    -0.0171790192    -0.0606812606    -0.0255778327
  233  H 19  S      0.0136027948    -0.0005013440     0.0000942434    -0.0501687299    -0.0249964993
  234  H 20  S      0.0969874495     0.0863062547    -0.0821296503     0.0422293644    -0.0182587580
  235  H 20  S      0.0611485455     0.0442714571    -0.0458048699     0.0280270381    -0.0116917429
  236  H 21  S      0.0238015161    -0.1145442763     0.0696149681    -0.0230729831     0.0114553686
  237  H 21  S      0.0172528826    -0.0627621335     0.0385455523    -0.0166804575     0.0171012190
  238  H 22  S      0.0550566643     0.0005746583     0.0325353481     0.0010066646    -0.0022463984
  239  H 22  S      0.0130855459     0.0119343915     0.0164671022    -0.0164206619    -0.0000201071
  240  H 23  S     -0.0198778580     0.0196841909     0.0060916998     0.0050456640    -0.0000243796
  241  H 23  S     -0.0165400480     0.0249414644     0.0136875009     0.0105233420     0.0024163181
  242  H 24  S      0.0545050103     0.0044935703     0.0296125494    -0.0056710987    -0.0020354086
  243  H 24  S      0.0315353004     0.0017527741     0.0172409288    -0.0054100435    -0.0020053887
  244  H 25  S     -0.0192924907    -0.0171637904    -0.0242909167    -0.0041156854    -0.0002546142
  245  H 25  S     -0.0114308103    -0.0098469319    -0.0141982336    -0.0024505829     0.0001308463
  246  H 26  S     -0.0373070690     0.0298938545     0.0156618160     0.0185041636     0.0073776983
  247  H 26  S     -0.0202191683     0.0173774786     0.0091516162     0.0146086961     0.0049638899

                         51               52               53               54               55
                   -0.2288126716    -0.0255427868     0.0154290203     0.0432157311     0.0518126711
    1  C  1  S      0.0012164685    -0.0004805626    -0.0150904787     0.0354447868     0.0406954910
    2  C  1  S     -0.0028985859    -0.0029379610     0.0212826320    -0.0685649207    -0.0912487262
    3  C  1  S      0.0046161503     0.0426672780     0.2827304413    -0.4603951607    -0.5322138809
    4  C  1  X      0.0351619413     0.0009057428    -0.0043650499     0.0805980373    -0.0380600768
    5  C  1  Y      0.0259908896    -0.0114869855     0.0420049754    -0.0285148062    -0.1452566982
    6  C  1  Z      0.0983012447     0.0091349675    -0.0491699023     0.1015592163     0.0487599965
    7  C  1  X      0.0127556807     0.0387088694    -0.0293137483     0.2940625467     0.0998917039
    8  C  1  Y      0.0363867823    -0.0110352587     0.1642305973    -0.0669784576    -0.4105697828
    9  C  1  Z      0.0433435712     0.0440753208    -0.0839863977     0.0966905029     0.0481373139
   10  C  1 XX     -0.0041943140     0.0024093365    -0.0002653544    -0.0011648048    -0.0144654831
   11  C  1 YY     -0.0041401068     0.0045476200    -0.0026631816    -0.0064219544    -0.0085100450
   12  C  1 ZZ      0.0077472588    -0.0073308376     0.0077697838    -0.0071797601     0.0029067919
   13  C  1 XY     -0.0031796527     0.0014204894    -0.0033207035     0.0077103344     0.0095489161
   14  C  1 XZ     -0.0122615377     0.0173569264    -0.0080346007    -0.0004064815    -0.0077984742
   15  C  1 YZ      0.0087951227    -0.0111649423     0.0118329322     0.0027940708    -0.0053745019
   16  C  2  S      0.0069395226    -0.0122378818     0.0059109304     0.0085131160    -0.0178322883
   17  C  2  S     -0.0176837631     0.0342235524    -0.0167903711    -0.0077309623     0.0456936430
   18  C  2  S      0.0007588273     0.0506082043    -0.0005370767    -0.2490507164     0.1316944284
   19  C  2  X     -0.0429062798     0.0290100794    -0.0361590001     0.0886437404     0.0392046979
   20  C  2  Y      0.0231306875    -0.0337073353     0.0408749355     0.0470918570    -0.0984844399
   21  C  2  Z     -0.0396500004     0.0237141164    -0.0444587863     0.0842643103    -0.0318333870
   22  C  2  X     -0.0316079722     0.0285532478    -0.0871392446     0.3416905430     0.0027290060
   23  C  2  Y      0.0348398678    -0.0155340571     0.1719119117     0.0697850695    -0.5397637502
   24  C  2  Z     -0.0493383943     0.0346249499    -0.1931237809     0.3321195818     0.0560404167
   25  C  2 XX      0.0010542919     0.0038377117    -0.0110558259     0.0323378100     0.0149528783
   26  C  2 YY     -0.0055169291     0.0017705049     0.0041376280    -0.0110779335    -0.0136028308
   27  C  2 ZZ      0.0011523084     0.0015781886     0.0035418649    -0.0227112209     0.0089299138
   28  C  2 XY     -0.0004028745     0.0038849300    -0.0033015920     0.0141498165    -0.0161988871
   29  C  2 XZ      0.0021449659     0.0001998482     0.0004924166     0.0148977647    -0.0163745870
   30  C  2 YZ     -0.0007457436    -0.0005596003    -0.0042740034     0.0041338717     0.0307998288
   31  C  3  S     -0.0187993732     0.0172995430    -0.0158289270    -0.0266675056    -0.0172476548
   32  C  3  S      0.0386916513    -0.0406767980     0.0365166577     0.0563707664     0.0293433354
   33  C  3  S      0.1519812823    -0.1659826113     0.1111049078     0.4088644401     0.3977469798
   34  C  3  X      0.1098226144    -0.1048718133     0.0661586178    -0.0611067645     0.0812770434
   35  C  3  Y     -0.0202339812     0.0004668963    -0.0083275363    -0.0313878266    -0.0494527446
   36  C  3  Z     -0.0495869664     0.0404809088    -0.0097108827    -0.0144871488    -0.0085753189
   37  C  3  X      0.0714295950    -0.1119963005     0.0607762273    -0.0286740819     0.1377277072
   38  C  3  Y     -0.0010825137     0.0057548447     0.0621040593    -0.0690363580    -0.1023795845
   39  C  3  Z     -0.0562360472     0.1073403131     0.0958426693    -0.0261131557    -0.0974113908
   40  C  3 XX      0.0071051494    -0.0028618574     0.0036689016     0.0053742704     0.0009381106
   41  C  3 YY     -0.0009288141    -0.0015657371    -0.0007788084     0.0066617487     0.0070698863
   42  C  3 ZZ      0.0025740047    -0.0041749584     0.0045050565     0.0014148756     0.0001521385
   43  C  3 XY      0.0005353926    -0.0012823974     0.0034540523    -0.0000660533    -0.0034849801
   44  C  3 XZ     -0.0036065078     0.0009407034     0.0011542385    -0.0006023520    -0.0002425109
   45  C  3 YZ     -0.0021714037     0.0020966936    -0.0055717125     0.0057020561     0.0136989839
   46  C  4  S      0.0082841909    -0.0056620271     0.0015365140    -0.0130896193     0.0033658663
   47  C  4  S     -0.0137030098     0.0025609904    -0.0164121911     0.0327551919     0.0045554992
   48  C  4  S     -0.0966123977     0.1744385030     0.1488125872     0.1907988500    -0.0353408917
   49  C  4  X     -0.0771152887     0.0519122414    -0.0458475294     0.0466626492    -0.0368398812
   50  C  4  Y      0.0213109087    -0.0194735843     0.0299195497    -0.0449432455    -0.0479424097
   51  C  4  Z      0.0049365644    -0.0094447817     0.0182953148    -0.0298309972     0.0464054994
   52  C  4  X     -0.0788353830     0.1081764781    -0.0454016792     0.1917593867    -0.0585073050
   53  C  4  Y      0.0019198372     0.0138034654     0.1086010579    -0.1448407413    -0.1456297981
   54  C  4  Z     -0.0201159326     0.0112719300    -0.0009732442    -0.0626988103     0.0172485046
   55  C  4 XX     -0.0046200478     0.0003096663     0.0016893446    -0.0098300313     0.0018532872
   56  C  4 YY      0.0010653848    -0.0001454670    -0.0023270252     0.0009560057    -0.0015663717
   57  C  4 ZZ     -0.0004364530     0.0016062206    -0.0026940784     0.0158983359     0.0008453619
   58  C  4 XY      0.0015210427    -0.0004742372     0.0008437141     0.0022217763    -0.0118950783
   59  C  4 XZ      0.0048454608    -0.0038714082     0.0009627931     0.0011305184     0.0062680954
   60  C  4 YZ     -0.0007263040    -0.0004431728     0.0030845221    -0.0047361421    -0.0054519364
   61  C  5  S     -0.0073370434     0.0001121519     0.0156408994    -0.0583148035    -0.0251709075
   62  C  5  S      0.0209321997    -0.0012375819    -0.0273010872     0.1310659155     0.0800360800
   63  C  5  S      0.0087228128    -0.0017303635    -0.3366249768     0.9061104536     0.0931824656
   64  C  5  X      0.0366343797     0.0070379170    -0.0498500700     0.2200030737    -0.0652886742
   65  C  5  Y     -0.0293266743     0.0054876090     0.0215080168    -0.0358642250    -0.0104669967
   66  C  5  Z     -0.0057078793    -0.0043003038     0.0202271119    -0.1441559036     0.0319493828
   67  C  5  X      0.0208248907     0.0105734712    -0.1339323330     0.4531569334    -0.2301530821
   68  C  5  Y     -0.0259773796     0.0284159910     0.0523999955    -0.0432707093    -0.1161340511
   69  C  5  Z     -0.0131790742    -0.0023778132    -0.0284132704    -0.2175643868    -0.0439902981
   70  C  5 XX      0.0026430216     0.0002289298    -0.0013697150     0.0027384305     0.0080407370
   71  C  5 YY      0.0010008694    -0.0005362927    -0.0023131411     0.0164544609     0.0034936105
   72  C  5 ZZ      0.0007126600     0.0000334063    -0.0025030996     0.0101697943     0.0041716454
   73  C  5 XY      0.0042979207    -0.0042853341     0.0029638360    -0.0014603523     0.0063567160
   74  C  5 XZ     -0.0029895097     0.0015269098    -0.0034674445     0.0002759564     0.0012541327
   75  C  5 YZ     -0.0015154138     0.0015556285    -0.0025106002     0.0070196332     0.0047182208
   76  C  6  S      0.0048632563    -0.0003996216     0.0037591987     0.0066764905    -0.0552792661
   77  C  6  S     -0.0120564292     0.0042237397    -0.0167791192    -0.0003976738     0.1340415703
   78  C  6  S     -0.0062260150    -0.0252631028     0.0797949072    -0.1995866621     0.8072882000
   79  C  6  X      0.0023866015    -0.0239261103     0.0231599849    -0.1841745702     0.1801726687
   80  C  6  Y      0.0111257684    -0.0005027749     0.0037857439     0.0127399150     0.0193187347
   81  C  6  Z      0.0072300991     0.0118203992    -0.0017758215    -0.0015225249    -0.0597413093
   82  C  6  X     -0.0042576953    -0.0265960654     0.0129814207    -0.2318930870     0.2585001577
   83  C  6  Y     -0.0075944680     0.0128128684    -0.0736949205     0.1306787813     0.0555939208
   84  C  6  Z      0.0176063776     0.0308200968     0.0079492647     0.0370344257    -0.0748787645
   85  C  6 XX     -0.0032775274     0.0011976335    -0.0004986731    -0.0034002337     0.0096835847
   86  C  6 YY     -0.0009026960     0.0010542926    -0.0042563810    -0.0020324208     0.0156157971
   87  C  6 ZZ      0.0009516454    -0.0012855500     0.0020483707     0.0038023725     0.0043680195
   88  C  6 XY     -0.0004024523    -0.0000709060     0.0012271162    -0.0021525404    -0.0005248863
   89  C  6 XZ     -0.0018994769     0.0014788700    -0.0011523123    -0.0012959421     0.0054020272
   90  C  6 YZ      0.0011495562    -0.0004364317     0.0001109012     0.0035271198     0.0040914541
   91  C  7  S      0.0053965290    -0.0023510441     0.0100728982    -0.0087212912    -0.0046760933
   92  C  7  S     -0.0125535469     0.0087975028    -0.0151162247     0.0209659504     0.0043865390
   93  C  7  S     -0.0534890988    -0.0137316466    -0.2460788474     0.1089393200     0.0729460423
   94  C  7  X     -0.0193340305     0.0025684729    -0.0017667313    -0.0379379723     0.0278159940
   95  C  7  Y      0.0407486527    -0.0208116059     0.0456982425    -0.0022138143    -0.0506600766
   96  C  7  Z     -0.0012447319     0.0003182913    -0.0127303082    -0.0071013727     0.0733725744
   97  C  7  X     -0.0132833805     0.0010089565     0.0070996995    -0.1026552072     0.0708043309
   98  C  7  Y      0.0428441174    -0.0316752463     0.0995895478     0.0225363527    -0.0968161710
   99  C  7  Z      0.0085278956    -0.0083839420    -0.0260995146    -0.0320169866     0.1954235609
  100  C  7 XX      0.0013421440    -0.0010885987     0.0006095805     0.0006239949     0.0022944171
  101  C  7 YY     -0.0029614663     0.0022090249    -0.0022161634     0.0042296773    -0.0033151054
  102  C  7 ZZ     -0.0013462581     0.0012901289    -0.0021872210    -0.0002628011    -0.0001275511
  103  C  7 XY     -0.0038574638     0.0045360548    -0.0031908170    -0.0009205378     0.0000854146
  104  C  7 XZ     -0.0022208466     0.0028196680    -0.0018853765     0.0084533142    -0.0111826705
  105  C  7 YZ      0.0004124873    -0.0011374321     0.0006714973    -0.0002931095    -0.0030376017
  106  C  8  S     -0.0000692955    -0.0016326802    -0.0016946893     0.0040415078     0.0059314619
  107  C  8  S     -0.0006914812     0.0098599139     0.0121599355    -0.0145143284    -0.0133136191
  108  C  8  S     -0.0043684733    -0.0406014377    -0.1435097843    -0.0011687974    -0.0626068755
  109  C  8  X     -0.0020794719     0.0086464144    -0.0602755849     0.1994198129     0.1429653029
  110  C  8  Y      0.0014702750    -0.0042269316     0.0317583144     0.0428054154    -0.2981642471
  111  C  8  Z      0.0014458636     0.0084451494    -0.0394574402     0.2005624592    -0.0676840918
  112  C  8  X      0.0190656469    -0.0025422475    -0.0287069851     0.1438835231     0.0073434478
  113  C  8  Y      0.0012591754     0.0094952444     0.0534568596     0.0145769234    -0.4310178713
  114  C  8  Z     -0.0115163577     0.0116074207    -0.0823277233     0.2599974325     0.1084602846
  115  C  8 XX      0.0032110590    -0.0018792629     0.0114976793    -0.0261703730    -0.0203996760
  116  C  8 YY      0.0001388440    -0.0008830736    -0.0033606429    -0.0074965951     0.0236297876
  117  C  8 ZZ     -0.0032065806     0.0038080001    -0.0067225561     0.0311293836    -0.0085010398
  118  C  8 XY      0.0007379417     0.0004190725     0.0013119621    -0.0116080747     0.0195852229
  119  C  8 XZ      0.0000670077     0.0002544731    -0.0040982446     0.0021577518     0.0108725840
  120  C  8 YZ      0.0011314472    -0.0011278720     0.0070085004    -0.0080160315    -0.0209049352
  121  N  9  S     -0.0005124712     0.0014045938     0.0034776491     0.0013009432     0.0080024670
  122  N  9  S     -0.0006421446     0.0025984626     0.0096862943     0.0007467409     0.0111794575
  123  N  9  S     -0.0156776711     0.0204751740     0.0014636239     0.0667083749     0.2350075037
  124  N  9  X     -0.0186286839     0.0133453624    -0.0907635524     0.2152455824     0.1508921748
  125  N  9  Y     -0.0029540164     0.0088892996     0.0563303586     0.0391979232    -0.3184010660
  126  N  9  Z     -0.0160230538     0.0128901786    -0.0572171704     0.2235587615    -0.0684007560
  127  N  9  X      0.0161538815    -0.0160676683     0.0954504900    -0.2662260320    -0.2265792377
  128  N  9  Y      0.0054419893    -0.0117348995    -0.0554588579    -0.0553170018     0.3692766407
  129  N  9  Z      0.0105071489    -0.0103612086     0.0645610180    -0.2555129663     0.1181006176
  130  N  9 XX     -0.0005831182    -0.0000215142     0.0006747877    -0.0031840281    -0.0026480488
  131  N  9 YY     -0.0000471419     0.0001617176     0.0003567268    -0.0011890262     0.0029291606
  132  N  9 ZZ      0.0007039681    -0.0000668189     0.0005380017     0.0039323143    -0.0011617318
  133  N  9 XY     -0.0004600291     0.0004726485     0.0006414865    -0.0014050622     0.0035892939
  134  N  9 XZ      0.0000777829     0.0000515437    -0.0004464870    -0.0001865386     0.0002384132
  135  N  9 YZ     -0.0000499799    -0.0003317744     0.0001130686    -0.0012766957    -0.0036972006
  136  C 10  S     -0.0015309641     0.0009073622     0.0005892279    -0.0005680458     0.0090427969
  137  C 10  S      0.0030405578     0.0002978808    -0.0000141441     0.0017774955    -0.0471062349
  138  C 10  S      0.0292401326    -0.0486251553     0.0521838561    -0.1964294582     0.0943148335
  139  C 10  X     -0.0090733770     0.0014680954     0.0053963048    -0.0105631709     0.0076306949
  140  C 10  Y      0.0155605202    -0.0232672440     0.0083441313     0.0117754851    -0.0155690072
  141  C 10  Z     -0.2961907129     0.3289194532    -0.1790640513    -0.0801020300     0.0053699834
  142  C 10  X     -0.0106758894    -0.0024214163    -0.0381377750    -0.0564353502     0.1400646035
  143  C 10  Y      0.0140548679    -0.0770023343    -0.0403773349    -0.0581595588    -0.0981735374
  144  C 10  Z     -0.1909135943     0.4031743527    -0.2374738623    -0.1262871362    -0.0488514180
  145  C 10 XX     -0.0024826431     0.0007892523    -0.0020830586    -0.0027857899     0.0029045111
  146  C 10 YY      0.0007358807    -0.0019263953    -0.0000303139     0.0040587330    -0.0097232355
  147  C 10 ZZ      0.0022965324     0.0011704000     0.0018856066    -0.0005284681    -0.0013161804
  148  C 10 XY     -0.0007294683    -0.0005422588    -0.0020080165    -0.0017688825     0.0024352728
  149  C 10 XZ     -0.0017938398     0.0049500715     0.0239644543     0.0001245004     0.0024834280
  150  C 10 YZ      0.0130846805     0.0191176083     0.0153434356     0.0068559346     0.0004384596
  151  C 11  S      0.0033195667     0.0001538271    -0.0007789813     0.0173674795    -0.0084860442
  152  C 11  S     -0.0079715419     0.0020704064     0.0009428815    -0.0353348068     0.0132275942
  153  C 11  S     -0.0122960174     0.0087631089     0.0630177977    -0.1407874803    -0.0007004723
  154  C 11  X      0.0123358839    -0.0021565654     0.0037122116     0.0051019161    -0.0160229259
  155  C 11  Y      0.0046581381    -0.0045331463    -0.0115029316    -0.0459698438    -0.0055244198
  156  C 11  Z     -0.0210345847     0.0129840470     0.3364284889     0.0593440005     0.0650506510
  157  C 11  X      0.0082400039    -0.0273596876     0.0086126548    -0.1670142058     0.0305873005
  158  C 11  Y      0.0025647737    -0.0043556238    -0.0551016019    -0.0641908632     0.1125458009
  159  C 11  Z     -0.0177038300     0.0165721080     0.4985641222     0.1069419213     0.0953672177
  160  C 11 XX     -0.0003913265     0.0001646929     0.0007983922    -0.0010954423    -0.0012344779
  161  C 11 YY     -0.0001604452    -0.0001072556    -0.0006568568    -0.0034677430     0.0006616321
  162  C 11 ZZ     -0.0006297805     0.0005681132     0.0011108119    -0.0026720122     0.0029128443
  163  C 11 XY     -0.0015572671     0.0017996130     0.0009081784    -0.0047821105    -0.0003860546
  164  C 11 XZ      0.0193272917    -0.0307423737     0.0010343028     0.0051202009    -0.0000293343
  165  C 11 YZ     -0.0027176638     0.0060832370     0.0107186890     0.0011593251    -0.0013300033
  166  C 12  S     -0.0033671830     0.0007414186    -0.0033966065    -0.0046584975     0.0023784176
  167  C 12  S      0.0096111617     0.0006312487     0.0091943863     0.0140728778    -0.0065711091
  168  C 12  S     -0.0050816729    -0.0498825937    -0.0360714689     0.0044383252    -0.1069867319
  169  C 12  X      0.0036429884     0.0088372609    -0.0033344079    -0.0014427726    -0.0126603513
  170  C 12  Y      0.0302407455     0.0232844626     0.0139969278     0.0099481767    -0.0194381168
  171  C 12  Z     -0.3216594949    -0.3491204577    -0.1384935190    -0.0295954081    -0.0378675012
  172  C 12  X      0.0044924966     0.0003783688    -0.0074995898    -0.0029462561    -0.1163254482
  173  C 12  Y      0.0121501652     0.0187939014    -0.0376914036     0.0000410001    -0.0483106827
  174  C 12  Z     -0.2250020639    -0.4558631982    -0.2380378976    -0.0513672565    -0.0599317066
  175  C 12 XX      0.0000877356     0.0003317965     0.0005905398     0.0014777184    -0.0003774323
  176  C 12 YY      0.0020934694    -0.0020840445     0.0024765467     0.0014477865     0.0005680244
  177  C 12 ZZ     -0.0004004298     0.0014596082    -0.0014982565    -0.0004540545    -0.0004461960
  178  C 12 XY      0.0005506539    -0.0004813050     0.0005584045    -0.0001395967    -0.0019258053
  179  C 12 XZ     -0.0019084594     0.0044370430     0.0140306173     0.0037296894     0.0021279901
  180  C 12 YZ     -0.0104898561     0.0147974115    -0.0236499674    -0.0094045009    -0.0012284326
  181  C 13  S      0.0009439363     0.0000908646     0.0010648920     0.0018667812    -0.0046065071
  182  C 13  S     -0.0025744935    -0.0004415779    -0.0041450614    -0.0034928558     0.0121004728
  183  C 13  S     -0.0014801710     0.0178420875    -0.0140693521     0.0000424812     0.1445951198
  184  C 13  X      0.0011090206    -0.0020702798     0.0017588090    -0.0019045472    -0.0060583910
  185  C 13  Y     -0.0032829695    -0.0017978683    -0.0226921498    -0.0063126497    -0.0051487241
  186  C 13  Z      0.0012366107     0.0352348944     0.3233097972     0.1071690320     0.0513292523
  187  C 13  X      0.0014604050     0.0016385876     0.0156364292     0.0125579995    -0.0066255309
  188  C 13  Y     -0.0004011862     0.0039374034    -0.0278074618    -0.0027540222     0.0205882858
  189  C 13  Z      0.0081835857     0.0569553673     0.4997774781     0.1733430072     0.0847342784
  190  C 13 XX     -0.0007116245    -0.0007181944    -0.0004888004    -0.0004239082     0.0022243728
  191  C 13 YY      0.0006730310     0.0011631760     0.0008653200     0.0006899539     0.0000732795
  192  C 13 ZZ     -0.0003758558    -0.0004778825    -0.0011629861    -0.0008501924     0.0005942086
  193  C 13 XY     -0.0011783303    -0.0017898104     0.0002365015     0.0001751889    -0.0000430237
  194  C 13 XZ      0.0206646591     0.0300298001    -0.0038306078    -0.0041617845     0.0005686899
  195  C 13 YZ     -0.0042177856    -0.0066079636    -0.0086653318    -0.0028467228    -0.0021655944
  196  C 14  S     -0.0001128109     0.0009166477    -0.0007000772     0.0045150885    -0.0006938615
  197  C 14  S     -0.0001990551    -0.0027103718     0.0010156028    -0.0077713853     0.0021947248
  198  C 14  S     -0.0012406955    -0.0019828769     0.0162031198    -0.0429154249    -0.0903601982
  199  C 14  X      0.0009991264     0.0015515725     0.0013056433    -0.0048949763    -0.0000434552
  200  C 14  Y     -0.0155926573    -0.0169906985     0.0127538132    -0.0004495651    -0.0028814201
  201  C 14  Z      0.2898301443     0.2920434865    -0.1798959112    -0.0878801071    -0.0256333929
  202  C 14  X      0.0008310106     0.0056673512    -0.0004921333     0.0061098161     0.0224043180
  203  C 14  Y     -0.0125178923    -0.0163386409     0.0296435243     0.0114991400    -0.0322194212
  204  C 14  Z      0.1981114803     0.3824864153    -0.2708990396    -0.1500864957    -0.0402196191
  205  C 14 XX     -0.0001797625    -0.0001577491    -0.0000051119    -0.0011809903     0.0001648483
  206  C 14 YY     -0.0008037789     0.0016697057     0.0019769179     0.0004383096    -0.0000177247
  207  C 14 ZZ      0.0009742611    -0.0020088099    -0.0017474163    -0.0008117928     0.0000509541
  208  C 14 XY     -0.0000485376     0.0000352486     0.0015214250    -0.0013851919     0.0006585956
  209  C 14 XZ      0.0013703188    -0.0060326898    -0.0205463202    -0.0061281137    -0.0035497986
  210  C 14 YZ      0.0093146506    -0.0180193315    -0.0164592484    -0.0019577997    -0.0030810194
  211  C 15  S     -0.0009788731     0.0001884169     0.0009917590    -0.0070632514     0.0019878385
  212  C 15  S      0.0014127802     0.0013430049    -0.0004169944     0.0181148057    -0.0058265214
  213  C 15  S      0.0073285833    -0.0001564723    -0.0620250505     0.1369421950     0.0867557799
  214  C 15  X     -0.0031511215    -0.0013861844     0.0020628357    -0.0219201821     0.0075502942
  215  C 15  Y     -0.0143744924     0.0194302967     0.0056923117     0.0130559891    -0.0028151273
  216  C 15  Z      0.2741595224    -0.3276121805    -0.1693146126     0.0081165031    -0.0279421820
  217  C 15  X     -0.0026937804    -0.0022438749     0.0276008059    -0.0519324409    -0.0302271680
  218  C 15  Y     -0.0103038958     0.0349092153     0.0133502493     0.0707163834    -0.0432655471
  219  C 15  Z      0.1875869741    -0.4222880075    -0.2504532919     0.0179979576    -0.0480921172
  220  C 15 XX     -0.0005433056     0.0004944745    -0.0008547213     0.0028012614     0.0009151672
  221  C 15 YY      0.0014922173     0.0012877002    -0.0019984899    -0.0010014223    -0.0015392142
  222  C 15 ZZ     -0.0007949251    -0.0015617133     0.0025713270     0.0018122182     0.0000518355
  223  C 15 XY     -0.0001052618     0.0002357907     0.0009336290     0.0007025199    -0.0003040544
  224  C 15 XZ     -0.0011329472    -0.0024077885    -0.0134711518    -0.0020476052    -0.0030020668
  225  C 15 YZ     -0.0107225977    -0.0143392637     0.0233727144     0.0078520705     0.0041029100
  226  H 16  S     -0.0034884765    -0.0029300554     0.0241462187    -0.0344161981    -0.0566357203
  227  H 16  S     -0.0275831000    -0.0188866861    -0.0648581747    -0.2820202463    -0.3189304410
  228  H 17  S      0.0194371954    -0.0116436716     0.0028413036    -0.0087270187    -0.0339784622
  229  H 17  S      0.0187317732    -0.0133426101     0.0382046960    -0.1798544771    -0.2110632298
  230  H 18  S     -0.0216856189     0.0082928694    -0.0083608156    -0.0231005705    -0.0058011238
  231  H 18  S     -0.0199504673     0.0093813077     0.0305544173    -0.3959284818    -0.2551968673
  232  H 19  S      0.0034868406     0.0048331178    -0.0187133439     0.0025921308     0.0260411697
  233  H 19  S      0.0092847714     0.0033199865     0.0007960036    -0.0837920429    -0.4001201359
  234  H 20  S      0.0296782095    -0.0259575624     0.0227943383    -0.0352596202     0.0558951452
  235  H 20  S      0.0271708535    -0.0362643902     0.1101075329    -0.2620950028     0.0516999161
  236  H 21  S     -0.0131257214     0.0146760254    -0.0102137215     0.0191589616    -0.0464618334
  237  H 21  S     -0.0127607256     0.0462093164     0.0292897283     0.1320156822    -0.2980370234
  238  H 22  S      0.0008528949     0.0007777310    -0.0002170173    -0.0079471389    -0.0044928270
  239  H 22  S      0.0023019710     0.0149887360     0.0203446785     0.1784088136    -0.1511640444
  240  H 23  S      0.0004789132     0.0026714386     0.0053683312     0.0025479211    -0.0063869090
  241  H 23  S     -0.0013098312     0.0058331569    -0.0255856396    -0.0125891957    -0.1033717442
  242  H 24  S      0.0028136081     0.0022390960     0.0006625061     0.0026274587    -0.0058475785
  243  H 24  S      0.0029399613     0.0039248261     0.0080571154     0.0173314324    -0.0534031583
  244  H 25  S     -0.0005625820     0.0009105754    -0.0006931797     0.0080704200    -0.0033612204
  245  H 25  S     -0.0005971655     0.0040709659    -0.0032037044     0.0392809258    -0.0182611364
  246  H 26  S     -0.0040248670     0.0024321816    -0.0022748823     0.0030790596     0.0063981179
  247  H 26  S     -0.0033144265     0.0011521605    -0.0056166145    -0.0009371798     0.0094183466

                         56               57               58               59               60
                    0.0721384046     0.0854325089     0.0958236600     0.1056257085     0.1167061432
    1  C  1  S      0.0249985304     0.0350203252     0.0026748278     0.0123170000    -0.0019780663
    2  C  1  S     -0.0753776621    -0.0794969339     0.0007419542     0.0083728240     0.0048943569
    3  C  1  S     -0.5528257132    -0.1481120988    -0.3070112980    -0.2414667555    -0.0987902849
    4  C  1  X     -0.0057681513    -0.0503432742    -0.0143095533     0.0270913094     0.1006174112
    5  C  1  Y     -0.0924529442    -0.0110699207     0.0277274297    -0.0161818894     0.1366156912
    6  C  1  Z      0.0407734549     0.0143228080     0.0322725777     0.0151876939     0.1287634509
    7  C  1  X     -0.2385438302    -0.0654082734     0.1195373791    -0.0979763585     0.2001839619
    8  C  1  Y     -0.0112677922    -0.1471710054    -0.0391114737     0.0083958092     0.3950216406
    9  C  1  Z      0.1071568831     0.0241337883    -0.0719755166    -0.0330223665     0.1947924065
   10  C  1 XX     -0.0066187258    -0.0014514879     0.0015617914     0.0006390827     0.0162375552
   11  C  1 YY     -0.0046704716    -0.0034132958     0.0013379588     0.0032415153    -0.0063528139
   12  C  1 ZZ     -0.0091825191    -0.0102947898    -0.0054365366    -0.0014356927    -0.0094417425
   13  C  1 XY     -0.0065232379    -0.0070154065    -0.0105571269    -0.0009341555     0.0055083885
   14  C  1 XZ     -0.0002789352     0.0009701377    -0.0047724068     0.0017903704     0.0054542459
   15  C  1 YZ      0.0018723360     0.0020249792    -0.0041197397    -0.0029977714     0.0088071011
   16  C  2  S      0.0215352828     0.0016366952    -0.0098554202     0.0066159263     0.0536779272
   17  C  2  S     -0.0620713021    -0.0189270901     0.0605404858    -0.0266576666    -0.1192981542
   18  C  2  S      0.4100259284     0.0872735387    -0.6560355905     0.0326995548    -0.7452755143
   19  C  2  X     -0.0285139689    -0.0036459959     0.0268598340    -0.0230411190     0.0670285291
   20  C  2  Y     -0.0428838947    -0.0219211229     0.0090007167    -0.0318995789     0.1092477838
   21  C  2  Z      0.0277434318     0.0432361328     0.0221948909     0.0820597047     0.0598152401
   22  C  2  X      0.4116062087     0.0777028448    -0.2642466551     0.2806631357     0.5047734743
   23  C  2  Y      0.0376125320    -0.0432097830    -0.1831416102    -0.0118074693     0.1692793125
   24  C  2  Z     -0.3037283040     0.0770708161     0.3015612349    -0.0712729661    -0.2180636149
   25  C  2 XX      0.0095103739     0.0060485674     0.0078997629     0.0002035405    -0.0190059211
   26  C  2 YY     -0.0202739538    -0.0100008604     0.0049427859    -0.0075733141    -0.0173395283
   27  C  2 ZZ     -0.0028617444    -0.0017477779    -0.0024754259    -0.0012820651     0.0079994355
   28  C  2 XY      0.0077313900     0.0076416608     0.0053564597     0.0001452693    -0.0165525550
   29  C  2 XZ     -0.0143901287    -0.0081961944    -0.0062738818    -0.0112968344     0.0003149006
   30  C  2 YZ      0.0074307203     0.0008839107    -0.0040617408    -0.0022416652    -0.0025335551
   31  C  3  S      0.0261238530     0.0082352496    -0.0026283785    -0.0247116217     0.0128858730
   32  C  3  S     -0.0942158305    -0.0217129805     0.0111160859     0.0506540449    -0.0494475368
   33  C  3  S     -0.0855820605     0.2126060378     0.0099656825     0.7920318712     0.1377425795
   34  C  3  X     -0.0023242780     0.0217414475    -0.0164612141     0.0024442408    -0.1748310388
   35  C  3  Y      0.0499872237     0.0226042574    -0.0045654884    -0.0936050079    -0.0093991848
   36  C  3  Z     -0.0712001464    -0.0139513414    -0.0394841260     0.0739739802    -0.0810884601
   37  C  3  X     -0.0527681276     0.0140261460    -0.0286992092     0.0617423936    -0.3165349030
   38  C  3  Y      0.2865611112     0.2568026019    -0.1981837793    -0.3799364771     0.2244136381
   39  C  3  Z     -0.2517546369    -0.0516627500    -0.2996504990     0.1042161379    -0.3508907281
   40  C  3 XX     -0.0094316566    -0.0044424487    -0.0072600072     0.0006134101    -0.0012241536
   41  C  3 YY     -0.0037334190    -0.0001325171     0.0009260188     0.0071118485    -0.0114500593
   42  C  3 ZZ     -0.0070057107     0.0016527070     0.0076017083     0.0059401095     0.0018466680
   43  C  3 XY     -0.0037224631     0.0010081421    -0.0028953639    -0.0032294985    -0.0011799099
   44  C  3 XZ     -0.0000863048     0.0026542950    -0.0045461446     0.0026847305    -0.0056043928
   45  C  3 YZ     -0.0037110225    -0.0046570648    -0.0016531343    -0.0008165157    -0.0075318940
   46  C  4  S      0.0521371006    -0.0148596639     0.0485403286    -0.0236921699    -0.0399626566
   47  C  4  S     -0.1287218113     0.0386106152    -0.0819995708     0.0693014928     0.0950052806
   48  C  4  S     -0.8135047293     0.0240667424    -0.9504024936    -0.0518264340     0.2529920580
   49  C  4  X      0.0643020359     0.0013838075     0.0526388690    -0.0426153506     0.1015975796
   50  C  4  Y      0.0695789935    -0.0309268802     0.1108084593    -0.0216014527     0.0154994049
   51  C  4  Z      0.0362240948    -0.0024617951     0.0195112323    -0.0238313611    -0.1554608847
   52  C  4  X      0.2111691459    -0.1257744974     0.2650824950    -0.2351937289     0.1521422983
   53  C  4  Y      0.2033114401    -0.1801400232     0.4208459347    -0.2420481162    -0.1429305102
   54  C  4  Z      0.0679592436    -0.0498489572     0.0005047487    -0.2482157130    -0.4864093720
   55  C  4 XX     -0.0141986451     0.0023530215    -0.0093695281     0.0016674395    -0.0046433687
   56  C  4 YY     -0.0007891638     0.0052452034    -0.0018046111     0.0078085577     0.0038956954
   57  C  4 ZZ     -0.0144414856    -0.0002170272    -0.0089933998     0.0042772188     0.0203066861
   58  C  4 XY      0.0011031925     0.0091984284     0.0051235542     0.0033098090     0.0033619206
   59  C  4 XZ     -0.0008835575    -0.0000850490     0.0045055727     0.0005480126     0.0035456123
   60  C  4 YZ      0.0005054362     0.0027197550    -0.0006545207     0.0007453749     0.0093182738
   61  C  5  S      0.0035754836     0.0225301155     0.0021544962     0.0516001805     0.0496068840
   62  C  5  S      0.0074904983    -0.0558410955     0.0096775001    -0.1133387052    -0.1162065158
   63  C  5  S     -0.1826061404    -0.2317775738    -0.4266443431    -0.7464710408    -0.5007905583
   64  C  5  X      0.0931372990     0.0846267998     0.0210990549     0.0852580038     0.0391919609
   65  C  5  Y     -0.0464764902     0.0000043652    -0.0471518485    -0.0314586070    -0.0241372643
   66  C  5  Z      0.0695837877     0.0188412993     0.0423643581     0.1220118510    -0.0343186022
   67  C  5  X      0.2067029558     0.2618524223     0.0141780256     0.4896796819     0.4391034776
   68  C  5  Y     -0.1298934377     0.0004199466    -0.2129076265    -0.1108779262    -0.1535393026
   69  C  5  Z      0.1996097878     0.1740828439     0.0274880509     0.5247995626    -0.1085754245
   70  C  5 XX      0.0031853997    -0.0035594130    -0.0000027685    -0.0090508782    -0.0282464284
   71  C  5 YY     -0.0116806407    -0.0077409173    -0.0028941863    -0.0090917328     0.0086409234
   72  C  5 ZZ      0.0082758723    -0.0011224554     0.0023206557    -0.0073784762    -0.0052350332
   73  C  5 XY     -0.0031224687    -0.0031184775    -0.0019163360     0.0014398637     0.0031818303
   74  C  5 XZ      0.0116219156     0.0067873792     0.0069206126     0.0091189396     0.0015032021
   75  C  5 YZ      0.0003441360    -0.0004163738    -0.0011153479    -0.0003303940     0.0061648249
   76  C  6  S      0.0206940191     0.0215273600    -0.0087911119     0.0177043462    -0.0642793032
   77  C  6  S     -0.0345308735    -0.0550100373     0.0228595313    -0.0369378600     0.1111301638
   78  C  6  S     -0.0290575022    -0.2742740966     0.2302386167    -0.6103184714     1.4351389378
   79  C  6  X      0.0486314121    -0.0131892789    -0.0277300983    -0.0017526808    -0.0659385185
   80  C  6  Y     -0.1040242586    -0.0923551211     0.0383969550    -0.1241640232     0.0094951317
   81  C  6  Z      0.0159348134     0.0238117482    -0.0208283225    -0.0122826640    -0.0968336080
   82  C  6  X      0.1087416617    -0.0379454041    -0.0642587281     0.0447352751    -0.0422859211
   83  C  6  Y     -0.4228776371    -0.3454765681     0.1073275873    -0.4442137653    -0.0425350678
   84  C  6  Z      0.2379406711     0.2123049324    -0.2880911470    -0.1731626581    -0.3179373456
   85  C  6 XX     -0.0070818717    -0.0060796277    -0.0045763060    -0.0086896110     0.0078787352
   86  C  6 YY      0.0149480379     0.0025423721     0.0076090830     0.0028731142     0.0072647960
   87  C  6 ZZ     -0.0146048999    -0.0095964746     0.0016520321    -0.0060172318     0.0128660021
   88  C  6 XY     -0.0030112229    -0.0051593849    -0.0006235170    -0.0062292670    -0.0039671657
   89  C  6 XZ      0.0023551353     0.0008609669    -0.0032239019    -0.0030791680    -0.0040190416
   90  C  6 YZ     -0.0000324996    -0.0003573306     0.0011494723     0.0029168629    -0.0058574221
   91  C  7  S      0.0412205810     0.0315964183    -0.0642369122    -0.0471079908     0.0164932405
   92  C  7  S     -0.0345968388    -0.0228094820     0.0822021825     0.0558004212    -0.0277179796
   93  C  7  S     -1.3363257928    -1.0975130439     1.7097743025     1.2348504168    -0.4969331014
   94  C  7  X      0.0066679901     0.0176355791    -0.0202465757    -0.0384841274    -0.1230338951
   95  C  7  Y     -0.0704800508    -0.0276489933     0.0560252454     0.0510780924     0.0085091831
   96  C  7  Z     -0.0414570139    -0.0451584161     0.1241384208     0.0847158869    -0.0121312979
   97  C  7  X      0.0307286178     0.0424522052    -0.0444285788    -0.1227338725    -0.3485196058
   98  C  7  Y     -0.0733915821     0.0516049497     0.1618863022     0.2509436504    -0.0228380934
   99  C  7  Z      0.0497918514     0.0177106172     0.3914033726     0.1957473884     0.1049647999
  100  C  7 XX     -0.0028662174    -0.0014924827     0.0021561731     0.0027463984    -0.0043491017
  101  C  7 YY     -0.0069861934    -0.0050442558     0.0079033463     0.0027076831    -0.0064485944
  102  C  7 ZZ      0.0008331397     0.0001332422     0.0091408472     0.0074196102     0.0015570279
  103  C  7 XY      0.0020813933    -0.0021769038     0.0010423750    -0.0005872211     0.0090455073
  104  C  7 XZ     -0.0029127474    -0.0001937921     0.0027968260     0.0009027052     0.0045606098
  105  C  7 YZ      0.0057840222     0.0025259938     0.0029029359     0.0019459506     0.0025035946
  106  C  8  S     -0.0130035047    -0.0104821031    -0.0142537212    -0.0065244722    -0.0043013095
  107  C  8  S      0.0453277509     0.0255244451     0.0198827383     0.0136334446     0.0037458694
  108  C  8  S      0.0159704106     0.1952369360     0.2267372221     0.3539389528     0.1439035330
  109  C  8  X      0.0662982470     0.0469930311     0.0244067088    -0.0006107323    -0.0792166167
  110  C  8  Y     -0.1189035390    -0.0512090462     0.0091504373    -0.0474695928    -0.1353389058
  111  C  8  Z      0.0458024965     0.0523270862     0.0699708867     0.0065144523    -0.1407253043
  112  C  8  X      0.5279407923     0.1278026203    -0.3897352185     0.2733135088     0.0775255119
  113  C  8  Y      0.1855890183     0.0079008422    -0.2782209100     0.1872196009    -0.0566208691
  114  C  8  Z     -0.4405506179    -0.0532576487     0.5020731800    -0.4053719601    -0.5100123410
  115  C  8 XX     -0.0068773831    -0.0036046165    -0.0035159572     0.0016441804     0.0087381618
  116  C  8 YY      0.0128242975     0.0052274338    -0.0007480612     0.0060299394     0.0056167350
  117  C  8 ZZ      0.0061323584     0.0046895096     0.0043632051     0.0004742915    -0.0086674046
  118  C  8 XY     -0.0001513258    -0.0006962973    -0.0012703663    -0.0036498400     0.0044093803
  119  C  8 XZ      0.0111972697     0.0031844227    -0.0048235123     0.0066742100     0.0066198023
  120  C  8 YZ     -0.0033769052    -0.0012515227    -0.0008136022     0.0011745833    -0.0017522387
  121  N  9  S     -0.0169510707    -0.0066610429     0.0071855756    -0.0194268014    -0.0101305647
  122  N  9  S     -0.0181741693    -0.0071511107    -0.0014217575    -0.0250274915    -0.0082839673
  123  N  9  S     -0.6262432589    -0.1883538959     0.5169432307    -0.5961598923    -0.3871398971
  124  N  9  X      0.0671878996     0.0253986655     0.0133480779    -0.0202140041    -0.0704912029
  125  N  9  Y     -0.1005379012    -0.0312301077     0.0137299730    -0.0319947186    -0.1336568119
  126  N  9  Z      0.0462066742     0.0309241696     0.0250577775     0.0031528005    -0.1213351776
  127  N  9  X      0.0164054852    -0.0137452545    -0.1237577935     0.1389943193     0.1851027742
  128  N  9  Y      0.1916315914     0.0664516381    -0.0666969423     0.1070753289     0.2240258999
  129  N  9  Z     -0.1602780783    -0.0763009367     0.0524938692    -0.0959449865     0.1201822754
  130  N  9 XX     -0.0009180549    -0.0018829388    -0.0033125803    -0.0002613417     0.0029889114
  131  N  9 YY      0.0043104994     0.0023062333    -0.0023317314     0.0033516997     0.0040434926
  132  N  9 ZZ      0.0010705590     0.0014976362     0.0008077450     0.0001203865    -0.0035690236
  133  N  9 XY     -0.0014283929    -0.0008125374     0.0006004594    -0.0023075143     0.0012201737
  134  N  9 XZ      0.0047058085     0.0017932228    -0.0028732698     0.0047594405     0.0040864201
  135  N  9 YZ      0.0002858906     0.0000376707    -0.0010928939     0.0015242192     0.0005896821
  136  C 10  S     -0.0069445083    -0.0173098864    -0.0189780769     0.0022877330     0.0043015542
  137  C 10  S     -0.0088220128     0.0315397987     0.0506508071    -0.0021670771    -0.0292985800
  138  C 10  S      0.1136261671     0.0419912169    -0.0567213388     0.2976430450     0.0086787648
  139  C 10  X     -0.0278004495    -0.0381977167    -0.0257929731    -0.0149316421     0.0110217366
  140  C 10  Y      0.0146306132     0.0273553355     0.0197527775     0.0102188358     0.0148875356
  141  C 10  Z     -0.0194090717    -0.0034359491     0.0001427274     0.0246935310    -0.0000870922
  142  C 10  X     -0.3599800044     0.0820115165    -0.0285009909     0.0263340228    -0.1987646221
  143  C 10  Y      0.2997782418     0.0077419072     0.0543830872     0.0310107456     0.0278172393
  144  C 10  Z     -0.0383007190    -0.0079921043     0.0089926100     0.0328984062    -0.0493417937
  145  C 10 XX      0.0035320447     0.0007221787    -0.0003378196     0.0028983016    -0.0198292598
  146  C 10 YY     -0.0060416786    -0.0022871105     0.0033572800     0.0002210871     0.0138723608
  147  C 10 ZZ      0.0017409281     0.0057302755     0.0054521599    -0.0016731766    -0.0006624816
  148  C 10 XY     -0.0083979620     0.0151628426     0.0038611638    -0.0006037157    -0.0023423444
  149  C 10 XZ     -0.0002680222     0.0012616390    -0.0005597647    -0.0004175705    -0.0046247599
  150  C 10 YZ      0.0019197087     0.0004311947     0.0018069850     0.0007422567     0.0058278960
  151  C 11  S      0.0206398321    -0.0231965832    -0.0231773419     0.0080325204     0.0262390370
  152  C 11  S     -0.0548036833     0.0424284642     0.0539895347    -0.0181786787    -0.0718169433
  153  C 11  S      0.0625150088     0.1538994154     0.4526957771    -0.2612887806    -0.0442935472
  154  C 11  X      0.0028526188     0.0036107431     0.0327904030    -0.0171040868     0.0358364394
  155  C 11  Y     -0.0397769293     0.0302765226     0.0873105537    -0.0319450367     0.0013744714
  156  C 11  Z      0.0290903092     0.0130102133     0.0268742902     0.0074294905    -0.0255409185
  157  C 11  X     -0.0348926614    -0.0465307419     0.1075454727     0.0329203740    -0.1375335798
  158  C 11  Y     -0.2708325366     0.1487727238     0.2613475921    -0.0036205533    -0.0916106320
  159  C 11  Z      0.0440568659     0.0266411771     0.0160658940    -0.0304141892    -0.0221097639
  160  C 11 XX     -0.0058389091     0.0092620963     0.0088817390    -0.0056291994     0.0011404567
  161  C 11 YY     -0.0012775213    -0.0087235763    -0.0012937262     0.0017161590    -0.0076103866
  162  C 11 ZZ     -0.0029064946     0.0054358091     0.0039399831    -0.0013563043    -0.0055124914
  163  C 11 XY      0.0011404067    -0.0051921038    -0.0004224441    -0.0012303553    -0.0053634966
  164  C 11 XZ      0.0016863710     0.0001792505     0.0006831362     0.0000499508     0.0015161378
  165  C 11 YZ     -0.0004862969    -0.0014582502    -0.0004982259    -0.0016752758    -0.0004196873
  166  C 12  S      0.0437354272    -0.0315757329     0.0193735720    -0.0144442935    -0.0178695016
  167  C 12  S     -0.1046017323     0.0634424312    -0.0465469901     0.0395469314     0.0349584145
  168  C 12  S     -0.2204763645     0.4770966628    -0.2595119836     0.1082443064     0.1972185539
  169  C 12  X      0.0922193194    -0.0939461621     0.0789360159    -0.0593650086     0.0100956010
  170  C 12  Y      0.0111527829    -0.0449274594     0.0290588349    -0.0205196710     0.0377369513
  171  C 12  Z     -0.0307650637    -0.0174640373    -0.0206295703    -0.0047979274    -0.0108840227
  172  C 12  X      0.4629003092    -0.3302844833     0.3061536249    -0.2724639927     0.1040669090
  173  C 12  Y      0.1173028146    -0.0419101967     0.1904055503    -0.0903309685    -0.0595074028
  174  C 12  Z     -0.0148166071    -0.0271650880    -0.0143236567    -0.0476147767    -0.0280921819
  175  C 12 XX     -0.0051200473    -0.0054164431    -0.0083674194     0.0054333588     0.0026108399
  176  C 12 YY     -0.0083040783     0.0126856455    -0.0012368687     0.0016713977    -0.0010818081
  177  C 12 ZZ     -0.0075312963     0.0062081412    -0.0028648514     0.0018620083     0.0047885644
  178  C 12 XY     -0.0014979857    -0.0096629955    -0.0051668097     0.0022115246     0.0039944266
  179  C 12 XZ      0.0008296107    -0.0003367914     0.0004339486     0.0020284717     0.0011862443
  180  C 12 YZ     -0.0025414910    -0.0004650895    -0.0010495019     0.0000228812    -0.0024612464
  181  C 13  S      0.0063601929    -0.0420351119    -0.0161821712     0.0102144192     0.0139837976
  182  C 13  S     -0.0144807252     0.0931656510     0.0382737387    -0.0232857383    -0.0373772527
  183  C 13  S     -0.4031575727     0.7197468441     0.0595698146     0.0178528555    -0.2880024049
  184  C 13  X     -0.0124716636    -0.0266549007    -0.0096985242     0.0035098940     0.0186876107
  185  C 13  Y      0.0584372238    -0.1235806978    -0.0024429145     0.0127591614     0.0009964700
  186  C 13  Z      0.0433195848     0.0054959101     0.0265547679     0.0228722004     0.0307725985
  187  C 13  X      0.0012760883    -0.0894172475    -0.0960433661     0.0342934997     0.1035624538
  188  C 13  Y      0.0147097034    -0.3397842098    -0.1012469662     0.1250521818     0.0206375653
  189  C 13  Z      0.0690205173     0.0038293104     0.0407263018     0.0520241841     0.0684534950
  190  C 13 XX     -0.0060311502     0.0161531015     0.0019201074    -0.0008491745    -0.0040135727
  191  C 13 YY      0.0033558620    -0.0050527948     0.0011095293    -0.0003650587    -0.0012986124
  192  C 13 ZZ     -0.0007286579     0.0076209021     0.0037229818    -0.0027070001    -0.0024486142
  193  C 13 XY      0.0030837406    -0.0053356797    -0.0024064169     0.0020195676    -0.0017472973
  194  C 13 XZ      0.0000750356    -0.0001606884    -0.0000905138    -0.0009186182    -0.0019799466
  195  C 13 YZ     -0.0017201058    -0.0017330726    -0.0015402176    -0.0002124262    -0.0014000090
  196  C 14  S      0.0158692021    -0.0352372969    -0.0170087222     0.0147679082    -0.0009223744
  197  C 14  S     -0.0360978700     0.0779166937     0.0369227703    -0.0317796717     0.0011914105
  198  C 14  S     -0.0323593869     0.5532103776     0.4012435137    -0.4447265640     0.0874318154
  199  C 14  X     -0.0219975960     0.0898903262     0.0624744733    -0.0580275051     0.0088118800
  200  C 14  Y      0.0272672949    -0.0832981364    -0.0279796543     0.0379763131    -0.0083825532
  201  C 14  Z     -0.0259031065    -0.0136446150    -0.0200780360    -0.0181737578    -0.0355913287
  202  C 14  X     -0.1091809575     0.2615559101     0.1123727139    -0.1237994891     0.0114273389
  203  C 14  Y      0.1145362973    -0.2138862531    -0.1051282502     0.0816236084    -0.0119173793
  204  C 14  Z     -0.0388470934    -0.0277912685    -0.0435710263    -0.0390953411    -0.0748166248
  205  C 14 XX      0.0000250609     0.0025033746     0.0052363410    -0.0039981320    -0.0012273095
  206  C 14 YY     -0.0033793865     0.0068288899     0.0003513680    -0.0016951059     0.0016276135
  207  C 14 ZZ     -0.0030021850     0.0067230601     0.0027459998    -0.0022406281     0.0003702228
  208  C 14 XY     -0.0062250685     0.0128492136     0.0058687951    -0.0039885777    -0.0000646309
  209  C 14 XZ     -0.0029248056    -0.0000778392    -0.0013479249    -0.0014006554    -0.0011307315
  210  C 14 YZ     -0.0013965905    -0.0005415025    -0.0010855798     0.0001835643     0.0014073987
  211  C 15  S      0.0107026642    -0.0341583653    -0.0191840854     0.0149769135    -0.0198949500
  212  C 15  S     -0.0266183146     0.0733628214     0.0426977376    -0.0361668550     0.0457612186
  213  C 15  S     -0.3452771252     0.5615296098     0.3039330958    -0.1775775488     0.2560979381
  214  C 15  X     -0.0319794414     0.0809289517     0.0842270784    -0.0641004553     0.0076717828
  215  C 15  Y     -0.0000316277     0.0289176960     0.0318105156    -0.0233730050     0.0259515191
  216  C 15  Z     -0.0041421406    -0.0003005712     0.0006776061     0.0115004566     0.0364828483
  217  C 15  X      0.0002889962     0.2047813331     0.2322508734    -0.2314007537     0.1063469139
  218  C 15  Y      0.0002950857     0.1225596936     0.0640521352    -0.1179856112     0.1339537222
  219  C 15  Z     -0.0123210454     0.0006909230     0.0141238368     0.0283847447     0.0656494052
  220  C 15 XX      0.0010006957    -0.0014996930    -0.0026841505     0.0005629934     0.0009169039
  221  C 15 YY     -0.0048230988     0.0099847161     0.0082723243    -0.0054837058     0.0045308990
  222  C 15 ZZ     -0.0014465670     0.0066281239     0.0034371510    -0.0028209805     0.0042618108
  223  C 15 XY      0.0034481996    -0.0095119967    -0.0052366554     0.0038565880     0.0004891303
  224  C 15 XZ     -0.0011021199    -0.0010329087    -0.0012842004    -0.0002848971     0.0019272654
  225  C 15 YZ      0.0029255302     0.0013268704     0.0024601957     0.0013476720     0.0013089542
  226  H 16  S      0.0142551378     0.0231498340     0.0280350076     0.0148109056     0.0416057415
  227  H 16  S      0.6111765569     0.1993445669     0.1294128898    -0.8377818666     0.5311521192
  228  H 17  S      0.0380056486     0.0223610121     0.0559251174    -0.0018140678    -0.0297070570
  229  H 17  S      0.8520557475    -0.2154258610     1.0908304483    -0.4322962709    -0.2823648660
  230  H 18  S      0.0439556874     0.0401871246     0.0343512152     0.0483008967     0.0047945802
  231  H 18  S      0.5737469108     0.5459401020     0.3290200077     1.3418037478     0.5000072693
  232  H 19  S      0.0717015379     0.0346703187     0.0355616654     0.0377194143    -0.0284423510
  233  H 19  S      0.7483375087     0.6846950411    -0.2867278706     0.8407551140    -0.7907889118
  234  H 20  S      0.0312773512     0.0171174732    -0.0403980501    -0.0151181618    -0.0243213386
  235  H 20  S      0.5774176719     0.4807564299    -0.9927520793    -0.8106727808    -0.4237461030
  236  H 21  S      0.0153741774     0.0086502035     0.0038524489    -0.0030170761     0.0654785693
  237  H 21  S      0.5554408137     0.3672875679    -0.9535652528    -0.6088182465     0.6600495154
  238  H 22  S      0.0154668487    -0.0599399805    -0.0208156821     0.0122822568    -0.0235753048
  239  H 22  S      0.3153229383    -0.3483871949    -0.6561052358     0.1546061145     0.1560274649
  240  H 23  S      0.0144227899    -0.0640173170    -0.0134831078     0.0054985480    -0.0005009617
  241  H 23  S      0.7102730784    -0.7582694123     0.5491579472    -0.4112314411     0.0035011313
  242  H 24  S      0.0161861152    -0.0624198577    -0.0151488873     0.0109704531     0.0095830395
  243  H 24  S      0.2787497262    -0.9393012301    -0.1752068828     0.1757147616     0.1848451125
  244  H 25  S      0.0330991712    -0.0562080359    -0.0203453325     0.0146515345     0.0009057837
  245  H 25  S      0.2810654630    -0.8478989435    -0.4535623329     0.4570434555    -0.0753188186
  246  H 26  S      0.0147951703    -0.0481351384    -0.0345256550     0.0237557551    -0.0176269769
  247  H 26  S      0.2041681094    -0.6781180730    -0.5676785227     0.4742832342    -0.3103450419

                         61               62               63               64               65
                    0.1265772068     0.1287429055     0.1342545860     0.1421713130     0.1485060217
    1  C  1  S     -0.0103210027    -0.0196637977    -0.0010922028     0.0118235958     0.0002974473
    2  C  1  S      0.0094725475     0.0383730775    -0.0024363702    -0.0297556475     0.0185771781
    3  C  1  S      0.1057899007     0.1458378424     0.6152896310    -0.0735148308    -0.4801014126
    4  C  1  X     -0.0619162406     0.0064924923    -0.0698299761    -0.0021067386    -0.0912327927
    5  C  1  Y      0.0046492948    -0.0387057398    -0.0476601639     0.0152130182    -0.0769405750
    6  C  1  Z     -0.0605037452     0.0289205483    -0.0132509972     0.1434265140    -0.0788120721
    7  C  1  X     -0.3969990225    -0.0581735132     0.1071660461     0.3613295718    -0.1711794308
    8  C  1  Y      0.0386934781    -0.0593402701    -0.4776022343    -0.3638224817    -0.1245219289
    9  C  1  Z     -0.1009593693     0.1002834732    -0.0509733352     0.2908559091    -0.2098846101
   10  C  1 XX      0.0028558298    -0.0069564650     0.0021339920    -0.0063626587    -0.0082025750
   11  C  1 YY     -0.0028879950     0.0064857463    -0.0022429474     0.0140732894    -0.0004274773
   12  C  1 ZZ      0.0009230261     0.0086536597     0.0016986746    -0.0135536857     0.0118438948
   13  C  1 XY     -0.0094011810     0.0060685063    -0.0075969902    -0.0000053444     0.0007645239
   14  C  1 XZ     -0.0030294464     0.0010255972    -0.0023243244    -0.0009619154    -0.0048861060
   15  C  1 YZ      0.0028495411    -0.0051002271    -0.0007329010    -0.0057531178    -0.0078228208
   16  C  2  S      0.0202125104    -0.0157430253    -0.0480115249    -0.0527356053    -0.0416804691
   17  C  2  S     -0.0366942236     0.0167693613     0.0930279243     0.1384626955     0.0998465639
   18  C  2  S     -0.3748601820     0.8476443894     0.4306999901     0.0242421434     0.2995282962
   19  C  2  X     -0.0157359543    -0.0377243674    -0.0075896391     0.0474817524    -0.0500613251
   20  C  2  Y      0.0017016655    -0.0309627042     0.0490600911    -0.0016541466    -0.0427666705
   21  C  2  Z     -0.0312238772     0.0058454559    -0.0206314802     0.0594369122    -0.0439772815
   22  C  2  X      0.0867731149     0.0134600294    -0.6188959854    -0.5892643810    -0.1488288524
   23  C  2  Y     -0.0052291120     0.0524978998     0.0133143842    -0.3243756396    -0.1880288566
   24  C  2  Z     -0.0131502597    -0.2058231701     0.4457052241     0.5665233403    -0.0244113465
   25  C  2 XX      0.0006364947    -0.0033123341     0.0112749802     0.0060532670     0.0087413373
   26  C  2 YY      0.0015984498     0.0041725803     0.0111447172     0.0020024935     0.0172054301
   27  C  2 ZZ     -0.0104188078     0.0063162061    -0.0016244942     0.0220214188    -0.0029791522
   28  C  2 XY     -0.0004303948    -0.0010161660     0.0071019307     0.0062357232     0.0016000200
   29  C  2 XZ      0.0006247780     0.0013521769    -0.0026576782    -0.0027640065    -0.0019748960
   30  C  2 YZ     -0.0010579443     0.0019603445     0.0027262821    -0.0048087083     0.0059359013
   31  C  3  S      0.0416227109    -0.0453982558    -0.0380981405     0.0231399311     0.0154570263
   32  C  3  S     -0.0789593260     0.0713014976     0.0896493266    -0.0424648028    -0.0270549897
   33  C  3  S     -0.9491582560     0.7417528574     0.7461435863    -0.2931134104    -0.3072309250
   34  C  3  X      0.0702465261    -0.0604283677     0.0185562610    -0.0985256556     0.1296433463
   35  C  3  Y      0.0996439684    -0.0992542346    -0.0065236291    -0.0195927325     0.0320252567
   36  C  3  Z     -0.0856667676     0.0840234906     0.0494874593    -0.0405936675    -0.0148120017
   37  C  3  X      0.1600804382    -0.1035145965    -0.1115595338    -0.2575706325     0.6402694474
   38  C  3  Y      0.3802581173    -0.4902995565     0.0079259016     0.0564600233     0.1413556272
   39  C  3  Z     -0.3057170093     0.3813461606     0.2658997636    -0.2449373886    -0.0586600123
   40  C  3 XX     -0.0073111891     0.0101266749     0.0085292254    -0.0068092649     0.0009084249
   41  C  3 YY     -0.0134561325     0.0060206713     0.0001784621     0.0035773852    -0.0035754424
   42  C  3 ZZ      0.0001390403     0.0001697183     0.0128985216    -0.0055160390    -0.0028072589
   43  C  3 XY      0.0000586346    -0.0069209118     0.0015668321    -0.0029072054    -0.0156869362
   44  C  3 XZ      0.0054463692    -0.0067076830     0.0011370389    -0.0118745496     0.0074164448
   45  C  3 YZ     -0.0043898072     0.0047748775    -0.0001218422     0.0045195051     0.0053387990
   46  C  4  S     -0.0130122560     0.0626027676     0.0229249285     0.0404833231     0.0042944013
   47  C  4  S      0.0312747678    -0.1436027416    -0.0275965562    -0.0851608149    -0.0263260647
   48  C  4  S     -0.2274294324    -0.7386141915    -0.7124048742    -0.3466486775     0.2908506943
   49  C  4  X     -0.0581843337     0.0350559829    -0.0019126097     0.0683529190    -0.1084148353
   50  C  4  Y      0.1010499030    -0.0028577745     0.0541593377    -0.0864484868    -0.0239851534
   51  C  4  Z      0.0547172067    -0.0142243195     0.0205143937    -0.0291284461     0.0984460399
   52  C  4  X     -0.2718472281     0.1731197907    -0.1670208566     0.2951945497    -0.2429250913
   53  C  4  Y      0.1514889000     0.2412030979     0.2536468785    -0.1818779595    -0.1047915713
   54  C  4  Z      0.1620792084    -0.0560321492    -0.0218085915     0.0050835041     0.3075082310
   55  C  4 XX      0.0095889426    -0.0110918442     0.0036347500    -0.0125032018     0.0092607013
   56  C  4 YY      0.0005854821    -0.0139336046    -0.0129199215    -0.0015999332    -0.0011799707
   57  C  4 ZZ     -0.0059289775    -0.0050605721     0.0006092733    -0.0040416234    -0.0134789819
   58  C  4 XY      0.0118095429    -0.0107176111     0.0071034852    -0.0046201071    -0.0008385404
   59  C  4 XZ     -0.0006279575    -0.0008962145    -0.0023996612     0.0071347216    -0.0000212445
   60  C  4 YZ      0.0055517024    -0.0024560053     0.0037120252    -0.0058581001     0.0019982549
   61  C  5  S      0.0238805448    -0.0057010950     0.0651785613    -0.0306254041     0.0141256010
   62  C  5  S     -0.0456633895     0.0158684682    -0.1445532831     0.0633216894    -0.0209870481
   63  C  5  S     -0.1312185690    -0.1308995310    -1.2015762246     0.1811350819    -0.0423514814
   64  C  5  X      0.0475087362    -0.0565278063     0.1062877482    -0.0720880228    -0.0298039293
   65  C  5  Y      0.0515007174    -0.0488683528    -0.0424665715    -0.1057616079     0.0028253038
   66  C  5  Z     -0.0235598639     0.0455696150     0.0092911259    -0.0274079482     0.0062385256
   67  C  5  X      0.2249184430    -0.2817175878     0.1315603755    -0.4292757089    -0.1417705024
   68  C  5  Y      0.0408808963    -0.1663003441    -0.3434745919    -0.2695469164    -0.0066981098
   69  C  5  Z      0.0439527569     0.0541396110     0.3158322607    -0.2871790755     0.1285849147
   70  C  5 XX     -0.0050224810     0.0062937829    -0.0077197874     0.0066808698     0.0087571213
   71  C  5 YY     -0.0014066885    -0.0046882073    -0.0117751564    -0.0033922974    -0.0149546886
   72  C  5 ZZ     -0.0026084746     0.0010206027    -0.0140081682     0.0090609983     0.0017953322
   73  C  5 XY      0.0020790459    -0.0007022637    -0.0020557775    -0.0040808236     0.0034761074
   74  C  5 XZ      0.0000158911    -0.0024311576    -0.0041704015     0.0033202353    -0.0019457599
   75  C  5 YZ     -0.0080821282     0.0092884455     0.0069474467     0.0080056097    -0.0026704539
   76  C  6  S     -0.0235892342    -0.0115119392    -0.0496089040     0.0122665013     0.0034842388
   77  C  6  S      0.0576604426     0.0198690248     0.0931560532    -0.0336612850     0.0010279448
   78  C  6  S      0.4339883018     0.1576784873     0.6645203762     0.0168593330    -0.0471968044
   79  C  6  X     -0.0045958176    -0.0025229155    -0.1078607699    -0.0569546496     0.0316445497
   80  C  6  Y      0.0960295911     0.0105428573     0.1013663725    -0.0553629310     0.0120981384
   81  C  6  Z     -0.0248515374     0.0079551652     0.0143523225     0.0465782709     0.0272410758
   82  C  6  X      0.0109690482     0.0429878082    -0.5820526827    -0.1798071369     0.2921441426
   83  C  6  Y      0.4262051283     0.0736119363     0.6163953861    -0.2896226197     0.1362492165
   84  C  6  Z     -0.2315543863     0.0607739277     0.1101769732     0.2534907853     0.1054596975
   85  C  6 XX     -0.0024498671     0.0071723528     0.0109678456     0.0024440772    -0.0001205330
   86  C  6 YY      0.0037315429     0.0032259097     0.0048654284     0.0057290763     0.0035813603
   87  C  6 ZZ      0.0122841248    -0.0062021410     0.0039410919    -0.0160548959    -0.0035115758
   88  C  6 XY      0.0000682649     0.0053764602    -0.0057874744    -0.0024492330     0.0080458458
   89  C  6 XZ     -0.0009017936    -0.0038334287    -0.0062374803    -0.0035673119    -0.0141158626
   90  C  6 YZ     -0.0027886432     0.0039429423     0.0026585993    -0.0021613317    -0.0010302501
   91  C  7  S     -0.0261213550     0.0217280210     0.0606595012    -0.0014899921    -0.0039239261
   92  C  7  S      0.0376536859    -0.0459712518    -0.0727495466     0.0056203494     0.0116924725
   93  C  7  S      0.6599265476    -0.1982122032    -1.2744652803    -0.2116094053     0.0285498439
   94  C  7  X     -0.0085166371    -0.1153689656     0.0483192582    -0.0567441613    -0.2864099489
   95  C  7  Y      0.0457106428    -0.0416939259    -0.0079730571    -0.0880256307    -0.0732459564
   96  C  7  Z      0.0231371757     0.0114254320    -0.0172989953     0.0354461984    -0.0192303929
   97  C  7  X     -0.0552647091    -0.3804770608     0.2724832709    -0.1868776751    -1.2614492466
   98  C  7  Y      0.0171472451    -0.1832676554    -0.0510665939    -0.1865326162    -0.2917810964
   99  C  7  Z      0.1096262240    -0.1896987498    -0.1008561508     0.2776418692    -0.0539711396
  100  C  7 XX      0.0027938519    -0.0044357352    -0.0080030539    -0.0026720521     0.0014723112
  101  C  7 YY      0.0010296828     0.0009274347    -0.0013912067    -0.0031124553    -0.0012872651
  102  C  7 ZZ      0.0057598996    -0.0057454358    -0.0059121390     0.0048898468     0.0027357408
  103  C  7 XY     -0.0043360715     0.0064810161    -0.0029738494     0.0061542874    -0.0044774219
  104  C  7 XZ     -0.0014534737     0.0043530470     0.0108373627     0.0058397807     0.0039004815
  105  C  7 YZ      0.0002577641    -0.0030505934    -0.0060383164     0.0018799918    -0.0009466286
  106  C  8  S     -0.0024305766     0.0123645413    -0.0007594950    -0.0074818311     0.0146315193
  107  C  8  S     -0.0018904929    -0.0151714064     0.0092876625     0.0144395047    -0.0304000788
  108  C  8  S      0.1327809153    -0.1907481370    -0.3156131197    -0.0327401472    -0.2039698294
  109  C  8  X      0.0513173328    -0.0659936154     0.0534261603    -0.0826451205     0.0668070400
  110  C  8  Y      0.0056915664     0.0258033853     0.0625126108    -0.0094178669     0.0301261296
  111  C  8  Z      0.0649758823    -0.0806897160     0.0777452361    -0.0677524706     0.0304651927
  112  C  8  X      0.0579901373     0.2329850026    -0.4198965962    -0.7394434063    -0.0066374253
  113  C  8  Y      0.0109989281     0.2326579410    -0.3708598546    -0.4428990903     0.0092952832
  114  C  8  Z      0.0604289269    -0.3750207409     0.6444010495     0.6212314751     0.2056314160
  115  C  8 XX     -0.0028856112     0.0031109818    -0.0047813559     0.0020881974    -0.0064800898
  116  C  8 YY     -0.0000707251    -0.0011475018    -0.0076696966    -0.0030237304    -0.0027834769
  117  C  8 ZZ      0.0053101130    -0.0031969681     0.0055281018    -0.0043713446    -0.0011912545
  118  C  8 XY     -0.0027519479     0.0009945991     0.0038382568     0.0063117026     0.0014555363
  119  C  8 XZ      0.0032607680     0.0031653930    -0.0083252123    -0.0079181031    -0.0051207934
  120  C  8 YZ     -0.0016556545     0.0027027166    -0.0032400854    -0.0002787020     0.0003801963
  121  N  9  S     -0.0069546555    -0.0059174148     0.0249533906     0.0205651728     0.0117124307
  122  N  9  S     -0.0187219118    -0.0041512423     0.0304819026     0.0162786664     0.0258142726
  123  N  9  S     -0.0484525808    -0.3484081374     0.8626656799     0.9409838195     0.1959958278
  124  N  9  X      0.0587018784    -0.0287057887     0.0469698484    -0.0629492424     0.0463044102
  125  N  9  Y     -0.0103934254     0.0101561304     0.0348668991     0.0099529533     0.0288650455
  126  N  9  Z      0.0622577902    -0.0314203178     0.0215356690    -0.0812580652     0.0262410273
  127  N  9  X     -0.0551657492     0.1234528624    -0.2373262594    -0.0940176955    -0.1035111882
  128  N  9  Y      0.0071642667     0.0143709928    -0.1254753121    -0.1037107941    -0.0647834582
  129  N  9  Z     -0.0810265258    -0.0099336620     0.1071071414     0.2701162201    -0.0269117246
  130  N  9 XX     -0.0022401280     0.0042101760    -0.0026333916     0.0002688640    -0.0006339067
  131  N  9 YY     -0.0015777829     0.0001126420    -0.0051588793    -0.0031780584     0.0002080429
  132  N  9 ZZ      0.0009960462    -0.0023579989     0.0032303644    -0.0038976135     0.0030331206
  133  N  9 XY     -0.0015386217    -0.0003209990     0.0016326442     0.0043769610     0.0005693791
  134  N  9 XZ      0.0015635930     0.0018108195    -0.0063252435    -0.0059318799    -0.0022709881
  135  N  9 YZ     -0.0003588299     0.0015935597    -0.0024382080    -0.0015909632    -0.0012993630
  136  C 10  S     -0.0042133715    -0.0034247380    -0.0045275378     0.0067053969     0.0104735047
  137  C 10  S     -0.0082821059     0.0160741444     0.0410100217     0.0120912321    -0.0557505419
  138  C 10  S      0.2011015409    -0.1306070449    -0.1793407588    -0.6935462790     0.1989652352
  139  C 10  X     -0.0291945292     0.0501502804    -0.0379795426    -0.0530299574     0.0118450884
  140  C 10  Y      0.0001663764    -0.0685965018     0.0176974306     0.0278633310    -0.0030132126
  141  C 10  Z     -0.0263401847     0.0226908906     0.0140547482    -0.0056633852    -0.0523498198
  142  C 10  X     -0.0462465280    -0.0301409279     0.4207197286     0.2692337702    -0.1388948728
  143  C 10  Y      0.3373198952    -0.0143523231    -0.3175015045    -0.0460681406     0.0125397039
  144  C 10  Z      0.0062569481     0.0069160119     0.0043290760    -0.0470503912    -0.0223558353
  145  C 10 XX      0.0065742996     0.0088306612     0.0058419150     0.0058954041     0.0015990744
  146  C 10 YY     -0.0109787168    -0.0051753353     0.0002705175    -0.0059250963    -0.0118983074
  147  C 10 ZZ      0.0031050467    -0.0014934783     0.0009332302     0.0004700871    -0.0002671491
  148  C 10 XY      0.0005969431    -0.0087809922     0.0093922887     0.0148273200     0.0012055900
  149  C 10 XZ      0.0037250299    -0.0035724151     0.0004565969    -0.0082434167     0.0014262556
  150  C 10 YZ     -0.0022171877    -0.0009081924    -0.0024607963     0.0072566265    -0.0027838174
  151  C 11  S      0.0173108296     0.0185961083    -0.0297966819    -0.0464743681    -0.0122813140
  152  C 11  S     -0.0533104584    -0.0297446867     0.0797149625     0.1124287047     0.0150888685
  153  C 11  S     -0.4018823477    -0.4653467847     0.1076184413     0.6575003981     0.3581870568
  154  C 11  X     -0.0199704003    -0.0167858146    -0.0097598331    -0.0109564191    -0.0175482757
  155  C 11  Y     -0.1046225788    -0.1181601768     0.0672947549     0.0837957168     0.0279491021
  156  C 11  Z      0.0290161508    -0.0435913684    -0.0199661939    -0.0463613032     0.0266871101
  157  C 11  X      0.1107339300    -0.0305846279     0.0589723902     0.1445058992    -0.0392232076
  158  C 11  Y     -0.3440354053    -0.4605713831     0.4490892742     0.4033183696    -0.0389342863
  159  C 11  Z      0.0519328332    -0.0807669478    -0.0039113063    -0.0476093277     0.0882752483
  160  C 11 XX     -0.0108683160    -0.0058053670     0.0043027209     0.0053407424     0.0010957369
  161  C 11 YY     -0.0008037443     0.0007280887     0.0058502035     0.0112604437     0.0001416294
  162  C 11 ZZ     -0.0017421792    -0.0028714376     0.0052950154     0.0076618883     0.0030608385
  163  C 11 XY      0.0008776505     0.0080718556    -0.0019503264    -0.0050091698     0.0027938022
  164  C 11 XZ     -0.0006056703     0.0005800098    -0.0008151436     0.0032299142     0.0010038803
  165  C 11 YZ      0.0009704051    -0.0005775507     0.0001094461     0.0010019313     0.0022256983
  166  C 12  S     -0.0007868689     0.0211476594    -0.0129361555    -0.0033346354     0.0005955473
  167  C 12  S     -0.0189804675    -0.0247995237     0.0488188156     0.0031775227    -0.0228971403
  168  C 12  S      0.7066565619    -0.3584298021    -0.0206250715     0.4148574488     0.1018609768
  169  C 12  X     -0.0920841862     0.0285072549    -0.0443217372    -0.0618779533    -0.0106869024
  170  C 12  Y     -0.0468296607    -0.0132441312    -0.0109759629     0.0107343430    -0.0317347286
  171  C 12  Z     -0.0167987060     0.0240784044     0.0307415521    -0.0618834517     0.0077542864
  172  C 12  X     -0.1027982391     0.1783663104    -0.3327171567    -0.2740643719    -0.0583984087
  173  C 12  Y      0.0071718290     0.1151159202    -0.1379613502     0.2996129002    -0.1646262863
  174  C 12  Z      0.0330084700    -0.0078961373    -0.0116095830    -0.0610642384     0.0544924467
  175  C 12 XX     -0.0050800718    -0.0045629571     0.0048770827     0.0005896191    -0.0000857614
  176  C 12 YY      0.0054708108     0.0033821381     0.0032579495     0.0030521191    -0.0028092633
  177  C 12 ZZ      0.0000155528    -0.0050194843     0.0020081852    -0.0014391628    -0.0003530798
  178  C 12 XY     -0.0035343784     0.0036541571    -0.0055578710    -0.0141631856     0.0005580993
  179  C 12 XZ     -0.0026812299     0.0021385905     0.0005528566     0.0003578310    -0.0030261656
  180  C 12 YZ      0.0009391975     0.0010862368     0.0009321211    -0.0038405412    -0.0006655852
  181  C 13  S     -0.0300548661    -0.0290101097    -0.0010580312    -0.0461838716     0.0149777060
  182  C 13  S      0.0616089683     0.0669520829     0.0141683703     0.1096138905    -0.0353260528
  183  C 13  S      0.5421716445     0.5866532969     0.0882128872     0.8849672368    -0.4166102606
  184  C 13  X     -0.0347761769    -0.0348171443     0.0040325282    -0.0275476450     0.0153760888
  185  C 13  Y     -0.1184800131    -0.1103824310     0.0320254414    -0.0575331038     0.0578773577
  186  C 13  Z     -0.0337972048     0.0048723880    -0.0117362243     0.0751402245    -0.0312634577
  187  C 13  X     -0.0256099925    -0.1995808857     0.0729472667    -0.0530344036     0.0947806900
  188  C 13  Y     -0.5345568588    -0.3837720482     0.1275111718    -0.4200742053     0.2262161766
  189  C 13  Z     -0.0860158152    -0.0016578748    -0.0107594903     0.1206052686    -0.0675355730
  190  C 13 XX      0.0077219101     0.0071740652     0.0005882951     0.0049161911    -0.0013542079
  191  C 13 YY      0.0016258920     0.0044264949     0.0008969955     0.0105865045    -0.0048913220
  192  C 13 ZZ      0.0051968477     0.0035228813     0.0007289990     0.0082037925    -0.0017188302
  193  C 13 XY      0.0034776436    -0.0004018159     0.0018833999     0.0035721071    -0.0009057748
  194  C 13 XZ      0.0030562481    -0.0025079708    -0.0011496754    -0.0019225838     0.0019117034
  195  C 13 YZ     -0.0002351808     0.0008599305     0.0017099884    -0.0044257257     0.0009997781
  196  C 14  S      0.0043262397    -0.0249819525     0.0157679883     0.0386947729     0.0037097248
  197  C 14  S     -0.0118501333     0.0526299987    -0.0280802651    -0.0772018376    -0.0109954831
  198  C 14  S      0.0042785671     0.7376940216    -0.5798345377    -0.8279989420    -0.0999444773
  199  C 14  X     -0.0128664090     0.0824142263    -0.0556303826    -0.0691548691    -0.0195691997
  200  C 14  Y      0.0049621133    -0.0622032221     0.0468307304     0.0915407472     0.0008615081
  201  C 14  Z      0.0326065319    -0.0231075206     0.0083774327    -0.0679446414     0.0391973041
  202  C 14  X      0.0148615759     0.3035890324    -0.1579126996    -0.2832164638    -0.1114876632
  203  C 14  Y      0.1630578680    -0.1258536125     0.1280990076     0.4347917856    -0.0107321922
  204  C 14  Z      0.0835222442    -0.0527938540     0.0147963740    -0.1347116635     0.0919044957
  205  C 14 XX     -0.0039298152     0.0039589371    -0.0022717490    -0.0053879770    -0.0003605832
  206  C 14 YY      0.0025705655     0.0057000770    -0.0036373894    -0.0075380841    -0.0013778308
  207  C 14 ZZ     -0.0006817959     0.0031435835    -0.0019915200    -0.0054738581    -0.0006357396
  208  C 14 XY     -0.0015428315     0.0013618354    -0.0000890993     0.0018273599     0.0009088588
  209  C 14 XZ      0.0005676680     0.0001948485     0.0012222594    -0.0035357266     0.0013021652
  210  C 14 YZ     -0.0018047293     0.0021568255     0.0009798728     0.0017152905    -0.0016239981
  211  C 15  S      0.0320280344     0.0214450721     0.0020830520     0.0175176718    -0.0096674289
  212  C 15  S     -0.0747793048    -0.0477611791     0.0015774913    -0.0316175757     0.0172615052
  213  C 15  S     -0.8911011079    -0.5380990346     0.1855390022    -0.5119832243     0.2098336801
  214  C 15  X     -0.1221518638    -0.0346736122    -0.0031393455    -0.0645869286     0.0588604394
  215  C 15  Y     -0.0516166263    -0.0291080102    -0.0110906989    -0.0469574473     0.0095838369
  216  C 15  Z     -0.0439806684     0.0316477272     0.0072931485     0.0633836838    -0.0412182291
  217  C 15  X     -0.3895313813    -0.1750147454    -0.0702059418    -0.1783306580     0.2879262918
  218  C 15  Y     -0.1486457119     0.0299814756    -0.0907495948    -0.2658014167     0.0194919236
  219  C 15  Z     -0.0909493962     0.0638496671     0.0124174085     0.1197904137    -0.0982981909
  220  C 15 XX     -0.0028882584    -0.0019546260     0.0007735764    -0.0030301260     0.0021791847
  221  C 15 YY     -0.0099353552    -0.0056402938     0.0007530852    -0.0039580741     0.0011841709
  222  C 15 ZZ     -0.0046737307    -0.0040726222    -0.0007551167    -0.0018990538     0.0018154406
  223  C 15 XY      0.0007032010    -0.0031866733     0.0003851904    -0.0014191908     0.0006850858
  224  C 15 XZ     -0.0022327097     0.0020452750     0.0012550023     0.0037017632    -0.0018427288
  225  C 15 YZ     -0.0008078129    -0.0005704567    -0.0014613969     0.0027056710    -0.0011222377
  226  H 16  S      0.0494515353    -0.0651015179    -0.0417008422    -0.0059766009    -0.0135701966
  227  H 16  S      1.1381705075    -1.2037207796    -0.6477459708     0.3545198204     0.2938003338
  228  H 17  S      0.0280268518    -0.0034276077    -0.0011637644     0.0128430975     0.0252088468
  229  H 17  S      0.2267887840     0.7114145986     0.5514459373     0.1912968921    -0.2774921011
  230  H 18  S      0.0331752479    -0.0345022866     0.0286608166    -0.0028328814     0.0474379061
  231  H 18  S      0.2801815313    -0.0426321391     1.1485320879    -0.6172790193     0.0948289363
  232  H 19  S     -0.0123193272    -0.0176744293    -0.0509556701     0.0724006165     0.0140977094
  233  H 19  S     -0.8171991144    -0.1681572664    -1.1501785164     0.4985493709    -0.0212331781
  234  H 20  S      0.0083717285    -0.0315514439    -0.0338214324    -0.0551145172    -0.0348883961
  235  H 20  S     -0.3464284299    -0.3560723208     0.8059494396    -0.3648790268    -1.4371757022
  236  H 21  S     -0.0279694357     0.0440095455     0.0419582493     0.0528831790     0.0244675066
  237  H 21  S     -0.3376201097     0.7644459696     0.3908227521     0.2855642367     1.4345969460
  238  H 22  S      0.0223946900     0.0407704710    -0.0117170173    -0.0157622166    -0.0080621253
  239  H 22  S      0.6392859281     0.8850569578    -0.6032295645    -0.8339234948    -0.1376800018
  240  H 23  S     -0.0280233922     0.0276753970    -0.0004827302    -0.0347492946    -0.0092588308
  241  H 23  S     -0.5237674413     0.3694489942    -0.4371150963    -0.4212893940    -0.1715767530
  242  H 24  S     -0.0245979014    -0.0157717838     0.0042174784    -0.0112947330    -0.0021233766
  243  H 24  S     -0.9876456689    -0.8710165802     0.1546640223    -0.8774676971     0.4873949884
  244  H 25  S      0.0058761302    -0.0101238638     0.0024031555     0.0127041910    -0.0028896548
  245  H 25  S      0.1193877393    -0.7866774919     0.5538898779     1.0349296327     0.1364990835
  246  H 26  S      0.0202009945     0.0068649884     0.0065178518     0.0022914409    -0.0008109077
  247  H 26  S      1.0024222885     0.4543151340     0.0550505389     0.5887932913    -0.4489363258

                         66               67               68               69               70
                    0.1582370578     0.1715194522     0.1747840257     0.1926261847     0.2057312859
    1  C  1  S      0.0114687570    -0.0201806822     0.0414539908     0.0054955059     0.0245666356
    2  C  1  S     -0.0060652852     0.0153244259    -0.0930796577     0.0176330557    -0.0166207223
    3  C  1  S     -0.2073207149     0.7129251954    -1.0819991165    -0.7841949945    -0.9884264924
    4  C  1  X      0.0304551673    -0.0420669712     0.0864930191     0.0593439373     0.0491935464
    5  C  1  Y     -0.0860822110    -0.0193978098    -0.0189637968     0.0207533226     0.0907937295
    6  C  1  Z      0.0721832310     0.0576645116    -0.0639150939    -0.0671632529     0.0364399875
    7  C  1  X      0.0703319504    -0.3216600220     0.4961373234     0.3445491466     0.3283256165
    8  C  1  Y     -0.3461518358     0.0209847747    -0.0451953706     0.2154859155     0.4329476847
    9  C  1  Z      0.2298881411     0.3779082551    -0.2328797447    -0.2660899155     0.1704574583
   10  C  1 XX     -0.0099813588     0.0068508755    -0.0201619723    -0.0059216663     0.0160675214
   11  C  1 YY      0.0138308311     0.0031467623    -0.0028694160    -0.0016558937    -0.0076011485
   12  C  1 ZZ     -0.0052847678    -0.0039485391    -0.0006742127     0.0087135510    -0.0169458562
   13  C  1 XY      0.0099385333     0.0000912133     0.0146510427     0.0060234237    -0.0090929136
   14  C  1 XZ      0.0023527692     0.0117275532    -0.0086322180     0.0131316455     0.0019433395
   15  C  1 YZ     -0.0099224548    -0.0109255406     0.0046524355    -0.0028936557     0.0087790203
   16  C  2  S     -0.0728200325     0.0141217980    -0.0063774464    -0.0004627798     0.0480246593
   17  C  2  S      0.1487339398    -0.0519991339    -0.0290547272     0.0079979329    -0.0838323705
   18  C  2  S      1.0020197011     0.3379214549     0.9783975052    -0.0595814780    -1.9095922582
   19  C  2  X      0.0089798001    -0.0997949427     0.0363181818     0.0360440943    -0.0312097973
   20  C  2  Y     -0.0241801985    -0.1211424605     0.0082823718     0.0003410678    -0.0072315185
   21  C  2  Z      0.0485027430    -0.0292785016     0.0491305946    -0.0679995542     0.0364393703
   22  C  2  X     -0.4221394501    -0.0045969308     0.2709088373     0.2993971091    -0.2555335129
   23  C  2  Y     -0.0800523669    -0.0578891544     0.1734978746     0.1101324221    -0.2349030645
   24  C  2  Z      0.4498052579    -0.1165402336    -0.0586880273    -0.2057358178     0.5532513686
   25  C  2 XX      0.0108577789    -0.0039372928    -0.0057103035    -0.0004363888    -0.0043528110
   26  C  2 YY      0.0057079400    -0.0052556533    -0.0005630738     0.0093385578    -0.0188649843
   27  C  2 ZZ      0.0190840438    -0.0004749568     0.0043228933    -0.0075540645    -0.0031017338
   28  C  2 XY      0.0091881167     0.0103198163    -0.0026711059    -0.0091267798     0.0148564942
   29  C  2 XZ     -0.0014108022     0.0004215621     0.0038591988     0.0061261168    -0.0077352945
   30  C  2 YZ     -0.0000198461    -0.0032457127     0.0045449800     0.0020280315    -0.0080686631
   31  C  3  S      0.0643749875     0.0499738932     0.0014734691    -0.0064282473    -0.0040746763
   32  C  3  S     -0.1278430302    -0.0877644589    -0.0296779303    -0.0065771498     0.0162028047
   33  C  3  S     -1.2159545231    -1.4603164377     0.0088813012     0.4002243221     0.3172683651
   34  C  3  X      0.0219075148    -0.0156481537     0.0814430091     0.0371756676     0.0204824356
   35  C  3  Y     -0.0206026844    -0.0009430240    -0.0829340542     0.0659773870     0.0724616128
   36  C  3  Z     -0.0112376993     0.0826305443    -0.0506582796     0.0587723130     0.1537979057
   37  C  3  X      0.0694386112    -0.1256386427     0.4419022618     0.3883069824     0.2040568636
   38  C  3  Y     -0.0140424623    -0.0410166585    -0.4618201388     0.1224674207     0.7263706683
   39  C  3  Z     -0.2194886829     0.4889723735    -0.4116144764     0.0936605012     0.6848348761
   40  C  3 XX     -0.0080282311    -0.0042886557    -0.0025641568     0.0095907053    -0.0054594154
   41  C  3 YY     -0.0027749486    -0.0114005489     0.0096476724    -0.0047237840    -0.0124493360
   42  C  3 ZZ     -0.0168941567    -0.0073422917    -0.0111290665    -0.0038824771     0.0213759942
   43  C  3 XY      0.0012132357     0.0009494584     0.0047105877    -0.0034133200     0.0080357750
   44  C  3 XZ      0.0020913372    -0.0030109647     0.0082749799     0.0115470533     0.0044666783
   45  C  3 YZ      0.0196390979     0.0108810827     0.0106409053    -0.0048455600     0.0034858216
   46  C  4  S     -0.0193022845     0.0020654424    -0.0038439172    -0.0705647385    -0.0493524658
   47  C  4  S      0.0339355650    -0.0054977751    -0.0233431969     0.1155132608     0.1403079602
   48  C  4  S      0.2541764506    -0.0838136517     0.2880398655     1.6590274929     1.0648523022
   49  C  4  X     -0.0457856121     0.0413492356    -0.0317639789    -0.0817089531     0.1207701189
   50  C  4  Y     -0.1329487782    -0.0399716083    -0.0519146511     0.0422366430    -0.0245463652
   51  C  4  Z      0.0903738553     0.0686320230     0.0793265493    -0.0211102782     0.1059338031
   52  C  4  X     -0.1840966733    -0.0009809179     0.2056618415     0.0481229695     0.6974492490
   53  C  4  Y     -0.7083240069    -0.1427002229    -0.3574444396    -0.0465641918    -0.2835026012
   54  C  4  Z      0.3369609804     0.4406357871     0.1905307962    -0.0862365867     0.6288862160
   55  C  4 XX     -0.0004631008     0.0054578913    -0.0103565485     0.0102049592     0.0013519819
   56  C  4 YY      0.0074093208     0.0053277997     0.0007858187     0.0139190068     0.0354153471
   57  C  4 ZZ      0.0009628627    -0.0110920829     0.0074141350     0.0057363237    -0.0060226381
   58  C  4 XY     -0.0110255168     0.0000525558    -0.0151422757    -0.0055100957     0.0147564825
   59  C  4 XZ      0.0005660604    -0.0038971392     0.0017137558    -0.0095650213     0.0004384014
   60  C  4 YZ     -0.0144585477    -0.0070914161    -0.0116849027     0.0068679298    -0.0017646526
   61  C  5  S      0.0158892839    -0.0207345846     0.0031948339     0.0226384327    -0.0621411878
   62  C  5  S     -0.0357669510     0.0297526222    -0.0193662632    -0.0627609930     0.1294763609
   63  C  5  S     -0.1051088824     0.7391917301     0.0168978881     0.0490813430     1.4256430149
   64  C  5  X      0.0349503275    -0.0071688424     0.0207738347     0.0311332933     0.0435983778
   65  C  5  Y     -0.1684270578     0.0037151208    -0.1506930780     0.1004229954     0.0243283031
   66  C  5  Z      0.0245999601     0.0914113896     0.0118236662     0.0299628918     0.1152878728
   67  C  5  X      0.0764185554     0.0823754137     0.1696408234     0.3695145193     0.4948104581
   68  C  5  Y     -0.5453733234     0.0541771718    -0.5444352439     0.5568073695     0.3018031756
   69  C  5  Z      0.3683327079     0.4917037797     0.1368944116     0.3820337632     0.3491803267
   70  C  5 XX      0.0040095355     0.0150765643    -0.0060860431    -0.0079852562     0.0110628731
   71  C  5 YY     -0.0128141586    -0.0092646668    -0.0012393988     0.0062243383    -0.0053828067
   72  C  5 ZZ      0.0015770777     0.0031818065     0.0040553919    -0.0095697377     0.0231354146
   73  C  5 XY     -0.0018467210    -0.0072010257     0.0031109510     0.0040191500    -0.0114983675
   74  C  5 XZ     -0.0020921502     0.0028754130    -0.0049998285    -0.0075640250     0.0190730795
   75  C  5 YZ      0.0072908221    -0.0027839662     0.0094469801    -0.0136798639    -0.0123905268
   76  C  6  S     -0.0190518900    -0.0146836320    -0.0168672621     0.0228473632    -0.0243432298
   77  C  6  S      0.0620364904     0.0420220780     0.0456302014    -0.0331549865     0.0264639908
   78  C  6  S     -0.1203040177    -0.1195582739    -0.0392015403    -0.9848185377     0.7885595392
   79  C  6  X     -0.1077915288     0.0401397009    -0.0732003270     0.0724709831     0.0311163801
   80  C  6  Y      0.0064447853     0.0789020199    -0.0238646987     0.0554589646     0.0649797784
   81  C  6  Z      0.0878527802     0.1181391209    -0.0319371579    -0.0464050589     0.2062745206
   82  C  6  X     -0.5549291006     0.1898918483    -0.3311303273     0.2835692418     0.3713909617
   83  C  6  Y      0.3310440629     0.5495275970     0.1083273065     0.3939658705     0.2040218230
   84  C  6  Z      0.2897083719     0.3463142282    -0.2384705794    -0.2086311205     1.1451805690
   85  C  6 XX      0.0110418641     0.0025655454     0.0090555022    -0.0035181332    -0.0026075602
   86  C  6 YY      0.0126135214     0.0094957195     0.0066458542    -0.0154742653     0.0175648391
   87  C  6 ZZ     -0.0138632315    -0.0055521265    -0.0071356327     0.0099532424    -0.0099049544
   88  C  6 XY     -0.0102553774     0.0055914737    -0.0047795168     0.0052568287     0.0054834284
   89  C  6 XZ     -0.0048107691     0.0054632306    -0.0018779288     0.0003319475     0.0038951411
   90  C  6 YZ     -0.0042632459     0.0047452618    -0.0074364478    -0.0015538733     0.0192082561
   91  C  7  S     -0.0098611623    -0.0022683960    -0.0137329170     0.0013919297     0.0580170756
   92  C  7  S      0.0005220999    -0.0107570012    -0.0121914167    -0.0157112875    -0.0514205637
   93  C  7  S      0.4193758767     0.3744926375     0.8568305776     0.2371906332    -2.1113180838
   94  C  7  X      0.0548076004     0.0269080328     0.0422765618    -0.0300068746    -0.0433075153
   95  C  7  Y     -0.1240092059    -0.0408552941    -0.0759807485     0.0595567574     0.0247116739
   96  C  7  Z      0.0769290395     0.0733577010     0.0206857013    -0.0908600146     0.1416183253
   97  C  7  X      0.2800841681     0.1090063607     0.2367288329    -0.2139967760    -0.3176539013
   98  C  7  Y     -0.5554274442    -0.3830644522    -0.4220686572     0.2369052907     0.2262976939
   99  C  7  Z      0.2270899296     0.0701476127    -0.1600256835    -0.5042582229     0.9369647979
  100  C  7 XX      0.0009076976    -0.0022310538     0.0064317341     0.0023002122    -0.0171361834
  101  C  7 YY     -0.0103230716    -0.0002685254    -0.0122288282     0.0056377810     0.0052221919
  102  C  7 ZZ      0.0108647263     0.0042672115     0.0044924401    -0.0101133346    -0.0024324562
  103  C  7 XY     -0.0037886233     0.0040430141    -0.0088616507    -0.0025981587    -0.0081397014
  104  C  7 XZ      0.0084241999    -0.0035075999     0.0026584517    -0.0034418716    -0.0086197815
  105  C  7 YZ     -0.0079453861    -0.0137665553     0.0010710579     0.0012439278    -0.0197673883
  106  C  8  S      0.0054057539    -0.0062256629     0.0184217900     0.0168218690    -0.0474369822
  107  C  8  S      0.0084913661     0.0018602416    -0.0224700828    -0.0283624193     0.0655556739
  108  C  8  S     -0.4305820428     0.4745686698    -0.2746883709    -0.3289871884     1.0525259102
  109  C  8  X     -0.0538513495    -0.0612068037    -0.0410900869     0.0903531944    -0.0995297851
  110  C  8  Y      0.0732164601     0.0513371475     0.0676440059     0.0016502752    -0.0397059752
  111  C  8  Z     -0.0251707567     0.0056384666    -0.0578204256     0.0281725174     0.0259410016
  112  C  8  X     -0.3946728828     0.3158758820     0.2698056041     0.1975053298    -0.7101586858
  113  C  8  Y     -0.1577365334     0.3369079327     0.2982270723     0.0801817268    -0.3897508631
  114  C  8  Z      0.2961442591    -0.2908349059    -0.5280458323    -0.1034977913     0.6083898331
  115  C  8 XX      0.0006952553     0.0053874736     0.0008025449    -0.0029453081     0.0080460191
  116  C  8 YY     -0.0078560774     0.0026255398    -0.0034477471    -0.0021609363     0.0060215862
  117  C  8 ZZ      0.0013266245     0.0003347386    -0.0005769257    -0.0032711989     0.0045504505
  118  C  8 XY      0.0050386008    -0.0030775823    -0.0004260535     0.0007253268    -0.0006765828
  119  C  8 XZ     -0.0039535436     0.0107443411     0.0013521219    -0.0059064960     0.0068968717
  120  C  8 YZ     -0.0014143513     0.0040429905     0.0015622567    -0.0044119101     0.0060323226
  121  N  9  S      0.0183713710    -0.0269849697    -0.0005579494     0.0130351876    -0.0183644919
  122  N  9  S      0.0191169038    -0.0510221475     0.0202563737     0.0449574065    -0.0713325420
  123  N  9  S      0.6268663922    -0.6348648612    -0.4615004249    -0.0830241509     0.4730992314
  124  N  9  X     -0.0197962539    -0.0154952521    -0.0383713808     0.0390925027    -0.0726414369
  125  N  9  Y      0.0517909991     0.0226669491     0.0387105565     0.0034045591    -0.0228813698
  126  N  9  Z     -0.0336219615     0.0463534796    -0.0330122827     0.0029277913     0.0069089887
  127  N  9  X     -0.0708181703     0.1503239143     0.1614887985    -0.0445939634     0.0007307663
  128  N  9  Y     -0.1386595760     0.0036891460     0.0035324212     0.0085895195    -0.0339802375
  129  N  9  Z      0.1659845001    -0.1707905759    -0.0234541809    -0.0428951977     0.0919883555
  130  N  9 XX      0.0015537329     0.0018410912     0.0052899809    -0.0004890750    -0.0033811807
  131  N  9 YY     -0.0054731574    -0.0012450682     0.0012942667     0.0035883371    -0.0045478749
  132  N  9 ZZ     -0.0010068540    -0.0026427699     0.0014812295     0.0053760722    -0.0063955665
  133  N  9 XY      0.0019494583    -0.0035837573    -0.0012568795    -0.0002847481     0.0009654349
  134  N  9 XZ     -0.0048838447     0.0048654006     0.0010166807    -0.0009530157     0.0003935732
  135  N  9 YZ     -0.0007947428     0.0037507025     0.0024589612    -0.0015695474     0.0012468413
  136  C 10  S     -0.0055701453     0.0036162112     0.0097218216     0.0052974241    -0.0275213045
  137  C 10  S      0.0227651309     0.0083995160    -0.0526619259    -0.0484828861     0.0812564227
  138  C 10  S      0.1635650523    -0.7333831338    -0.9317397587    -0.0325963130     0.2862452825
  139  C 10  X      0.0184171045     0.0303795526     0.0372231303     0.0142175961    -0.0744414173
  140  C 10  Y     -0.0165396418    -0.0046184029    -0.0156917036    -0.0768267222     0.0598223576
  141  C 10  Z     -0.0267841063     0.1135155039    -0.1555826197     0.1201479447    -0.1024164583
  142  C 10  X      0.2190136263    -0.1600533316    -0.3468011616    -0.3418530952    -0.4450919135
  143  C 10  Y     -0.0007330070     0.1914966323     0.1515913692    -0.1024388860     0.0528129886
  144  C 10  Z     -0.0327564027     0.1991370876    -0.2723132569     0.3272337021    -0.2114803643
  145  C 10 XX      0.0131157211     0.0004485938    -0.0056157683    -0.0085858800    -0.0077053929
  146  C 10 YY     -0.0068827760    -0.0023372248    -0.0056829854     0.0001271529     0.0209409242
  147  C 10 ZZ      0.0006610482     0.0003023143    -0.0022192716    -0.0017694983     0.0031809666
  148  C 10 XY     -0.0045446683    -0.0006039995    -0.0048864487    -0.0081305619     0.0037978704
  149  C 10 XZ     -0.0094490626    -0.0093936321     0.0065470804    -0.0039323424     0.0031082109
  150  C 10 YZ      0.0075433493     0.0074756834    -0.0053752492     0.0016223978     0.0014905935
  151  C 11  S     -0.0060476718     0.0334539520     0.0187455671    -0.0183509826     0.0014659094
  152  C 11  S      0.0265796037    -0.0710938959    -0.0459382668     0.0247269738    -0.0107899689
  153  C 11  S     -0.4717334698    -0.0273148591     0.6255150702     1.0126068859     0.2679791443
  154  C 11  X     -0.0020359818    -0.0511269127    -0.0125947887     0.0683928148     0.0476929080
  155  C 11  Y     -0.0282215703    -0.0590433018    -0.0369295872     0.0722169083     0.0500170679
  156  C 11  Z     -0.0543459257    -0.1345840123     0.1405739525    -0.1163237222     0.0761081219
  157  C 11  X      0.1759159840    -0.3233156500    -0.2138075882     0.1143000372    -0.1329812486
  158  C 11  Y      0.0068705162    -0.5956995165    -0.5402706954     0.1983463553     0.1717952424
  159  C 11  Z     -0.0509621026    -0.3206282161     0.3133387143    -0.2648982435     0.1990808320
  160  C 11 XX     -0.0016783141    -0.0027397285     0.0000176171     0.0015935977     0.0066410879
  161  C 11 YY      0.0029794521    -0.0046644076    -0.0013381289     0.0075707920    -0.0065384307
  162  C 11 ZZ      0.0015659163    -0.0076779146    -0.0039455659     0.0009716122    -0.0008573215
  163  C 11 XY      0.0084237792    -0.0034236685    -0.0012244102     0.0042466551    -0.0076526632
  164  C 11 XZ      0.0044250137     0.0008011508     0.0010687337    -0.0015383476     0.0014100192
  165  C 11 YZ      0.0017942994    -0.0072258564     0.0094227702    -0.0073604916     0.0056965624
  166  C 12  S      0.0273426700    -0.0087749948     0.0320978306     0.0560161965    -0.0043729626
  167  C 12  S     -0.0739451745     0.0245198988    -0.0902431053    -0.1246855509     0.0574127488
  168  C 12  S     -0.6102813816     0.7685594287     0.2112868110    -0.9276233224    -0.4916516958
  169  C 12  X      0.0576802913    -0.0174622907     0.0605372724     0.1217073585     0.0115788000
  170  C 12  Y     -0.0093783332    -0.0065761901     0.0246948647     0.0980901012     0.0511749554
  171  C 12  Z     -0.0833354777    -0.1398842244     0.1193242194    -0.0827684777     0.1031845848
  172  C 12  X      0.0423444280     0.0930435369     0.5176831250     0.8311158656     0.1741301388
  173  C 12  Y      0.0962278063     0.0726850472     0.3380122336     0.2691658212     0.0228883362
  174  C 12  Z     -0.0614413630    -0.2738169912     0.3492178786    -0.2261751878     0.1990152926
  175  C 12 XX     -0.0065644189     0.0062990871    -0.0035357316    -0.0092829850     0.0021695726
  176  C 12 YY     -0.0035947250     0.0013624807    -0.0057674830    -0.0094004749     0.0042161337
  177  C 12 ZZ     -0.0062447826     0.0004110425    -0.0082837221    -0.0098963809     0.0023610795
  178  C 12 XY      0.0023789562    -0.0010435898    -0.0010854795     0.0043282863    -0.0029817534
  179  C 12 XZ     -0.0004760776     0.0071110153    -0.0099859724     0.0078477096    -0.0043296130
  180  C 12 YZ     -0.0041095733    -0.0004285969    -0.0011132146     0.0029616241    -0.0043524823
  181  C 13  S      0.0218331641    -0.0129418171    -0.0439284193    -0.0421440746    -0.0062512277
  182  C 13  S     -0.0452785813     0.0270790096     0.0931960074     0.0769456798     0.0120845667
  183  C 13  S     -0.0494446306    -0.3440203483     0.1604413799     0.5111982874     0.1833336011
  184  C 13  X     -0.0131354240     0.0124868625    -0.0004973265     0.0104929528    -0.0151334232
  185  C 13  Y      0.0392593586    -0.0227055783    -0.0518864949    -0.0785742599     0.0018782010
  186  C 13  Z      0.0804711180     0.1551071747    -0.1473107078     0.0901175528    -0.0782700763
  187  C 13  X     -0.1676219065     0.0754379444    -0.0819737625    -0.1434286615    -0.0854719208
  188  C 13  Y      0.3839752994    -0.3292426936    -0.6952419610    -0.6588678658     0.0089901880
  189  C 13  Z      0.1628721260     0.3207286503    -0.3910918946     0.1959425986    -0.1910208500
  190  C 13 XX     -0.0002365755    -0.0011814472    -0.0008866265    -0.0037700022    -0.0007265579
  191  C 13 YY     -0.0041454232     0.0027264559     0.0110884260     0.0145714986     0.0017538563
  192  C 13 ZZ     -0.0043559013     0.0017607025     0.0091566510     0.0064612380     0.0007023029
  193  C 13 XY      0.0015281207    -0.0036476274    -0.0015744356     0.0040359369     0.0029206539
  194  C 13 XZ     -0.0005078338    -0.0032130477     0.0035639433    -0.0014442680    -0.0006195209
  195  C 13 YZ     -0.0055241924    -0.0091895578     0.0078406661    -0.0043655122     0.0059831161
  196  C 14  S     -0.0460508199     0.0439572304     0.0484734405     0.0170252714    -0.0098974492
  197  C 14  S      0.0979302863    -0.0947326926    -0.1048919561    -0.0399372228     0.0248741512
  198  C 14  S      0.7145220283    -0.2711640999    -0.1094041858     0.0879321217     0.1702459149
  199  C 14  X      0.0732871179    -0.0454599050    -0.0275314135     0.0146537361     0.0047790475
  200  C 14  Y     -0.0492252497     0.0181762405     0.0192339295     0.0345762942     0.0117780101
  201  C 14  Z     -0.0698939442    -0.1528363994     0.1522267696    -0.1009433680     0.0774811654
  202  C 14  X      0.4778093933    -0.5303576079    -0.5140769931    -0.0798442769     0.1211422950
  203  C 14  Y     -0.3924612414     0.2946692768     0.4553927958     0.3706116071     0.0254835954
  204  C 14  Z     -0.1721329929    -0.3322711798     0.3843191763    -0.2178350577     0.1811405479
  205  C 14 XX      0.0101580438    -0.0089855028    -0.0054297326     0.0043543914     0.0020616672
  206  C 14 YY      0.0039664504    -0.0019747786    -0.0043964604    -0.0074636707     0.0000780259
  207  C 14 ZZ      0.0078804062    -0.0083271811    -0.0105003978    -0.0038609471     0.0025348997
  208  C 14 XY     -0.0047298931     0.0056037474     0.0051359105     0.0042537749    -0.0026216074
  209  C 14 XZ     -0.0043606170    -0.0072018356     0.0070105464    -0.0044723252     0.0042380873
  210  C 14 YZ      0.0011833856     0.0056364493    -0.0054284433     0.0043514418    -0.0025279765
  211  C 15  S      0.0357525674    -0.0578781917    -0.0371459446     0.0171479956     0.0073200783
  212  C 15  S     -0.0770116184     0.1185262930     0.0812911996    -0.0363636431    -0.0074271253
  213  C 15  S     -0.3023309698     0.6195932356    -0.0743914879    -0.7238419823    -0.2024061003
  214  C 15  X     -0.0186937086     0.0913921678     0.0614764528    -0.0033005354    -0.0616945867
  215  C 15  Y     -0.0056179866     0.0075101489     0.0137259925    -0.0135798138     0.0266136605
  216  C 15  Z      0.0576404412     0.1508128963    -0.1506845484     0.1042753892    -0.0695210439
  217  C 15  X     -0.3558131303     0.7763383604     0.7053011648     0.0524976141    -0.2876951383
  218  C 15  Y     -0.0427392271     0.2233743232     0.1693262102    -0.1149976380     0.0911265879
  219  C 15  Z      0.1130191603     0.3388981511    -0.3510547005     0.2453651669    -0.1713310508
  220  C 15 XX     -0.0058023846     0.0139464751     0.0088373543    -0.0050611384    -0.0079525362
  221  C 15 YY     -0.0024929680     0.0002974249    -0.0006530137    -0.0015003004     0.0049121269
  222  C 15 ZZ     -0.0073166550     0.0109240874     0.0076726147    -0.0026406972    -0.0000986219
  223  C 15 XY     -0.0008537568     0.0023577653     0.0005559531    -0.0059744913    -0.0003108696
  224  C 15 XZ      0.0036342475     0.0083709425    -0.0085045605     0.0061487352    -0.0041937572
  225  C 15 YZ      0.0029555134     0.0031977481    -0.0032631453     0.0006509358    -0.0009074081
  226  H 16  S     -0.0583877953    -0.0440104338    -0.0479062423     0.0069933524    -0.0273864307
  227  H 16  S      0.6352453136     0.1183054097    -0.0882181579    -0.1168027003    -0.3119581954
  228  H 17  S     -0.0665634742     0.0103486742    -0.0850601023    -0.0523909293     0.1301102910
  229  H 17  S     -0.9959888093     0.0462935873    -0.4218958169    -0.9710505202    -0.1741848538
  230  H 18  S      0.0293525020     0.0181220179    -0.0306518982     0.0168911881     0.1352503602
  231  H 18  S      0.6230256715     0.2003826867     0.3473140656     0.4830159848     0.0272624641
  232  H 19  S      0.0580319962    -0.0043003091     0.0255992461    -0.0597932012    -0.0007041973
  233  H 19  S     -0.2407878940    -0.5015278313    -0.1725760338    -0.1133331524    -0.3112114970
  234  H 20  S     -0.0303628667    -0.0095440431     0.0524636464     0.0275086805    -0.0104917210
  235  H 20  S      0.0980620619     0.0066576245     0.1641625927     0.0010813341    -0.1086892889
  236  H 21  S      0.0080855040    -0.0474367480     0.0040728175    -0.0180165908    -0.1385643660
  237  H 21  S     -0.2904500332    -0.2225677209    -0.2024176409     0.2738644149     0.1602263628
  238  H 22  S      0.0168375848     0.0375136340     0.0308843112    -0.0008527106    -0.0551686942
  239  H 22  S      0.1873144990     0.8469172868     0.4375373948    -0.7181506433    -0.3574149003
  240  H 23  S     -0.0037651510     0.0224402236     0.0261750171     0.0638012415     0.0123636071
  241  H 23  S      0.4629792520    -0.2448681498     0.7310297512     1.5935762626     0.3278701811
  242  H 24  S      0.0114905519    -0.0221269320    -0.0226737133    -0.0044790356     0.0115586370
  243  H 24  S      0.4951574031    -0.2256691041    -0.9641734499    -1.0390837108    -0.0998887169
  244  H 25  S     -0.0139867783     0.0241208158     0.0318729867     0.0134470158     0.0014768581
  245  H 25  S     -1.1022966642     0.8335243517     0.9012299948     0.3011768796    -0.1121233361
  246  H 26  S      0.0237567388    -0.0229268792    -0.0278742913    -0.0173361195    -0.0161451225
  247  H 26  S      0.5574348563    -1.2838341297    -0.8664471066     0.2664429132     0.4185057681

                         71               72               73               74               75
                    0.2082681206     0.2218475080     0.2436150521     0.2469397044     0.2688191388
    1  C  1  S     -0.0126240858     0.0318546556     0.0919018335    -0.0697961551     0.0377783967
    2  C  1  S      0.0562293797    -0.0557244377    -0.1749882911     0.0302048730    -0.1014689743
    3  C  1  S     -0.2691686655    -1.5241653664    -2.9204316170     4.3423761446    -1.6356667861
    4  C  1  X     -0.0542384209    -0.1214233213     0.1184648218    -0.0825241490    -0.0527027728
    5  C  1  Y     -0.0596966143    -0.0875133135     0.0178158866    -0.1428461275     0.0281382846
    6  C  1  Z      0.0421684405    -0.1724189864    -0.1689064561     0.1098620563     0.0297839304
    7  C  1  X      0.3833707079    -0.3847627779     1.4895384024    -0.1645788508    -0.5070389882
    8  C  1  Y     -0.5739432832     0.2537503838    -0.0351726561    -0.5748834158     0.2664823639
    9  C  1  Z      0.2982922299    -0.5650218734    -0.4028573513     0.9909538549    -0.0123462407
   10  C  1 XX      0.0135487306    -0.0156936001    -0.0069433330     0.0110607465    -0.0176263421
   11  C  1 YY      0.0033848872     0.0080272308    -0.0202114452     0.0148097551     0.0076210709
   12  C  1 ZZ     -0.0092714611    -0.0114899473    -0.0195872804     0.0008903461    -0.0154575594
   13  C  1 XY     -0.0027827653    -0.0077898474     0.0150282212     0.0122368055     0.0034892635
   14  C  1 XZ      0.0013507086     0.0025802357     0.0065908104    -0.0002118671     0.0123213307
   15  C  1 YZ      0.0136293344    -0.0022989041     0.0002131796     0.0061256271     0.0122747289
   16  C  2  S     -0.0900341659     0.0022276028    -0.0196578362     0.0182965168    -0.0301406883
   17  C  2  S      0.1554137872    -0.0032597390    -0.0035454931    -0.0672583753    -0.1023913708
   18  C  2  S      1.7781744255     0.5348059291     1.0381225735    -0.1375398155     5.1180655228
   19  C  2  X     -0.0088816088     0.0879660496     0.1394436084     0.0898093340    -0.2396308559
   20  C  2  Y      0.2268298010     0.0747594494     0.0464377212     0.0340403286     0.0614115937
   21  C  2  Z     -0.0047229693     0.3162656852    -0.0851712866     0.0540815361     0.1600033564
   22  C  2  X     -1.3629037498     0.3399045791     0.0337728770     0.8732127007    -0.3093373915
   23  C  2  Y      0.1127079086     0.3314792888     0.0447726635     0.4536556321     0.9434253199
   24  C  2  Z      1.0201229194     0.2481630649     0.3108415514     0.0622422015    -0.0802405343
   25  C  2 XX      0.0235726185    -0.0055495170     0.0013491193    -0.0024824093     0.0065672865
   26  C  2 YY      0.0011605111    -0.0010652302     0.0038282879    -0.0182258462    -0.0078438455
   27  C  2 ZZ      0.0171716579     0.0078628579     0.0005505945     0.0057733630    -0.0004403428
   28  C  2 XY     -0.0066666196     0.0058965365    -0.0069384769    -0.0011093443     0.0011551465
   29  C  2 XZ     -0.0021022309    -0.0035273637     0.0098092544     0.0198663072    -0.0025977792
   30  C  2 YZ     -0.0039040563     0.0022207253     0.0049601912     0.0046174813    -0.0027805439
   31  C  3  S     -0.0093148429    -0.0004892824     0.0047395074     0.0857072866    -0.0282634338
   32  C  3  S      0.0655235122    -0.0438574277    -0.0167173223    -0.0594977551    -0.0185961403
   33  C  3  S      0.1029453010     0.1890046703    -0.6389975483    -4.3964496811     0.9234192920
   34  C  3  X     -0.0517803786     0.1096764894     0.0697939281     0.0343396077    -0.0739996660
   35  C  3  Y      0.1389163782     0.0035375786    -0.0111127443    -0.0656060549     0.1681769290
   36  C  3  Z      0.0731916906     0.0631062151     0.0055353508     0.1288170407     0.0466462587
   37  C  3  X     -0.1831289290     0.7859114818     1.1035254383    -0.4303301032    -0.0459734242
   38  C  3  Y      0.7116860075     0.0797289307    -0.5479902218    -0.7557611584     0.3185570598
   39  C  3  Z      0.3925261991     0.4177066753     0.0993460299     1.4729690759    -0.3035677825
   40  C  3 XX      0.0038994446    -0.0075565956    -0.0094257751     0.0092281099     0.0059529423
   41  C  3 YY     -0.0075198690    -0.0074831051     0.0077827224    -0.0197012388     0.0015652693
   42  C  3 ZZ      0.0163048680     0.0041587123    -0.0050325855    -0.0178461374    -0.0077967057
   43  C  3 XY      0.0015576739     0.0003184313     0.0031408464     0.0005061876     0.0030675915
   44  C  3 XZ     -0.0024680496     0.0170484750     0.0258702371    -0.0066904607    -0.0047930137
   45  C  3 YZ     -0.0041783990     0.0007090351    -0.0003189904     0.0066653814     0.0029767394
   46  C  4  S     -0.0343205527    -0.0250094154    -0.0366058922    -0.0144774514     0.0352686654
   47  C  4  S      0.0975396934    -0.0070982887     0.0127224693     0.0308461810    -0.1306534766
   48  C  4  S      1.2503453633     1.5031886069     2.2172156544     0.4924569149    -0.8364563562
   49  C  4  X      0.0289145200    -0.1033186440     0.1932890565    -0.0230655744     0.0346299851
   50  C  4  Y      0.0598581332     0.1270690692     0.0911310693     0.1328121894    -0.0833394678
   51  C  4  Z     -0.0412738560     0.1542429086     0.1279614693    -0.0343200069    -0.0097587847
   52  C  4  X      0.1790130336     0.0785502799     1.5938984256    -0.3993711997     0.0461564313
   53  C  4  Y      0.4649437268     0.9446048892     0.7426586833     0.7539097866    -0.8339627977
   54  C  4  Z     -0.0702077338     0.5576919502     0.6545250388     0.6704704874    -0.0375174002
   55  C  4 XX      0.0174253682     0.0109573732    -0.0092749499     0.0207928806    -0.0103896046
   56  C  4 YY      0.0062890822    -0.0049154097     0.0203303486    -0.0041061270    -0.0059985644
   57  C  4 ZZ      0.0005013646    -0.0005560632     0.0020713628    -0.0042586397    -0.0119069172
   58  C  4 XY      0.0046896585     0.0072876691    -0.0037765033    -0.0122760833    -0.0130943385
   59  C  4 XZ      0.0008034878    -0.0017430886     0.0004222284    -0.0075429688    -0.0087412286
   60  C  4 YZ      0.0083609850    -0.0033101820    -0.0055942838    -0.0082815641    -0.0001303013
   61  C  5  S      0.0226942652     0.0211863744    -0.0290686241    -0.0111583053    -0.0073804099
   62  C  5  S      0.0015482259    -0.0122366631     0.0784596696    -0.0692845910     0.0024525007
   63  C  5  S     -1.3025582460    -1.2593049105    -0.0536685204     1.4672903178     0.8095002249
   64  C  5  X      0.0130426108     0.0262595327     0.0137767590     0.1362868086    -0.0252345313
   65  C  5  Y      0.0540116345    -0.0458916004    -0.0486070792     0.0513409232    -0.0622450449
   66  C  5  Z     -0.0458020440    -0.2065415839     0.0809528120    -0.0296002471     0.0306045570
   67  C  5  X     -0.5928509197    -0.1415414056     0.0155982418     0.9634712297    -0.5277510335
   68  C  5  Y      0.5181149158     0.0370471191     0.2482005886     0.6411594505    -0.2451364352
   69  C  5  Z     -0.2084936385    -1.4470457890     0.1615506249     0.2244228146     0.9446713723
   70  C  5 XX      0.0014986662    -0.0183395016    -0.0009964643    -0.0103964017     0.0198596060
   71  C  5 YY      0.0022193449    -0.0052079645     0.0064208999     0.0067134256    -0.0010155715
   72  C  5 ZZ     -0.0083595576     0.0144158079     0.0118533766    -0.0016719293    -0.0128294165
   73  C  5 XY      0.0053152109    -0.0015732990    -0.0064579286     0.0036327847     0.0019198364
   74  C  5 XZ     -0.0021613603     0.0039546281    -0.0038973727    -0.0169557418    -0.0005307333
   75  C  5 YZ     -0.0111010075    -0.0023129914    -0.0091260876    -0.0134923609     0.0043190911
   76  C  6  S      0.0577340383    -0.0239563525     0.0389850586     0.0273626252     0.0778712259
   77  C  6  S     -0.0558985839     0.0215009962    -0.0441869412    -0.0209058194    -0.0754862887
   78  C  6  S     -2.0431868908     1.4422756888    -1.8188943949    -2.1055317625    -3.6410092819
   79  C  6  X     -0.0263208221    -0.1529241503     0.0470303961    -0.0248032504    -0.0362560095
   80  C  6  Y      0.0221922975    -0.0583408093     0.0577846669     0.0363148463     0.1609377983
   81  C  6  Z      0.0237172440     0.0148262275    -0.0541658949     0.0702959608    -0.1036543604
   82  C  6  X     -0.7562678506    -0.6617553572    -0.0392449542     0.0622729752    -0.7810171034
   83  C  6  Y      0.2403821936    -0.8091883020     0.6372099962     0.6588823795     1.6071059347
   84  C  6  Z      0.5942996468     0.0910038651    -0.4086053895    -0.0760874965    -0.0187819940
   85  C  6 XX      0.0001888280     0.0112353947     0.0006551406     0.0089454231     0.0060233791
   86  C  6 YY     -0.0203819611     0.0041727638    -0.0081667929    -0.0202298536    -0.0168595692
   87  C  6 ZZ      0.0019586538    -0.0040412290    -0.0074276323     0.0003250990    -0.0189674357
   88  C  6 XY     -0.0106415000    -0.0209581330     0.0108279632     0.0030158078    -0.0118897823
   89  C  6 XZ     -0.0086922109    -0.0071652838     0.0037586065     0.0045253747    -0.0062535628
   90  C  6 YZ      0.0121755405    -0.0018447430    -0.0081400421    -0.0022746019     0.0126888229
   91  C  7  S      0.0050059786     0.0188177798    -0.0244762162    -0.0244545838    -0.0025787211
   92  C  7  S     -0.0103365299    -0.0164840282    -0.0208603546    -0.0979562671    -0.0742388320
   93  C  7  S     -0.3249447662    -0.8440430284     1.8274658631     2.6781461741     1.1992934323
   94  C  7  X     -0.0273109794    -0.0022092863    -0.0036348513    -0.0292604164    -0.0133407416
   95  C  7  Y      0.1129009070     0.0111469046    -0.0323162249    -0.0136009287     0.0628416636
   96  C  7  Z      0.0357188519     0.0502101444    -0.0583716465    -0.0124196659     0.0160545506
   97  C  7  X      0.0383285783    -0.0868080994     0.0445277498     0.2968304250     0.0210321816
   98  C  7  Y      0.6841832335     0.0591802469    -0.3239052403    -0.9036273608     0.5861396732
   99  C  7  Z      0.0767985155     0.4434275343    -0.9187815592    -1.0323343124    -0.9917979274
  100  C  7 XX     -0.0067995899    -0.0016429137     0.0127103117     0.0059431978     0.0016158041
  101  C  7 YY      0.0161277671    -0.0074382821    -0.0045946520    -0.0110178760     0.0191009900
  102  C  7 ZZ     -0.0117654311     0.0026129823    -0.0070200330    -0.0053794275    -0.0298448272
  103  C  7 XY     -0.0049531267    -0.0186581484    -0.0128449667     0.0079381622    -0.0054965057
  104  C  7 XZ      0.0055244585     0.0091274188    -0.0057464657     0.0009696719     0.0062728527
  105  C  7 YZ      0.0003248867    -0.0032518223     0.0055998208    -0.0141767303     0.0083265996
  106  C  8  S      0.0113979091    -0.0003756999     0.0366740666     0.0223563004     0.0147691264
  107  C  8  S      0.0126946753    -0.0136100990    -0.0517422074    -0.0689122605     0.0200297722
  108  C  8  S     -1.1163558223     0.6212622401    -1.0342166840    -0.0297500894     0.2863609998
  109  C  8  X     -0.0052987993    -0.0828548689    -0.0356610047     0.0689233587     0.0193399425
  110  C  8  Y     -0.1458045036    -0.0225143966     0.0174341510    -0.0997803349    -0.0093317412
  111  C  8  Z     -0.1152349848    -0.0871000152    -0.1320558887    -0.0754380933    -0.0291623451
  112  C  8  X     -0.9481155999     0.3644091066    -0.3397547281     0.3145156253     1.9478429998
  113  C  8  Y     -0.9949173981     0.1775661228    -0.1443148692     0.1831030542     0.8031039914
  114  C  8  Z      1.0116466657    -0.8537254814     0.0889728821    -0.6610772813    -1.9239812600
  115  C  8 XX      0.0000736891    -0.0026797464    -0.0026844953    -0.0009931457     0.0047968429
  116  C  8 YY     -0.0137436526     0.0008557182    -0.0111631291    -0.0086437269     0.0089297211
  117  C  8 ZZ      0.0009823102     0.0059794590    -0.0051759544    -0.0029071226     0.0022612669
  118  C  8 XY      0.0100411175    -0.0076695591     0.0051795703     0.0023900568    -0.0096414799
  119  C  8 XZ     -0.0084905229     0.0093551403    -0.0088008547     0.0047011167     0.0145789450
  120  C  8 YZ     -0.0137618408     0.0051157914    -0.0122897311    -0.0032030807     0.0108195641
  121  N  9  S      0.0473354126    -0.0288919840     0.0379547822    -0.0000823384    -0.0469214105
  122  N  9  S      0.0371717249    -0.0380397059     0.0814035071     0.0381866929    -0.0308932210
  123  N  9  S      1.9254831395    -0.9975114151     0.6803909475    -0.6418900795    -2.5582999072
  124  N  9  X      0.0704680669    -0.0749113679     0.0031068677    -0.0196733790    -0.0072516892
  125  N  9  Y     -0.0858589346    -0.0503583864     0.0192109668    -0.0394558126    -0.0579363109
  126  N  9  Z     -0.0841283270    -0.0577518804    -0.0821399268    -0.0556198033     0.0021005835
  127  N  9  X     -0.4426009117     0.3175526197    -0.0821018150     0.1567422564     0.4249204638
  128  N  9  Y     -0.0441154093     0.2047838941    -0.0963839627     0.1560096251     0.4239377538
  129  N  9  Z      0.4982892070    -0.0596455685     0.2581224996    -0.0353393005    -0.4826331522
  130  N  9 XX     -0.0020355356     0.0040953801     0.0072892744     0.0023858867     0.0039249352
  131  N  9 YY     -0.0073127848     0.0039668494    -0.0001768864     0.0098791259     0.0107468409
  132  N  9 ZZ     -0.0082465799    -0.0036008846    -0.0012611423     0.0031478457     0.0023699119
  133  N  9 XY      0.0104250246    -0.0022219944     0.0046925965     0.0019456801    -0.0067147544
  134  N  9 XZ     -0.0079585165     0.0060207652    -0.0052446425     0.0043998101     0.0125822579
  135  N  9 YZ     -0.0099680680     0.0046103055    -0.0030339146    -0.0015006632     0.0079566200
  136  C 10  S     -0.0349695836    -0.0267044884     0.0209449025     0.0584628650     0.0384184983
  137  C 10  S      0.1316236966    -0.0066898569    -0.1008281392    -0.0227999451    -0.2301815975
  138  C 10  S     -0.5929407549     1.2980941676    -0.7509208537    -2.0710173473    -0.1252508740
  139  C 10  X      0.0003094889    -0.0674979776    -0.0076371338     0.0186912672    -0.0885620472
  140  C 10  Y      0.0069959581    -0.0148560215     0.1031293502    -0.0827038852     0.0339448623
  141  C 10  Z     -0.0587888960     0.1257805728     0.0468160256    -0.1126021033     0.0001590512
  142  C 10  X      0.1252559947    -0.7651624582    -0.1587085633     0.7323471706    -0.9780186654
  143  C 10  Y     -0.0223441982     0.0051271174     0.0741631554    -1.0560718705     0.6905100003
  144  C 10  Z     -0.1528920044     0.3754299295     0.2424426523    -0.4947524403     0.0243390897
  145  C 10 XX      0.0133254400     0.0101881943    -0.0194011276     0.0068567472    -0.0117080965
  146  C 10 YY      0.0039514144    -0.0132965497     0.0039174025    -0.0023459734    -0.0267238450
  147  C 10 ZZ      0.0057922667     0.0058195071    -0.0071105039    -0.0158427929    -0.0093220908
  148  C 10 XY     -0.0031186923     0.0013836910     0.0093265577     0.0045559007     0.0109687402
  149  C 10 XZ     -0.0017410982     0.0043839107    -0.0013471488    -0.0028918713     0.0033784586
  150  C 10 YZ      0.0011774607    -0.0067053369    -0.0017243173     0.0052992365     0.0010353065
  151  C 11  S      0.0371901033    -0.0039252681     0.0189857474    -0.0520219404    -0.0199825396
  152  C 11  S     -0.0502907254    -0.0235675103    -0.0350626949     0.1469549794    -0.0544834460
  153  C 11  S     -0.6576596295     0.6982885383    -0.4469021584     0.4389185894     1.3484445140
  154  C 11  X     -0.0359820780    -0.0047958045    -0.0214783200    -0.0293008636    -0.0208419529
  155  C 11  Y     -0.0807929311     0.0118668086     0.0017399782    -0.0105713211     0.0039894024
  156  C 11  Z     -0.0329902129    -0.0496348006    -0.1077887594     0.0501845967     0.0686022800
  157  C 11  X     -0.1670429553     0.0341222774    -0.4623621588    -0.5905234819    -0.3527074996
  158  C 11  Y     -0.4950933730    -0.2060808581     0.0258966904     0.6078229296    -0.1772654889
  159  C 11  Z      0.0516094405    -0.2377661387    -0.1228377549     0.2404639863     0.0103757381
  160  C 11 XX     -0.0025117936    -0.0022186595     0.0075822773     0.0009798468    -0.0064889799
  161  C 11 YY     -0.0030180388    -0.0039199742    -0.0073040661     0.0198455851    -0.0091100898
  162  C 11 ZZ     -0.0078445579     0.0030177322    -0.0053729198     0.0088077852     0.0078729987
  163  C 11 XY      0.0038103209     0.0034859525    -0.0153118094    -0.0063836850    -0.0112811282
  164  C 11 XZ      0.0012114399    -0.0037948422    -0.0018997665     0.0035615502    -0.0001866176
  165  C 11 YZ      0.0063437007    -0.0099443545    -0.0018025238     0.0085520991    -0.0049685901
  166  C 12  S      0.0143912717     0.0293057694    -0.0477285122    -0.0172548744     0.0162120193
  167  C 12  S     -0.0108413427    -0.0724137143     0.0848606939     0.0997154671    -0.1061724460
  168  C 12  S      0.1142744999    -0.6453365398     0.7976138348    -0.6230294581     0.1816625775
  169  C 12  X      0.0105419892    -0.0174966201    -0.0346477733     0.0259940635    -0.0127706094
  170  C 12  Y     -0.0211939512    -0.0459597960     0.0097599550     0.0346615103     0.0150776056
  171  C 12  Z      0.0438431782    -0.0569115898    -0.0554864050     0.0407727101    -0.0018508184
  172  C 12  X      0.2378783606     0.1792340291    -0.4710458071    -0.3847108095    -0.0582581975
  173  C 12  Y     -0.0367861545    -0.3931464215     0.3222756985     0.0187579439     0.5140863509
  174  C 12  Z      0.0953196270    -0.2413489570    -0.1144850870     0.2005043724     0.0519975044
  175  C 12 XX     -0.0005129507    -0.0109201373     0.0080178538     0.0157079638    -0.0073497094
  176  C 12 YY      0.0043978973    -0.0006427721    -0.0010034976     0.0021863986    -0.0087634537
  177  C 12 ZZ     -0.0056886918    -0.0040299968     0.0107629308    -0.0001338900    -0.0019254470
  178  C 12 XY      0.0021173232    -0.0019849798    -0.0101892183    -0.0043221528    -0.0173875495
  179  C 12 XZ     -0.0014462921     0.0070869995     0.0024966781    -0.0071553836    -0.0022065012
  180  C 12 YZ     -0.0025414641     0.0061823300     0.0016905340    -0.0054017027    -0.0009598227
  181  C 13  S     -0.0057352234    -0.0047211757     0.0114851947    -0.0099173573    -0.0139798027
  182  C 13  S      0.0223553203     0.0000895187    -0.0154399598     0.0497489527     0.0063490906
  183  C 13  S     -0.4426864293    -0.2960779310     0.3274808194     0.7961461031     0.6601688170
  184  C 13  X     -0.0045531382    -0.0132172582    -0.0368018436     0.0093101366    -0.0340369687
  185  C 13  Y     -0.0161894220     0.0142489024     0.0290889365     0.0188979118     0.0672194076
  186  C 13  Z     -0.0300494603     0.0501003287     0.0417864147    -0.0236931515    -0.0037952211
  187  C 13  X     -0.1021275638    -0.0637369075     0.1400973298     0.1403043109    -0.0509671437
  188  C 13  Y     -0.3018005787     0.0020468269     0.3236195742     0.3472974108     0.3913599257
  189  C 13  Z     -0.0905478860     0.1529992384     0.1213636526    -0.0990720053     0.0050900253
  190  C 13 XX      0.0006541567     0.0043347661    -0.0002264842     0.0012302139    -0.0000658736
  191  C 13 YY     -0.0000602224    -0.0056225354     0.0012891355     0.0097537718    -0.0005424710
  192  C 13 ZZ      0.0013699679     0.0009544874    -0.0015688433    -0.0004850220     0.0059439892
  193  C 13 XY      0.0008341466     0.0042066349    -0.0060618268    -0.0035169899     0.0004441469
  194  C 13 XZ     -0.0013922436     0.0003495253    -0.0002791119    -0.0006123309     0.0007511484
  195  C 13 YZ      0.0021593777    -0.0026239079    -0.0024571716     0.0012893778    -0.0005780857
  196  C 14  S      0.0105662577    -0.0038658260    -0.0025841782     0.0101187839     0.0113876811
  197  C 14  S     -0.0173495294     0.0035376268     0.0092948974    -0.0099017394    -0.0463064411
  198  C 14  S      0.4111136592     0.2042168308    -0.2409762590    -0.8543780152    -0.4383864859
  199  C 14  X     -0.0213048835    -0.0275656050     0.0271976483     0.0282104608     0.0259347018
  200  C 14  Y     -0.0040147363     0.0072507717    -0.0021864563    -0.0459056152    -0.0249762566
  201  C 14  Z      0.0236158750    -0.0577261918    -0.0459679819     0.0387249093     0.0074056020
  202  C 14  X     -0.3203971407    -0.1559615059     0.3063519399     0.3736195672     0.3039921205
  203  C 14  Y      0.1723790181     0.0788067982    -0.1871963880    -0.3009695681    -0.2467391449
  204  C 14  Z      0.0635783772    -0.1314332227    -0.1129023259     0.0810678485     0.0137178006
  205  C 14 XX     -0.0019951259     0.0014837639    -0.0055713671     0.0009873678    -0.0001715765
  206  C 14 YY      0.0037833120    -0.0016073072     0.0032826783    -0.0031508640    -0.0103974329
  207  C 14 ZZ     -0.0035807707     0.0016056064     0.0025587586    -0.0031725672     0.0009144435
  208  C 14 XY      0.0007490540     0.0013823302    -0.0073115381    -0.0010959606    -0.0042322643
  209  C 14 XZ      0.0024170053    -0.0029963544    -0.0027409424     0.0019264346    -0.0003096760
  210  C 14 YZ      0.0010805430     0.0022317181     0.0031482861    -0.0020368813    -0.0020381074
  211  C 15  S     -0.0266052679     0.0078938231    -0.0177191810     0.0044745781     0.0101709339
  212  C 15  S      0.0632593650    -0.0311249046     0.0566787526     0.0128972957    -0.0617654320
  213  C 15  S      0.1542012538    -0.3788998058     0.5572571256     0.8696328896     0.0772331779
  214  C 15  X      0.0346058372     0.0237875233    -0.0769440800    -0.0077435455    -0.0203884968
  215  C 15  Y      0.0047788071    -0.0064860308     0.0244076193    -0.0128798250     0.0220912414
  216  C 15  Z     -0.0091127972     0.0526189480     0.0521428551    -0.0315086989    -0.0109667690
  217  C 15  X      0.3671514223     0.2409848362    -0.3867090005    -0.3363048544    -0.0518846207
  218  C 15  Y      0.3230296125    -0.0528913187     0.1808823310    -0.1961919807    -0.2638719633
  219  C 15  Z     -0.0268362424     0.1500806520     0.1248006796    -0.1330002976    -0.0566237306
  220  C 15 XX      0.0085381582    -0.0039618512     0.0010671913     0.0120003659    -0.0035086324
  221  C 15 YY     -0.0000490615    -0.0025566732     0.0063169962    -0.0051078322    -0.0070493751
  222  C 15 ZZ      0.0041666390     0.0000453647     0.0052140372    -0.0026675303     0.0011839672
  223  C 15 XY      0.0040431178     0.0003760571     0.0032264779    -0.0070680563    -0.0044029536
  224  C 15 XZ      0.0023776801     0.0018605937     0.0056955252    -0.0017890874    -0.0045548428
  225  C 15 YZ     -0.0026719796     0.0000813875    -0.0020755256     0.0007751763     0.0018639387
  226  H 16  S      0.0296016202     0.0013902348     0.0237960515    -0.0544605059    -0.0287274936
  227  H 16  S      0.2125212893    -0.3892252411    -0.2355405197    -0.0413594398     0.2094260932
  228  H 17  S      0.0158857961     0.0135577037     0.0235909851    -0.0892616731    -0.0703314892
  229  H 17  S     -0.0270756166     0.3959146356     0.9858145046     0.4661579193    -0.2869226857
  230  H 18  S      0.0278997368     0.0249377591     0.0057409865    -0.0880777648    -0.0903531885
  231  H 18  S     -0.0670326905    -0.8785880610     0.1624793375     0.1365522931     0.1486388007
  232  H 19  S     -0.0206284651     0.0025510390     0.0166659210    -0.0496045445    -0.0822383866
  233  H 19  S      0.6230706089     0.1449074747    -0.0461427619     0.1276399196    -0.4732626367
  234  H 20  S     -0.0790837978    -0.0066822796     0.1386662532     0.0044602575    -0.0369581599
  235  H 20  S     -0.2255359686    -0.0245286571     0.0394377441    -0.1095024360    -0.1285880072
  236  H 21  S     -0.0411891818    -0.0064524767    -0.0483622094     0.0058455268     0.0337235188
  237  H 21  S     -0.2502244877     0.0172999297     0.0196280685    -0.0867420106    -0.0695047666
  238  H 22  S      0.0649557952    -0.0190568824    -0.0472341330     0.0019388134    -0.0974131274
  239  H 22  S      1.0292036360    -0.0491544806     0.2881083209    -0.6980394260    -0.3938439945
  240  H 23  S      0.0394284675    -0.0086463813    -0.0671600345     0.0337416458    -0.0810996013
  241  H 23  S      0.2379438232     0.2087456984    -0.8789721918    -0.1106563624     0.0023935533
  242  H 24  S     -0.0200905377    -0.0284790081     0.0307952687     0.0318660550    -0.0047294288
  243  H 24  S     -0.2167720529     0.0634327111     0.3460973568     0.0859278281     0.2213935095
  244  H 25  S      0.0226672404    -0.0010348028     0.0061136938    -0.0062238790     0.0014746614
  245  H 25  S      0.2760018432     0.1106986475    -0.2885875706    -0.2284922372    -0.2602513312
  246  H 26  S     -0.0072786335    -0.0077757330    -0.0026436660     0.0464449782    -0.0004592348
  247  H 26  S     -0.6138058075    -0.0847619155     0.1850933801     0.1684360478     0.1759163018

                         76               77               78               79               80
                    0.2820651676     0.2971248618     0.3129483825     0.3245571456     0.3306198744
    1  C  1  S     -0.0653512011     0.0214683451     0.0628415249     0.0009467535     0.0019301422
    2  C  1  S      0.1105326436    -0.0339443059    -0.1839156675     0.0131596946     0.0379475214
    3  C  1  S      1.6797026418    -0.0885891953    -1.5789527461     0.8858393784    -2.9452894124
    4  C  1  X      0.1429715575     0.0562424027    -0.0526837743    -0.0327315754     0.0223211006
    5  C  1  Y      0.0217819395    -0.1683665133     0.0144560169    -0.0871147219    -0.0341812304
    6  C  1  Z     -0.0844008652     0.0228443884     0.1126755770    -0.0384676628     0.0080788442
    7  C  1  X      0.9937117304     0.4156771152    -1.8713948832     1.0089447549    -1.0227657245
    8  C  1  Y     -0.0480468095    -1.2617508920     1.6431689761    -0.7075018563     1.2627260777
    9  C  1  Z     -0.5218044767    -0.3380041320     0.5147060256    -0.2036266386     0.1024906917
[truncated: 896,520 more chars]
