# Supplementary material for: Simulating the Energy Capture Process in Push–Pull Norbornadiene-Quadricyclane Photoswitches
Source: J Phys Chem Lett. 2025 Apr 23;16(17):4315–25. doi: 10.1021/acs.jpclett.5c00634 (PMC12051204; doi:10.1021/acs.jpclett.5c00634)
Supplement: Supplementary file 4 — jz5c00634_si_004.zip [file jz5c00634_si_004.zip › MRSF-TDDFT_geometry_optimizations/Compound_I/S0-QC-I/opt.log]

 Entering Gaussian System, Link 0=/home/mkochman/programs/g09/g09
 Input=opt.com
 Output=opt.log
 Initial command:
 /home/mkochman/programs/g09/l1.exe "/home/mkochman/systems/Z_MRSF_fixed/C_opt_QC/cycle_05/Gau-1533938.inp" -scrdir="/home/mkochman/systems/Z_MRSF_fixed/C_opt_QC/cycle_05/"
 Entering Link 1 = /home/mkochman/programs/g09/l1.exe PID=   1533939.
  
 Copyright (c) 1988,1990,1992,1993,1995,1998,2003,2009,2013,
            Gaussian, Inc.  All Rights Reserved.
  
 This is part of the Gaussian(R) 09 program.  It is based on
 the Gaussian(R) 03 system (copyright 2003, Gaussian, Inc.),
 the Gaussian(R) 98 system (copyright 1998, Gaussian, Inc.),
 the Gaussian(R) 94 system (copyright 1995, Gaussian, Inc.),
 the Gaussian 92(TM) system (copyright 1992, Gaussian, Inc.),
 the Gaussian 90(TM) system (copyright 1990, Gaussian, Inc.),
 the Gaussian 88(TM) system (copyright 1988, Gaussian, Inc.),
 the Gaussian 86(TM) system (copyright 1986, Carnegie Mellon
 University), and the Gaussian 82(TM) system (copyright 1983,
 Carnegie Mellon University). Gaussian is a federally registered
 trademark of Gaussian, Inc.
  
 This software contains proprietary and confidential information,
 including trade secrets, belonging to Gaussian, Inc.
  
 This software is provided under written license and may be
 used, copied, transmitted, or stored only in accord with that
 written license.
  
 The following legend is applicable only to US Government
 contracts under FAR:
  
                    RESTRICTED RIGHTS LEGEND
  
 Use, reproduction and disclosure by the US Government is
 subject to restrictions as set forth in subparagraphs (a)
 and (c) of the Commercial Computer Software - Restricted
 Rights clause in FAR 52.227-19.
  
 Gaussian, Inc.
 340 Quinnipiac St., Bldg. 40, Wallingford CT 06492
  
  
 ---------------------------------------------------------------
 Warning -- This program may not be used in any manner that
 competes with the business of Gaussian, Inc. or will provide
 assistance to any competitor of Gaussian, Inc.  The licensee
 of this program is prohibited from giving any competitor of
 Gaussian, Inc. access to this program.  By using this program,
 the user acknowledges that Gaussian, Inc. is engaged in the
 business of creating and licensing software in the field of
 computational chemistry and represents and warrants to the
 licensee that it is not a competitor of Gaussian, Inc. and that
 it will not use this program in any manner prohibited above.
 ---------------------------------------------------------------
  

 Cite this work as:
 Gaussian 09, Revision D.01,
 M. J. Frisch, G. W. Trucks, H. B. Schlegel, G. E. Scuseria, 
 M. A. Robb, J. R. Cheeseman, G. Scalmani, V. Barone, B. Mennucci, 
 G. A. Petersson, H. Nakatsuji, M. Caricato, X. Li, H. P. Hratchian, 
 A. F. Izmaylov, J. Bloino, G. Zheng, J. L. Sonnenberg, M. Hada, 
 M. Ehara, K. Toyota, R. Fukuda, J. Hasegawa, M. Ishida, T. Nakajima, 
 Y. Honda, O. Kitao, H. Nakai, T. Vreven, J. A. Montgomery, Jr., 
 J. E. Peralta, F. Ogliaro, M. Bearpark, J. J. Heyd, E. Brothers, 
 K. N. Kudin, V. N. Staroverov, T. Keith, R. Kobayashi, J. Normand, 
 K. Raghavachari, A. Rendell, J. C. Burant, S. S. Iyengar, J. Tomasi, 
 M. Cossi, N. Rega, J. M. Millam, M. Klene, J. E. Knox, J. B. Cross, 
 V. Bakken, C. Adamo, J. Jaramillo, R. Gomperts, R. E. Stratmann, 
 O. Yazyev, A. J. Austin, R. Cammi, C. Pomelli, J. W. Ochterski, 
 R. L. Martin, K. Morokuma, V. G. Zakrzewski, G. A. Voth, 
 P. Salvador, J. J. Dannenberg, S. Dapprich, A. D. Daniels, 
 O. Farkas, J. B. Foresman, J. V. Ortiz, J. Cioslowski, 
 and D. J. Fox, Gaussian, Inc., Wallingford CT, 2013.
 
 ******************************************
 Gaussian 09:  ES64L-G09RevD.01 24-Apr-2013
                 1-Feb-2025 
 ******************************************
 %nproc=1
 Will use up to    1 processors via shared memory.
 %mem=1GB
 %chk=checkfile.chk
 Default route:  MAXDISK=1700GB
 ----------------------------------------------------------------------
 #P External="bash run_external.bash" Opt=(Cartesian,NoMicro,MaxStep=10
 ) NoSymm
 ----------------------------------------------------------------------
 1/8=10,10=7,14=-1,18=10,26=1,38=1/1,3;
 2/12=2,15=1,17=6,18=5,29=2,40=1/2;
 3/11=9,16=1,25=1,30=1,41=9900000,43=2,71=1/1;
 4/20=17,22=1,24=3,113=1,114=1/2;
 6/7=2,8=2,9=2,10=2/1;
 7/7=1,29=1,30=1,44=-1/16;
 1/8=10,10=7,14=-1,18=10,26=1/3(2);
 2/15=1,29=1/2;
 99/12=1/99;
 2/15=1,29=1/2;
 3/11=9,16=1,25=1,30=1,41=9900000,43=2,71=1/1;
 4/16=2,20=17,22=1,24=3,113=1,114=1/2;
 7/7=1,30=1,44=-1/16;
 1/8=10,14=-1,18=10,26=1/3(-4);
 2/15=1,29=1/2;
 6/7=2,8=2,9=2,10=2/1;
 99/12=1/99;
 Leave Link    1 at Sat Feb  1 10:19:01 2025, MaxMem=   134217728 cpu:         0.0
 (Enter /home/mkochman/programs/g09/l101.exe)
 -------
 NBD opt
 -------
 Symbolic Z-matrix:
 Charge =  0 Multiplicity = 1
 C                    -0.18682   0.78962   0.89266 
 C                    -0.2983    2.17294   0.18519 
 C                    -1.13082   0.93681   2.083 
 C                    -1.67308   0.59353   0.722 
 C                    -1.7895    1.94916   0.01263 
 C                    -1.31073   2.95724   1.01115 
 C                    -1.37102   2.3914    2.414 
 C                     0.61948   2.76305  -0.73343 
 N                     1.35341   3.24143  -1.47419 
 C                     0.93564  -0.16768   0.80938 
 C                     2.25296   0.27626   0.75016 
 C                     0.69129  -1.56161   0.81355 
 C                     1.7515   -2.46413   0.77577 
 C                     3.05153  -2.01044   0.71896 
 C                     3.30808  -0.62805   0.70519 
 H                    -1.09218   0.17246   2.85057 
 H                    -2.22127  -0.30802   0.4753 
 H                    -2.38423   2.17702  -0.86434 
 H                    -1.42789   4.01615   0.80748 
 H                    -2.34679   2.55909   2.87705 
 H                    -0.59549   2.80733   3.0653 
 H                     2.46545   1.33885   0.73768 
 H                    -0.32828  -1.93031   0.83842 
 H                     1.54516  -3.5318    0.78023 
 H                     3.8759   -2.71443   0.68221 
 H                     4.32901  -0.26423   0.65509 
 
 NAtoms=     26 NQM=       26 NQMF=       0 NMMI=      0 NMMIF=      0
                NMic=       0 NMicF=      0.
                    Isotopes and Nuclear Properties:
 (Nuclear quadrupole moments (NQMom) in fm**2, nuclear magnetic moments (NMagM)
  in nuclear magnetons)

  Atom         1           2           3           4           5           6           7           8           9          10
 IAtWgt=          12          12          12          12          12          12          12          12          14          12
 AtmWgt=  12.0000000  12.0000000  12.0000000  12.0000000  12.0000000  12.0000000  12.0000000  12.0000000  14.0030740  12.0000000
 NucSpn=           0           0           0           0           0           0           0           0           2           0
 AtZEff=   0.0000000   0.0000000   0.0000000   0.0000000   0.0000000   0.0000000   0.0000000   0.0000000   0.0000000   0.0000000
 NQMom=    0.0000000   0.0000000   0.0000000   0.0000000   0.0000000   0.0000000   0.0000000   0.0000000   2.0440000   0.0000000
 NMagM=    0.0000000   0.0000000   0.0000000   0.0000000   0.0000000   0.0000000   0.0000000   0.0000000   0.4037610   0.0000000
 AtZNuc=   6.0000000   6.0000000   6.0000000   6.0000000   6.0000000   6.0000000   6.0000000   6.0000000   7.0000000   6.0000000

  Atom        11          12          13          14          15          16          17          18          19          20
 IAtWgt=          12          12          12          12          12           1           1           1           1           1
 AtmWgt=  12.0000000  12.0000000  12.0000000  12.0000000  12.0000000   1.0078250   1.0078250   1.0078250   1.0078250   1.0078250
 NucSpn=           0           0           0           0           0           1           1           1           1           1
 AtZEff=   0.0000000   0.0000000   0.0000000   0.0000000   0.0000000   0.0000000   0.0000000   0.0000000   0.0000000   0.0000000
 NQMom=    0.0000000   0.0000000   0.0000000   0.0000000   0.0000000   0.0000000   0.0000000   0.0000000   0.0000000   0.0000000
 NMagM=    0.0000000   0.0000000   0.0000000   0.0000000   0.0000000   2.7928460   2.7928460   2.7928460   2.7928460   2.7928460
 AtZNuc=   6.0000000   6.0000000   6.0000000   6.0000000   6.0000000   1.0000000   1.0000000   1.0000000   1.0000000   1.0000000

  Atom        21          22          23          24          25          26
 IAtWgt=           1           1           1           1           1           1
 AtmWgt=   1.0078250   1.0078250   1.0078250   1.0078250   1.0078250   1.0078250
 NucSpn=           1           1           1           1           1           1
 AtZEff=   0.0000000   0.0000000   0.0000000   0.0000000   0.0000000   0.0000000
 NQMom=    0.0000000   0.0000000   0.0000000   0.0000000   0.0000000   0.0000000
 NMagM=    2.7928460   2.7928460   2.7928460   2.7928460   2.7928460   2.7928460
 AtZNuc=   1.0000000   1.0000000   1.0000000   1.0000000   1.0000000   1.0000000
 Leave Link  101 at Sat Feb  1 10:19:01 2025, MaxMem=   134217728 cpu:         0.0
 (Enter /home/mkochman/programs/g09/l103.exe)

 GradGradGradGradGradGradGradGradGradGradGradGradGradGradGradGradGradGrad
 Berny optimization.
 Initialization pass.
 No Z-matrix variables, so optimization will use Cartesian coordinates.
 Trust Radius=1.00D-01 FncErr=1.00D-07 GrdErr=1.00D-07
 Number of steps in this run=     88 maximum allowed number of steps=    156.
 GradGradGradGradGradGradGradGradGradGradGradGradGradGradGradGradGradGrad

 Leave Link  103 at Sat Feb  1 10:19:01 2025, MaxMem=   134217728 cpu:         0.0
 (Enter /home/mkochman/programs/g09/l202.exe)
 ---------------------------------------------------------------------------------------------------
                            Z-MATRIX (ANGSTROMS AND DEGREES)
   CD    Cent   Atom    N1       Length/X        N2       Alpha/Y        N3        Beta/Z          J
 ---------------------------------------------------------------------------------------------------
      1      1  C        0  -0.186822          0.789620          0.892656
      2      2  C        0  -0.298299          2.172945          0.185189
      3      3  C        0  -1.130825          0.936806          2.082997
      4      4  C        0  -1.673081          0.593533          0.722000
      5      5  C        0  -1.789500          1.949161          0.012632
      6      6  C        0  -1.310732          2.957241          1.011146
      7      7  C        0  -1.371015          2.391400          2.413995
      8      8  C        0   0.619483          2.763045         -0.733432
      9      9  N        0   1.353408          3.241433         -1.474192
     10     10  C        0   0.935644         -0.167680          0.809375
     11     11  C        0   2.252956          0.276261          0.750163
     12     12  C        0   0.691291         -1.561605          0.813550
     13     13  C        0   1.751496         -2.464131          0.775774
     14     14  C        0   3.051529         -2.010441          0.718960
     15     15  C        0   3.308083         -0.628054          0.705191
     16     16  H        0  -1.092177          0.172463          2.850567
     17     17  H        0  -2.221266         -0.308022          0.475303
     18     18  H        0  -2.384226          2.177025         -0.864344
     19     19  H        0  -1.427890          4.016153          0.807479
     20     20  H        0  -2.346789          2.559087          2.877048
     21     21  H        0  -0.595494          2.807334          3.065296
     22     22  H        0   2.465446          1.338846          0.737681
     23     23  H        0  -0.328275         -1.930306          0.838424
     24     24  H        0   1.545157         -3.531797          0.780234
     25     25  H        0   3.875898         -2.714428          0.682209
     26     26  H        0   4.329014         -0.264234          0.655094
 ---------------------------------------------------------------------------------------------------
                         Z-Matrix orientation:                         
 ---------------------------------------------------------------------
 Center     Atomic      Atomic             Coordinates (Angstroms)
 Number     Number       Type             X           Y           Z
 ---------------------------------------------------------------------
      1          6           0       -0.186822    0.789620    0.892656
      2          6           0       -0.298299    2.172945    0.185189
      3          6           0       -1.130825    0.936806    2.082997
      4          6           0       -1.673081    0.593533    0.722000
      5          6           0       -1.789500    1.949161    0.012632
      6          6           0       -1.310732    2.957241    1.011146
      7          6           0       -1.371015    2.391400    2.413995
      8          6           0        0.619483    2.763045   -0.733432
      9          7           0        1.353408    3.241433   -1.474192
     10          6           0        0.935644   -0.167680    0.809375
     11          6           0        2.252956    0.276261    0.750163
     12          6           0        0.691291   -1.561605    0.813550
     13          6           0        1.751496   -2.464131    0.775774
     14          6           0        3.051529   -2.010441    0.718960
     15          6           0        3.308083   -0.628054    0.705191
     16          1           0       -1.092177    0.172463    2.850567
     17          1           0       -2.221266   -0.308022    0.475303
     18          1           0       -2.384226    2.177025   -0.864344
     19          1           0       -1.427890    4.016153    0.807479
     20          1           0       -2.346789    2.559087    2.877048
     21          1           0       -0.595494    2.807334    3.065296
     22          1           0        2.465446    1.338846    0.737681
     23          1           0       -0.328275   -1.930306    0.838424
     24          1           0        1.545157   -3.531797    0.780234
     25          1           0        3.875898   -2.714428    0.682209
     26          1           0        4.329014   -0.264234    0.655094
 ---------------------------------------------------------------------
                    Distance matrix (angstroms):
                    1          2          3          4          5
     1  C    0.000000
     2  C    1.557731   0.000000
     3  C    1.526341   2.413051   0.000000
     4  C    1.508821   2.161651   1.504723   0.000000
     5  C    2.165076   1.517740   2.396899   1.534433   0.000000
     6  C    2.444544   1.523924   2.294208   2.408738   1.497489
     7  C    2.506488   2.483147   1.510991   2.487251   2.477347
     8  C    2.681174   1.426326   3.785631   3.475761   2.649947
     9  N    3.739741   2.573587   4.912872   4.581950   3.709243
    10  C    1.477596   2.718593   2.666889   2.718920   3.541500
    11  C    2.497270   3.228856   3.696314   3.938937   4.436665
    12  C    2.511095   3.914204   3.342702   3.200509   4.372788
    13  C    3.789147   5.104207   4.645748   4.591288   5.709482
    14  C    4.284557   5.385813   5.295181   5.394685   6.293879
    15  C    3.776149   4.595866   4.904186   5.128796   5.753871
    16  H    2.243650   3.425844   1.083918   2.246229   3.420057
    17  H    2.349035   3.152327   2.307236   1.083590   2.344219
    18  H    3.136961   2.335086   3.434527   2.351523   1.083839
    19  H    3.458037   2.249586   3.346277   3.432456   2.243880
    20  H    3.425534   3.404632   2.177356   2.993579   2.981184
    21  H    2.993083   2.964083   2.179533   3.398992   3.388343
    22  H    2.712967   2.939261   3.860658   4.205133   4.359214
    23  H    2.724142   4.155031   3.226977   2.862136   4.226982
    24  H    4.656934   6.024657   5.369030   5.232475   6.461428
    25  H    5.369202   6.446500   6.353030   6.460291   7.368455
    26  H    4.643255   5.250969   5.769857   6.063447   6.538202
                    6          7          8          9         10
     6  C    0.000000
     7  C    1.513868   0.000000
     8  C    2.609022   3.742526   0.000000
     9  N    3.654492   4.823177   1.147269   0.000000
    10  C    3.853835   3.800575   3.327065   4.124470   0.000000
    11  C    4.467173   4.513902   3.324663   3.814340   1.391366
    12  C    4.946424   4.737170   4.593572   5.361095   1.415186
    13  C    6.230884   6.000835   5.557205   6.146079   2.437300
    14  C    6.617595   6.465929   5.550717   5.939336   2.807296
    15  C    5.855032   5.825038   4.560456   4.852154   2.418939
    16  H    3.344581   2.278602   4.741935   5.839778   2.897278
    17  H    3.431930   3.430500   4.354578   5.401616   3.177638
    18  H    2.297518   3.438031   3.063140   3.933801   4.395511
    19  H    1.084666   2.285596   2.852442   3.679923   4.805284
    20  H    2.171067   1.093010   4.677172   5.752421   4.741824
    21  H    2.180268   1.094818   3.988542   4.959195   4.035377
    22  H    4.117464   4.316982   2.756827   3.122315   2.148268
    23  H    4.988303   4.716659   5.039496   5.909580   2.169144
    24  H    7.093450   6.801286   6.540114   7.141138   3.419011
    25  H    7.692669   7.523208   6.527709   6.818013   3.891939
    26  H    6.504722   6.529660   4.985283   5.067326   3.398247
                   11         12         13         14         15
    11  C    0.000000
    12  C    2.412585   0.000000
    13  C    2.786013   1.392844   0.000000
    14  C    2.422333   2.404397   1.378096   0.000000
    15  C    1.390360   2.780442   2.408137   1.406060   0.000000
    16  H    3.951251   3.215150   4.398053   5.145786   4.960419
    17  H    4.520575   3.188867   4.530113   5.546167   5.543372
    18  H    5.265263   5.123621   6.429192   7.041957   6.537147
    19  H    5.247733   5.966770   7.218281   7.509518   6.633895
    20  H    5.558110   5.519788   6.814984   7.394577   6.844882
    21  H    4.458681   5.080729   6.207948   6.482054   5.710508
    22  H    1.083695   3.400882   3.869601   3.400230   2.140044
    23  H    3.396981   1.084469   2.148102   3.382864   3.864804
    24  H    3.873395   2.147523   1.087431   2.141830   3.397832
    25  H    3.403348   3.389391   2.141141   1.084681   2.162383
    26  H    2.147368   3.865399   3.390827   2.164552   1.084977
                   16         17         18         19         20
    16  H    0.000000
    17  H    2.673497   0.000000
    18  H    4.414547   2.827838   0.000000
    19  H    4.365875   4.408886   2.663074   0.000000
    20  H    2.696428   3.742252   3.761035   2.692681   0.000000
    21  H    2.689860   4.365391   4.363361   2.692929   1.778791
    22  H    4.299002   4.974564   5.175746   4.725559   5.405875
    23  H    3.008970   2.519341   4.898624   6.047354   5.327761
    24  H    4.996334   4.967057   7.122874   8.112416   7.526137
    25  H    6.141473   6.558125   8.093657   8.570098   8.446840
    26  H    5.865161   6.552893   7.303152   7.175436   7.581198
                   21         22         23         24         25
    21  H    0.000000
    22  H    4.116261   0.000000
    23  H    5.241717   4.301439   0.000000
    24  H    7.070253   4.957006   2.465341   0.000000
    25  H    7.494151   4.292025   4.279523   2.471852   0.000000
    26  H    6.284456   2.459588   4.949722   4.294472   2.491887
                   26
    26  H    0.000000
 Symmetry turned off by external request.
 Stoichiometry    C14H11N
 Framework group  C1[X(C14H11N)]
 Deg. of freedom    72
 Full point group                 C1      NOp   1
 Rotational constants (GHZ):      1.1436168      0.4940749      0.3954156
 Leave Link  202 at Sat Feb  1 10:19:01 2025, MaxMem=   134217728 cpu:         0.0
 (Enter /home/mkochman/programs/g09/l301.exe)
 Standard basis: STO-3G (5D, 7F)
 Ernie: Thresh=  0.10000D-02 Tol=  0.10000D-05 Strict=F.
    86 basis functions,   258 primitive gaussians,    86 cartesian basis functions
    51 alpha electrons       51 beta electrons
       nuclear repulsion energy       898.4635181827 Hartrees.
 IExCor=    0 DFT=F Ex=HF Corr=None ExCW=0 ScaHFX=  1.000000
 ScaDFX=  1.000000  1.000000  1.000000  1.000000 ScalE2=  1.000000  1.000000
 IRadAn=      0 IRanWt=     -1 IRanGd=            0 ICorTp=0 IEmpDi=  4
 NAtoms=   26 NActive=   26 NUniq=   26 SFac= 1.00D+00 NAtFMM=   60 NAOKFM=F Big=F
 Integral buffers will be    131072 words long.
 Raffenetti 1 integral format.
 Two-electron integral symmetry is turned off.
 Leave Link  301 at Sat Feb  1 10:19:01 2025, MaxMem=   134217728 cpu:         0.0
 (Enter /home/mkochman/programs/g09/l402.exe)
 External calculation of energy and first derivatives.
 Running external command "bash run_external.bash R"
         input file       "/home/mkochman/systems/Z_MRSF_fixed/C_opt_QC/cycle_05/Gau-1533939.EIn"
         output file      "/home/mkochman/systems/Z_MRSF_fixed/C_opt_QC/cycle_05/Gau-1533939.EOu"
         message file     "/home/mkochman/systems/Z_MRSF_fixed/C_opt_QC/cycle_05/Gau-1533939.EMs"
         fchk file        "/home/mkochman/systems/Z_MRSF_fixed/C_opt_QC/cycle_05/Gau-1533939.EFC"
         mat. el file     "/home/mkochman/systems/Z_MRSF_fixed/C_opt_QC/cycle_05/Gau-1533939.EUF"
 Recovered energy= -594.851093620     dipole=      0.000000000000      0.000000000000      0.000000000000
 Energy=    -594.851094     NIter=   0.
 Dipole moment=       0.000000       0.000000       0.000000
 Leave Link  402 at Sat Feb  1 10:24:02 2025, MaxMem=   134217728 cpu:         0.0
 (Enter /home/mkochman/programs/g09/l601.exe)
 Leave Link  601 at Sat Feb  1 10:24:02 2025, MaxMem=   134217728 cpu:         0.0
 (Enter /home/mkochman/programs/g09/l716.exe)
 Dipole        = 0.00000000D+00 0.00000000D+00 0.00000000D+00
 -------------------------------------------------------------------
 Center     Atomic                   Forces (Hartrees/Bohr)
 Number     Number              X              Y              Z
 -------------------------------------------------------------------
      1        6          -0.003604110    0.001061120    0.002983870
      2        6          -0.000333590    0.000568920    0.000034540
      3        6           0.002428640   -0.000585490   -0.002278170
      4        6           0.000289600   -0.001964100    0.000609150
      5        6          -0.001509930    0.002051140   -0.002934790
      6        6           0.000675300   -0.000070340    0.000892510
      7        6           0.001257640    0.001111320   -0.000970410
      8        6          -0.003744910   -0.002425420    0.003545520
      9        7           0.003559970    0.002421700   -0.003542270
     10        6          -0.000193540   -0.013278460   -0.000265410
     11        6          -0.005865170    0.003858810    0.000957200
     12        6           0.001092210    0.013882150   -0.000227770
     13        6          -0.006736890   -0.005639600    0.000160770
     14        6           0.009938830    0.010074470    0.000045760
     15        6           0.003328590   -0.012248110   -0.000684840
     16        1           0.000004550   -0.000223350    0.000172270
     17        1           0.000194960    0.000561010    0.000056270
     18        1           0.000448300   -0.000278500    0.001094740
     19        1          -0.000068500   -0.000485400   -0.000009270
     20        1          -0.001212940    0.000151710    0.000640150
     21        1          -0.000296950   -0.000123930   -0.000185850
     22        1          -0.000050950    0.000070610    0.000013850
     23        1           0.000156370    0.000241520    0.000010950
     24        1           0.000345380    0.001480800   -0.000000360
     25        1           0.000245830    0.000081290   -0.000081160
     26        1          -0.000362810   -0.000306350    0.000031540
 -------------------------------------------------------------------
 Cartesian Forces:  Max     0.013882150 RMS     0.003561594
 Leave Link  716 at Sat Feb  1 10:24:02 2025, MaxMem=   134217728 cpu:         0.0
 (Enter /home/mkochman/programs/g09/l103.exe)

 GradGradGradGradGradGradGradGradGradGradGradGradGradGradGradGradGradGrad
 Berny optimization.
 Search for a local minimum.
 Step number   1 out of a maximum of   88
 All quantities printed in internal units (Hartrees-Bohrs-Radians)
 Second derivative matrix not updated -- first step.
 ITU=  0
     Eigenvalues ---    0.00097   0.00188   0.00279   0.00699   0.00957
     Eigenvalues ---    0.01382   0.01665   0.02004   0.02261   0.02760
     Eigenvalues ---    0.02978   0.03175   0.04433   0.04843   0.05377
     Eigenvalues ---    0.05826   0.06847   0.06876   0.07009   0.07151
     Eigenvalues ---    0.07160   0.07600   0.07858   0.09196   0.09226
     Eigenvalues ---    0.09768   0.11787   0.12450   0.12643   0.14024
     Eigenvalues ---    0.15028   0.17278   0.17699   0.19013   0.21015
     Eigenvalues ---    0.23327   0.25690   0.28676   0.30446   0.31595
     Eigenvalues ---    0.32599   0.34668   0.36367   0.38073   0.41923
     Eigenvalues ---    0.45979   0.47142   0.51824   0.58226   0.62039
     Eigenvalues ---    0.67509   0.69227   0.72905   0.77254   0.83664
     Eigenvalues ---    0.92098   0.97432   0.99700   1.05850   1.09372
     Eigenvalues ---    1.16573   1.21573   1.24862   1.25668   1.27975
     Eigenvalues ---    1.32788   1.36305   1.48165   1.54553   1.59202
     Eigenvalues ---    1.66253   3.00540
 RFO step:  Lambda=-9.03793619D-04 EMin= 9.74496916D-04
 Linear search not attempted -- first point.
 TrRot= -0.000686 -0.001343  0.000075  0.910853  0.000535 -0.910663
 Variable       Old X    -DE/DX   Delta X   Delta X   Delta X     New X
                                 (Linear)    (Quad)   (Total)
    X1       -0.35304  -0.00360   0.00000  -0.00377  -0.00419  -0.35723
    Y1        1.49217   0.00106   0.00000  -0.00158  -0.00228   1.48988
    Z1        1.68688   0.00298   0.00000   0.00254   0.00211   1.68898
    X2       -0.56370  -0.00033   0.00000  -0.00736  -0.00871  -0.57241
    Y2        4.10627   0.00057   0.00000  -0.00114  -0.00244   4.10383
    Z2        0.34996   0.00003   0.00000  -0.00405  -0.00552   0.34443
    X3       -2.13695   0.00243   0.00000   0.00734   0.00761  -2.12934
    Y3        1.77031  -0.00059   0.00000   0.00215   0.00207   1.77237
    Z3        3.93629  -0.00228   0.00000   0.00027   0.00029   3.93659
    X4       -3.16166   0.00029   0.00000  -0.00292  -0.00337  -3.16503
    Y4        1.12161  -0.00196   0.00000  -0.00190  -0.00326   1.11835
    Z4        1.36438   0.00061   0.00000   0.00519   0.00583   1.37021
    X5       -3.38166  -0.00151   0.00000  -0.00900  -0.01038  -3.39205
    Y5        3.68338   0.00205   0.00000   0.00174  -0.00024   3.68314
    Z5        0.02387  -0.00293   0.00000   0.00040   0.00003   0.02390
    X6       -2.47692   0.00068   0.00000  -0.00139  -0.00251  -2.47944
    Y6        5.58838  -0.00007   0.00000   0.00127   0.00026   5.58864
    Z6        1.91079   0.00089   0.00000  -0.00143  -0.00290   1.90789
    X7       -2.59084   0.00126   0.00000   0.00478   0.00473  -2.58612
    Y7        4.51909   0.00111   0.00000   0.00505   0.00515   4.52424
    Z7        4.56179  -0.00097   0.00000  -0.00227  -0.00326   4.55853
    X8        1.17065  -0.00374   0.00000  -0.01074  -0.01288   1.15778
    Y8        5.22140  -0.00243   0.00000  -0.00238  -0.00409   5.21731
    Z8       -1.38599   0.00355   0.00000  -0.00781  -0.01032  -1.39631
    X9        2.55757   0.00356   0.00000  -0.01098  -0.01374   2.54383
    Y9        6.12542   0.00242   0.00000  -0.00038  -0.00243   6.12299
    Z9       -2.78582  -0.00354   0.00000  -0.01308  -0.01643  -2.80225
   X10        1.76811  -0.00019   0.00000   0.00052   0.00040   1.76851
   Y10       -0.31687  -0.01328   0.00000  -0.00785  -0.00821  -0.32508
   Z10        1.52950  -0.00027   0.00000   0.00172   0.00135   1.53085
   X11        4.25747  -0.00587   0.00000   0.00045   0.00014   4.25761
   Y11        0.52206   0.00386   0.00000  -0.01038  -0.01031   0.51175
   Z11        1.41760   0.00096   0.00000   0.02084   0.01930   1.43690
   X12        1.30635   0.00109   0.00000   0.00241   0.00278   1.30913
   Y12       -2.95101   0.01388   0.00000   0.02043   0.01998  -2.93102
   Z12        1.53739  -0.00023   0.00000  -0.01570  -0.01482   1.52257
   X13        3.30985  -0.00674   0.00000  -0.00315  -0.00248   3.30737
   Y13       -4.65653  -0.00564   0.00000   0.00538   0.00527  -4.65126
   Z13        1.46600   0.00016   0.00000  -0.01265  -0.01169   1.45431
   X14        5.76655   0.00994   0.00000   0.01708   0.01756   5.78411
   Y14       -3.79918   0.01007   0.00000  -0.00094  -0.00061  -3.79979
   Z14        1.35864   0.00005   0.00000   0.00321   0.00300   1.36163
   X15        6.25137   0.00333   0.00000   0.01172   0.01170   6.26307
   Y15       -1.18685  -0.01225   0.00000  -0.01908  -0.01867  -1.20552
   Z15        1.33262  -0.00068   0.00000   0.01394   0.01247   1.34509
   X16       -2.06392   0.00000   0.00000   0.01191   0.01293  -2.05099
   Y16        0.32591  -0.00022   0.00000   0.00386   0.00441   0.33032
   Z16        5.38679   0.00017   0.00000   0.00285   0.00346   5.39025
   X17       -4.19758   0.00019   0.00000  -0.00412  -0.00440  -4.20198
   Y17       -0.58208   0.00056   0.00000  -0.00064  -0.00240  -0.58447
   Z17        0.89819   0.00006   0.00000   0.01041   0.01211   0.91031
   X18       -4.50553   0.00045   0.00000  -0.01403  -0.01603  -4.52156
   Y18        4.11398  -0.00028   0.00000   0.00104  -0.00185   4.11213
   Z18       -1.63337   0.00109   0.00000   0.00776   0.00758  -1.62579
   X19       -2.69832  -0.00007   0.00000  -0.00291  -0.00453  -2.70285
   Y19        7.58943  -0.00049   0.00000  -0.00055  -0.00176   7.58767
   Z19        1.52591  -0.00001   0.00000  -0.00301  -0.00526   1.52066
   X20       -4.43479  -0.00121   0.00000   0.00272   0.00290  -4.43189
   Y20        4.83597   0.00015   0.00000   0.00358   0.00370   4.83967
   Z20        5.43683   0.00064   0.00000   0.00336   0.00285   5.43968
   X21       -1.12532  -0.00030   0.00000   0.00509   0.00529  -1.12003
   Y21        5.30509  -0.00012   0.00000   0.00791   0.00880   5.31389
   Z21        5.79257  -0.00019   0.00000  -0.00629  -0.00810   5.78447
   X22        4.65902  -0.00005   0.00000   0.00076   0.00007   4.65908
   Y22        2.53005   0.00007   0.00000  -0.01008  -0.00993   2.52012
   Z22        1.39402   0.00001   0.00000   0.03506   0.03255   1.42656
   X23       -0.62035   0.00016   0.00000  -0.00035   0.00016  -0.62019
   Y23       -3.64775   0.00024   0.00000   0.02903   0.02823  -3.61952
   Z23        1.58439   0.00001   0.00000  -0.02866  -0.02686   1.55754
   X24        2.91992   0.00035   0.00000  -0.01241  -0.01136   2.90857
   Y24       -6.67413   0.00148   0.00000   0.01151   0.01133  -6.66280
   Z24        1.47443   0.00000   0.00000  -0.02295  -0.02101   1.45342
   X25        7.32439   0.00025   0.00000   0.01662   0.01733   7.34171
   Y25       -5.12953   0.00008   0.00000  -0.00201  -0.00141  -5.13094
   Z25        1.28919  -0.00008   0.00000   0.00299   0.00282   1.29201
   X26        8.18065  -0.00036   0.00000   0.01116   0.01098   8.19163
   Y26       -0.49933  -0.00031   0.00000  -0.02005  -0.01931  -0.51864
   Z26        1.23795   0.00003   0.00000   0.02282   0.02043   1.25837
         Item               Value     Threshold  Converged?
 Maximum Force            0.013882     0.000450     NO 
 RMS     Force            0.003562     0.000300     NO 
 Maximum Displacement     0.032545     0.001800     NO 
 RMS     Displacement     0.010762     0.001200     NO 
 Predicted change in Energy=-4.559971D-04
 GradGradGradGradGradGradGradGradGradGradGradGradGradGradGradGradGradGrad

 Leave Link  103 at Sat Feb  1 10:24:02 2025, MaxMem=   134217728 cpu:         0.0
 (Enter /home/mkochman/programs/g09/l202.exe)
                          Input orientation:                          
 ---------------------------------------------------------------------
 Center     Atomic      Atomic             Coordinates (Angstroms)
 Number     Number       Type             X           Y           Z
 ---------------------------------------------------------------------
      1          6           0       -0.189039    0.788413    0.893770
      2          6           0       -0.302908    2.171653    0.182267
      3          6           0       -1.126798    0.937899    2.083152
      4          6           0       -1.674862    0.591806    0.725086
      5          6           0       -1.794993    1.949036    0.012646
      6          6           0       -1.312061    2.957378    1.009612
      7          6           0       -1.368514    2.394123    2.412269
      8          6           0        0.612670    2.760881   -0.738894
      9          7           0        1.346137    3.240148   -1.482887
     10          6           0        0.935854   -0.172023    0.810089
     11          6           0        2.253031    0.270807    0.760376
     12          6           0        0.692763   -1.551031    0.805709
     13          6           0        1.750184   -2.461341    0.769586
     14          6           0        3.060821   -2.010763    0.720545
     15          6           0        3.314276   -0.637931    0.711790
     16          1           0       -1.085336    0.174795    2.852397
     17          1           0       -2.223594   -0.309290    0.481714
     18          1           0       -2.392708    2.176047   -0.860332
     19          1           0       -1.430289    4.015221    0.804697
     20          1           0       -2.345253    2.561043    2.878555
     21          1           0       -0.592694    2.811990    3.061012
     22          1           0        2.465481    1.333590    0.754903
     23          1           0       -0.328192   -1.915368    0.824213
     24          1           0        1.539147   -3.525802    0.769117
     25          1           0        3.885067   -2.715176    0.683703
     26          1           0        4.334825   -0.274450    0.665903
 ---------------------------------------------------------------------
                    Distance matrix (angstroms):
                    1          2          3          4          5
     1  C    0.000000
     2  C    1.559665   0.000000
     3  C    1.521962   2.411287   0.000000
     4  C    1.508237   2.161672   1.504825   0.000000
     5  C    2.168529   1.518107   2.399142   1.537555   0.000000
     6  C    2.445201   1.523238   2.294582   2.410086   1.497972
     7  C    2.505056   2.481515   1.512393   2.487727   2.477535
     8  C    2.683087   1.426187   3.783246   3.475762   2.649669
     9  N    3.743831   2.575610   4.912473   4.584244   3.710834
    10  C    1.481494   2.724245   2.665924   2.721489   3.548568
    11  C    2.499883   3.237321   3.690256   3.941146   4.445453
    12  C    2.501665   3.903641   3.337279   3.194354   4.366732
    13  C    3.786410   5.101447   4.642985   4.588532   5.708998
    14  C    4.292665   5.394165   5.299760   5.403709   6.305558
    15  C    3.786923   4.610659   4.907852   5.138475   5.769388
    16  H    2.239664   3.424796   1.084336   2.246529   3.422825
    17  H    2.348224   3.151790   2.307173   1.082733   2.346009
    18  H    3.139835   2.335444   3.435061   2.353439   1.082076
    19  H    3.458458   2.248811   3.346112   3.433064   2.242650
    20  H    3.425033   3.404815   2.179885   2.994119   2.981740
    21  H    2.992447   2.963305   2.180297   3.399538   3.388621
    22  H    2.713480   2.948599   3.850361   4.206373   4.368222
    23  H    2.708252   4.137206   3.219290   2.847677   4.212335
    24  H    4.649152   6.016524   5.362703   5.223647   6.454657
    25  H    5.377508   6.455359   6.357845   6.469207   7.380262
    26  H    4.652627   5.265538   5.771283   6.072087   6.553267
                    6          7          8          9         10
     6  C    0.000000
     7  C    1.512577   0.000000
     8  C    2.607771   3.740244   0.000000
     9  N    3.654931   4.822585   1.149433   0.000000
    10  C    3.858249   3.802920   3.332525   4.131462   0.000000
    11  C    4.470980   4.511408   3.337523   3.830362   1.390512
    12  C    4.938284   4.732244   4.580917   5.349763   1.400277
    13  C    6.228761   6.000017   5.553471   6.143603   2.430174
    14  C    6.624808   6.471781   5.558056   5.947043   2.811488
    15  C    5.866680   5.832109   4.577672   4.871312   2.425618
    16  H    3.345150   2.280201   4.740088   5.839789   2.894221
    17  H    3.432301   3.430255   4.354334   5.403808   3.179432
    18  H    2.296730   3.436051   3.064160   3.936858   4.402621
    19  H    1.083974   2.283870   2.851267   3.679989   4.809540
    20  H    2.171984   1.095128   4.677090   5.754104   4.744878
    21  H    2.178731   1.094247   3.986828   4.958771   4.038248
    22  H    4.119634   4.309420   2.775157   3.145727   2.147015
    23  H    4.974538   4.709130   5.019544   5.891131   2.153431
    24  H    7.086526   6.797055   6.531067   7.133503   3.407855
    25  H    7.700274   7.529474   6.536020   6.826870   3.896338
    26  H    6.515379   6.534458   5.004110   5.089396   3.403569
                   11         12         13         14         15
    11  C    0.000000
    12  C    2.399081   0.000000
    13  C    2.778052   1.395746   0.000000
    14  C    2.420676   2.413774   1.386793   0.000000
    15  C    1.398001   2.777571   2.403028   1.396060   0.000000
    16  H    3.940871   3.213883   4.396304   5.148988   4.959769
    17  H    4.522647   3.186225   4.528256   5.556716   5.552381
    18  H    5.276318   5.117318   6.428496   7.054753   6.554366
    19  H    5.252566   5.957392   7.215434   7.515959   6.646153
    20  H    5.556625   5.516828   6.815034   7.401625   6.852633
    21  H    4.455187   5.076883   6.208681   6.487287   5.717098
    22  H    1.083823   3.386171   3.861782   3.397103   2.146907
    23  H    3.383216   1.084173   2.149585   3.391940   3.861613
    24  H    3.863153   2.148820   1.085180   2.147835   3.390305
    25  H    3.403750   3.400136   2.151635   1.084867   2.154422
    26  H    2.154088   3.861842   3.387272   2.154264   1.084318
                   16         17         18         19         20
    16  H    0.000000
    17  H    2.673968   0.000000
    18  H    4.415721   2.829591   0.000000
    19  H    4.365884   4.408520   2.661041   0.000000
    20  H    2.698565   3.741452   3.758956   2.693080   0.000000
    21  H    2.690913   4.365203   4.361355   2.690778   1.779811
    22  H    4.283758   4.976054   5.188518   4.729762   5.399972
    23  H    3.009249   2.507856   4.882581   6.032155   5.322322
    24  H    4.992233   4.958505   7.115173   8.104681   7.522499
    25  H    6.144922   6.568472   8.106699   8.577056   8.454156
    26  H    5.861802   6.561097   7.320794   7.187286   7.586784
                   21         22         23         24         25
    21  H    0.000000
    22  H    4.105635   0.000000
    23  H    5.236520   4.285457   0.000000
    24  H    7.068602   4.946917   2.466473   0.000000
    25  H    7.500100   4.291013   4.290802   2.483495   0.000000
    26  H    6.288330   2.467420   4.945847   4.289261   2.481883
                   26
    26  H    0.000000
 Symmetry turned off by external request.
 Stoichiometry    C14H11N
 Framework group  C1[X(C14H11N)]
 Deg. of freedom    72
 Full point group                 C1      NOp   1
 Rotational constants (GHZ):      1.1446684      0.4929424      0.3952022
 Leave Link  202 at Sat Feb  1 10:24:02 2025, MaxMem=   134217728 cpu:         0.0
 (Enter /home/mkochman/programs/g09/l301.exe)
 Standard basis: STO-3G (5D, 7F)
 Ernie: Thresh=  0.10000D-02 Tol=  0.10000D-05 Strict=F.
    86 basis functions,   258 primitive gaussians,    86 cartesian basis functions
    51 alpha electrons       51 beta electrons
       nuclear repulsion energy       898.3443921662 Hartrees.
 IExCor=    0 DFT=F Ex=HF Corr=None ExCW=0 ScaHFX=  1.000000
 ScaDFX=  1.000000  1.000000  1.000000  1.000000 ScalE2=  1.000000  1.000000
 IRadAn=      0 IRanWt=     -1 IRanGd=            0 ICorTp=0 IEmpDi=  4
 NAtoms=   26 NActive=   26 NUniq=   26 SFac= 1.00D+00 NAtFMM=   60 NAOKFM=F Big=F
 Integral buffers will be    131072 words long.
 Raffenetti 1 integral format.
 Two-electron integral symmetry is turned off.
 Leave Link  301 at Sat Feb  1 10:24:02 2025, MaxMem=   134217728 cpu:         0.0
 (Enter /home/mkochman/programs/g09/l402.exe)
 External calculation of energy and first derivatives.
 Running external command "bash run_external.bash R"
         input file       "/home/mkochman/systems/Z_MRSF_fixed/C_opt_QC/cycle_05/Gau-1533939.EIn"
         output file      "/home/mkochman/systems/Z_MRSF_fixed/C_opt_QC/cycle_05/Gau-1533939.EOu"
         message file     "/home/mkochman/systems/Z_MRSF_fixed/C_opt_QC/cycle_05/Gau-1533939.EMs"
         fchk file        "/home/mkochman/systems/Z_MRSF_fixed/C_opt_QC/cycle_05/Gau-1533939.EFC"
         mat. el file     "/home/mkochman/systems/Z_MRSF_fixed/C_opt_QC/cycle_05/Gau-1533939.EUF"
 Recovered energy= -594.851526640     dipole=      0.000000000000      0.000000000000      0.000000000000
 Energy=    -594.851527     NIter=   0.
 Dipole moment=       0.000000       0.000000       0.000000
 Leave Link  402 at Sat Feb  1 10:28:15 2025, MaxMem=   134217728 cpu:         0.0
 (Enter /home/mkochman/programs/g09/l716.exe)
 Dipole        = 0.00000000D+00 0.00000000D+00 0.00000000D+00
 -------------------------------------------------------------------
 Center     Atomic                   Forces (Hartrees/Bohr)
 Number     Number              X              Y              Z
 -------------------------------------------------------------------
      1        6          -0.000632340    0.000747600    0.000799280
      2        6           0.000008450    0.000158220   -0.000069900
      3        6           0.001015680    0.000057830   -0.000625570
      4        6          -0.000049120   -0.000413430    0.000158880
      5        6          -0.000093300    0.000147520   -0.000500220
      6        6           0.000311170   -0.000463410    0.000364900
      7        6          -0.000167530    0.000368490    0.000028020
      8        6          -0.000003780   -0.000117030   -0.000021260
      9        7          -0.000002790    0.000051490    0.000041350
     10        6          -0.002980680   -0.001513140   -0.000247600
     11        6           0.006089820    0.000494150    0.000059810
     12        6           0.003689800   -0.002903230   -0.000225940
     13        6          -0.007282530    0.000295560    0.000202870
     14        6           0.003540910    0.002561580   -0.000014640
     15        6          -0.003081660    0.000952250    0.000077370
     16        1          -0.000159260    0.000034080    0.000048260
     17        1          -0.000092820    0.000019350    0.000011650
     18        1          -0.000093770   -0.000069370   -0.000004200
     19        1          -0.000014790    0.000035740   -0.000065460
     20        1           0.000053230   -0.000071110    0.000030390
     21        1          -0.000006720   -0.000000750    0.000060790
     22        1           0.000309250   -0.000090260   -0.000030740
     23        1           0.000038930   -0.000623970   -0.000013470
     24        1          -0.000004110    0.000044830   -0.000028280
     25        1          -0.000334010   -0.000251660   -0.000032450
     26        1          -0.000073400    0.000542560    0.000061750
 -------------------------------------------------------------------
 Cartesian Forces:  Max     0.007282530 RMS     0.001425706
 Leave Link  716 at Sat Feb  1 10:28:15 2025, MaxMem=   134217728 cpu:         0.0
 (Enter /home/mkochman/programs/g09/l103.exe)

 GradGradGradGradGradGradGradGradGradGradGradGradGradGradGradGradGradGrad
 Berny optimization.
 Search for a local minimum.
 Step number   2 out of a maximum of   88
 All quantities printed in internal units (Hartrees-Bohrs-Radians)
 Update second derivatives using D2CorN and points    1    2
 DE= -4.33D-04 DEPred=-4.56D-04 R= 9.50D-01
 TightC=F SS=  1.41D+00  RLast= 9.50D-02 DXNew= 1.6818D-01 2.8513D-01
 Trust test= 9.50D-01 RLast= 9.50D-02 DXMaxT set to 1.68D-01
 ITU=  1  0
     Eigenvalues ---   -0.00216   0.00188   0.00274   0.00705   0.00957
     Eigenvalues ---    0.01382   0.01661   0.02010   0.02265   0.02751
     Eigenvalues ---    0.02978   0.03166   0.04433   0.04848   0.05376
     Eigenvalues ---    0.05827   0.06836   0.06973   0.07054   0.07151
     Eigenvalues ---    0.07195   0.07804   0.07978   0.09203   0.09224
     Eigenvalues ---    0.09867   0.11814   0.12631   0.12653   0.14029
     Eigenvalues ---    0.15028   0.17273   0.17699   0.19011   0.21014
     Eigenvalues ---    0.23331   0.25690   0.28676   0.30442   0.31596
     Eigenvalues ---    0.32591   0.34663   0.36367   0.38066   0.41933
     Eigenvalues ---    0.45975   0.47139   0.51812   0.58227   0.62125
     Eigenvalues ---    0.67509   0.69187   0.72905   0.77277   0.83649
     Eigenvalues ---    0.92188   0.97408   0.99699   1.05854   1.09372
     Eigenvalues ---    1.16663   1.21613   1.24854   1.25669   1.27973
     Eigenvalues ---    1.32778   1.36270   1.48182   1.54241   1.59008
     Eigenvalues ---    1.66507   3.00539
 Eigenvalue     1 is  -2.16D-03 should be greater than     0.000000 Eigenvector:
                          Z26       Z22       Z23       Z24       Z15
   1                    0.40381   0.38128  -0.37450  -0.36291   0.22778
                          Z11       Z12       Z13       Z9        Z17
   1                    0.21121  -0.20514  -0.19683  -0.16569   0.15385
 RFO step:  Lambda=-2.40415146D-03 EMin=-2.16230561D-03
 Quartic linear search produced a step of -0.03347.
 Maximum step size (   0.168) exceeded in Quadratic search.
    -- Step size scaled by   0.399
 TrRot= -0.001759 -0.001797  0.000145  0.826892  0.001129 -0.826657
 Variable       Old X    -DE/DX   Delta X   Delta X   Delta X     New X
                                 (Linear)    (Quad)   (Total)
    X1       -0.35723  -0.00063   0.00014   0.00371   0.00303  -0.35420
    Y1        1.48988   0.00075   0.00008   0.00209   0.00169   1.49158
    Z1        1.68898   0.00080  -0.00007   0.00186   0.00097   1.68995
    X2       -0.57241   0.00001   0.00029  -0.00548  -0.00766  -0.58007
    Y2        4.10383   0.00016   0.00008  -0.00274  -0.00431   4.09952
    Z2        0.34443  -0.00007   0.00018  -0.00714  -0.00978   0.33466
    X3       -2.12934   0.00102  -0.00025   0.01519   0.01578  -2.11356
    Y3        1.77237   0.00006  -0.00007   0.00815   0.00906   1.78143
    Z3        3.93659  -0.00063  -0.00001   0.00693   0.00720   3.94379
    X4       -3.16503  -0.00005   0.00011   0.00260   0.00175  -3.16328
    Y4        1.11835  -0.00041   0.00011  -0.00300  -0.00428   1.11407
    Z4        1.37021   0.00016  -0.00020   0.01450   0.01594   1.38615
    X5       -3.39205  -0.00009   0.00035  -0.00673  -0.00898  -3.40103
    Y5        3.68314   0.00015   0.00001  -0.00787  -0.01044   3.67271
    Z5        0.02390  -0.00050   0.00000   0.00529   0.00498   0.02888
    X6       -2.47944   0.00031   0.00008  -0.00076  -0.00229  -2.48173
    Y6        5.58864  -0.00046  -0.00001  -0.00074  -0.00155   5.58709
    Z6        1.90789   0.00036   0.00010  -0.00417  -0.00668   1.90121
    X7       -2.58612  -0.00017  -0.00016   0.01149   0.01199  -2.57413
    Y7        4.52424   0.00037  -0.00017   0.00961   0.01082   4.53505
    Z7        4.55853   0.00003   0.00011  -0.00017  -0.00172   4.55681
    X8        1.15778   0.00000   0.00043  -0.01464  -0.01827   1.13950
    Y8        5.21731  -0.00012   0.00014  -0.00578  -0.00835   5.20896
    Z8       -1.39631  -0.00002   0.00035  -0.01803  -0.02274  -1.41905
    X9        2.54383   0.00000   0.00046  -0.02247  -0.02737   2.51646
    Y9        6.12299   0.00005   0.00008  -0.00706  -0.01053   6.11246
    Z9       -2.80225   0.00004   0.00055  -0.02670  -0.03301  -2.83527
   X10        1.76851  -0.00298  -0.00001   0.00440   0.00387   1.77238
   Y10       -0.32508  -0.00151   0.00027   0.00039   0.00055  -0.32452
   Z10        1.53085  -0.00025  -0.00005  -0.00174  -0.00273   1.52811
   X11        4.25761   0.00609   0.00000   0.01419   0.01343   4.27104
   Y11        0.51175   0.00049   0.00034   0.00240   0.00317   0.51492
   Z11        1.43690   0.00006  -0.00065   0.03539   0.03119   1.46810
   X12        1.30913   0.00369  -0.00009   0.00031   0.00029   1.30942
   Y12       -2.93102  -0.00290  -0.00067  -0.00041  -0.00133  -2.93236
   Z12        1.52257  -0.00023   0.00050  -0.03496  -0.03289   1.48968
   X13        3.30737  -0.00728   0.00008  -0.01259  -0.01208   3.29529
   Y13       -4.65126   0.00030  -0.00018  -0.00043  -0.00044  -4.65170
   Z13        1.45431   0.00020   0.00039  -0.03205  -0.03017   1.42414
   X14        5.78411   0.00354  -0.00059  -0.00284  -0.00325   5.78086
   Y14       -3.79979   0.00256   0.00002   0.00152   0.00224  -3.79756
   Z14        1.36163  -0.00001  -0.00010   0.00452   0.00330   1.36493
   X15        6.26307  -0.00308  -0.00039   0.00286   0.00205   6.26513
   Y15       -1.20552   0.00095   0.00062  -0.00045   0.00100  -1.20451
   Z15        1.34509   0.00008  -0.00042   0.03782   0.03375   1.37884
   X16       -2.05099  -0.00016  -0.00043   0.02174   0.02360  -2.02739
   Y16        0.33032   0.00003  -0.00015   0.01360   0.01567   0.34599
   Z16        5.39025   0.00005  -0.00012   0.01206   0.01335   5.40360
   X17       -4.20198  -0.00009   0.00015   0.00066  -0.00010  -4.20208
   Y17       -0.58447   0.00002   0.00008  -0.00536  -0.00729  -0.59176
   Z17        0.91031   0.00001  -0.00041   0.02695   0.03039   0.94070
   X18       -4.52156  -0.00009   0.00054  -0.01673  -0.02015  -4.54171
   Y18        4.11213  -0.00007   0.00006  -0.01500  -0.01915   4.09298
   Z18       -1.62579   0.00000  -0.00025   0.01003   0.00999  -1.61580
   X19       -2.70285  -0.00001   0.00015  -0.00596  -0.00820  -2.71105
   Y19        7.58767   0.00004   0.00006  -0.00247  -0.00360   7.58407
   Z19        1.52066  -0.00007   0.00018  -0.01081  -0.01472   1.50594
   X20       -4.43189   0.00005  -0.00010   0.01415   0.01532  -4.41657
   Y20        4.83967  -0.00007  -0.00012   0.00735   0.00892   4.84859
   Z20        5.43968   0.00003  -0.00010   0.00625   0.00565   5.44533
   X21       -1.12003  -0.00001  -0.00018   0.01426   0.01549  -1.10454
   Y21        5.31389   0.00000  -0.00029   0.01719   0.01964   5.33353
   Z21        5.78447   0.00006   0.00027  -0.00832  -0.01149   5.77298
   X22        4.65908   0.00031   0.00000   0.02285   0.02163   4.68072
   Y22        2.52012  -0.00009   0.00033   0.00061   0.00148   2.52160
   Z22        1.42656  -0.00003  -0.00109   0.06380   0.05718   1.48374
   X23       -0.62019   0.00004  -0.00001  -0.00048  -0.00025  -0.62044
   Y23       -3.61952  -0.00062  -0.00094  -0.00084  -0.00249  -3.62201
   Z23        1.55754  -0.00001   0.00090  -0.06304  -0.05851   1.49903
   X24        2.90857   0.00000   0.00038  -0.01797  -0.01671   2.89185
   Y24       -6.66280   0.00004  -0.00038   0.00095   0.00061  -6.66219
   Z24        1.45342  -0.00003   0.00070  -0.05855  -0.05438   1.39904
   X25        7.34171  -0.00033  -0.00058  -0.00658  -0.00672   7.33499
   Y25       -5.13094  -0.00025   0.00005  -0.00316  -0.00211  -5.13305
   Z25        1.29201  -0.00003  -0.00009   0.00622   0.00493   1.29694
   X26        8.19163  -0.00007  -0.00037   0.00481   0.00381   8.19544
   Y26       -0.51864   0.00054   0.00065  -0.00086   0.00102  -0.51762
   Z26        1.25837   0.00006  -0.00068   0.06637   0.05999   1.31836
         Item               Value     Threshold  Converged?
 Maximum Force            0.007283     0.000450     NO 
 RMS     Force            0.001426     0.000300     NO 
 Maximum Displacement     0.059988     0.001800     NO 
 RMS     Displacement     0.018629     0.001200     NO 
 Predicted change in Energy=-2.049011D-04
 GradGradGradGradGradGradGradGradGradGradGradGradGradGradGradGradGradGrad

 Leave Link  103 at Sat Feb  1 10:28:15 2025, MaxMem=   134217728 cpu:         0.0
 (Enter /home/mkochman/programs/g09/l202.exe)
                          Input orientation:                          
 ---------------------------------------------------------------------
 Center     Atomic      Atomic             Coordinates (Angstroms)
 Number     Number       Type             X           Y           Z
 ---------------------------------------------------------------------
      1          6           0       -0.187433    0.789309    0.894282
      2          6           0       -0.306960    2.169371    0.177092
      3          6           0       -1.118449    0.942692    2.086962
      4          6           0       -1.673935    0.589540    0.733521
      5          6           0       -1.799746    1.943512    0.015282
      6          6           0       -1.313273    2.956559    1.006079
      7          6           0       -1.362169    2.399848    2.411361
      8          6           0        0.603000    2.756462   -0.750928
      9          7           0        1.331653    3.234573   -1.500358
     10          6           0        0.937902   -0.171731    0.808643
     11          6           0        2.260137    0.272485    0.776883
     12          6           0        0.692915   -1.551736    0.788306
     13          6           0        1.743791   -2.461576    0.753622
     14          6           0        3.059101   -2.009580    0.722289
     15          6           0        3.315362   -0.637401    0.729651
     16          1           0       -1.072849    0.183088    2.859462
     17          1           0       -2.223644   -0.313148    0.497798
     18          1           0       -2.403371    2.165914   -0.855046
     19          1           0       -1.434628    4.013318    0.796908
     20          1           0       -2.337147    2.565762    2.881545
     21          1           0       -0.584498    2.822382    3.054930
     22          1           0        2.476929    1.334376    0.785164
     23          1           0       -0.328324   -1.916684    0.793250
     24          1           0        1.530303   -3.525479    0.740340
     25          1           0        3.881509   -2.716291    0.686310
     26          1           0        4.336842   -0.273911    0.697647
 ---------------------------------------------------------------------
                    Distance matrix (angstroms):
                    1          2          3          4          5
     1  C    0.000000
     2  C    1.559878   0.000000
     3  C    1.520790   2.410572   0.000000
     4  C    1.508456   2.161966   1.505019   0.000000
     5  C    2.168957   1.518422   2.399513   1.537834   0.000000
     6  C    2.444788   1.523008   2.293888   2.409802   1.498199
     7  C    2.505068   2.481641   1.512593   2.487882   2.478085
     8  C    2.683503   1.426157   3.782428   3.476143   2.649746
     9  N    3.744495   2.575567   4.911678   4.584754   3.710749
    10  C    1.482334   2.725674   2.665449   2.721557   3.549421
    11  C    2.504294   3.247755   3.685150   3.947065   4.455897
    12  C    2.503345   3.901278   3.345104   3.192185   4.362073
    13  C    3.783869   5.097414   4.643194   4.581546   5.701456
    14  C    4.289912   5.393629   5.294352   5.399739   6.303585
    15  C    3.785787   4.615681   4.898742   5.137945   5.773713
    16  H    2.239061   3.424473   1.084359   2.246359   3.422985
    17  H    2.349206   3.152686   2.307387   1.082863   2.346279
    18  H    3.140950   2.336720   3.435506   2.353843   1.082265
    19  H    3.458209   2.248544   3.345587   3.432716   2.242398
    20  H    3.424364   3.404828   2.179666   2.993211   2.981855
    21  H    2.993233   2.964018   2.180665   3.400205   3.389498
    22  H    2.721733   2.969344   3.843805   4.217477   4.387905
    23  H    2.711542   4.132306   3.236359   2.845241   4.203740
    24  H    4.646689   6.010333   5.365989   5.215417   6.443974
    25  H    5.374828   6.455406   6.352131   6.464805   7.378394
    26  H    4.651684   5.273092   5.759385   6.072583   6.560510
                    6          7          8          9         10
     6  C    0.000000
     7  C    1.512327   0.000000
     8  C    2.607531   3.740205   0.000000
     9  N    3.654470   4.822342   1.149422   0.000000
    10  C    3.859141   3.804215   3.334476   4.133937   0.000000
    11  C    4.475047   4.507582   3.354169   3.849919   1.395220
    12  C    4.939326   4.740537   4.575794   5.343662   1.401730
    13  C    6.226200   6.002377   5.549143   6.139739   2.428142
    14  C    6.622743   6.468666   5.560391   5.951922   2.807958
    15  C    5.866620   5.825146   4.589916   4.888786   2.423923
    16  H    3.344394   2.280027   4.739792   5.839625   2.893937
    17  H    3.431925   3.429899   4.355656   5.405468   3.179937
    18  H    2.297220   3.436312   3.065592   3.938130   4.404152
    19  H    1.084075   2.283636   2.850862   3.679155   4.810787
    20  H    2.172191   1.095072   4.677146   5.753997   4.745181
    21  H    2.178739   1.094298   3.987361   4.959050   4.040819
    22  H    4.128670   4.303304   2.809540   3.185281   2.153488
    23  H    4.976336   4.724359   5.009006   5.878062   2.156021
    24  H    7.083316   6.802074   6.522772   7.124500   3.406352
    25  H    7.698652   7.526409   6.539518   6.833452   3.892887
    26  H    6.515740   6.524149   5.022260   5.115843   3.402286
                   11         12         13         14         15
    11  C    0.000000
    12  C    2.405014   0.000000
    13  C    2.782488   1.390450   0.000000
    14  C    2.418500   2.410978   1.391159   0.000000
    15  C    1.394139   2.777891   2.407909   1.395922   0.000000
    16  H    3.931148   3.227573   4.400258   5.142792   4.946281
    17  H    4.530469   3.181951   4.519041   5.552988   5.553331
    18  H    5.291179   5.109649   6.418756   7.054171   6.563059
    19  H    5.257901   5.957880   7.213076   7.514949   6.648016
    20  H    5.551914   5.524194   6.815882   7.397002   6.844104
    21  H    4.447856   5.089428   6.215879   6.485745   5.708409
    22  H    1.083827   3.392986   3.866230   3.394837   2.143351
    23  H    3.390112   1.084500   2.142927   3.389441   3.862261
    24  H    3.867625   2.144571   1.085193   2.153021   3.395224
    25  H    3.401445   3.396134   2.153892   1.084938   2.155037
    26  H    2.148843   3.862545   3.393070   2.155406   1.084698
                   16         17         18         19         20
    16  H    0.000000
    17  H    2.673581   0.000000
    18  H    4.415818   2.829882   0.000000
    19  H    4.365280   4.407984   2.660887   0.000000
    20  H    2.697420   3.739420   3.758507   2.693635   0.000000
    21  H    2.691202   4.365464   4.362013   2.690671   1.779802
    22  H    4.269555   4.989219   5.215273   4.741007   5.393186
    23  H    3.038518   2.500172   4.867269   6.032317   5.337478
    24  H    5.002055   4.946718   7.100071   8.101079   7.526298
    25  H    6.137968   6.563805   8.106258   8.576782   8.449310
    26  H    5.843547   6.563647   7.334444   7.190274   7.574647
                   21         22         23         24         25
    21  H    0.000000
    22  H    4.091251   0.000000
    23  H    5.257335   4.294054   0.000000
    24  H    7.079905   4.951394   2.458763   0.000000
    25  H    7.498832   4.288417   4.286432   2.487142   0.000000
    26  H    6.274025   2.460390   4.946879   4.295484   2.484487
                   26
    26  H    0.000000
 Symmetry turned off by external request.
 Stoichiometry    C14H11N
 Framework group  C1[X(C14H11N)]
 Deg. of freedom    72
 Full point group                 C1      NOp   1
 Rotational constants (GHZ):      1.1436131      0.4921457      0.3956867
 Leave Link  202 at Sat Feb  1 10:28:15 2025, MaxMem=   134217728 cpu:         0.0
 (Enter /home/mkochman/programs/g09/l301.exe)
 Standard basis: STO-3G (5D, 7F)
 Ernie: Thresh=  0.10000D-02 Tol=  0.10000D-05 Strict=F.
    86 basis functions,   258 primitive gaussians,    86 cartesian basis functions
    51 alpha electrons       51 beta electrons
       nuclear repulsion energy       898.1466279086 Hartrees.
 IExCor=    0 DFT=F Ex=HF Corr=None ExCW=0 ScaHFX=  1.000000
 ScaDFX=  1.000000  1.000000  1.000000  1.000000 ScalE2=  1.000000  1.000000
 IRadAn=      0 IRanWt=     -1 IRanGd=            0 ICorTp=0 IEmpDi=  4
 NAtoms=   26 NActive=   26 NUniq=   26 SFac= 1.00D+00 NAtFMM=   60 NAOKFM=F Big=F
 Integral buffers will be    131072 words long.
 Raffenetti 1 integral format.
 Two-electron integral symmetry is turned off.
 Leave Link  301 at Sat Feb  1 10:28:15 2025, MaxMem=   134217728 cpu:         0.0
 (Enter /home/mkochman/programs/g09/l402.exe)
 External calculation of energy and first derivatives.
 Running external command "bash run_external.bash R"
         input file       "/home/mkochman/systems/Z_MRSF_fixed/C_opt_QC/cycle_05/Gau-1533939.EIn"
         output file      "/home/mkochman/systems/Z_MRSF_fixed/C_opt_QC/cycle_05/Gau-1533939.EOu"
         message file     "/home/mkochman/systems/Z_MRSF_fixed/C_opt_QC/cycle_05/Gau-1533939.EMs"
         fchk file        "/home/mkochman/systems/Z_MRSF_fixed/C_opt_QC/cycle_05/Gau-1533939.EFC"
         mat. el file     "/home/mkochman/systems/Z_MRSF_fixed/C_opt_QC/cycle_05/Gau-1533939.EUF"
 Recovered energy= -594.851435580     dipole=      0.000000000000      0.000000000000      0.000000000000
 Energy=    -594.851436     NIter=   0.
 Dipole moment=       0.000000       0.000000       0.000000
 Leave Link  402 at Sat Feb  1 10:32:53 2025, MaxMem=   134217728 cpu:         0.0
 (Enter /home/mkochman/programs/g09/l716.exe)
 Dipole        = 0.00000000D+00 0.00000000D+00 0.00000000D+00
 -------------------------------------------------------------------
 Center     Atomic                   Forces (Hartrees/Bohr)
 Number     Number              X              Y              Z
 -------------------------------------------------------------------
      1        6          -0.002423780    0.001283870    0.001027870
      2        6          -0.000279890   -0.000198940   -0.000320440
      3        6           0.001516700   -0.000137000   -0.000613950
      4        6           0.000514510   -0.000400870   -0.000298840
      5        6          -0.000043810    0.000276660   -0.000277840
      6        6           0.000081570   -0.000108530    0.000194550
      7        6          -0.000054350    0.000163760    0.000030680
      8        6           0.000153170   -0.000196080    0.000062850
      9        7           0.000023790    0.000024300    0.000042390
     10        6           0.010714320    0.000997360    0.000189690
     11        6          -0.019462870    0.004756400    0.000804810
     12        6          -0.008219090    0.009947420   -0.000021010
     13        6           0.017266460   -0.005413030   -0.000479340
     14        6          -0.007887670   -0.001266260    0.000184180
     15        6           0.008425810   -0.009768840   -0.000535150
     16        1          -0.000196600    0.000013020    0.000058130
     17        1          -0.000040000    0.000116760    0.000036630
     18        1           0.000028850   -0.000032110    0.000099230
     19        1           0.000039160   -0.000002330   -0.000033290
     20        1           0.000049990   -0.000027920   -0.000009630
     21        1           0.000000440   -0.000019690    0.000018480
     22        1          -0.000482380    0.000048680   -0.000074400
     23        1           0.000008350    0.000193340   -0.000081440
     24        1           0.000581660    0.000065130    0.000042870
     25        1          -0.000239980   -0.000170080   -0.000042270
     26        1          -0.000090190   -0.000146500    0.000055470
 -------------------------------------------------------------------
 Cartesian Forces:  Max     0.019462870 RMS     0.004012451
 Leave Link  716 at Sat Feb  1 10:32:53 2025, MaxMem=   134217728 cpu:         0.0
 (Enter /home/mkochman/programs/g09/l103.exe)

 GradGradGradGradGradGradGradGradGradGradGradGradGradGradGradGradGradGrad
 Berny optimization.
 Search for a local minimum.
 Step number   3 out of a maximum of   88
 All quantities printed in internal units (Hartrees-Bohrs-Radians)
 Update second derivatives using D2CorN and points    1    3    2
 DE=  9.11D-05 DEPred=-2.05D-04 R=-4.44D-01
 Trust test=-4.44D-01 RLast= 1.65D-01 DXMaxT set to 8.41D-02
 ITU= -1  1  0
 Energy rises -- skip Quadratic search.
 Quartic linear search produced a step of -0.65466.
 TrRot=  0.000000  0.000000  0.000000  0.000000  0.000000  0.000000
 Variable       Old X    -DE/DX   Delta X   Delta X   Delta X     New X
                                 (Linear)    (Quad)   (Total)
    X1       -0.35420  -0.00242  -0.00199   0.00000  -0.00199  -0.35618
    Y1        1.49158   0.00128  -0.00111   0.00000  -0.00111   1.49047
    Z1        1.68995   0.00103  -0.00063   0.00000  -0.00063   1.68932
    X2       -0.58007  -0.00028   0.00501   0.00000   0.00501  -0.57506
    Y2        4.09952  -0.00020   0.00282   0.00000   0.00282   4.10234
    Z2        0.33466  -0.00032   0.00640   0.00000   0.00640   0.34106
    X3       -2.11356   0.00152  -0.01033   0.00000  -0.01033  -2.12389
    Y3        1.78143  -0.00014  -0.00593   0.00000  -0.00593   1.77550
    Z3        3.94379  -0.00061  -0.00471   0.00000  -0.00471   3.93907
    X4       -3.16328   0.00051  -0.00115   0.00000  -0.00115  -3.16443
    Y4        1.11407  -0.00040   0.00280   0.00000   0.00280   1.11687
    Z4        1.38615  -0.00030  -0.01044   0.00000  -0.01044   1.37572
    X5       -3.40103  -0.00004   0.00588   0.00000   0.00588  -3.39515
    Y5        3.67271   0.00028   0.00683   0.00000   0.00683   3.67954
    Z5        0.02888  -0.00028  -0.00326   0.00000  -0.00326   0.02562
    X6       -2.48173   0.00008   0.00150   0.00000   0.00150  -2.48023
    Y6        5.58709  -0.00011   0.00101   0.00000   0.00101   5.58810
    Z6        1.90121   0.00019   0.00437   0.00000   0.00437   1.90558
    X7       -2.57413  -0.00005  -0.00785   0.00000  -0.00785  -2.58198
    Y7        4.53505   0.00016  -0.00708   0.00000  -0.00708   4.52797
    Z7        4.55681   0.00003   0.00112   0.00000   0.00112   4.55793
    X8        1.13950   0.00015   0.01196   0.00000   0.01196   1.15147
    Y8        5.20896  -0.00020   0.00547   0.00000   0.00547   5.21442
    Z8       -1.41905   0.00006   0.01489   0.00000   0.01489  -1.40416
    X9        2.51646   0.00002   0.01792   0.00000   0.01792   2.53438
    Y9        6.11246   0.00002   0.00690   0.00000   0.00690   6.11935
    Z9       -2.83527   0.00004   0.02161   0.00000   0.02161  -2.81365
   X10        1.77238   0.01071  -0.00253   0.00000  -0.00253   1.76985
   Y10       -0.32452   0.00100  -0.00036   0.00000  -0.00036  -0.32489
   Z10        1.52811   0.00019   0.00179   0.00000   0.00179   1.52990
   X11        4.27104  -0.01946  -0.00879   0.00000  -0.00879   4.26225
   Y11        0.51492   0.00476  -0.00208   0.00000  -0.00208   0.51285
   Z11        1.46810   0.00080  -0.02042   0.00000  -0.02042   1.44767
   X12        1.30942  -0.00822  -0.00019   0.00000  -0.00019   1.30923
   Y12       -2.93236   0.00995   0.00087   0.00000   0.00087  -2.93148
   Z12        1.48968  -0.00002   0.02153   0.00000   0.02153   1.51121
   X13        3.29529   0.01727   0.00791   0.00000   0.00791   3.30320
   Y13       -4.65170  -0.00541   0.00029   0.00000   0.00029  -4.65141
   Z13        1.42414  -0.00048   0.01975   0.00000   0.01975   1.44389
   X14        5.78086  -0.00789   0.00213   0.00000   0.00213   5.78299
   Y14       -3.79756  -0.00127  -0.00146   0.00000  -0.00146  -3.79902
   Z14        1.36493   0.00018  -0.00216   0.00000  -0.00216   1.36277
   X15        6.26513   0.00843  -0.00134   0.00000  -0.00134   6.26378
   Y15       -1.20451  -0.00977  -0.00066   0.00000  -0.00066  -1.20517
   Z15        1.37884  -0.00054  -0.02210   0.00000  -0.02210   1.35674
   X16       -2.02739  -0.00020  -0.01545   0.00000  -0.01545  -2.04284
   Y16        0.34599   0.00001  -0.01026   0.00000  -0.01026   0.33573
   Z16        5.40360   0.00006  -0.00874   0.00000  -0.00874   5.39486
   X17       -4.20208  -0.00004   0.00006   0.00000   0.00006  -4.20202
   Y17       -0.59176   0.00012   0.00477   0.00000   0.00477  -0.58699
   Z17        0.94070   0.00004  -0.01990   0.00000  -0.01990   0.92080
   X18       -4.54171   0.00003   0.01319   0.00000   0.01319  -4.52852
   Y18        4.09298  -0.00003   0.01254   0.00000   0.01254   4.10552
   Z18       -1.61580   0.00010  -0.00654   0.00000  -0.00654  -1.62234
   X19       -2.71105   0.00004   0.00537   0.00000   0.00537  -2.70569
   Y19        7.58407   0.00000   0.00235   0.00000   0.00235   7.58643
   Z19        1.50594  -0.00003   0.00964   0.00000   0.00964   1.51557
   X20       -4.41657   0.00005  -0.01003   0.00000  -0.01003  -4.42660
   Y20        4.84859  -0.00003  -0.00584   0.00000  -0.00584   4.84275
   Z20        5.44533  -0.00001  -0.00370   0.00000  -0.00370   5.44163
   X21       -1.10454   0.00000  -0.01014   0.00000  -0.01014  -1.11468
   Y21        5.33353  -0.00002  -0.01286   0.00000  -0.01286   5.32067
   Z21        5.77298   0.00002   0.00752   0.00000   0.00752   5.78050
   X22        4.68072  -0.00048  -0.01416   0.00000  -0.01416   4.66655
   Y22        2.52160   0.00005  -0.00097   0.00000  -0.00097   2.52063
   Z22        1.48374  -0.00007  -0.03744   0.00000  -0.03744   1.44631
   X23       -0.62044   0.00001   0.00016   0.00000   0.00016  -0.62028
   Y23       -3.62201   0.00019   0.00163   0.00000   0.00163  -3.62038
   Z23        1.49903  -0.00008   0.03830   0.00000   0.03830   1.53733
   X24        2.89185   0.00058   0.01094   0.00000   0.01094   2.90279
   Y24       -6.66219   0.00007  -0.00040   0.00000  -0.00040  -6.66259
   Z24        1.39904   0.00004   0.03560   0.00000   0.03560   1.43464
   X25        7.33499  -0.00024   0.00440   0.00000   0.00440   7.33939
   Y25       -5.13305  -0.00017   0.00138   0.00000   0.00138  -5.13167
   Z25        1.29694  -0.00004  -0.00323   0.00000  -0.00323   1.29371
   X26        8.19544  -0.00009  -0.00250   0.00000  -0.00250   8.19295
   Y26       -0.51762  -0.00015  -0.00067   0.00000  -0.00067  -0.51828
   Z26        1.31836   0.00006  -0.03927   0.00000  -0.03927   1.27909
         Item               Value     Threshold  Converged?
 Maximum Force            0.019463     0.000450     NO 
 RMS     Force            0.004012     0.000300     NO 
 Maximum Displacement     0.039271     0.001800     NO 
 RMS     Displacement     0.012195     0.001200     NO 
 Predicted change in Energy=-3.797014D-05
 GradGradGradGradGradGradGradGradGradGradGradGradGradGradGradGradGradGrad

 Leave Link  103 at Sat Feb  1 10:32:54 2025, MaxMem=   134217728 cpu:         0.0
 (Enter /home/mkochman/programs/g09/l202.exe)
                          Input orientation:                          
 ---------------------------------------------------------------------
 Center     Atomic      Atomic             Coordinates (Angstroms)
 Number     Number       Type             X           Y           Z
 ---------------------------------------------------------------------
      1          6           0       -0.188484    0.788722    0.893947
      2          6           0       -0.304307    2.170865    0.180480
      3          6           0       -1.123915    0.939554    2.084468
      4          6           0       -1.674542    0.591023    0.727999
      5          6           0       -1.796635    1.947128    0.013556
      6          6           0       -1.312479    2.957095    1.008392
      7          6           0       -1.366323    2.396100    2.411955
      8          6           0        0.609330    2.759355   -0.743050
      9          7           0        1.341135    3.238223   -1.488921
     10          6           0        0.936562   -0.171922    0.809590
     11          6           0        2.255485    0.271386    0.766077
     12          6           0        0.692815   -1.551275    0.799699
     13          6           0        1.747976   -2.461422    0.764073
     14          6           0        3.060227   -2.010354    0.721147
     15          6           0        3.314651   -0.637748    0.717958
     16          1           0       -1.081024    0.177659    2.854837
     17          1           0       -2.223611   -0.310622    0.487268
     18          1           0       -2.396391    2.172548   -0.858507
     19          1           0       -1.431787    4.014564    0.802007
     20          1           0       -2.342454    2.562673    2.879587
     21          1           0       -0.589864    2.815579    3.058911
     22          1           0        2.469434    1.333861    0.765354
     23          1           0       -0.328238   -1.915822    0.813520
     24          1           0        1.536093   -3.525691    0.759179
     25          1           0        3.883838   -2.715561    0.684603
     26          1           0        4.335521   -0.274264    0.676865
 ---------------------------------------------------------------------
                    Distance matrix (angstroms):
                    1          2          3          4          5
     1  C    0.000000
     2  C    1.559733   0.000000
     3  C    1.521552   2.411027   0.000000
     4  C    1.508307   2.161763   1.504883   0.000000
     5  C    2.168672   1.518210   2.399257   1.537646   0.000000
     6  C    2.445057   1.523157   2.294334   2.409981   1.498045
     7  C    2.505058   2.481550   1.512460   2.487772   2.477713
     8  C    2.683218   1.426170   3.782944   3.475876   2.649685
     9  N    3.744041   2.575584   4.912174   4.584398   3.710789
    10  C    1.481783   2.724736   2.665756   2.721508   3.548860
    11  C    2.501394   3.240907   3.688488   3.943188   4.449053
    12  C    2.502230   3.902820   3.339965   3.193581   4.365112
    13  C    3.785523   5.100052   4.643042   4.586104   5.706387
    14  C    4.291714   5.393979   5.297890   5.402337   6.304876
    15  C    3.786522   4.612380   4.904701   5.138290   5.770876
    16  H    2.239445   3.424667   1.084339   2.246458   3.422863
    17  H    2.348550   3.152083   2.307232   1.082771   2.346092
    18  H    3.140210   2.335874   3.435195   2.353568   1.082134
    19  H    3.458368   2.248718   3.345919   3.432934   2.242557
    20  H    3.424800   3.404811   2.179809   2.993801   2.981769
    21  H    2.992712   2.963540   2.180417   3.399754   3.388907
    22  H    2.716292   2.955722   3.848077   4.210195   4.375002
    23  H    2.709347   4.135496   3.225149   2.846774   4.209337
    24  H    4.648278   6.014375   5.363809   5.220774   6.450951
    25  H    5.376582   6.455374   6.355869   6.467686   7.379617
    26  H    4.652278   5.268117   5.767160   6.072248   6.555753
                    6          7          8          9         10
     6  C    0.000000
     7  C    1.512483   0.000000
     8  C    2.607681   3.740216   0.000000
     9  N    3.654760   4.822481   1.149424   0.000000
    10  C    3.858557   3.803366   3.333189   4.132302   0.000000
    11  C    4.472373   4.510079   3.343243   3.837078   1.392112
    12  C    4.938639   4.735101   4.579145   5.347652   1.400758
    13  C    6.227874   6.000824   5.551976   6.142267   2.429459
    14  C    6.624094   6.470704   5.558857   5.948717   2.810268
    15  C    5.866650   5.829698   4.581878   4.877318   2.425015
    16  H    3.344876   2.280136   4.739961   5.839703   2.894114
    17  H    3.432158   3.430118   4.354767   5.404353   3.179595
    18  H    2.296887   3.436122   3.064642   3.937281   4.403142
    19  H    1.084006   2.283778   2.851125   3.679695   4.809969
    20  H    2.172047   1.095107   4.677094   5.754047   4.744981
    21  H    2.178722   1.094259   3.986996   4.958847   4.039132
    22  H    4.122721   4.307282   2.786987   3.159336   2.149195
    23  H    4.975142   4.714371   5.015897   5.886613   2.154280
    24  H    7.085407   6.798771   6.528198   7.130392   3.407307
    25  H    7.699713   7.528413   6.537223   6.829135   3.895145
    26  H    6.515482   6.530881   5.010339   5.098484   3.403089
                   11         12         13         14         15
    11  C    0.000000
    12  C    2.401075   0.000000
    13  C    2.779534   1.393916   0.000000
    14  C    2.419911   2.412791   1.388275   0.000000
    15  C    1.396665   2.777631   2.404658   1.395990   0.000000
    16  H    3.937511   3.218588   4.397645   5.146843   4.955108
    17  H    4.525348   3.184710   4.525049   5.555424   5.552709
    18  H    5.281442   5.114655   6.425124   7.054548   6.557362
    19  H    5.254393   5.957558   7.214619   7.515608   6.646785
    20  H    5.554995   5.519362   6.815317   7.400027   6.849684
    21  H    4.452641   5.081212   6.211160   6.486750   5.714085
    22  H    1.083802   3.388446   3.863247   3.396287   2.145666
    23  H    3.385522   1.084267   2.147274   3.391041   3.861767
    24  H    3.864631   2.147342   1.085167   2.149576   3.391929
    25  H    3.402944   3.398740   2.152396   1.084890   2.154621
    26  H    2.152265   3.862014   3.389197   2.154611   1.084429
                   16         17         18         19         20
    16  H    0.000000
    17  H    2.673819   0.000000
    18  H    4.415732   2.829681   0.000000
    19  H    4.365659   4.408320   2.660976   0.000000
    20  H    2.698168   3.740741   3.758784   2.693258   0.000000
    21  H    2.691004   4.365273   4.361558   2.690728   1.779801
    22  H    4.278843   4.980596   5.197747   4.733608   5.397613
    23  H    3.019325   2.505105   4.877264   6.032200   5.327534
    24  H    4.995586   4.954390   7.109941   8.103431   7.523791
    25  H    6.142515   6.566857   8.106545   8.576960   8.452480
    26  H    5.855489   6.561973   7.325496   7.188293   7.582582
                   21         22         23         24         25
    21  H    0.000000
    22  H    4.100634   0.000000
    23  H    5.243700   4.288325   0.000000
    24  H    7.072493   4.948375   2.463810   0.000000
    25  H    7.499657   4.290091   4.289264   2.484709   0.000000
    26  H    6.283366   2.464990   4.946113   4.291311   2.482742
                   26
    26  H    0.000000
 Symmetry turned off by external request.
 Stoichiometry    C14H11N
 Framework group  C1[X(C14H11N)]
 Deg. of freedom    72
 Full point group                 C1      NOp   1
 Rotational constants (GHZ):      1.1443231      0.4926699      0.3953701
 Leave Link  202 at Sat Feb  1 10:32:54 2025, MaxMem=   134217728 cpu:         0.0
 (Enter /home/mkochman/programs/g09/l301.exe)
 Standard basis: STO-3G (5D, 7F)
 Ernie: Thresh=  0.10000D-02 Tol=  0.10000D-05 Strict=F.
    86 basis functions,   258 primitive gaussians,    86 cartesian basis functions
    51 alpha electrons       51 beta electrons
       nuclear repulsion energy       898.2803609550 Hartrees.
 IExCor=    0 DFT=F Ex=HF Corr=None ExCW=0 ScaHFX=  1.000000
 ScaDFX=  1.000000  1.000000  1.000000  1.000000 ScalE2=  1.000000  1.000000
 IRadAn=      0 IRanWt=     -1 IRanGd=            0 ICorTp=0 IEmpDi=  4
 NAtoms=   26 NActive=   26 NUniq=   26 SFac= 1.00D+00 NAtFMM=   60 NAOKFM=F Big=F
 Integral buffers will be    131072 words long.
 Raffenetti 1 integral format.
 Two-electron integral symmetry is turned off.
 Leave Link  301 at Sat Feb  1 10:32:54 2025, MaxMem=   134217728 cpu:         0.0
 (Enter /home/mkochman/programs/g09/l402.exe)
 External calculation of energy and first derivatives.
 Running external command "bash run_external.bash R"
         input file       "/home/mkochman/systems/Z_MRSF_fixed/C_opt_QC/cycle_05/Gau-1533939.EIn"
         output file      "/home/mkochman/systems/Z_MRSF_fixed/C_opt_QC/cycle_05/Gau-1533939.EOu"
         message file     "/home/mkochman/systems/Z_MRSF_fixed/C_opt_QC/cycle_05/Gau-1533939.EMs"
         fchk file        "/home/mkochman/systems/Z_MRSF_fixed/C_opt_QC/cycle_05/Gau-1533939.EFC"
         mat. el file     "/home/mkochman/systems/Z_MRSF_fixed/C_opt_QC/cycle_05/Gau-1533939.EUF"
 Recovered energy= -594.851558510     dipole=      0.000000000000      0.000000000000      0.000000000000
 Energy=    -594.851559     NIter=   0.
 Dipole moment=       0.000000       0.000000       0.000000
 Leave Link  402 at Sat Feb  1 10:37:05 2025, MaxMem=   134217728 cpu:         0.0
 (Enter /home/mkochman/programs/g09/l716.exe)
 Dipole        = 0.00000000D+00 0.00000000D+00 0.00000000D+00
 -------------------------------------------------------------------
 Center     Atomic                   Forces (Hartrees/Bohr)
 Number     Number              X              Y              Z
 -------------------------------------------------------------------
      1        6          -0.001127500    0.000883500    0.000830030
      2        6          -0.000081130    0.000051730   -0.000143000
      3        6           0.001132640   -0.000017400   -0.000596180
      4        6           0.000116600   -0.000405860    0.000016900
      5        6          -0.000074390    0.000179290   -0.000417580
      6        6           0.000234700   -0.000338660    0.000301240
      7        6          -0.000122080    0.000295780    0.000027360
      8        6           0.000045890   -0.000147850    0.000012830
      9        7           0.000014750    0.000046070    0.000034490
     10        6           0.001606430   -0.000336420   -0.000137340
     11        6          -0.002111850    0.001635300    0.000325120
     12        6          -0.000156070    0.000891700   -0.000151890
     13        6           0.000806840   -0.001397610   -0.000063930
     14        6          -0.000445080    0.000975160    0.000085460
     15        6           0.000506900   -0.002046160   -0.000107880
     16        1          -0.000171420    0.000025520    0.000052600
     17        1          -0.000074340    0.000048340    0.000020240
     18        1          -0.000051990   -0.000058500    0.000026090
     19        1           0.000003480    0.000024120   -0.000055040
     20        1           0.000050300   -0.000058610    0.000018690
     21        1          -0.000001940   -0.000005140    0.000048530
     22        1           0.000048740   -0.000023660   -0.000046610
     23        1           0.000019860   -0.000356250   -0.000037650
     24        1           0.000187740    0.000036820   -0.000006650
     25        1          -0.000303070   -0.000226270   -0.000034850
     26        1          -0.000069520    0.000320570    0.000062850
 -------------------------------------------------------------------
 Cartesian Forces:  Max     0.002111850 RMS     0.000562648
 Leave Link  716 at Sat Feb  1 10:37:05 2025, MaxMem=   134217728 cpu:         0.0
 (Enter /home/mkochman/programs/g09/l103.exe)

 GradGradGradGradGradGradGradGradGradGradGradGradGradGradGradGradGradGrad
 Berny optimization.
 Search for a local minimum.
 Step number   4 out of a maximum of   88
 All quantities printed in internal units (Hartrees-Bohrs-Radians)
 Update second derivatives using D2CorN and points    1    2    4
 ITU=  0 -1  1  0
     Eigenvalues ---   -0.01311   0.00190   0.00293   0.00712   0.00957
     Eigenvalues ---    0.01387   0.01657   0.02012   0.02262   0.02758
     Eigenvalues ---    0.02976   0.03178   0.04433   0.04850   0.05375
     Eigenvalues ---    0.05833   0.06867   0.07025   0.07136   0.07151
     Eigenvalues ---    0.07245   0.07828   0.08217   0.09208   0.09261
     Eigenvalues ---    0.09940   0.11837   0.12637   0.12858   0.14038
     Eigenvalues ---    0.15030   0.17271   0.17699   0.19011   0.21012
     Eigenvalues ---    0.23341   0.25694   0.28680   0.30439   0.31606
     Eigenvalues ---    0.32608   0.34662   0.36404   0.38061   0.41940
     Eigenvalues ---    0.45973   0.47140   0.51827   0.58398   0.62284
     Eigenvalues ---    0.67510   0.69266   0.72968   0.77315   0.83723
     Eigenvalues ---    0.92312   0.97394   0.99698   1.05871   1.09373
     Eigenvalues ---    1.16749   1.21656   1.24849   1.25669   1.27972
     Eigenvalues ---    1.32784   1.36272   1.48225   1.54425   1.58989
     Eigenvalues ---    1.68557   3.00538
 Eigenvalue     1 is  -1.31D-02 should be greater than     0.000000 Eigenvector:
                          Z26       Z23       Z24       Z22       Z15
   1                    0.40992  -0.38183  -0.37912   0.34394   0.22026
                          Z13       Z12       Z11       Z17       Z9
   1                   -0.21019  -0.20783   0.20086   0.17272  -0.13767
 RFO step:  Lambda=-1.31425398D-02 EMin=-1.31138789D-02
 I=     1 Eig=   -1.31D-02 Dot1=  1.29D-04
 I=     1 Stepn=  2.10D-01 RXN=   2.10D-01 EDone=F
 Mixed    1 eigenvectors in step.  Raw Step.Grad=  1.29D-04.
 RFO eigenvector is Hessian eigenvector with negative curvature.
 Taking step of  2.10D-01 in eigenvector direction(s).  Step.Grad= -2.18D-05.
 Quartic linear search produced a step of  0.03126.
 Maximum step size (   0.084) exceeded in Quadratic search.
    -- Step size scaled by   0.400
 TrRot= -0.000892 -0.000809  0.000183  0.821966  0.000505 -0.821918
 Variable       Old X    -DE/DX   Delta X   Delta X   Delta X     New X
                                 (Linear)    (Quad)   (Total)
    X1       -0.35618  -0.00113   0.00003   0.00119   0.00084  -0.35534
    Y1        1.49047   0.00088   0.00002   0.00219   0.00200   1.49247
    Z1        1.68932   0.00083   0.00001   0.00235   0.00211   1.69142
    X2       -0.57506  -0.00008  -0.00008  -0.00224  -0.00329  -0.57835
    Y2        4.10234   0.00005  -0.00005  -0.00136  -0.00212   4.10022
    Z2        0.34106  -0.00014  -0.00011  -0.00306  -0.00430   0.33676
    X3       -2.12389   0.00113   0.00017   0.00723   0.00778  -2.11611
    Y3        1.77550  -0.00002   0.00010   0.00532   0.00597   1.78147
    Z3        3.93907  -0.00060   0.00008   0.00457   0.00490   3.94397
    X4       -3.16443   0.00012   0.00002   0.00182   0.00137  -3.16305
    Y4        1.11687  -0.00041  -0.00005  -0.00108  -0.00157   1.11530
    Z4        1.37572   0.00002   0.00017   0.00801   0.00904   1.38475
    X5       -3.39515  -0.00007  -0.00010  -0.00233  -0.00349  -3.39863
    Y5        3.67954   0.00018  -0.00011  -0.00435  -0.00542   3.67412
    Z5        0.02562  -0.00042   0.00005   0.00244   0.00248   0.02810
    X6       -2.48023   0.00023  -0.00002  -0.00038  -0.00090  -2.48113
    Y6        5.58810  -0.00034  -0.00002   0.00031   0.00007   5.58817
    Z6        1.90558   0.00030  -0.00007  -0.00284  -0.00395   1.90164
    X7       -2.58198  -0.00012   0.00013   0.00625   0.00684  -2.57514
    Y7        4.52797   0.00030   0.00012   0.00622   0.00709   4.53507
    Z7        4.55793   0.00003  -0.00002  -0.00016  -0.00078   4.55715
    X8        1.15147   0.00005  -0.00020  -0.00530  -0.00712   1.14435
    Y8        5.21442  -0.00015  -0.00009  -0.00396  -0.00533   5.20909
    Z8       -1.40416   0.00001  -0.00025  -0.00779  -0.01018  -1.41434
    X9        2.53438   0.00001  -0.00030  -0.00815  -0.01060   2.52378
    Y9        6.11935   0.00005  -0.00011  -0.00552  -0.00737   6.11199
    Z9       -2.81365   0.00003  -0.00036  -0.01158  -0.01488  -2.82853
   X10        1.76985   0.00161   0.00004   0.00142   0.00112   1.77096
   Y10       -0.32489  -0.00034   0.00001   0.00231   0.00215  -0.32273
   Z10        1.52990  -0.00014  -0.00003   0.00093   0.00059   1.53050
   X11        4.26225  -0.00211   0.00014  -0.00485  -0.00512   4.25713
   Y11        0.51285   0.00164   0.00003   0.00297   0.00294   0.51578
   Z11        1.44767   0.00033   0.00034   0.01689   0.01576   1.46343
   X12        1.30923  -0.00016   0.00000  -0.00020  -0.00044   1.30879
   Y12       -2.93148   0.00089  -0.00001   0.00201   0.00180  -2.92968
   Z12        1.51121  -0.00015  -0.00036  -0.01748  -0.01702   1.49420
   X13        3.30320   0.00081  -0.00013   0.00324   0.00293   3.30613
   Y13       -4.65141  -0.00140   0.00000  -0.00315  -0.00328  -4.65470
   Z13        1.44389  -0.00006  -0.00033  -0.01767  -0.01723   1.42666
   X14        5.78299  -0.00045  -0.00004  -0.00219  -0.00247   5.78052
   Y14       -3.79902   0.00098   0.00002  -0.00203  -0.00203  -3.80105
   Z14        1.36277   0.00009   0.00004   0.00063   0.00027   1.36304
   X15        6.26378   0.00051   0.00002  -0.00122  -0.00156   6.26222
   Y15       -1.20517  -0.00205   0.00001  -0.00226  -0.00225  -1.20742
   Z15        1.35674  -0.00011   0.00036   0.01852   0.01736   1.37411
   X16       -2.04284  -0.00017   0.00025   0.01006   0.01126  -2.03158
   Y16        0.33573   0.00003   0.00017   0.00858   0.00985   0.34557
   Z16        5.39486   0.00005   0.00014   0.00768   0.00858   5.40344
   X17       -4.20202  -0.00007   0.00000   0.00183   0.00129  -4.20073
   Y17       -0.58699   0.00005  -0.00008  -0.00281  -0.00355  -0.59054
   Z17        0.92080   0.00002   0.00033   0.01452   0.01670   0.93750
   X18       -4.52852  -0.00005  -0.00022  -0.00570  -0.00755  -4.53608
   Y18        4.10552  -0.00006  -0.00021  -0.00965  -0.01148   4.09404
   Z18       -1.62234   0.00003   0.00011   0.00344   0.00377  -1.61857
   X19       -2.70569   0.00000  -0.00009  -0.00282  -0.00364  -2.70932
   Y19        7.58643   0.00002  -0.00004  -0.00078  -0.00120   7.58523
   Z19        1.51557  -0.00006  -0.00016  -0.00710  -0.00895   1.50662
   X20       -4.42660   0.00005   0.00017   0.00800   0.00892  -4.41767
   Y20        4.84275  -0.00006   0.00010   0.00582   0.00692   4.84967
   Z20        5.44163   0.00002   0.00006   0.00323   0.00320   5.44483
   X21       -1.11468   0.00000   0.00017   0.00814   0.00915  -1.10553
   Y21        5.32067  -0.00001   0.00021   0.00993   0.01142   5.33209
   Z21        5.78050   0.00005  -0.00012  -0.00468  -0.00621   5.77429
   X22        4.66655   0.00005   0.00023  -0.00278  -0.00305   4.66350
   Y22        2.52063  -0.00002   0.00002   0.00303   0.00300   2.52363
   Z22        1.44631  -0.00005   0.00062   0.02892   0.02719   1.47349
   X23       -0.62028   0.00002   0.00000   0.00002  -0.00019  -0.62047
   Y23       -3.62038  -0.00036  -0.00003  -0.00049  -0.00079  -3.62117
   Z23        1.53733  -0.00004  -0.00063  -0.03211  -0.03100   1.50633
   X24        2.90279   0.00019  -0.00018   0.00402   0.00374   2.90654
   Y24       -6.66259   0.00004   0.00001  -0.00344  -0.00359  -6.66618
   Z24        1.43464  -0.00001  -0.00059  -0.03188  -0.03082   1.40382
   X25        7.33939  -0.00030  -0.00007  -0.00396  -0.00424   7.33515
   Y25       -5.13167  -0.00023  -0.00002  -0.00331  -0.00332  -5.13498
   Z25        1.29371  -0.00003   0.00005   0.00109   0.00070   1.29441
   X26        8.19295  -0.00007   0.00004  -0.00121  -0.00158   8.19136
   Y26       -0.51828   0.00032   0.00001   0.00002   0.00009  -0.51819
   Z26        1.27909   0.00006   0.00065   0.03447   0.03268   1.31177
         Item               Value     Threshold  Converged?
 Maximum Force            0.002112     0.000450     NO 
 RMS     Force            0.000563     0.000300     NO 
 Maximum Displacement     0.032676     0.001800     NO 
 RMS     Displacement     0.009657     0.001200     NO 
 Predicted change in Energy=-9.599471D-05
 GradGradGradGradGradGradGradGradGradGradGradGradGradGradGradGradGradGrad

 Leave Link  103 at Sat Feb  1 10:37:05 2025, MaxMem=   134217728 cpu:         0.0
 (Enter /home/mkochman/programs/g09/l202.exe)
                          Input orientation:                          
 ---------------------------------------------------------------------
 Center     Atomic      Atomic             Coordinates (Angstroms)
 Number     Number       Type             X           Y           Z
 ---------------------------------------------------------------------
      1          6           0       -0.188039    0.789783    0.895063
      2          6           0       -0.306051    2.169745    0.178206
      3          6           0       -1.119798    0.942714    2.087058
      4          6           0       -1.673815    0.590191    0.732781
      5          6           0       -1.798480    1.944260    0.014871
      6          6           0       -1.312957    2.957131    1.006303
      7          6           0       -1.362704    2.399853    2.411541
      8          6           0        0.605565    2.756534   -0.748435
      9          7           0        1.335525    3.234324   -1.496794
     10          6           0        0.937152   -0.170783    0.809904
     11          6           0        2.252776    0.272941    0.774414
     12          6           0        0.692583   -1.550320    0.790695
     13          6           0        1.749526   -2.463159    0.754954
     14          6           0        3.058919   -2.011430    0.721288
     15          6           0        3.313823   -0.638940    0.727146
     16          1           0       -1.075064    0.182870    2.859377
     17          1           0       -2.222928   -0.312502    0.496104
     18          1           0       -2.400388    2.166473   -0.856509
     19          1           0       -1.433711    4.013931    0.797269
     20          1           0       -2.337732    2.566333    2.881282
     21          1           0       -0.585022    2.821622    3.055624
     22          1           0        2.467818    1.335448    0.779739
     23          1           0       -0.328336   -1.916243    0.797113
     24          1           0        1.538074   -3.527591    0.742871
     25          1           0        3.881596   -2.717317    0.684974
     26          1           0        4.334683   -0.274214    0.694157
 ---------------------------------------------------------------------
                    Distance matrix (angstroms):
                    1          2          3          4          5
     1  C    0.000000
     2  C    1.559521   0.000000
     3  C    1.520662   2.410706   0.000000
     4  C    1.507880   2.161788   1.505083   0.000000
     5  C    2.168196   1.518179   2.399513   1.537673   0.000000
     6  C    2.444425   1.523017   2.294170   2.409863   1.498192
     7  C    2.504370   2.481381   1.512464   2.487952   2.478203
     8  C    2.683096   1.426194   3.782439   3.476006   2.649879
     9  N    3.744064   2.575602   4.911627   4.584602   3.710981
    10  C    1.481889   2.724457   2.664966   2.720695   3.548121
    11  C    2.497851   3.240512   3.680473   3.939606   4.447795
    12  C    2.502493   3.900166   3.343726   3.191392   4.361122
    13  C    3.788854   5.101159   4.648386   4.587232   5.706260
    14  C    4.291822   5.394459   5.296600   5.400680   6.304033
    15  C    3.785827   4.614491   4.899794   5.136860   5.771992
    16  H    2.239125   3.424577   1.084362   2.246514   3.423016
    17  H    2.348398   3.152305   2.307292   1.082772   2.346213
    18  H    3.139709   2.336000   3.435416   2.353384   1.082117
    19  H    3.457802   2.248528   3.345814   3.432755   2.242486
    20  H    3.423796   3.404649   2.179517   2.993657   2.982295
    21  H    2.992321   2.963495   2.180458   3.400052   3.389458
    22  H    2.713785   2.958419   3.838530   4.208414   4.376868
    23  H    2.711430   4.132655   3.234811   2.845463   4.204368
    24  H    4.652134   6.014922   5.371662   5.222304   6.450095
    25  H    5.376413   6.455739   6.354180   6.465639   7.378523
    26  H    4.650534   5.270251   5.759552   6.070481   6.557342
                    6          7          8          9         10
     6  C    0.000000
     7  C    1.512523   0.000000
     8  C    2.607694   3.739887   0.000000
     9  N    3.654694   4.822019   1.149420   0.000000
    10  C    3.858161   3.802992   3.332800   4.132107   0.000000
    11  C    4.469127   4.502847   3.346731   3.843114   1.388890
    12  C    4.938198   4.738694   4.574439   5.342172   1.401180
    13  C    6.230692   6.006592   5.551037   6.140283   2.432685
    14  C    6.624284   6.470482   5.559903   5.950455   2.810291
    15  C    5.866578   5.825921   4.587073   4.884848   2.423754
    16  H    3.344697   2.279980   4.739680   5.839395   2.893859
    17  H    3.432033   3.430124   4.355254   5.405017   3.178783
    18  H    2.297328   3.436772   3.065225   3.937933   4.402144
    19  H    1.084022   2.283892   2.851122   3.679563   4.809676
    20  H    2.172196   1.095013   4.676968   5.753832   4.744184
    21  H    2.178984   1.094313   3.986553   4.958159   4.039153
    22  H    4.120127   4.297515   2.796925   3.173393   2.147692
    23  H    4.976245   4.722815   5.009565   5.878672   2.155981
    24  H    7.088681   6.806877   6.525626   7.126052   3.410830
    25  H    7.699740   7.527892   6.538355   6.831150   3.894893
    26  H    6.514204   6.523823   5.017252   5.109310   3.401075
                   11         12         13         14         15
    11  C    0.000000
    12  C    2.399739   0.000000
    13  C    2.782064   1.397025   0.000000
    14  C    2.423024   2.411843   1.385533   0.000000
    15  C    1.399851   2.775887   2.403242   1.395973   0.000000
    16  H    3.928065   3.226139   4.405493   5.145502   4.948142
    17  H    4.522403   3.181067   4.524679   5.552925   5.551176
    18  H    5.281790   5.108259   6.422779   7.053252   6.559765
    19  H    5.252210   5.956683   7.217166   7.516281   6.647797
    20  H    5.547189   5.522699   6.820758   7.399010   6.845009
    21  H    4.444411   5.086851   6.218689   6.487359   5.709491
    22  H    1.084063   3.388103   3.866002   3.399178   2.148650
    23  H    3.384550   1.084535   2.149048   3.389441   3.860275
    24  H    3.867278   2.150986   1.085299   2.147599   3.390846
    25  H    3.406273   3.397478   2.148305   1.084616   2.154947
    26  H    2.154102   3.860396   3.387951   2.155511   1.084559
                   16         17         18         19         20
    16  H    0.000000
    17  H    2.673582   0.000000
    18  H    4.415764   2.829554   0.000000
    19  H    4.365541   4.408128   2.661306   0.000000
    20  H    2.697352   3.740314   3.759641   2.693679   0.000000
    21  H    2.691034   4.365388   4.362289   2.691105   1.779765
    22  H    4.266772   4.979889   5.202629   4.732495   5.387474
    23  H    3.035920   2.500414   4.867899   6.032315   5.336190
    24  H    5.007555   4.954072   7.105763   8.106111   7.531971
    25  H    6.140651   6.563842   8.104992   8.577576   8.451081
    26  H    5.844866   6.560713   7.329577   7.188406   7.574520
                   21         22         23         24         25
    21  H    0.000000
    22  H    4.087566   0.000000
    23  H    5.254914   4.288622   0.000000
    24  H    7.082998   4.951256   2.466348   0.000000
    25  H    7.500033   4.293326   4.286937   2.480321   0.000000
    26  H    6.274091   2.466479   4.944755   4.290438   2.484779
                   26
    26  H    0.000000
 Symmetry turned off by external request.
 Stoichiometry    C14H11N
 Framework group  C1[X(C14H11N)]
 Deg. of freedom    72
 Full point group                 C1      NOp   1
 Rotational constants (GHZ):      1.1446688      0.4922412      0.3956491
 Leave Link  202 at Sat Feb  1 10:37:05 2025, MaxMem=   134217728 cpu:         0.0
 (Enter /home/mkochman/programs/g09/l301.exe)
 Standard basis: STO-3G (5D, 7F)
 Ernie: Thresh=  0.10000D-02 Tol=  0.10000D-05 Strict=F.
    86 basis functions,   258 primitive gaussians,    86 cartesian basis functions
    51 alpha electrons       51 beta electrons
       nuclear repulsion energy       898.2940288079 Hartrees.
 IExCor=    0 DFT=F Ex=HF Corr=None ExCW=0 ScaHFX=  1.000000
 ScaDFX=  1.000000  1.000000  1.000000  1.000000 ScalE2=  1.000000  1.000000
 IRadAn=      0 IRanWt=     -1 IRanGd=            0 ICorTp=0 IEmpDi=  4
 NAtoms=   26 NActive=   26 NUniq=   26 SFac= 1.00D+00 NAtFMM=   60 NAOKFM=F Big=F
 Integral buffers will be    131072 words long.
 Raffenetti 1 integral format.
 Two-electron integral symmetry is turned off.
 Leave Link  301 at Sat Feb  1 10:37:06 2025, MaxMem=   134217728 cpu:         0.0
 (Enter /home/mkochman/programs/g09/l402.exe)
 External calculation of energy and first derivatives.
 Running external command "bash run_external.bash R"
         input file       "/home/mkochman/systems/Z_MRSF_fixed/C_opt_QC/cycle_05/Gau-1533939.EIn"
         output file      "/home/mkochman/systems/Z_MRSF_fixed/C_opt_QC/cycle_05/Gau-1533939.EOu"
         message file     "/home/mkochman/systems/Z_MRSF_fixed/C_opt_QC/cycle_05/Gau-1533939.EMs"
         fchk file        "/home/mkochman/systems/Z_MRSF_fixed/C_opt_QC/cycle_05/Gau-1533939.EFC"
         mat. el file     "/home/mkochman/systems/Z_MRSF_fixed/C_opt_QC/cycle_05/Gau-1533939.EUF"
 Recovered energy= -594.851492490     dipole=      0.000000000000      0.000000000000      0.000000000000
 Energy=    -594.851492     NIter=   0.
 Dipole moment=       0.000000       0.000000       0.000000
 Leave Link  402 at Sat Feb  1 10:43:30 2025, MaxMem=   134217728 cpu:         0.0
 (Enter /home/mkochman/programs/g09/l716.exe)
 Dipole        = 0.00000000D+00 0.00000000D+00 0.00000000D+00
 -------------------------------------------------------------------
 Center     Atomic                   Forces (Hartrees/Bohr)
 Number     Number              X              Y              Z
 -------------------------------------------------------------------
      1        6           0.000217770   -0.000140260    0.000232990
      2        6          -0.000020490    0.000242830   -0.000174320
      3        6           0.000396330    0.000183030   -0.000091860
      4        6          -0.000228920   -0.000255980    0.000232690
      5        6          -0.000087690    0.000057820   -0.000199620
      6        6           0.000195190   -0.000199640    0.000208730
      7        6          -0.000160820    0.000229040   -0.000021900
      8        6           0.000016320   -0.000149280    0.000049570
      9        7           0.000041960    0.000030150    0.000021420
     10        6          -0.008120100   -0.003064340   -0.000300710
     11        6           0.013676790   -0.001960110   -0.000078650
     12        6           0.006618890   -0.005653090   -0.000287530
     13        6          -0.014356140    0.002859560    0.000351940
     14        6           0.007678540    0.003556170   -0.000042010
     15        6          -0.005920540    0.004224750    0.000167410
     16        1          -0.000090040    0.000026520   -0.000004370
     17        1          -0.000012330    0.000045290    0.000014660
     18        1          -0.000037110   -0.000013120    0.000015900
     19        1           0.000010310    0.000016420   -0.000033770
     20        1          -0.000010920   -0.000005290    0.000041670
     21        1          -0.000025930    0.000003160    0.000004850
     22        1           0.000168990   -0.000226500   -0.000005900
     23        1           0.000167720   -0.000160620    0.000031910
     24        1          -0.000109250    0.000207280   -0.000054670
     25        1           0.000099250   -0.000081970   -0.000024000
     26        1          -0.000122740    0.000226440    0.000006410
 -------------------------------------------------------------------
 Cartesian Forces:  Max     0.014356140 RMS     0.002957523
 Leave Link  716 at Sat Feb  1 10:43:30 2025, MaxMem=   134217728 cpu:         0.0
 (Enter /home/mkochman/programs/g09/l103.exe)

 GradGradGradGradGradGradGradGradGradGradGradGradGradGradGradGradGradGrad
 Berny optimization.
 Search for a local minimum.
 Step number   5 out of a maximum of   88
 All quantities printed in internal units (Hartrees-Bohrs-Radians)
 Update second derivatives using D2CorN and points    1    2    5    4
 ITU=  0  0 -1  1  0
 Energy rises -- skip Quadratic search.
 Quartic linear search produced a step of -0.79123.
 TrRot=  0.000000  0.000000  0.000000  0.000000  0.000000  0.000000
 Variable       Old X    -DE/DX   Delta X   Delta X   Delta X     New X
                                 (Linear)    (Quad)   (Total)
    X1       -0.35534   0.00022  -0.00066   0.00000  -0.00066  -0.35601
    Y1        1.49247  -0.00014  -0.00159   0.00000  -0.00159   1.49089
    Z1        1.69142   0.00023  -0.00167   0.00000  -0.00167   1.68976
    X2       -0.57835  -0.00002   0.00261   0.00000   0.00261  -0.57575
    Y2        4.10022   0.00024   0.00167   0.00000   0.00167   4.10190
    Z2        0.33676  -0.00017   0.00340   0.00000   0.00340   0.34016
    X3       -2.11611   0.00040  -0.00616   0.00000  -0.00616  -2.12227
    Y3        1.78147   0.00018  -0.00473   0.00000  -0.00473   1.77675
    Z3        3.94397  -0.00009  -0.00387   0.00000  -0.00387   3.94009
    X4       -3.16305  -0.00023  -0.00109   0.00000  -0.00109  -3.16414
    Y4        1.11530  -0.00026   0.00125   0.00000   0.00125   1.11654
    Z4        1.38475   0.00023  -0.00715   0.00000  -0.00715   1.37760
    X5       -3.39863  -0.00009   0.00276   0.00000   0.00276  -3.39588
    Y5        3.67412   0.00006   0.00429   0.00000   0.00429   3.67841
    Z5        0.02810  -0.00020  -0.00197   0.00000  -0.00197   0.02614
    X6       -2.48113   0.00020   0.00071   0.00000   0.00071  -2.48041
    Y6        5.58817  -0.00020  -0.00005   0.00000  -0.00005   5.58811
    Z6        1.90164   0.00021   0.00312   0.00000   0.00312   1.90476
    X7       -2.57514  -0.00016  -0.00541   0.00000  -0.00541  -2.58055
    Y7        4.53507   0.00023  -0.00561   0.00000  -0.00561   4.52945
    Z7        4.55715  -0.00002   0.00062   0.00000   0.00062   4.55777
    X8        1.14435   0.00002   0.00563   0.00000   0.00563   1.14998
    Y8        5.20909  -0.00015   0.00422   0.00000   0.00422   5.21331
    Z8       -1.41434   0.00005   0.00805   0.00000   0.00805  -1.40628
    X9        2.52378   0.00004   0.00839   0.00000   0.00839   2.53216
    Y9        6.11199   0.00003   0.00583   0.00000   0.00583   6.11782
    Z9       -2.82853   0.00002   0.01177   0.00000   0.01177  -2.81676
   X10        1.77096  -0.00812  -0.00088   0.00000  -0.00088   1.77008
   Y10       -0.32273  -0.00306  -0.00170   0.00000  -0.00170  -0.32444
   Z10        1.53050  -0.00030  -0.00047   0.00000  -0.00047   1.53003
   X11        4.25713   0.01368   0.00405   0.00000   0.00405   4.26118
   Y11        0.51578  -0.00196  -0.00232   0.00000  -0.00232   0.51346
   Z11        1.46343  -0.00008  -0.01247   0.00000  -0.01247   1.45096
   X12        1.30879   0.00662   0.00035   0.00000   0.00035   1.30914
   Y12       -2.92968  -0.00565  -0.00143   0.00000  -0.00143  -2.93111
   Z12        1.49420  -0.00029   0.01346   0.00000   0.01346   1.50766
   X13        3.30613  -0.01436  -0.00232   0.00000  -0.00232   3.30381
   Y13       -4.65470   0.00286   0.00260   0.00000   0.00260  -4.65210
   Z13        1.42666   0.00035   0.01363   0.00000   0.01363   1.44029
   X14        5.78052   0.00768   0.00195   0.00000   0.00195   5.78247
   Y14       -3.80105   0.00356   0.00161   0.00000   0.00161  -3.79944
   Z14        1.36304  -0.00004  -0.00021   0.00000  -0.00021   1.36283
   X15        6.26222  -0.00592   0.00124   0.00000   0.00124   6.26346
   Y15       -1.20742   0.00422   0.00178   0.00000   0.00178  -1.20564
   Z15        1.37411   0.00017  -0.01374   0.00000  -0.01374   1.36037
   X16       -2.03158  -0.00009  -0.00891   0.00000  -0.00891  -2.04049
   Y16        0.34557   0.00003  -0.00779   0.00000  -0.00779   0.33778
   Z16        5.40344   0.00000  -0.00679   0.00000  -0.00679   5.39665
   X17       -4.20073  -0.00001  -0.00102   0.00000  -0.00102  -4.20175
   Y17       -0.59054   0.00005   0.00281   0.00000   0.00281  -0.58773
   Z17        0.93750   0.00001  -0.01321   0.00000  -0.01321   0.92429
   X18       -4.53608  -0.00004   0.00598   0.00000   0.00598  -4.53010
   Y18        4.09404  -0.00001   0.00908   0.00000   0.00908   4.10312
   Z18       -1.61857   0.00002  -0.00299   0.00000  -0.00299  -1.62155
   X19       -2.70932   0.00001   0.00288   0.00000   0.00288  -2.70644
   Y19        7.58523   0.00002   0.00095   0.00000   0.00095   7.58618
   Z19        1.50662  -0.00003   0.00709   0.00000   0.00709   1.51370
   X20       -4.41767  -0.00001  -0.00706   0.00000  -0.00706  -4.42473
   Y20        4.84967  -0.00001  -0.00547   0.00000  -0.00547   4.84419
   Z20        5.44483   0.00004  -0.00253   0.00000  -0.00253   5.44230
   X21       -1.10553  -0.00003  -0.00724   0.00000  -0.00724  -1.11277
   Y21        5.33209   0.00000  -0.00904   0.00000  -0.00904   5.32306
   Z21        5.77429   0.00000   0.00492   0.00000   0.00492   5.77921
   X22        4.66350   0.00017   0.00242   0.00000   0.00242   4.66592
   Y22        2.52363  -0.00023  -0.00237   0.00000  -0.00237   2.52126
   Z22        1.47349  -0.00001  -0.02151   0.00000  -0.02151   1.45198
   X23       -0.62047   0.00017   0.00015   0.00000   0.00015  -0.62032
   Y23       -3.62117  -0.00016   0.00063   0.00000   0.00063  -3.62055
   Z23        1.50633   0.00003   0.02453   0.00000   0.02453   1.53086
   X24        2.90654  -0.00011  -0.00296   0.00000  -0.00296   2.90358
   Y24       -6.66618   0.00021   0.00284   0.00000   0.00284  -6.66334
   Z24        1.40382  -0.00005   0.02438   0.00000   0.02438   1.42821
   X25        7.33515   0.00010   0.00335   0.00000   0.00335   7.33851
   Y25       -5.13498  -0.00008   0.00263   0.00000   0.00263  -5.13236
   Z25        1.29441  -0.00002  -0.00055   0.00000  -0.00055   1.29386
   X26        8.19136  -0.00012   0.00125   0.00000   0.00125   8.19262
   Y26       -0.51819   0.00023  -0.00007   0.00000  -0.00007  -0.51826
   Z26        1.31177   0.00001  -0.02585   0.00000  -0.02585   1.28591
         Item               Value     Threshold  Converged?
 Maximum Force            0.014356     0.000450     NO 
 RMS     Force            0.002958     0.000300     NO 
 Maximum Displacement     0.025855     0.001800     NO 
 RMS     Displacement     0.007641     0.001200     NO 
 Predicted change in Energy=-4.625319D-06
 GradGradGradGradGradGradGradGradGradGradGradGradGradGradGradGradGradGrad

 Leave Link  103 at Sat Feb  1 10:43:30 2025, MaxMem=   134217728 cpu:         0.0
 (Enter /home/mkochman/programs/g09/l202.exe)
                          Input orientation:                          
 ---------------------------------------------------------------------
 Center     Atomic      Atomic             Coordinates (Angstroms)
 Number     Number       Type             X           Y           Z
 ---------------------------------------------------------------------
      1          6           0       -0.188391    0.788944    0.894180
      2          6           0       -0.304671    2.170631    0.180005
      3          6           0       -1.123055    0.940214    2.085008
      4          6           0       -1.674390    0.590850    0.728997
      5          6           0       -1.797020    1.946529    0.013831
      6          6           0       -1.312579    2.957103    1.007956
      7          6           0       -1.365567    2.396884    2.411869
      8          6           0        0.608544    2.758766   -0.744174
      9          7           0        1.339963    3.237409   -1.490565
     10          6           0        0.936685   -0.171684    0.809655
     11          6           0        2.254919    0.271711    0.767817
     12          6           0        0.692767   -1.551075    0.797819
     13          6           0        1.748300   -2.461784    0.762169
     14          6           0        3.059954   -2.010579    0.721177
     15          6           0        3.314478   -0.637997    0.719876
     16          1           0       -1.079780    0.178747    2.855785
     17          1           0       -2.223469   -0.311015    0.489113
     18          1           0       -2.397225    2.171279   -0.858090
     19          1           0       -1.432189    4.014432    0.801018
     20          1           0       -2.341468    2.563437    2.879941
     21          1           0       -0.588853    2.816840    3.058225
     22          1           0        2.469097    1.334193    0.768357
     23          1           0       -0.328258   -1.915910    0.810095
     24          1           0        1.536506   -3.526088    0.755774
     25          1           0        3.883370   -2.715927    0.684680
     26          1           0        4.335346   -0.274253    0.680475
 ---------------------------------------------------------------------
                    Distance matrix (angstroms):
                    1          2          3          4          5
     1  C    0.000000
     2  C    1.559688   0.000000
     3  C    1.521365   2.410957   0.000000
     4  C    1.508217   2.161766   1.504923   0.000000
     5  C    2.168572   1.518203   2.399308   1.537650   0.000000
     6  C    2.444925   1.523128   2.294298   2.409955   1.498074
     7  C    2.504914   2.481513   1.512460   2.487808   2.477813
     8  C    2.683190   1.426174   3.782835   3.475900   2.649724
     9  N    3.744043   2.575586   4.912055   4.584436   3.710827
    10  C    1.481805   2.724677   2.665591   2.721337   3.548705
    11  C    2.500653   3.240822   3.686815   3.942440   4.448789
    12  C    2.502282   3.902265   3.340747   3.193119   4.364277
    13  C    3.786216   5.100282   4.644155   4.586336   5.706359
    14  C    4.291737   5.394079   5.297620   5.401991   6.304700
    15  C    3.786375   4.612818   4.903676   5.137991   5.771108
    16  H    2.239376   3.424644   1.084343   2.246467   3.422892
    17  H    2.348516   3.152126   2.307242   1.082770   2.346115
    18  H    3.140103   2.335899   3.435238   2.353528   1.082130
    19  H    3.458249   2.248679   3.345895   3.432895   2.242540
    20  H    3.424590   3.404775   2.179748   2.993770   2.981877
    21  H    2.992628   2.963528   2.180424   3.399813   3.389018
    22  H    2.715764   2.956278   3.846082   4.209821   4.375388
    23  H    2.709773   4.134899   3.227158   2.846488   4.208294
    24  H    4.649078   6.014487   5.365443   5.221087   6.450769
    25  H    5.376546   6.455450   6.355516   6.467259   7.379388
    26  H    4.651909   5.268557   5.765569   6.071877   6.556081
                    6          7          8          9         10
     6  C    0.000000
     7  C    1.512490   0.000000
     8  C    2.607683   3.740144   0.000000
     9  N    3.654744   4.822381   1.149423   0.000000
    10  C    3.858474   3.803287   3.333106   4.132258   0.000000
    11  C    4.471693   4.508568   3.343966   3.838332   1.391435
    12  C    4.938546   4.735850   4.578162   5.346507   1.400841
    13  C    6.228461   6.002027   5.551779   6.141852   2.430130
    14  C    6.624134   6.470657   5.559075   5.949079   2.810273
    15  C    5.866634   5.828907   4.582959   4.878885   2.424749
    16  H    3.344836   2.280102   4.739898   5.839633   2.894059
    17  H    3.432129   3.430116   4.354865   5.404487   3.179423
    18  H    2.296977   3.436254   3.064762   3.937415   4.402932
    19  H    1.084008   2.283800   2.851124   3.679667   4.809907
    20  H    2.172076   1.095087   4.677065   5.753998   4.744814
    21  H    2.178774   1.094269   3.986900   4.958699   4.039135
    22  H    4.122174   4.305240   2.789053   3.162262   2.148874
    23  H    4.975369   4.716130   5.014573   5.884955   2.154624
    24  H    7.086088   6.800461   6.527660   7.129484   3.408036
    25  H    7.699719   7.528304   6.537459   6.829555   3.895092
    26  H    6.515210   6.529403   5.011774   5.100735   3.402662
                   11         12         13         14         15
    11  C    0.000000
    12  C    2.400785   0.000000
    13  C    2.780053   1.394565   0.000000
    14  C    2.420558   2.412590   1.387697   0.000000
    15  C    1.397330   2.777257   2.404351   1.395982   0.000000
    16  H    3.935539   3.220160   4.399280   5.146561   4.953653
    17  H    4.524733   3.183941   4.524966   5.554901   5.552389
    18  H    5.281513   5.113317   6.424632   7.054277   6.557863
    19  H    5.253935   5.957375   7.215150   7.515749   6.646994
    20  H    5.553364   5.520057   6.816451   7.399814   6.848707
    21  H    4.450920   5.082388   6.212731   6.486876   5.713122
    22  H    1.083854   3.388361   3.863810   3.396886   2.146288
    23  H    3.385304   1.084319   2.147643   3.390701   3.861441
    24  H    3.865170   2.148101   1.085191   2.149152   3.391687
    25  H    3.403637   3.398474   2.151538   1.084833   2.154686
    26  H    2.152645   3.861661   3.388919   2.154787   1.084451
                   16         17         18         19         20
    16  H    0.000000
    17  H    2.673766   0.000000
    18  H    4.415734   2.829652   0.000000
    19  H    4.365631   4.408276   2.661042   0.000000
    20  H    2.697997   3.740649   3.758959   2.693343   0.000000
    21  H    2.691008   4.365293   4.361706   2.690804   1.779792
    22  H    4.276322   4.980447   5.198763   4.733369   5.395495
    23  H    3.022783   2.504105   4.875303   6.032222   5.329337
    24  H    4.998079   4.954313   7.109064   8.103989   7.525496
    25  H    6.142124   6.566227   8.106220   8.577088   8.452187
    26  H    5.853270   6.561709   7.326345   7.188311   7.580896
                   21         22         23         24         25
    21  H    0.000000
    22  H    4.097902   0.000000
    23  H    5.246039   4.288369   0.000000
    24  H    7.074685   4.948960   2.464340   0.000000
    25  H    7.499734   4.290762   4.288772   2.483784   0.000000
    26  H    6.281424   2.465301   4.945811   4.291107   2.483158
                   26
    26  H    0.000000
 Symmetry turned off by external request.
 Stoichiometry    C14H11N
 Framework group  C1[X(C14H11N)]
 Deg. of freedom    72
 Full point group                 C1      NOp   1
 Rotational constants (GHZ):      1.1443990      0.4925807      0.3954285
 Leave Link  202 at Sat Feb  1 10:43:30 2025, MaxMem=   134217728 cpu:         0.0
 (Enter /home/mkochman/programs/g09/l301.exe)
 Standard basis: STO-3G (5D, 7F)
 Ernie: Thresh=  0.10000D-02 Tol=  0.10000D-05 Strict=F.
    86 basis functions,   258 primitive gaussians,    86 cartesian basis functions
    51 alpha electrons       51 beta electrons
       nuclear repulsion energy       898.2840282344 Hartrees.
 IExCor=    0 DFT=F Ex=HF Corr=None ExCW=0 ScaHFX=  1.000000
 ScaDFX=  1.000000  1.000000  1.000000  1.000000 ScalE2=  1.000000  1.000000
 IRadAn=      0 IRanWt=     -1 IRanGd=            0 ICorTp=0 IEmpDi=  4
 NAtoms=   26 NActive=   26 NUniq=   26 SFac= 1.00D+00 NAtFMM=   60 NAOKFM=F Big=F
 Integral buffers will be    131072 words long.
 Raffenetti 1 integral format.
 Two-electron integral symmetry is turned off.
 Leave Link  301 at Sat Feb  1 10:43:31 2025, MaxMem=   134217728 cpu:         0.0
 (Enter /home/mkochman/programs/g09/l402.exe)
 External calculation of energy and first derivatives.
 Running external command "bash run_external.bash R"
         input file       "/home/mkochman/systems/Z_MRSF_fixed/C_opt_QC/cycle_05/Gau-1533939.EIn"
         output file      "/home/mkochman/systems/Z_MRSF_fixed/C_opt_QC/cycle_05/Gau-1533939.EOu"
         message file     "/home/mkochman/systems/Z_MRSF_fixed/C_opt_QC/cycle_05/Gau-1533939.EMs"
         fchk file        "/home/mkochman/systems/Z_MRSF_fixed/C_opt_QC/cycle_05/Gau-1533939.EFC"
         mat. el file     "/home/mkochman/systems/Z_MRSF_fixed/C_opt_QC/cycle_05/Gau-1533939.EUF"
 Recovered energy= -594.851563230     dipole=      0.000000000000      0.000000000000      0.000000000000
 Energy=    -594.851563     NIter=   0.
 Dipole moment=       0.000000       0.000000       0.000000
 Leave Link  402 at Sat Feb  1 10:48:55 2025, MaxMem=   134217728 cpu:         0.0
 (Enter /home/mkochman/programs/g09/l716.exe)
 Dipole        = 0.00000000D+00 0.00000000D+00 0.00000000D+00
 -------------------------------------------------------------------
 Center     Atomic                   Forces (Hartrees/Bohr)
 Number     Number              X              Y              Z
 -------------------------------------------------------------------
      1        6          -0.000815300    0.000660780    0.000692250
      2        6          -0.000065090    0.000093340   -0.000146410
      3        6           0.000964530    0.000021540   -0.000485990
      4        6           0.000035600   -0.000373110    0.000064830
      5        6          -0.000077510    0.000149970   -0.000371010
      6        6           0.000227060   -0.000309410    0.000280840
      7        6          -0.000128150    0.000281110    0.000016790
      8        6           0.000038440   -0.000149170    0.000021970
      9        7           0.000021780    0.000043340    0.000030660
     10        6          -0.000432620   -0.000809080   -0.000162680
     11        6           0.001307190    0.000805000    0.000223890
     12        6           0.001310360   -0.000627750   -0.000176670
     13        6          -0.002407250   -0.000442440    0.000031620
     14        6           0.001205380    0.001427250    0.000050100
     15        6          -0.000921590   -0.000565850   -0.000045290
     16        1          -0.000154210    0.000024800    0.000041660
     17        1          -0.000061240    0.000046780    0.000019060
     18        1          -0.000049020   -0.000049450    0.000022750
     19        1           0.000004750    0.000024010   -0.000050950
     20        1           0.000036200   -0.000047980    0.000024460
     21        1          -0.000005710   -0.000002550    0.000040430
     22        1           0.000076330   -0.000063860   -0.000038210
     23        1           0.000049120   -0.000318120   -0.000023220
     24        1           0.000123810    0.000069650   -0.000016730
     25        1          -0.000220070   -0.000197000   -0.000032650
     26        1          -0.000078200    0.000304300    0.000051720
 -------------------------------------------------------------------
 Cartesian Forces:  Max     0.002407250 RMS     0.000504947
 Leave Link  716 at Sat Feb  1 10:48:55 2025, MaxMem=   134217728 cpu:         0.0
 (Enter /home/mkochman/programs/g09/l103.exe)

 GradGradGradGradGradGradGradGradGradGradGradGradGradGradGradGradGradGrad
 Berny optimization.
 Search for a local minimum.
 Step number   6 out of a maximum of   88
 All quantities printed in internal units (Hartrees-Bohrs-Radians)
 Update second derivatives using D2CorN and points    1    3    2    4    6

 ITU=  0  0  0 -1  1  0
     Eigenvalues ---    0.00055   0.00206   0.00587   0.00751   0.00959
     Eigenvalues ---    0.01384   0.01659   0.02016   0.02283   0.02770
     Eigenvalues ---    0.02976   0.03208   0.04434   0.04858   0.05375
     Eigenvalues ---    0.05848   0.06896   0.07067   0.07151   0.07211
     Eigenvalues ---    0.07379   0.07830   0.08264   0.09209   0.09311
     Eigenvalues ---    0.10312   0.11846   0.12637   0.12951   0.14045
     Eigenvalues ---    0.15036   0.17283   0.17700   0.19014   0.21022
     Eigenvalues ---    0.23354   0.25701   0.28705   0.30439   0.31626
     Eigenvalues ---    0.32621   0.34664   0.36494   0.38072   0.41946
     Eigenvalues ---    0.45973   0.47144   0.51939   0.58692   0.62542
     Eigenvalues ---    0.67564   0.69578   0.73192   0.77381   0.83900
     Eigenvalues ---    0.92442   0.97400   0.99698   1.05901   1.09373
     Eigenvalues ---    1.16815   1.21699   1.24848   1.25669   1.27971
     Eigenvalues ---    1.32811   1.36299   1.48294   1.54997   1.59027
     Eigenvalues ---    1.74207   3.00537
 RFO step:  Lambda=-9.50266494D-05 EMin= 5.52644742D-04
 Quartic linear search produced a step of -0.02932.
 Maximum step size (   0.084) exceeded in Quadratic search.
    -- Step size scaled by   0.257
 TrRot= -0.000121 -0.001699  0.000720 -1.609340 -0.000189  1.609203
 Variable       Old X    -DE/DX   Delta X   Delta X   Delta X     New X
                                 (Linear)    (Quad)   (Total)
    X1       -0.35601  -0.00082  -0.00001  -0.00614  -0.00605  -0.36206
    Y1        1.49089   0.00066  -0.00001  -0.00426  -0.00560   1.48529
    Z1        1.68976   0.00069  -0.00001   0.00631   0.00674   1.69650
    X2       -0.57575  -0.00007   0.00002   0.00013   0.00060  -0.57515
    Y2        4.10190   0.00009   0.00001  -0.00717  -0.00871   4.09319
    Z2        0.34016  -0.00015   0.00003   0.00056   0.00054   0.34070
    X3       -2.12227   0.00096  -0.00005  -0.00389  -0.00378  -2.12605
    Y3        1.77675   0.00002  -0.00004   0.00653   0.00584   1.78258
    Z3        3.94009  -0.00049  -0.00003   0.00655   0.00692   3.94701
    X4       -3.16414   0.00004  -0.00001  -0.00703  -0.00700  -3.17113
    Y4        1.11654  -0.00037   0.00001   0.00126   0.00027   1.11681
    Z4        1.37760   0.00006  -0.00006   0.00878   0.00925   1.38686
    X5       -3.39588  -0.00008   0.00002  -0.00081  -0.00041  -3.39628
    Y5        3.67841   0.00015   0.00003  -0.00181  -0.00300   3.67541
    Z5        0.02614  -0.00037  -0.00002   0.00070   0.00073   0.02687
    X6       -2.48041   0.00023   0.00001   0.00328   0.00395  -2.47647
    Y6        5.58811  -0.00031   0.00000   0.00161   0.00061   5.58872
    Z6        1.90476   0.00028   0.00002  -0.00453  -0.00482   1.89994
    X7       -2.58055  -0.00013  -0.00004   0.00168   0.00217  -2.57838
    Y7        4.52945   0.00028  -0.00004   0.00985   0.00932   4.53878
    Z7        4.55777   0.00002   0.00000  -0.00152  -0.00163   4.55614
    X8        1.14998   0.00004   0.00004   0.00617   0.00679   1.15678
    Y8        5.21331  -0.00015   0.00003  -0.01607  -0.01816   5.19515
    Z8       -1.40628   0.00002   0.00006   0.00099   0.00078  -1.40551
    X9        2.53216   0.00002   0.00006   0.01226   0.01302   2.54518
    Y9        6.11782   0.00004   0.00005  -0.02387  -0.02640   6.09141
    Z9       -2.81676   0.00003   0.00009   0.00199   0.00163  -2.81513
   X10        1.77008  -0.00043  -0.00001  -0.00688  -0.00705   1.76303
   Y10       -0.32444  -0.00081  -0.00001  -0.00557  -0.00723  -0.33167
   Z10        1.53003  -0.00016   0.00000   0.00594   0.00670   1.53673
   X11        4.26118   0.00131   0.00003  -0.00582  -0.00583   4.25535
   Y11        0.51346   0.00081  -0.00002   0.00138  -0.00064   0.51282
   Z11        1.45096   0.00022  -0.00010   0.01348   0.01398   1.46494
   X12        1.30914   0.00131   0.00000   0.00078   0.00027   1.30941
   Y12       -2.93111  -0.00063  -0.00001  -0.00648  -0.00808  -2.93919
   Z12        1.50766  -0.00018   0.00010  -0.00823  -0.00686   1.50080
   X13        3.30381  -0.00241  -0.00002   0.00348   0.00271   3.30652
   Y13       -4.65210  -0.00044   0.00002   0.00200   0.00014  -4.65196
   Z13        1.44029   0.00003   0.00011  -0.01715  -0.01547   1.42482
   X14        5.78247   0.00121   0.00002   0.00506   0.00444   5.78691
   Y14       -3.79944   0.00143   0.00001   0.00938   0.00715  -3.79229
   Z14        1.36283   0.00005   0.00000  -0.01033  -0.00893   1.35389
   X15        6.26346  -0.00092   0.00001  -0.00309  -0.00336   6.26010
   Y15       -1.20564  -0.00057   0.00001   0.01011   0.00782  -1.19782
   Z15        1.36037  -0.00005  -0.00011   0.00518   0.00598   1.36635
   X16       -2.04049  -0.00015  -0.00007  -0.00711  -0.00721  -2.04770
   Y16        0.33778   0.00002  -0.00006   0.01090   0.01044   0.34823
   Z16        5.39665   0.00004  -0.00005   0.01102   0.01163   5.40828
   X17       -4.20175  -0.00006  -0.00001  -0.01179  -0.01200  -4.21374
   Y17       -0.58773   0.00005   0.00002   0.00266   0.00174  -0.58600
   Z17        0.92429   0.00002  -0.00010   0.01466   0.01542   0.93971
   X18       -4.53010  -0.00005   0.00005   0.00061   0.00108  -4.52902
   Y18        4.10312  -0.00005   0.00007  -0.00401  -0.00532   4.09780
   Z18       -1.62155   0.00002  -0.00002  -0.00082  -0.00086  -1.62242
   X19       -2.70644   0.00000   0.00002   0.00823   0.00918  -2.69726
   Y19        7.58618   0.00002   0.00001   0.00103  -0.00001   7.58617
   Z19        1.51370  -0.00005   0.00005  -0.01068  -0.01132   1.50238
   X20       -4.42473   0.00004  -0.00005   0.00277   0.00330  -4.42144
   Y20        4.84419  -0.00005  -0.00004   0.01691   0.01680   4.86100
   Z20        5.44230   0.00002  -0.00002  -0.00166  -0.00185   5.44045
   X21       -1.11277  -0.00001  -0.00006   0.00389   0.00449  -1.10828
   Y21        5.32306   0.00000  -0.00007   0.01093   0.01041   5.33346
   Z21        5.77921   0.00004   0.00004  -0.00487  -0.00512   5.77409
   X22        4.66592   0.00008   0.00002  -0.01462  -0.01437   4.65155
   Y22        2.52126  -0.00006  -0.00002   0.00284   0.00077   2.52202
   Z22        1.45198  -0.00004  -0.00017   0.02352   0.02356   1.47555
   X23       -0.62032   0.00005   0.00000   0.00243   0.00182  -0.61849
   Y23       -3.62055  -0.00032   0.00000  -0.01050  -0.01182  -3.63236
   Z23        1.53086  -0.00002   0.00019  -0.01442  -0.01282   1.51804
   X24        2.90358   0.00012  -0.00002   0.01112   0.01007   2.91364
   Y24       -6.66334   0.00007   0.00002   0.00078  -0.00103  -6.66437
   Z24        1.42821  -0.00002   0.00019  -0.03025  -0.02811   1.40010
   X25        7.33851  -0.00022   0.00003   0.00922   0.00843   7.34693
   Y25       -5.13236  -0.00020   0.00002   0.01399   0.01154  -5.12082
   Z25        1.29386  -0.00003   0.00000  -0.01807  -0.01644   1.27742
   X26        8.19262  -0.00008   0.00001  -0.00511  -0.00528   8.18734
   Y26       -0.51826   0.00030   0.00000   0.01576   0.01318  -0.50508
   Z26        1.28591   0.00005  -0.00020   0.00980   0.01036   1.29627
         Item               Value     Threshold  Converged?
 Maximum Force            0.002407     0.000450     NO 
 RMS     Force            0.000505     0.000300     NO 
 Maximum Displacement     0.028106     0.001800     NO 
 RMS     Displacement     0.009423     0.001200     NO 
 Predicted change in Energy=-2.243839D-05
 GradGradGradGradGradGradGradGradGradGradGradGradGradGradGradGradGradGrad

 Leave Link  103 at Sat Feb  1 10:48:55 2025, MaxMem=   134217728 cpu:         0.0
 (Enter /home/mkochman/programs/g09/l202.exe)
                          Input orientation:                          
 ---------------------------------------------------------------------
 Center     Atomic      Atomic             Coordinates (Angstroms)
 Number     Number       Type             X           Y           Z
 ---------------------------------------------------------------------
      1          6           0       -0.191593    0.785979    0.897748
      2          6           0       -0.304356    2.166022    0.180291
      3          6           0       -1.125057    0.943302    2.088669
      4          6           0       -1.678092    0.590991    0.733894
      5          6           0       -1.797235    1.944942    0.014217
      6          6           0       -1.310490    2.957424    1.005404
      7          6           0       -1.364420    2.401817    2.411005
      8          6           0        0.612140    2.749154   -0.743763
      9          7           0        1.346853    3.223436   -1.489701
     10          6           0        0.932957   -0.175511    0.813202
     11          6           0        2.251834    0.271372    0.775215
     12          6           0        0.692912   -1.555352    0.794189
     13          6           0        1.749735   -2.461712    0.753984
     14          6           0        3.062303   -2.006795    0.716449
     15          6           0        3.312700   -0.633857    0.723040
     16          1           0       -1.083595    0.184273    2.861940
     17          1           0       -2.229817   -0.310096    0.497274
     18          1           0       -2.396653    2.168463   -0.858546
     19          1           0       -1.427329    4.014426    0.795027
     20          1           0       -2.339724    2.572329    2.878962
     21          1           0       -0.586476    2.822347    3.055518
     22          1           0        2.461494    1.334598    0.780827
     23          1           0       -0.327293   -1.922164    0.803310
     24          1           0        1.541834   -3.526634    0.740901
     25          1           0        3.887830   -2.709820    0.675983
     26          1           0        4.332553   -0.267277    0.685957
 ---------------------------------------------------------------------
                    Distance matrix (angstroms):
                    1          2          3          4          5
     1  C    0.000000
     2  C    1.559481   0.000000
     3  C    1.521315   2.410498   0.000000
     4  C    1.508161   2.162025   1.505119   0.000000
     5  C    2.168389   1.518271   2.399678   1.537958   0.000000
     6  C    2.445137   1.522969   2.294457   2.410157   1.498163
     7  C    2.505275   2.481012   1.512766   2.488008   2.478035
     8  C    2.682275   1.426142   3.781749   3.476536   2.650732
     9  N    3.742716   2.575556   4.910609   4.585242   3.712359
    10  C    1.481966   2.722921   2.667204   2.722387   3.548048
    11  C    2.500034   3.236934   3.685112   3.943119   4.446900
    12  C    2.504975   3.901286   3.350218   3.198762   4.365918
    13  C    3.786413   5.095522   4.651874   4.590141   5.704985
    14  C    4.291887   5.388345   5.302834   5.405566   6.302735
    15  C    3.785040   4.606191   4.903678   5.138908   5.767501
    16  H    2.239591   3.424293   1.084339   2.246647   3.423268
    17  H    2.348641   3.152624   2.307388   1.082750   2.346416
    18  H    3.139764   2.336000   3.435702   2.353851   1.082117
    19  H    3.458390   2.248458   3.346144   3.433151   2.242601
    20  H    3.425014   3.404503   2.180300   2.994123   2.982394
    21  H    2.993109   2.962649   2.180751   3.400075   3.388996
    22  H    2.711738   2.949888   3.837566   4.206106   4.370010
    23  H    2.713185   4.135450   3.240289   2.854019   4.211639
    24  H    4.650592   6.010744   5.376720   5.227123   6.451016
    25  H    5.376940   6.449339   6.361605   6.471337   7.377311
    26  H    4.649957   5.260947   5.763559   6.071802   6.551294
                    6          7          8          9         10
     6  C    0.000000
     7  C    1.512390   0.000000
     8  C    2.607579   3.738983   0.000000
     9  N    3.654830   4.820951   1.149422   0.000000
    10  C    3.858144   3.804410   3.328773   4.126441   0.000000
    11  C    4.467440   4.504653   3.336959   3.829297   1.393049
    12  C    4.942001   4.744037   4.571716   5.336722   1.400694
    13  C    6.228581   6.008127   5.539900   6.125141   2.428446
    14  C    6.621804   6.473272   5.545680   5.930024   2.810174
    15  C    5.860965   5.825804   4.570481   4.862045   2.425158
    16  H    3.344932   2.280286   4.738694   5.837839   2.897111
    17  H    3.432207   3.430124   4.356134   5.406153   3.181361
    18  H    2.297067   3.436557   3.066465   3.940198   4.401733
    19  H    1.084049   2.283824   2.851003   3.679909   4.809038
    20  H    2.172060   1.095115   4.676420   5.753261   4.746412
    21  H    2.178396   1.094275   3.984542   4.955568   4.040273
    22  H    4.112404   4.293490   2.783066   3.156807   2.148931
    23  H    4.981756   4.728332   5.009708   5.876893   2.153862
    24  H    7.088634   6.810440   6.515679   7.111755   3.406756
    25  H    7.697318   7.531618   6.522747   6.808104   3.895232
    26  H    6.507279   6.523446   4.998443   5.082614   3.403214
                   11         12         13         14         15
    11  C    0.000000
    12  C    2.401566   0.000000
    13  C    2.778903   1.392832   0.000000
    14  C    2.418751   2.413268   1.389675   0.000000
    15  C    1.395563   2.778040   2.405177   1.395601   0.000000
    16  H    3.935364   3.233862   4.412762   5.156780   4.956979
    17  H    4.527753   3.190793   4.531245   5.561776   5.556553
    18  H    5.279826   5.113094   6.421161   7.050786   6.553710
    19  H    5.248532   5.959684   7.213583   7.511196   6.639246
    20  H    5.550006   5.530000   6.825011   7.404508   6.846716
    21  H    4.445589   5.090647   6.219021   6.488871   5.708710
    22  H    1.083715   3.388195   3.862550   3.395588   2.145391
    23  H    3.385895   1.084183   2.146530   3.391765   3.862089
    24  H    3.863952   2.146966   1.085105   2.149962   3.391821
    25  H    3.402034   3.399158   2.153856   1.085070   2.154673
    26  H    2.151162   3.862361   3.389856   2.154155   1.084368
                   16         17         18         19         20
    16  H    0.000000
    17  H    2.673924   0.000000
    18  H    4.416236   2.830077   0.000000
    19  H    4.365816   4.408416   2.661104   0.000000
    20  H    2.698325   3.740708   3.759697   2.693492   0.000000
    21  H    2.691474   4.365476   4.361674   2.690336   1.779764
    22  H    4.268715   4.979339   5.194658   4.722777   5.383850
    23  H    3.040892   2.512373   4.876191   6.037652   5.344032
    24  H    5.016225   4.962945   7.106620   8.104717   7.538909
    25  H    6.153800   6.573904   8.102293   8.572081   8.457934
    26  H    5.854353   6.565221   7.321238   7.177821   7.575745
                   21         22         23         24         25
    21  H    0.000000
    22  H    4.083839   0.000000
    23  H    5.258327   4.287696   0.000000
    24  H    7.084964   4.947620   2.464114   0.000000
    25  H    7.502431   4.289842   4.289974   2.484974   0.000000
    26  H    6.273551   2.464927   4.946371   4.291216   2.482719
                   26
    26  H    0.000000
 Symmetry turned off by external request.
 Stoichiometry    C14H11N
 Framework group  C1[X(C14H11N)]
 Deg. of freedom    72
 Full point group                 C1      NOp   1
 Rotational constants (GHZ):      1.1446517      0.4928761      0.3959330
 Leave Link  202 at Sat Feb  1 10:48:55 2025, MaxMem=   134217728 cpu:         0.0
 (Enter /home/mkochman/programs/g09/l301.exe)
 Standard basis: STO-3G (5D, 7F)
 Ernie: Thresh=  0.10000D-02 Tol=  0.10000D-05 Strict=F.
    86 basis functions,   258 primitive gaussians,    86 cartesian basis functions
    51 alpha electrons       51 beta electrons
       nuclear repulsion energy       898.3812987793 Hartrees.
 IExCor=    0 DFT=F Ex=HF Corr=None ExCW=0 ScaHFX=  1.000000
 ScaDFX=  1.000000  1.000000  1.000000  1.000000 ScalE2=  1.000000  1.000000
 IRadAn=      0 IRanWt=     -1 IRanGd=            0 ICorTp=0 IEmpDi=  4
 NAtoms=   26 NActive=   26 NUniq=   26 SFac= 1.00D+00 NAtFMM=   60 NAOKFM=F Big=F
 Integral buffers will be    131072 words long.
 Raffenetti 1 integral format.
 Two-electron integral symmetry is turned off.
 Leave Link  301 at Sat Feb  1 10:48:55 2025, MaxMem=   134217728 cpu:         0.0
 (Enter /home/mkochman/programs/g09/l402.exe)
 External calculation of energy and first derivatives.
 Running external command "bash run_external.bash R"
         input file       "/home/mkochman/systems/Z_MRSF_fixed/C_opt_QC/cycle_05/Gau-1533939.EIn"
         output file      "/home/mkochman/systems/Z_MRSF_fixed/C_opt_QC/cycle_05/Gau-1533939.EOu"
         message file     "/home/mkochman/systems/Z_MRSF_fixed/C_opt_QC/cycle_05/Gau-1533939.EMs"
         fchk file        "/home/mkochman/systems/Z_MRSF_fixed/C_opt_QC/cycle_05/Gau-1533939.EFC"
         mat. el file     "/home/mkochman/systems/Z_MRSF_fixed/C_opt_QC/cycle_05/Gau-1533939.EUF"
 Recovered energy= -594.851544000     dipole=      0.000000000000      0.000000000000      0.000000000000
 Energy=    -594.851544     NIter=   0.
 Dipole moment=       0.000000       0.000000       0.000000
 Leave Link  402 at Sat Feb  1 10:52:59 2025, MaxMem=   134217728 cpu:         0.0
 (Enter /home/mkochman/programs/g09/l716.exe)
 Dipole        = 0.00000000D+00 0.00000000D+00 0.00000000D+00
 -------------------------------------------------------------------
 Center     Atomic                   Forces (Hartrees/Bohr)
 Number     Number              X              Y              Z
 -------------------------------------------------------------------
      1        6          -0.001552410    0.000851810    0.001156680
      2        6          -0.000129360   -0.000005750   -0.000323790
      3        6           0.001202840    0.000000820   -0.000644030
      4        6           0.000314070   -0.000303540   -0.000168550
      5        6          -0.000074740    0.000218700   -0.000312500
      6        6           0.000211600   -0.000349990    0.000270350
      7        6          -0.000095450    0.000203310    0.000037050
      8        6          -0.000012180   -0.000133390   -0.000096350
      9        7          -0.000005650    0.000064810    0.000037340
     10        6           0.005097430    0.000528030   -0.000144280
     11        6          -0.007997120    0.002877170    0.000502270
     12        6          -0.002989260    0.003716930   -0.000107950
     13        6           0.006827520   -0.002850850   -0.000209980
     14        6          -0.003609910   -0.000128130    0.000134290
     15        6           0.003298460   -0.004317040   -0.000228050
     16        1          -0.000195140    0.000000460    0.000048120
     17        1          -0.000081730    0.000035550    0.000015310
     18        1          -0.000081620   -0.000033660    0.000034540
     19        1           0.000008600   -0.000000930   -0.000034410
     20        1           0.000059730   -0.000104540    0.000014110
     21        1          -0.000002300   -0.000028470    0.000056240
     22        1           0.000156530   -0.000002130   -0.000009090
     23        1          -0.000067730   -0.000361630   -0.000048660
     24        1           0.000138490    0.000014610    0.000035810
     25        1          -0.000438600   -0.000175620   -0.000020600
     26        1           0.000002010    0.000288050    0.000062780
 -------------------------------------------------------------------
 Cartesian Forces:  Max     0.007997120 RMS     0.001704725
 Leave Link  716 at Sat Feb  1 10:52:59 2025, MaxMem=   134217728 cpu:         0.0
 (Enter /home/mkochman/programs/g09/l103.exe)

 GradGradGradGradGradGradGradGradGradGradGradGradGradGradGradGradGradGrad
 Berny optimization.
 Search for a local minimum.
 Step number   7 out of a maximum of   88
 All quantities printed in internal units (Hartrees-Bohrs-Radians)
 Update second derivatives using D2CorN and points    1    3    2    4    7
                                                          6
 DE=  1.92D-05 DEPred=-2.24D-05 R=-8.57D-01
 Trust test=-8.57D-01 RLast= 8.32D-02 DXMaxT set to 5.00D-02
 ITU= -1  0  0  0 -1  1  0
 Energy rises -- skip Quadratic search.
 Quartic linear search produced a step of -0.73477.
 TrRot=  0.000000  0.000000  0.000000  0.000000  0.000000  0.000000
 Variable       Old X    -DE/DX   Delta X   Delta X   Delta X     New X
                                 (Linear)    (Quad)   (Total)
    X1       -0.36206  -0.00155   0.00445   0.00000   0.00445  -0.35761
    Y1        1.48529   0.00085   0.00412   0.00000   0.00412   1.48940
    Z1        1.69650   0.00116  -0.00495   0.00000  -0.00495   1.69154
    X2       -0.57515  -0.00013  -0.00044   0.00000  -0.00044  -0.57559
    Y2        4.09319  -0.00001   0.00640   0.00000   0.00640   4.09959
    Z2        0.34070  -0.00032  -0.00040   0.00000  -0.00040   0.34030
    X3       -2.12605   0.00120   0.00278   0.00000   0.00278  -2.12327
    Y3        1.78258   0.00000  -0.00429   0.00000  -0.00429   1.77829
    Z3        3.94701  -0.00064  -0.00508   0.00000  -0.00508   3.94193
    X4       -3.17113   0.00031   0.00514   0.00000   0.00514  -3.16599
    Y4        1.11681  -0.00030  -0.00020   0.00000  -0.00020   1.11661
    Z4        1.38686  -0.00017  -0.00680   0.00000  -0.00680   1.38006
    X5       -3.39628  -0.00007   0.00030   0.00000   0.00030  -3.39598
    Y5        3.67541   0.00022   0.00220   0.00000   0.00220   3.67761
    Z5        0.02687  -0.00031  -0.00054   0.00000  -0.00054   0.02633
    X6       -2.47647   0.00021  -0.00290   0.00000  -0.00290  -2.47937
    Y6        5.58872  -0.00035  -0.00045   0.00000  -0.00045   5.58828
    Z6        1.89994   0.00027   0.00354   0.00000   0.00354   1.90348
    X7       -2.57838  -0.00010  -0.00159   0.00000  -0.00159  -2.57997
    Y7        4.53878   0.00020  -0.00685   0.00000  -0.00685   4.53193
    Z7        4.55614   0.00004   0.00120   0.00000   0.00120   4.55734
    X8        1.15678  -0.00001  -0.00499   0.00000  -0.00499   1.15178
    Y8        5.19515  -0.00013   0.01335   0.00000   0.01335   5.20849
    Z8       -1.40551  -0.00010  -0.00057   0.00000  -0.00057  -1.40608
    X9        2.54518  -0.00001  -0.00957   0.00000  -0.00957   2.53562
    Y9        6.09141   0.00006   0.01940   0.00000   0.01940   6.11081
    Z9       -2.81513   0.00004  -0.00120   0.00000  -0.00120  -2.81633
   X10        1.76303   0.00510   0.00518   0.00000   0.00518   1.76821
   Y10       -0.33167   0.00053   0.00531   0.00000   0.00531  -0.32635
   Z10        1.53673  -0.00014  -0.00492   0.00000  -0.00492   1.53180
   X11        4.25535  -0.00800   0.00428   0.00000   0.00428   4.25963
   Y11        0.51282   0.00288   0.00047   0.00000   0.00047   0.51329
   Z11        1.46494   0.00050  -0.01027   0.00000  -0.01027   1.45467
   X12        1.30941  -0.00299  -0.00020   0.00000  -0.00020   1.30921
   Y12       -2.93919   0.00372   0.00594   0.00000   0.00594  -2.93325
   Z12        1.50080  -0.00011   0.00504   0.00000   0.00504   1.50584
   X13        3.30652   0.00683  -0.00199   0.00000  -0.00199   3.30453
   Y13       -4.65196  -0.00285  -0.00010   0.00000  -0.00010  -4.65206
   Z13        1.42482  -0.00021   0.01137   0.00000   0.01137   1.43619
   X14        5.78691  -0.00361  -0.00326   0.00000  -0.00326   5.78365
   Y14       -3.79229  -0.00013  -0.00525   0.00000  -0.00525  -3.79755
   Z14        1.35389   0.00013   0.00656   0.00000   0.00656   1.36046
   X15        6.26010   0.00330   0.00247   0.00000   0.00247   6.26256
   Y15       -1.19782  -0.00432  -0.00575   0.00000  -0.00575  -1.20356
   Z15        1.36635  -0.00023  -0.00439   0.00000  -0.00439   1.36195
   X16       -2.04770  -0.00020   0.00530   0.00000   0.00530  -2.04240
   Y16        0.34823   0.00000  -0.00767   0.00000  -0.00767   0.34055
   Z16        5.40828   0.00005  -0.00855   0.00000  -0.00855   5.39974
   X17       -4.21374  -0.00008   0.00881   0.00000   0.00881  -4.20493
   Y17       -0.58600   0.00004  -0.00128   0.00000  -0.00128  -0.58727
   Z17        0.93971   0.00002  -0.01133   0.00000  -0.01133   0.92838
   X18       -4.52902  -0.00008  -0.00079   0.00000  -0.00079  -4.52981
   Y18        4.09780  -0.00003   0.00391   0.00000   0.00391   4.10171
   Z18       -1.62242   0.00003   0.00063   0.00000   0.00063  -1.62178
   X19       -2.69726   0.00001  -0.00675   0.00000  -0.00675  -2.70401
   Y19        7.58617   0.00000   0.00001   0.00000   0.00001   7.58617
   Z19        1.50238  -0.00003   0.00832   0.00000   0.00832   1.51070
   X20       -4.42144   0.00006  -0.00242   0.00000  -0.00242  -4.42386
   Y20        4.86100  -0.00010  -0.01235   0.00000  -0.01235   4.84865
   Z20        5.44045   0.00001   0.00136   0.00000   0.00136   5.44181
   X21       -1.10828   0.00000  -0.00330   0.00000  -0.00330  -1.11158
   Y21        5.33346  -0.00003  -0.00765   0.00000  -0.00765   5.32582
   Z21        5.77409   0.00006   0.00376   0.00000   0.00376   5.77785
   X22        4.65155   0.00016   0.01056   0.00000   0.01056   4.66211
   Y22        2.52202   0.00000  -0.00056   0.00000  -0.00056   2.52146
   Z22        1.47555  -0.00001  -0.01731   0.00000  -0.01731   1.45823
   X23       -0.61849  -0.00007  -0.00134   0.00000  -0.00134  -0.61983
   Y23       -3.63236  -0.00036   0.00868   0.00000   0.00868  -3.62368
   Z23        1.51804  -0.00005   0.00942   0.00000   0.00942   1.52746
   X24        2.91364   0.00014  -0.00740   0.00000  -0.00740   2.90625
   Y24       -6.66437   0.00001   0.00076   0.00000   0.00076  -6.66361
   Z24        1.40010   0.00004   0.02065   0.00000   0.02065   1.42075
   X25        7.34693  -0.00044  -0.00619   0.00000  -0.00619   7.34074
   Y25       -5.12082  -0.00018  -0.00848   0.00000  -0.00848  -5.12930
   Z25        1.27742  -0.00002   0.01208   0.00000   0.01208   1.28950
   X26        8.18734   0.00000   0.00388   0.00000   0.00388   8.19122
   Y26       -0.50508   0.00029  -0.00969   0.00000  -0.00969  -0.51477
   Z26        1.29627   0.00006  -0.00761   0.00000  -0.00761   1.28866
         Item               Value     Threshold  Converged?
 Maximum Force            0.007997     0.000450     NO 
 RMS     Force            0.001705     0.000300     NO 
 Maximum Displacement     0.020651     0.001800     NO 
 RMS     Displacement     0.006923     0.001200     NO 
 Predicted change in Energy=-1.212649D-06
 GradGradGradGradGradGradGradGradGradGradGradGradGradGradGradGradGradGrad

 Leave Link  103 at Sat Feb  1 10:52:59 2025, MaxMem=   134217728 cpu:         0.0
 (Enter /home/mkochman/programs/g09/l202.exe)
                          Input orientation:                          
 ---------------------------------------------------------------------
 Center     Atomic      Atomic             Coordinates (Angstroms)
 Number     Number       Type             X           Y           Z
 ---------------------------------------------------------------------
      1          6           0       -0.189241    0.788157    0.895126
      2          6           0       -0.304588    2.169409    0.180081
      3          6           0       -1.123586    0.941033    2.085979
      4          6           0       -1.675372    0.590887    0.730296
      5          6           0       -1.797077    1.946108    0.013933
      6          6           0       -1.312025    2.957188    1.007279
      7          6           0       -1.365263    2.398192    2.411640
      8          6           0        0.609498    2.756216   -0.744065
      9          7           0        1.341791    3.233703   -1.490336
     10          6           0        0.935696   -0.172699    0.810596
     11          6           0        2.254101    0.271621    0.769779
     12          6           0        0.692805   -1.552210    0.796856
     13          6           0        1.748680   -2.461765    0.759998
     14          6           0        3.060577   -2.009575    0.719923
     15          6           0        3.314006   -0.636899    0.720715
     16          1           0       -1.080791    0.180213    2.857417
     17          1           0       -2.225152   -0.310771    0.491278
     18          1           0       -2.397074    2.170532   -0.858211
     19          1           0       -1.430900    4.014430    0.799429
     20          1           0       -2.341006    2.565795    2.879682
     21          1           0       -0.588223    2.818301    3.057507
     22          1           0        2.467080    1.334300    0.771664
     23          1           0       -0.328002   -1.917569    0.808295
     24          1           0        1.537919   -3.526233    0.751830
     25          1           0        3.884553   -2.714308    0.682374
     26          1           0        4.334605   -0.272403    0.681929
 ---------------------------------------------------------------------
                    Distance matrix (angstroms):
                    1          2          3          4          5
     1  C    0.000000
     2  C    1.559631   0.000000
     3  C    1.521349   2.410833   0.000000
     4  C    1.508201   2.161832   1.504974   0.000000
     5  C    2.168523   1.518220   2.399404   1.537730   0.000000
     6  C    2.444978   1.523083   2.294338   2.410004   1.498097
     7  C    2.505006   2.481376   1.512539   2.487858   2.477870
     8  C    2.682944   1.426163   3.782542   3.476064   2.649988
     9  N    3.743685   2.575573   4.911664   4.584643   3.711228
    10  C    1.481848   2.724210   2.666017   2.721615   3.548530
    11  C    2.500488   3.239789   3.686362   3.942620   4.448287
    12  C    2.502994   3.902005   3.343258   3.194614   4.364712
    13  C    3.786264   5.099018   4.646200   4.587342   5.705993
    14  C    4.291773   5.392557   5.299002   5.402937   6.304178
    15  C    3.786020   4.611059   4.903676   5.138234   5.770151
    16  H    2.239429   3.424547   1.084341   2.246514   3.422989
    17  H    2.348547   3.152254   2.307279   1.082763   2.346191
    18  H    3.140012   2.335926   3.435359   2.353611   1.082126
    19  H    3.458282   2.248617   3.345956   3.432957   2.242553
    20  H    3.424697   3.404698   2.179891   2.993859   2.982010
    21  H    2.992751   2.963291   2.180508   3.399879   3.389010
    22  H    2.714693   2.954576   3.843822   4.208834   4.373958
    23  H    2.710673   4.135044   3.230640   2.848480   4.209180
    24  H    4.649471   6.013490   5.368429   5.222679   6.450830
    25  H    5.376646   6.453827   6.357128   6.468336   7.378835
    26  H    4.651389   5.266536   5.765036   6.071856   6.554810
                    6          7          8          9         10
     6  C    0.000000
     7  C    1.512462   0.000000
     8  C    2.607651   3.739831   0.000000
     9  N    3.654761   4.821994   1.149420   0.000000
    10  C    3.858384   3.803582   3.331955   4.130711   0.000000
    11  C    4.470563   4.507528   3.342104   3.835930   1.391861
    12  C    4.939462   4.738021   4.576452   5.343911   1.400797
    13  C    6.228493   6.003644   5.548628   6.137419   2.429676
    14  C    6.623516   6.471350   5.555521   5.944025   2.810241
    15  C    5.865130   5.828084   4.579648   4.874417   2.424855
    16  H    3.344857   2.280148   4.739572   5.839149   2.894865
    17  H    3.432145   3.430114   4.355195   5.404921   3.179936
    18  H    2.297000   3.436333   3.065212   3.938149   4.402613
    19  H    1.084018   2.283803   2.851087   3.679724   4.809673
    20  H    2.172068   1.095093   4.676887   5.753794   4.745234
    21  H    2.178673   1.094270   3.986269   4.957861   4.039433
    22  H    4.119577   4.302121   2.787453   3.160799   2.148884
    23  H    4.977062   4.719366   5.013282   5.882815   2.154416
    24  H    7.086761   6.803106   6.524479   7.124780   3.407684
    25  H    7.699081   7.529182   6.533555   6.823865   3.895121
    26  H    6.513106   6.527823   5.008235   5.095925   3.402805
                   11         12         13         14         15
    11  C    0.000000
    12  C    2.400986   0.000000
    13  C    2.779739   1.394103   0.000000
    14  C    2.420071   2.412767   1.388220   0.000000
    15  C    1.396859   2.777461   2.404564   1.395875   0.000000
    16  H    3.935492   3.223793   4.402854   5.149270   4.954535
    17  H    4.525534   3.185753   4.526625   5.556721   5.553493
    18  H    5.281064   5.113258   6.423710   7.053351   6.556761
    19  H    5.252498   5.957987   7.214734   7.514541   6.644937
    20  H    5.552471   5.522693   6.818721   7.401059   6.848178
    21  H    4.449503   5.084578   6.214399   6.487405   5.711952
    22  H    1.083813   3.388307   3.863463   3.396530   2.146044
    23  H    3.385453   1.084281   2.147346   3.390980   3.861608
    24  H    3.864832   2.147793   1.085162   2.149361   3.391711
    25  H    3.403202   3.398651   2.152151   1.084893   2.154674
    26  H    2.152249   3.861842   3.389161   2.154613   1.084428
                   16         17         18         19         20
    16  H    0.000000
    17  H    2.673807   0.000000
    18  H    4.415865   2.829760   0.000000
    19  H    4.365675   4.408306   2.661056   0.000000
    20  H    2.698081   3.740659   3.759151   2.693378   0.000000
    21  H    2.691128   4.365337   4.361696   2.690678   1.779783
    22  H    4.274304   4.980153   5.197670   4.730552   5.392403
    23  H    3.027586   2.506288   4.875538   6.033662   5.333234
    24  H    5.002887   4.956591   7.108413   8.104181   7.529052
    25  H    6.145218   6.568257   8.105177   8.575760   8.453711
    26  H    5.853557   6.562640   7.324989   7.185527   7.579529
                   21         22         23         24         25
    21  H    0.000000
    22  H    4.094168   0.000000
    23  H    5.249298   4.288179   0.000000
    24  H    7.077410   4.948587   2.464275   0.000000
    25  H    7.500449   4.290504   4.289087   2.484096   0.000000
    26  H    6.279335   2.465197   4.945953   4.291124   2.483031
                   26
    26  H    0.000000
 Symmetry turned off by external request.
 Stoichiometry    C14H11N
 Framework group  C1[X(C14H11N)]
 Deg. of freedom    72
 Full point group                 C1      NOp   1
 Rotational constants (GHZ):      1.1444669      0.4926600      0.3955627
 Leave Link  202 at Sat Feb  1 10:52:59 2025, MaxMem=   134217728 cpu:         0.0
 (Enter /home/mkochman/programs/g09/l301.exe)
 Standard basis: STO-3G (5D, 7F)
 Ernie: Thresh=  0.10000D-02 Tol=  0.10000D-05 Strict=F.
    86 basis functions,   258 primitive gaussians,    86 cartesian basis functions
    51 alpha electrons       51 beta electrons
       nuclear repulsion energy       898.3107653872 Hartrees.
 IExCor=    0 DFT=F Ex=HF Corr=None ExCW=0 ScaHFX=  1.000000
 ScaDFX=  1.000000  1.000000  1.000000  1.000000 ScalE2=  1.000000  1.000000
 IRadAn=      0 IRanWt=     -1 IRanGd=            0 ICorTp=0 IEmpDi=  4
 NAtoms=   26 NActive=   26 NUniq=   26 SFac= 1.00D+00 NAtFMM=   60 NAOKFM=F Big=F
 Integral buffers will be    131072 words long.
 Raffenetti 1 integral format.
 Two-electron integral symmetry is turned off.
 Leave Link  301 at Sat Feb  1 10:53:00 2025, MaxMem=   134217728 cpu:         0.0
 (Enter /home/mkochman/programs/g09/l402.exe)
 External calculation of energy and first derivatives.
 Running external command "bash run_external.bash R"
         input file       "/home/mkochman/systems/Z_MRSF_fixed/C_opt_QC/cycle_05/Gau-1533939.EIn"
         output file      "/home/mkochman/systems/Z_MRSF_fixed/C_opt_QC/cycle_05/Gau-1533939.EOu"
         message file     "/home/mkochman/systems/Z_MRSF_fixed/C_opt_QC/cycle_05/Gau-1533939.EMs"
         fchk file        "/home/mkochman/systems/Z_MRSF_fixed/C_opt_QC/cycle_05/Gau-1533939.EFC"
         mat. el file     "/home/mkochman/systems/Z_MRSF_fixed/C_opt_QC/cycle_05/Gau-1533939.EUF"
 Recovered energy= -594.851566560     dipole=      0.000000000000      0.000000000000      0.000000000000
 Energy=    -594.851567     NIter=   0.
 Dipole moment=       0.000000       0.000000       0.000000
 Leave Link  402 at Sat Feb  1 10:59:04 2025, MaxMem=   134217728 cpu:         0.0
 (Enter /home/mkochman/programs/g09/l716.exe)
 Dipole        = 0.00000000D+00 0.00000000D+00 0.00000000D+00
 -------------------------------------------------------------------
 Center     Atomic                   Forces (Hartrees/Bohr)
 Number     Number              X              Y              Z
 -------------------------------------------------------------------
      1        6          -0.000999940    0.000706930    0.000809700
      2        6          -0.000081350    0.000067960   -0.000191980
      3        6           0.001022590    0.000014290   -0.000526110
      4        6           0.000106870   -0.000354770    0.000004540
      5        6          -0.000076830    0.000167300   -0.000355270
      6        6           0.000223040   -0.000319780    0.000277910
      7        6          -0.000118330    0.000261010    0.000022300
      8        6           0.000022380   -0.000146760   -0.000006570
      9        7           0.000018510    0.000051590    0.000028380
     10        6           0.001045210   -0.000413220   -0.000159090
     11        6          -0.001131580    0.001331580    0.000293810
     12        6           0.000181610    0.000472960   -0.000161600
     13        6           0.000040770   -0.001065270   -0.000031600
     14        6          -0.000101820    0.000978110    0.000075500
     15        6           0.000170980   -0.001498830   -0.000089250
     16        1          -0.000165180    0.000017600    0.000043930
     17        1          -0.000066910    0.000042630    0.000018060
     18        1          -0.000057530   -0.000045430    0.000025610
     19        1           0.000005650    0.000018610   -0.000046730
     20        1           0.000041690   -0.000063140    0.000022420
     21        1          -0.000004670   -0.000009070    0.000044770
     22        1           0.000098570   -0.000043990   -0.000030330
     23        1           0.000017560   -0.000330570   -0.000029840
     24        1           0.000126900    0.000050790   -0.000002660
     25        1          -0.000277330   -0.000193310   -0.000029330
     26        1          -0.000056450    0.000301070    0.000054950
 -------------------------------------------------------------------
 Cartesian Forces:  Max     0.001498830 RMS     0.000418684
 Leave Link  716 at Sat Feb  1 10:59:04 2025, MaxMem=   134217728 cpu:         0.0
 (Enter /home/mkochman/programs/g09/l103.exe)

 GradGradGradGradGradGradGradGradGradGradGradGradGradGradGradGradGradGrad
 Berny optimization.
 Search for a local minimum.
 Step number   8 out of a maximum of   88
 All quantities printed in internal units (Hartrees-Bohrs-Radians)
 Update second derivatives using D2CorN and points    1    3    2    5    4
                                                          6    8
 ITU=  0 -1  0  0  0 -1  1  0
     Eigenvalues ---   -0.00597   0.00216   0.00520   0.00897   0.00960
     Eigenvalues ---    0.01396   0.01652   0.02016   0.02241   0.02744
     Eigenvalues ---    0.02975   0.03133   0.04430   0.04855   0.05375
     Eigenvalues ---    0.05845   0.06896   0.07075   0.07151   0.07195
     Eigenvalues ---    0.07234   0.07829   0.08201   0.09209   0.09291
     Eigenvalues ---    0.10602   0.11847   0.12635   0.12988   0.14047
     Eigenvalues ---    0.15042   0.17296   0.17701   0.19016   0.21030
     Eigenvalues ---    0.23363   0.25712   0.28735   0.30439   0.31638
     Eigenvalues ---    0.32641   0.34663   0.36564   0.38080   0.41954
     Eigenvalues ---    0.45972   0.47148   0.52070   0.59045   0.62861
     Eigenvalues ---    0.67655   0.70028   0.73593   0.77478   0.84173
     Eigenvalues ---    0.92617   0.97402   0.99698   1.05945   1.09373
     Eigenvalues ---    1.16877   1.21746   1.24848   1.25669   1.27970
     Eigenvalues ---    1.32849   1.36336   1.48328   1.55555   1.59012
     Eigenvalues ---    1.85457   3.00537
 Eigenvalue     1 is  -5.97D-03 should be greater than     0.000000 Eigenvector:
                          Z25       Y9        Z22       X16       Y8
   1                    0.40480   0.36316  -0.30589   0.23825   0.22486
                          Z14       X9        Z24       X19       Y26
   1                    0.21799  -0.19033   0.19027  -0.16496  -0.16492
 RFO step:  Lambda=-5.98127647D-03 EMin=-5.96882208D-03
 I=     1 Eig=   -5.97D-03 Dot1= -3.41D-05
 I=     1 Stepn= -1.25D-01 RXN=   1.25D-01 EDone=F
 Mixed    1 eigenvectors in step.  Raw Step.Grad=  3.41D-05.
 RFO eigenvector is Hessian eigenvector with negative curvature.
 Taking step of  1.25D-01 in eigenvector direction(s).  Step.Grad= -3.85D-06.
 Quartic linear search produced a step of  0.25396.
 Maximum step size (   0.050) exceeded in Quadratic search.
    -- Step size scaled by   0.400
 TrRot=  0.000268 -0.001057  0.000637 -1.522303 -0.000184  1.522248
 Variable       Old X    -DE/DX   Delta X   Delta X   Delta X     New X
                                 (Linear)    (Quad)   (Total)
    X1       -0.35761  -0.00100  -0.00041  -0.00307  -0.00315  -0.36076
    Y1        1.48940   0.00071  -0.00038  -0.00113  -0.00224   1.48716
    Z1        1.69154   0.00081   0.00045   0.00523   0.00604   1.69759
    X2       -0.57559  -0.00008   0.00004   0.00084   0.00137  -0.57422
    Y2        4.09959   0.00007  -0.00059  -0.00412  -0.00567   4.09392
    Z2        0.34030  -0.00019   0.00004   0.00113   0.00105   0.34135
    X3       -2.12327   0.00102  -0.00025  -0.00629  -0.00621  -2.12948
    Y3        1.77829   0.00001   0.00039   0.00145   0.00163   1.77993
    Z3        3.94193  -0.00053   0.00047   0.00215   0.00291   3.94484
    X4       -3.16599   0.00011  -0.00047  -0.00353  -0.00368  -3.16967
    Y4        1.11661  -0.00035   0.00002   0.00085   0.00024   1.11686
    Z4        1.38006   0.00000   0.00062   0.00127   0.00230   1.38236
    X5       -3.39598  -0.00008  -0.00003   0.00038   0.00083  -3.39516
    Y5        3.67761   0.00017  -0.00020   0.00061  -0.00045   3.67716
    Z5        0.02633  -0.00036   0.00005  -0.00020  -0.00022   0.02611
    X6       -2.47937   0.00022   0.00027   0.00283   0.00366  -2.47571
    Y6        5.58828  -0.00032   0.00004   0.00057   0.00004   5.58832
    Z6        1.90348   0.00028  -0.00032  -0.00134  -0.00207   1.90141
    X7       -2.57997  -0.00012   0.00015  -0.00341  -0.00279  -2.58276
    Y7        4.53193   0.00026   0.00063   0.00258   0.00313   4.53506
    Z7        4.55734   0.00002  -0.00011  -0.00070  -0.00103   4.55631
    X8        1.15178   0.00002   0.00046   0.00490   0.00592   1.15771
    Y8        5.20849  -0.00015  -0.00122  -0.01124  -0.01385   5.19465
    Z8       -1.40608  -0.00001   0.00005   0.00078   0.00053  -1.40555
    X9        2.53562   0.00002   0.00088   0.00952   0.01102   2.54664
    Y9        6.11081   0.00005  -0.00178  -0.01816  -0.02165   6.08916
    Z9       -2.81633   0.00003   0.00011   0.00093   0.00058  -2.81575
   X10        1.76821   0.00105  -0.00047  -0.00023  -0.00047   1.76774
   Y10       -0.32635  -0.00041  -0.00049   0.00144   0.00008  -0.32628
   Z10        1.53180  -0.00016   0.00045   0.00760   0.00877   1.54057
   X11        4.25963  -0.00113  -0.00039  -0.00349  -0.00359   4.25604
   Y11        0.51329   0.00133  -0.00004   0.00396   0.00289   0.51618
   Z11        1.45467   0.00029   0.00094   0.00797   0.00949   1.46417
   X12        1.30921   0.00018   0.00002   0.00080   0.00091   1.31012
   Y12       -2.93325   0.00047  -0.00054   0.00111  -0.00029  -2.93354
   Z12        1.50584  -0.00016  -0.00046   0.00307   0.00380   1.50964
   X13        3.30453   0.00004   0.00018   0.00451   0.00470   3.30922
   Y13       -4.65206  -0.00107   0.00001   0.00157   0.00061  -4.65146
   Z13        1.43619  -0.00003  -0.00104  -0.00566  -0.00518   1.43101
   X14        5.78365  -0.00010   0.00030   0.00060   0.00094   5.78460
   Y14       -3.79755   0.00098   0.00048   0.00424   0.00359  -3.79395
   Z14        1.36046   0.00008  -0.00060  -0.01090  -0.01012   1.35034
   X15        6.26256   0.00017  -0.00023   0.00002  -0.00002   6.26255
   Y15       -1.20356  -0.00150   0.00053   0.00458   0.00396  -1.19961
   Z15        1.36195  -0.00009   0.00040  -0.00367  -0.00236   1.35960
   X16       -2.04240  -0.00017  -0.00049  -0.01191  -0.01216  -2.05456
   Y16        0.34055   0.00002   0.00070   0.00217   0.00292   0.34347
   Z16        5.39974   0.00004   0.00078   0.00322   0.00456   5.40430
   X17       -4.20493  -0.00007  -0.00081  -0.00671  -0.00729  -4.21222
   Y17       -0.58727   0.00004   0.00012   0.00238   0.00184  -0.58543
   Z17        0.92838   0.00002   0.00104   0.00206   0.00380   0.93218
   X18       -4.52981  -0.00006   0.00007   0.00141   0.00199  -4.52782
   Y18        4.10171  -0.00005  -0.00036   0.00176   0.00029   4.10200
   Z18       -1.62178   0.00003  -0.00006  -0.00068  -0.00089  -1.62268
   X19       -2.70401   0.00001   0.00062   0.00825   0.00954  -2.69447
   Y19        7.58617   0.00002   0.00000   0.00073   0.00010   7.58627
   Z19        1.51070  -0.00005  -0.00076  -0.00317  -0.00471   1.50599
   X20       -4.42386   0.00004   0.00022  -0.00462  -0.00391  -4.42777
   Y20        4.84865  -0.00006   0.00113   0.00627   0.00758   4.85623
   Z20        5.44181   0.00002  -0.00012  -0.00460  -0.00501   5.43680
   X21       -1.11158   0.00000   0.00030  -0.00453  -0.00372  -1.11529
   Y21        5.32582  -0.00001   0.00070   0.00114   0.00191   5.32773
   Z21        5.77785   0.00004  -0.00034   0.00147   0.00077   5.77862
   X22        4.66211   0.00010  -0.00097  -0.00020  -0.00078   4.66133
   Y22        2.52146  -0.00004   0.00005   0.00347   0.00248   2.52394
   Z22        1.45823  -0.00003   0.00159   0.01529   0.01710   1.47533
   X23       -0.61983   0.00002   0.00012   0.00211   0.00228  -0.61755
   Y23       -3.62368  -0.00033  -0.00080  -0.00332  -0.00486  -3.62854
   Z23        1.52746  -0.00003  -0.00086   0.00516   0.00560   1.53305
   X24        2.90625   0.00013   0.00068   0.00237   0.00294   2.90918
   Y24       -6.66361   0.00005  -0.00007   0.00204   0.00101  -6.66261
   Z24        1.42075   0.00000  -0.00189  -0.00951  -0.00952   1.41123
   X25        7.34074  -0.00028   0.00057   0.00230   0.00284   7.34358
   Y25       -5.12930  -0.00019   0.00078   0.00730   0.00684  -5.12245
   Z25        1.28950  -0.00003  -0.00111  -0.02024  -0.01970   1.26979
   X26        8.19122  -0.00006  -0.00036  -0.00105  -0.00118   8.19004
   Y26       -0.51477   0.00030   0.00089   0.00825   0.00786  -0.50691
   Z26        1.28866   0.00005   0.00070  -0.00798  -0.00648   1.28218
         Item               Value     Threshold  Converged?
 Maximum Force            0.001499     0.000450     NO 
 RMS     Force            0.000419     0.000300     NO 
 Maximum Displacement     0.021651     0.001800     NO 
 RMS     Displacement     0.006088     0.001200     NO 
 Predicted change in Energy=-1.739500D-05
 GradGradGradGradGradGradGradGradGradGradGradGradGradGradGradGradGradGrad

 Leave Link  103 at Sat Feb  1 10:59:04 2025, MaxMem=   134217728 cpu:         0.0
 (Enter /home/mkochman/programs/g09/l202.exe)
                          Input orientation:                          
 ---------------------------------------------------------------------
 Center     Atomic      Atomic             Coordinates (Angstroms)
 Number     Number       Type             X           Y           Z
 ---------------------------------------------------------------------
      1          6           0       -0.190906    0.786973    0.898325
      2          6           0       -0.303863    2.166409    0.180636
      3          6           0       -1.126874    0.941896    2.087519
      4          6           0       -1.677319    0.591015    0.731513
      5          6           0       -1.796640    1.945868    0.013817
      6          6           0       -1.310089    2.957210    1.006183
      7          6           0       -1.366739    2.399849    2.411094
      8          6           0        0.612632    2.748890   -0.743785
      9          7           0        1.347624    3.222246   -1.490029
     10          6           0        0.935448   -0.172658    0.815235
     11          6           0        2.252199    0.273152    0.774804
     12          6           0        0.693287   -1.552364    0.798865
     13          6           0        1.751165   -2.461444    0.757258
     14          6           0        3.061077   -2.007674    0.714569
     15          6           0        3.313998   -0.634804    0.719468
     16          1           0       -1.087226    0.181757    2.859830
     17          1           0       -2.229009   -0.309798    0.493290
     18          1           0       -2.396021    2.170687   -0.858683
     19          1           0       -1.425852    4.014484    0.796935
     20          1           0       -2.343076    2.569808    2.877028
     21          1           0       -0.590188    2.819312    3.057915
     22          1           0        2.466669    1.335612    0.780712
     23          1           0       -0.326794   -1.920141    0.811258
     24          1           0        1.539473   -3.525699    0.746791
     25          1           0        3.886058   -2.710686    0.671946
     26          1           0        4.333981   -0.268244    0.678500
 ---------------------------------------------------------------------
                    Distance matrix (angstroms):
                    1          2          3          4          5
     1  C    0.000000
     2  C    1.559063   0.000000
     3  C    1.521256   2.411012   0.000000
     4  C    1.508526   2.161414   1.504946   0.000000
     5  C    2.168819   1.518173   2.399330   1.537840   0.000000
     6  C    2.444203   1.522952   2.294416   2.410224   1.498110
     7  C    2.504481   2.481762   1.512568   2.487838   2.477468
     8  C    2.681663   1.426114   3.782511   3.475169   2.650169
     9  N    3.741906   2.575524   4.911413   4.583547   3.711750
    10  C    1.482049   2.722102   2.667229   2.723372   3.548906
    11  C    2.499606   3.235879   3.686268   3.942591   4.446367
    12  C    2.502836   3.899459   3.345885   3.196620   4.365050
    13  C    3.787315   5.096337   4.651390   4.590498   5.706490
    14  C    4.291760   5.388030   5.303195   5.404245   6.302298
    15  C    3.786527   4.607173   4.907024   5.139651   5.768573
    16  H    2.239906   3.424993   1.084365   2.246205   3.422740
    17  H    2.349644   3.152069   2.307164   1.082855   2.346245
    18  H    3.140744   2.336092   3.435224   2.353851   1.082154
    19  H    3.457195   2.248124   3.346011   3.433315   2.242750
    20  H    3.424267   3.404651   2.180039   2.993675   2.980918
    21  H    2.992266   2.964287   2.180456   3.399898   3.388946
    22  H    2.716163   2.954008   3.843996   4.210639   4.374511
    23  H    2.711921   4.134985   3.234228   2.852399   4.212171
    24  H    4.649335   6.009867   5.372742   5.224492   6.450190
    25  H    5.376476   6.448478   6.361971   6.469616   7.376292
    26  H    4.651495   5.261653   5.768077   6.072632   6.551993
                    6          7          8          9         10
     6  C    0.000000
     7  C    1.512493   0.000000
     8  C    2.608187   3.740722   0.000000
     9  N    3.655784   4.823159   1.149417   0.000000
    10  C    3.856808   3.803239   3.327191   4.124258   0.000000
    11  C    4.466274   4.505219   3.335202   3.826863   1.390761
    12  C    4.938902   4.739512   4.570236   5.335174   1.400891
    13  C    6.228567   6.007385   5.540485   6.125151   2.430493
    14  C    6.621344   6.473794   5.544959   5.928594   2.809931
    15  C    5.862333   5.829238   4.570325   4.860590   2.424922
    16  H    3.344969   2.280225   4.739803   5.839036   2.897790
    17  H    3.432318   3.429821   4.354405   5.403812   3.183747
    18  H    2.296865   3.435604   3.065862   3.939448   4.403629
    19  H    1.083981   2.283867   2.851484   3.681034   4.807102
    20  H    2.171913   1.095087   4.677453   5.754835   4.745612
    21  H    2.178733   1.094238   3.988064   4.959966   4.038448
    22  H    4.116348   4.299508   2.785480   3.157200   2.149584
    23  H    4.979299   4.722635   5.010043   5.877392   2.155683
    24  H    7.086282   6.806474   6.515467   7.111605   3.407699
    25  H    7.696538   7.532202   6.521240   6.805693   3.894639
    26  H    6.508952   6.528308   4.997442   5.079800   3.402625
                   11         12         13         14         15
    11  C    0.000000
    12  C    2.400686   0.000000
    13  C    2.780172   1.395444   0.000000
    14  C    2.420759   2.412642   1.386939   0.000000
    15  C    1.398164   2.777831   2.404265   1.395981   0.000000
    16  H    3.937950   3.228774   4.411778   5.157923   4.961723
    17  H    4.527726   3.190166   4.532223   5.560283   5.557131
    18  H    5.279665   5.113941   6.423944   7.050796   6.554819
    19  H    5.246533   5.956555   7.213366   7.510372   6.639883
    20  H    5.550724   5.525447   6.824202   7.405028   6.850335
    21  H    4.446875   5.085485   6.217825   6.490207   5.713311
    22  H    1.083907   3.389044   3.863953   3.396359   2.145753
    23  H    3.385716   1.084426   2.147985   3.390381   3.862109
    24  H    3.865233   2.147741   1.085155   2.149585   3.392191
    25  H    3.403433   3.398765   2.151085   1.084729   2.153786
    26  H    2.153183   3.862396   3.389288   2.155737   1.084625
                   16         17         18         19         20
    16  H    0.000000
    17  H    2.673165   0.000000
    18  H    4.415442   2.829934   0.000000
    19  H    4.365776   4.408704   2.661181   0.000000
    20  H    2.698193   3.739967   3.757344   2.693543   0.000000
    21  H    2.691278   4.365130   4.361362   2.690502   1.779772
    22  H    4.276013   4.983912   5.199107   4.725287   5.389938
    23  H    3.031977   2.512515   4.879065   6.035553   5.337831
    24  H    5.010959   4.960619   7.107353   8.102470   7.534408
    25  H    6.155210   6.571927   8.101551   8.570875   8.458611
    26  H    5.860903   6.565734   7.321492   7.178541   7.580973
                   21         22         23         24         25
    21  H    0.000000
    22  H    4.090403   0.000000
    23  H    5.251596   4.290024   0.000000
    24  H    7.080671   4.949059   2.462707   0.000000
    25  H    7.504032   4.289408   4.288647   2.485218   0.000000
    26  H    6.280291   2.463667   4.946637   4.292430   2.483184
                   26
    26  H    0.000000
 Symmetry turned off by external request.
 Stoichiometry    C14H11N
 Framework group  C1[X(C14H11N)]
 Deg. of freedom    72
 Full point group                 C1      NOp   1
 Rotational constants (GHZ):      1.1447207      0.4930506      0.3958807
 Leave Link  202 at Sat Feb  1 10:59:04 2025, MaxMem=   134217728 cpu:         0.0
 (Enter /home/mkochman/programs/g09/l301.exe)
 Standard basis: STO-3G (5D, 7F)
 Ernie: Thresh=  0.10000D-02 Tol=  0.10000D-05 Strict=F.
    86 basis functions,   258 primitive gaussians,    86 cartesian basis functions
    51 alpha electrons       51 beta electrons
       nuclear repulsion energy       898.4083882987 Hartrees.
 IExCor=    0 DFT=F Ex=HF Corr=None ExCW=0 ScaHFX=  1.000000
 ScaDFX=  1.000000  1.000000  1.000000  1.000000 ScalE2=  1.000000  1.000000
 IRadAn=      0 IRanWt=     -1 IRanGd=            0 ICorTp=0 IEmpDi=  4
 NAtoms=   26 NActive=   26 NUniq=   26 SFac= 1.00D+00 NAtFMM=   60 NAOKFM=F Big=F
 Integral buffers will be    131072 words long.
 Raffenetti 1 integral format.
 Two-electron integral symmetry is turned off.
 Leave Link  301 at Sat Feb  1 10:59:05 2025, MaxMem=   134217728 cpu:         0.0
 (Enter /home/mkochman/programs/g09/l402.exe)
 External calculation of energy and first derivatives.
 Running external command "bash run_external.bash R"
         input file       "/home/mkochman/systems/Z_MRSF_fixed/C_opt_QC/cycle_05/Gau-1533939.EIn"
         output file      "/home/mkochman/systems/Z_MRSF_fixed/C_opt_QC/cycle_05/Gau-1533939.EOu"
         message file     "/home/mkochman/systems/Z_MRSF_fixed/C_opt_QC/cycle_05/Gau-1533939.EMs"
         fchk file        "/home/mkochman/systems/Z_MRSF_fixed/C_opt_QC/cycle_05/Gau-1533939.EFC"
         mat. el file     "/home/mkochman/systems/Z_MRSF_fixed/C_opt_QC/cycle_05/Gau-1533939.EUF"
 Recovered energy= -594.851551720     dipole=      0.000000000000      0.000000000000      0.000000000000
 Energy=    -594.851552     NIter=   0.
 Dipole moment=       0.000000       0.000000       0.000000
 Leave Link  402 at Sat Feb  1 11:04:05 2025, MaxMem=   134217728 cpu:         0.0
 (Enter /home/mkochman/programs/g09/l716.exe)
 Dipole        = 0.00000000D+00 0.00000000D+00 0.00000000D+00
 -------------------------------------------------------------------
 Center     Atomic                   Forces (Hartrees/Bohr)
 Number     Number              X              Y              Z
 -------------------------------------------------------------------
      1        6          -0.000436630    0.000203570    0.000642710
      2        6          -0.000108740    0.000327250   -0.000009250
      3        6           0.000801640    0.000207450   -0.000427770
      4        6          -0.000008940   -0.000353670    0.000161140
      5        6           0.000029890    0.000074650   -0.000459590
      6        6           0.000162520   -0.000269390    0.000265820
      7        6          -0.000055650    0.000292070    0.000037780
      8        6           0.000036930   -0.000058300    0.000001440
      9        7          -0.000015140    0.000071550    0.000008130
     10        6          -0.003148750   -0.001394740   -0.000232700
     11        6           0.005555670   -0.000118770   -0.000021000
     12        6           0.003359720   -0.002303550   -0.000281690
     13        6          -0.006566620    0.000651550    0.000196160
     14        6           0.003543510    0.002016910   -0.000007360
     15        6          -0.002923480    0.001072640    0.000149720
     16        1          -0.000060800    0.000034840    0.000022690
     17        1           0.000041540    0.000048390    0.000018200
     18        1          -0.000008030   -0.000088730    0.000007620
     19        1          -0.000100760    0.000037580   -0.000042980
     20        1           0.000036190   -0.000060600    0.000031570
     21        1           0.000007520    0.000000830    0.000070730
     22        1          -0.000131290   -0.000078430   -0.000101350
     23        1           0.000081950   -0.000165320   -0.000041640
     24        1           0.000283920    0.000009450   -0.000027050
     25        1          -0.000204140   -0.000328010   -0.000021860
     26        1          -0.000188030    0.000172940    0.000119380
 -------------------------------------------------------------------
 Cartesian Forces:  Max     0.006566620 RMS     0.001301325
 Leave Link  716 at Sat Feb  1 11:04:06 2025, MaxMem=   134217728 cpu:         0.0
 (Enter /home/mkochman/programs/g09/l103.exe)

 GradGradGradGradGradGradGradGradGradGradGradGradGradGradGradGradGradGrad
 Berny optimization.
 Search for a local minimum.
 Step number   9 out of a maximum of   88
 All quantities printed in internal units (Hartrees-Bohrs-Radians)
 Update second derivatives using D2CorN and points    1    3    2    5    4
                                                          6    9    8
 ITU=  0  0 -1  0  0  0 -1  1  0
 Energy rises -- skip Quadratic search.
 Quartic linear search produced a step of -0.80465.
 TrRot=  0.000000  0.000000  0.000000  0.000000  0.000000  0.000000
 Variable       Old X    -DE/DX   Delta X   Delta X   Delta X     New X
                                 (Linear)    (Quad)   (Total)
    X1       -0.36076  -0.00044   0.00253   0.00000   0.00253  -0.35823
    Y1        1.48716   0.00020   0.00180   0.00000   0.00180   1.48896
    Z1        1.69759   0.00064  -0.00486   0.00000  -0.00486   1.69272
    X2       -0.57422  -0.00011  -0.00110   0.00000  -0.00110  -0.57532
    Y2        4.09392   0.00033   0.00456   0.00000   0.00456   4.09848
    Z2        0.34135  -0.00001  -0.00084   0.00000  -0.00084   0.34051
    X3       -2.12948   0.00080   0.00500   0.00000   0.00500  -2.12448
    Y3        1.77993   0.00021  -0.00131   0.00000  -0.00131   1.77861
    Z3        3.94484  -0.00043  -0.00234   0.00000  -0.00234   3.94250
    X4       -3.16967  -0.00001   0.00296   0.00000   0.00296  -3.16671
    Y4        1.11686  -0.00035  -0.00019   0.00000  -0.00019   1.11666
    Z4        1.38236   0.00016  -0.00185   0.00000  -0.00185   1.38051
    X5       -3.39516   0.00003  -0.00066   0.00000  -0.00066  -3.39582
    Y5        3.67716   0.00007   0.00036   0.00000   0.00036   3.67752
    Z5        0.02611  -0.00046   0.00018   0.00000   0.00018   0.02629
    X6       -2.47571   0.00016  -0.00294   0.00000  -0.00294  -2.47865
    Y6        5.58832  -0.00027  -0.00003   0.00000  -0.00003   5.58828
    Z6        1.90141   0.00027   0.00167   0.00000   0.00167   1.90308
    X7       -2.58276  -0.00006   0.00224   0.00000   0.00224  -2.58052
    Y7        4.53506   0.00029  -0.00252   0.00000  -0.00252   4.53254
    Z7        4.55631   0.00004   0.00083   0.00000   0.00083   4.55714
    X8        1.15771   0.00004  -0.00477   0.00000  -0.00477   1.15294
    Y8        5.19465  -0.00006   0.01114   0.00000   0.01114   5.20579
    Z8       -1.40555   0.00000  -0.00043   0.00000  -0.00043  -1.40598
    X9        2.54664  -0.00002  -0.00887   0.00000  -0.00887   2.53777
    Y9        6.08916   0.00007   0.01742   0.00000   0.01742   6.10658
    Z9       -2.81575   0.00001  -0.00047   0.00000  -0.00047  -2.81621
   X10        1.76774  -0.00315   0.00038   0.00000   0.00038   1.76812
   Y10       -0.32628  -0.00139  -0.00006   0.00000  -0.00006  -0.32634
   Z10        1.54057  -0.00023  -0.00705   0.00000  -0.00705   1.53352
   X11        4.25604   0.00556   0.00289   0.00000   0.00289   4.25893
   Y11        0.51618  -0.00012  -0.00233   0.00000  -0.00233   0.51385
   Z11        1.46417  -0.00002  -0.00764   0.00000  -0.00764   1.45653
   X12        1.31012   0.00336  -0.00073   0.00000  -0.00073   1.30939
   Y12       -2.93354  -0.00230   0.00023   0.00000   0.00023  -2.93331
   Z12        1.50964  -0.00028  -0.00305   0.00000  -0.00305   1.50658
   X13        3.30922  -0.00657  -0.00378   0.00000  -0.00378   3.30544
   Y13       -4.65146   0.00065  -0.00049   0.00000  -0.00049  -4.65194
   Z13        1.43101   0.00020   0.00417   0.00000   0.00417   1.43518
   X14        5.78460   0.00354  -0.00076   0.00000  -0.00076   5.78384
   Y14       -3.79395   0.00202  -0.00289   0.00000  -0.00289  -3.79684
   Z14        1.35034  -0.00001   0.00814   0.00000   0.00814   1.35848
   X15        6.26255  -0.00292   0.00001   0.00000   0.00001   6.26256
   Y15       -1.19961   0.00107  -0.00319   0.00000  -0.00319  -1.20279
   Z15        1.35960   0.00015   0.00190   0.00000   0.00190   1.36149
   X16       -2.05456  -0.00006   0.00978   0.00000   0.00978  -2.04478
   Y16        0.34347   0.00003  -0.00235   0.00000  -0.00235   0.34112
   Z16        5.40430   0.00002  -0.00367   0.00000  -0.00367   5.40063
   X17       -4.21222   0.00004   0.00586   0.00000   0.00586  -4.20635
   Y17       -0.58543   0.00005  -0.00148   0.00000  -0.00148  -0.58691
   Z17        0.93218   0.00002  -0.00306   0.00000  -0.00306   0.92912
   X18       -4.52782  -0.00001  -0.00160   0.00000  -0.00160  -4.52942
   Y18        4.10200  -0.00009  -0.00023   0.00000  -0.00023   4.10177
   Z18       -1.62268   0.00001   0.00072   0.00000   0.00072  -1.62196
   X19       -2.69447  -0.00010  -0.00768   0.00000  -0.00768  -2.70215
   Y19        7.58627   0.00004  -0.00008   0.00000  -0.00008   7.58619
   Z19        1.50599  -0.00004   0.00379   0.00000   0.00379   1.50978
   X20       -4.42777   0.00004   0.00315   0.00000   0.00315  -4.42462
   Y20        4.85623  -0.00006  -0.00610   0.00000  -0.00610   4.85013
   Z20        5.43680   0.00003   0.00404   0.00000   0.00404   5.44083
   X21       -1.11529   0.00001   0.00299   0.00000   0.00299  -1.11231
   Y21        5.32773   0.00000  -0.00154   0.00000  -0.00154   5.32619
   Z21        5.77862   0.00007  -0.00062   0.00000  -0.00062   5.77800
   X22        4.66133  -0.00013   0.00063   0.00000   0.00063   4.66195
   Y22        2.52394  -0.00008  -0.00200   0.00000  -0.00200   2.52195
   Z22        1.47533  -0.00010  -0.01376   0.00000  -0.01376   1.46157
   X23       -0.61755   0.00008  -0.00184   0.00000  -0.00184  -0.61939
   Y23       -3.62854  -0.00017   0.00391   0.00000   0.00391  -3.62463
   Z23        1.53305  -0.00004  -0.00450   0.00000  -0.00450   1.52855
   X24        2.90918   0.00028  -0.00236   0.00000  -0.00236   2.90682
   Y24       -6.66261   0.00001  -0.00081   0.00000  -0.00081  -6.66342
   Z24        1.41123  -0.00003   0.00766   0.00000   0.00766   1.41889
   X25        7.34358  -0.00020  -0.00229   0.00000  -0.00229   7.34130
   Y25       -5.12245  -0.00033  -0.00551   0.00000  -0.00551  -5.12796
   Z25        1.26979  -0.00002   0.01586   0.00000   0.01586   1.28565
   X26        8.19004  -0.00019   0.00095   0.00000   0.00095   8.19099
   Y26       -0.50691   0.00017  -0.00632   0.00000  -0.00632  -0.51323
   Z26        1.28218   0.00012   0.00521   0.00000   0.00521   1.28739
         Item               Value     Threshold  Converged?
 Maximum Force            0.006567     0.000450     NO 
 RMS     Force            0.001301     0.000300     NO 
 Maximum Displacement     0.017421     0.001800     NO 
 RMS     Displacement     0.004898     0.001200     NO 
 Predicted change in Energy=-1.496570D-06
 GradGradGradGradGradGradGradGradGradGradGradGradGradGradGradGradGradGrad

 Leave Link  103 at Sat Feb  1 11:04:06 2025, MaxMem=   134217728 cpu:         0.0
 (Enter /home/mkochman/programs/g09/l202.exe)
                          Input orientation:                          
 ---------------------------------------------------------------------
 Center     Atomic      Atomic             Coordinates (Angstroms)
 Number     Number       Type             X           Y           Z
 ---------------------------------------------------------------------
      1          6           0       -0.189566    0.787926    0.895751
      2          6           0       -0.304446    2.168823    0.180189
      3          6           0       -1.124228    0.941202    2.086280
      4          6           0       -1.675752    0.590912    0.730534
      5          6           0       -1.796992    1.946061    0.013910
      6          6           0       -1.311647    2.957192    1.007065
      7          6           0       -1.365551    2.398516    2.411533
      8          6           0        0.610110    2.754785   -0.744010
      9          7           0        1.342930    3.231465   -1.490276
     10          6           0        0.935648   -0.172691    0.811502
     11          6           0        2.253730    0.271920    0.770761
     12          6           0        0.692899   -1.552240    0.797249
     13          6           0        1.749166   -2.461703    0.759463
     14          6           0        3.060675   -2.009204    0.718877
     15          6           0        3.314005   -0.636490    0.720472
     16          1           0       -1.082048    0.180514    2.857888
     17          1           0       -2.225906   -0.310581    0.491671
     18          1           0       -2.396868    2.170563   -0.858303
     19          1           0       -1.429914    4.014441    0.798942
     20          1           0       -2.341410    2.566579    2.879163
     21          1           0       -0.588607    2.818498    3.057587
     22          1           0        2.467000    1.334556    0.773432
     23          1           0       -0.327766   -1.918071    0.808874
     24          1           0        1.538223   -3.526128    0.750845
     25          1           0        3.884847   -2.713600    0.680337
     26          1           0        4.334483   -0.271591    0.681259
 ---------------------------------------------------------------------
                    Distance matrix (angstroms):
                    1          2          3          4          5
     1  C    0.000000
     2  C    1.559520   0.000000
     3  C    1.521330   2.410867   0.000000
     4  C    1.508265   2.161750   1.504968   0.000000
     5  C    2.168580   1.518211   2.399389   1.537751   0.000000
     6  C    2.444826   1.523057   2.294352   2.410047   1.498099
     7  C    2.504902   2.481451   1.512544   2.487854   2.477791
     8  C    2.682692   1.426152   3.782533   3.475887   2.650022
     9  N    3.743334   2.575560   4.911612   4.584425   3.711327
    10  C    1.481887   2.723798   2.666253   2.721958   3.548603
    11  C    2.500315   3.239024   3.686344   3.942614   4.447911
    12  C    2.502963   3.901508   3.343771   3.195006   4.364778
    13  C    3.786468   5.098494   4.647214   4.587958   5.706090
    14  C    4.291769   5.391672   5.299820   5.403191   6.303810
    15  C    3.786118   4.610300   4.904330   5.138511   5.769843
    16  H    2.239521   3.424632   1.084345   2.246453   3.422939
    17  H    2.348761   3.152217   2.307256   1.082781   2.346201
    18  H    3.140155   2.335958   3.435332   2.353658   1.082131
    19  H    3.458068   2.248519   3.345965   3.433026   2.242591
    20  H    3.424612   3.404687   2.179919   2.993822   2.981796
    21  H    2.992656   2.963485   2.180498   3.399883   3.388998
    22  H    2.714979   2.954463   3.843855   4.209186   4.374064
    23  H    2.710917   4.135032   3.231340   2.849246   4.209764
    24  H    4.649443   6.012782   5.369271   5.223033   6.450705
    25  H    5.376609   6.452780   6.358073   6.468584   7.378337
    26  H    4.651409   5.265582   5.765629   6.072007   6.554260
                    6          7          8          9         10
     6  C    0.000000
     7  C    1.512467   0.000000
     8  C    2.607754   3.740003   0.000000
     9  N    3.654957   4.822218   1.149418   0.000000
    10  C    3.858076   3.803514   3.331023   4.129448   0.000000
    11  C    4.469724   4.507076   3.340754   3.834155   1.391646
    12  C    4.939353   4.738312   4.575237   5.342203   1.400815
    13  C    6.228507   6.004375   5.547037   6.135023   2.429834
    14  C    6.623091   6.471827   5.553458   5.941011   2.810177
    15  C    5.864583   5.828309   4.577827   4.871715   2.424867
    16  H    3.344877   2.280162   4.739614   5.839122   2.895436
    17  H    3.432177   3.430056   4.355039   5.404701   3.180680
    18  H    2.296974   3.436190   3.065338   3.938400   4.402811
    19  H    1.084009   2.283814   2.851163   3.679977   4.809170
    20  H    2.172037   1.095091   4.676995   5.753993   4.745306
    21  H    2.178684   1.094264   3.986618   4.958269   4.039240
    22  H    4.118945   4.301609   2.787063   3.160089   2.149020
    23  H    4.977499   4.720004   5.012649   5.881755   2.154663
    24  H    7.086667   6.803763   6.522719   7.122206   3.407685
    25  H    7.698583   7.529771   6.531149   6.820315   3.895022
    26  H    6.512294   6.527918   5.006126   5.092774   3.402768
                   11         12         13         14         15
    11  C    0.000000
    12  C    2.400927   0.000000
    13  C    2.779821   1.394363   0.000000
    14  C    2.420202   2.412741   1.387969   0.000000
    15  C    1.397111   2.777532   2.404505   1.395895   0.000000
    16  H    3.935972   3.224766   4.404597   5.150960   4.955939
    17  H    4.525962   3.186615   4.527718   5.557416   5.554203
    18  H    5.280790   5.113391   6.423756   7.052851   6.556381
    19  H    5.251332   5.957707   7.214467   7.513727   6.643950
    20  H    5.552129   5.523230   6.819792   7.401834   6.848600
    21  H    4.448990   5.084755   6.215068   6.487952   5.712217
    22  H    1.083830   3.388450   3.863556   3.396492   2.145983
    23  H    3.385504   1.084309   2.147469   3.390861   3.861705
    24  H    3.864908   2.147781   1.085160   2.149405   3.391804
    25  H    3.403241   3.398670   2.151940   1.084859   2.154497
    26  H    2.152429   3.861949   3.389185   2.154833   1.084465
                   16         17         18         19         20
    16  H    0.000000
    17  H    2.673681   0.000000
    18  H    4.415781   2.829793   0.000000
    19  H    4.365691   4.408382   2.661080   0.000000
    20  H    2.698101   3.740523   3.758797   2.693409   0.000000
    21  H    2.691156   4.365296   4.361631   2.690642   1.779780
    22  H    4.274637   4.980887   5.197949   4.729521   5.391919
    23  H    3.028443   2.507504   4.876227   6.034031   5.334131
    24  H    5.004463   4.957376   7.108205   8.103847   7.530098
    25  H    6.147168   6.568972   8.104468   8.574805   8.454668
    26  H    5.854992   6.563244   7.324306   7.184162   7.579811
                   21         22         23         24         25
    21  H    0.000000
    22  H    4.093431   0.000000
    23  H    5.249746   4.288539   0.000000
    24  H    7.078047   4.948676   2.463966   0.000000
    25  H    7.501148   4.290283   4.288997   2.484314   0.000000
    26  H    6.279522   2.464893   4.946085   4.291379   2.483059
                   26
    26  H    0.000000
 Symmetry turned off by external request.
 Stoichiometry    C14H11N
 Framework group  C1[X(C14H11N)]
 Deg. of freedom    72
 Full point group                 C1      NOp   1
 Rotational constants (GHZ):      1.1445162      0.4927367      0.3956250
 Leave Link  202 at Sat Feb  1 11:04:06 2025, MaxMem=   134217728 cpu:         0.0
 (Enter /home/mkochman/programs/g09/l301.exe)
 Standard basis: STO-3G (5D, 7F)
 Ernie: Thresh=  0.10000D-02 Tol=  0.10000D-05 Strict=F.
    86 basis functions,   258 primitive gaussians,    86 cartesian basis functions
    51 alpha electrons       51 beta electrons
       nuclear repulsion energy       898.3301607447 Hartrees.
 IExCor=    0 DFT=F Ex=HF Corr=None ExCW=0 ScaHFX=  1.000000
 ScaDFX=  1.000000  1.000000  1.000000  1.000000 ScalE2=  1.000000  1.000000
 IRadAn=      0 IRanWt=     -1 IRanGd=            0 ICorTp=0 IEmpDi=  4
 NAtoms=   26 NActive=   26 NUniq=   26 SFac= 1.00D+00 NAtFMM=   60 NAOKFM=F Big=F
 Integral buffers will be    131072 words long.
 Raffenetti 1 integral format.
 Two-electron integral symmetry is turned off.
 Leave Link  301 at Sat Feb  1 11:04:06 2025, MaxMem=   134217728 cpu:         0.1
 (Enter /home/mkochman/programs/g09/l402.exe)
 External calculation of energy and first derivatives.
 Running external command "bash run_external.bash R"
         input file       "/home/mkochman/systems/Z_MRSF_fixed/C_opt_QC/cycle_05/Gau-1533939.EIn"
         output file      "/home/mkochman/systems/Z_MRSF_fixed/C_opt_QC/cycle_05/Gau-1533939.EOu"
         message file     "/home/mkochman/systems/Z_MRSF_fixed/C_opt_QC/cycle_05/Gau-1533939.EMs"
         fchk file        "/home/mkochman/systems/Z_MRSF_fixed/C_opt_QC/cycle_05/Gau-1533939.EFC"
         mat. el file     "/home/mkochman/systems/Z_MRSF_fixed/C_opt_QC/cycle_05/Gau-1533939.EUF"
 Recovered energy= -594.851567340     dipole=      0.000000000000      0.000000000000      0.000000000000
 Energy=    -594.851567     NIter=   0.
 Dipole moment=       0.000000       0.000000       0.000000
 Leave Link  402 at Sat Feb  1 11:08:44 2025, MaxMem=   134217728 cpu:         0.0
 (Enter /home/mkochman/programs/g09/l716.exe)
 Dipole        = 0.00000000D+00 0.00000000D+00 0.00000000D+00
 -------------------------------------------------------------------
 Center     Atomic                   Forces (Hartrees/Bohr)
 Number     Number              X              Y              Z
 -------------------------------------------------------------------
      1        6          -0.000884480    0.000606860    0.000775540
      2        6          -0.000086540    0.000118690   -0.000155260
      3        6           0.000976870    0.000051580   -0.000506190
      4        6           0.000082880   -0.000354400    0.000035970
      5        6          -0.000056160    0.000148780   -0.000375490
      6        6           0.000211180   -0.000309970    0.000275350
      7        6          -0.000105570    0.000266990    0.000025230
      8        6           0.000023250   -0.000130800   -0.000002930
      9        7           0.000014630    0.000057190    0.000021750
     10        6           0.000226510   -0.000588580   -0.000174320
     11        6           0.000188990    0.001035510    0.000233710
     12        6           0.000807840   -0.000092010   -0.000182810
     13        6          -0.001253710   -0.000719350    0.000009790
     14        6           0.000601100    0.001166440    0.000060820
     15        6          -0.000444530   -0.000970560   -0.000043820
     16        1          -0.000144720    0.000020590    0.000040090
     17        1          -0.000045670    0.000043480    0.000018100
     18        1          -0.000047780   -0.000053960    0.000022010
     19        1          -0.000015210    0.000022850   -0.000046120
     20        1           0.000040160   -0.000062660    0.000024500
     21        1          -0.000002190   -0.000007110    0.000049880
     22        1           0.000053900   -0.000049570   -0.000044500
     23        1           0.000029940   -0.000298540   -0.000032230
     24        1           0.000157590    0.000042140   -0.000007540
     25        1          -0.000262030   -0.000220920   -0.000027690
     26        1          -0.000081870    0.000276340    0.000067190
 -------------------------------------------------------------------
 Cartesian Forces:  Max     0.001253710 RMS     0.000379764
 Leave Link  716 at Sat Feb  1 11:08:44 2025, MaxMem=   134217728 cpu:         0.0
 (Enter /home/mkochman/programs/g09/l103.exe)

 GradGradGradGradGradGradGradGradGradGradGradGradGradGradGradGradGradGrad
 Berny optimization.
 Search for a local minimum.
 Step number  10 out of a maximum of   88
 All quantities printed in internal units (Hartrees-Bohrs-Radians)
 Update second derivatives using D2CorN and points    1    3    2    5    4
                                                          7    6    8   10
 ITU=  0  0  0 -1  0  0  0 -1  1  0
     Eigenvalues ---    0.00022   0.00318   0.00757   0.00928   0.00986
     Eigenvalues ---    0.01400   0.01673   0.02018   0.02199   0.02769
     Eigenvalues ---    0.02973   0.03049   0.04431   0.04846   0.05376
     Eigenvalues ---    0.05797   0.06573   0.06918   0.07081   0.07152
     Eigenvalues ---    0.07235   0.07831   0.08189   0.09211   0.09242
     Eigenvalues ---    0.10590   0.11839   0.12635   0.13037   0.14050
     Eigenvalues ---    0.15042   0.17298   0.17701   0.19016   0.21035
     Eigenvalues ---    0.23365   0.25717   0.28750   0.30440   0.31639
     Eigenvalues ---    0.32649   0.34664   0.36618   0.38096   0.41958
     Eigenvalues ---    0.45972   0.47151   0.52144   0.59217   0.63069
     Eigenvalues ---    0.67747   0.70345   0.74001   0.77579   0.84423
     Eigenvalues ---    0.92774   0.97412   0.99698   1.05983   1.09373
     Eigenvalues ---    1.16927   1.21777   1.24847   1.25668   1.27968
     Eigenvalues ---    1.32875   1.36363   1.48348   1.55838   1.59087
     Eigenvalues ---    1.99907   3.00536
 RFO step:  Lambda=-4.22420141D-05 EMin= 2.21113952D-04
 Quartic linear search produced a step of -0.07609.
 Maximum step size (   0.050) exceeded in Quadratic search.
    -- Step size scaled by   0.172
 TrRot=  0.000234 -0.000197  0.000575 -0.000038  0.000004 -0.000038
 Variable       Old X    -DE/DX   Delta X   Delta X   Delta X     New X
                                 (Linear)    (Quad)   (Total)
    X1       -0.35823  -0.00088   0.00005   0.00129   0.00170  -0.35653
    Y1        1.48896   0.00061   0.00003   0.00113   0.00099   1.48995
    Z1        1.69272   0.00078  -0.00009   0.00705   0.00754   1.70026
    X2       -0.57532  -0.00009  -0.00002   0.00136   0.00189  -0.57343
    Y2        4.09848   0.00012   0.00008  -0.00106  -0.00113   4.09735
    Z2        0.34051  -0.00016  -0.00002   0.00180   0.00236   0.34287
    X3       -2.12448   0.00098   0.00009  -0.00032   0.00016  -2.12432
    Y3        1.77861   0.00005  -0.00002   0.00529   0.00523   1.78384
    Z3        3.94250  -0.00051  -0.00004   0.00482   0.00536   3.94786
    X4       -3.16671   0.00008   0.00005   0.00258   0.00296  -3.16375
    Y4        1.11666  -0.00035   0.00000  -0.00129  -0.00125   1.11542
    Z4        1.38051   0.00004  -0.00003   0.00515   0.00570   1.38621
    X5       -3.39582  -0.00006  -0.00001   0.00247   0.00297  -3.39285
    Y5        3.67752   0.00015   0.00001  -0.00473  -0.00466   3.67286
    Z5        0.02629  -0.00038   0.00000  -0.00156  -0.00097   0.02531
    X6       -2.47865   0.00021  -0.00005  -0.00250  -0.00188  -2.48053
    Y6        5.58828  -0.00031   0.00000   0.00041   0.00040   5.58869
    Z6        1.90308   0.00028   0.00003  -0.00419  -0.00358   1.89950
    X7       -2.58052  -0.00011   0.00004  -0.00531  -0.00467  -2.58519
    Y7        4.53254   0.00027  -0.00005   0.00609   0.00605   4.53859
    Z7        4.55714   0.00003   0.00002  -0.00193  -0.00133   4.55581
    X8        1.15294   0.00002  -0.00009   0.00262   0.00315   1.15610
    Y8        5.20579  -0.00013   0.00021  -0.00406  -0.00414   5.20165
    Z8       -1.40598   0.00000  -0.00001   0.00098   0.00154  -1.40444
    X9        2.53777   0.00001  -0.00016   0.00356   0.00409   2.54186
    Y9        6.10658   0.00006   0.00032  -0.00662  -0.00669   6.09989
    Z9       -2.81621   0.00002  -0.00001   0.00024   0.00079  -2.81542
   X10        1.76812   0.00023   0.00001   0.00006   0.00028   1.76840
   Y10       -0.32634  -0.00059   0.00000  -0.00007  -0.00040  -0.32674
   Z10        1.53352  -0.00017  -0.00013   0.00744   0.00787   1.54139
   X11        4.25893   0.00019   0.00005   0.00123   0.00156   4.26050
   Y11        0.51385   0.00104  -0.00004   0.00047  -0.00010   0.51375
   Z11        1.45653   0.00023  -0.00014   0.00916   0.00958   1.46611
   X12        1.30939   0.00081  -0.00001   0.00093   0.00094   1.31033
   Y12       -2.93331  -0.00009   0.00000  -0.00011  -0.00041  -2.93371
   Z12        1.50658  -0.00018  -0.00006   0.00077   0.00128   1.50786
   X13        3.30544  -0.00125  -0.00007  -0.00146  -0.00165   3.30379
   Y13       -4.65194  -0.00072  -0.00001   0.00015  -0.00031  -4.65225
   Z13        1.43518   0.00001   0.00008  -0.00911  -0.00847   1.42670
   X14        5.78384   0.00060  -0.00001  -0.00013  -0.00019   5.78364
   Y14       -3.79684   0.00117  -0.00005   0.00044  -0.00025  -3.79710
   Z14        1.35848   0.00006   0.00015  -0.01097  -0.01027   1.34821
   X15        6.26256  -0.00044   0.00000  -0.00100  -0.00086   6.26171
   Y15       -1.20279  -0.00097  -0.00006   0.00052  -0.00022  -1.20301
   Z15        1.36149  -0.00004   0.00004   0.00061   0.00120   1.36269
   X16       -2.04478  -0.00014   0.00018  -0.00105  -0.00059  -2.04536
   Y16        0.34112   0.00002  -0.00004   0.00863   0.00855   0.34967
   Z16        5.40063   0.00004  -0.00007   0.00815   0.00867   5.40929
   X17       -4.20635  -0.00005   0.00011   0.00576   0.00606  -4.20029
   Y17       -0.58691   0.00004  -0.00003  -0.00358  -0.00348  -0.59039
   Z17        0.92912   0.00002  -0.00006   0.00717   0.00771   0.93683
   X18       -4.52942  -0.00005  -0.00003   0.00526   0.00577  -4.52365
   Y18        4.10177  -0.00005   0.00000  -0.01034  -0.01020   4.09157
   Z18       -1.62196   0.00002   0.00001  -0.00484  -0.00423  -1.62619
   X19       -2.70215  -0.00002  -0.00014  -0.00485  -0.00417  -2.70632
   Y19        7.58619   0.00002   0.00000  -0.00073  -0.00072   7.58547
   Z19        1.50978  -0.00005   0.00007  -0.00911  -0.00846   1.50133
   X20       -4.42462   0.00004   0.00006  -0.00749  -0.00680  -4.43142
   Y20        4.85013  -0.00006  -0.00011   0.00463   0.00466   4.85480
   Z20        5.44083   0.00002   0.00007  -0.00594  -0.00528   5.43555
   X21       -1.11231   0.00000   0.00006  -0.00900  -0.00827  -1.12058
   Y21        5.32619  -0.00001  -0.00003   0.01079   0.01065   5.33684
   Z21        5.77800   0.00005  -0.00001  -0.00052   0.00005   5.77805
   X22        4.66195   0.00005   0.00001  -0.00205  -0.00160   4.66035
   Y22        2.52195  -0.00005  -0.00004   0.00112   0.00053   2.52247
   Z22        1.46157  -0.00004  -0.00025   0.01491   0.01521   1.47678
   X23       -0.61939   0.00003  -0.00003   0.00052   0.00045  -0.61894
   Y23       -3.62463  -0.00030   0.00007   0.00174   0.00167  -3.62296
   Z23        1.52855  -0.00003  -0.00008   0.00154   0.00203   1.53058
   X24        2.90682   0.00016  -0.00004   0.00213   0.00181   2.90863
   Y24       -6.66342   0.00004  -0.00001  -0.00058  -0.00101  -6.66443
   Z24        1.41889  -0.00001   0.00014  -0.01635  -0.01565   1.40324
   X25        7.34130  -0.00026  -0.00004  -0.00211  -0.00231   7.33899
   Y25       -5.12796  -0.00022  -0.00010  -0.00163  -0.00249  -5.13045
   Z25        1.28565  -0.00003   0.00029  -0.02165  -0.02081   1.26484
   X26        8.19099  -0.00008   0.00002  -0.00103  -0.00081   8.19018
   Y26       -0.51323   0.00028  -0.00012  -0.00034  -0.00128  -0.51451
   Z26        1.28739   0.00007   0.00010   0.00153   0.00217   1.28956
         Item               Value     Threshold  Converged?
 Maximum Force            0.001254     0.000450     NO 
 RMS     Force            0.000380     0.000300     NO 
 Maximum Displacement     0.020812     0.001800     NO 
 RMS     Displacement     0.005585     0.001200     NO 
 Predicted change in Energy=-7.117778D-06
 GradGradGradGradGradGradGradGradGradGradGradGradGradGradGradGradGradGrad

 Leave Link  103 at Sat Feb  1 11:08:44 2025, MaxMem=   134217728 cpu:         0.0
 (Enter /home/mkochman/programs/g09/l202.exe)
                          Input orientation:                          
 ---------------------------------------------------------------------
 Center     Atomic      Atomic             Coordinates (Angstroms)
 Number     Number       Type             X           Y           Z
 ---------------------------------------------------------------------
      1          6           0       -0.188668    0.788450    0.899740
      2          6           0       -0.303447    2.168223    0.181439
      3          6           0       -1.124143    0.943968    2.089115
      4          6           0       -1.674185    0.590253    0.733551
      5          6           0       -1.795418    1.943593    0.013395
      6          6           0       -1.312642    2.957405    1.005171
      7          6           0       -1.368024    2.401717    2.410830
      8          6           0        0.611780    2.752596   -0.743196
      9          7           0        1.345096    3.227924   -1.489856
     10          6           0        0.935798   -0.172905    0.815669
     11          6           0        2.254557    0.271867    0.775831
     12          6           0        0.693395   -1.552454    0.797925
     13          6           0        1.748292   -2.461866    0.754979
     14          6           0        3.060573   -2.009336    0.713443
     15          6           0        3.313552   -0.636604    0.721105
     16          1           0       -1.082359    0.185038    2.862475
     17          1           0       -2.222698   -0.312421    0.495749
     18          1           0       -2.393813    2.165167   -0.860543
     19          1           0       -1.432122    4.014060    0.794467
     20          1           0       -2.345008    2.569048    2.876370
     21          1           0       -0.592985    2.824134    3.057614
     22          1           0        2.466153    1.334836    0.781480
     23          1           0       -0.327528   -1.917189    0.809949
     24          1           0        1.539181   -3.526663    0.742564
     25          1           0        3.883624   -2.714917    0.669323
     26          1           0        4.334055   -0.272267    0.682408
 ---------------------------------------------------------------------
                    Distance matrix (angstroms):
                    1          2          3          4          5
     1  C    0.000000
     2  C    1.559777   0.000000
     3  C    1.521155   2.410720   0.000000
     4  C    1.507867   2.161883   1.505064   0.000000
     5  C    2.168319   1.518115   2.399682   1.537807   0.000000
     6  C    2.445158   1.523095   2.294427   2.409958   1.498167
     7  C    2.505375   2.481537   1.512617   2.487650   2.477950
     8  C    2.682876   1.426212   3.782400   3.475938   2.649814
     9  N    3.743479   2.575633   4.911479   4.584420   3.711077
    10  C    1.481788   2.723757   2.666913   2.720508   3.547216
    11  C    2.500313   3.239268   3.686740   3.941849   4.447277
    12  C    2.503644   3.900921   3.347049   3.193865   4.362570
    13  C    3.786466   5.096695   4.650861   4.585764   5.702270
    14  C    4.291839   5.389959   5.303426   5.401500   6.300505
    15  C    3.785266   4.608793   4.905385   5.136424   5.767134
    16  H    2.239446   3.424570   1.084345   2.246503   3.423189
    17  H    2.347851   3.152128   2.307413   1.082699   2.346238
    18  H    3.139524   2.335672   3.435677   2.353584   1.082100
    19  H    3.458586   2.248739   3.346107   3.432894   2.242519
    20  H    3.424529   3.404598   2.179717   2.992876   2.981588
    21  H    2.993978   2.964193   2.180629   3.400072   3.389464
    22  H    2.713042   2.953857   3.840952   4.207030   4.372816
    23  H    2.710688   4.133545   3.233741   2.847207   4.206523
    24  H    4.650846   6.011811   5.375224   5.222528   6.447863
    25  H    5.376824   6.450942   6.362466   6.466647   7.374515
    26  H    4.650524   5.264350   5.766279   6.070050   6.551950
                    6          7          8          9         10
     6  C    0.000000
     7  C    1.512526   0.000000
     8  C    2.608090   3.740404   0.000000
     9  N    3.655394   4.822757   1.149430   0.000000
    10  C    3.858786   3.805366   3.330706   4.128996   0.000000
    11  C    4.470976   4.509166   3.340685   3.833892   1.392313
    12  C    4.940239   4.741980   4.573310   5.339538   1.400796
    13  C    6.228997   6.008968   5.543175   6.129890   2.429645
    14  C    6.624095   6.476958   5.549268   5.935173   2.810267
    15  C    5.865089   5.831271   4.574978   4.868033   2.424392
    16  H    3.344940   2.280186   4.739548   5.839047   2.896635
    17  H    3.432124   3.429949   4.354719   5.404241   3.177720
    18  H    2.297272   3.436580   3.064707   3.937629   4.400293
    19  H    1.084062   2.283941   2.851883   3.680907   4.810215
    20  H    2.172093   1.095091   4.677344   5.754556   4.746418
    21  H    2.179035   1.094281   3.987824   4.959707   4.042986
    22  H    4.118502   4.300457   2.788079   3.162202   2.148590
    23  H    4.976970   4.722118   5.010135   5.878687   2.153730
    24  H    7.088371   6.810333   6.518945   7.116588   3.408388
    25  H    7.699949   7.536086   6.526398   6.813482   3.895244
    26  H    6.513075   6.530799   5.003746   5.089592   3.402320
                   11         12         13         14         15
    11  C    0.000000
    12  C    2.401222   0.000000
    13  C    2.780294   1.393443   0.000000
    14  C    2.420215   2.412346   1.388737   0.000000
    15  C    1.396347   2.776672   2.404738   1.395869   0.000000
    16  H    3.936577   3.230255   4.411375   5.157277   4.958286
    17  H    4.523898   3.183172   4.522838   5.553364   5.550310
    18  H    5.279172   5.109019   6.416882   7.046576   6.551759
    19  H    5.253186   5.958516   7.214860   7.514797   6.644959
    20  H    5.553855   5.526174   6.823892   7.406764   6.851327
    21  H    4.452988   5.090726   6.222982   6.496619   5.718131
    22  H    1.083839   3.388124   3.864061   3.397271   2.146696
    23  H    3.385306   1.084186   2.146794   3.390727   3.860733
    24  H    3.865450   2.148470   1.085208   2.148898   3.391356
    25  H    3.403833   3.397856   2.151980   1.084990   2.155701
    26  H    2.151539   3.860910   3.389067   2.154096   1.084281
                   16         17         18         19         20
    16  H    0.000000
    17  H    2.673804   0.000000
    18  H    4.416071   2.829709   0.000000
    19  H    4.365821   4.408252   2.661262   0.000000
    20  H    2.697772   3.739677   3.758992   2.693648   0.000000
    21  H    2.691169   4.365443   4.362245   2.691080   1.779748
    22  H    4.271360   4.977993   5.196630   4.730217   5.390651
    23  H    3.033479   2.503132   4.870904   6.033248   5.335414
    24  H    5.014302   4.954190   7.101783   8.105174   7.536428
    25  H    6.154726   6.564242   8.097032   8.576243   8.460922
    26  H    5.856566   6.559532   7.320245   7.185677   7.582639
                   21         22         23         24         25
    21  H    0.000000
    22  H    4.093546   0.000000
    23  H    5.253819   4.287322   0.000000
    24  H    7.087892   4.949239   2.465674   0.000000
    25  H    7.511661   4.292121   4.288350   2.482078   0.000000
    26  H    6.285302   2.466101   4.944936   4.290225   2.483867
                   26
    26  H    0.000000
 Symmetry turned off by external request.
 Stoichiometry    C14H11N
 Framework group  C1[X(C14H11N)]
 Deg. of freedom    72
 Full point group                 C1      NOp   1
 Rotational constants (GHZ):      1.1446915      0.4927493      0.3957136
 Leave Link  202 at Sat Feb  1 11:08:44 2025, MaxMem=   134217728 cpu:         0.0
 (Enter /home/mkochman/programs/g09/l301.exe)
 Standard basis: STO-3G (5D, 7F)
 Ernie: Thresh=  0.10000D-02 Tol=  0.10000D-05 Strict=F.
    86 basis functions,   258 primitive gaussians,    86 cartesian basis functions
    51 alpha electrons       51 beta electrons
       nuclear repulsion energy       898.3470588694 Hartrees.
 IExCor=    0 DFT=F Ex=HF Corr=None ExCW=0 ScaHFX=  1.000000
 ScaDFX=  1.000000  1.000000  1.000000  1.000000 ScalE2=  1.000000  1.000000
 IRadAn=      0 IRanWt=     -1 IRanGd=            0 ICorTp=0 IEmpDi=  4
 NAtoms=   26 NActive=   26 NUniq=   26 SFac= 1.00D+00 NAtFMM=   60 NAOKFM=F Big=F
 Integral buffers will be    131072 words long.
 Raffenetti 1 integral format.
 Two-electron integral symmetry is turned off.
 Leave Link  301 at Sat Feb  1 11:08:44 2025, MaxMem=   134217728 cpu:         0.0
 (Enter /home/mkochman/programs/g09/l402.exe)
 External calculation of energy and first derivatives.
 Running external command "bash run_external.bash R"
         input file       "/home/mkochman/systems/Z_MRSF_fixed/C_opt_QC/cycle_05/Gau-1533939.EIn"
         output file      "/home/mkochman/systems/Z_MRSF_fixed/C_opt_QC/cycle_05/Gau-1533939.EOu"
         message file     "/home/mkochman/systems/Z_MRSF_fixed/C_opt_QC/cycle_05/Gau-1533939.EMs"
         fchk file        "/home/mkochman/systems/Z_MRSF_fixed/C_opt_QC/cycle_05/Gau-1533939.EFC"
         mat. el file     "/home/mkochman/systems/Z_MRSF_fixed/C_opt_QC/cycle_05/Gau-1533939.EUF"
 Recovered energy= -594.851564170     dipole=      0.000000000000      0.000000000000      0.000000000000
 Energy=    -594.851564     NIter=   0.
 Dipole moment=       0.000000       0.000000       0.000000
 Leave Link  402 at Sat Feb  1 11:13:56 2025, MaxMem=   134217728 cpu:         0.0
 (Enter /home/mkochman/programs/g09/l716.exe)
 Dipole        = 0.00000000D+00 0.00000000D+00 0.00000000D+00
 -------------------------------------------------------------------
 Center     Atomic                   Forces (Hartrees/Bohr)
 Number     Number              X              Y              Z
 -------------------------------------------------------------------
      1        6          -0.001151460    0.000836860    0.000956200
      2        6          -0.000041480   -0.000028710   -0.000256610
      3        6           0.000989970   -0.000082190   -0.000537880
      4        6           0.000090150   -0.000288700   -0.000106430
      5        6          -0.000144050    0.000146690   -0.000260590
      6        6           0.000206160   -0.000296370    0.000228900
      7        6          -0.000052380    0.000209410    0.000000830
      8        6           0.000024630   -0.000117160    0.000022370
      9        7          -0.000009190    0.000042230    0.000048870
     10        6           0.002799410   -0.000072310   -0.000177430
     11        6          -0.003999800    0.001756270    0.000341950
     12        6          -0.001381810    0.001715160   -0.000150450
     13        6           0.002952900   -0.001729720   -0.000127620
     14        6          -0.001634020    0.000567850    0.000173800
     15        6           0.001645980   -0.002588440   -0.000191110
     16        1          -0.000173190    0.000017410    0.000049500
     17        1          -0.000120020    0.000023290    0.000027540
     18        1          -0.000096200   -0.000006760    0.000037520
     19        1           0.000036470   -0.000008030   -0.000030130
     20        1           0.000048930   -0.000055620    0.000017260
     21        1           0.000005230    0.000009610    0.000008360
     22        1           0.000244910   -0.000110300   -0.000031280
     23        1          -0.000052910   -0.000393360   -0.000066570
     24        1          -0.000043850    0.000132070    0.000007890
     25        1          -0.000229110   -0.000015180    0.000035740
     26        1           0.000067970    0.000340200    0.000037160
 -------------------------------------------------------------------
 Cartesian Forces:  Max     0.003999800 RMS     0.000887141
 Leave Link  716 at Sat Feb  1 11:13:56 2025, MaxMem=   134217728 cpu:         0.0
 (Enter /home/mkochman/programs/g09/l103.exe)

 GradGradGradGradGradGradGradGradGradGradGradGradGradGradGradGradGradGrad
 Berny optimization.
 Search for a local minimum.
 Step number  11 out of a maximum of   88
 All quantities printed in internal units (Hartrees-Bohrs-Radians)
 Update second derivatives using D2CorN and points    1    3    2    5    4
                                                          7    6    8   11   10
 DE=  3.17D-06 DEPred=-7.12D-06 R=-4.45D-01
 Trust test=-4.45D-01 RLast= 4.93D-02 DXMaxT set to 5.00D-02
 ITU= -1  0  0  0 -1  0  0  0 -1  1  0
 Energy rises -- skip Quadratic search.
 Quartic linear search produced a step of -0.65163.
 TrRot=  0.000000  0.000000  0.000000  0.000000  0.000000  0.000000
 Variable       Old X    -DE/DX   Delta X   Delta X   Delta X     New X
                                 (Linear)    (Quad)   (Total)
    X1       -0.35653  -0.00115  -0.00111   0.00000  -0.00111  -0.35764
    Y1        1.48995   0.00084  -0.00065   0.00000  -0.00065   1.48931
    Z1        1.70026   0.00096  -0.00491   0.00000  -0.00491   1.69535
    X2       -0.57343  -0.00004  -0.00123   0.00000  -0.00123  -0.57466
    Y2        4.09735  -0.00003   0.00074   0.00000   0.00074   4.09809
    Z2        0.34287  -0.00026  -0.00154   0.00000  -0.00154   0.34133
    X3       -2.12432   0.00099  -0.00011   0.00000  -0.00011  -2.12443
    Y3        1.78384  -0.00008  -0.00341   0.00000  -0.00341   1.78043
    Z3        3.94786  -0.00054  -0.00349   0.00000  -0.00349   3.94436
    X4       -3.16375   0.00009  -0.00193   0.00000  -0.00193  -3.16568
    Y4        1.11542  -0.00029   0.00081   0.00000   0.00081   1.11623
    Z4        1.38621  -0.00011  -0.00372   0.00000  -0.00372   1.38249
    X5       -3.39285  -0.00014  -0.00194   0.00000  -0.00194  -3.39479
    Y5        3.67286   0.00015   0.00304   0.00000   0.00304   3.67590
    Z5        0.02531  -0.00026   0.00063   0.00000   0.00063   0.02595
    X6       -2.48053   0.00021   0.00123   0.00000   0.00123  -2.47931
    Y6        5.58869  -0.00030  -0.00026   0.00000  -0.00026   5.58842
    Z6        1.89950   0.00023   0.00233   0.00000   0.00233   1.90183
    X7       -2.58519  -0.00005   0.00304   0.00000   0.00304  -2.58215
    Y7        4.53859   0.00021  -0.00394   0.00000  -0.00394   4.53465
    Z7        4.55581   0.00000   0.00087   0.00000   0.00087   4.55667
    X8        1.15610   0.00002  -0.00206   0.00000  -0.00206   1.15404
    Y8        5.20165  -0.00012   0.00270   0.00000   0.00270   5.20435
    Z8       -1.40444   0.00002  -0.00100   0.00000  -0.00100  -1.40544
    X9        2.54186  -0.00001  -0.00267   0.00000  -0.00267   2.53920
    Y9        6.09989   0.00004   0.00436   0.00000   0.00436   6.10425
    Z9       -2.81542   0.00005  -0.00052   0.00000  -0.00052  -2.81594
   X10        1.76840   0.00280  -0.00018   0.00000  -0.00018   1.76822
   Y10       -0.32674  -0.00007   0.00026   0.00000   0.00026  -0.32648
   Z10        1.54139  -0.00018  -0.00513   0.00000  -0.00513   1.53626
   X11        4.26050  -0.00400  -0.00102   0.00000  -0.00102   4.25948
   Y11        0.51375   0.00176   0.00007   0.00000   0.00007   0.51382
   Z11        1.46611   0.00034  -0.00624   0.00000  -0.00624   1.45986
   X12        1.31033  -0.00138  -0.00061   0.00000  -0.00061   1.30972
   Y12       -2.93371   0.00172   0.00026   0.00000   0.00026  -2.93345
   Z12        1.50786  -0.00015  -0.00083   0.00000  -0.00083   1.50703
   X13        3.30379   0.00295   0.00108   0.00000   0.00108   3.30487
   Y13       -4.65225  -0.00173   0.00020   0.00000   0.00020  -4.65205
   Z13        1.42670  -0.00013   0.00552   0.00000   0.00552   1.43222
   X14        5.78364  -0.00163   0.00013   0.00000   0.00013   5.78377
   Y14       -3.79710   0.00057   0.00016   0.00000   0.00016  -3.79693
   Z14        1.34821   0.00017   0.00669   0.00000   0.00669   1.35490
   X15        6.26171   0.00165   0.00056   0.00000   0.00056   6.26226
   Y15       -1.20301  -0.00259   0.00014   0.00000   0.00014  -1.20287
   Z15        1.36269  -0.00019  -0.00078   0.00000  -0.00078   1.36191
   X16       -2.04536  -0.00017   0.00038   0.00000   0.00038  -2.04498
   Y16        0.34967   0.00002  -0.00557   0.00000  -0.00557   0.34410
   Z16        5.40929   0.00005  -0.00565   0.00000  -0.00565   5.40365
   X17       -4.20029  -0.00012  -0.00395   0.00000  -0.00395  -4.20424
   Y17       -0.59039   0.00002   0.00227   0.00000   0.00227  -0.58812
   Z17        0.93683   0.00003  -0.00502   0.00000  -0.00502   0.93181
   X18       -4.52365  -0.00010  -0.00376   0.00000  -0.00376  -4.52741
   Y18        4.09157  -0.00001   0.00664   0.00000   0.00664   4.09822
   Z18       -1.62619   0.00004   0.00276   0.00000   0.00276  -1.62343
   X19       -2.70632   0.00004   0.00272   0.00000   0.00272  -2.70360
   Y19        7.58547  -0.00001   0.00047   0.00000   0.00047   7.58594
   Z19        1.50133  -0.00003   0.00551   0.00000   0.00551   1.50684
   X20       -4.43142   0.00005   0.00443   0.00000   0.00443  -4.42699
   Y20        4.85480  -0.00006  -0.00304   0.00000  -0.00304   4.85176
   Z20        5.43555   0.00002   0.00344   0.00000   0.00344   5.43899
   X21       -1.12058   0.00001   0.00539   0.00000   0.00539  -1.11519
   Y21        5.33684   0.00001  -0.00694   0.00000  -0.00694   5.32990
   Z21        5.77805   0.00001  -0.00003   0.00000  -0.00003   5.77802
   X22        4.66035   0.00024   0.00104   0.00000   0.00104   4.66140
   Y22        2.52247  -0.00011  -0.00034   0.00000  -0.00034   2.52213
   Z22        1.47678  -0.00003  -0.00991   0.00000  -0.00991   1.46687
   X23       -0.61894  -0.00005  -0.00029   0.00000  -0.00029  -0.61923
   Y23       -3.62296  -0.00039  -0.00109   0.00000  -0.00109  -3.62405
   Z23        1.53058  -0.00007  -0.00132   0.00000  -0.00132   1.52926
   X24        2.90863  -0.00004  -0.00118   0.00000  -0.00118   2.90745
   Y24       -6.66443   0.00013   0.00066   0.00000   0.00066  -6.66377
   Z24        1.40324   0.00001   0.01020   0.00000   0.01020   1.41344
   X25        7.33899  -0.00023   0.00151   0.00000   0.00151   7.34049
   Y25       -5.13045  -0.00002   0.00162   0.00000   0.00162  -5.12883
   Z25        1.26484   0.00004   0.01356   0.00000   0.01356   1.27840
   X26        8.19018   0.00007   0.00053   0.00000   0.00053   8.19070
   Y26       -0.51451   0.00034   0.00083   0.00000   0.00083  -0.51368
   Z26        1.28956   0.00004  -0.00141   0.00000  -0.00141   1.28815
         Item               Value     Threshold  Converged?
 Maximum Force            0.004000     0.000450     NO 
 RMS     Force            0.000887     0.000300     NO 
 Maximum Displacement     0.013562     0.001800     NO 
 RMS     Displacement     0.003639     0.001200     NO 
 Predicted change in Energy=-1.197113D-06
 GradGradGradGradGradGradGradGradGradGradGradGradGradGradGradGradGradGrad

 Leave Link  103 at Sat Feb  1 11:13:56 2025, MaxMem=   134217728 cpu:         0.0
 (Enter /home/mkochman/programs/g09/l202.exe)
                          Input orientation:                          
 ---------------------------------------------------------------------
 Center     Atomic      Atomic             Coordinates (Angstroms)
 Number     Number       Type             X           Y           Z
 ---------------------------------------------------------------------
      1          6           0       -0.189253    0.788109    0.897141
      2          6           0       -0.304098    2.168614    0.180625
      3          6           0       -1.124199    0.942165    2.087268
      4          6           0       -1.675206    0.590682    0.731585
      5          6           0       -1.796443    1.945202    0.013731
      6          6           0       -1.311994    2.957266    1.006405
      7          6           0       -1.366413    2.399631    2.411288
      8          6           0        0.610692    2.754022   -0.743727
      9          7           0        1.343685    3.230231   -1.490129
     10          6           0        0.935700   -0.172766    0.812954
     11          6           0        2.254018    0.271902    0.772527
     12          6           0        0.693072   -1.552314    0.797484
     13          6           0        1.748861   -2.461759    0.757901
     14          6           0        3.060639   -2.009250    0.716984
     15          6           0        3.313847   -0.636529    0.720692
     16          1           0       -1.082157    0.182090    2.859486
     17          1           0       -2.224788   -0.311222    0.493091
     18          1           0       -2.395804    2.168683   -0.859083
     19          1           0       -1.430683    4.014308    0.797383
     20          1           0       -2.342663    2.567439    2.878190
     21          1           0       -0.590132    2.820461    3.057596
     22          1           0        2.466705    1.334654    0.776235
     23          1           0       -0.327683   -1.917764    0.809248
     24          1           0        1.538557   -3.526315    0.747960
     25          1           0        3.884421   -2.714059    0.676500
     26          1           0        4.334334   -0.271826    0.681660
 ---------------------------------------------------------------------
                    Distance matrix (angstroms):
                    1          2          3          4          5
     1  C    0.000000
     2  C    1.559609   0.000000
     3  C    1.521269   2.410815   0.000000
     4  C    1.508126   2.161796   1.505000   0.000000
     5  C    2.168487   1.518177   2.399489   1.537769   0.000000
     6  C    2.444940   1.523069   2.294377   2.410014   1.498122
     7  C    2.505065   2.481480   1.512568   2.487780   2.477844
     8  C    2.682755   1.426173   3.782486   3.475905   2.649949
     9  N    3.743383   2.575585   4.911564   4.584423   3.711240
    10  C    1.481852   2.723783   2.666483   2.721453   3.548119
    11  C    2.500314   3.239108   3.686481   3.942347   4.447689
    12  C    2.503200   3.901303   3.344913   3.194608   4.364009
    13  C    3.786465   5.097867   4.648483   4.587192   5.704759
    14  C    4.291791   5.391074   5.301075   5.402601   6.302658
    15  C    3.785821   4.609775   4.904697   5.137784   5.768899
    16  H    2.239494   3.424609   1.084344   2.246468   3.423023
    17  H    2.348443   3.152185   2.307309   1.082751   2.346213
    18  H    3.139932   2.335856   3.435449   2.353629   1.082119
    19  H    3.458246   2.248593   3.346012   3.432977   2.242564
    20  H    3.424580   3.404654   2.179846   2.993490   2.981721
    21  H    2.993114   2.963729   2.180541   3.399946   3.389157
    22  H    2.714303   2.954250   3.842843   4.208434   4.373627
    23  H    2.710837   4.134514   3.232177   2.848535   4.208635
    24  H    4.649928   6.012442   5.371343   5.222854   6.449714
    25  H    5.376679   6.452137   6.359600   6.467906   7.377004
    26  H    4.651100   5.265153   5.765855   6.071325   6.553455
                    6          7          8          9         10
     6  C    0.000000
     7  C    1.512487   0.000000
     8  C    2.607870   3.740141   0.000000
     9  N    3.655109   4.822404   1.149422   0.000000
    10  C    3.858322   3.804158   3.330912   4.129289   0.000000
    11  C    4.470159   4.507803   3.340729   3.834062   1.391878
    12  C    4.939661   4.739590   4.574566   5.341275   1.400808
    13  C    6.228678   6.005975   5.545692   6.133234   2.429764
    14  C    6.623441   6.473614   5.551998   5.938977   2.810205
    15  C    5.864759   5.829341   4.576834   4.870432   2.424701
    16  H    3.344897   2.280168   4.739590   5.839094   2.895853
    17  H    3.432157   3.430016   4.354927   5.404540   3.179649
    18  H    2.297075   3.436323   3.065117   3.938131   4.401932
    19  H    1.084027   2.283857   2.851412   3.680300   4.809532
    20  H    2.172056   1.095090   4.677115   5.754187   4.745692
    21  H    2.178804   1.094269   3.987035   4.958767   4.040544
    22  H    4.118788   4.301205   2.787414   3.160822   2.148869
    23  H    4.977314   4.720740   5.011773   5.880686   2.154338
    24  H    7.087260   6.806051   6.521403   7.120248   3.407925
    25  H    7.699058   7.531970   6.529491   6.817933   3.895093
    26  H    6.512566   6.528921   5.005297   5.091666   3.402611
                   11         12         13         14         15
    11  C    0.000000
    12  C    2.401029   0.000000
    13  C    2.779982   1.394040   0.000000
    14  C    2.420201   2.412601   1.388236   0.000000
    15  C    1.396843   2.777233   2.404585   1.395883   0.000000
    16  H    3.936182   3.226678   4.406957   5.153159   4.956756
    17  H    4.525243   3.185416   4.526016   5.556003   5.552847
    18  H    5.280225   5.111867   6.421361   7.050665   6.554771
    19  H    5.251975   5.957988   7.214604   7.514099   6.644301
    20  H    5.552728   5.524255   6.821220   7.403552   6.849549
    21  H    4.450381   5.086835   6.217825   6.490971   5.714277
    22  H    1.083832   3.388334   3.863727   3.396757   2.146229
    23  H    3.385434   1.084266   2.147232   3.390813   3.861366
    24  H    3.865092   2.148016   1.085175   2.149228   3.391645
    25  H    3.403439   3.398381   2.151952   1.084901   2.154910
    26  H    2.152118   3.861587   3.389143   2.154574   1.084401
                   16         17         18         19         20
    16  H    0.000000
    17  H    2.673722   0.000000
    18  H    4.415878   2.829762   0.000000
    19  H    4.365734   4.408334   2.661141   0.000000
    20  H    2.697984   3.740225   3.758862   2.693492   0.000000
    21  H    2.691159   4.365344   4.361840   2.690792   1.779768
    22  H    4.273494   4.979878   5.197486   4.729760   5.391475
    23  H    3.030197   2.505981   4.874372   6.033757   5.334577
    24  H    5.007889   4.956263   7.105968   8.104309   7.532303
    25  H    6.149797   6.567320   8.101877   8.575305   8.456846
    26  H    5.855539   6.561950   7.322891   7.184689   7.580796
                   21         22         23         24         25
    21  H    0.000000
    22  H    4.093468   0.000000
    23  H    5.251164   4.288114   0.000000
    24  H    7.081476   4.948866   2.464557   0.000000
    25  H    7.504809   4.290914   4.288768   2.483535   0.000000
    26  H    6.281535   2.465311   4.945685   4.290974   2.483334
                   26
    26  H    0.000000
 Symmetry turned off by external request.
 Stoichiometry    C14H11N
 Framework group  C1[X(C14H11N)]
 Deg. of freedom    72
 Full point group                 C1      NOp   1
 Rotational constants (GHZ):      1.1445780      0.4927414      0.3956560
 Leave Link  202 at Sat Feb  1 11:13:56 2025, MaxMem=   134217728 cpu:         0.0
 (Enter /home/mkochman/programs/g09/l301.exe)
 Standard basis: STO-3G (5D, 7F)
 Ernie: Thresh=  0.10000D-02 Tol=  0.10000D-05 Strict=F.
    86 basis functions,   258 primitive gaussians,    86 cartesian basis functions
    51 alpha electrons       51 beta electrons
       nuclear repulsion energy       898.3364602851 Hartrees.
 IExCor=    0 DFT=F Ex=HF Corr=None ExCW=0 ScaHFX=  1.000000
 ScaDFX=  1.000000  1.000000  1.000000  1.000000 ScalE2=  1.000000  1.000000
 IRadAn=      0 IRanWt=     -1 IRanGd=            0 ICorTp=0 IEmpDi=  4
 NAtoms=   26 NActive=   26 NUniq=   26 SFac= 1.00D+00 NAtFMM=   60 NAOKFM=F Big=F
 Integral buffers will be    131072 words long.
 Raffenetti 1 integral format.
 Two-electron integral symmetry is turned off.
 Leave Link  301 at Sat Feb  1 11:13:57 2025, MaxMem=   134217728 cpu:         0.0
 (Enter /home/mkochman/programs/g09/l402.exe)
 External calculation of energy and first derivatives.
 Running external command "bash run_external.bash R"
         input file       "/home/mkochman/systems/Z_MRSF_fixed/C_opt_QC/cycle_05/Gau-1533939.EIn"
         output file      "/home/mkochman/systems/Z_MRSF_fixed/C_opt_QC/cycle_05/Gau-1533939.EOu"
         message file     "/home/mkochman/systems/Z_MRSF_fixed/C_opt_QC/cycle_05/Gau-1533939.EMs"
         fchk file        "/home/mkochman/systems/Z_MRSF_fixed/C_opt_QC/cycle_05/Gau-1533939.EFC"
         mat. el file     "/home/mkochman/systems/Z_MRSF_fixed/C_opt_QC/cycle_05/Gau-1533939.EUF"
 Recovered energy= -594.851568880     dipole=      0.000000000000      0.000000000000      0.000000000000
 Energy=    -594.851569     NIter=   0.
 Dipole moment=       0.000000       0.000000       0.000000
 Leave Link  402 at Sat Feb  1 11:18:06 2025, MaxMem=   134217728 cpu:         0.0
 (Enter /home/mkochman/programs/g09/l716.exe)
 Dipole        = 0.00000000D+00 0.00000000D+00 0.00000000D+00
 -------------------------------------------------------------------
 Center     Atomic                   Forces (Hartrees/Bohr)
 Number     Number              X              Y              Z
 -------------------------------------------------------------------
      1        6          -0.000974960    0.000685600    0.000837340
      2        6          -0.000070360    0.000067450   -0.000190390
      3        6           0.000980740    0.000004450   -0.000516860
      4        6           0.000084970   -0.000331680   -0.000013540
      5        6          -0.000086740    0.000147730   -0.000335480
      6        6           0.000209320   -0.000304910    0.000259340
      7        6          -0.000087030    0.000247220    0.000016850
      8        6           0.000023510   -0.000126180    0.000006040
      9        7           0.000006650    0.000052170    0.000030880
     10        6           0.001124530   -0.000399370   -0.000175190
     11        6          -0.001264560    0.001281010    0.000269440
     12        6           0.000047300    0.000525710   -0.000173620
     13        6           0.000210390   -0.001066340   -0.000035700
     14        6          -0.000183720    0.000949300    0.000099930
     15        6           0.000278740   -0.001519100   -0.000093060
     16        1          -0.000154590    0.000019170    0.000043710
     17        1          -0.000071710    0.000036130    0.000021280
     18        1          -0.000065180   -0.000037330    0.000026570
     19        1           0.000002650    0.000012690   -0.000040650
     20        1           0.000042810   -0.000060070    0.000022160
     21        1           0.000000850   -0.000001030    0.000035930
     22        1           0.000120550   -0.000069710   -0.000039560
     23        1           0.000001070   -0.000331690   -0.000044130
     24        1           0.000087420    0.000072040   -0.000002110
     25        1          -0.000248940   -0.000151200   -0.000005990
     26        1          -0.000029750    0.000298740    0.000056760
 -------------------------------------------------------------------
 Cartesian Forces:  Max     0.001519100 RMS     0.000422436
 Leave Link  716 at Sat Feb  1 11:18:06 2025, MaxMem=   134217728 cpu:         0.0
 (Enter /home/mkochman/programs/g09/l103.exe)

 GradGradGradGradGradGradGradGradGradGradGradGradGradGradGradGradGradGrad
 Berny optimization.
 Search for a local minimum.
 Step number  12 out of a maximum of   88
 All quantities printed in internal units (Hartrees-Bohrs-Radians)
 Update second derivatives using D2CorN and points    1    3    2    5    4
                                                          7    6    9    8   10

                                                         12
 ITU=  0 -1  0  0  0 -1  0  0  0 -1  1  0
     Eigenvalues ---   -0.00914   0.00407   0.00735   0.00947   0.00998
     Eigenvalues ---    0.01376   0.01663   0.02021   0.02266   0.02861
     Eigenvalues ---    0.02979   0.03139   0.04431   0.04845   0.05377
     Eigenvalues ---    0.05758   0.06375   0.06913   0.07083   0.07152
     Eigenvalues ---    0.07237   0.07832   0.08212   0.09204   0.09218
     Eigenvalues ---    0.10532   0.11831   0.12635   0.13108   0.14061
     Eigenvalues ---    0.15040   0.17291   0.17701   0.19015   0.21036
     Eigenvalues ---    0.23360   0.25717   0.28752   0.30440   0.31633
     Eigenvalues ---    0.32654   0.34666   0.36621   0.38106   0.41959
     Eigenvalues ---    0.45971   0.47155   0.52185   0.59301   0.63193
     Eigenvalues ---    0.67815   0.70518   0.74297   0.77658   0.84595
     Eigenvalues ---    0.92909   0.97417   0.99700   1.06011   1.09373
     Eigenvalues ---    1.16971   1.21801   1.24846   1.25668   1.27968
     Eigenvalues ---    1.32891   1.36376   1.48366   1.55966   1.59197
     Eigenvalues ---    2.16289   3.00535
 Eigenvalue     1 is  -9.14D-03 should be greater than     0.000000 Eigenvector:
                          Y21       Z17       Y18       Z19       Z9
   1                    0.32657   0.29891  -0.29345  -0.25718   0.23292
                          Y16       X19       Z24       Z16       X24
   1                    0.21705  -0.21172  -0.19998   0.19943  -0.16058
 RFO step:  Lambda=-9.14436545D-03 EMin=-9.14024379D-03
 I=     1 Eig=   -9.14D-03 Dot1=  2.43D-05
 I=     1 Stepn=  1.25D-01 RXN=   1.25D-01 EDone=F
 Mixed    1 eigenvectors in step.  Raw Step.Grad=  2.43D-05.
 RFO eigenvector is Hessian eigenvector with negative curvature.
 Taking step of  1.25D-01 in eigenvector direction(s).  Step.Grad= -5.71D-05.
 Quartic linear search produced a step of  0.02459.
 Maximum step size (   0.050) exceeded in Quadratic search.
    -- Step size scaled by   0.400
 TrRot=  0.000575  0.000613  0.000040  1.072226 -0.000449 -1.072285
 Variable       Old X    -DE/DX   Delta X   Delta X   Delta X     New X
                                 (Linear)    (Quad)   (Total)
    X1       -0.35764  -0.00097   0.00001   0.00126   0.00157  -0.35606
    Y1        1.48931   0.00069   0.00001   0.00030   0.00028   1.48959
    Z1        1.69535   0.00084   0.00006   0.00397   0.00459   1.69994
    X2       -0.57466  -0.00007   0.00002  -0.00078  -0.00003  -0.57469
    Y2        4.09809   0.00007  -0.00001  -0.00182  -0.00131   4.09677
    Z2        0.34133  -0.00019   0.00002   0.00063   0.00219   0.34352
    X3       -2.12443   0.00098   0.00000   0.00331   0.00315  -2.12128
    Y3        1.78043   0.00000   0.00004   0.00562   0.00484   1.78528
    Z3        3.94436  -0.00052   0.00005   0.00488   0.00522   3.94958
    X4       -3.16568   0.00008   0.00003   0.00118   0.00155  -3.16413
    Y4        1.11623  -0.00033  -0.00001  -0.00287  -0.00263   1.11360
    Z4        1.38249  -0.00001   0.00005   0.00745   0.00730   1.38979
    X5       -3.39479  -0.00009   0.00003   0.00014   0.00095  -3.39383
    Y5        3.67590   0.00015  -0.00004  -0.00795  -0.00718   3.66871
    Z5        0.02595  -0.00034  -0.00001  -0.00239  -0.00165   0.02430
    X6       -2.47931   0.00021  -0.00002  -0.00599  -0.00551  -2.48482
    Y6        5.58842  -0.00030   0.00000  -0.00145  -0.00143   5.58699
    Z6        1.90183   0.00026  -0.00003  -0.00651  -0.00483   1.89700
    X7       -2.58215  -0.00009  -0.00004  -0.00396  -0.00414  -2.58629
    Y7        4.53465   0.00025   0.00005   0.00687   0.00590   4.54054
    Z7        4.55667   0.00002  -0.00001  -0.00362  -0.00235   4.55432
    X8        1.15404   0.00002   0.00003   0.00241   0.00362   1.15766
    Y8        5.20435  -0.00013  -0.00004   0.00176   0.00282   5.20717
    Z8       -1.40544   0.00001   0.00001   0.00639   0.00874  -1.39670
    X9        2.53920   0.00001   0.00004   0.00502   0.00659   2.54578
    Y9        6.10425   0.00005  -0.00006   0.00581   0.00732   6.11157
    Z9       -2.81594   0.00003   0.00001   0.01165   0.01465  -2.80129
   X10        1.76822   0.00112   0.00000   0.00224   0.00247   1.77069
   Y10       -0.32648  -0.00040   0.00000  -0.00018  -0.00028  -0.32676
   Z10        1.53626  -0.00018   0.00007   0.00142   0.00177   1.53803
   X11        4.25948  -0.00126   0.00001   0.00021   0.00051   4.25999
   Y11        0.51382   0.00128   0.00000  -0.00203  -0.00224   0.51158
   Z11        1.45986   0.00027   0.00008   0.00000   0.00123   1.46110
   X12        1.30972   0.00005   0.00001  -0.00206  -0.00197   1.30774
   Y12       -2.93345   0.00053   0.00000   0.00064   0.00058  -2.93287
   Z12        1.50703  -0.00017   0.00001  -0.00268  -0.00350   1.50352
   X13        3.30487   0.00021  -0.00001   0.00022   0.00020   3.30507
   Y13       -4.65205  -0.00107   0.00000  -0.00120  -0.00135  -4.65340
   Z13        1.43222  -0.00004  -0.00007  -0.00590  -0.00706   1.42517
   X14        5.78377  -0.00018   0.00000  -0.00148  -0.00142   5.78235
   Y14       -3.79693   0.00095   0.00000  -0.00202  -0.00228  -3.79921
   Z14        1.35490   0.00010  -0.00009  -0.00367  -0.00397   1.35093
   X15        6.26226   0.00028  -0.00001   0.00278   0.00299   6.26525
   Y15       -1.20287  -0.00152   0.00000  -0.00350  -0.00379  -1.20665
   Z15        1.36191  -0.00009   0.00001  -0.00224  -0.00133   1.36058
   X16       -2.04498  -0.00015  -0.00001   0.00670   0.00613  -2.03885
   Y16        0.34410   0.00002   0.00007   0.01085   0.00952   0.35363
   Z16        5.40365   0.00004   0.00007   0.00997   0.00979   5.41343
   X17       -4.20424  -0.00007   0.00005   0.00023   0.00062  -4.20362
   Y17       -0.58812   0.00004  -0.00003  -0.00453  -0.00408  -0.59220
   Z17        0.93181   0.00002   0.00007   0.01495   0.01392   0.94572
   X18       -4.52741  -0.00007   0.00005   0.00213   0.00334  -4.52407
   Y18        4.09822  -0.00004  -0.00009  -0.01467  -0.01324   4.08498
   Z18       -1.62343   0.00003  -0.00004  -0.00555  -0.00490  -1.62834
   X19       -2.70360   0.00000  -0.00004  -0.01059  -0.00992  -2.71352
   Y19        7.58594   0.00001  -0.00001  -0.00323  -0.00305   7.58289
   Z19        1.50684  -0.00004  -0.00007  -0.01286  -0.01049   1.49635
   X20       -4.42699   0.00004  -0.00006  -0.00501  -0.00538  -4.43237
   Y20        4.85176  -0.00006   0.00004   0.00550   0.00427   4.85603
   Z20        5.43899   0.00002  -0.00005  -0.00516  -0.00421   5.43479
   X21       -1.11519   0.00000  -0.00007  -0.00655  -0.00697  -1.12216
   Y21        5.32990   0.00000   0.00009   0.01633   0.01482   5.34472
   Z21        5.77802   0.00004   0.00000  -0.00664  -0.00473   5.77329
   X22        4.66140   0.00012  -0.00001   0.00752   0.00791   4.66931
   Y22        2.52213  -0.00007   0.00000  -0.00391  -0.00415   2.51798
   Z22        1.46687  -0.00004   0.00013   0.00036   0.00253   1.46940
   X23       -0.61923   0.00000   0.00000  -0.00161  -0.00157  -0.62080
   Y23       -3.62405  -0.00033   0.00001  -0.00219  -0.00213  -3.62618
   Z23        1.52926  -0.00004   0.00002  -0.00337  -0.00488   1.52438
   X24        2.90745   0.00009   0.00002  -0.00803  -0.00813   2.89932
   Y24       -6.66377   0.00007  -0.00001   0.00072   0.00060  -6.66317
   Z24        1.41344   0.00000  -0.00013  -0.01000  -0.01210   1.40134
   X25        7.34049  -0.00025  -0.00002   0.00042   0.00040   7.34089
   Y25       -5.12883  -0.00015  -0.00002   0.00071   0.00037  -5.12846
   Z25        1.27840  -0.00001  -0.00018  -0.00431  -0.00489   1.27351
   X26        8.19070  -0.00003  -0.00001   0.00278   0.00305   8.19375
   Y26       -0.51368   0.00030  -0.00001  -0.00178  -0.00217  -0.51585
   Z26        1.28815   0.00006   0.00002  -0.00265  -0.00103   1.28712
         Item               Value     Threshold  Converged?
 Maximum Force            0.001519     0.000450     NO 
 RMS     Force            0.000422     0.000300     NO 
 Maximum Displacement     0.014823     0.001800     NO 
 RMS     Displacement     0.005605     0.001200     NO 
 Predicted change in Energy=-2.120705D-05
 GradGradGradGradGradGradGradGradGradGradGradGradGradGradGradGradGradGrad

 Leave Link  103 at Sat Feb  1 11:18:06 2025, MaxMem=   134217728 cpu:         0.0
 (Enter /home/mkochman/programs/g09/l202.exe)
                          Input orientation:                          
 ---------------------------------------------------------------------
 Center     Atomic      Atomic             Coordinates (Angstroms)
 Number     Number       Type             X           Y           Z
 ---------------------------------------------------------------------
      1          6           0       -0.188421    0.788255    0.899569
      2          6           0       -0.304113    2.167918    0.181781
      3          6           0       -1.122533    0.944727    2.090029
      4          6           0       -1.674386    0.589291    0.735447
      5          6           0       -1.795940    1.941400    0.012860
      6          6           0       -1.314908    2.956507    1.003847
      7          6           0       -1.368604    2.402751    2.410042
      8          6           0        0.612605    2.755517   -0.739100
      9          7           0        1.347171    3.234104   -1.482378
     10          6           0        0.937007   -0.172916    0.813892
     11          6           0        2.254288    0.270714    0.773179
     12          6           0        0.692028   -1.552008    0.795631
     13          6           0        1.748968   -2.462473    0.754166
     14          6           0        3.059888   -2.010458    0.714882
     15          6           0        3.315428   -0.638534    0.719990
     16          1           0       -1.078911    0.187130    2.864666
     17          1           0       -2.224461   -0.313380    0.500455
     18          1           0       -2.394036    2.161676   -0.861678
     19          1           0       -1.435935    4.012692    0.791834
     20          1           0       -2.345508    2.569699    2.875965
     21          1           0       -0.593823    2.828305    3.055093
     22          1           0        2.470891    1.332460    0.777572
     23          1           0       -0.328515   -1.918892    0.806667
     24          1           0        1.534255   -3.525996    0.741559
     25          1           0        3.884632   -2.713863    0.673910
     26          1           0        4.335946   -0.272974    0.681113
 ---------------------------------------------------------------------
                    Distance matrix (angstroms):
                    1          2          3          4          5
     1  C    0.000000
     2  C    1.559511   0.000000
     3  C    1.521264   2.409858   0.000000
     4  C    1.508182   2.162465   1.505247   0.000000
     5  C    2.167975   1.518352   2.400305   1.537889   0.000000
     6  C    2.445642   1.522949   2.294354   2.409351   1.497962
     7  C    2.506183   2.480612   1.512875   2.487249   2.478294
     8  C    2.682722   1.426067   3.780692   3.478095   2.651287
     9  N    3.743514   2.575445   4.909458   4.587329   3.712946
    10  C    1.482491   2.723866   2.668212   2.721486   3.546968
    11  C    2.500130   3.239529   3.686639   3.941750   4.446754
    12  C    2.502563   3.899609   3.346906   3.191974   4.359657
    13  C    3.787063   5.097380   4.651780   4.586171   5.701754
    14  C    4.291667   5.390688   5.302527   5.401154   6.299926
    15  C    3.787470   4.611606   4.907058   5.138680   5.769070
    16  H    2.239627   3.423697   1.084397   2.247197   3.424089
    17  H    2.349117   3.153748   2.307341   1.082875   2.346361
    18  H    3.138952   2.335943   3.436606   2.353954   1.082154
    19  H    3.459030   2.248639   3.346033   3.432158   2.242020
    20  H    3.425304   3.404019   2.180343   2.992363   2.982306
    21  H    2.995403   2.962425   2.181456   3.400229   3.389228
    22  H    2.717164   2.958649   3.845202   4.211579   4.377378
    23  H    2.712361   4.134379   3.236942   2.847354   4.205391
    24  H    4.648155   6.009459   5.372547   5.218334   6.443106
    25  H    5.376385   6.451322   6.361004   6.466629   7.374100
    26  H    4.652292   5.266633   5.767394   6.072111   6.553628
                    6          7          8          9         10
     6  C    0.000000
     7  C    1.512255   0.000000
     8  C    2.606447   3.737209   0.000000
     9  N    3.653086   4.818456   1.149389   0.000000
    10  C    3.860116   3.807570   3.330576   4.129029   0.000000
    11  C    4.472790   4.511125   3.340113   3.833025   1.390573
    12  C    4.939418   4.742640   4.573453   5.340918   1.400801
    13  C    6.230170   6.010955   5.545140   6.133071   2.430004
    14  C    6.625185   6.477770   5.551375   5.938584   2.809445
    15  C    5.868978   5.834881   4.577529   4.870502   2.425387
    16  H    3.344815   2.280258   4.737611   5.836670   2.898143
    17  H    3.431159   3.428758   4.359308   5.410437   3.180071
    18  H    2.297054   3.437118   3.067176   3.941066   4.399285
    19  H    1.084031   2.283646   2.849696   3.677488   4.811512
    20  H    2.171769   1.095125   4.674789   5.750866   4.748577
    21  H    2.178075   1.094291   3.982043   4.951845   4.046449
    22  H    4.125652   4.307227   2.789016   3.160123   2.149482
    23  H    4.978088   4.725377   5.012504   5.882263   2.156393
    24  H    7.085857   6.808852   6.519140   7.118978   3.406624
    25  H    7.700466   7.535939   6.528160   6.816642   3.894162
    26  H    6.516583   6.533803   5.005200   5.090488   3.403002
                   11         12         13         14         15
    11  C    0.000000
    12  C    2.400725   0.000000
    13  C    2.779572   1.395632   0.000000
    14  C    2.419945   2.413184   1.387217   0.000000
    15  C    1.398420   2.778918   2.404520   1.395529   0.000000
    16  H    3.935927   3.231367   4.412653   5.155640   4.958989
    17  H    4.524902   3.182331   4.524501   5.554313   5.553763
    18  H    5.277823   5.105087   6.415465   7.045390   6.552925
    19  H    5.255520   5.957694   7.216147   7.516426   6.649399
    20  H    5.555642   5.526561   6.825651   7.407187   6.854719
    21  H    4.456471   5.093694   6.226979   6.499216   5.723104
    22  H    1.083623   3.388928   3.863061   3.394988   2.145081
    23  H    3.386203   1.084542   2.148062   3.390882   3.863307
    24  H    3.864513   2.146835   1.085054   2.150610   3.392710
    25  H    3.402290   3.399625   2.151906   1.084740   2.152465
    26  H    2.153455   3.863571   3.389941   2.155995   1.084713
                   16         17         18         19         20
    16  H    0.000000
    17  H    2.674375   0.000000
    18  H    4.417468   2.830206   0.000000
    19  H    4.365663   4.406991   2.660511   0.000000
    20  H    2.698338   3.737625   3.760161   2.693167   0.000000
    21  H    2.692096   4.365242   4.361910   2.689659   1.779710
    22  H    4.274206   4.983163   5.200217   4.737841   5.397380
    23  H    3.038714   2.503207   4.868346   6.034093   5.338324
    24  H    5.012338   4.950453   7.095876   8.102862   7.534305
    25  H    6.152393   6.566081   8.096332   8.577230   8.460480
    26  H    5.856644   6.563018   7.321228   7.189839   7.585512
                   21         22         23         24         25
    21  H    0.000000
    22  H    4.100869   0.000000
    23  H    5.259438   4.290549   0.000000
    24  H    7.089309   4.948048   2.461084   0.000000
    25  H    7.512803   4.287439   4.289547   2.487651   0.000000
    26  H    6.289382   2.462753   4.947929   4.293632   2.482272
                   26
    26  H    0.000000
 Symmetry turned off by external request.
 Stoichiometry    C14H11N
 Framework group  C1[X(C14H11N)]
 Deg. of freedom    72
 Full point group                 C1      NOp   1
 Rotational constants (GHZ):      1.1450076      0.4925861      0.3955561
 Leave Link  202 at Sat Feb  1 11:18:06 2025, MaxMem=   134217728 cpu:         0.0
 (Enter /home/mkochman/programs/g09/l301.exe)
 Standard basis: STO-3G (5D, 7F)
 Ernie: Thresh=  0.10000D-02 Tol=  0.10000D-05 Strict=F.
    86 basis functions,   258 primitive gaussians,    86 cartesian basis functions
    51 alpha electrons       51 beta electrons
       nuclear repulsion energy       898.2879178483 Hartrees.
 IExCor=    0 DFT=F Ex=HF Corr=None ExCW=0 ScaHFX=  1.000000
 ScaDFX=  1.000000  1.000000  1.000000  1.000000 ScalE2=  1.000000  1.000000
 IRadAn=      0 IRanWt=     -1 IRanGd=            0 ICorTp=0 IEmpDi=  4
 NAtoms=   26 NActive=   26 NUniq=   26 SFac= 1.00D+00 NAtFMM=   60 NAOKFM=F Big=F
 Integral buffers will be    131072 words long.
 Raffenetti 1 integral format.
 Two-electron integral symmetry is turned off.
 Leave Link  301 at Sat Feb  1 11:18:07 2025, MaxMem=   134217728 cpu:         0.0
 (Enter /home/mkochman/programs/g09/l402.exe)
 External calculation of energy and first derivatives.
 Running external command "bash run_external.bash R"
         input file       "/home/mkochman/systems/Z_MRSF_fixed/C_opt_QC/cycle_05/Gau-1533939.EIn"
         output file      "/home/mkochman/systems/Z_MRSF_fixed/C_opt_QC/cycle_05/Gau-1533939.EOu"
         message file     "/home/mkochman/systems/Z_MRSF_fixed/C_opt_QC/cycle_05/Gau-1533939.EMs"
         fchk file        "/home/mkochman/systems/Z_MRSF_fixed/C_opt_QC/cycle_05/Gau-1533939.EFC"
         mat. el file     "/home/mkochman/systems/Z_MRSF_fixed/C_opt_QC/cycle_05/Gau-1533939.EUF"
 Recovered energy= -594.851547900     dipole=      0.000000000000      0.000000000000      0.000000000000
 Energy=    -594.851548     NIter=   0.
 Dipole moment=       0.000000       0.000000       0.000000
 Leave Link  402 at Sat Feb  1 11:22:46 2025, MaxMem=   134217728 cpu:         0.0
 (Enter /home/mkochman/programs/g09/l716.exe)
 Dipole        = 0.00000000D+00 0.00000000D+00 0.00000000D+00
 -------------------------------------------------------------------
 Center     Atomic                   Forces (Hartrees/Bohr)
 Number     Number              X              Y              Z
 -------------------------------------------------------------------
      1        6          -0.000247630    0.000527780    0.000922870
      2        6          -0.000113760    0.000040260   -0.000465310
      3        6           0.000615400    0.000120590   -0.000330340
      4        6           0.000182720   -0.000391810   -0.000163110
      5        6          -0.000166880    0.000215440   -0.000106400
      6        6           0.000231810   -0.000258300    0.000255380
      7        6          -0.000034580    0.000208990    0.000043560
      8        6          -0.000095250   -0.000225370   -0.000147620
      9        7           0.000093570    0.000088120   -0.000025860
     10        6          -0.003496130   -0.000965130   -0.000125460
     11        6           0.005995660   -0.000231980    0.000051120
     12        6           0.003729760   -0.002555840   -0.000255950
     13        6          -0.006756950    0.000884170    0.000231460
     14        6           0.003617860    0.001568670   -0.000083970
     15        6          -0.003368640    0.001532250    0.000123210
     16        1          -0.000242350   -0.000008460   -0.000034470
     17        1           0.000086480    0.000075850   -0.000022120
     18        1          -0.000103580   -0.000058370    0.000078780
     19        1           0.000111270    0.000031220   -0.000022180
     20        1           0.000058720   -0.000151990    0.000049060
     21        1           0.000006930   -0.000070720    0.000058290
     22        1          -0.000204390    0.000170830    0.000004080
     23        1           0.000183290   -0.000059060   -0.000031830
     24        1           0.000471240   -0.000100020    0.000008580
     25        1          -0.000317000   -0.000477950   -0.000031970
     26        1          -0.000253990    0.000096250    0.000077390
 -------------------------------------------------------------------
 Cartesian Forces:  Max     0.006756950 RMS     0.001381629
 Leave Link  716 at Sat Feb  1 11:22:46 2025, MaxMem=   134217728 cpu:         0.0
 (Enter /home/mkochman/programs/g09/l103.exe)

 GradGradGradGradGradGradGradGradGradGradGradGradGradGradGradGradGradGrad
 Berny optimization.
 Search for a local minimum.
 Step number  13 out of a maximum of   88
 All quantities printed in internal units (Hartrees-Bohrs-Radians)
 Update second derivatives using D2CorN and points    1    3    2    5    4
                                                          7    6    9    8   10

                                                         13   12
 ITU=  0  0 -1  0  0  0 -1  0  0  0 -1  1  0
 Energy rises -- skip Quadratic search.
 Quartic linear search produced a step of -0.83002.
 TrRot=  0.000000  0.000000  0.000000  0.000000  0.000000  0.000000
 Variable       Old X    -DE/DX   Delta X   Delta X   Delta X     New X
                                 (Linear)    (Quad)   (Total)
    X1       -0.35606  -0.00025  -0.00131   0.00000  -0.00131  -0.35737
    Y1        1.48959   0.00053  -0.00023   0.00000  -0.00023   1.48936
    Z1        1.69994   0.00092  -0.00381   0.00000  -0.00381   1.69613
    X2       -0.57469  -0.00011   0.00002   0.00000   0.00002  -0.57467
    Y2        4.09677   0.00004   0.00109   0.00000   0.00109   4.09786
    Z2        0.34352  -0.00047  -0.00181   0.00000  -0.00181   0.34170
    X3       -2.12128   0.00062  -0.00261   0.00000  -0.00261  -2.12389
    Y3        1.78528   0.00012  -0.00402   0.00000  -0.00402   1.78126
    Z3        3.94958  -0.00033  -0.00433   0.00000  -0.00433   3.94525
    X4       -3.16413   0.00018  -0.00129   0.00000  -0.00129  -3.16542
    Y4        1.11360  -0.00039   0.00218   0.00000   0.00218   1.11578
    Z4        1.38979  -0.00016  -0.00606   0.00000  -0.00606   1.38374
    X5       -3.39383  -0.00017  -0.00079   0.00000  -0.00079  -3.39462
    Y5        3.66871   0.00022   0.00596   0.00000   0.00596   3.67468
    Z5        0.02430  -0.00011   0.00137   0.00000   0.00137   0.02567
    X6       -2.48482   0.00023   0.00457   0.00000   0.00457  -2.48024
    Y6        5.58699  -0.00026   0.00119   0.00000   0.00119   5.58818
    Z6        1.89700   0.00026   0.00401   0.00000   0.00401   1.90101
    X7       -2.58629  -0.00003   0.00344   0.00000   0.00344  -2.58285
    Y7        4.54054   0.00021  -0.00489   0.00000  -0.00489   4.53565
    Z7        4.55432   0.00004   0.00195   0.00000   0.00195   4.55627
    X8        1.15766  -0.00010  -0.00300   0.00000  -0.00300   1.15465
    Y8        5.20717  -0.00023  -0.00234   0.00000  -0.00234   5.20483
    Z8       -1.39670  -0.00015  -0.00726   0.00000  -0.00726  -1.40395
    X9        2.54578   0.00009  -0.00547   0.00000  -0.00547   2.54032
    Y9        6.11157   0.00009  -0.00607   0.00000  -0.00607   6.10550
    Z9       -2.80129  -0.00003  -0.01216   0.00000  -0.01216  -2.81345
   X10        1.77069  -0.00350  -0.00205   0.00000  -0.00205   1.76864
   Y10       -0.32676  -0.00097   0.00024   0.00000   0.00024  -0.32653
   Z10        1.53803  -0.00013  -0.00147   0.00000  -0.00147   1.53656
   X11        4.25999   0.00600  -0.00042   0.00000  -0.00042   4.25956
   Y11        0.51158  -0.00023   0.00186   0.00000   0.00186   0.51344
   Z11        1.46110   0.00005  -0.00102   0.00000  -0.00102   1.46007
   X12        1.30774   0.00373   0.00164   0.00000   0.00164   1.30938
   Y12       -2.93287  -0.00256  -0.00048   0.00000  -0.00048  -2.93335
   Z12        1.50352  -0.00026   0.00291   0.00000   0.00291   1.50643
   X13        3.30507  -0.00676  -0.00017   0.00000  -0.00017   3.30490
   Y13       -4.65340   0.00088   0.00112   0.00000   0.00112  -4.65228
   Z13        1.42517   0.00023   0.00586   0.00000   0.00586   1.43103
   X14        5.78235   0.00362   0.00118   0.00000   0.00118   5.78353
   Y14       -3.79921   0.00157   0.00189   0.00000   0.00189  -3.79732
   Z14        1.35093  -0.00008   0.00330   0.00000   0.00330   1.35423
   X15        6.26525  -0.00337  -0.00248   0.00000  -0.00248   6.26277
   Y15       -1.20665   0.00153   0.00314   0.00000   0.00314  -1.20351
   Z15        1.36058   0.00012   0.00110   0.00000   0.00110   1.36169
   X16       -2.03885  -0.00024  -0.00509   0.00000  -0.00509  -2.04394
   Y16        0.35363  -0.00001  -0.00791   0.00000  -0.00791   0.34572
   Z16        5.41343  -0.00003  -0.00812   0.00000  -0.00812   5.40531
   X17       -4.20362   0.00009  -0.00051   0.00000  -0.00051  -4.20414
   Y17       -0.59220   0.00008   0.00338   0.00000   0.00338  -0.58882
   Z17        0.94572  -0.00002  -0.01155   0.00000  -0.01155   0.93417
   X18       -4.52407  -0.00010  -0.00277   0.00000  -0.00277  -4.52685
   Y18        4.08498  -0.00006   0.01099   0.00000   0.01099   4.09597
   Z18       -1.62834   0.00008   0.00407   0.00000   0.00407  -1.62427
   X19       -2.71352   0.00011   0.00824   0.00000   0.00824  -2.70529
   Y19        7.58289   0.00003   0.00254   0.00000   0.00254   7.58542
   Z19        1.49635  -0.00002   0.00870   0.00000   0.00870   1.50505
   X20       -4.43237   0.00006   0.00446   0.00000   0.00446  -4.42791
   Y20        4.85603  -0.00015  -0.00354   0.00000  -0.00354   4.85248
   Z20        5.43479   0.00005   0.00349   0.00000   0.00349   5.43828
   X21       -1.12216   0.00001   0.00579   0.00000   0.00579  -1.11637
   Y21        5.34472  -0.00007  -0.01230   0.00000  -0.01230   5.33242
   Z21        5.77329   0.00006   0.00393   0.00000   0.00393   5.77722
   X22        4.66931  -0.00020  -0.00657   0.00000  -0.00657   4.66274
   Y22        2.51798   0.00017   0.00344   0.00000   0.00344   2.52143
   Z22        1.46940   0.00000  -0.00210   0.00000  -0.00210   1.46730
   X23       -0.62080   0.00018   0.00130   0.00000   0.00130  -0.61950
   Y23       -3.62618  -0.00006   0.00177   0.00000   0.00177  -3.62441
   Z23        1.52438  -0.00003   0.00405   0.00000   0.00405   1.52843
   X24        2.89932   0.00047   0.00675   0.00000   0.00675   2.90607
   Y24       -6.66317  -0.00010  -0.00050   0.00000  -0.00050  -6.66367
   Z24        1.40134   0.00001   0.01004   0.00000   0.01004   1.41138
   X25        7.34089  -0.00032  -0.00033   0.00000  -0.00033   7.34056
   Y25       -5.12846  -0.00048  -0.00031   0.00000  -0.00031  -5.12876
   Z25        1.27351  -0.00003   0.00406   0.00000   0.00406   1.27757
   X26        8.19375  -0.00025  -0.00253   0.00000  -0.00253   8.19122
   Y26       -0.51585   0.00010   0.00180   0.00000   0.00180  -0.51405
   Z26        1.28712   0.00008   0.00086   0.00000   0.00086   1.28797
         Item               Value     Threshold  Converged?
 Maximum Force            0.006757     0.000450     NO 
 RMS     Force            0.001382     0.000300     NO 
 Maximum Displacement     0.012303     0.001800     NO 
 RMS     Displacement     0.004652     0.001200     NO 
 Predicted change in Energy=-2.386161D-06
 GradGradGradGradGradGradGradGradGradGradGradGradGradGradGradGradGradGrad

 Leave Link  103 at Sat Feb  1 11:22:46 2025, MaxMem=   134217728 cpu:         0.0
 (Enter /home/mkochman/programs/g09/l202.exe)
                          Input orientation:                          
 ---------------------------------------------------------------------
 Center     Atomic      Atomic             Coordinates (Angstroms)
 Number     Number       Type             X           Y           Z
 ---------------------------------------------------------------------
      1          6           0       -0.189112    0.788134    0.897554
      2          6           0       -0.304101    2.168495    0.180821
      3          6           0       -1.123916    0.942601    2.087737
      4          6           0       -1.675067    0.590446    0.732241
      5          6           0       -1.796358    1.944555    0.013583
      6          6           0       -1.312489    2.957137    1.005970
      7          6           0       -1.366785    2.400161    2.411076
      8          6           0        0.611017    2.754276   -0.742940
      9          7           0        1.344277    3.230890   -1.488812
     10          6           0        0.935922   -0.172791    0.813113
     11          6           0        2.254064    0.271700    0.772638
     12          6           0        0.692894   -1.552262    0.797169
     13          6           0        1.748879   -2.461881    0.757266
     14          6           0        3.060511   -2.009455    0.716627
     15          6           0        3.314116   -0.636870    0.720573
     16          1           0       -1.081605    0.182947    2.860367
     17          1           0       -2.224732   -0.311589    0.494343
     18          1           0       -2.395503    2.167492   -0.859524
     19          1           0       -1.431576    4.014033    0.796440
     20          1           0       -2.343147    2.567823    2.877812
     21          1           0       -0.590759    2.821795    3.057171
     22          1           0        2.467417    1.334281    0.776463
     23          1           0       -0.327825   -1.917956    0.808810
     24          1           0        1.537826   -3.526261    0.746872
     25          1           0        3.884457   -2.714025    0.676060
     26          1           0        4.334608   -0.272021    0.681567
 ---------------------------------------------------------------------
                    Distance matrix (angstroms):
                    1          2          3          4          5
     1  C    0.000000
     2  C    1.559592   0.000000
     3  C    1.521268   2.410652   0.000000
     4  C    1.508135   2.161910   1.505042   0.000000
     5  C    2.168399   1.518206   2.399626   1.537788   0.000000
     6  C    2.445058   1.523048   2.294371   2.409900   1.498093
     7  C    2.505254   2.481331   1.512619   2.487689   2.477919
     8  C    2.682749   1.426154   3.782181   3.476277   2.650175
     9  N    3.743405   2.575559   4.911206   4.584916   3.711527
    10  C    1.481961   2.723797   2.666776   2.721458   3.547923
    11  C    2.500283   3.239180   3.686508   3.942246   4.447530
    12  C    2.503091   3.901015   3.345251   3.194159   4.363269
    13  C    3.786566   5.097784   4.649043   4.587018   5.704248
    14  C    4.291770   5.391008   5.301321   5.402354   6.302194
    15  C    3.786101   4.610086   4.905098   5.137936   5.768928
    16  H    2.239516   3.424453   1.084352   2.246591   3.423202
    17  H    2.348557   3.152450   2.307313   1.082772   2.346236
    18  H    3.139764   2.335869   3.435643   2.353682   1.082124
    19  H    3.458377   2.248599   3.346013   3.432836   2.242470
    20  H    3.424703   3.404546   2.179929   2.993297   2.981820
    21  H    2.993501   2.963505   2.180694   3.399991   3.389166
    22  H    2.714789   2.954997   3.843243   4.208968   4.374265
    23  H    2.711095   4.134491   3.232986   2.848333   4.208083
    24  H    4.649625   6.011934   5.371546   5.222084   6.448590
    25  H    5.376629   6.451998   6.359838   6.467688   7.376510
    26  H    4.651303   5.265404   5.766117   6.071459   6.553484
                    6          7          8          9         10
     6  C    0.000000
     7  C    1.512446   0.000000
     8  C    2.607626   3.739642   0.000000
     9  N    3.654762   4.821732   1.149415   0.000000
    10  C    3.858626   3.804738   3.330854   4.129244   0.000000
    11  C    4.470606   4.508367   3.340624   3.833885   1.391657
    12  C    4.939620   4.740108   4.574376   5.341212   1.400806
    13  C    6.228931   6.006821   5.545597   6.133205   2.429804
    14  C    6.623737   6.474321   5.551891   5.938908   2.810075
    15  C    5.865476   5.830282   4.576952   4.870443   2.424817
    16  H    3.344880   2.280181   4.739253   5.838682   2.896241
    17  H    3.431985   3.429800   4.355671   5.405542   3.179720
    18  H    2.297070   3.436455   3.065464   3.938626   4.401481
    19  H    1.084027   2.283820   2.851116   3.679816   4.809867
    20  H    2.172007   1.095096   4.676718   5.753621   4.746182
    21  H    2.178678   1.094271   3.986185   4.957589   4.041546
    22  H    4.119954   4.302228   2.787686   3.160702   2.148973
    23  H    4.977446   4.721528   5.011896   5.880952   2.154687
    24  H    7.087021   6.806527   6.521017   7.120030   3.407702
    25  H    7.699297   7.532644   6.529265   6.817712   3.894934
    26  H    6.513248   6.529751   5.005280   5.091464   3.402678
                   11         12         13         14         15
    11  C    0.000000
    12  C    2.400977   0.000000
    13  C    2.779912   1.394311   0.000000
    14  C    2.420158   2.412700   1.388063   0.000000
    15  C    1.397111   2.777519   2.404574   1.395822   0.000000
    16  H    3.936137   3.227473   4.407923   5.153579   4.957134
    17  H    4.525184   3.184889   4.525757   5.555714   5.553002
    18  H    5.279816   5.110715   6.420359   7.049768   6.554457
    19  H    5.252577   5.957937   7.214866   7.514495   6.645167
    20  H    5.553223   5.524647   6.821973   7.404169   6.850428
    21  H    4.451415   5.088000   6.219381   6.492372   5.715777
    22  H    1.083795   3.388435   3.863613   3.396456   2.146033
    23  H    3.385565   1.084313   2.147373   3.390825   3.861696
    24  H    3.864992   2.147815   1.085153   2.149462   3.391825
    25  H    3.403243   3.398593   2.151944   1.084874   2.154494
    26  H    2.152345   3.861924   3.389278   2.154815   1.084454
                   16         17         18         19         20
    16  H    0.000000
    17  H    2.673831   0.000000
    18  H    4.416145   2.829834   0.000000
    19  H    4.365718   4.408102   2.661032   0.000000
    20  H    2.698041   3.739781   3.759081   2.693436   0.000000
    21  H    2.691315   4.365323   4.361848   2.690597   1.779757
    22  H    4.273614   4.980436   5.197950   4.731132   5.392478
    23  H    3.031644   2.505507   4.873347   6.033814   5.335214
    24  H    5.008642   4.955273   7.104252   8.104063   7.532643
    25  H    6.150237   6.567109   8.100934   8.575632   8.457463
    26  H    5.855726   6.562131   7.322608   7.185564   7.581598
                   21         22         23         24         25
    21  H    0.000000
    22  H    4.094724   0.000000
    23  H    5.252570   4.288527   0.000000
    24  H    7.082807   4.948725   2.463967   0.000000
    25  H    7.506168   4.290323   4.288900   2.484234   0.000000
    26  H    6.282868   2.464876   4.946066   4.291425   2.483153
                   26
    26  H    0.000000
 Symmetry turned off by external request.
 Stoichiometry    C14H11N
 Framework group  C1[X(C14H11N)]
 Deg. of freedom    72
 Full point group                 C1      NOp   1
 Rotational constants (GHZ):      1.1446518      0.4927152      0.3956391
 Leave Link  202 at Sat Feb  1 11:22:46 2025, MaxMem=   134217728 cpu:         0.0
 (Enter /home/mkochman/programs/g09/l301.exe)
 Standard basis: STO-3G (5D, 7F)
 Ernie: Thresh=  0.10000D-02 Tol=  0.10000D-05 Strict=F.
    86 basis functions,   258 primitive gaussians,    86 cartesian basis functions
    51 alpha electrons       51 beta electrons
       nuclear repulsion energy       898.3284751150 Hartrees.
 IExCor=    0 DFT=F Ex=HF Corr=None ExCW=0 ScaHFX=  1.000000
 ScaDFX=  1.000000  1.000000  1.000000  1.000000 ScalE2=  1.000000  1.000000
 IRadAn=      0 IRanWt=     -1 IRanGd=            0 ICorTp=0 IEmpDi=  4
 NAtoms=   26 NActive=   26 NUniq=   26 SFac= 1.00D+00 NAtFMM=   60 NAOKFM=F Big=F
 Integral buffers will be    131072 words long.
 Raffenetti 1 integral format.
 Two-electron integral symmetry is turned off.
 Leave Link  301 at Sat Feb  1 11:22:46 2025, MaxMem=   134217728 cpu:         0.0
 (Enter /home/mkochman/programs/g09/l402.exe)
 External calculation of energy and first derivatives.
 Running external command "bash run_external.bash R"
         input file       "/home/mkochman/systems/Z_MRSF_fixed/C_opt_QC/cycle_05/Gau-1533939.EIn"
         output file      "/home/mkochman/systems/Z_MRSF_fixed/C_opt_QC/cycle_05/Gau-1533939.EOu"
         message file     "/home/mkochman/systems/Z_MRSF_fixed/C_opt_QC/cycle_05/Gau-1533939.EMs"
         fchk file        "/home/mkochman/systems/Z_MRSF_fixed/C_opt_QC/cycle_05/Gau-1533939.EFC"
         mat. el file     "/home/mkochman/systems/Z_MRSF_fixed/C_opt_QC/cycle_05/Gau-1533939.EUF"
 Recovered energy= -594.851569960     dipole=      0.000000000000      0.000000000000      0.000000000000
 Energy=    -594.851570     NIter=   0.
 Dipole moment=       0.000000       0.000000       0.000000
 Leave Link  402 at Sat Feb  1 11:26:31 2025, MaxMem=   134217728 cpu:         0.0
 (Enter /home/mkochman/programs/g09/l716.exe)
 Dipole        = 0.00000000D+00 0.00000000D+00 0.00000000D+00
 -------------------------------------------------------------------
 Center     Atomic                   Forces (Hartrees/Bohr)
 Number     Number              X              Y              Z
 -------------------------------------------------------------------
      1        6          -0.000844720    0.000656370    0.000849460
      2        6          -0.000077410    0.000062920   -0.000236150
      3        6           0.000916020    0.000023560   -0.000484150
      4        6           0.000100070   -0.000341570   -0.000038200
      5        6          -0.000100460    0.000158600   -0.000296460
      6        6           0.000213080   -0.000296740    0.000258760
      7        6          -0.000078340    0.000240730    0.000021070
      8        6           0.000002030   -0.000143840   -0.000018750
      9        7           0.000023180    0.000059350    0.000019420
     10        6           0.000330550   -0.000482500   -0.000167350
     11        6           0.000000730    0.001008130    0.000231200
     12        6           0.000687360   -0.000027560   -0.000186680
     13        6          -0.000994150   -0.000720490    0.000010030
     14        6           0.000462110    0.001043650    0.000068040
     15        6          -0.000360330   -0.000968490   -0.000055510
     16        1          -0.000169390    0.000014050    0.000030790
     17        1          -0.000044910    0.000042310    0.000013850
     18        1          -0.000072010   -0.000040870    0.000034810
     19        1           0.000020990    0.000016480   -0.000037630
     20        1           0.000045360   -0.000075740    0.000026760
     21        1           0.000002590   -0.000012400    0.000040450
     22        1           0.000065780   -0.000028010   -0.000032100
     23        1           0.000032110   -0.000285700   -0.000041890
     24        1           0.000152230    0.000041500   -0.000000290
     25        1          -0.000260550   -0.000206850   -0.000010410
     26        1          -0.000068000    0.000264710    0.000060400
 -------------------------------------------------------------------
 Cartesian Forces:  Max     0.001043650 RMS     0.000353374
 Leave Link  716 at Sat Feb  1 11:26:31 2025, MaxMem=   134217728 cpu:         0.0
 (Enter /home/mkochman/programs/g09/l103.exe)

 GradGradGradGradGradGradGradGradGradGradGradGradGradGradGradGradGradGrad
 Berny optimization.
 Search for a local minimum.
 Step number  14 out of a maximum of   88
 All quantities printed in internal units (Hartrees-Bohrs-Radians)
 Update second derivatives using D2CorN and points    1    3    2    5    4
                                                          7    6    9    8   11

                                                         10   12   14
 ITU=  0  0  0 -1  0  0  0 -1  0  0  0 -1  1  0
     Eigenvalues ---    0.00086   0.00453   0.00824   0.00941   0.01080
     Eigenvalues ---    0.01398   0.01659   0.02031   0.02185   0.02891
     Eigenvalues ---    0.02978   0.03139   0.04430   0.04862   0.05385
     Eigenvalues ---    0.05829   0.06680   0.06926   0.07086   0.07154
     Eigenvalues ---    0.07238   0.07835   0.08325   0.09209   0.09240
     Eigenvalues ---    0.10569   0.11830   0.12638   0.13217   0.14080
     Eigenvalues ---    0.15040   0.17283   0.17701   0.19015   0.21033
     Eigenvalues ---    0.23351   0.25712   0.28745   0.30441   0.31627
     Eigenvalues ---    0.32651   0.34671   0.36607   0.38127   0.41967
     Eigenvalues ---    0.45967   0.47161   0.52198   0.59335   0.63247
     Eigenvalues ---    0.67870   0.70617   0.74482   0.77706   0.84693
     Eigenvalues ---    0.93001   0.97422   0.99701   1.06031   1.09374
     Eigenvalues ---    1.17001   1.21817   1.24844   1.25669   1.27967
     Eigenvalues ---    1.32905   1.36385   1.48378   1.56035   1.59288
     Eigenvalues ---    2.34846   3.00534
 RFO step:  Lambda=-2.22040471D-05 EMin= 8.61707020D-04
 Quartic linear search produced a step of -0.05802.
 Maximum step size (   0.050) exceeded in Quadratic search.
    -- Step size scaled by   0.716
 TrRot=  0.000485  0.000229  0.000417  1.044255 -0.000114 -1.044294
 Variable       Old X    -DE/DX   Delta X   Delta X   Delta X     New X
                                 (Linear)    (Quad)   (Total)
    X1       -0.35737  -0.00084  -0.00002   0.00232   0.00275  -0.35462
    Y1        1.48936   0.00066   0.00000   0.00316   0.00324   1.49259
    Z1        1.69613   0.00085  -0.00005   0.00748   0.00798   1.70411
    X2       -0.57467  -0.00008   0.00000  -0.00149  -0.00086  -0.57553
    Y2        4.09786   0.00006   0.00001  -0.00172  -0.00149   4.09638
    Z2        0.34170  -0.00024  -0.00002  -0.00085  -0.00009   0.34162
    X3       -2.12389   0.00092  -0.00003   0.00209   0.00239  -2.12150
    Y3        1.78126   0.00002  -0.00005   0.00568   0.00556   1.78681
    Z3        3.94525  -0.00048  -0.00005   0.00492   0.00534   3.95059
    X4       -3.16542   0.00010  -0.00002   0.00376   0.00419  -3.16122
    Y4        1.11578  -0.00034   0.00003  -0.00307  -0.00283   1.11295
    Z4        1.38374  -0.00004  -0.00007   0.00615   0.00643   1.39016
    X5       -3.39462  -0.00010  -0.00001  -0.00113  -0.00051  -3.39513
    Y5        3.67468   0.00016   0.00007  -0.00683  -0.00640   3.66828
    Z5        0.02567  -0.00030   0.00002  -0.00090  -0.00030   0.02537
    X6       -2.48024   0.00021   0.00005  -0.00400  -0.00335  -2.48359
    Y6        5.58818  -0.00030   0.00001  -0.00090  -0.00075   5.58743
    Z6        1.90101   0.00026   0.00005  -0.00534  -0.00447   1.89654
    X7       -2.58285  -0.00008   0.00004  -0.00505  -0.00460  -2.58745
    Y7        4.53565   0.00024  -0.00006   0.00618   0.00601   4.54166
    Z7        4.55627   0.00002   0.00002  -0.00269  -0.00195   4.55432
    X8        1.15465   0.00000  -0.00004   0.00133   0.00206   1.15671
    Y8        5.20483  -0.00014  -0.00003  -0.00220  -0.00191   5.20292
    Z8       -1.40395  -0.00002  -0.00009   0.00174   0.00265  -1.40131
    X9        2.54032   0.00002  -0.00006   0.00510   0.00592   2.54623
    Y9        6.10550   0.00006  -0.00007  -0.00242  -0.00209   6.10341
    Z9       -2.81345   0.00002  -0.00014   0.00528   0.00630  -2.80715
   X10        1.76864   0.00033  -0.00002   0.00284   0.00320   1.77184
   Y10       -0.32653  -0.00048   0.00000   0.00289   0.00290  -0.32362
   Z10        1.53656  -0.00017  -0.00002   0.00571   0.00618   1.54274
   X11        4.25956   0.00000  -0.00001   0.00460   0.00501   4.26458
   Y11        0.51344   0.00101   0.00002   0.00222   0.00216   0.51559
   Z11        1.46007   0.00023  -0.00001   0.00763   0.00833   1.46841
   X12        1.30938   0.00069   0.00002   0.00234   0.00265   1.31203
   Y12       -2.93335  -0.00003  -0.00001   0.00269   0.00272  -2.93063
   Z12        1.50643  -0.00019   0.00003  -0.00412  -0.00388   1.50255
   X13        3.30490  -0.00099   0.00000  -0.00341  -0.00319   3.30171
   Y13       -4.65228  -0.00072   0.00001  -0.00053  -0.00055  -4.65284
   Z13        1.43103   0.00001   0.00007  -0.00747  -0.00726   1.42377
   X14        5.78353   0.00046   0.00001  -0.00153  -0.00126   5.78227
   Y14       -3.79732   0.00104   0.00002  -0.00169  -0.00180  -3.79912
   Z14        1.35423   0.00007   0.00004  -0.00664  -0.00623   1.34800
   X15        6.26277  -0.00036  -0.00003  -0.00064  -0.00031   6.26246
   Y15       -1.20351  -0.00097   0.00004  -0.00234  -0.00245  -1.20596
   Z15        1.36169  -0.00006   0.00001  -0.00155  -0.00088   1.36081
   X16       -2.04394  -0.00017  -0.00006  -0.00004   0.00009  -2.04385
   Y16        0.34572   0.00001  -0.00009   0.00935   0.00903   0.35475
   Z16        5.40531   0.00003  -0.00010   0.00867   0.00891   5.41422
   X17       -4.20414  -0.00004  -0.00001   0.00705   0.00745  -4.19669
   Y17       -0.58882   0.00004   0.00004  -0.00623  -0.00589  -0.59471
   Z17        0.93417   0.00001  -0.00014   0.01093   0.01091   0.94508
   X18       -4.52685  -0.00007  -0.00003  -0.00303  -0.00232  -4.52917
   Y18        4.09597  -0.00004   0.00013  -0.01349  -0.01280   4.08317
   Z18       -1.62427   0.00003   0.00005  -0.00136  -0.00075  -1.62502
   X19       -2.70529   0.00002   0.00010  -0.00569  -0.00490  -2.71018
   Y19        7.58542   0.00002   0.00003  -0.00222  -0.00200   7.58342
   Z19        1.50505  -0.00004   0.00010  -0.01106  -0.00995   1.49510
   X20       -4.42791   0.00005   0.00005  -0.00734  -0.00692  -4.43483
   Y20        4.85248  -0.00008  -0.00004   0.00221   0.00204   4.85452
   Z20        5.43828   0.00003   0.00004  -0.00623  -0.00555   5.43273
   X21       -1.11637   0.00000   0.00007  -0.00926  -0.00883  -1.12520
   Y21        5.33242  -0.00001  -0.00015   0.01308   0.01264   5.34506
   Z21        5.77722   0.00004   0.00005  -0.00220  -0.00127   5.77594
   X22        4.66274   0.00007  -0.00008   0.00605   0.00647   4.66921
   Y22        2.52143  -0.00003   0.00004   0.00210   0.00204   2.52347
   Z22        1.46730  -0.00003  -0.00002   0.01285   0.01376   1.48106
   X23       -0.61950   0.00003   0.00002   0.00157   0.00184  -0.61765
   Y23       -3.62441  -0.00029   0.00002   0.00516   0.00528  -3.61913
   Z23        1.52843  -0.00004   0.00005  -0.00867  -0.00859   1.51983
   X24        2.90607   0.00015   0.00008  -0.00182  -0.00160   2.90447
   Y24       -6.66367   0.00004  -0.00001  -0.00070  -0.00073  -6.66440
   Z24        1.41138   0.00000   0.00012  -0.01180  -0.01175   1.39963
   X25        7.34056  -0.00026   0.00000  -0.00592  -0.00571   7.33485
   Y25       -5.12876  -0.00021   0.00000  -0.00669  -0.00688  -5.13564
   Z25        1.27757  -0.00001   0.00005  -0.01103  -0.01065   1.26692
   X26        8.19122  -0.00007  -0.00003  -0.00001   0.00035   8.19157
   Y26       -0.51405   0.00026   0.00002  -0.00486  -0.00506  -0.51910
   Z26        1.28797   0.00006   0.00001  -0.00406  -0.00321   1.28476
         Item               Value     Threshold  Converged?
 Maximum Force            0.001044     0.000450     NO 
 RMS     Force            0.000353     0.000300     NO 
 Maximum Displacement     0.013761     0.001800     NO 
 RMS     Displacement     0.005598     0.001200     NO 
 Predicted change in Energy=-9.757174D-06
 GradGradGradGradGradGradGradGradGradGradGradGradGradGradGradGradGradGrad

 Leave Link  103 at Sat Feb  1 11:26:31 2025, MaxMem=   134217728 cpu:         0.0
 (Enter /home/mkochman/programs/g09/l202.exe)
                          Input orientation:                          
 ---------------------------------------------------------------------
 Center     Atomic      Atomic             Coordinates (Angstroms)
 Number     Number       Type             X           Y           Z
 ---------------------------------------------------------------------
      1          6           0       -0.187658    0.789847    0.901777
      2          6           0       -0.304557    2.167708    0.180775
      3          6           0       -1.122651    0.945541    2.090564
      4          6           0       -1.672848    0.588950    0.735642
      5          6           0       -1.796628    1.941170    0.013427
      6          6           0       -1.314262    2.956740    1.003605
      7          6           0       -1.369221    2.403341    2.410042
      8          6           0        0.612107    2.753268   -0.741540
      9          7           0        1.347408    3.229783   -1.485480
     10          6           0        0.937616   -0.171254    0.816385
     11          6           0        2.256717    0.272841    0.777048
     12          6           0        0.694295   -1.550825    0.795115
     13          6           0        1.747189   -2.462174    0.753426
     14          6           0        3.059844   -2.010410    0.713332
     15          6           0        3.313951   -0.638169    0.720109
     16          1           0       -1.081558    0.187726    2.865081
     17          1           0       -2.220791   -0.314705    0.500115
     18          1           0       -2.396731    2.160720   -0.859923
     19          1           0       -1.434167    4.012976    0.791173
     20          1           0       -2.346809    2.568903    2.874876
     21          1           0       -0.595430    2.828484    3.056497
     22          1           0        2.470841    1.335361    0.783744
     23          1           0       -0.326849   -1.915159    0.804262
     24          1           0        1.536980   -3.526647    0.740652
     25          1           0        3.881436   -2.717665    0.670424
     26          1           0        4.334792   -0.274696    0.679866
 ---------------------------------------------------------------------
                    Distance matrix (angstroms):
                    1          2          3          4          5
     1  C    0.000000
     2  C    1.559491   0.000000
     3  C    1.520417   2.410449   0.000000
     4  C    1.507895   2.161614   1.505220   0.000000
     5  C    2.168754   1.518420   2.400005   1.537991   0.000000
     6  C    2.444388   1.522867   2.294148   2.409734   1.498170
     7  C    2.504860   2.481666   1.512628   2.487533   2.477911
     8  C    2.682376   1.426120   3.781279   3.476688   2.651694
     9  N    3.742821   2.575538   4.909892   4.585774   3.713786
    10  C    1.482312   2.723553   2.667483   2.720101   3.547276
    11  C    2.501564   3.241325   3.687543   3.942476   4.449275
    12  C    2.503590   3.899052   3.348331   3.191479   4.360019
    13  C    3.786988   5.096411   4.651499   4.583266   5.700498
    14  C    4.292228   5.390685   5.303553   5.399587   6.300013
    15  C    3.785961   4.610578   4.906090   5.135584   5.768050
    16  H    2.239681   3.424844   1.084366   2.246133   3.423130
    17  H    2.348403   3.152191   2.307306   1.082731   2.346434
    18  H    3.140523   2.336728   3.435887   2.353784   1.082158
    19  H    3.457539   2.248025   3.345835   3.432784   2.242464
    20  H    3.423462   3.404398   2.179223   2.991782   2.980711
    21  H    2.994184   2.964963   2.180931   3.400398   3.389761
    22  H    2.716457   2.959596   3.843556   4.210653   4.378548
    23  H    2.710340   4.130259   3.235967   2.843763   4.202017
    24  H    4.651070   6.010857   5.375533   5.219306   6.445061
    25  H    5.377145   6.452067   6.362135   6.464365   7.374062
    26  H    4.651349   5.266687   5.767385   6.069657   6.553511
                    6          7          8          9         10
     6  C    0.000000
     7  C    1.512394   0.000000
     8  C    2.607265   3.739062   0.000000
     9  N    3.654392   4.820599   1.149426   0.000000
    10  C    3.858802   3.806545   3.329552   4.127174   0.000000
    11  C    4.472866   4.511444   3.341163   3.832673   1.392406
    12  C    4.939222   4.743577   4.570917   5.336842   1.401025
    13  C    6.228941   6.010793   5.542939   6.129511   2.430573
    14  C    6.624926   6.478939   5.549838   5.935220   2.810154
    15  C    5.867205   5.834275   4.575830   4.867542   2.423684
    16  H    3.344650   2.280079   4.739011   5.837925   2.898808
    17  H    3.431859   3.429398   4.356544   5.407220   3.177442
    18  H    2.297418   3.436178   3.068914   3.943703   4.400680
    19  H    1.084038   2.283830   2.850142   3.678817   4.809758
    20  H    2.172148   1.095061   4.676284   5.752973   4.746925
    21  H    2.178883   1.094259   3.986086   4.956330   4.045585
    22  H    4.123616   4.304823   2.791388   3.162328   2.149822
    23  H    4.974950   4.723825   5.006531   5.875073   2.154118
    24  H    7.087526   6.811580   6.518406   7.116245   3.409345
    25  H    7.700984   7.537929   6.527884   6.814790   3.895072
    26  H    6.516042   6.534613   5.004733   5.088670   3.401491
                   11         12         13         14         15
    11  C    0.000000
    12  C    2.401509   0.000000
    13  C    2.782173   1.393155   0.000000
    14  C    2.421220   2.411167   1.388799   0.000000
    15  C    1.396755   2.775097   2.404756   1.395586   0.000000
    16  H    3.938427   3.234343   4.413941   5.158783   4.960193
    17  H    4.524376   3.180054   4.518922   5.550314   5.548549
    18  H    5.281888   5.105797   6.414524   7.046111   6.553028
    19  H    5.254658   5.957033   7.214570   7.515542   6.647016
    20  H    5.555649   5.526832   6.824449   7.407717   6.853651
    21  H    4.456673   5.094662   6.227605   6.501257   5.723604
    22  H    1.083902   3.389147   3.865989   3.397950   2.147022
    23  H    3.385690   1.084232   2.145563   3.389252   3.859172
    24  H    3.867228   2.148710   1.085105   2.149148   3.391365
    25  H    3.405027   3.396311   2.151087   1.084926   2.156111
    26  H    2.151194   3.859404   3.389124   2.153906   1.084365
                   16         17         18         19         20
    16  H    0.000000
    17  H    2.672705   0.000000
    18  H    4.415659   2.829910   0.000000
    19  H    4.365542   4.408209   2.661484   0.000000
    20  H    2.696471   3.737721   3.757370   2.694453   0.000000
    21  H    2.691944   4.365377   4.362217   2.690389   1.779803
    22  H    4.274175   4.981423   5.203472   4.734846   5.394832
    23  H    3.039521   2.498195   4.864845   6.030681   5.336150
    24  H    5.016623   4.949269   7.098032   8.104084   7.536209
    25  H    6.155415   6.560518   8.096665   8.577397   8.461586
    26  H    5.858827   6.558169   7.322268   7.188700   7.586034
                   21         22         23         24         25
    21  H    0.000000
    22  H    4.098394   0.000000
    23  H    5.258027   4.288750   0.000000
    24  H    7.092107   4.951068   2.464710   0.000000
    25  H    7.516345   4.292976   4.286209   2.481100   0.000000
    26  H    6.291676   2.465236   4.943428   4.290295   2.484697
                   26
    26  H    0.000000
 Symmetry turned off by external request.
 Stoichiometry    C14H11N
 Framework group  C1[X(C14H11N)]
 Deg. of freedom    72
 Full point group                 C1      NOp   1
 Rotational constants (GHZ):      1.1449981      0.4926656      0.3956923
 Leave Link  202 at Sat Feb  1 11:26:31 2025, MaxMem=   134217728 cpu:         0.0
 (Enter /home/mkochman/programs/g09/l301.exe)
 Standard basis: STO-3G (5D, 7F)
 Ernie: Thresh=  0.10000D-02 Tol=  0.10000D-05 Strict=F.
    86 basis functions,   258 primitive gaussians,    86 cartesian basis functions
    51 alpha electrons       51 beta electrons
       nuclear repulsion energy       898.3335916377 Hartrees.
 IExCor=    0 DFT=F Ex=HF Corr=None ExCW=0 ScaHFX=  1.000000
 ScaDFX=  1.000000  1.000000  1.000000  1.000000 ScalE2=  1.000000  1.000000
 IRadAn=      0 IRanWt=     -1 IRanGd=            0 ICorTp=0 IEmpDi=  4
 NAtoms=   26 NActive=   26 NUniq=   26 SFac= 1.00D+00 NAtFMM=   60 NAOKFM=F Big=F
 Integral buffers will be    131072 words long.
 Raffenetti 1 integral format.
 Two-electron integral symmetry is turned off.
 Leave Link  301 at Sat Feb  1 11:26:31 2025, MaxMem=   134217728 cpu:         0.0
 (Enter /home/mkochman/programs/g09/l402.exe)
 External calculation of energy and first derivatives.
 Running external command "bash run_external.bash R"
         input file       "/home/mkochman/systems/Z_MRSF_fixed/C_opt_QC/cycle_05/Gau-1533939.EIn"
         output file      "/home/mkochman/systems/Z_MRSF_fixed/C_opt_QC/cycle_05/Gau-1533939.EOu"
         message file     "/home/mkochman/systems/Z_MRSF_fixed/C_opt_QC/cycle_05/Gau-1533939.EMs"
         fchk file        "/home/mkochman/systems/Z_MRSF_fixed/C_opt_QC/cycle_05/Gau-1533939.EFC"
         mat. el file     "/home/mkochman/systems/Z_MRSF_fixed/C_opt_QC/cycle_05/Gau-1533939.EUF"
 Recovered energy= -594.851572050     dipole=      0.000000000000      0.000000000000      0.000000000000
 Energy=    -594.851572     NIter=   0.
 Dipole moment=       0.000000       0.000000       0.000000
 Leave Link  402 at Sat Feb  1 11:33:04 2025, MaxMem=   134217728 cpu:         0.0
 (Enter /home/mkochman/programs/g09/l716.exe)
 Dipole        = 0.00000000D+00 0.00000000D+00 0.00000000D+00
 -------------------------------------------------------------------
 Center     Atomic                   Forces (Hartrees/Bohr)
 Number     Number              X              Y              Z
 -------------------------------------------------------------------
      1        6          -0.000794370    0.000314700    0.000541400
      2        6          -0.000091650    0.000073930   -0.000119100
      3        6           0.000744080   -0.000074150   -0.000314300
      4        6          -0.000006710   -0.000095230   -0.000026100
      5        6           0.000080980    0.000102090   -0.000301320
      6        6           0.000036490   -0.000191290    0.000221110
      7        6          -0.000026970    0.000155480    0.000043440
      8        6           0.000024190   -0.000118540   -0.000071880
      9        7          -0.000021860    0.000036580    0.000019100
     10        6           0.002484580    0.000003890   -0.000241830
     11        6          -0.003771620    0.001119990    0.000232050
     12        6          -0.001673850    0.001531130    0.000010150
     13        6           0.003007560   -0.001247700   -0.000132070
     14        6          -0.001640480    0.000247610    0.000073230
     15        6           0.001747270   -0.001969000   -0.000029540
     16        1          -0.000065390    0.000026460    0.000038270
     17        1          -0.000037670    0.000033020    0.000005240
     18        1          -0.000016210   -0.000003200    0.000037010
     19        1          -0.000021370    0.000016420   -0.000021960
     20        1           0.000043060    0.000008420    0.000019470
     21        1           0.000024060   -0.000012690    0.000030620
     22        1           0.000129920   -0.000163360   -0.000023290
     23        1          -0.000086030   -0.000238440   -0.000002440
     24        1          -0.000088060    0.000096240   -0.000014410
     25        1          -0.000059890    0.000098400   -0.000022830
     26        1           0.000062870    0.000255460    0.000106230
 -------------------------------------------------------------------
 Cartesian Forces:  Max     0.003771620 RMS     0.000795963
 Leave Link  716 at Sat Feb  1 11:33:04 2025, MaxMem=   134217728 cpu:         0.0
 (Enter /home/mkochman/programs/g09/l103.exe)

 GradGradGradGradGradGradGradGradGradGradGradGradGradGradGradGradGradGrad
 Berny optimization.
 Search for a local minimum.
 Step number  15 out of a maximum of   88
 All quantities printed in internal units (Hartrees-Bohrs-Radians)
 Update second derivatives using D2CorN and points    1    3    2    5    4
                                                          7    6    9    8   11

                                                         10   13   12   14   15
 DE= -2.09D-06 DEPred=-9.76D-06 R= 2.14D-01
 Trust test= 2.14D-01 RLast= 4.94D-02 DXMaxT set to 5.00D-02
 ITU=  0  0  0  0 -1  0  0  0 -1  0  0  0 -1  1  0
     Eigenvalues ---   -0.01117   0.00269   0.00575   0.00805   0.00991
     Eigenvalues ---    0.01383   0.01681   0.02051   0.02220   0.02949
     Eigenvalues ---    0.03016   0.03087   0.04430   0.04855   0.05385
     Eigenvalues ---    0.05855   0.06882   0.07040   0.07126   0.07162
     Eigenvalues ---    0.07235   0.07835   0.08422   0.09210   0.09324
     Eigenvalues ---    0.11097   0.11851   0.12629   0.13273   0.14098
     Eigenvalues ---    0.15034   0.17287   0.17701   0.19015   0.21033
     Eigenvalues ---    0.23349   0.25729   0.28747   0.30442   0.31624
     Eigenvalues ---    0.32644   0.34676   0.36605   0.38134   0.41972
     Eigenvalues ---    0.45969   0.47160   0.52194   0.59339   0.63253
     Eigenvalues ---    0.67882   0.70635   0.74511   0.77713   0.84699
     Eigenvalues ---    0.93029   0.97393   0.99701   1.06037   1.09374
     Eigenvalues ---    1.17010   1.21822   1.24833   1.25670   1.27967
     Eigenvalues ---    1.32912   1.36383   1.48359   1.56023   1.59288
     Eigenvalues ---    2.43139   3.00534
 Eigenvalue     1 is  -1.12D-02 should be greater than     0.000000 Eigenvector:
                          Z22       Z25       Z24       Z11       Y9
   1                    0.46282  -0.37531  -0.34469   0.26251  -0.25211
                          Z13       Z14       Y8        Y21       X21
   1                   -0.20287  -0.17679  -0.15167   0.14366  -0.13637
 RFO step:  Lambda=-1.11811477D-02 EMin=-1.11719775D-02
 I=     1 Eig=   -1.12D-02 Dot1=  4.00D-05
 I=     1 Stepn=  1.25D-01 RXN=   1.25D-01 EDone=F
 Mixed    1 eigenvectors in step.  Raw Step.Grad=  4.00D-05.
 RFO eigenvector is Hessian eigenvector with negative curvature.
 Taking step of  1.25D-01 in eigenvector direction(s).  Step.Grad= -1.83D-05.
 Quartic linear search produced a step of -0.42011.
 Maximum step size (   0.050) exceeded in Quadratic search.
    -- Step size scaled by   0.400
 TrRot= -0.000107 -0.000955  0.000652 -2.137666 -0.000354  2.137635
 Variable       Old X    -DE/DX   Delta X   Delta X   Delta X     New X
                                 (Linear)    (Quad)   (Total)
    X1       -0.35462  -0.00079  -0.00115   0.00087  -0.00002  -0.35464
    Y1        1.49259   0.00031  -0.00136   0.00086  -0.00094   1.49166
    Z1        1.70411   0.00054  -0.00335   0.00621   0.00313   1.70724
    X2       -0.57553  -0.00009   0.00036   0.00095   0.00140  -0.57413
    Y2        4.09638   0.00007   0.00062  -0.00183  -0.00204   4.09434
    Z2        0.34162  -0.00012   0.00004   0.00075   0.00032   0.34194
    X3       -2.12150   0.00074  -0.00100  -0.00011  -0.00042  -2.12192
    Y3        1.78681  -0.00007  -0.00233   0.00370   0.00166   1.78847
    Z3        3.95059  -0.00031  -0.00224   0.00396   0.00224   3.95283
    X4       -3.16122  -0.00001  -0.00176   0.00191   0.00034  -3.16088
    Y4        1.11295  -0.00010   0.00119  -0.00066   0.00009   1.11305
    Z4        1.39016  -0.00003  -0.00270   0.00389   0.00211   1.39227
    X5       -3.39513   0.00008   0.00021   0.00126   0.00149  -3.39365
    Y5        3.66828   0.00010   0.00269  -0.00229  -0.00045   3.66783
    Z5        0.02537  -0.00030   0.00012   0.00048   0.00080   0.02618
    X6       -2.48359   0.00004   0.00141   0.00051   0.00235  -2.48125
    Y6        5.58743  -0.00019   0.00032   0.00065   0.00066   5.58809
    Z6        1.89654   0.00022   0.00188  -0.00184  -0.00051   1.89603
    X7       -2.58745  -0.00003   0.00193  -0.00320  -0.00036  -2.58782
    Y7        4.54166   0.00016  -0.00252   0.00448   0.00244   4.54410
    Z7        4.55432   0.00004   0.00082  -0.00039   0.00022   4.55454
    X8        1.15671   0.00002  -0.00087   0.00086  -0.00022   1.15650
    Y8        5.20292  -0.00012   0.00080  -0.00758  -0.00819   5.19473
    Z8       -1.40131  -0.00007  -0.00111  -0.00316  -0.00539  -1.40670
    X9        2.54623  -0.00002  -0.00249   0.00073  -0.00221   2.54402
    Y9        6.10341   0.00004   0.00088  -0.01261  -0.01360   6.08980
    Z9       -2.80715   0.00002  -0.00265  -0.00651  -0.01080  -2.81795
   X10        1.77184   0.00248  -0.00134   0.00161   0.00044   1.77228
   Y10       -0.32362   0.00000  -0.00122   0.00063  -0.00114  -0.32476
   Z10        1.54274  -0.00024  -0.00260   0.00615   0.00397   1.54671
   X11        4.26458  -0.00377  -0.00211  -0.00074  -0.00266   4.26192
   Y11        0.51559   0.00112  -0.00091   0.00140  -0.00015   0.51544
   Z11        1.46841   0.00023  -0.00350   0.01313   0.00931   1.47772
   X12        1.31203  -0.00167  -0.00111  -0.00142  -0.00245   1.30958
   Y12       -2.93063   0.00153  -0.00114   0.00177   0.00008  -2.93055
   Z12        1.50255   0.00001   0.00163  -0.00340  -0.00049   1.50206
   X13        3.30171   0.00301   0.00134   0.00057   0.00193   3.30364
   Y13       -4.65284  -0.00125   0.00023   0.00111   0.00071  -4.65213
   Z13        1.42377  -0.00013   0.00305  -0.01014  -0.00568   1.41809
   X14        5.78227  -0.00164   0.00053  -0.00122  -0.00066   5.78161
   Y14       -3.79912   0.00025   0.00076   0.00240   0.00242  -3.79670
   Z14        1.34800   0.00007   0.00262  -0.00884  -0.00554   1.34246
   X15        6.26246   0.00175   0.00013   0.00166   0.00190   6.26436
   Y15       -1.20596  -0.00197   0.00103   0.00099   0.00127  -1.20469
   Z15        1.36081  -0.00003   0.00037   0.00425   0.00444   1.36525
   X16       -2.04385  -0.00007  -0.00004  -0.00320  -0.00231  -2.04616
   Y16        0.35475   0.00003  -0.00379   0.00603   0.00296   0.35771
   Z16        5.41422   0.00004  -0.00374   0.00636   0.00356   5.41777
   X17       -4.19669  -0.00004  -0.00313   0.00491   0.00184  -4.19485
   Y17       -0.59471   0.00003   0.00247  -0.00244  -0.00051  -0.59522
   Z17        0.94508   0.00001  -0.00458   0.00406   0.00110   0.94618
   X18       -4.52917  -0.00002   0.00098   0.00073   0.00142  -4.52775
   Y18        4.08317   0.00000   0.00538  -0.00467  -0.00059   4.08258
   Z18       -1.62502   0.00004   0.00032   0.00026   0.00087  -1.62415
   X19       -2.71018  -0.00002   0.00206   0.00067   0.00314  -2.70704
   Y19        7.58342   0.00002   0.00084   0.00014   0.00055   7.58398
   Z19        1.49510  -0.00002   0.00418  -0.00507  -0.00199   1.49311
   X20       -4.43483   0.00004   0.00291  -0.00541  -0.00143  -4.43625
   Y20        4.85452   0.00001  -0.00086   0.00379   0.00373   4.85826
   Z20        5.43273   0.00002   0.00233  -0.00467  -0.00229   5.43043
   X21       -1.12520   0.00002   0.00371  -0.00682  -0.00195  -1.12715
   Y21        5.34506  -0.00001  -0.00531   0.00718   0.00268   5.34774
   Z21        5.77594   0.00003   0.00054   0.00225   0.00206   5.77800
   X22        4.66921   0.00013  -0.00272   0.00197  -0.00049   4.66872
   Y22        2.52347  -0.00016  -0.00086   0.00059  -0.00093   2.52254
   Z22        1.48106  -0.00002  -0.00578   0.02314   0.01637   1.49743
   X23       -0.61765  -0.00009  -0.00077  -0.00117  -0.00187  -0.61953
   Y23       -3.61913  -0.00024  -0.00222   0.00065  -0.00206  -3.62118
   Z23        1.51983   0.00000   0.00361  -0.00635  -0.00089   1.51895
   X24        2.90447  -0.00009   0.00067  -0.00199  -0.00137   2.90310
   Y24       -6.66440   0.00010   0.00031   0.00197   0.00164  -6.66276
   Z24        1.39963  -0.00001   0.00494  -0.01723  -0.01021   1.38942
   X25        7.33485  -0.00006   0.00240  -0.00126   0.00110   7.33596
   Y25       -5.13564   0.00010   0.00289   0.00308   0.00516  -5.13049
   Z25        1.26692  -0.00002   0.00447  -0.01877  -0.01350   1.25342
   X26        8.19157   0.00006  -0.00015   0.00108   0.00106   8.19263
   Y26       -0.51910   0.00026   0.00212   0.00324   0.00454  -0.51456
   Z26        1.28476   0.00011   0.00135   0.00619   0.00679   1.29155
         Item               Value     Threshold  Converged?
 Maximum Force            0.003772     0.000450     NO 
 RMS     Force            0.000796     0.000300     NO 
 Maximum Displacement     0.016372     0.001800     NO 
 RMS     Displacement     0.004256     0.001200     NO 
 Predicted change in Energy=-3.154892D-05
 GradGradGradGradGradGradGradGradGradGradGradGradGradGradGradGradGradGrad

 Leave Link  103 at Sat Feb  1 11:33:04 2025, MaxMem=   134217728 cpu:         0.0
 (Enter /home/mkochman/programs/g09/l202.exe)
                          Input orientation:                          
 ---------------------------------------------------------------------
 Center     Atomic      Atomic             Coordinates (Angstroms)
 Number     Number       Type             X           Y           Z
 ---------------------------------------------------------------------
      1          6           0       -0.187667    0.789351    0.903434
      2          6           0       -0.303818    2.166629    0.180946
      3          6           0       -1.122872    0.946417    2.091748
      4          6           0       -1.672667    0.588998    0.736759
      5          6           0       -1.795841    1.940933    0.013852
      6          6           0       -1.313020    2.957088    1.003335
      7          6           0       -1.369414    2.404634    2.410158
      8          6           0        0.611991    2.748932   -0.744395
      9          7           0        1.346239    3.222585   -1.491195
     10          6           0        0.937850   -0.171856    0.818484
     11          6           0        2.255309    0.272759    0.781976
     12          6           0        0.693000   -1.550783    0.794856
     13          6           0        1.748209   -2.461799    0.750419
     14          6           0        3.059496   -2.009126    0.710402
     15          6           0        3.314959   -0.637496    0.722460
     16          1           0       -1.082779    0.189295    2.866963
     17          1           0       -2.219818   -0.314975    0.500699
     18          1           0       -2.395980    2.160408   -0.859465
     19          1           0       -1.432505    4.013268    0.790122
     20          1           0       -2.347564    2.570879    2.873662
     21          1           0       -0.596462    2.829901    3.057585
     22          1           0        2.470581    1.334872    0.792408
     23          1           0       -0.327841   -1.916247    0.803791
     24          1           0        1.536256   -3.525778    0.735251
     25          1           0        3.882020   -2.714937    0.663279
     26          1           0        4.335352   -0.272295    0.683461
 ---------------------------------------------------------------------
                    Distance matrix (angstroms):
                    1          2          3          4          5
     1  C    0.000000
     2  C    1.559607   0.000000
     3  C    1.520318   2.410587   0.000000
     4  C    1.507696   2.161388   1.505330   0.000000
     5  C    2.168806   1.518220   2.399917   1.538016   0.000000
     6  C    2.444480   1.523036   2.294253   2.410033   1.498253
     7  C    2.505171   2.482243   1.512800   2.487722   2.477729
     8  C    2.682302   1.426197   3.781866   3.475456   2.650557
     9  N    3.742691   2.575613   4.910695   4.584032   3.712204
    10  C    1.482540   2.723363   2.668016   2.720364   3.547446
    11  C    2.499951   3.239925   3.685298   3.940946   4.447992
    12  C    2.502717   3.897394   3.348929   3.190364   4.358483
    13  C    3.786952   5.094846   4.653837   4.583660   5.699725
    14  C    4.291015   5.387870   5.304296   5.398548   6.297813
    15  C    3.786427   4.609978   4.906941   5.136235   5.768075
    16  H    2.239808   3.425101   1.084343   2.246218   3.423001
    17  H    2.347631   3.151454   2.307778   1.082712   2.346465
    18  H    3.140741   2.336586   3.435729   2.353814   1.082136
    19  H    3.457759   2.248356   3.345994   3.433096   2.242583
    20  H    3.423564   3.404561   2.179480   2.991603   2.979890
    21  H    2.995216   2.966584   2.181160   3.400896   3.390145
    22  H    2.715916   2.960236   3.840844   4.210218   4.379020
    23  H    2.711059   4.130181   3.238171   2.844171   4.202008
    24  H    4.649789   6.008047   5.376949   5.218101   6.442687
    25  H    5.375878   6.448532   6.363566   6.463431   7.371362
    26  H    4.651148   5.265241   5.767212   6.069675   6.552730
                    6          7          8          9         10
     6  C    0.000000
     7  C    1.512461   0.000000
     8  C    2.608363   3.741084   0.000000
     9  N    3.655794   4.823315   1.149425   0.000000
    10  C    3.858870   3.807256   3.328629   4.125970   0.000000
    11  C    4.470749   4.509378   3.340918   3.833430   1.390940
    12  C    4.938469   4.744268   4.567647   5.332709   1.400696
    13  C    6.228918   6.013025   5.538697   6.123612   2.430052
    14  C    6.623292   6.479637   5.544892   5.929003   2.808670
    15  C    5.866695   5.834914   4.574449   4.865835   2.424188
    16  H    3.344667   2.280035   4.739819   5.839051   2.899937
    17  H    3.432393   3.430087   4.353955   5.403585   3.176844
    18  H    2.297286   3.435683   3.067164   3.941003   4.401067
    19  H    1.084090   2.283900   2.851886   3.681169   4.809849
    20  H    2.171995   1.095103   4.677713   5.755074   4.747662
    21  H    2.179352   1.094289   3.990233   4.961823   4.047003
    22  H    4.122101   4.301984   2.795654   3.168983   2.149459
    23  H    4.975921   4.726024   5.004404   5.871720   2.155247
    24  H    7.086452   6.813077   6.512726   7.108697   3.407904
    25  H    7.699088   7.539175   6.521387   6.806328   3.893518
    26  H    6.514241   6.533895   5.002999   5.087053   3.401666
                   11         12         13         14         15
    11  C    0.000000
    12  C    2.401308   0.000000
    13  C    2.781358   1.394772   0.000000
    14  C    2.420504   2.411953   1.387800   0.000000
    15  C    1.398200   2.777409   2.404905   1.395269   0.000000
    16  H    3.936619   3.236493   4.418432   5.161613   4.962113
    17  H    4.522313   3.177775   4.518456   5.548448   5.548599
    18  H    5.281291   5.104068   6.413331   7.043558   6.553287
    19  H    5.252756   5.956211   7.214222   7.513565   6.646247
    20  H    5.553642   5.527617   6.827251   7.408943   6.854597
    21  H    4.455330   5.096375   6.230777   6.503190   5.724933
    22  H    1.083759   3.389218   3.865009   3.396450   2.146649
    23  H    3.385984   1.084325   2.147197   3.389896   3.861581
    24  H    3.866279   2.148311   1.084992   2.149677   3.392068
    25  H    3.403910   3.397413   2.150540   1.084866   2.154256
    26  H    2.152525   3.861821   3.389943   2.155253   1.084479
                   16         17         18         19         20
    16  H    0.000000
    17  H    2.673265   0.000000
    18  H    4.415432   2.829947   0.000000
    19  H    4.365587   4.408777   2.661298   0.000000
    20  H    2.696603   3.738372   3.755937   2.694245   0.000000
    21  H    2.691773   4.366142   4.362311   2.690858   1.779685
    22  H    4.271123   4.980656   5.205152   4.733698   5.392017
    23  H    3.043010   2.497101   4.864436   6.031552   5.338346
    24  H    5.020488   4.946954   7.094949   8.102701   7.538308
    25  H    6.159546   6.558862   8.093270   8.574905   8.463649
    26  H    5.859768   6.557855   7.321850   7.186487   7.585643
                   21         22         23         24         25
    21  H    0.000000
    22  H    4.095472   0.000000
    23  H    5.260956   4.289647   0.000000
    24  H    7.094813   4.949965   2.463766   0.000000
    25  H    7.518958   4.290662   4.287257   2.482993   0.000000
    26  H    6.291492   2.464188   4.945950   4.292176   2.484434
                   26
    26  H    0.000000
 Symmetry turned off by external request.
 Stoichiometry    C14H11N
 Framework group  C1[X(C14H11N)]
 Deg. of freedom    72
 Full point group                 C1      NOp   1
 Rotational constants (GHZ):      1.1448688      0.4927505      0.3959145
 Leave Link  202 at Sat Feb  1 11:33:04 2025, MaxMem=   134217728 cpu:         0.0
 (Enter /home/mkochman/programs/g09/l301.exe)
 Standard basis: STO-3G (5D, 7F)
 Ernie: Thresh=  0.10000D-02 Tol=  0.10000D-05 Strict=F.
    86 basis functions,   258 primitive gaussians,    86 cartesian basis functions
    51 alpha electrons       51 beta electrons
       nuclear repulsion energy       898.3655523583 Hartrees.
 IExCor=    0 DFT=F Ex=HF Corr=None ExCW=0 ScaHFX=  1.000000
 ScaDFX=  1.000000  1.000000  1.000000  1.000000 ScalE2=  1.000000  1.000000
 IRadAn=      0 IRanWt=     -1 IRanGd=            0 ICorTp=0 IEmpDi=  4
 NAtoms=   26 NActive=   26 NUniq=   26 SFac= 1.00D+00 NAtFMM=   60 NAOKFM=F Big=F
 Integral buffers will be    131072 words long.
 Raffenetti 1 integral format.
 Two-electron integral symmetry is turned off.
 Leave Link  301 at Sat Feb  1 11:33:04 2025, MaxMem=   134217728 cpu:         0.0
 (Enter /home/mkochman/programs/g09/l402.exe)
 External calculation of energy and first derivatives.
 Running external command "bash run_external.bash R"
         input file       "/home/mkochman/systems/Z_MRSF_fixed/C_opt_QC/cycle_05/Gau-1533939.EIn"
         output file      "/home/mkochman/systems/Z_MRSF_fixed/C_opt_QC/cycle_05/Gau-1533939.EOu"
         message file     "/home/mkochman/systems/Z_MRSF_fixed/C_opt_QC/cycle_05/Gau-1533939.EMs"
         fchk file        "/home/mkochman/systems/Z_MRSF_fixed/C_opt_QC/cycle_05/Gau-1533939.EFC"
         mat. el file     "/home/mkochman/systems/Z_MRSF_fixed/C_opt_QC/cycle_05/Gau-1533939.EUF"
 Recovered energy= -594.851572760     dipole=      0.000000000000      0.000000000000      0.000000000000
 Energy=    -594.851573     NIter=   0.
 Dipole moment=       0.000000       0.000000       0.000000
 Leave Link  402 at Sat Feb  1 11:37:26 2025, MaxMem=   134217728 cpu:         0.0
 (Enter /home/mkochman/programs/g09/l716.exe)
 Dipole        = 0.00000000D+00 0.00000000D+00 0.00000000D+00
 -------------------------------------------------------------------
 Center     Atomic                   Forces (Hartrees/Bohr)
 Number     Number              X              Y              Z
 -------------------------------------------------------------------
      1        6          -0.000121860    0.000227940    0.000309720
      2        6          -0.000045700    0.000185570   -0.000056950
      3        6           0.000413860    0.000004320   -0.000169630
      4        6          -0.000145850   -0.000074860    0.000094980
      5        6           0.000015870   -0.000025700   -0.000240570
      6        6           0.000078210   -0.000176390    0.000114340
      7        6           0.000043020    0.000094800   -0.000014650
      8        6           0.000025790   -0.000052260    0.000069660
      9        7          -0.000015260    0.000031560    0.000017880
     10        6          -0.002209600   -0.000419160   -0.000125330
     11        6           0.003735520   -0.000366890   -0.000079280
     12        6           0.002267710   -0.001791490   -0.000159630
     13        6          -0.004057310    0.000671340    0.000080680
     14        6           0.002178720    0.000770320    0.000007820
     15        6          -0.002102510    0.001153420    0.000101810
     16        1          -0.000012200    0.000003600    0.000030260
     17        1          -0.000110470    0.000041630    0.000072850
     18        1           0.000006720   -0.000022530   -0.000004670
     19        1          -0.000030120   -0.000026770   -0.000026030
     20        1           0.000057860   -0.000018960    0.000005850
     21        1           0.000036300   -0.000015890   -0.000014660
     22        1          -0.000038090    0.000009740   -0.000049160
     23        1           0.000020400   -0.000158910   -0.000015690
     24        1           0.000145200   -0.000045510   -0.000069470
     25        1          -0.000118750   -0.000105570    0.000058740
     26        1          -0.000034390    0.000115250    0.000116020
 -------------------------------------------------------------------
 Cartesian Forces:  Max     0.004057310 RMS     0.000849422
 Leave Link  716 at Sat Feb  1 11:37:26 2025, MaxMem=   134217728 cpu:         0.0
 (Enter /home/mkochman/programs/g09/l103.exe)

 GradGradGradGradGradGradGradGradGradGradGradGradGradGradGradGradGradGrad
 Berny optimization.
 Search for a local minimum.
 Step number  16 out of a maximum of   88
 All quantities printed in internal units (Hartrees-Bohrs-Radians)
 Update second derivatives using D2CorN and points    1    3    2    5    4
                                                          7    6    9    8   11

                                                         10   13   12   14   15

                                                         16
 ITU=  0  0  0  0  0 -1  0  0  0 -1  0  0  0 -1  1  0
     Eigenvalues ---   -0.01173   0.00331   0.00452   0.00950   0.01078
     Eigenvalues ---    0.01388   0.01710   0.02053   0.02212   0.02955
     Eigenvalues ---    0.03016   0.03156   0.04429   0.04851   0.05391
     Eigenvalues ---    0.05856   0.06877   0.07025   0.07119   0.07158
     Eigenvalues ---    0.07232   0.07836   0.08407   0.09212   0.09331
     Eigenvalues ---    0.11143   0.11848   0.12634   0.13271   0.14098
     Eigenvalues ---    0.15031   0.17290   0.17702   0.19016   0.21034
     Eigenvalues ---    0.23346   0.25730   0.28746   0.30443   0.31618
     Eigenvalues ---    0.32643   0.34674   0.36596   0.38137   0.41973
     Eigenvalues ---    0.45967   0.47161   0.52192   0.59342   0.63257
     Eigenvalues ---    0.67893   0.70641   0.74529   0.77722   0.84705
     Eigenvalues ---    0.93043   0.97405   0.99701   1.06041   1.09373
     Eigenvalues ---    1.17018   1.21824   1.24835   1.25670   1.27967
     Eigenvalues ---    1.32914   1.36383   1.48376   1.56033   1.59354
     Eigenvalues ---    2.49392   3.00535
 Eigenvalue     1 is  -1.17D-02 should be greater than     0.000000 Eigenvector:
                          Z25       Z24       Z22       Y21       Z17
   1                    0.33232   0.33050  -0.26855  -0.24521  -0.23472
                          Y18       Z19       Z14       Z13       Z16
   1                    0.23195   0.22115   0.19617   0.19422  -0.19089
 RFO step:  Lambda=-1.17336894D-02 EMin=-1.17335196D-02
 I=     1 Eig=   -1.17D-02 Dot1= -5.60D-06
 I=     1 Stepn= -1.25D-01 RXN=   1.25D-01 EDone=F
 Mixed    1 eigenvectors in step.  Raw Step.Grad=  5.60D-06.
 RFO eigenvector is Hessian eigenvector with negative curvature.
 Taking step of  1.25D-01 in eigenvector direction(s).  Step.Grad= -1.81D-05.
 Quartic linear search produced a step of -0.48301.
 Maximum step size (   0.050) exceeded in Quadratic search.
    -- Step size scaled by   0.400
 TrRot=  0.000353 -0.000156  0.000484  0.905590 -0.000088 -0.905661
 Variable       Old X    -DE/DX   Delta X   Delta X   Delta X     New X
                                 (Linear)    (Quad)   (Total)
    X1       -0.35464  -0.00012   0.00001   0.00033   0.00070  -0.35394
    Y1        1.49166   0.00023   0.00045   0.00121   0.00142   1.49307
    Z1        1.70724   0.00031  -0.00151   0.00722   0.00627   1.71352
    X2       -0.57413  -0.00005  -0.00067  -0.00010  -0.00015  -0.57428
    Y2        4.09434   0.00019   0.00099  -0.00218  -0.00133   4.09300
    Z2        0.34194  -0.00006  -0.00016   0.00100   0.00158   0.34352
    X3       -2.12192   0.00041   0.00020  -0.00058  -0.00011  -2.12203
    Y3        1.78847   0.00000  -0.00080   0.00553   0.00445   1.79292
    Z3        3.95283  -0.00017  -0.00108   0.00559   0.00501   3.95784
    X4       -3.16088  -0.00015  -0.00016   0.00067   0.00087  -3.16002
    Y4        1.11305  -0.00007  -0.00004  -0.00135  -0.00142   1.11163
    Z4        1.39227   0.00009  -0.00102   0.00670   0.00607   1.39834
    X5       -3.39365   0.00002  -0.00072   0.00071   0.00060  -3.39304
    Y5        3.66783  -0.00003   0.00022  -0.00579  -0.00549   3.66234
    Z5        0.02618  -0.00024  -0.00039  -0.00159  -0.00142   0.02475
    X6       -2.48125   0.00008  -0.00113  -0.00336  -0.00385  -2.48510
    Y6        5.58809  -0.00018  -0.00032  -0.00028  -0.00071   5.58738
    Z6        1.89603   0.00011   0.00025  -0.00535  -0.00437   1.89166
    X7       -2.58782   0.00004   0.00018  -0.00476  -0.00416  -2.59198
    Y7        4.54410   0.00009  -0.00118   0.00656   0.00510   4.54920
    Z7        4.55454  -0.00001  -0.00011  -0.00266  -0.00211   4.55243
    X8        1.15650   0.00003   0.00011   0.00323   0.00414   1.16063
    Y8        5.19473  -0.00005   0.00396  -0.00485  -0.00103   5.19370
    Z8       -1.40670   0.00007   0.00261   0.00277   0.00629  -1.40042
    X9        2.54402  -0.00002   0.00107   0.00691   0.00892   2.55294
    Y9        6.08980   0.00003   0.00657  -0.00736  -0.00093   6.08887
    Z9       -2.81795   0.00002   0.00522   0.00481   0.01107  -2.80688
   X10        1.77228  -0.00221  -0.00021  -0.00029  -0.00026   1.77202
   Y10       -0.32476  -0.00042   0.00055   0.00115   0.00131  -0.32345
   Z10        1.54671  -0.00013  -0.00192   0.00620   0.00484   1.55155
   X11        4.26192   0.00374   0.00128   0.00217   0.00376   4.26568
   Y11        0.51544  -0.00037   0.00007   0.00031  -0.00018   0.51526
   Z11        1.47772  -0.00008  -0.00450   0.00712   0.00338   1.48110
   X12        1.30958   0.00227   0.00118   0.00146   0.00270   1.31228
   Y12       -2.93055  -0.00179  -0.00004   0.00064   0.00025  -2.93031
   Z12        1.50206  -0.00016   0.00024  -0.00144  -0.00085   1.50121
   X13        3.30364  -0.00406  -0.00093  -0.00132  -0.00231   3.30133
   Y13       -4.65213   0.00067  -0.00034   0.00112   0.00029  -4.65184
   Z13        1.41809   0.00008   0.00274  -0.00971  -0.00663   1.41146
   X14        5.78161   0.00218   0.00032   0.00084   0.00117   5.78278
   Y14       -3.79670   0.00077  -0.00117   0.00010  -0.00174  -3.79844
   Z14        1.34246   0.00001   0.00267  -0.00981  -0.00660   1.33587
   X15        6.26436  -0.00210  -0.00092  -0.00066  -0.00139   6.26297
   Y15       -1.20469   0.00115  -0.00061   0.00060  -0.00071  -1.20540
   Z15        1.36525   0.00010  -0.00215  -0.00083  -0.00224   1.36302
   X16       -2.04616  -0.00001   0.00111  -0.00099   0.00021  -2.04594
   Y16        0.35771   0.00000  -0.00143   0.00940   0.00758   0.36530
   Z16        5.41777   0.00003  -0.00172   0.00954   0.00823   5.42600
   X17       -4.19485  -0.00011  -0.00089   0.00141   0.00078  -4.19406
   Y17       -0.59522   0.00004   0.00025  -0.00311  -0.00278  -0.59800
   Z17        0.94618   0.00007  -0.00053   0.01174   0.01142   0.95760
   X18       -4.52775   0.00001  -0.00069   0.00242   0.00246  -4.52528
   Y18        4.08258  -0.00002   0.00029  -0.01160  -0.01103   4.07155
   Z18       -1.62415   0.00000  -0.00042  -0.00417  -0.00407  -1.62822
   X19       -2.70704  -0.00003  -0.00152  -0.00462  -0.00533  -2.71237
   Y19        7.58398  -0.00003  -0.00027  -0.00167  -0.00200   7.58198
   Z19        1.49311  -0.00003   0.00096  -0.01106  -0.00923   1.48388
   X20       -4.43625   0.00006   0.00069  -0.00662  -0.00553  -4.44178
   Y20        4.85826  -0.00002  -0.00180   0.00594   0.00392   4.86218
   Z20        5.43043   0.00001   0.00111  -0.00647  -0.00478   5.42565
   X21       -1.12715   0.00004   0.00094  -0.00784  -0.00648  -1.13363
   Y21        5.34774  -0.00002  -0.00129   0.01226   0.01049   5.35823
   Z21        5.77800  -0.00001  -0.00099  -0.00278  -0.00298   5.77502
   X22        4.66872  -0.00004   0.00024   0.00081   0.00150   4.67022
   Y22        2.52254   0.00001   0.00045   0.00068   0.00053   2.52307
   Z22        1.49743  -0.00005  -0.00791   0.01343   0.00643   1.50387
   X23       -0.61953   0.00002   0.00091   0.00083   0.00175  -0.61778
   Y23       -3.62118  -0.00016   0.00099   0.00239   0.00317  -3.61801
   Z23        1.51895  -0.00002   0.00043  -0.00199  -0.00136   1.51759
   X24        2.90310   0.00015   0.00066   0.00092   0.00138   2.90448
   Y24       -6.66276  -0.00005  -0.00079   0.00052  -0.00073  -6.66348
   Z24        1.38942  -0.00007   0.00493  -0.01652  -0.01141   1.37801
   X25        7.33596  -0.00012  -0.00053  -0.00050  -0.00112   7.33484
   Y25       -5.13049  -0.00011  -0.00249  -0.00107  -0.00433  -5.13482
   Z25        1.25342   0.00006   0.00652  -0.01662  -0.00957   1.24385
   X26        8.19263  -0.00003  -0.00051   0.00001  -0.00026   8.19237
   Y26       -0.51456   0.00012  -0.00219  -0.00107  -0.00409  -0.51865
   Z26        1.29155   0.00012  -0.00328  -0.00058  -0.00297   1.28859
         Item               Value     Threshold  Converged?
 Maximum Force            0.004057     0.000450     NO 
 RMS     Force            0.000849     0.000300     NO 
 Maximum Displacement     0.011417     0.001800     NO 
 RMS     Displacement     0.004742     0.001200     NO 
 Predicted change in Energy=-3.554077D-05
 GradGradGradGradGradGradGradGradGradGradGradGradGradGradGradGradGradGrad

 Leave Link  103 at Sat Feb  1 11:37:26 2025, MaxMem=   134217728 cpu:         0.0
 (Enter /home/mkochman/programs/g09/l202.exe)
                          Input orientation:                          
 ---------------------------------------------------------------------
 Center     Atomic      Atomic             Coordinates (Angstroms)
 Number     Number       Type             X           Y           Z
 ---------------------------------------------------------------------
      1          6           0       -0.187297    0.790101    0.906753
      2          6           0       -0.303897    2.165924    0.181785
      3          6           0       -1.122930    0.948770    2.094398
      4          6           0       -1.672209    0.588248    0.739972
      5          6           0       -1.795521    1.938026    0.013099
      6          6           0       -1.315058    2.956714    1.001023
      7          6           0       -1.371615    2.407332    2.409041
      8          6           0        0.614180    2.748385   -0.741069
      9          7           0        1.350957    3.222092   -1.485338
     10          6           0        0.937711   -0.171164    0.821044
     11          6           0        2.257301    0.272663    0.783763
     12          6           0        0.694430   -1.550652    0.794405
     13          6           0        1.746989   -2.461646    0.746913
     14          6           0        3.060116   -2.010045    0.706910
     15          6           0        3.314222   -0.637871    0.721276
     16          1           0       -1.082667    0.193307    2.871315
     17          1           0       -2.219403   -0.316447    0.506741
     18          1           0       -2.394676    2.154570   -0.861617
     19          1           0       -1.435325    4.012210    0.785235
     20          1           0       -2.350491    2.572955    2.871132
     21          1           0       -0.599889    2.835452    3.056010
     22          1           0        2.471376    1.335152    0.795813
     23          1           0       -0.326916   -1.914570    0.803073
     24          1           0        1.536987   -3.526164    0.729210
     25          1           0        3.881428   -2.717228    0.658216
     26          1           0        4.335214   -0.274458    0.681891
 ---------------------------------------------------------------------
                    Distance matrix (angstroms):
                    1          2          3          4          5
     1  C    0.000000
     2  C    1.559508   0.000000
     3  C    1.520225   2.410470   0.000000
     4  C    1.507821   2.161693   1.505375   0.000000
     5  C    2.168579   1.518333   2.400586   1.538003   0.000000
     6  C    2.444369   1.522808   2.294389   2.409427   1.498186
     7  C    2.504978   2.481727   1.512695   2.487009   2.478000
     8  C    2.681895   1.426108   3.781010   3.476673   2.651812
     9  N    3.742045   2.575525   4.909441   4.585704   3.714090
    10  C    1.482235   2.722541   2.668694   2.719369   3.545705
    11  C    2.501785   3.241381   3.687933   3.942406   4.448902
    12  C    2.503835   3.896781   3.352594   3.190429   4.356739
    13  C    3.786935   5.093124   4.656511   4.581792   5.696050
    14  C    4.292604   5.388048   5.308256   5.398807   6.296496
    15  C    3.786046   4.609025   4.908280   5.134999   5.765956
    16  H    2.239945   3.425095   1.084410   2.246366   3.423683
    17  H    2.348173   3.152289   2.307311   1.082724   2.346489
    18  H    3.140291   2.336701   3.436468   2.353808   1.082130
    19  H    3.457503   2.247899   3.346067   3.432445   2.242358
    20  H    3.422975   3.403940   2.179036   2.990146   2.979845
    21  H    2.995496   2.965982   2.181247   3.400563   3.390312
    22  H    2.716234   2.961309   3.841178   4.210734   4.379784
    23  H    2.710257   4.127586   3.240351   2.842163   4.198019
    24  H    4.651325   6.007362   5.381815   5.217992   6.440171
    25  H    5.377514   6.448962   6.367555   6.463416   7.369893
    26  H    4.651554   5.265636   5.769125   6.069330   6.551968
                    6          7          8          9         10
     6  C    0.000000
     7  C    1.512460   0.000000
     8  C    2.607727   3.739370   0.000000
     9  N    3.655140   4.821039   1.149424   0.000000
    10  C    3.858883   3.808328   3.326957   4.123634   0.000000
    11  C    4.473597   4.513023   3.339784   3.830066   1.392728
    12  C    4.939339   4.747760   4.565724   5.329853   1.401028
    13  C    6.228910   6.016254   5.535502   6.119205   2.430377
    14  C    6.625507   6.484652   5.542735   5.924731   2.810536
    15  C    5.867668   5.837712   4.571150   4.860337   2.423958
    16  H    3.344909   2.280152   4.738885   5.837507   2.901444
    17  H    3.431580   3.428770   4.356538   5.407135   3.176046
    18  H    2.297485   3.436240   3.069261   3.944414   4.398317
    19  H    1.084021   2.283953   2.850846   3.680102   4.809699
    20  H    2.171797   1.095060   4.676327   5.753340   4.748191
    21  H    2.179253   1.094265   3.987399   4.957734   4.049571
    22  H    4.124154   4.303563   2.794353   3.165364   2.149826
    23  H    4.974436   4.727512   5.001319   5.868337   2.153850
    24  H    7.087718   6.818224   6.510243   7.104772   3.409338
    25  H    7.701597   7.544598   6.519650   6.802472   3.895436
    26  H    6.516739   6.537809   5.000849   5.082178   3.401920
                   11         12         13         14         15
    11  C    0.000000
    12  C    2.401490   0.000000
    13  C    2.781767   1.392856   0.000000
    14  C    2.420987   2.411466   1.389189   0.000000
    15  C    1.396445   2.775217   2.404794   1.395578   0.000000
    16  H    3.939487   3.242379   4.423666   5.167404   4.964490
    17  H    4.523790   3.177489   4.515731   5.548123   5.547103
    18  H    5.281073   5.100358   6.407044   7.039819   6.549412
    19  H    5.255445   5.956624   7.213835   7.515496   6.647221
    20  H    5.556995   5.530684   6.829997   7.413664   6.857132
    21  H    4.460328   5.101767   6.236908   6.510972   5.730203
    22  H    1.083907   3.389011   3.865592   3.397773   2.146803
    23  H    3.385638   1.084279   2.145584   3.389742   3.859345
    24  H    3.866900   2.148674   1.085178   2.149194   3.391293
    25  H    3.404850   3.396528   2.151515   1.084911   2.156253
    26  H    2.151149   3.859616   3.389237   2.153779   1.084456
                   16         17         18         19         20
    16  H    0.000000
    17  H    2.672682   0.000000
    18  H    4.416186   2.830026   0.000000
    19  H    4.365789   4.407903   2.661447   0.000000
    20  H    2.696312   3.735797   3.756383   2.694429   0.000000
    21  H    2.692233   4.365326   4.362643   2.690563   1.779800
    22  H    4.271152   4.981440   5.205476   4.735933   5.393468
    23  H    3.048267   2.494658   4.858469   6.029562   5.339439
    24  H    5.028486   4.945932   7.089389   8.103386   7.543180
    25  H    6.165328   6.557960   8.089115   8.577257   8.468757
    26  H    5.862237   6.557091   7.319427   7.189251   7.589413
                   21         22         23         24         25
    21  H    0.000000
    22  H    4.097811   0.000000
    23  H    5.264309   4.288494   0.000000
    24  H    7.102844   4.950748   2.465122   0.000000
    25  H    7.527541   4.292897   4.286654   2.481093   0.000000
    26  H    6.297875   2.465302   4.943694   4.290210   2.484675
                   26
    26  H    0.000000
 Symmetry turned off by external request.
 Stoichiometry    C14H11N
 Framework group  C1[X(C14H11N)]
 Deg. of freedom    72
 Full point group                 C1      NOp   1
 Rotational constants (GHZ):      1.1452910      0.4927434      0.3959125
 Leave Link  202 at Sat Feb  1 11:37:26 2025, MaxMem=   134217728 cpu:         0.0
 (Enter /home/mkochman/programs/g09/l301.exe)
 Standard basis: STO-3G (5D, 7F)
 Ernie: Thresh=  0.10000D-02 Tol=  0.10000D-05 Strict=F.
    86 basis functions,   258 primitive gaussians,    86 cartesian basis functions
    51 alpha electrons       51 beta electrons
       nuclear repulsion energy       898.3718136186 Hartrees.
 IExCor=    0 DFT=F Ex=HF Corr=None ExCW=0 ScaHFX=  1.000000
 ScaDFX=  1.000000  1.000000  1.000000  1.000000 ScalE2=  1.000000  1.000000
 IRadAn=      0 IRanWt=     -1 IRanGd=            0 ICorTp=0 IEmpDi=  4
 NAtoms=   26 NActive=   26 NUniq=   26 SFac= 1.00D+00 NAtFMM=   60 NAOKFM=F Big=F
 Integral buffers will be    131072 words long.
 Raffenetti 1 integral format.
 Two-electron integral symmetry is turned off.
 Leave Link  301 at Sat Feb  1 11:37:26 2025, MaxMem=   134217728 cpu:         0.0
 (Enter /home/mkochman/programs/g09/l402.exe)
 External calculation of energy and first derivatives.
 Running external command "bash run_external.bash R"
         input file       "/home/mkochman/systems/Z_MRSF_fixed/C_opt_QC/cycle_05/Gau-1533939.EIn"
         output file      "/home/mkochman/systems/Z_MRSF_fixed/C_opt_QC/cycle_05/Gau-1533939.EOu"
         message file     "/home/mkochman/systems/Z_MRSF_fixed/C_opt_QC/cycle_05/Gau-1533939.EMs"
         fchk file        "/home/mkochman/systems/Z_MRSF_fixed/C_opt_QC/cycle_05/Gau-1533939.EFC"
         mat. el file     "/home/mkochman/systems/Z_MRSF_fixed/C_opt_QC/cycle_05/Gau-1533939.EUF"
 Recovered energy= -594.851564720     dipole=      0.000000000000      0.000000000000      0.000000000000
 Energy=    -594.851565     NIter=   0.
 Dipole moment=       0.000000       0.000000       0.000000
 Leave Link  402 at Sat Feb  1 11:42:47 2025, MaxMem=   134217728 cpu:         0.0
 (Enter /home/mkochman/programs/g09/l716.exe)
 Dipole        = 0.00000000D+00 0.00000000D+00 0.00000000D+00
 -------------------------------------------------------------------
 Center     Atomic                   Forces (Hartrees/Bohr)
 Number     Number              X              Y              Z
 -------------------------------------------------------------------
      1        6          -0.000903770    0.000397170    0.000605890
      2        6          -0.000100520   -0.000017280   -0.000162560
      3        6           0.000686990   -0.000049110   -0.000369070
      4        6           0.000080310   -0.000161600   -0.000112030
      5        6           0.000006220    0.000123010   -0.000161140
      6        6           0.000085620   -0.000166950    0.000201190
      7        6          -0.000020350    0.000172880    0.000044110
      8        6           0.000022640   -0.000078520   -0.000061170
      9        7          -0.000035150    0.000044040    0.000016510
     10        6           0.003623610    0.000053660   -0.000211860
     11        6          -0.005493050    0.001596450    0.000301710
     12        6          -0.002506340    0.002358740    0.000008240
     13        6           0.004728040   -0.001811500   -0.000180640
     14        6          -0.002654750    0.000090680    0.000140320
     15        6           0.002611420   -0.002724510   -0.000113450
     16        1          -0.000074740    0.000035530    0.000002750
     17        1          -0.000041330    0.000038720   -0.000003240
     18        1          -0.000039980    0.000012270    0.000030940
     19        1          -0.000017740    0.000035040   -0.000001100
     20        1           0.000057900   -0.000001050    0.000055920
     21        1           0.000039790   -0.000006110   -0.000002750
     22        1           0.000134170   -0.000156680   -0.000057930
     23        1          -0.000030590   -0.000268470   -0.000037760
     24        1          -0.000104970    0.000150430   -0.000012950
     25        1          -0.000066240    0.000086910    0.000018430
     26        1          -0.000005240    0.000259100    0.000112950
 -------------------------------------------------------------------
 Cartesian Forces:  Max     0.005493050 RMS     0.001172890
 Leave Link  716 at Sat Feb  1 11:42:47 2025, MaxMem=   134217728 cpu:         0.0
 (Enter /home/mkochman/programs/g09/l103.exe)

 GradGradGradGradGradGradGradGradGradGradGradGradGradGradGradGradGradGrad
 Berny optimization.
 Search for a local minimum.
 Step number  17 out of a maximum of   88
 All quantities printed in internal units (Hartrees-Bohrs-Radians)
 Update second derivatives using D2CorN and points    1    3    2    5    4
                                                          7    6    9    8   11

                                                         10   13   12   14   15

                                                         17   16
 ITU=  0  0  0  0  0  0 -1  0  0  0 -1  0  0  0 -1  1  0
 Energy rises -- skip Quadratic search.
 Quartic linear search produced a step of -0.60258.
 TrRot=  0.000000  0.000000  0.000000  0.000000  0.000000  0.000000
 Variable       Old X    -DE/DX   Delta X   Delta X   Delta X     New X
                                 (Linear)    (Quad)   (Total)
    X1       -0.35394  -0.00090  -0.00042   0.00000  -0.00042  -0.35436
    Y1        1.49307   0.00040  -0.00085   0.00000  -0.00085   1.49222
    Z1        1.71352   0.00061  -0.00378   0.00000  -0.00378   1.70974
    X2       -0.57428  -0.00010   0.00009   0.00000   0.00009  -0.57419
    Y2        4.09300  -0.00002   0.00080   0.00000   0.00080   4.09381
    Z2        0.34352  -0.00016  -0.00096   0.00000  -0.00096   0.34257
    X3       -2.12203   0.00069   0.00007   0.00000   0.00007  -2.12196
    Y3        1.79292  -0.00005  -0.00268   0.00000  -0.00268   1.79024
    Z3        3.95784  -0.00037  -0.00302   0.00000  -0.00302   3.95482
    X4       -3.16002   0.00008  -0.00052   0.00000  -0.00052  -3.16054
    Y4        1.11163  -0.00016   0.00085   0.00000   0.00085   1.11248
    Z4        1.39834  -0.00011  -0.00366   0.00000  -0.00366   1.39469
    X5       -3.39304   0.00001  -0.00036   0.00000  -0.00036  -3.39341
    Y5        3.66234   0.00012   0.00331   0.00000   0.00331   3.66565
    Z5        0.02475  -0.00016   0.00086   0.00000   0.00086   0.02561
    X6       -2.48510   0.00009   0.00232   0.00000   0.00232  -2.48278
    Y6        5.58738  -0.00017   0.00043   0.00000   0.00043   5.58781
    Z6        1.89166   0.00020   0.00263   0.00000   0.00263   1.89429
    X7       -2.59198  -0.00002   0.00251   0.00000   0.00251  -2.58947
    Y7        4.54920   0.00017  -0.00307   0.00000  -0.00307   4.54613
    Z7        4.55243   0.00004   0.00127   0.00000   0.00127   4.55370
    X8        1.16063   0.00002  -0.00249   0.00000  -0.00249   1.15814
    Y8        5.19370  -0.00008   0.00062   0.00000   0.00062   5.19432
    Z8       -1.40042  -0.00006  -0.00379   0.00000  -0.00379  -1.40420
    X9        2.55294  -0.00004  -0.00537   0.00000  -0.00537   2.54757
    Y9        6.08887   0.00004   0.00056   0.00000   0.00056   6.08943
    Z9       -2.80688   0.00002  -0.00667   0.00000  -0.00667  -2.81355
   X10        1.77202   0.00362   0.00016   0.00000   0.00016   1.77218
   Y10       -0.32345   0.00005  -0.00079   0.00000  -0.00079  -0.32424
   Z10        1.55155  -0.00021  -0.00292   0.00000  -0.00292   1.54863
   X11        4.26568  -0.00549  -0.00227   0.00000  -0.00227   4.26341
   Y11        0.51526   0.00160   0.00011   0.00000   0.00011   0.51537
   Z11        1.48110   0.00030  -0.00203   0.00000  -0.00203   1.47906
   X12        1.31228  -0.00251  -0.00163   0.00000  -0.00163   1.31065
   Y12       -2.93031   0.00236  -0.00015   0.00000  -0.00015  -2.93046
   Z12        1.50121   0.00001   0.00051   0.00000   0.00051   1.50172
   X13        3.30133   0.00473   0.00139   0.00000   0.00139   3.30272
   Y13       -4.65184  -0.00181  -0.00017   0.00000  -0.00017  -4.65201
   Z13        1.41146  -0.00018   0.00399   0.00000   0.00399   1.41545
   X14        5.78278  -0.00265  -0.00071   0.00000  -0.00071   5.78208
   Y14       -3.79844   0.00009   0.00105   0.00000   0.00105  -3.79739
   Z14        1.33587   0.00014   0.00398   0.00000   0.00398   1.33984
   X15        6.26297   0.00261   0.00084   0.00000   0.00084   6.26381
   Y15       -1.20540  -0.00272   0.00043   0.00000   0.00043  -1.20497
   Z15        1.36302  -0.00011   0.00135   0.00000   0.00135   1.36436
   X16       -2.04594  -0.00007  -0.00013   0.00000  -0.00013  -2.04607
   Y16        0.36530   0.00004  -0.00457   0.00000  -0.00457   0.36073
   Z16        5.42600   0.00000  -0.00496   0.00000  -0.00496   5.42104
   X17       -4.19406  -0.00004  -0.00047   0.00000  -0.00047  -4.19454
   Y17       -0.59800   0.00004   0.00168   0.00000   0.00168  -0.59632
   Z17        0.95760   0.00000  -0.00688   0.00000  -0.00688   0.95072
   X18       -4.52528  -0.00004  -0.00148   0.00000  -0.00148  -4.52677
   Y18        4.07155   0.00001   0.00665   0.00000   0.00665   4.07819
   Z18       -1.62822   0.00003   0.00245   0.00000   0.00245  -1.62577
   X19       -2.71237  -0.00002   0.00321   0.00000   0.00321  -2.70916
   Y19        7.58198   0.00004   0.00120   0.00000   0.00120   7.58318
   Z19        1.48388   0.00000   0.00556   0.00000   0.00556   1.48944
   X20       -4.44178   0.00006   0.00333   0.00000   0.00333  -4.43845
   Y20        4.86218   0.00000  -0.00236   0.00000  -0.00236   4.85982
   Z20        5.42565   0.00006   0.00288   0.00000   0.00288   5.42853
   X21       -1.13363   0.00004   0.00390   0.00000   0.00390  -1.12972
   Y21        5.35823  -0.00001  -0.00632   0.00000  -0.00632   5.35191
   Z21        5.77502   0.00000   0.00179   0.00000   0.00179   5.77682
   X22        4.67022   0.00013  -0.00090   0.00000  -0.00090   4.66932
   Y22        2.52307  -0.00016  -0.00032   0.00000  -0.00032   2.52275
   Z22        1.50387  -0.00006  -0.00388   0.00000  -0.00388   1.49999
   X23       -0.61778  -0.00003  -0.00105   0.00000  -0.00105  -0.61883
   Y23       -3.61801  -0.00027  -0.00191   0.00000  -0.00191  -3.61992
   Z23        1.51759  -0.00004   0.00082   0.00000   0.00082   1.51841
   X24        2.90448  -0.00010  -0.00083   0.00000  -0.00083   2.90365
   Y24       -6.66348   0.00015   0.00044   0.00000   0.00044  -6.66305
   Z24        1.37801  -0.00001   0.00688   0.00000   0.00688   1.38489
   X25        7.33484  -0.00007   0.00067   0.00000   0.00067   7.33551
   Y25       -5.13482   0.00009   0.00261   0.00000   0.00261  -5.13221
   Z25        1.24385   0.00002   0.00576   0.00000   0.00576   1.24961
   X26        8.19237  -0.00001   0.00016   0.00000   0.00016   8.19252
   Y26       -0.51865   0.00026   0.00246   0.00000   0.00246  -0.51619
   Z26        1.28859   0.00011   0.00179   0.00000   0.00179   1.29037
         Item               Value     Threshold  Converged?
 Maximum Force            0.005493     0.000450     NO 
 RMS     Force            0.001173     0.000300     NO 
 Maximum Displacement     0.006880     0.001800     NO 
 RMS     Displacement     0.002857     0.001200     NO 
 Predicted change in Energy=-6.115397D-06
 GradGradGradGradGradGradGradGradGradGradGradGradGradGradGradGradGradGrad

 Leave Link  103 at Sat Feb  1 11:42:47 2025, MaxMem=   134217728 cpu:         0.0
 (Enter /home/mkochman/programs/g09/l202.exe)
                          Input orientation:                          
 ---------------------------------------------------------------------
 Center     Atomic      Atomic             Coordinates (Angstroms)
 Number     Number       Type             X           Y           Z
 ---------------------------------------------------------------------
      1          6           0       -0.187520    0.789649    0.904753
      2          6           0       -0.303849    2.166349    0.181279
      3          6           0       -1.122895    0.947352    2.092801
      4          6           0       -1.672485    0.588700    0.738036
      5          6           0       -1.795714    1.939778    0.013553
      6          6           0       -1.313830    2.956939    1.002416
      7          6           0       -1.370289    2.405706    2.409714
      8          6           0        0.612861    2.748715   -0.743073
      9          7           0        1.348114    3.222389   -1.488867
     10          6           0        0.937795   -0.171581    0.819501
     11          6           0        2.256101    0.272721    0.782686
     12          6           0        0.693568   -1.550731    0.794677
     13          6           0        1.747724   -2.461738    0.749026
     14          6           0        3.059742   -2.009492    0.709014
     15          6           0        3.314666   -0.637645    0.721990
     16          1           0       -1.082734    0.190889    2.868692
     17          1           0       -2.219653   -0.315560    0.503100
     18          1           0       -2.395462    2.158087   -0.860320
     19          1           0       -1.433626    4.012847    0.788179
     20          1           0       -2.348727    2.571704    2.872656
     21          1           0       -0.597824    2.832107    3.056959
     22          1           0        2.470897    1.334983    0.793761
     23          1           0       -0.327473   -1.915581    0.803506
     24          1           0        1.536546   -3.525932    0.732850
     25          1           0        3.881785   -2.715847    0.661267
     26          1           0        4.335297   -0.273155    0.682837
 ---------------------------------------------------------------------
                    Distance matrix (angstroms):
                    1          2          3          4          5
     1  C    0.000000
     2  C    1.559567   0.000000
     3  C    1.520281   2.410540   0.000000
     4  C    1.507746   2.161509   1.505347   0.000000
     5  C    2.168714   1.518264   2.400181   1.538010   0.000000
     6  C    2.444434   1.522944   2.294305   2.409790   1.498226
     7  C    2.505093   2.482037   1.512757   2.487437   2.477835
     8  C    2.682140   1.426161   3.781525   3.475939   2.651055
     9  N    3.742434   2.575576   4.910196   4.584696   3.712951
    10  C    1.482419   2.723036   2.668285   2.719968   3.546754
    11  C    2.500679   3.240503   3.686345   3.941526   4.448353
    12  C    2.503160   3.897150   3.350386   3.190389   4.357790
    13  C    3.786943   5.094161   4.654899   4.582917   5.698264
    14  C    4.291645   5.387940   5.305869   5.398650   6.297289
    15  C    3.786275   4.609599   4.907473   5.135743   5.767233
    16  H    2.239862   3.425097   1.084369   2.246276   3.423269
    17  H    2.347845   3.151785   2.307591   1.082716   2.346472
    18  H    3.140559   2.336630   3.436019   2.353809   1.082132
    19  H    3.457654   2.248172   3.346020   3.432835   2.242492
    20  H    3.423328   3.404313   2.179302   2.991022   2.979870
    21  H    2.995325   2.966342   2.181192   3.400761   3.390208
    22  H    2.716043   2.960662   3.840976   4.210423   4.379323
    23  H    2.710739   4.129149   3.239037   2.843372   4.200422
    24  H    4.650397   6.007774   5.378881   5.218056   6.441687
    25  H    5.376526   6.448702   6.365150   6.463424   7.370778
    26  H    4.651309   5.265398   5.767971   6.069538   6.552427
                    6          7          8          9         10
     6  C    0.000000
     7  C    1.512460   0.000000
     8  C    2.608108   3.740402   0.000000
     9  N    3.655530   4.822408   1.149423   0.000000
    10  C    3.858875   3.807681   3.327964   4.125041   0.000000
    11  C    4.471880   4.510826   3.340467   3.832093   1.391650
    12  C    4.938815   4.745655   4.566882   5.331573   1.400827
    13  C    6.228915   6.014308   5.537426   6.121859   2.430179
    14  C    6.624172   6.481630   5.544034   5.927304   2.809410
    15  C    5.867082   5.836026   4.573138   4.863649   2.424096
    16  H    3.344761   2.280079   4.739447   5.838436   2.900536
    17  H    3.432067   3.429561   4.354981   5.404996   3.176526
    18  H    2.297363   3.435901   3.067995   3.942356   4.399972
    19  H    1.084062   2.283920   2.851469   3.680739   4.809788
    20  H    2.171916   1.095085   4.677161   5.754382   4.747872
    21  H    2.179310   1.094278   3.989104   4.960195   4.048022
    22  H    4.122916   4.302611   2.795137   3.167544   2.149605
    23  H    4.975331   4.726615   5.003177   5.870375   2.154691
    24  H    7.086955   6.815122   6.511738   7.107135   3.408472
    25  H    7.700085   7.541330   6.520695   6.804793   3.894278
    26  H    6.515234   6.535450   5.002144   5.085114   3.401766
                   11         12         13         14         15
    11  C    0.000000
    12  C    2.401380   0.000000
    13  C    2.781519   1.394010   0.000000
    14  C    2.420695   2.411759   1.388352   0.000000
    15  C    1.397502   2.776538   2.404861   1.395392   0.000000
    16  H    3.937758   3.238832   4.420511   5.163913   4.963057
    17  H    4.522899   3.177660   4.517371   5.548317   5.548003
    18  H    5.281203   5.102593   6.410832   7.042072   6.551747
    19  H    5.253823   5.956374   7.214068   7.514332   6.646634
    20  H    5.554974   5.528836   6.828342   7.410819   6.855604
    21  H    4.457315   5.098517   6.233213   6.506283   5.727027
    22  H    1.083817   3.389136   3.865239   3.396974   2.146709
    23  H    3.385846   1.084306   2.146555   3.389834   3.860692
    24  H    3.866524   2.148454   1.085065   2.149485   3.391759
    25  H    3.404281   3.397060   2.150927   1.084883   2.155049
    26  H    2.151977   3.860945   3.389662   2.154667   1.084469
                   16         17         18         19         20
    16  H    0.000000
    17  H    2.673032   0.000000
    18  H    4.415728   2.829975   0.000000
    19  H    4.365664   4.408426   2.661355   0.000000
    20  H    2.696485   3.737345   3.756111   2.694318   0.000000
    21  H    2.691953   4.365814   4.362439   2.690738   1.779730
    22  H    4.271134   4.980967   5.205279   4.734584   5.392593
    23  H    3.045100   2.496128   4.862064   6.030760   5.338780
    24  H    5.023665   4.946544   7.092739   8.102973   7.540244
    25  H    6.161842   6.558501   8.091619   8.575840   8.465679
    26  H    5.860748   6.557551   7.320887   7.187585   7.587141
                   21         22         23         24         25
    21  H    0.000000
    22  H    4.096400   0.000000
    23  H    5.262288   4.289188   0.000000
    24  H    7.098005   4.950274   2.464303   0.000000
    25  H    7.522369   4.291548   4.287017   2.482238   0.000000
    26  H    6.294028   2.464630   4.945053   4.291394   2.484529
                   26
    26  H    0.000000
 Symmetry turned off by external request.
 Stoichiometry    C14H11N
 Framework group  C1[X(C14H11N)]
 Deg. of freedom    72
 Full point group                 C1      NOp   1
 Rotational constants (GHZ):      1.1450372      0.4927479      0.3959138
 Leave Link  202 at Sat Feb  1 11:42:47 2025, MaxMem=   134217728 cpu:         0.0
 (Enter /home/mkochman/programs/g09/l301.exe)
 Standard basis: STO-3G (5D, 7F)
 Ernie: Thresh=  0.10000D-02 Tol=  0.10000D-05 Strict=F.
    86 basis functions,   258 primitive gaussians,    86 cartesian basis functions
    51 alpha electrons       51 beta electrons
       nuclear repulsion energy       898.3683582335 Hartrees.
 IExCor=    0 DFT=F Ex=HF Corr=None ExCW=0 ScaHFX=  1.000000
 ScaDFX=  1.000000  1.000000  1.000000  1.000000 ScalE2=  1.000000  1.000000
 IRadAn=      0 IRanWt=     -1 IRanGd=            0 ICorTp=0 IEmpDi=  4
 NAtoms=   26 NActive=   26 NUniq=   26 SFac= 1.00D+00 NAtFMM=   60 NAOKFM=F Big=F
 Integral buffers will be    131072 words long.
 Raffenetti 1 integral format.
 Two-electron integral symmetry is turned off.
 Leave Link  301 at Sat Feb  1 11:42:47 2025, MaxMem=   134217728 cpu:         0.0
 (Enter /home/mkochman/programs/g09/l402.exe)
 External calculation of energy and first derivatives.
 Running external command "bash run_external.bash R"
         input file       "/home/mkochman/systems/Z_MRSF_fixed/C_opt_QC/cycle_05/Gau-1533939.EIn"
         output file      "/home/mkochman/systems/Z_MRSF_fixed/C_opt_QC/cycle_05/Gau-1533939.EOu"
         message file     "/home/mkochman/systems/Z_MRSF_fixed/C_opt_QC/cycle_05/Gau-1533939.EMs"
         fchk file        "/home/mkochman/systems/Z_MRSF_fixed/C_opt_QC/cycle_05/Gau-1533939.EFC"
         mat. el file     "/home/mkochman/systems/Z_MRSF_fixed/C_opt_QC/cycle_05/Gau-1533939.EUF"
 Recovered energy= -594.851579340     dipole=      0.000000000000      0.000000000000      0.000000000000
 Energy=    -594.851579     NIter=   0.
 Dipole moment=       0.000000       0.000000       0.000000
 Leave Link  402 at Sat Feb  1 11:48:07 2025, MaxMem=   134217728 cpu:         0.0
 (Enter /home/mkochman/programs/g09/l716.exe)
 Dipole        = 0.00000000D+00 0.00000000D+00 0.00000000D+00
 -------------------------------------------------------------------
 Center     Atomic                   Forces (Hartrees/Bohr)
 Number     Number              X              Y              Z
 -------------------------------------------------------------------
      1        6          -0.000417680    0.000289160    0.000421230
      2        6          -0.000066620    0.000106400   -0.000097050
      3        6           0.000516000   -0.000018580   -0.000246850
      4        6          -0.000059710   -0.000108770    0.000014620
      5        6           0.000012220    0.000031980   -0.000208390
      6        6           0.000081280   -0.000172240    0.000148650
      7        6           0.000018530    0.000126020    0.000008440
      8        6           0.000022960   -0.000063760    0.000019270
      9        7          -0.000021140    0.000037760    0.000015320
     10        6           0.000100480   -0.000189770   -0.000157430
     11        6           0.000128960    0.000374470    0.000063830
     12        6           0.000396670   -0.000213960   -0.000095860
     13        6          -0.000596910   -0.000283200   -0.000019640
     14        6           0.000243610    0.000465050    0.000060070
     15        6          -0.000270660   -0.000307800    0.000022390
     16        1          -0.000036880    0.000016080    0.000019460
     17        1          -0.000082890    0.000039840    0.000042570
     18        1          -0.000012100   -0.000008810    0.000008590
     19        1          -0.000025340   -0.000001700   -0.000016180
     20        1           0.000057670   -0.000012030    0.000025970
     21        1           0.000038130   -0.000011650   -0.000009420
     22        1           0.000031130   -0.000055570   -0.000052500
     23        1           0.000000360   -0.000203200   -0.000024160
     24        1           0.000045310    0.000031110   -0.000047500
     25        1          -0.000097810   -0.000029780    0.000043070
     26        1          -0.000022920    0.000173270    0.000114990
 -------------------------------------------------------------------
 Cartesian Forces:  Max     0.000596910 RMS     0.000174982
 Leave Link  716 at Sat Feb  1 11:48:07 2025, MaxMem=   134217728 cpu:         0.0
 (Enter /home/mkochman/programs/g09/l103.exe)

 GradGradGradGradGradGradGradGradGradGradGradGradGradGradGradGradGradGrad
 Berny optimization.
 Search for a local minimum.
 Step number  18 out of a maximum of   88
 All quantities printed in internal units (Hartrees-Bohrs-Radians)
 Update second derivatives using D2CorN and points    1    3    2    5    4
                                                          7    6    9    8   11

                                                         10   13   12   14   15

                                                         16   18
 ITU=  0  0  0  0  0  0  0 -1  0  0  0 -1  0  0  0 -1  1  0
     Eigenvalues ---   -0.00162   0.00168   0.00374   0.00661   0.00986
     Eigenvalues ---    0.01358   0.01693   0.02058   0.02187   0.02945
     Eigenvalues ---    0.03005   0.03185   0.04428   0.04849   0.05396
     Eigenvalues ---    0.05850   0.06865   0.07005   0.07108   0.07155
     Eigenvalues ---    0.07234   0.07836   0.08419   0.09212   0.09358
     Eigenvalues ---    0.11186   0.11852   0.12631   0.13373   0.14115
     Eigenvalues ---    0.15028   0.17296   0.17705   0.19017   0.21035
     Eigenvalues ---    0.23356   0.25731   0.28745   0.30443   0.31614
     Eigenvalues ---    0.32650   0.34675   0.36588   0.38143   0.41972
     Eigenvalues ---    0.45965   0.47164   0.52186   0.59340   0.63254
     Eigenvalues ---    0.67908   0.70651   0.74555   0.77730   0.84710
     Eigenvalues ---    0.93057   0.97406   0.99701   1.06046   1.09373
     Eigenvalues ---    1.17026   1.21826   1.24833   1.25669   1.27967
     Eigenvalues ---    1.32918   1.36381   1.48375   1.56018   1.59358
     Eigenvalues ---    2.61189   3.00534
 Eigenvalue     1 is  -1.62D-03 should be greater than     0.000000 Eigenvector:
                          Y18       Y21       Z17       Z19       Z24
   1                    0.31628  -0.29894  -0.28518   0.26849   0.25283
                          Z9        Z23       Y16       Z16       X19
   1                   -0.21800   0.21646  -0.21559  -0.18975   0.18132
 RFO step:  Lambda=-1.62647895D-03 EMin=-1.62331096D-03
 I=     1 Eig=   -1.62D-03 Dot1= -8.94D-06
 I=     1 Stepn= -1.25D-01 RXN=   1.25D-01 EDone=F
 Mixed    1 eigenvectors in step.  Raw Step.Grad=  8.94D-06.
 RFO eigenvector is Hessian eigenvector with negative curvature.
 Taking step of  1.25D-01 in eigenvector direction(s).  Step.Grad= -3.50D-05.
 Quartic linear search produced a step of  0.06377.
 Maximum step size (   0.050) exceeded in Quadratic search.
    -- Step size scaled by   0.400
 TrRot=  0.000498  0.000572  0.000031  1.016013 -0.000378 -1.016041
 Variable       Old X    -DE/DX   Delta X   Delta X   Delta X     New X
                                 (Linear)    (Quad)   (Total)
    X1       -0.35436  -0.00042   0.00002   0.00162   0.00183  -0.35253
    Y1        1.49222   0.00029   0.00004   0.00103   0.00109   1.49332
    Z1        1.70974   0.00042   0.00016   0.00442   0.00502   1.71475
    X2       -0.57419  -0.00007   0.00000  -0.00281  -0.00227  -0.57646
    Y2        4.09381   0.00011  -0.00003  -0.00251  -0.00206   4.09175
    Z2        0.34257  -0.00010   0.00004  -0.00212  -0.00085   0.34172
    X3       -2.12196   0.00052   0.00000   0.00320   0.00296  -2.11901
    Y3        1.79024  -0.00002   0.00011   0.00581   0.00529   1.79552
    Z3        3.95482  -0.00025   0.00013   0.00476   0.00507   3.95989
    X4       -3.16054  -0.00006   0.00002   0.00225   0.00252  -3.15802
    Y4        1.11248  -0.00011  -0.00004  -0.00370  -0.00353   1.10895
    Z4        1.39469   0.00001   0.00015   0.00714   0.00705   1.40174
    X5       -3.39341   0.00001   0.00002  -0.00262  -0.00201  -3.39541
    Y5        3.66565   0.00003  -0.00014  -0.00835  -0.00783   3.65782
    Z5        0.02561  -0.00021  -0.00004  -0.00102  -0.00052   0.02509
    X6       -2.48278   0.00008  -0.00010  -0.00569  -0.00551  -2.48829
    Y6        5.58781  -0.00017  -0.00002  -0.00148  -0.00146   5.58635
    Z6        1.89429   0.00015  -0.00011  -0.00683  -0.00561   1.88868
    X7       -2.58947   0.00002  -0.00011  -0.00118  -0.00156  -2.59103
    Y7        4.54613   0.00013   0.00013   0.00725   0.00656   4.55268
    Z7        4.55370   0.00001  -0.00005  -0.00348  -0.00255   4.55115
    X8        1.15814   0.00002   0.00010   0.00071   0.00174   1.15988
    Y8        5.19432  -0.00006  -0.00003   0.00134   0.00230   5.19662
    Z8       -1.40420   0.00002   0.00016   0.00384   0.00593  -1.39827
    X9        2.54757  -0.00002   0.00023   0.00525   0.00670   2.55427
    Y9        6.08943   0.00004  -0.00002   0.00535   0.00672   6.09616
    Z9       -2.81355   0.00002   0.00028   0.01090   0.01368  -2.79987
   X10        1.77218   0.00010  -0.00001   0.00239   0.00256   1.77473
   Y10       -0.32424  -0.00019   0.00003   0.00068   0.00074  -0.32350
   Z10        1.54863  -0.00016   0.00012   0.00182   0.00223   1.55086
   X11        4.26341   0.00013   0.00010   0.00155   0.00186   4.26527
   Y11        0.51537   0.00037   0.00000  -0.00078  -0.00081   0.51456
   Z11        1.47906   0.00006   0.00009   0.00316   0.00429   1.48336
   X12        1.31065   0.00040   0.00007  -0.00058  -0.00039   1.31026
   Y12       -2.93046  -0.00021   0.00001   0.00147   0.00153  -2.92893
   Z12        1.50172  -0.00010  -0.00002  -0.00563  -0.00631   1.49542
   X13        3.30272  -0.00060  -0.00006  -0.00103  -0.00100   3.30171
   Y13       -4.65201  -0.00028   0.00001  -0.00085  -0.00082  -4.65283
   Z13        1.41545  -0.00002  -0.00017  -0.00729  -0.00827   1.40719
   X14        5.78208   0.00024   0.00003  -0.00158  -0.00143   5.78065
   Y14       -3.79739   0.00047  -0.00004  -0.00231  -0.00237  -3.79976
   Z14        1.33984   0.00006  -0.00017  -0.00249  -0.00270   1.33715
   X15        6.26381  -0.00027  -0.00004   0.00147   0.00163   6.26544
   Y15       -1.20497  -0.00031  -0.00002  -0.00319  -0.00325  -1.20822
   Z15        1.36436   0.00002  -0.00006   0.00050   0.00134   1.36570
   X16       -2.04607  -0.00004   0.00001   0.00411   0.00354  -2.04253
   Y16        0.36073   0.00002   0.00019   0.01078   0.00985   0.37058
   Z16        5.42104   0.00002   0.00021   0.00949   0.00944   5.43048
   X17       -4.19454  -0.00008   0.00002   0.00414   0.00445  -4.19009
   Y17       -0.59632   0.00004  -0.00007  -0.00666  -0.00635  -0.60268
   Z17        0.95072   0.00004   0.00029   0.01426   0.01355   0.96427
   X18       -4.52677  -0.00001   0.00006  -0.00480  -0.00381  -4.53057
   Y18        4.07819  -0.00001  -0.00028  -0.01581  -0.01487   4.06332
   Z18       -1.62577   0.00001  -0.00010  -0.00153  -0.00120  -1.62697
   X19       -2.70916  -0.00003  -0.00014  -0.00907  -0.00878  -2.71794
   Y19        7.58318   0.00000  -0.00005  -0.00308  -0.00295   7.58023
   Z19        1.48944  -0.00002  -0.00023  -0.01342  -0.01173   1.47771
   X20       -4.43845   0.00006  -0.00014  -0.00058  -0.00117  -4.43962
   Y20        4.85982  -0.00001   0.00010   0.00626   0.00531   4.86513
   Z20        5.42853   0.00003  -0.00012  -0.00182  -0.00123   5.42730
   X21       -1.12972   0.00004  -0.00016  -0.00112  -0.00178  -1.13151
   Y21        5.35191  -0.00001   0.00027   0.01495   0.01396   5.36587
   Z21        5.77682  -0.00001  -0.00008  -0.00856  -0.00711   5.76971
   X22        4.66932   0.00003   0.00004   0.00471   0.00502   4.67434
   Y22        2.52275  -0.00006   0.00001  -0.00144  -0.00147   2.52128
   Z22        1.49999  -0.00005   0.00016   0.00507   0.00701   1.50700
   X23       -0.61883   0.00000   0.00004  -0.00059  -0.00045  -0.61928
   Y23       -3.61992  -0.00020   0.00008   0.00222   0.00240  -3.61752
   Z23        1.51841  -0.00002  -0.00003  -0.01082  -0.01211   1.50629
   X24        2.90365   0.00005   0.00004  -0.00397  -0.00390   2.89976
   Y24       -6.66305   0.00003  -0.00002  -0.00005  -0.00002  -6.66306
   Z24        1.38489  -0.00005  -0.00029  -0.01264  -0.01446   1.37042
   X25        7.33551  -0.00010  -0.00003  -0.00254  -0.00247   7.33304
   Y25       -5.13221  -0.00003  -0.00011  -0.00369  -0.00383  -5.13604
   Z25        1.24961   0.00004  -0.00024  -0.00191  -0.00231   1.24731
   X26        8.19252  -0.00002  -0.00001   0.00151   0.00173   8.19425
   Y26       -0.51619   0.00017  -0.00010  -0.00396  -0.00414  -0.52033
   Z26        1.29037   0.00011  -0.00008   0.00091   0.00234   1.29271
         Item               Value     Threshold  Converged?
 Maximum Force            0.000597     0.000450     NO 
 RMS     Force            0.000175     0.000300     YES
 Maximum Displacement     0.014870     0.001800     NO 
 RMS     Displacement     0.005704     0.001200     NO 
 Predicted change in Energy=-4.809982D-06
 GradGradGradGradGradGradGradGradGradGradGradGradGradGradGradGradGradGrad

 Leave Link  103 at Sat Feb  1 11:48:07 2025, MaxMem=   134217728 cpu:         0.0
 (Enter /home/mkochman/programs/g09/l202.exe)
                          Input orientation:                          
 ---------------------------------------------------------------------
 Center     Atomic      Atomic             Coordinates (Angstroms)
 Number     Number       Type             X           Y           Z
 ---------------------------------------------------------------------
      1          6           0       -0.186550    0.790229    0.907409
      2          6           0       -0.305051    2.165258    0.180832
      3          6           0       -1.121331    0.950149    2.095485
      4          6           0       -1.671153    0.586833    0.741768
      5          6           0       -1.796776    1.935637    0.013276
      6          6           0       -1.316746    2.956167    0.999448
      7          6           0       -1.371116    2.409176    2.408365
      8          6           0        0.613782    2.749931   -0.739932
      9          7           0        1.351661    3.225947   -1.481628
     10          6           0        0.939149   -0.171190    0.820680
     11          6           0        2.257084    0.272295    0.784959
     12          6           0        0.693361   -1.549922    0.791340
     13          6           0        1.747192   -2.462171    0.744650
     14          6           0        3.058986   -2.010746    0.707587
     15          6           0        3.315529   -0.639364    0.722698
     16          1           0       -1.080860    0.196104    2.873687
     17          1           0       -2.217298   -0.318923    0.510271
     18          1           0       -2.397475    2.150219   -0.860955
     19          1           0       -1.438274    4.011285    0.781971
     20          1           0       -2.349347    2.574514    2.872005
     21          1           0       -0.598767    2.839495    3.053198
     22          1           0        2.473552    1.334206    0.797471
     23          1           0       -0.327711   -1.914310    0.797096
     24          1           0        1.534485   -3.525940    0.725196
     25          1           0        3.880479   -2.717877    0.660045
     26          1           0        4.336211   -0.275347    0.684073
 ---------------------------------------------------------------------
                    Distance matrix (angstroms):
                    1          2          3          4          5
     1  C    0.000000
     2  C    1.559700   0.000000
     3  C    1.520169   2.410124   0.000000
     4  C    1.507598   2.161552   1.505606   0.000000
     5  C    2.168931   1.518566   2.400627   1.538101   0.000000
     6  C    2.444811   1.522890   2.294251   2.409511   1.498148
     7  C    2.505406   2.481510   1.512960   2.487670   2.478282
     8  C    2.682293   1.426150   3.780135   3.477838   2.653524
     9  N    3.742501   2.575564   4.908225   4.587571   3.716489
    10  C    1.482918   2.723313   2.669851   2.719283   3.546253
    11  C    2.500919   3.242347   3.686550   3.941046   4.449268
    12  C    2.502802   3.895139   3.353245   3.187335   4.353767
    13  C    3.787341   5.093397   4.658015   4.580559   5.695203
    14  C    4.291723   5.388249   5.307373   5.396554   6.295588
    15  C    3.787138   4.611738   4.908852   5.135263   5.767978
    16  H    2.240318   3.425042   1.084353   2.246373   3.423517
    17  H    2.347739   3.152202   2.307508   1.082710   2.346675
    18  H    3.140840   2.337474   3.436459   2.353814   1.082203
    19  H    3.457998   2.247971   3.346090   3.432596   2.242260
    20  H    3.423594   3.404268   2.179350   2.991442   2.980911
    21  H    2.995635   2.965021   2.181723   3.401059   3.390179
    22  H    2.717377   2.965051   3.841292   4.211917   4.383193
    23  H    2.710466   4.125915   3.243574   2.839650   4.194594
    24  H    4.650212   6.005827   5.382046   5.214527   6.436843
    25  H    5.376683   6.449288   6.366553   6.461301   7.369174
    26  H    4.651956   5.267933   5.768768   6.069193   6.553773
                    6          7          8          9         10
     6  C    0.000000
     7  C    1.512349   0.000000
     8  C    2.606706   3.737340   0.000000
     9  N    3.653616   4.817953   1.149420   0.000000
    10  C    3.860231   3.810034   3.327810   4.124479   0.000000
    11  C    4.474532   4.512820   3.341319   3.831614   1.391010
    12  C    4.938489   4.748820   4.565069   5.329978   1.400776
    13  C    6.229849   6.018456   5.536660   6.121065   2.430495
    14  C    6.625891   6.484918   5.544220   5.927105   2.808997
    15  C    5.870469   5.839497   4.574499   4.863790   2.424040
    16  H    3.344601   2.280014   4.738364   5.836597   2.903477
    17  H    3.431691   3.429477   4.358428   5.410289   3.175112
    18  H    2.297527   3.436412   3.072780   3.949487   4.398852
    19  H    1.084131   2.283948   2.849235   3.677549   4.811105
    20  H    2.172185   1.095095   4.675146   5.751168   4.749845
    21  H    2.178760   1.094307   3.983232   4.951582   4.051364
    22  H    4.127700   4.304883   2.797611   3.167272   2.149686
    23  H    4.974000   4.730478   5.000401   5.868144   2.154984
    24  H    7.086779   6.819177   6.510057   7.105735   3.408502
    25  H    7.702020   7.544703   6.521362   6.805198   3.893949
    26  H    6.519054   6.538611   5.003655   5.084964   3.401403
                   11         12         13         14         15
    11  C    0.000000
    12  C    2.401197   0.000000
    13  C    2.781891   1.394611   0.000000
    14  C    2.421014   2.411546   1.387790   0.000000
    15  C    1.398322   2.776616   2.404743   1.395253   0.000000
    16  H    3.938332   3.245402   4.426862   5.167253   4.965179
    17  H    4.521624   3.172742   4.512829   5.544400   5.546169
    18  H    5.282097   5.096507   6.405496   7.038957   6.551958
    19  H    5.256969   5.955751   7.214861   7.516364   6.650616
    20  H    5.556543   5.531564   6.831944   7.413459   6.858524
    21  H    4.459968   5.104173   6.240239   6.511980   5.731964
    22  H    1.083822   3.389293   3.865600   3.396986   2.146973
    23  H    3.385640   1.084159   2.146655   3.389252   3.860599
    24  H    3.866822   2.148607   1.085001   2.149471   3.391821
    25  H    3.404723   3.396922   2.150222   1.084963   2.154834
    26  H    2.152408   3.860882   3.389526   2.154871   1.084339
                   16         17         18         19         20
    16  H    0.000000
    17  H    2.672542   0.000000
    18  H    4.415834   2.830086   0.000000
    19  H    4.365618   4.408106   2.661361   0.000000
    20  H    2.695532   3.737272   3.757304   2.694922   0.000000
    21  H    2.692982   4.365974   4.362459   2.690044   1.779768
    22  H    4.270807   4.981907   5.209910   4.740187   5.394664
    23  H    3.055047   2.489592   4.853190   6.028785   5.342452
    24  H    5.030870   4.940346   7.084840   8.102486   7.543770
    25  H    6.164931   6.554411   8.088542   8.578206   8.468346
    26  H    5.861854   6.555958   7.322090   7.192320   7.589824
                   21         22         23         24         25
    21  H    0.000000
    22  H    4.097969   0.000000
    23  H    5.268979   4.289514   0.000000
    24  H    7.105570   4.950564   2.463797   0.000000
    25  H    7.528294   4.291585   4.286417   2.482116   0.000000
    26  H    6.298334   2.464349   4.944810   4.291587   2.484798
                   26
    26  H    0.000000
 Symmetry turned off by external request.
 Stoichiometry    C14H11N
 Framework group  C1[X(C14H11N)]
 Deg. of freedom    72
 Full point group                 C1      NOp   1
 Rotational constants (GHZ):      1.1454434      0.4925599      0.3958778
 Leave Link  202 at Sat Feb  1 11:48:07 2025, MaxMem=   134217728 cpu:         0.0
 (Enter /home/mkochman/programs/g09/l301.exe)
 Standard basis: STO-3G (5D, 7F)
 Ernie: Thresh=  0.10000D-02 Tol=  0.10000D-05 Strict=F.
    86 basis functions,   258 primitive gaussians,    86 cartesian basis functions
    51 alpha electrons       51 beta electrons
       nuclear repulsion energy       898.3281919612 Hartrees.
 IExCor=    0 DFT=F Ex=HF Corr=None ExCW=0 ScaHFX=  1.000000
 ScaDFX=  1.000000  1.000000  1.000000  1.000000 ScalE2=  1.000000  1.000000
 IRadAn=      0 IRanWt=     -1 IRanGd=            0 ICorTp=0 IEmpDi=  4
 NAtoms=   26 NActive=   26 NUniq=   26 SFac= 1.00D+00 NAtFMM=   60 NAOKFM=F Big=F
 Integral buffers will be    131072 words long.
 Raffenetti 1 integral format.
 Two-electron integral symmetry is turned off.
 Leave Link  301 at Sat Feb  1 11:48:07 2025, MaxMem=   134217728 cpu:         0.0
 (Enter /home/mkochman/programs/g09/l402.exe)
 External calculation of energy and first derivatives.
 Running external command "bash run_external.bash R"
         input file       "/home/mkochman/systems/Z_MRSF_fixed/C_opt_QC/cycle_05/Gau-1533939.EIn"
         output file      "/home/mkochman/systems/Z_MRSF_fixed/C_opt_QC/cycle_05/Gau-1533939.EOu"
         message file     "/home/mkochman/systems/Z_MRSF_fixed/C_opt_QC/cycle_05/Gau-1533939.EMs"
         fchk file        "/home/mkochman/systems/Z_MRSF_fixed/C_opt_QC/cycle_05/Gau-1533939.EFC"
         mat. el file     "/home/mkochman/systems/Z_MRSF_fixed/C_opt_QC/cycle_05/Gau-1533939.EUF"
 Recovered energy= -594.851574130     dipole=      0.000000000000      0.000000000000      0.000000000000
 Energy=    -594.851574     NIter=   0.
 Dipole moment=       0.000000       0.000000       0.000000
 Leave Link  402 at Sat Feb  1 11:52:57 2025, MaxMem=   134217728 cpu:         0.0
 (Enter /home/mkochman/programs/g09/l716.exe)
 Dipole        = 0.00000000D+00 0.00000000D+00 0.00000000D+00
 -------------------------------------------------------------------
 Center     Atomic                   Forces (Hartrees/Bohr)
 Number     Number              X              Y              Z
 -------------------------------------------------------------------
      1        6          -0.000040540    0.000131570    0.000254900
      2        6          -0.000055860    0.000172490   -0.000124670
      3        6           0.000384350   -0.000006270   -0.000119870
      4        6          -0.000093680    0.000065330    0.000092390
      5        6           0.000124300    0.000029040   -0.000244500
      6        6           0.000049380   -0.000184230    0.000192830
      7        6          -0.000024980    0.000038490   -0.000003800
      8        6          -0.000057360   -0.000165210   -0.000106730
      9        7          -0.000023970    0.000034290   -0.000018850
     10        6          -0.002175550   -0.000376380   -0.000162280
     11        6           0.003589590   -0.000460750   -0.000074030
     12        6           0.002062770   -0.001704390   -0.000121190
     13        6          -0.003802810    0.000682980    0.000113130
     14        6           0.002065800    0.000691780   -0.000037060
     15        6          -0.002014870    0.001191540    0.000171380
     16        1           0.000003830   -0.000016670    0.000007780
     17        1          -0.000056680    0.000050650    0.000010130
     18        1           0.000031900    0.000010350    0.000040920
     19        1           0.000013280   -0.000038460    0.000007190
     20        1           0.000057300   -0.000009440    0.000016540
     21        1           0.000025050   -0.000072790    0.000014040
     22        1          -0.000030650   -0.000044120   -0.000004490
     23        1          -0.000088200   -0.000181750    0.000035730
     24        1           0.000079450   -0.000018830   -0.000034980
     25        1          -0.000106720    0.000025210   -0.000001780
     26        1           0.000066990    0.000170370    0.000146870
 -------------------------------------------------------------------
 Cartesian Forces:  Max     0.003802810 RMS     0.000808829
 Leave Link  716 at Sat Feb  1 11:52:57 2025, MaxMem=   134217728 cpu:         0.0
 (Enter /home/mkochman/programs/g09/l103.exe)

 GradGradGradGradGradGradGradGradGradGradGradGradGradGradGradGradGradGrad
 Berny optimization.
 Search for a local minimum.
 Step number  19 out of a maximum of   88
 All quantities printed in internal units (Hartrees-Bohrs-Radians)
 Update second derivatives using D2CorN and points    1    3    2    5    4
                                                          7    6    9    8   11

                                                         10   13   12   14   15

                                                         16   19   18
 ITU=  0  0  0  0  0  0  0  0 -1  0  0  0 -1  0  0  0 -1  1  0
 Energy rises -- skip Quadratic search.
 Quartic linear search produced a step of -0.80491.
 TrRot=  0.000000  0.000000  0.000000  0.000000  0.000000  0.000000
 Variable       Old X    -DE/DX   Delta X   Delta X   Delta X     New X
                                 (Linear)    (Quad)   (Total)
    X1       -0.35253  -0.00004  -0.00148   0.00000  -0.00148  -0.35400
    Y1        1.49332   0.00013  -0.00088   0.00000  -0.00088   1.49243
    Z1        1.71475   0.00025  -0.00404   0.00000  -0.00404   1.71071
    X2       -0.57646  -0.00006   0.00183   0.00000   0.00183  -0.57464
    Y2        4.09175   0.00017   0.00166   0.00000   0.00166   4.09340
    Z2        0.34172  -0.00012   0.00068   0.00000   0.00068   0.34240
    X3       -2.11901   0.00038  -0.00238   0.00000  -0.00238  -2.12139
    Y3        1.79552  -0.00001  -0.00425   0.00000  -0.00425   1.79127
    Z3        3.95989  -0.00012  -0.00408   0.00000  -0.00408   3.95581
    X4       -3.15802  -0.00009  -0.00203   0.00000  -0.00203  -3.16005
    Y4        1.10895   0.00007   0.00284   0.00000   0.00284   1.11179
    Z4        1.40174   0.00009  -0.00568   0.00000  -0.00568   1.39606
    X5       -3.39541   0.00012   0.00162   0.00000   0.00162  -3.39380
    Y5        3.65782   0.00003   0.00630   0.00000   0.00630   3.66412
    Z5        0.02509  -0.00024   0.00042   0.00000   0.00042   0.02551
    X6       -2.48829   0.00005   0.00444   0.00000   0.00444  -2.48385
    Y6        5.58635  -0.00018   0.00118   0.00000   0.00118   5.58752
    Z6        1.88868   0.00019   0.00451   0.00000   0.00451   1.89320
    X7       -2.59103  -0.00002   0.00126   0.00000   0.00126  -2.58978
    Y7        4.55268   0.00004  -0.00528   0.00000  -0.00528   4.54741
    Z7        4.55115   0.00000   0.00205   0.00000   0.00205   4.55320
    X8        1.15988  -0.00006  -0.00140   0.00000  -0.00140   1.15848
    Y8        5.19662  -0.00017  -0.00185   0.00000  -0.00185   5.19477
    Z8       -1.39827  -0.00011  -0.00478   0.00000  -0.00478  -1.40305
    X9        2.55427  -0.00002  -0.00539   0.00000  -0.00539   2.54887
    Y9        6.09616   0.00003  -0.00541   0.00000  -0.00541   6.09074
    Z9       -2.79987  -0.00002  -0.01101   0.00000  -0.01101  -2.81088
   X10        1.77473  -0.00218  -0.00206   0.00000  -0.00206   1.77267
   Y10       -0.32350  -0.00038  -0.00059   0.00000  -0.00059  -0.32410
   Z10        1.55086  -0.00016  -0.00179   0.00000  -0.00179   1.54907
   X11        4.26527   0.00359  -0.00150   0.00000  -0.00150   4.26378
   Y11        0.51456  -0.00046   0.00065   0.00000   0.00065   0.51521
   Z11        1.48336  -0.00007  -0.00346   0.00000  -0.00346   1.47990
   X12        1.31026   0.00206   0.00032   0.00000   0.00032   1.31058
   Y12       -2.92893  -0.00170  -0.00123   0.00000  -0.00123  -2.93016
   Z12        1.49542  -0.00012   0.00508   0.00000   0.00508   1.50049
   X13        3.30171  -0.00380   0.00081   0.00000   0.00081   3.30252
   Y13       -4.65283   0.00068   0.00066   0.00000   0.00066  -4.65217
   Z13        1.40719   0.00011   0.00666   0.00000   0.00666   1.41384
   X14        5.78065   0.00207   0.00115   0.00000   0.00115   5.78180
   Y14       -3.79976   0.00069   0.00191   0.00000   0.00191  -3.79785
   Z14        1.33715  -0.00004   0.00217   0.00000   0.00217   1.33932
   X15        6.26544  -0.00201  -0.00131   0.00000  -0.00131   6.26413
   Y15       -1.20822   0.00119   0.00261   0.00000   0.00261  -1.20561
   Z15        1.36570   0.00017  -0.00108   0.00000  -0.00108   1.36462
   X16       -2.04253   0.00000  -0.00285   0.00000  -0.00285  -2.04538
   Y16        0.37058  -0.00002  -0.00793   0.00000  -0.00793   0.36265
   Z16        5.43048   0.00001  -0.00760   0.00000  -0.00760   5.42288
   X17       -4.19009  -0.00006  -0.00358   0.00000  -0.00358  -4.19367
   Y17       -0.60268   0.00005   0.00512   0.00000   0.00512  -0.59756
   Z17        0.96427   0.00001  -0.01091   0.00000  -0.01091   0.95337
   X18       -4.53057   0.00003   0.00306   0.00000   0.00306  -4.52751
   Y18        4.06332   0.00001   0.01197   0.00000   0.01197   4.07529
   Z18       -1.62697   0.00004   0.00097   0.00000   0.00097  -1.62600
   X19       -2.71794   0.00001   0.00707   0.00000   0.00707  -2.71087
   Y19        7.58023  -0.00004   0.00238   0.00000   0.00238   7.58261
   Z19        1.47771   0.00001   0.00944   0.00000   0.00944   1.48715
   X20       -4.43962   0.00006   0.00094   0.00000   0.00094  -4.43868
   Y20        4.86513  -0.00001  -0.00427   0.00000  -0.00427   4.86085
   Z20        5.42730   0.00002   0.00099   0.00000   0.00099   5.42829
   X21       -1.13151   0.00003   0.00143   0.00000   0.00143  -1.13007
   Y21        5.36587  -0.00007  -0.01124   0.00000  -0.01124   5.35463
   Z21        5.76971   0.00001   0.00572   0.00000   0.00572   5.77543
   X22        4.67434  -0.00003  -0.00404   0.00000  -0.00404   4.67030
   Y22        2.52128  -0.00004   0.00118   0.00000   0.00118   2.52247
   Z22        1.50700   0.00000  -0.00564   0.00000  -0.00564   1.50136
   X23       -0.61928  -0.00009   0.00036   0.00000   0.00036  -0.61892
   Y23       -3.61752  -0.00018  -0.00193   0.00000  -0.00193  -3.61945
   Z23        1.50629   0.00004   0.00975   0.00000   0.00975   1.51604
   X24        2.89976   0.00008   0.00314   0.00000   0.00314   2.90289
   Y24       -6.66306  -0.00002   0.00001   0.00000   0.00001  -6.66305
   Z24        1.37042  -0.00003   0.01164   0.00000   0.01164   1.38206
   X25        7.33304  -0.00011   0.00199   0.00000   0.00199   7.33503
   Y25       -5.13604   0.00003   0.00309   0.00000   0.00309  -5.13296
   Z25        1.24731   0.00000   0.00186   0.00000   0.00186   1.24916
   X26        8.19425   0.00007  -0.00139   0.00000  -0.00139   8.19286
   Y26       -0.52033   0.00017   0.00333   0.00000   0.00333  -0.51700
   Z26        1.29271   0.00015  -0.00188   0.00000  -0.00188   1.29083
         Item               Value     Threshold  Converged?
 Maximum Force            0.003803     0.000450     NO 
 RMS     Force            0.000809     0.000300     NO 
 Maximum Displacement     0.011969     0.001800     NO 
 RMS     Displacement     0.004591     0.001200     NO 
 Predicted change in Energy=-1.089191D-06
 GradGradGradGradGradGradGradGradGradGradGradGradGradGradGradGradGradGrad

 Leave Link  103 at Sat Feb  1 11:52:57 2025, MaxMem=   134217728 cpu:         0.0
 (Enter /home/mkochman/programs/g09/l202.exe)
                          Input orientation:                          
 ---------------------------------------------------------------------
 Center     Atomic      Atomic             Coordinates (Angstroms)
 Number     Number       Type             X           Y           Z
 ---------------------------------------------------------------------
      1          6           0       -0.187331    0.789762    0.905271
      2          6           0       -0.304084    2.166136    0.181192
      3          6           0       -1.122590    0.947898    2.093325
      4          6           0       -1.672225    0.588336    0.738764
      5          6           0       -1.795921    1.938970    0.013499
      6          6           0       -1.314399    2.956789    1.001837
      7          6           0       -1.370450    2.406383    2.409451
      8          6           0        0.613041    2.748952   -0.742460
      9          7           0        1.348806    3.223083   -1.487455
     10          6           0        0.938059   -0.171505    0.819731
     11          6           0        2.256293    0.272638    0.783129
     12          6           0        0.693528   -1.550573    0.794026
     13          6           0        1.747620   -2.461823    0.748172
     14          6           0        3.059595   -2.009736    0.708736
     15          6           0        3.314835   -0.637980    0.722128
     16          1           0       -1.082369    0.191907    2.869667
     17          1           0       -2.219194   -0.316216    0.504499
     18          1           0       -2.395855    2.156552   -0.860444
     19          1           0       -1.434533    4.012542    0.786968
     20          1           0       -2.348848    2.572252    2.872529
     21          1           0       -0.598008    2.833548    3.056225
     22          1           0        2.471415    1.334831    0.794485
     23          1           0       -0.327520   -1.915333    0.802255
     24          1           0        1.536144   -3.525933    0.731357
     25          1           0        3.881530   -2.716243    0.661029
     26          1           0        4.335475   -0.273582    0.683078
 ---------------------------------------------------------------------
                    Distance matrix (angstroms):
                    1          2          3          4          5
     1  C    0.000000
     2  C    1.559592   0.000000
     3  C    1.520259   2.410458   0.000000
     4  C    1.507717   2.161516   1.505396   0.000000
     5  C    2.168755   1.518323   2.400266   1.538026   0.000000
     6  C    2.444506   1.522933   2.294292   2.409734   1.498209
     7  C    2.505153   2.481934   1.512795   2.487480   2.477920
     8  C    2.682170   1.426157   3.781254   3.476310   2.651535
     9  N    3.742446   2.575570   4.909811   4.585256   3.713639
    10  C    1.482516   2.723090   2.668591   2.719834   3.546655
    11  C    2.500726   3.240863   3.686385   3.941432   4.448531
    12  C    2.503089   3.896758   3.350943   3.189792   4.357004
    13  C    3.787020   5.094012   4.655506   4.582456   5.697667
    14  C    4.291660   5.388000   5.306162   5.398241   6.296957
    15  C    3.786443   4.610016   4.907741   5.135649   5.767378
    16  H    2.239950   3.425085   1.084365   2.246293   3.423315
    17  H    2.347823   3.151864   2.307573   1.082714   2.346510
    18  H    3.140612   2.336793   3.436102   2.353807   1.082145
    19  H    3.457719   2.248132   3.346031   3.432785   2.242445
    20  H    3.423380   3.404304   2.179311   2.991102   2.980072
    21  H    2.995383   2.966083   2.181293   3.400816   3.390199
    22  H    2.716303   2.961518   3.841038   4.210714   4.380077
    23  H    2.710684   4.128518   3.239921   2.842643   4.199284
    24  H    4.650359   6.007393   5.379497   5.217365   6.440741
    25  H    5.376556   6.448817   6.365424   6.463009   7.370465
    26  H    4.651435   5.265893   5.768126   6.069470   6.552690
                    6          7          8          9         10
     6  C    0.000000
     7  C    1.512437   0.000000
     8  C    2.607833   3.739804   0.000000
     9  N    3.655153   4.821538   1.149421   0.000000
    10  C    3.859139   3.808140   3.327934   4.124930   0.000000
    11  C    4.472397   4.511214   3.340633   3.831998   1.391525
    12  C    4.938751   4.746273   4.566528   5.331260   1.400816
    13  C    6.229097   6.015117   5.537276   6.121702   2.430240
    14  C    6.624507   6.482271   5.544070   5.927263   2.809329
    15  C    5.867743   5.836703   4.573403   4.863675   2.424085
    16  H    3.344727   2.280065   4.739236   5.838077   2.901109
    17  H    3.431991   3.429542   4.355653   5.406028   3.176249
    18  H    2.297393   3.435998   3.068926   3.943743   4.399752
    19  H    1.084074   2.283923   2.851030   3.680111   4.810043
    20  H    2.171967   1.095087   4.676767   5.753754   4.748256
    21  H    2.179200   1.094282   3.987958   4.958513   4.048673
    22  H    4.123848   4.303053   2.795620   3.167490   2.149620
    23  H    4.975071   4.727368   5.002634   5.869937   2.154746
    24  H    7.086920   6.815913   6.511408   7.106859   3.408475
    25  H    7.700462   7.541988   6.520825   6.804871   3.894214
    26  H    6.515979   6.536066   5.002438   5.085084   3.401695
                   11         12         13         14         15
    11  C    0.000000
    12  C    2.401343   0.000000
    13  C    2.781590   1.394127   0.000000
    14  C    2.420756   2.411717   1.388241   0.000000
    15  C    1.397662   2.776552   2.404837   1.395364   0.000000
    16  H    3.937869   3.240113   4.421748   5.164563   4.963470
    17  H    4.522650   3.176698   4.516482   5.547552   5.547645
    18  H    5.281377   5.101405   6.409791   7.041464   6.551787
    19  H    5.254435   5.956252   7.214222   7.514728   6.647410
    20  H    5.555280   5.529368   6.829045   7.411334   6.856174
    21  H    4.457831   5.099621   6.234584   6.507394   5.727989
    22  H    1.083818   3.389165   3.865308   3.396975   2.146760
    23  H    3.385804   1.084277   2.146574   3.389720   3.860673
    24  H    3.866580   2.148483   1.085051   2.149481   3.391769
    25  H    3.404367   3.397033   2.150789   1.084899   2.155007
    26  H    2.152061   3.860932   3.389635   2.154706   1.084444
                   16         17         18         19         20
    16  H    0.000000
    17  H    2.672934   0.000000
    18  H    4.415745   2.829994   0.000000
    19  H    4.365651   4.408360   2.661354   0.000000
    20  H    2.696298   3.737329   3.756342   2.694434   0.000000
    21  H    2.692151   4.365841   4.362439   2.690600   1.779736
    22  H    4.271069   4.981150   5.206182   4.735675   5.392996
    23  H    3.047039   2.494847   4.860332   6.030375   5.339496
    24  H    5.025068   4.945332   7.091198   8.102878   7.540931
    25  H    6.162444   6.557702   8.091018   8.576301   8.466199
    26  H    5.860963   6.557240   7.321121   7.188508   7.587664
                   21         22         23         24         25
    21  H    0.000000
    22  H    4.096703   0.000000
    23  H    5.263594   4.289250   0.000000
    24  H    7.099481   4.950328   2.464204   0.000000
    25  H    7.523524   4.291555   4.286899   2.482213   0.000000
    26  H    6.294867   2.464575   4.945004   4.291430   2.484581
                   26
    26  H    0.000000
 Symmetry turned off by external request.
 Stoichiometry    C14H11N
 Framework group  C1[X(C14H11N)]
 Deg. of freedom    72
 Full point group                 C1      NOp   1
 Rotational constants (GHZ):      1.1451175      0.4927114      0.3959069
 Leave Link  202 at Sat Feb  1 11:52:57 2025, MaxMem=   134217728 cpu:         0.0
 (Enter /home/mkochman/programs/g09/l301.exe)
 Standard basis: STO-3G (5D, 7F)
 Ernie: Thresh=  0.10000D-02 Tol=  0.10000D-05 Strict=F.
    86 basis functions,   258 primitive gaussians,    86 cartesian basis functions
    51 alpha electrons       51 beta electrons
       nuclear repulsion energy       898.3608622518 Hartrees.
 IExCor=    0 DFT=F Ex=HF Corr=None ExCW=0 ScaHFX=  1.000000
 ScaDFX=  1.000000  1.000000  1.000000  1.000000 ScalE2=  1.000000  1.000000
 IRadAn=      0 IRanWt=     -1 IRanGd=            0 ICorTp=0 IEmpDi=  4
 NAtoms=   26 NActive=   26 NUniq=   26 SFac= 1.00D+00 NAtFMM=   60 NAOKFM=F Big=F
 Integral buffers will be    131072 words long.
 Raffenetti 1 integral format.
 Two-electron integral symmetry is turned off.
 Leave Link  301 at Sat Feb  1 11:52:57 2025, MaxMem=   134217728 cpu:         0.0
 (Enter /home/mkochman/programs/g09/l402.exe)
 External calculation of energy and first derivatives.
 Running external command "bash run_external.bash R"
         input file       "/home/mkochman/systems/Z_MRSF_fixed/C_opt_QC/cycle_05/Gau-1533939.EIn"
         output file      "/home/mkochman/systems/Z_MRSF_fixed/C_opt_QC/cycle_05/Gau-1533939.EOu"
         message file     "/home/mkochman/systems/Z_MRSF_fixed/C_opt_QC/cycle_05/Gau-1533939.EMs"
         fchk file        "/home/mkochman/systems/Z_MRSF_fixed/C_opt_QC/cycle_05/Gau-1533939.EFC"
         mat. el file     "/home/mkochman/systems/Z_MRSF_fixed/C_opt_QC/cycle_05/Gau-1533939.EUF"
 Recovered energy= -594.851579660     dipole=      0.000000000000      0.000000000000      0.000000000000
 Energy=    -594.851580     NIter=   0.
 Dipole moment=       0.000000       0.000000       0.000000
 Leave Link  402 at Sat Feb  1 11:58:13 2025, MaxMem=   134217728 cpu:         0.0
 (Enter /home/mkochman/programs/g09/l716.exe)
 Dipole        = 0.00000000D+00 0.00000000D+00 0.00000000D+00
 -------------------------------------------------------------------
 Center     Atomic                   Forces (Hartrees/Bohr)
 Number     Number              X              Y              Z
 -------------------------------------------------------------------
      1        6          -0.000341260    0.000257200    0.000387990
      2        6          -0.000064800    0.000119450   -0.000101890
      3        6           0.000489410   -0.000016480   -0.000221370
      4        6          -0.000066850   -0.000074880    0.000030120
      5        6           0.000034140    0.000031250   -0.000215620
      6        6           0.000075130   -0.000174250    0.000157170
      7        6           0.000009620    0.000108910    0.000006090
      8        6           0.000004590   -0.000085280   -0.000002530
      9        7          -0.000018430    0.000039160    0.000005310
     10        6          -0.000349240   -0.000222680   -0.000158390
     11        6           0.000818090    0.000206600    0.000036400
     12        6           0.000727890   -0.000515030   -0.000100580
     13        6          -0.001232490   -0.000089920    0.000006930
     14        6           0.000601560    0.000507080    0.000040400
     15        6          -0.000618450   -0.000004580    0.000051670
     16        1          -0.000028840    0.000009260    0.000017570
     17        1          -0.000078080    0.000041230    0.000036060
     18        1          -0.000003930   -0.000004990    0.000014250
     19        1          -0.000017910   -0.000008170   -0.000011800
     20        1           0.000057500   -0.000011580    0.000024150
     21        1           0.000036240   -0.000023150   -0.000004210
     22        1           0.000019310   -0.000053000   -0.000043030
     23        1          -0.000017340   -0.000199410   -0.000012440
     24        1           0.000051670    0.000020630   -0.000044980
     25        1          -0.000099590   -0.000019080    0.000034250
     26        1          -0.000005400    0.000172890    0.000121220
 -------------------------------------------------------------------
 Cartesian Forces:  Max     0.001232490 RMS     0.000257299
 Leave Link  716 at Sat Feb  1 11:58:13 2025, MaxMem=   134217728 cpu:         0.0
 (Enter /home/mkochman/programs/g09/l103.exe)

 GradGradGradGradGradGradGradGradGradGradGradGradGradGradGradGradGradGrad
 Berny optimization.
 Search for a local minimum.
 Step number  20 out of a maximum of   88
 All quantities printed in internal units (Hartrees-Bohrs-Radians)
 Update second derivatives using D2CorN and points    1    3    2    5    4
                                                          7    6    9    8   11

                                                         10   13   12   14   15

                                                         17   16   18   20
[truncated: 1,398,275 more chars]
