# Supplementary material for: Simulating the Energy Capture Process in Push–Pull Norbornadiene-Quadricyclane Photoswitches
Source: J Phys Chem Lett. 2025 Apr 23;16(17):4315–25. doi: 10.1021/acs.jpclett.5c00634 (PMC12051204; doi:10.1021/acs.jpclett.5c00634)
Supplement: Supplementary file 4 — jz5c00634_si_004.zip [file jz5c00634_si_004.zip › PES_scans/XMS-CASPT2/Compound_I/1_PES_scan/logfile_17]

    dorgali10                       

  * using 15 threads per process

  ===============================================================
    BAGEL - Freshly leavened quantum chemistry                   
  ===============================================================

  *** Geometry ***

  { "atom" : "C", "xyz" : [     -0.229703,      1.606768,      1.792775 ] },
  { "atom" : "C", "xyz" : [     -0.349565,      4.232843,      0.554428 ] },
  { "atom" : "C", "xyz" : [     -2.178844,      1.698636,      3.870580 ] },
  { "atom" : "C", "xyz" : [     -3.295394,      1.145210,      1.302918 ] },
  { "atom" : "C", "xyz" : [     -3.404898,      3.691789,      0.039455 ] },
  { "atom" : "C", "xyz" : [     -2.495091,      5.576653,      1.925743 ] },
  { "atom" : "C", "xyz" : [     -2.717090,      4.457765,      4.555749 ] },
  { "atom" : "C", "xyz" : [      1.370857,      5.395983,     -1.130308 ] },
  { "atom" : "N", "xyz" : [      2.763882,      6.365460,     -2.496365 ] },
  { "atom" : "C", "xyz" : [      1.813457,     -0.267728,      1.575551 ] },
  { "atom" : "C", "xyz" : [      4.308473,      0.501291,      1.179997 ] },
  { "atom" : "C", "xyz" : [      1.311032,     -2.864065,      1.809642 ] },
  { "atom" : "C", "xyz" : [      3.253262,     -4.630378,      1.673386 ] },
  { "atom" : "C", "xyz" : [      5.730090,     -3.840713,      1.282331 ] },
  { "atom" : "C", "xyz" : [      6.254636,     -1.270561,      1.031001 ] },
  { "atom" : "H", "xyz" : [     -2.158362,      0.230048,      5.298976 ] },
  { "atom" : "H", "xyz" : [     -4.085378,     -0.622780,      0.649925 ] },
  { "atom" : "H", "xyz" : [     -4.328896,      4.156187,     -1.724859 ] },
  { "atom" : "H", "xyz" : [     -2.757321,      7.577602,      1.571262 ] },
  { "atom" : "H", "xyz" : [     -4.609718,      4.699523,      5.353752 ] },
  { "atom" : "H", "xyz" : [     -1.323081,      5.244230,      5.863550 ] },
  { "atom" : "H", "xyz" : [      4.749699,      2.489749,      0.979763 ] },
  { "atom" : "H", "xyz" : [     -0.612006,     -3.510569,      2.090036 ] },
  { "atom" : "H", "xyz" : [      2.825174,     -6.626940,      1.861388 ] },
  { "atom" : "H", "xyz" : [      7.244476,     -5.217533,      1.165416 ] },
  { "atom" : "H", "xyz" : [      8.177980,     -0.635470,      0.716730 ] },

  Number of auxiliary basis functions:     1515

  Since a DF basis is specified, we compute 2- and 3-index integrals:
    o Being stored without compression. Storage requirement is 0.851 GB
       - 3-index ints prep                         0.03
       - 3-index ints                              0.27
       - 2-index ints                              0.01
       - computing inverse                         2.43
        elapsed time:        2.76 sec.


  Number of basis functions:      265
  Number of electrons      :      102


    * METHOD: MOLECULE                             2.78

       - 3-index ints prep                         0.03
       - 3-index ints                              0.33
       - 2-index ints                              0.01
       - computing inverse                         2.43

  Using the coefficient projected to the input geometry 


    * METHOD: LOAD_REF                             2.95

  ---------------------------
      CASSCF calculation     
  ---------------------------

    * nstate   :      5
    * nclosed  :     45
    * nact     :     12
    * nvirt    :    208
  === CASSCF iteration (/home/mkochman/bagel_basis_sets/cc-pvdz.json) ===

    * Using the second-order algorithm

      0  0      -590.95825268     1.69e-02    104.56
      0  1      -590.73843441     0.00e+00    104.56
      0  2      -590.72582060     0.00e+00    104.56
      0  3      -590.68530368     0.00e+00    104.56
      0  4      -590.66433312     0.00e+00    104.56

         res : 1.11e-01   lamb: 1.00e+00   eps : -2.23e-01   step: 1.93e-01    0.30
         res : 3.43e-02   lamb: 1.00e+00   eps : -2.25e-01   step: 1.87e-01    0.29
         res : 9.79e-03   lamb: 1.00e+00   eps : -2.26e-01   step: 1.88e-01    0.29
         res : 3.31e-03   lamb: 1.00e+00   eps : -2.26e-01   step: 1.88e-01    0.30
         res : 8.74e-04   lamb: 1.00e+00   eps : -2.26e-01   step: 1.89e-01    0.29
         res : 2.37e-04   lamb: 1.00e+00   eps : -2.26e-01   step: 1.89e-01    0.29
         res : 7.09e-05   lamb: 1.00e+00   eps : -2.26e-01   step: 1.89e-01    0.30
         res : 2.07e-05   lamb: 1.00e+00   eps : -2.26e-01   step: 1.89e-01    0.29
         res : 6.97e-06   lamb: 1.00e+00   eps : -2.26e-01   step: 1.89e-01    0.29

      1  0      -591.07712170     3.94e-04    106.32
      1  1      -590.85543550     0.00e+00    106.32
      1  2      -590.84312370     0.00e+00    106.32
      1  3      -590.79979305     0.00e+00    106.32
      1  4      -590.78053173     0.00e+00    106.32

         res : 1.08e-02   lamb: 1.00e+00   eps : -1.17e-03   step: 5.92e-02    0.29
         res : 5.81e-03   lamb: 1.00e+00   eps : -1.22e-03   step: 6.18e-02    0.29
         res : 1.82e-03   lamb: 1.00e+00   eps : -1.23e-03   step: 6.32e-02    0.29
         res : 9.39e-04   lamb: 1.00e+00   eps : -1.23e-03   step: 6.43e-02    0.29
         res : 4.97e-04   lamb: 1.00e+00   eps : -1.23e-03   step: 6.47e-02    0.29
         res : 2.44e-04   lamb: 1.00e+00   eps : -1.23e-03   step: 6.47e-02    0.29
         res : 1.17e-04   lamb: 1.00e+00   eps : -1.23e-03   step: 6.47e-02    0.30
         res : 7.69e-05   lamb: 1.00e+00   eps : -1.23e-03   step: 6.47e-02    0.29
         res : 5.18e-05   lamb: 1.00e+00   eps : -1.23e-03   step: 6.47e-02    0.29
         res : 2.77e-05   lamb: 1.00e+00   eps : -1.23e-03   step: 6.47e-02    0.29
         res : 1.34e-05   lamb: 1.00e+00   eps : -1.23e-03   step: 6.47e-02    0.29
         res : 5.57e-06   lamb: 1.00e+00   eps : -1.23e-03   step: 6.47e-02    0.29

      2  0      -591.07721076     2.84e-05    106.87
      2  1      -590.85609847     0.00e+00    106.87
      2  2      -590.84409707     0.00e+00    106.87
      2  3      -590.80011778     0.00e+00    106.87
      2  4      -590.78165370     0.00e+00    106.87

         res : 2.14e-03   lamb: 1.00e+00   eps : -9.84e-06   step: 6.25e-03    0.29
         res : 1.31e-03   lamb: 1.00e+00   eps : -1.19e-05   step: 8.50e-03    0.29
         res : 5.69e-04   lamb: 1.00e+00   eps : -1.28e-05   step: 1.00e-02    0.29
         res : 2.41e-04   lamb: 1.00e+00   eps : -1.30e-05   step: 1.03e-02    0.29
         res : 7.13e-05   lamb: 1.00e+00   eps : -1.30e-05   step: 1.03e-02    0.29
         res : 3.13e-05   lamb: 1.00e+00   eps : -1.30e-05   step: 1.03e-02    0.29
         res : 1.42e-05   lamb: 1.00e+00   eps : -1.30e-05   step: 1.03e-02    0.30
         res : 5.93e-06   lamb: 1.00e+00   eps : -1.30e-05   step: 1.03e-02    0.29
         res : 2.96e-06   lamb: 1.00e+00   eps : -1.30e-05   step: 1.03e-02    0.29
         res : 1.93e-06   lamb: 1.00e+00   eps : -1.30e-05   step: 1.03e-02    0.29
         res : 1.46e-06   lamb: 1.00e+00   eps : -1.30e-05   step: 1.03e-02    0.29
         res : 7.59e-07   lamb: 1.00e+00   eps : -1.30e-05   step: 1.03e-02    0.29

      3  0      -591.07720301     1.29e-05    101.73
      3  1      -590.85615701     0.00e+00    101.73
      3  2      -590.84417502     0.00e+00    101.73
      3  3      -590.79991270     0.00e+00    101.73
      3  4      -590.78178159     0.00e+00    101.73

         res : 1.29e-03   lamb: 1.00e+00   eps : -3.98e-06   step: 4.23e-03    0.30
         res : 9.83e-04   lamb: 1.00e+00   eps : -5.07e-06   step: 6.18e-03    0.30
         res : 3.16e-04   lamb: 1.00e+00   eps : -5.47e-06   step: 7.17e-03    0.29
         res : 1.42e-04   lamb: 1.00e+00   eps : -5.51e-06   step: 7.29e-03    0.29
         res : 3.99e-05   lamb: 1.00e+00   eps : -5.52e-06   step: 7.31e-03    0.29
         res : 1.57e-05   lamb: 1.00e+00   eps : -5.52e-06   step: 7.30e-03    0.29
         res : 7.17e-06   lamb: 1.00e+00   eps : -5.52e-06   step: 7.30e-03    0.29
         res : 2.96e-06   lamb: 1.00e+00   eps : -5.52e-06   step: 7.30e-03    0.30
         res : 1.27e-06   lamb: 1.00e+00   eps : -5.52e-06   step: 7.30e-03    0.29
         res : 7.05e-07   lamb: 1.00e+00   eps : -5.52e-06   step: 7.30e-03    0.29

      4  0      -591.07721325     9.37e-06    102.73
      4  1      -590.85621551     0.00e+00    102.73
      4  2      -590.84419559     0.00e+00    102.73
      4  3      -590.79977844     0.00e+00    102.73
      4  4      -590.78185086     0.00e+00    102.73

         res : 9.89e-04   lamb: 1.00e+00   eps : -2.34e-06   step: 3.23e-03    0.29
         res : 7.56e-04   lamb: 1.00e+00   eps : -3.00e-06   step: 4.79e-03    0.29
         res : 2.40e-04   lamb: 1.00e+00   eps : -3.23e-06   step: 5.56e-03    0.29
         res : 1.08e-04   lamb: 1.00e+00   eps : -3.26e-06   step: 5.65e-03    0.29
         res : 2.95e-05   lamb: 1.00e+00   eps : -3.26e-06   step: 5.66e-03    0.30
         res : 1.07e-05   lamb: 1.00e+00   eps : -3.26e-06   step: 5.66e-03    0.29
         res : 4.73e-06   lamb: 1.00e+00   eps : -3.26e-06   step: 5.66e-03    0.29
         res : 2.01e-06   lamb: 1.00e+00   eps : -3.26e-06   step: 5.66e-03    0.29
         res : 8.21e-07   lamb: 1.00e+00   eps : -3.26e-06   step: 5.66e-03    0.29
         res : 4.21e-07   lamb: 1.00e+00   eps : -3.26e-06   step: 5.66e-03    0.29

      5  0      -591.07722180     7.26e-06    102.80
      5  1      -590.85626350     0.00e+00    102.80
      5  2      -590.84420447     0.00e+00    102.80
      5  3      -590.79968180     0.00e+00    102.80
      5  4      -590.78189656     0.00e+00    102.80

         res : 7.77e-04   lamb: 1.00e+00   eps : -1.41e-06   step: 2.49e-03    0.29
         res : 5.89e-04   lamb: 1.00e+00   eps : -1.82e-06   step: 3.72e-03    0.29
         res : 1.89e-04   lamb: 1.00e+00   eps : -1.96e-06   step: 4.32e-03    0.30
         res : 8.42e-05   lamb: 1.00e+00   eps : -1.97e-06   step: 4.40e-03    0.29
         res : 2.26e-05   lamb: 1.00e+00   eps : -1.97e-06   step: 4.41e-03    0.29
         res : 7.99e-06   lamb: 1.00e+00   eps : -1.97e-06   step: 4.40e-03    0.29
         res : 3.39e-06   lamb: 1.00e+00   eps : -1.97e-06   step: 4.40e-03    0.29
         res : 1.44e-06   lamb: 1.00e+00   eps : -1.97e-06   step: 4.40e-03    0.29
         res : 6.27e-07   lamb: 1.00e+00   eps : -1.97e-06   step: 4.40e-03    0.29
         res : 2.98e-07   lamb: 1.00e+00   eps : -1.97e-06   step: 4.40e-03    0.29

      6  0      -591.07722786     5.65e-06    102.81
      6  1      -590.85630148     0.00e+00    102.81
      6  2      -590.84420975     0.00e+00    102.81
      6  3      -590.79960889     0.00e+00    102.81
      6  4      -590.78192894     0.00e+00    102.81

         res : 6.07e-04   lamb: 1.00e+00   eps : -8.53e-07   step: 1.92e-03    0.29
         res : 4.59e-04   lamb: 1.00e+00   eps : -1.10e-06   step: 2.88e-03    0.29
         res : 1.48e-04   lamb: 1.00e+00   eps : -1.18e-06   step: 3.35e-03    0.30
         res : 6.55e-05   lamb: 1.00e+00   eps : -1.19e-06   step: 3.41e-03    0.29
         res : 1.74e-05   lamb: 1.00e+00   eps : -1.19e-06   step: 3.42e-03    0.29
         res : 6.07e-06   lamb: 1.00e+00   eps : -1.19e-06   step: 3.42e-03    0.29
         res : 2.49e-06   lamb: 1.00e+00   eps : -1.19e-06   step: 3.42e-03    0.29
         res : 1.05e-06   lamb: 1.00e+00   eps : -1.19e-06   step: 3.42e-03    0.29
         res : 4.76e-07   lamb: 1.00e+00   eps : -1.19e-06   step: 3.42e-03    0.29
         res : 2.17e-07   lamb: 1.00e+00   eps : -1.19e-06   step: 3.42e-03    0.29

      7  0      -591.07723216     4.39e-06    104.21
      7  1      -590.85633127     0.00e+00    104.21
      7  2      -590.84421328     0.00e+00    104.21
      7  3      -590.79955287     0.00e+00    104.21
      7  4      -590.78195263     0.00e+00    104.21

         res : 4.72e-04   lamb: 1.00e+00   eps : -5.12e-07   step: 1.48e-03    0.29
         res : 3.56e-04   lamb: 1.00e+00   eps : -6.61e-07   step: 2.23e-03    0.29
         res : 1.15e-04   lamb: 1.00e+00   eps : -7.12e-07   step: 2.60e-03    0.29
         res : 5.08e-05   lamb: 1.00e+00   eps : -7.17e-07   step: 2.64e-03    0.29
         res : 1.34e-05   lamb: 1.00e+00   eps : -7.18e-07   step: 2.65e-03    0.29
         res : 4.63e-06   lamb: 1.00e+00   eps : -7.18e-07   step: 2.65e-03    0.30
         res : 1.86e-06   lamb: 1.00e+00   eps : -7.18e-07   step: 2.65e-03    0.30
         res : 7.77e-07   lamb: 1.00e+00   eps : -7.18e-07   step: 2.65e-03    0.29
         res : 3.60e-07   lamb: 1.00e+00   eps : -7.18e-07   step: 2.65e-03    0.29
         res : 1.61e-07   lamb: 1.00e+00   eps : -7.18e-07   step: 2.65e-03    0.29

      8  0      -591.07723528     3.40e-06    102.80
      8  1      -590.85635453     0.00e+00    102.80
      8  2      -590.84421574     0.00e+00    102.80
      8  3      -590.79950961     0.00e+00    102.80
      8  4      -590.78197024     0.00e+00    102.80

         res : 3.66e-04   lamb: 1.00e+00   eps : -3.06e-07   step: 1.14e-03    0.29
         res : 2.76e-04   lamb: 1.00e+00   eps : -3.95e-07   step: 1.72e-03    0.29
         res : 8.96e-05   lamb: 1.00e+00   eps : -4.26e-07   step: 2.01e-03    0.30
         res : 3.92e-05   lamb: 1.00e+00   eps : -4.29e-07   step: 2.04e-03    0.29
         res : 1.03e-05   lamb: 1.00e+00   eps : -4.30e-07   step: 2.05e-03    0.29
         res : 3.55e-06   lamb: 1.00e+00   eps : -4.30e-07   step: 2.05e-03    0.29
         res : 1.40e-06   lamb: 1.00e+00   eps : -4.30e-07   step: 2.05e-03    0.29
         res : 5.80e-07   lamb: 1.00e+00   eps : -4.30e-07   step: 2.05e-03    0.29
         res : 2.74e-07   lamb: 1.00e+00   eps : -4.30e-07   step: 2.05e-03    0.29
         res : 1.22e-07   lamb: 1.00e+00   eps : -4.30e-07   step: 2.05e-03    0.29

      9  0      -591.07723757     2.63e-06    102.11
      9  1      -590.85637262     0.00e+00    102.11
      9  2      -590.84421750     0.00e+00    102.11
      9  3      -590.79947618     0.00e+00    102.11
      9  4      -590.78198344     0.00e+00    102.11

         res : 2.83e-04   lamb: 1.00e+00   eps : -1.82e-07   step: 8.79e-04    0.29
         res : 2.13e-04   lamb: 1.00e+00   eps : -2.36e-07   step: 1.33e-03    0.29
         res : 6.93e-05   lamb: 1.00e+00   eps : -2.54e-07   step: 1.55e-03    0.30
         res : 3.03e-05   lamb: 1.00e+00   eps : -2.56e-07   step: 1.58e-03    0.29
         res : 7.90e-06   lamb: 1.00e+00   eps : -2.56e-07   step: 1.58e-03    0.29
         res : 2.72e-06   lamb: 1.00e+00   eps : -2.56e-07   step: 1.58e-03    0.29
         res : 1.06e-06   lamb: 1.00e+00   eps : -2.56e-07   step: 1.58e-03    0.29
         res : 4.36e-07   lamb: 1.00e+00   eps : -2.56e-07   step: 1.58e-03    0.29
         res : 2.08e-07   lamb: 1.00e+00   eps : -2.56e-07   step: 1.58e-03    0.29
         res : 9.23e-08   lamb: 1.00e+00   eps : -2.56e-07   step: 1.58e-03    0.30

     10  0      -591.07723926     2.03e-06    101.07
     10  1      -590.85638665     0.00e+00    101.07
     10  2      -590.84421877     0.00e+00    101.07
     10  3      -590.79945038     0.00e+00    101.07
     10  4      -590.78199338     0.00e+00    101.07

         res : 2.18e-04   lamb: 1.00e+00   eps : -1.08e-07   step: 6.76e-04    0.29
         res : 1.65e-04   lamb: 1.00e+00   eps : -1.40e-07   step: 1.02e-03    0.29
         res : 5.35e-05   lamb: 1.00e+00   eps : -1.51e-07   step: 1.19e-03    0.29
         res : 2.33e-05   lamb: 1.00e+00   eps : -1.52e-07   step: 1.21e-03    0.29
         res : 6.07e-06   lamb: 1.00e+00   eps : -1.52e-07   step: 1.22e-03    0.29
         res : 2.08e-06   lamb: 1.00e+00   eps : -1.52e-07   step: 1.22e-03    0.30
         res : 8.04e-07   lamb: 1.00e+00   eps : -1.52e-07   step: 1.22e-03    0.29
         res : 3.30e-07   lamb: 1.00e+00   eps : -1.52e-07   step: 1.22e-03    0.29
         res : 1.59e-07   lamb: 1.00e+00   eps : -1.52e-07   step: 1.22e-03    0.29
         res : 7.03e-08   lamb: 1.00e+00   eps : -1.52e-07   step: 1.22e-03    0.29

     11  0      -591.07724053     1.56e-06    105.06
     11  1      -590.85639749     0.00e+00    105.06
     11  2      -590.84421970     0.00e+00    105.06
     11  3      -590.79943048     0.00e+00    105.06
     11  4      -590.78200091     0.00e+00    105.06

         res : 1.68e-04   lamb: 1.00e+00   eps : -6.41e-08   step: 5.20e-04    0.29
         res : 1.27e-04   lamb: 1.00e+00   eps : -8.29e-08   step: 7.86e-04    0.29
         res : 4.12e-05   lamb: 1.00e+00   eps : -8.93e-08   step: 9.17e-04    0.30
         res : 1.79e-05   lamb: 1.00e+00   eps : -8.99e-08   step: 9.34e-04    0.29
         res : 4.66e-06   lamb: 1.00e+00   eps : -9.00e-08   step: 9.36e-04    0.29
         res : 1.60e-06   lamb: 1.00e+00   eps : -9.00e-08   step: 9.36e-04    0.29
         res : 6.13e-07   lamb: 1.00e+00   eps : -9.00e-08   step: 9.36e-04    0.29
         res : 2.51e-07   lamb: 1.00e+00   eps : -9.00e-08   step: 9.36e-04    0.29
         res : 1.22e-07   lamb: 1.00e+00   eps : -9.00e-08   step: 9.36e-04    0.30
         res : 5.38e-08   lamb: 1.00e+00   eps : -9.00e-08   step: 9.36e-04    0.29

     12  0      -591.07724149     1.20e-06    104.40
     12  1      -590.85640586     0.00e+00    104.40
     12  2      -590.84422039     0.00e+00    104.40
     12  3      -590.79941516     0.00e+00    104.40
     12  4      -590.78200662     0.00e+00    104.40

         res : 1.29e-04   lamb: 1.00e+00   eps : -3.79e-08   step: 3.99e-04    0.30
         res : 9.75e-05   lamb: 1.00e+00   eps : -4.90e-08   step: 6.04e-04    0.29
         res : 3.17e-05   lamb: 1.00e+00   eps : -5.28e-08   step: 7.05e-04    0.29
         res : 1.38e-05   lamb: 1.00e+00   eps : -5.32e-08   step: 7.18e-04    0.29
         res : 3.57e-06   lamb: 1.00e+00   eps : -5.32e-08   step: 7.20e-04    0.29
         res : 1.23e-06   lamb: 1.00e+00   eps : -5.32e-08   step: 7.19e-04    0.29
         res : 4.68e-07   lamb: 1.00e+00   eps : -5.32e-08   step: 7.19e-04    0.29
         res : 1.91e-07   lamb: 1.00e+00   eps : -5.32e-08   step: 7.19e-04    0.29
         res : 9.29e-08   lamb: 1.00e+00   eps : -5.32e-08   step: 7.19e-04    0.29
         res : 4.11e-08   lamb: 1.00e+00   eps : -5.32e-08   step: 7.19e-04    0.29

     13  0      -591.07724221     9.22e-07    103.81
     13  1      -590.85641231     0.00e+00    103.81
     13  2      -590.84422090     0.00e+00    103.81
     13  3      -590.79940337     0.00e+00    103.81
     13  4      -590.78201096     0.00e+00    103.81

         res : 9.92e-05   lamb: 1.00e+00   eps : -2.24e-08   step: 3.06e-04    0.29
         res : 7.49e-05   lamb: 1.00e+00   eps : -2.89e-08   step: 4.64e-04    0.30
         res : 2.44e-05   lamb: 1.00e+00   eps : -3.11e-08   step: 5.41e-04    0.29
         res : 1.06e-05   lamb: 1.00e+00   eps : -3.14e-08   step: 5.51e-04    0.29
         res : 2.74e-06   lamb: 1.00e+00   eps : -3.14e-08   step: 5.53e-04    0.30
         res : 9.39e-07   lamb: 1.00e+00   eps : -3.14e-08   step: 5.53e-04    0.29
         res : 3.57e-07   lamb: 1.00e+00   eps : -3.14e-08   step: 5.52e-04    0.29
         res : 1.46e-07   lamb: 1.00e+00   eps : -3.14e-08   step: 5.53e-04    0.30
         res : 7.11e-08   lamb: 1.00e+00   eps : -3.14e-08   step: 5.53e-04    0.29
         res : 3.15e-08   lamb: 1.00e+00   eps : -3.14e-08   step: 5.53e-04    0.29

     14  0      -591.07724275     7.08e-07    105.22
     14  1      -590.85641726     0.00e+00    105.22
     14  2      -590.84422129     0.00e+00    105.22
     14  3      -590.79939432     0.00e+00    105.22
     14  4      -590.78201427     0.00e+00    105.22

         res : 7.62e-05   lamb: 1.00e+00   eps : -1.32e-08   step: 2.35e-04    0.30
         res : 5.75e-05   lamb: 1.00e+00   eps : -1.70e-08   step: 3.56e-04    0.29
         res : 1.87e-05   lamb: 1.00e+00   eps : -1.84e-08   step: 4.15e-04    0.29
         res : 8.10e-06   lamb: 1.00e+00   eps : -1.85e-08   step: 4.23e-04    0.29
         res : 2.10e-06   lamb: 1.00e+00   eps : -1.85e-08   step: 4.24e-04    0.29
         res : 7.20e-07   lamb: 1.00e+00   eps : -1.85e-08   step: 4.24e-04    0.29
         res : 2.73e-07   lamb: 1.00e+00   eps : -1.85e-08   step: 4.24e-04    0.29
         res : 1.11e-07   lamb: 1.00e+00   eps : -1.85e-08   step: 4.24e-04    0.29
         res : 5.44e-08   lamb: 1.00e+00   eps : -1.85e-08   step: 4.24e-04    0.29
         res : 2.41e-08   lamb: 1.00e+00   eps : -1.85e-08   step: 4.24e-04    0.29

     15  0      -591.07724316     5.43e-07    102.09
     15  1      -590.85642107     0.00e+00    102.09
     15  2      -590.84422158     0.00e+00    102.09
     15  3      -590.79938736     0.00e+00    102.09
     15  4      -590.78201679     0.00e+00    102.09

         res : 5.84e-05   lamb: 1.00e+00   eps : -7.76e-09   step: 1.80e-04    0.30
         res : 4.41e-05   lamb: 1.00e+00   eps : -1.00e-08   step: 2.73e-04    0.29
         res : 1.44e-05   lamb: 1.00e+00   eps : -1.08e-08   step: 3.19e-04    0.29
         res : 6.21e-06   lamb: 1.00e+00   eps : -1.09e-08   step: 3.25e-04    0.30
         res : 1.61e-06   lamb: 1.00e+00   eps : -1.09e-08   step: 3.25e-04    0.29
         res : 5.52e-07   lamb: 1.00e+00   eps : -1.09e-08   step: 3.25e-04    0.29
         res : 2.09e-07   lamb: 1.00e+00   eps : -1.09e-08   step: 3.25e-04    0.29
         res : 8.50e-08   lamb: 1.00e+00   eps : -1.09e-08   step: 3.25e-04    0.29
         res : 4.17e-08   lamb: 1.00e+00   eps : -1.09e-08   step: 3.25e-04    0.29
         res : 1.85e-08   lamb: 1.00e+00   eps : -1.09e-08   step: 3.25e-04    0.29

     16  0      -591.07724348     4.17e-07    100.59
     16  1      -590.85642400     0.00e+00    100.59
     16  2      -590.84422180     0.00e+00    100.59
     16  3      -590.79938203     0.00e+00    100.59
     16  4      -590.78201871     0.00e+00    100.59

         res : 4.48e-05   lamb: 1.00e+00   eps : -4.56e-09   step: 1.38e-04    0.29
         res : 3.39e-05   lamb: 1.00e+00   eps : -5.90e-09   step: 2.09e-04    0.30
         res : 1.10e-05   lamb: 1.00e+00   eps : -6.36e-09   step: 2.44e-04    0.29
         res : 4.76e-06   lamb: 1.00e+00   eps : -6.40e-09   step: 2.49e-04    0.29
         res : 1.23e-06   lamb: 1.00e+00   eps : -6.41e-09   step: 2.50e-04    0.29
         res : 4.23e-07   lamb: 1.00e+00   eps : -6.41e-09   step: 2.49e-04    0.30
         res : 1.60e-07   lamb: 1.00e+00   eps : -6.41e-09   step: 2.49e-04    0.29
         res : 6.50e-08   lamb: 1.00e+00   eps : -6.41e-09   step: 2.50e-04    0.29
         res : 3.19e-08   lamb: 1.00e+00   eps : -6.41e-09   step: 2.50e-04    0.30
         res : 1.41e-08   lamb: 1.00e+00   eps : -6.41e-09   step: 2.49e-04    0.29

     17  0      -591.07724372     3.20e-07    100.84
     17  1      -590.85642624     0.00e+00    100.84
     17  2      -590.84422196     0.00e+00    100.84
     17  3      -590.79937793     0.00e+00    100.84
     17  4      -590.78202018     0.00e+00    100.84

         res : 3.44e-05   lamb: 1.00e+00   eps : -2.68e-09   step: 1.06e-04    0.29
         res : 2.60e-05   lamb: 1.00e+00   eps : -3.47e-09   step: 1.60e-04    0.29
         res : 8.45e-06   lamb: 1.00e+00   eps : -3.74e-09   step: 1.87e-04    0.30
         res : 3.65e-06   lamb: 1.00e+00   eps : -3.76e-09   step: 1.91e-04    0.29
         res : 9.45e-07   lamb: 1.00e+00   eps : -3.77e-09   step: 1.91e-04    0.29
         res : 3.24e-07   lamb: 1.00e+00   eps : -3.77e-09   step: 1.91e-04    0.29
         res : 1.23e-07   lamb: 1.00e+00   eps : -3.77e-09   step: 1.91e-04    0.29
         res : 4.97e-08   lamb: 1.00e+00   eps : -3.77e-09   step: 1.91e-04    0.29
         res : 2.44e-08   lamb: 1.00e+00   eps : -3.77e-09   step: 1.91e-04    0.29
         res : 1.08e-08   lamb: 1.00e+00   eps : -3.77e-09   step: 1.91e-04    0.29

     18  0      -591.07724390     2.45e-07    101.79
     18  1      -590.85642796     0.00e+00    101.79
     18  2      -590.84422209     0.00e+00    101.79
     18  3      -590.79937479     0.00e+00    101.79
     18  4      -590.78202131     0.00e+00    101.79

         res : 2.63e-05   lamb: 1.00e+00   eps : -1.58e-09   step: 8.12e-05    0.29
         res : 1.99e-05   lamb: 1.00e+00   eps : -2.04e-09   step: 1.23e-04    0.29
         res : 6.48e-06   lamb: 1.00e+00   eps : -2.20e-09   step: 1.44e-04    0.29
         res : 2.80e-06   lamb: 1.00e+00   eps : -2.21e-09   step: 1.46e-04    0.29
         res : 7.24e-07   lamb: 1.00e+00   eps : -2.21e-09   step: 1.47e-04    0.29
         res : 2.48e-07   lamb: 1.00e+00   eps : -2.21e-09   step: 1.47e-04    0.29
         res : 9.38e-08   lamb: 1.00e+00   eps : -2.21e-09   step: 1.47e-04    0.29
         res : 3.81e-08   lamb: 1.00e+00   eps : -2.21e-09   step: 1.47e-04    0.29
         res : 1.87e-08   lamb: 1.00e+00   eps : -2.21e-09   step: 1.47e-04    0.29
         res : 8.29e-09   lamb: 1.00e+00   eps : -2.21e-09   step: 1.47e-04    0.29

     19  0      -591.07724404     1.88e-07    101.48
     19  1      -590.85642929     0.00e+00    101.48
     19  2      -590.84422219     0.00e+00    101.48
     19  3      -590.79937239     0.00e+00    101.48
     19  4      -590.78202217     0.00e+00    101.48

         res : 2.02e-05   lamb: 1.00e+00   eps : -9.26e-10   step: 6.22e-05    0.29
         res : 1.53e-05   lamb: 1.00e+00   eps : -1.20e-09   step: 9.43e-05    0.30
         res : 4.97e-06   lamb: 1.00e+00   eps : -1.29e-09   step: 1.10e-04    0.29
         res : 2.15e-06   lamb: 1.00e+00   eps : -1.30e-09   step: 1.12e-04    0.29
         res : 5.55e-07   lamb: 1.00e+00   eps : -1.30e-09   step: 1.12e-04    0.29
         res : 1.90e-07   lamb: 1.00e+00   eps : -1.30e-09   step: 1.12e-04    0.29
         res : 7.18e-08   lamb: 1.00e+00   eps : -1.30e-09   step: 1.12e-04    0.29
         res : 2.91e-08   lamb: 1.00e+00   eps : -1.30e-09   step: 1.12e-04    0.29
         res : 1.43e-08   lamb: 1.00e+00   eps : -1.30e-09   step: 1.12e-04    0.30
         res : 6.36e-09   lamb: 1.00e+00   eps : -1.30e-09   step: 1.12e-04    0.29

     20  0      -591.07724415     1.44e-07    104.58
     20  1      -590.85643030     0.00e+00    104.58
     20  2      -590.84422226     0.00e+00    104.58
     20  3      -590.79937054     0.00e+00    104.58
     20  4      -590.78202282     0.00e+00    104.58

         res : 1.55e-05   lamb: 1.00e+00   eps : -5.44e-10   step: 4.77e-05    0.29
         res : 1.17e-05   lamb: 1.00e+00   eps : -7.03e-10   step: 7.22e-05    0.29
         res : 3.81e-06   lamb: 1.00e+00   eps : -7.58e-10   step: 8.44e-05    0.30
         res : 1.64e-06   lamb: 1.00e+00   eps : -7.63e-10   step: 8.59e-05    0.29
         res : 4.25e-07   lamb: 1.00e+00   eps : -7.64e-10   step: 8.61e-05    0.29
         res : 1.46e-07   lamb: 1.00e+00   eps : -7.64e-10   step: 8.61e-05    0.29
         res : 5.50e-08   lamb: 1.00e+00   eps : -7.64e-10   step: 8.61e-05    0.30
         res : 2.23e-08   lamb: 1.00e+00   eps : -7.64e-10   step: 8.61e-05    0.29
         res : 1.10e-08   lamb: 1.00e+00   eps : -7.64e-10   step: 8.61e-05    0.29
         res : 4.88e-09   lamb: 1.00e+00   eps : -7.64e-10   step: 8.61e-05    0.29

     21  0      -591.07724423     1.10e-07    102.84
     21  1      -590.85643107     0.00e+00    102.84
     21  2      -590.84422232     0.00e+00    102.84
     21  3      -590.79936913     0.00e+00    102.84
     21  4      -590.78202333     0.00e+00    102.84

         res : 1.19e-05   lamb: 1.00e+00   eps : -3.19e-10   step: 3.65e-05    0.29
         res : 8.96e-06   lamb: 1.00e+00   eps : -4.13e-10   step: 5.53e-05    0.29
         res : 2.92e-06   lamb: 1.00e+00   eps : -4.45e-10   step: 6.46e-05    0.29
         res : 1.26e-06   lamb: 1.00e+00   eps : -4.48e-10   step: 6.58e-05    0.30
         res : 3.26e-07   lamb: 1.00e+00   eps : -4.48e-10   step: 6.60e-05    0.29
         res : 1.12e-07   lamb: 1.00e+00   eps : -4.48e-10   step: 6.60e-05    0.29
         res : 4.21e-08   lamb: 1.00e+00   eps : -4.48e-10   step: 6.60e-05    0.29
         res : 1.71e-08   lamb: 1.00e+00   eps : -4.48e-10   step: 6.60e-05    0.29
         res : 8.40e-09   lamb: 1.00e+00   eps : -4.48e-10   step: 6.60e-05    0.29
         res : 3.71e-09   lamb: 1.00e+00   eps : -4.48e-10   step: 6.60e-05    0.29

     22  0      -591.07724429     8.45e-08    101.19
     22  1      -590.85643167     0.00e+00    101.19
     22  2      -590.84422236     0.00e+00    101.19
     22  3      -590.79936804     0.00e+00    101.19
     22  4      -590.78202371     0.00e+00    101.19

         res : 9.08e-06   lamb: 1.00e+00   eps : -1.87e-10   step: 2.80e-05    0.29
         res : 6.87e-06   lamb: 1.00e+00   eps : -2.42e-10   step: 4.24e-05    0.29
         res : 2.24e-06   lamb: 1.00e+00   eps : -2.61e-10   step: 4.95e-05    0.30
         res : 9.65e-07   lamb: 1.00e+00   eps : -2.63e-10   step: 5.04e-05    0.29
         res : 2.50e-07   lamb: 1.00e+00   eps : -2.63e-10   step: 5.06e-05    0.29
         res : 8.56e-08   lamb: 1.00e+00   eps : -2.63e-10   step: 5.06e-05    0.29
         res : 3.23e-08   lamb: 1.00e+00   eps : -2.63e-10   step: 5.06e-05    0.29
         res : 1.31e-08   lamb: 1.00e+00   eps : -2.63e-10   step: 5.06e-05    0.29
         res : 6.44e-09   lamb: 1.00e+00   eps : -2.63e-10   step: 5.06e-05    0.29
         res : 2.85e-09   lamb: 1.00e+00   eps : -2.63e-10   step: 5.06e-05    0.29

     23  0      -591.07724434     6.48e-08    102.19
     23  1      -590.85643212     0.00e+00    102.19
     23  2      -590.84422239     0.00e+00    102.19
     23  3      -590.79936721     0.00e+00    102.19
     23  4      -590.78202401     0.00e+00    102.19

         res : 6.96e-06   lamb: 1.00e+00   eps : -1.10e-10   step: 2.14e-05    0.29
         res : 5.26e-06   lamb: 1.00e+00   eps : -1.42e-10   step: 3.25e-05    0.29
         res : 1.71e-06   lamb: 1.00e+00   eps : -1.53e-10   step: 3.80e-05    0.29
         res : 7.39e-07   lamb: 1.00e+00   eps : -1.54e-10   step: 3.86e-05    0.29
         res : 1.91e-07   lamb: 1.00e+00   eps : -1.55e-10   step: 3.88e-05    0.29
         res : 6.56e-08   lamb: 1.00e+00   eps : -1.55e-10   step: 3.87e-05    0.29
         res : 2.47e-08   lamb: 1.00e+00   eps : -1.55e-10   step: 3.87e-05    0.29
         res : 1.00e-08   lamb: 1.00e+00   eps : -1.55e-10   step: 3.87e-05    0.29
         res : 4.94e-09   lamb: 1.00e+00   eps : -1.55e-10   step: 3.87e-05    0.29

     24  0      -591.07724438     4.96e-08    101.43
     24  1      -590.85643247     0.00e+00    101.43
     24  2      -590.84422242     0.00e+00    101.43
     24  3      -590.79936658     0.00e+00    101.43
     24  4      -590.78202423     0.00e+00    101.43

         res : 5.33e-06   lamb: 1.00e+00   eps : -6.46e-11   step: 1.64e-05    0.29
         res : 4.03e-06   lamb: 1.00e+00   eps : -8.35e-11   step: 2.49e-05    0.29
         res : 1.31e-06   lamb: 1.00e+00   eps : -9.00e-11   step: 2.91e-05    0.29
         res : 5.66e-07   lamb: 1.00e+00   eps : -9.06e-11   step: 2.96e-05    0.30
         res : 1.46e-07   lamb: 1.00e+00   eps : -9.07e-11   step: 2.97e-05    0.29
         res : 5.02e-08   lamb: 1.00e+00   eps : -9.07e-11   step: 2.97e-05    0.29
         res : 1.89e-08   lamb: 1.00e+00   eps : -9.07e-11   step: 2.97e-05    0.29
         res : 7.69e-09   lamb: 1.00e+00   eps : -9.07e-11   step: 2.97e-05    0.29
         res : 3.80e-09   lamb: 1.00e+00   eps : -9.07e-11   step: 2.97e-05    0.29

     25  0      -591.07724441     3.80e-08     99.36
     25  1      -590.85643274     0.00e+00     99.36
     25  2      -590.84422244     0.00e+00     99.36
     25  3      -590.79936609     0.00e+00     99.36
     25  4      -590.78202441     0.00e+00     99.36

         res : 4.09e-06   lamb: 1.00e+00   eps : -3.79e-11   step: 1.26e-05    0.29
         res : 3.09e-06   lamb: 1.00e+00   eps : -4.90e-11   step: 1.91e-05    0.29
         res : 1.01e-06   lamb: 1.00e+00   eps : -5.28e-11   step: 2.23e-05    0.30
         res : 4.34e-07   lamb: 1.00e+00   eps : -5.32e-11   step: 2.27e-05    0.29
         res : 1.12e-07   lamb: 1.00e+00   eps : -5.32e-11   step: 2.27e-05    0.29
         res : 3.85e-08   lamb: 1.00e+00   eps : -5.32e-11   step: 2.27e-05    0.29
         res : 1.45e-08   lamb: 1.00e+00   eps : -5.32e-11   step: 2.27e-05    0.29
         res : 5.88e-09   lamb: 1.00e+00   eps : -5.32e-11   step: 2.27e-05    0.29
         res : 2.90e-09   lamb: 1.00e+00   eps : -5.32e-11   step: 2.27e-05    0.29

     26  0      -591.07724443     2.91e-08     99.15
     26  1      -590.85643294     0.00e+00     99.15
     26  2      -590.84422245     0.00e+00     99.15
     26  3      -590.79936572     0.00e+00     99.15
     26  4      -590.78202454     0.00e+00     99.15

         res : 3.13e-06   lamb: 1.00e+00   eps : -2.23e-11   step: 9.64e-06    0.29
         res : 2.37e-06   lamb: 1.00e+00   eps : -2.88e-11   step: 1.46e-05    0.29
         res : 7.70e-07   lamb: 1.00e+00   eps : -3.10e-11   step: 1.71e-05    0.29
         res : 3.32e-07   lamb: 1.00e+00   eps : -3.12e-11   step: 1.74e-05    0.29
         res : 8.59e-08   lamb: 1.00e+00   eps : -3.13e-11   step: 1.74e-05    0.29
         res : 2.95e-08   lamb: 1.00e+00   eps : -3.13e-11   step: 1.74e-05    0.29
         res : 1.11e-08   lamb: 1.00e+00   eps : -3.13e-11   step: 1.74e-05    0.29
         res : 4.50e-09   lamb: 1.00e+00   eps : -3.13e-11   step: 1.74e-05    0.29

     27  0      -591.07724444     2.23e-08     99.49
     27  1      -590.85643310     0.00e+00     99.49
     27  2      -590.84422246     0.00e+00     99.49
     27  3      -590.79936543     0.00e+00     99.49
     27  4      -590.78202464     0.00e+00     99.49

         res : 2.40e-06   lamb: 1.00e+00   eps : -1.31e-11   step: 7.38e-06    0.30
         res : 1.81e-06   lamb: 1.00e+00   eps : -1.69e-11   step: 1.12e-05    0.29
         res : 5.90e-07   lamb: 1.00e+00   eps : -1.82e-11   step: 1.31e-05    0.29
         res : 2.55e-07   lamb: 1.00e+00   eps : -1.83e-11   step: 1.33e-05    0.29
         res : 6.58e-08   lamb: 1.00e+00   eps : -1.83e-11   step: 1.33e-05    0.29
         res : 2.25e-08   lamb: 1.00e+00   eps : -1.83e-11   step: 1.33e-05    0.29
         res : 8.49e-09   lamb: 1.00e+00   eps : -1.83e-11   step: 1.33e-05    0.29
         res : 3.45e-09   lamb: 1.00e+00   eps : -1.83e-11   step: 1.33e-05    0.30

     28  0      -591.07724446     1.71e-08    100.27
     28  1      -590.85643322     0.00e+00    100.27
     28  2      -590.84422247     0.00e+00    100.27
     28  3      -590.79936521     0.00e+00    100.27
     28  4      -590.78202472     0.00e+00    100.27

         res : 1.84e-06   lamb: 1.00e+00   eps : -7.66e-12   step: 5.66e-06    0.29
         res : 1.39e-06   lamb: 1.00e+00   eps : -9.91e-12   step: 8.58e-06    0.29
         res : 4.52e-07   lamb: 1.00e+00   eps : -1.07e-11   step: 1.00e-05    0.29
         res : 1.95e-07   lamb: 1.00e+00   eps : -1.08e-11   step: 1.02e-05    0.29
         res : 5.04e-08   lamb: 1.00e+00   eps : -1.08e-11   step: 1.02e-05    0.29
         res : 1.73e-08   lamb: 1.00e+00   eps : -1.08e-11   step: 1.02e-05    0.29
         res : 6.51e-09   lamb: 1.00e+00   eps : -1.08e-11   step: 1.02e-05    0.29
         res : 2.64e-09   lamb: 1.00e+00   eps : -1.08e-11   step: 1.02e-05    0.29

     29  0      -591.07724447     1.31e-08    100.43
     29  1      -590.85643331     0.00e+00    100.43
     29  2      -590.84422248     0.00e+00    100.43
     29  3      -590.79936504     0.00e+00    100.43
     29  4      -590.78202478     0.00e+00    100.43

         res : 1.41e-06   lamb: 1.00e+00   eps : -4.50e-12   step: 4.33e-06    0.29
         res : 1.06e-06   lamb: 1.00e+00   eps : -5.82e-12   step: 6.57e-06    0.30
         res : 3.46e-07   lamb: 1.00e+00   eps : -6.27e-12   step: 7.68e-06    0.29
         res : 1.50e-07   lamb: 1.00e+00   eps : -6.31e-12   step: 7.81e-06    0.29
         res : 3.86e-08   lamb: 1.00e+00   eps : -6.32e-12   step: 7.84e-06    0.30
         res : 1.32e-08   lamb: 1.00e+00   eps : -6.32e-12   step: 7.83e-06    0.29
         res : 4.99e-09   lamb: 1.00e+00   eps : -6.32e-12   step: 7.83e-06    0.29

     30  0      -591.07724447     1.00e-08    101.74
     30  1      -590.85643338     0.00e+00    101.74
     30  2      -590.84422248     0.00e+00    101.74
     30  3      -590.79936491     0.00e+00    101.74
     30  4      -590.78202482     0.00e+00    101.74

         res : 1.08e-06   lamb: 1.00e+00   eps : -2.63e-12   step: 3.31e-06    0.29
         res : 8.14e-07   lamb: 1.00e+00   eps : -3.40e-12   step: 5.02e-06    0.29
         res : 2.65e-07   lamb: 1.00e+00   eps : -3.67e-12   step: 5.87e-06    0.29
         res : 1.15e-07   lamb: 1.00e+00   eps : -3.69e-12   step: 5.97e-06    0.29
         res : 2.96e-08   lamb: 1.00e+00   eps : -3.70e-12   step: 5.99e-06    0.29
         res : 1.02e-08   lamb: 1.00e+00   eps : -3.70e-12   step: 5.99e-06    0.29
         res : 3.81e-09   lamb: 1.00e+00   eps : -3.70e-12   step: 5.99e-06    0.29

     31  0      -591.07724448     7.68e-09    100.28
     31  1      -590.85643344     0.00e+00    100.28
     31  2      -590.84422249     0.00e+00    100.28
     31  3      -590.79936482     0.00e+00    100.28
     31  4      -590.78202486     0.00e+00    100.28

    * Second-order optimization converged. *   

    * Integral transformation done. Elapsed time: 0.67

     guess   0:   closed 111111......         open ............        
     guess   1:   closed 11111.......         open .....11.....        
     guess   2:   closed 11111.......         open .....1.1....        
     guess   3:   closed 1111.1......         open ....1.1.....        
     guess   4:   closed 11111.......         open .....1..1...        

  === FCI iteration ===

      0  0      -590.92096411     4.44e-04      2.71
      0  1      -590.69978603     4.20e-04      0.00
      0  2      -590.63894625     4.30e-04      0.00
      0  3      -590.61317149     4.39e-04      0.00
      0  4      -590.59783238     4.35e-04      0.00

      1  0      -591.05079481     1.99e-04      2.72
      1  1      -590.81891387     2.00e-04      0.00
      1  2      -590.76894270     2.38e-04      0.00
      1  3      -590.75565602     2.19e-04      0.00
      1  4      -590.72551354     2.23e-04      0.00

      2  0      -591.07336020     8.68e-05      2.73
      2  1      -590.84136395     1.01e-04      0.00
      2  2      -590.81297235     1.60e-04      0.00
      2  3      -590.78283232     1.14e-04      0.00
      2  4      -590.75553141     1.24e-04      0.00

      3  0      -591.07664243     3.47e-05      2.73
      3  1      -590.84807175     6.54e-05      0.00
      3  2      -590.83389654     1.17e-04      0.00
      3  3      -590.79110701     6.24e-05      0.00
      3  4      -590.76665047     7.85e-05      0.00

      4  0      -591.07716584     1.30e-05      2.74
      4  1      -590.85253104     6.60e-05      0.00
      4  2      -590.84201683     6.09e-05      0.00
      4  3      -590.79429535     5.34e-05      0.00
      4  4      -590.77237486     7.18e-05      0.00

      5  0      -591.07723413     4.56e-06      2.76
      5  1      -590.85534978     3.79e-05      0.00
      5  2      -590.84375858     2.52e-05      0.00
      5  3      -590.79684390     4.54e-05      0.00
      5  4      -590.77693980     6.00e-05      0.00

      6  0      -591.07724284     1.72e-06      2.76
      6  1      -590.85610718     1.92e-05      0.00
      6  2      -590.84408914     1.24e-05      0.00
      6  3      -590.79829609     2.95e-05      0.00
      6  4      -590.77959462     4.10e-05      0.00

      7  0      -591.07724416     7.54e-07      2.77
      7  1      -590.85631625     1.07e-05      0.00
      7  2      -590.84417527     6.77e-06      0.00
      7  3      -590.79887658     1.86e-05      0.00
      7  4      -590.78084609     2.79e-05      0.00

      8  0      -591.07724442     3.49e-07      2.77
      8  1      -590.85639366     6.55e-06      0.00
      8  2      -590.84420630     4.07e-06      0.00
      8  3      -590.79913094     1.31e-05      0.00
      8  4      -590.78143253     1.97e-05      0.00

      9  0      -591.07724447     1.42e-07      2.78
      9  1      -590.85642125     3.83e-06      0.00
      9  2      -590.84421740     2.44e-06      0.00
      9  3      -590.79926182     9.36e-06      0.00
      9  4      -590.78173823     1.45e-05      0.00

     10  0      -591.07724448     5.21e-08      2.78
     10  1      -590.85642993     2.14e-06      0.00
     10  2      -590.84422102     1.38e-06      0.00
     10  3      -590.79932495     6.18e-06      0.00
     10  4      -590.78190312     1.04e-05      0.00

     11  0      -591.07724448     1.92e-08      2.80
     11  1      -590.85643250     1.13e-06      0.00
     11  2      -590.84422211     7.23e-07      0.00
     11  3      -590.79935090     3.75e-06      0.00
     11  4      -590.78197866     6.45e-06      0.00

     12  0      -591.07724448     7.53e-09      2.80
     12  1      -590.85643318     5.88e-07      0.00
     12  2      -590.84422238     3.69e-07      0.00
     12  3      -590.79935992     2.23e-06      0.00
     12  4      -590.78200619     3.99e-06      0.00

     13  0      -591.07724448     3.04e-09      2.81
     13  1      -590.85643337     3.02e-07      0.00
     13  2      -590.84422246     1.91e-07      0.00
     13  3      -590.79936306     1.32e-06      0.00
     13  4      -590.78201712     2.56e-06      0.00

     14  0      -591.07724448     1.19e-09      2.82
     14  1      -590.85643342     1.62e-07      0.00
     14  2      -590.84422248     1.05e-07      0.00
     14  3      -590.79936416     8.01e-07      0.00
     14  4      -590.78202170     1.71e-06      0.00

     15  0      -591.07724448     4.60e-10      2.82
     15  1      -590.85643343     8.27e-08      0.00
     15  2      -590.84422249     5.52e-08      0.00
     15  3      -590.79936458     4.90e-07      0.00
     15  4      -590.78202369     1.09e-06      0.00

     16  0      -591.07724448     1.75e-10      2.94
     16  1      -590.85643344     4.08e-08      0.00
     16  2      -590.84422249     2.75e-08      0.00
     16  3      -590.79936473     3.02e-07      0.00
     16  4      -590.78202445     6.70e-07      0.00

     17  0 *    -591.07724448     6.04e-11      2.94
     17  1      -590.85643344     1.91e-08      0.00
     17  2      -590.84422249     1.28e-08      0.00
     17  3      -590.79936479     1.73e-07      0.00
     17  4      -590.78202473     3.83e-07      0.00

     18  0 *    -591.07724448     5.23e-11      2.58
     18  1      -590.85643344     9.24e-09      0.00
     18  2      -590.84422249     6.21e-09      0.00
     18  3      -590.79936481     9.45e-08      0.00
     18  4      -590.78202482     2.13e-07      0.00

     19  0 *    -591.07724448     5.11e-11      3.54
     19  1      -590.85643344     4.43e-09      0.00
     19  2      -590.84422249     3.04e-09      0.00
     19  3      -590.79936481     4.98e-08      0.00
     19  4      -590.78202485     1.19e-07      0.00
    ** throwing out 4 trial vectors **

     20  0 *    -591.07724448     5.08e-11      4.91
     20  1      -590.85643344     2.08e-09      0.00
     20  2      -590.84422249     1.46e-09      0.00
     20  3      -590.79936482     2.58e-08      0.00
     20  4      -590.78202486     6.46e-08      0.00
    ** throwing out 4 trial vectors **

     21  0 *    -591.07724448     5.08e-11      4.89
     21  1      -590.85643344     9.34e-10      0.00
     21  2      -590.84422249     6.55e-10      0.00
     21  3      -590.79936482     1.35e-08      0.00
     21  4      -590.78202486     3.58e-08      0.00
    ** throwing out 4 trial vectors **

     22  0 *    -591.07724448     5.07e-11      4.90
     22  1      -590.85643344     4.23e-10      0.00
     22  2      -590.84422249     2.84e-10      0.00
     22  3      -590.79936482     7.16e-09      0.00
     22  4      -590.78202486     1.98e-08      0.00
    ** throwing out 4 trial vectors **

     23  0 *    -591.07724448     5.06e-11      4.89
     23  1      -590.85643344     1.92e-10      0.00
     23  2      -590.84422249     1.23e-10      0.00
     23  3      -590.79936482     3.86e-09      0.00
     23  4      -590.78202486     1.09e-08      0.00
    ** throwing out 4 trial vectors **

     24  0 *    -591.07724448     5.04e-11      3.42
     24  1 *    -590.85643344     8.59e-11      0.00
     24  2 *    -590.84422249     5.63e-11      0.00
     24  3      -590.79936482     2.07e-09      0.00
     24  4      -590.78202486     6.03e-09      0.00

     25  0 *    -591.07724448     5.03e-11      2.66
     25  1 *    -590.85643344     6.60e-11      0.00
     25  2 *    -590.84422249     5.54e-11      0.00
     25  3      -590.79936482     1.10e-09      0.00
     25  4      -590.78202486     3.38e-09      0.00
    ** throwing out 2 trial vectors **

     26  0 *    -591.07724448     5.01e-11      2.67
     26  1 *    -590.85643344     6.13e-11      0.00
     26  2 *    -590.84422249     5.53e-11      0.00
     26  3      -590.79936482     5.61e-10      0.00
     26  4      -590.78202486     1.85e-09      0.00
    ** throwing out 2 trial vectors **

     27  0 *    -591.07724448     5.01e-11      2.68
     27  1 *    -590.85643344     6.03e-11      0.00
     27  2 *    -590.84422249     5.51e-11      0.00
     27  3      -590.79936482     2.80e-10      0.00
     27  4      -590.78202486     9.78e-10      0.00
    ** throwing out 2 trial vectors **

     28  0 *    -591.07724448     5.01e-11      2.68
     28  1 *    -590.85643344     6.02e-11      0.00
     28  2 *    -590.84422249     5.51e-11      0.00
     28  3      -590.79936482     1.49e-10      0.00
     28  4      -590.78202486     5.41e-10      0.00
    ** throwing out 2 trial vectors **

     29  0 *    -591.07724448     5.00e-11      1.94
     29  1 *    -590.85643344     6.02e-11      0.00
     29  2 *    -590.84422249     5.51e-11      0.00
     29  3 *    -590.79936482     8.35e-11      0.00
     29  4      -590.78202486     3.19e-10      0.00
    ** throwing out 1 trial vectors **

     30  0 *    -591.07724448     5.00e-11      1.57
     30  1 *    -590.85643344     6.01e-11      0.00
     30  2 *    -590.84422249     5.51e-11      0.00
     30  3 *    -590.79936482     4.84e-11      0.00
     30  4      -590.78202486     1.80e-10      0.00
    ** throwing out 1 trial vectors **

     31  0 *    -591.07724448     5.00e-11      0.83
     31  1 *    -590.85643344     6.01e-11      0.00
     31  2 *    -590.84422249     5.51e-11      0.00
     31  3 *    -590.79936482     2.95e-11      0.00
     31  4 *    -590.78202486     9.42e-11      0.00

     * ci vector, state   0, <S^2> = 0.0000
       222222......     0.9109169564
       22.222...2..    -0.1180258515
       222.22..2...    -0.1097464273
       2.2222....2.    -0.0761126706
       22222.2.....    -0.0688958316
       22222b.a....    -0.0687619866
       22222a.b....    -0.0687619866
       2ba222...ba.    -0.0590217607
       2ab222...ab.    -0.0590217607
       2222.22.....    -0.0552308884
       2222baab....     0.0502812321
       2222abba....     0.0502812321

     * ci vector, state   1, <S^2> = -0.0000
       22222a..b...    -0.3054189798
       22222b..a...    -0.3054189798
       222a22b.....     0.2948196750
       222b22a.....     0.2948196750
       22222ab.....    -0.2869690419
       22222ba.....    -0.2869690419
       2222b2a.....     0.1969303600
       2222a2b.....     0.1969303600
       2222a2..b...    -0.1890930972
       2222b2..a...    -0.1890930972
       222a22.b....    -0.1681049337
       222b22.a....    -0.1681049337
       22222.2.....    -0.0997605571
       222.222.....     0.0869817935
       222a2bb.a...     0.0845671490
       222b2aa.b...     0.0845671490
       222b2ab.a...     0.0797867166
       222a2ba.b...     0.0797867166
       22222...2...     0.0791321238
       222ab2..2...    -0.0775718426
       222ba2..2...    -0.0775718426
       222.22..2...    -0.0771779971
       222.22b.a...    -0.0700391817
       222.22a.b...    -0.0700391817
       2222.2b.a...     0.0633928274
       2222.2a.b...     0.0633928274
       222a2bba....    -0.0567015241
       222b2aab....    -0.0567015241
       222ab22.....     0.0551021241
       222ba22.....     0.0551021241
       222.22.ba...     0.0531486549
       222.22.ab...     0.0531486549
       2222ba..2...     0.0515279002
       2222ab..2...     0.0515279002

     * ci vector, state   2, <S^2> = -0.0000
       22222ab.....    -0.4778961893
       22222ba.....    -0.4778961893
       22222a.b....    -0.2842096127
       22222b.a....    -0.2842096127
       222b22a.....    -0.1935707789
       222a22b.....    -0.1935707789
       2222a2.b....     0.1736569524
       2222b2.a....     0.1736569524
       22222b..a...     0.1348539022
       22222a..b...     0.1348539022
       2222b2..a...     0.1122618116
       2222a2..b...     0.1122618116
       2222b2a.....     0.0813322246
       2222a2b.....     0.0813322246
       2222ab2.....     0.0701644054
       2222ba2.....     0.0701644054
       22.22ab..2..     0.0620622108
       22.22ba..2..     0.0620622108
       222.2ab.2...     0.0583407170
       222.2ba.2...     0.0583407170

     * ci vector, state   3, <S^2> = 0.0000
       22222b.a....     0.4724240994
       22222a.b....     0.4724240993
       22222.2.....    -0.3248500345
       22222ba.....    -0.1910653080
       22222ab.....    -0.1910653077
       2222.22.....     0.1369101581
       222a22b.....    -0.1365141021
       222b22a.....    -0.1365141021
       22222b..a...     0.1302028086
       22222a..b...     0.1302028086
       2222bbaa....    -0.1051575208
       2222aabb....    -0.1051575208
       22222..2....     0.1004858600
       2222a2b.....     0.0897449178
       2222b2a.....     0.0897449176
       2222abab....    -0.0758321685
       2222baba....    -0.0758321685
       2222.2.2....    -0.0756370004
       222222......     0.0744097825
       22.22b.a.2..    -0.0610633338
       22.22a.b.2..    -0.0610633338
       2222a2.b....    -0.0609788941
       2222b2.a....    -0.0609788940
       222.2b.a2...    -0.0559922139
       222.2a.b2...    -0.0559922139
       222a2b.ba...    -0.0556269426
       222b2a.ab...    -0.0556269426
       222ab22.....    -0.0512339649
       222ba22.....    -0.0512339649

     * ci vector, state   4, <S^2> = 0.0000
       2222a2b.....    -0.4215045836
       2222b2a.....    -0.4215045832
       22222.2.....     0.3264714656
       22222ab.....    -0.2570381630
       22222ba.....    -0.2570381613
       22222a.b....     0.2031491390
       22222b.a....     0.2031491389
       22222.ba....     0.1327926525
       22222.ab....     0.1327926524
       22222..2....    -0.1165097587
       2222.2.2....     0.1064375748
       2222.22.....    -0.0947258993
       2222b2.a....    -0.0750074736
       2222a2.b....    -0.0750074731
       222a22..b...    -0.0742938922
       222b22..a...    -0.0742938919
       222b22.a....     0.0742069873
       222a22.b....     0.0742069873
       2222bbaa....     0.0734337567
       2222aabb....     0.0734337567
       2222baab....    -0.0655448872
       2222abba....    -0.0655448871
       222a22b.....     0.0619138667
       222b22a.....     0.0619138666
       222.222.....    -0.0543337487
       22.2a2b..2..     0.0540808877
       22.2b2a..2..     0.0540808877

    * METHOD: CASSCF                            3377.08

  === SMITH program ===

    * freezing 15 orbitals
    * SS-SR internal contraction is used

    * Approximate memory requirement for SMITH calulation per MPI process:
      o Storage requirement for T-amplitude, lambda, and residual is 5.15 GB
      o Storage requirement for MO integrals is 0.68 GB
       - MO integral evaluation                    3.76

  ++ State-averaged Fock matrix over basis states ++

                         0                   1                   2                   3                   4
     0       -4.4127943675        0.0001570046        0.0182614170       -0.0227019823       -0.0252658854
     1        0.0001570046       -4.0045175799       -0.0847572079       -0.0239975538       -0.0229630489
     2        0.0182614170       -0.0847572079       -4.1196976792       -0.0003988885       -0.0213201051
     3       -0.0227019823       -0.0239975538       -0.0003988885       -4.0008267868       -0.0886701454
     4       -0.0252658854       -0.0229630489       -0.0213201051       -0.0886701454       -4.0060886875


  ++ Extended multi-state CASPT2 (XMS-CASPT2) rotation matrix ++

                         0                   1                   2                   3                   4
     0       -0.9932999571        0.0134851226       -0.1145409201        0.0039662181       -0.0061638740
     1        0.0039500183        0.4687441455       -0.0163426076       -0.8734625639        0.1306116074
     2        0.0567695881        0.8125655236       -0.3753393244        0.4250479766       -0.1223482437
     3       -0.0693727960        0.2082179516        0.6642929278       -0.0078413715       -0.7144831130
     4       -0.0728300868        0.2765495109        0.6359627303        0.2373186654        0.6763485811


  ++ Reference energies in XMS basis ++

                         0                   1                   2                   3                   4
     0     -591.0735868249        0.0011979832       -0.0314589731       -0.0000904645       -0.0022733566
     1        0.0011979832     -590.8402462224        0.0175970971        0.0089958853        0.0042320622
     2       -0.0314589731        0.0175970971     -590.8023321443        0.0090851197        0.0053241474
     3       -0.0000904645        0.0089958853        0.0090851197     -590.8500366002        0.0116334417
     4       -0.0022733566        0.0042320622        0.0053241474        0.0116334417     -590.7930882901

    * Calculating and saving rdm4f

    * Third and Fock-weighted fourth order RDM ( 1, 1) evaluation
      will be done with 14 passes
       - RDM evaluation (multipassing)           161.87
    * Third and Fock-weighted fourth order RDM ( 2, 1) evaluation
      will be done with 14 passes
       - RDM evaluation (multipassing)           246.48
    * Third and Fock-weighted fourth order RDM ( 3, 1) evaluation
      will be done with 14 passes
       - RDM evaluation (multipassing)           246.56
    * Third and Fock-weighted fourth order RDM ( 4, 1) evaluation
      will be done with 14 passes
       - RDM evaluation (multipassing)           246.60
    * Third and Fock-weighted fourth order RDM ( 5, 1) evaluation
      will be done with 14 passes
       - RDM evaluation (multipassing)           246.56
    * Third and Fock-weighted fourth order RDM ( 1, 2) evaluation
      will be done with 14 passes
       - RDM evaluation (multipassing)           246.51
    * Third and Fock-weighted fourth order RDM ( 2, 2) evaluation
      will be done with 14 passes
       - RDM evaluation (multipassing)           162.76
    * Third and Fock-weighted fourth order RDM ( 3, 2) evaluation
      will be done with 14 passes
       - RDM evaluation (multipassing)           246.59
    * Third and Fock-weighted fourth order RDM ( 4, 2) evaluation
      will be done with 14 passes
       - RDM evaluation (multipassing)           246.57
    * Third and Fock-weighted fourth order RDM ( 5, 2) evaluation
      will be done with 14 passes
       - RDM evaluation (multipassing)           250.91
    * Third and Fock-weighted fourth order RDM ( 1, 3) evaluation
      will be done with 14 passes
       - RDM evaluation (multipassing)           246.56
    * Third and Fock-weighted fourth order RDM ( 2, 3) evaluation
      will be done with 14 passes
       - RDM evaluation (multipassing)           246.61
    * Third and Fock-weighted fourth order RDM ( 3, 3) evaluation
      will be done with 14 passes
       - RDM evaluation (multipassing)           161.89
    * Third and Fock-weighted fourth order RDM ( 4, 3) evaluation
      will be done with 14 passes
       - RDM evaluation (multipassing)           246.54
    * Third and Fock-weighted fourth order RDM ( 5, 3) evaluation
      will be done with 14 passes
       - RDM evaluation (multipassing)           246.53
    * Third and Fock-weighted fourth order RDM ( 1, 4) evaluation
      will be done with 14 passes
       - RDM evaluation (multipassing)           246.68
    * Third and Fock-weighted fourth order RDM ( 2, 4) evaluation
      will be done with 14 passes
       - RDM evaluation (multipassing)           246.61
    * Third and Fock-weighted fourth order RDM ( 3, 4) evaluation
      will be done with 14 passes
       - RDM evaluation (multipassing)           246.54
    * Third and Fock-weighted fourth order RDM ( 4, 4) evaluation
      will be done with 14 passes
       - RDM evaluation (multipassing)           161.88
    * Third and Fock-weighted fourth order RDM ( 5, 4) evaluation
      will be done with 14 passes
       - RDM evaluation (multipassing)           246.57
    * Third and Fock-weighted fourth order RDM ( 1, 5) evaluation
      will be done with 14 passes
       - RDM evaluation (multipassing)           246.57
    * Third and Fock-weighted fourth order RDM ( 2, 5) evaluation
      will be done with 14 passes
       - RDM evaluation (multipassing)           246.59
    * Third and Fock-weighted fourth order RDM ( 3, 5) evaluation
      will be done with 14 passes
       - RDM evaluation (multipassing)           246.65
    * Third and Fock-weighted fourth order RDM ( 4, 5) evaluation
      will be done with 14 passes
       - RDM evaluation (multipassing)           246.72
    * Third and Fock-weighted fourth order RDM ( 5, 5) evaluation
      will be done with 14 passes
       - RDM evaluation (multipassing)           162.95
    - linear dependency detected:    1 /  288    min eigenvalue:     1.1099e-14    max eigenvalue:     1.1099e-14
    - linear dependency detected:    1 /  288    min eigenvalue:     1.3290e-14    max eigenvalue:     1.3290e-14
    - linear dependency detected:    1 /  288    min eigenvalue:    -8.7148e-16    max eigenvalue:    -8.7148e-16
    - linear dependency detected:    1 /  288    min eigenvalue:     2.2174e-15    max eigenvalue:     2.2174e-15
    - linear dependency detected:    1 /  288    min eigenvalue:     6.4040e-15    max eigenvalue:     6.4040e-15
    - linear dependency detected:   12 / 1728    min eigenvalue:    -2.1078e-14    max eigenvalue:     4.9229e-14
    - linear dependency detected:   12 / 1728    min eigenvalue:    -3.8525e-15    max eigenvalue:     5.3935e-14
    - linear dependency detected:   12 / 1728    min eigenvalue:    -1.9033e-14    max eigenvalue:     1.5829e-14
    - linear dependency detected:   12 / 1728    min eigenvalue:    -3.7597e-14    max eigenvalue:     1.9550e-14
    - linear dependency detected:   12 / 1728    min eigenvalue:    -2.4243e-14    max eigenvalue:     2.4231e-14
    - linear dependency detected:   12 / 1728    min eigenvalue:    -5.4944e-15    max eigenvalue:     3.8046e-15
    - linear dependency detected:   12 / 1728    min eigenvalue:    -7.4587e-15    max eigenvalue:     4.8928e-15
    - linear dependency detected:   12 / 1728    min eigenvalue:    -5.5087e-15    max eigenvalue:     4.5332e-15
    - linear dependency detected:   12 / 1728    min eigenvalue:    -5.4391e-15    max eigenvalue:     8.4553e-15
    - linear dependency detected:   12 / 1728    min eigenvalue:    -7.3347e-15    max eigenvalue:     4.4074e-15
       - RDM + denominator evaluation           5913.48

    * Zeroth order energy : state  0       -4.4172767295
    * Zeroth order energy : state  1       -4.1756467769
    * Zeroth order energy : state  2       -4.0809852507
    * Zeroth order energy : state  3       -3.9572497917
    * Zeroth order energy : state  4       -3.9127665520

    * CASPT2 iteration is performed using redundant basis

      ---- iteration ----

        0    -1.57489044     0.00191503     17.25
        1    -1.57699923     0.00017979     17.54
        2    -1.57702202     0.00001790     17.88
        3    -1.57702232     0.00000267     18.13
        4    -1.57702233     0.00000031     18.38

        0    -1.62895310     0.00188191     17.48
        1    -1.63125565     0.00017804     17.59
        2    -1.63128131     0.00001799     17.80
        3    -1.63128166     0.00000276     18.04
        4    -1.63128167     0.00000034     18.37

        0    -1.63544794     0.00188171     17.51
        1    -1.63785629     0.00018191     17.62
        2    -1.63788624     0.00001982     17.82
        3    -1.63788672     0.00000316     18.17
        4    -1.63788674     0.00000045     18.39

        0    -1.59304346     0.00185265     17.48
        1    -1.59523469     0.00017943     17.55
        2    -1.59526175     0.00001857     17.93
        3    -1.59526213     0.00000278     18.49
        4    -1.59526214     0.00000032     18.39

        0    -1.61401367     0.00183177     17.52
        1    -1.61633183     0.00017462     17.63
        2    -1.61636007     0.00001809     17.86
        3    -1.61636048     0.00000275     18.22
        4    -1.61636049     0.00000035     18.49

      -------------------

       - CASPT2 energy evaluation                453.63

    * CASPT2 energy : state  0     -592.8830220773
        w/o shift correction       -592.6506091500
        reference weight              0.6826750067

    * CASPT2 energy : state  1     -592.7209439201
        w/o shift correction       -592.4715278884
        reference weight              0.6671861541

    * CASPT2 energy : state  2     -592.6936293431
        w/o shift correction       -592.4402188811
        reference weight              0.6636488676

    * CASPT2 energy : state  3     -592.6895029275
        w/o shift correction       -592.4452987360
        reference weight              0.6718586186

    * CASPT2 energy : state  4     -592.6596163273
        w/o shift correction       -592.4094487823
        reference weight              0.6665177710


    * MS-CASPT2 Heff
           -592.8830220773       -0.0002842435       -0.0212574986        0.0003293246       -0.0047194652
             -0.0002842435     -592.7209439201        0.0177113875        0.0062679498        0.0046674920
             -0.0212574986        0.0177113875     -592.6936293431        0.0068560313        0.0048160940
              0.0003293246        0.0062679498        0.0068560313     -592.6895029275        0.0080748634
             -0.0047194652        0.0046674920        0.0048160940        0.0080748634     -592.6596163273


    * MS-CASPT2 rotation matrix
             -0.9935902418       -0.0545117951       -0.0616184747        0.0647712535       -0.0425998105
              0.0105169881       -0.9108449606        0.1656164641       -0.3421856277        0.1604089577
             -0.1108035948        0.4025187146        0.5076264776       -0.7078491099        0.2587783699
              0.0059854369        0.0700907879       -0.8384133618       -0.4566371715        0.2891314308
             -0.0188298231        0.0213515282        0.0902925486        0.4112734033        0.9065820390


    * XMS-CASPT2 rotation matrix
              0.9999063174       -0.0040947690        0.0014131006        0.0077798299        0.0103955126
             -0.0048715519       -0.4921796926        0.8132083531        0.3039989931       -0.0633419672
             -0.0014231269       -0.8671173014       -0.4268690435       -0.2530988840        0.0427707258
              0.0109185710        0.0657127849        0.3180334553       -0.8362289508       -0.4417448108
             -0.0065102934        0.0391381992        0.2352184487       -0.3797185579        0.8938187264

    * MS-CASPT2 energy : state  0     -592.8854810947
    * MS-CASPT2 energy : state  1     -592.7293796512
    * MS-CASPT2 energy : state  2     -592.6957375445
    * MS-CASPT2 energy : state  3     -592.6814975988
    * MS-CASPT2 energy : state  4     -592.6546187062


    * METHOD: SMITH                             6452.82


    * METHOD: SAVE_REF                             0.07


  
  ===============================================================
