# Supplementary material for: Simulating the Energy Capture Process in Push–Pull Norbornadiene-Quadricyclane Photoswitches
Source: J Phys Chem Lett. 2025 Apr 23;16(17):4315–25. doi: 10.1021/acs.jpclett.5c00634 (PMC12051204; doi:10.1021/acs.jpclett.5c00634)
Supplement: Supplementary file 4 — jz5c00634_si_004.zip [file jz5c00634_si_004.zip › PES_scans/XMS-CASPT2/Compound_I/1_PES_scan/input_19]

{ "bagel" : [
{
  "title"    : "molecule",
  "basis"    : "/home/mkochman/bagel_basis_sets/cc-pvdz.json" ,
  "df_basis" : "/home/mkochman/bagel_basis_sets/cc-pvtz-jkfit.json" ,
  "angstrom" : "true" ,
  "charge" : 0 ,
"geometry" : [
{ "atom" : "c", "xyz" : [ -0.16852712, 0.80950375, 0.92186284 ]},
{ "atom" : "c", "xyz" : [ -0.27029084, 2.18371541, 0.20701736 ]},
{ "atom" : "c", "xyz" : [ -1.11130717, 0.94950139, 2.09944022 ]},
{ "atom" : "c", "xyz" : [ -1.70584534, 0.60215241, 0.75800319 ]},
{ "atom" : "c", "xyz" : [ -1.81121322, 1.94597350, 0.03929268 ]},
{ "atom" : "c", "xyz" : [ -1.30222511, 2.96413350, 1.01029776 ]},
{ "atom" : "c", "xyz" : [ -1.35363995, 2.41582561, 2.42054924 ]},
{ "atom" : "c", "xyz" : [ 0.63388431, 2.75919191, -0.72819410 ]},
{ "atom" : "n", "xyz" : [ 1.36193742, 3.23132959, -1.48372612 ]},
{ "atom" : "c", "xyz" : [ 0.93911089, -0.16572858, 0.81905951 ]},
{ "atom" : "c", "xyz" : [ 2.26194949, 0.26924633, 0.76209141 ]},
{ "atom" : "c", "xyz" : [ 0.68327562, -1.54434567, 0.80156315 ]},
{ "atom" : "c", "xyz" : [ 1.72928534, -2.46312440, 0.74425671 ]},
{ "atom" : "c", "xyz" : [ 3.04477714, -2.01926197, 0.68882588 ]},
{ "atom" : "c", "xyz" : [ 3.31159434, -0.64968767, 0.69388945 ]},
{ "atom" : "h", "xyz" : [ -1.07225243, 0.19396826, 2.87621767 ]},
{ "atom" : "h", "xyz" : [ -2.22611210, -0.31348980, 0.50826281 ]},
{ "atom" : "h", "xyz" : [ -2.39154961, 2.16878349, -0.84654994 ]},
{ "atom" : "h", "xyz" : [ -1.42538229, 4.01964377, 0.79549591 ]},
{ "atom" : "h", "xyz" : [ -2.32898884, 2.58088413, 2.88973924 ]},
{ "atom" : "h", "xyz" : [ -0.57547512, 2.84086843, 3.06170329 ]},
{ "atom" : "h", "xyz" : [ 2.48542872, 1.32994535, 0.76543735 ]},
{ "atom" : "h", "xyz" : [ -0.33966262, -1.90326143, 0.82660218 ]},
{ "atom" : "h", "xyz" : [ 1.51067911, -3.52612399, 0.73341881 ]},
{ "atom" : "h", "xyz" : [ 3.86007086, -2.73305778, 0.63602972 ]},
{ "atom" : "h", "xyz" : [ 4.33449032, -0.29193669, 0.64439987 ]}
]
},

 {
  "title"         : "load_ref" ,
  "file"          : "/home/mkochman/systems/new_XMS_CASPT2_calculations/compound_1/4_xms_caspt2_scan/wfu" ,
  "continue_geom" : false
 },

 {
  "title"   : "casscf",
  "maxiter" : 2000 ,
  "charge"  : 0 ,
  "nspin"   : 0 ,
  "nclosed" : 45 ,
  "nact"    : 12 ,
  "nstate"  : 5
 },

 {
   "title"  : "smith" ,
   "method" : "caspt2" ,
   "ms"     : true ,
   "xms"    : true ,
   "sssr"   : true ,
   "shift"  : 0.5 ,
   "frozen" : true
 },

 {
  "title" : "save_ref",
  "file"  : "/home/mkochman/systems/new_XMS_CASPT2_calculations/compound_1/4_xms_caspt2_scan/wfu"
 }

]}
