# Supplementary material for: Simulating the Energy Capture Process in Push–Pull Norbornadiene-Quadricyclane Photoswitches
Source: J Phys Chem Lett. 2025 Apr 23;16(17):4315–25. doi: 10.1021/acs.jpclett.5c00634 (PMC12051204; doi:10.1021/acs.jpclett.5c00634)
Supplement: Supplementary file 4 — jz5c00634_si_004.zip [file jz5c00634_si_004.zip › PES_scans/XMS-CASPT2/Compound_I/1_PES_scan/logfile_08]

    dorgali10                       

  * using 15 threads per process

  ===============================================================
    BAGEL - Freshly leavened quantum chemistry                   
  ===============================================================

  *** Geometry ***

  { "atom" : "C", "xyz" : [      0.060869,      1.826524,      2.088793 ] },
  { "atom" : "C", "xyz" : [      0.112606,      4.445636,      1.217251 ] },
  { "atom" : "C", "xyz" : [     -2.359038,      1.456907,      3.507815 ] },
  { "atom" : "C", "xyz" : [     -3.670799,      1.236748,      0.957246 ] },
  { "atom" : "C", "xyz" : [     -3.530259,      3.698913,     -0.044047 ] },
  { "atom" : "C", "xyz" : [     -2.510924,      5.451998,      1.895826 ] },
  { "atom" : "C", "xyz" : [     -3.104146,      4.141031,      4.406437 ] },
  { "atom" : "C", "xyz" : [      1.876743,      5.755564,     -0.236376 ] },
  { "atom" : "N", "xyz" : [      3.310717,      6.902118,     -1.431605 ] },
  { "atom" : "C", "xyz" : [      1.954303,     -0.117672,      1.728169 ] },
  { "atom" : "C", "xyz" : [      4.234227,      0.395700,      0.451233 ] },
  { "atom" : "C", "xyz" : [      1.589828,     -2.579575,      2.690945 ] },
  { "atom" : "C", "xyz" : [      3.410511,     -4.433048,      2.381977 ] },
  { "atom" : "C", "xyz" : [      5.658697,     -3.885301,      1.115668 ] },
  { "atom" : "C", "xyz" : [      6.059056,     -1.467919,      0.160021 ] },
  { "atom" : "H", "xyz" : [     -2.507328,     -0.105513,      4.825642 ] },
  { "atom" : "H", "xyz" : [     -3.942559,     -0.490777,     -0.091932 ] },
  { "atom" : "H", "xyz" : [     -3.982043,      4.266301,     -1.956412 ] },
  { "atom" : "H", "xyz" : [     -2.811348,      7.468981,      1.676189 ] },
  { "atom" : "H", "xyz" : [     -5.097555,      4.253439,      4.933629 ] },
  { "atom" : "H", "xyz" : [     -1.918333,      4.828481,      5.949822 ] },
  { "atom" : "H", "xyz" : [      4.587303,      2.257414,     -0.307535 ] },
  { "atom" : "H", "xyz" : [     -0.136951,     -3.049834,      3.680062 ] },
  { "atom" : "H", "xyz" : [      3.085890,     -6.311382,      3.134892 ] },
  { "atom" : "H", "xyz" : [      7.086302,     -5.337292,      0.881241 ] },
  { "atom" : "H", "xyz" : [      7.801910,     -1.024446,     -0.822132 ] },

  Number of auxiliary basis functions:     1515

  Since a DF basis is specified, we compute 2- and 3-index integrals:
    o Being stored without compression. Storage requirement is 0.851 GB
       - 3-index ints prep                         0.03
       - 3-index ints                              0.26
       - 2-index ints                              0.01
       - computing inverse                         2.45
        elapsed time:        2.77 sec.


  Number of basis functions:      265
  Number of electrons      :      102


    * METHOD: MOLECULE                             2.79

       - 3-index ints prep                         0.03
       - 3-index ints                              0.32
       - 2-index ints                              0.01
       - computing inverse                         2.45

  Using the coefficient projected to the input geometry 


    * METHOD: LOAD_REF                             2.96

  ---------------------------
      CASSCF calculation     
  ---------------------------

    * nstate   :      5
    * nclosed  :     45
    * nact     :     12
    * nvirt    :    208
  === CASSCF iteration (/home/mkochman/bagel_basis_sets/cc-pvdz.json) ===

    * Using the second-order algorithm

      0  0      -591.02342206     1.14e-02    115.78
      0  1      -590.92781358     0.00e+00    115.78
      0  2      -590.86999499     0.00e+00    115.78
      0  3      -590.85537901     0.00e+00    115.78
      0  4      -590.83881362     0.00e+00    115.78

         res : 8.34e-02   lamb: 1.00e+00   eps : -1.10e-01   step: 1.37e-01    0.30
         res : 2.57e-02   lamb: 1.00e+00   eps : -1.11e-01   step: 1.42e-01    0.29
         res : 7.15e-03   lamb: 1.00e+00   eps : -1.11e-01   step: 1.44e-01    0.29
         res : 2.34e-03   lamb: 1.00e+00   eps : -1.11e-01   step: 1.45e-01    0.30
         res : 6.02e-04   lamb: 1.00e+00   eps : -1.11e-01   step: 1.45e-01    0.29
         res : 1.90e-04   lamb: 1.00e+00   eps : -1.11e-01   step: 1.45e-01    0.29
         res : 5.72e-05   lamb: 1.00e+00   eps : -1.11e-01   step: 1.45e-01    0.30
         res : 1.92e-05   lamb: 1.00e+00   eps : -1.11e-01   step: 1.45e-01    0.30
         res : 6.50e-06   lamb: 1.00e+00   eps : -1.11e-01   step: 1.45e-01    0.29

      1  0      -591.07931983     1.74e-04    118.02
      1  1      -590.98657955     0.00e+00    118.02
      1  2      -590.92626902     0.00e+00    118.02
      1  3      -590.91181998     0.00e+00    118.02
      1  4      -590.89480777     0.00e+00    118.02

         res : 8.03e-03   lamb: 1.00e+00   eps : -2.62e-04   step: 2.62e-02    0.29
         res : 3.21e-03   lamb: 1.00e+00   eps : -2.82e-04   step: 2.99e-02    0.29
         res : 8.51e-04   lamb: 1.00e+00   eps : -2.85e-04   step: 3.11e-02    0.29
         res : 4.02e-04   lamb: 1.00e+00   eps : -2.86e-04   step: 3.14e-02    0.29
         res : 1.88e-04   lamb: 1.00e+00   eps : -2.86e-04   step: 3.15e-02    0.29
         res : 1.01e-04   lamb: 1.00e+00   eps : -2.86e-04   step: 3.15e-02    0.29
         res : 5.33e-05   lamb: 1.00e+00   eps : -2.86e-04   step: 3.15e-02    0.30
         res : 3.88e-05   lamb: 1.00e+00   eps : -2.86e-04   step: 3.15e-02    0.29
         res : 2.03e-05   lamb: 1.00e+00   eps : -2.86e-04   step: 3.15e-02    0.29
         res : 7.54e-06   lamb: 1.00e+00   eps : -2.86e-04   step: 3.15e-02    0.29
         res : 4.06e-06   lamb: 1.00e+00   eps : -2.86e-04   step: 3.15e-02    0.29
         res : 2.83e-06   lamb: 1.00e+00   eps : -2.86e-04   step: 3.15e-02    0.29

      2  0      -591.07919511     2.30e-05    118.02
      2  1      -590.98703175     0.00e+00    118.02
      2  2      -590.92637473     0.00e+00    118.02
      2  3      -590.91192138     0.00e+00    118.02
      2  4      -590.89501145     0.00e+00    118.02

         res : 8.35e-04   lamb: 1.00e+00   eps : -1.86e-06   step: 1.48e-03    0.29
         res : 2.25e-04   lamb: 1.00e+00   eps : -2.11e-06   step: 2.16e-03    0.29
         res : 1.01e-04   lamb: 1.00e+00   eps : -2.13e-06   step: 2.27e-03    0.29
         res : 3.39e-05   lamb: 1.00e+00   eps : -2.13e-06   step: 2.29e-03    0.30
         res : 1.54e-05   lamb: 1.00e+00   eps : -2.13e-06   step: 2.31e-03    0.29
         res : 1.06e-05   lamb: 1.00e+00   eps : -2.13e-06   step: 2.31e-03    0.29
         res : 6.48e-06   lamb: 1.00e+00   eps : -2.13e-06   step: 2.31e-03    0.30
         res : 2.30e-06   lamb: 1.00e+00   eps : -2.13e-06   step: 2.31e-03    0.29
         res : 9.11e-07   lamb: 1.00e+00   eps : -2.13e-06   step: 2.31e-03    0.29
         res : 5.85e-07   lamb: 1.00e+00   eps : -2.13e-06   step: 2.31e-03    0.29
         res : 4.51e-07   lamb: 1.00e+00   eps : -2.13e-06   step: 2.31e-03    0.29
         res : 2.04e-07   lamb: 1.00e+00   eps : -2.13e-06   step: 2.31e-03    0.29

      3  0      -591.07916238     7.24e-06    118.20
      3  1      -590.98705499     0.00e+00    118.20
      3  2      -590.92634765     0.00e+00    118.20
      3  3      -590.91192660     0.00e+00    118.20
      3  4      -590.89504970     0.00e+00    118.20

         res : 2.43e-04   lamb: 1.00e+00   eps : -1.75e-07   step: 4.57e-04    0.29
         res : 7.66e-05   lamb: 1.00e+00   eps : -2.00e-07   step: 7.02e-04    0.29
         res : 3.86e-05   lamb: 1.00e+00   eps : -2.03e-07   step: 7.46e-04    0.29
         res : 1.63e-05   lamb: 1.00e+00   eps : -2.04e-07   step: 7.60e-04    0.29
         res : 1.18e-05   lamb: 1.00e+00   eps : -2.04e-07   step: 7.66e-04    0.29
         res : 6.41e-06   lamb: 1.00e+00   eps : -2.04e-07   step: 7.68e-04    0.29
         res : 2.43e-06   lamb: 1.00e+00   eps : -2.04e-07   step: 7.68e-04    0.29
         res : 6.94e-07   lamb: 1.00e+00   eps : -2.04e-07   step: 7.68e-04    0.29
         res : 2.58e-07   lamb: 1.00e+00   eps : -2.04e-07   step: 7.68e-04    0.29
         res : 1.75e-07   lamb: 1.00e+00   eps : -2.04e-07   step: 7.68e-04    0.29
         res : 1.53e-07   lamb: 1.00e+00   eps : -2.04e-07   step: 7.68e-04    0.29
         res : 5.97e-08   lamb: 1.00e+00   eps : -2.04e-07   step: 7.68e-04    0.29

      4  0      -591.07915710     2.48e-06    118.89
      4  1      -590.98705880     0.00e+00    118.89
      4  2      -590.92633554     0.00e+00    118.89
      4  3      -590.91192240     0.00e+00    118.89
      4  4      -590.89506817     0.00e+00    118.89

         res : 8.71e-05   lamb: 1.00e+00   eps : -2.14e-08   step: 1.70e-04    0.29
         res : 3.15e-05   lamb: 1.00e+00   eps : -2.50e-08   step: 2.72e-04    0.29
         res : 1.84e-05   lamb: 1.00e+00   eps : -2.56e-08   step: 2.96e-04    0.29
         res : 1.03e-05   lamb: 1.00e+00   eps : -2.57e-08   step: 3.05e-04    0.30
         res : 6.93e-06   lamb: 1.00e+00   eps : -2.58e-08   step: 3.11e-04    0.29
         res : 2.68e-06   lamb: 1.00e+00   eps : -2.58e-08   step: 3.12e-04    0.29
         res : 8.73e-07   lamb: 1.00e+00   eps : -2.58e-08   step: 3.13e-04    0.29
         res : 2.39e-07   lamb: 1.00e+00   eps : -2.58e-08   step: 3.13e-04    0.29
         res : 9.02e-08   lamb: 1.00e+00   eps : -2.58e-08   step: 3.13e-04    0.29
         res : 6.65e-08   lamb: 1.00e+00   eps : -2.58e-08   step: 3.13e-04    0.30
         res : 5.74e-08   lamb: 1.00e+00   eps : -2.58e-08   step: 3.13e-04    0.29
         res : 2.03e-08   lamb: 1.00e+00   eps : -2.58e-08   step: 3.13e-04    0.29

      5  0      -591.07915620     8.85e-07    118.16
      5  1      -590.98706017     0.00e+00    118.16
      5  2      -590.92633023     0.00e+00    118.16
      5  3      -590.91191952     0.00e+00    118.16
      5  4      -590.89507598     0.00e+00    118.16

         res : 3.48e-05   lamb: 1.00e+00   eps : -2.97e-09   step: 6.79e-05    0.29
         res : 1.45e-05   lamb: 1.00e+00   eps : -3.61e-09   step: 1.15e-04    0.29
         res : 9.90e-06   lamb: 1.00e+00   eps : -3.76e-09   step: 1.31e-04    0.30
         res : 6.07e-06   lamb: 1.00e+00   eps : -3.81e-09   step: 1.38e-04    0.29
         res : 3.16e-06   lamb: 1.00e+00   eps : -3.83e-09   step: 1.42e-04    0.29
         res : 1.04e-06   lamb: 1.00e+00   eps : -3.83e-09   step: 1.43e-04    0.29
         res : 3.19e-07   lamb: 1.00e+00   eps : -3.83e-09   step: 1.43e-04    0.29
         res : 8.62e-08   lamb: 1.00e+00   eps : -3.83e-09   step: 1.43e-04    0.29
         res : 3.24e-08   lamb: 1.00e+00   eps : -3.83e-09   step: 1.43e-04    0.29
         res : 2.41e-08   lamb: 1.00e+00   eps : -3.83e-09   step: 1.43e-04    0.30
         res : 2.08e-08   lamb: 1.00e+00   eps : -3.83e-09   step: 1.43e-04    0.29
         res : 7.32e-09   lamb: 1.00e+00   eps : -3.83e-09   step: 1.43e-04    0.29

      6  0      -591.07915608     3.25e-07    116.55
      6  1      -590.98706078     0.00e+00    116.55
      6  2      -590.92632788     0.00e+00    116.55
      6  3      -590.91191818     0.00e+00    116.55
      6  4      -590.89507920     0.00e+00    116.55

         res : 1.55e-05   lamb: 1.00e+00   eps : -4.69e-10   step: 2.97e-05    0.29
         res : 7.49e-06   lamb: 1.00e+00   eps : -6.09e-10   step: 5.47e-05    0.29
         res : 5.35e-06   lamb: 1.00e+00   eps : -6.55e-10   step: 6.58e-05    0.29
         res : 3.09e-06   lamb: 1.00e+00   eps : -6.69e-10   step: 7.04e-05    0.29
         res : 1.31e-06   lamb: 1.00e+00   eps : -6.73e-10   step: 7.25e-05    0.30
         res : 4.02e-07   lamb: 1.00e+00   eps : -6.74e-10   step: 7.29e-05    0.29
         res : 1.19e-07   lamb: 1.00e+00   eps : -6.74e-10   step: 7.30e-05    0.29
         res : 3.20e-08   lamb: 1.00e+00   eps : -6.74e-10   step: 7.30e-05    0.30
         res : 1.19e-08   lamb: 1.00e+00   eps : -6.74e-10   step: 7.30e-05    0.29
         res : 8.70e-09   lamb: 1.00e+00   eps : -6.74e-10   step: 7.30e-05    0.29
         res : 7.52e-09   lamb: 1.00e+00   eps : -6.74e-10   step: 7.30e-05    0.29
         res : 2.74e-09   lamb: 1.00e+00   eps : -6.74e-10   step: 7.30e-05    0.29

      7  0      -591.07915609     1.23e-07    118.39
      7  1      -590.98706104     0.00e+00    118.39
      7  2      -590.92632682     0.00e+00    118.39
      7  3      -590.91191763     0.00e+00    118.39
      7  4      -590.89508054     0.00e+00    118.39

         res : 7.86e-06   lamb: 1.00e+00   eps : -8.92e-11   step: 1.49e-05    0.29
         res : 4.18e-06   lamb: 1.00e+00   eps : -1.27e-10   step: 2.96e-05    0.29
         res : 2.69e-06   lamb: 1.00e+00   eps : -1.41e-10   step: 3.67e-05    0.30
         res : 1.46e-06   lamb: 1.00e+00   eps : -1.45e-10   step: 3.90e-05    0.29
         res : 5.36e-07   lamb: 1.00e+00   eps : -1.46e-10   step: 3.99e-05    0.29
         res : 1.58e-07   lamb: 1.00e+00   eps : -1.46e-10   step: 4.00e-05    0.29
         res : 4.61e-08   lamb: 1.00e+00   eps : -1.46e-10   step: 4.00e-05    0.29
         res : 1.22e-08   lamb: 1.00e+00   eps : -1.46e-10   step: 4.00e-05    0.29
         res : 4.50e-09   lamb: 1.00e+00   eps : -1.46e-10   step: 4.00e-05    0.29

      8  0      -591.07915611     4.90e-08    116.88
      8  1      -590.98706115     0.00e+00    116.88
      8  2      -590.92632632     0.00e+00    116.88
      8  3      -590.91191742     0.00e+00    116.88
      8  4      -590.89508111     0.00e+00    116.88

         res : 4.39e-06   lamb: 1.00e+00   eps : -2.16e-11   step: 8.65e-06    0.29
         res : 2.41e-06   lamb: 1.00e+00   eps : -3.30e-11   step: 1.74e-05    0.29
         res : 1.27e-06   lamb: 1.00e+00   eps : -3.72e-11   step: 2.15e-05    0.29
         res : 6.79e-07   lamb: 1.00e+00   eps : -3.80e-11   step: 2.24e-05    0.29
         res : 2.26e-07   lamb: 1.00e+00   eps : -3.82e-11   step: 2.28e-05    0.29
         res : 6.56e-08   lamb: 1.00e+00   eps : -3.82e-11   step: 2.28e-05    0.29
         res : 1.88e-08   lamb: 1.00e+00   eps : -3.82e-11   step: 2.28e-05    0.30
         res : 4.86e-09   lamb: 1.00e+00   eps : -3.82e-11   step: 2.28e-05    0.29

      9  0      -591.07915613     2.10e-08    115.85
      9  1      -590.98706119     0.00e+00    115.85
      9  2      -590.92632607     0.00e+00    115.85
      9  3      -590.91191735     0.00e+00    115.85
      9  4      -590.89508137     0.00e+00    115.85

         res : 2.48e-06   lamb: 1.00e+00   eps : -6.46e-12   step: 5.54e-06    0.30
         res : 1.42e-06   lamb: 1.00e+00   eps : -9.96e-12   step: 1.05e-05    0.29
         res : 5.89e-07   lamb: 1.00e+00   eps : -1.12e-11   step: 1.26e-05    0.29
         res : 3.28e-07   lamb: 1.00e+00   eps : -1.14e-11   step: 1.30e-05    0.30
         res : 1.02e-07   lamb: 1.00e+00   eps : -1.14e-11   step: 1.32e-05    0.29
         res : 2.91e-08   lamb: 1.00e+00   eps : -1.14e-11   step: 1.32e-05    0.29
         res : 8.28e-09   lamb: 1.00e+00   eps : -1.14e-11   step: 1.32e-05    0.29
         res : 2.01e-09   lamb: 1.00e+00   eps : -1.14e-11   step: 1.32e-05    0.29

     10  0      -591.07915614     9.96e-09    115.94
     10  1      -590.98706121     0.00e+00    115.94
     10  2      -590.92632595     0.00e+00    115.94
     10  3      -590.91191732     0.00e+00    115.94
     10  4      -590.89508149     0.00e+00    115.94

    * Second-order optimization converged. *   

    * Integral transformation done. Elapsed time: 0.67

     guess   0:   closed 111111......         open ............        
     guess   1:   closed 11111.......         open .....11.....        
     guess   2:   closed 11111.1.....         open ............        
     guess   3:   closed 1111.1......         open ....1.1.....        
     guess   4:   closed 11111.......         open .....1.1....        

  === FCI iteration ===

      0  0      -590.89339051     4.47e-04      2.63
      0  1      -590.81451360     4.24e-04      0.00
      0  2      -590.72443333     4.38e-04      0.00
      0  3      -590.64931723     4.49e-04      0.00
      0  4      -590.62201951     4.48e-04      0.00

      1  0      -591.04254975     2.22e-04      2.64
      1  1      -590.94510923     2.04e-04      0.00
      1  2      -590.86805954     2.19e-04      0.00
      1  3      -590.80505099     2.81e-04      0.00
      1  4      -590.76740692     2.51e-04      0.00

      2  0      -591.07196377     1.10e-04      2.65
      2  1      -590.97321158     1.17e-04      0.00
      2  2      -590.89943405     1.23e-04      0.00
      2  3      -590.86729772     1.86e-04      0.00
      2  4      -590.80728820     1.33e-04      0.00

      3  0      -591.07789151     4.86e-05      2.66
      3  1      -590.98266039     7.11e-05      0.00
      3  2      -590.91117444     9.09e-05      0.00
      3  3      -590.89867800     1.35e-04      0.00
      3  4      -590.81855307     7.25e-05      0.00

      4  0      -591.07894996     2.03e-05      2.67
      4  1      -590.98591533     4.11e-05      0.00
      4  2      -590.92026094     8.57e-05      0.00
      4  3      -590.90861978     6.04e-05      0.00
      4  4      -590.82234953     5.15e-05      0.00

      5  0      -591.07912080     7.82e-06      2.67
      5  1      -590.98680409     1.95e-05      0.00
      5  2      -590.92488369     4.46e-05      0.00
      5  3      -590.91049132     2.78e-05      0.00
      5  4      -590.82513795     5.25e-05      0.00

      6  0      -591.07914826     3.12e-06      2.68
      6  1      -590.98698843     9.34e-06      0.00
      6  2      -590.92588791     2.06e-05      0.00
      6  3      -590.91096863     1.67e-05      0.00
      6  4      -590.82896952     7.36e-05      0.00

      7  0      -591.07915381     1.64e-06      2.69
      7  1      -590.98703656     5.18e-06      0.00
      7  2      -590.92613308     1.13e-05      0.00
      7  3      -590.91121101     1.41e-05      0.00
      7  4      -590.83797870     1.15e-04      0.00

      8  0      -591.07915553     9.57e-07      2.69
      8  1      -590.98705386     3.07e-06      0.00
      8  2      -590.92623125     8.49e-06      0.00
      8  3      -590.91144180     1.49e-05      0.00
      8  4      -590.86137115     1.62e-04      0.00

      9  0      -591.07915602     4.69e-07      2.70
      9  1      -590.98705941     1.61e-06      0.00
      9  2      -590.92628853     6.25e-06      0.00
      9  3      -590.91167242     1.41e-05      0.00
      9  4      -590.88313286     1.14e-04      0.00

     10  0      -591.07915612     1.99e-07      2.71
     10  1      -590.98706078     7.84e-07      0.00
     10  2      -590.92631446     3.65e-06      0.00
     10  3      -590.91182139     9.59e-06      0.00
     10  4      -590.89106974     6.26e-05      0.00

     11  0      -591.07915614     8.57e-08      2.85
     11  1      -590.98706109     3.88e-07      0.00
     11  2      -590.92632234     2.00e-06      0.00
     11  3      -590.91188001     5.71e-06      0.00
     11  4      -590.89348091     3.59e-05      0.00

     12  0      -591.07915614     3.89e-08      2.86
     12  1      -590.98706118     2.06e-07      0.00
     12  2      -590.92632471     1.13e-06      0.00
     12  3      -590.91190154     3.67e-06      0.00
     12  4      -590.89436610     2.37e-05      0.00

     13  0      -591.07915614     1.84e-08      2.87
     13  1      -590.98706120     1.14e-07      0.00
     13  2      -590.92632550     6.87e-07      0.00
     13  3      -590.91191094     2.49e-06      0.00
     13  4      -590.89477755     1.66e-05      0.00

     14  0      -591.07915614     8.10e-09      2.87
     14  1      -590.98706121     6.20e-08      0.00
     14  2      -590.92632580     4.12e-07      0.00
     14  3      -590.91191506     1.59e-06      0.00
     14  4      -590.89496748     1.08e-05      0.00

     15  0      -591.07915614     3.52e-09      2.88
     15  1      -590.98706121     3.20e-08      0.00
     15  2      -590.92632590     2.37e-07      0.00
     15  3      -590.91191659     9.29e-07      0.00
     15  4      -590.89504182     6.52e-06      0.00

     16  0      -591.07915614     1.45e-09      3.10
     16  1      -590.98706121     1.56e-08      0.00
     16  2      -590.92632594     1.27e-07      0.00
     16  3      -590.91191709     5.14e-07      0.00
     16  4      -590.89506769     3.74e-06      0.00

     17  0      -591.07915614     5.82e-10      3.12
     17  1      -590.98706121     7.56e-09      0.00
     17  2      -590.92632595     6.91e-08      0.00
     17  3      -590.91191725     2.91e-07      0.00
     17  4      -590.89507648     2.24e-06      0.00

     18  0      -591.07915614     2.46e-10      3.23
     18  1      -590.98706121     3.78e-09      0.00
     18  2      -590.92632595     3.67e-08      0.00
     18  3      -590.91191730     1.69e-07      0.00
     18  4      -590.89507966     1.37e-06      0.00

     19  0      -591.07915614     1.11e-10      4.22
     19  1      -590.98706121     1.92e-09      0.00
     19  2      -590.92632595     1.91e-08      0.00
     19  3      -590.91191732     9.41e-08      0.00
     19  4      -590.89508084     8.22e-07      0.00
    ** throwing out 5 trial vectors **

     20  0 *    -591.07915614     4.81e-11      4.86
     20  1      -590.98706121     1.01e-09      0.00
     20  2      -590.92632595     9.85e-09      0.00
     20  3      -590.91191732     4.98e-08      0.00
     20  4      -590.89508126     4.90e-07      0.00
    ** throwing out 4 trial vectors **

     21  0 *    -591.07915614     3.92e-11      5.01
     21  1      -590.98706121     5.06e-10      0.00
     21  2      -590.92632595     5.44e-09      0.00
     21  3      -590.91191732     2.66e-08      0.00
     21  4      -590.89508141     2.98e-07      0.00
    ** throwing out 4 trial vectors **

     22  0 *    -591.07915614     3.73e-11      5.01
     22  1      -590.98706121     2.27e-10      0.00
     22  2      -590.92632595     3.00e-09      0.00
     22  3      -590.91191732     1.40e-08      0.00
     22  4      -590.89508146     1.67e-07      0.00
    ** throwing out 4 trial vectors **

     23  0 *    -591.07915614     3.71e-11      4.26
     23  1 *    -590.98706121     9.85e-11      0.00
     23  2      -590.92632595     1.67e-09      0.00
     23  3      -590.91191732     7.64e-09      0.00
     23  4      -590.89508148     9.37e-08      0.00
    ** throwing out 3 trial vectors **

     24  0 *    -591.07915614     3.71e-11      3.88
     24  1 *    -590.98706121     5.17e-11      0.00
     24  2      -590.92632595     9.11e-10      0.00
     24  3      -590.91191732     4.31e-09      0.00
     24  4      -590.89508148     5.43e-08      0.00
    ** throwing out 3 trial vectors **

     25  0 *    -591.07915614     3.70e-11      3.87
     25  1 *    -590.98706121     3.92e-11      0.00
     25  2      -590.92632595     4.73e-10      0.00
     25  3      -590.91191732     2.36e-09      0.00
     25  4      -590.89508149     3.12e-08      0.00
    ** throwing out 3 trial vectors **

     26  0 *    -591.07915614     3.68e-11      3.88
     26  1 *    -590.98706121     3.51e-11      0.00
     26  2      -590.92632595     2.40e-10      0.00
     26  3      -590.91191732     1.21e-09      0.00
     26  4      -590.89508149     1.68e-08      0.00
    ** throwing out 3 trial vectors **

     27  0 *    -591.07915614     3.67e-11      3.87
     27  1 *    -590.98706121     3.47e-11      0.00
     27  2      -590.92632595     1.25e-10      0.00
     27  3      -590.91191732     6.10e-10      0.00
     27  4      -590.89508149     8.41e-09      0.00
    ** throwing out 3 trial vectors **

     28  0 *    -591.07915614     3.67e-11      3.12
     28  1 *    -590.98706121     3.47e-11      0.00
     28  2 *    -590.92632595     6.50e-11      0.00
     28  3      -590.91191732     3.13e-10      0.00
     28  4      -590.89508149     4.28e-09      0.00
    ** throwing out 2 trial vectors **

     29  0 *    -591.07915614     3.66e-11      2.74
     29  1 *    -590.98706121     3.46e-11      0.00
     29  2 *    -590.92632595     4.67e-11      0.00
     29  3      -590.91191732     1.64e-10      0.00
     29  4      -590.89508149     2.29e-09      0.00
    ** throwing out 2 trial vectors **

     30  0 *    -591.07915614     3.66e-11      1.98
     30  1 *    -590.98706121     3.46e-11      0.00
     30  2 *    -590.92632595     4.02e-11      0.00
     30  3 *    -590.91191732     8.77e-11      0.00
     30  4      -590.89508149     1.24e-09      0.00
    ** throwing out 1 trial vectors **

     31  0 *    -591.07915614     3.66e-11      1.60
     31  1 *    -590.98706121     3.46e-11      0.00
     31  2 *    -590.92632595     3.92e-11      0.00
     31  3 *    -590.91191732     5.44e-11      0.00
     31  4      -590.89508149     6.55e-10      0.00
    ** throwing out 1 trial vectors **

     32  0 *    -591.07915614     3.66e-11      1.59
     32  1 *    -590.98706121     3.46e-11      0.00
     32  2 *    -590.92632595     3.91e-11      0.00
     32  3 *    -590.91191732     4.18e-11      0.00
     32  4      -590.89508149     3.43e-10      0.00
    ** throwing out 1 trial vectors **

     33  0 *    -591.07915614     3.65e-11      1.60
     33  1 *    -590.98706121     3.46e-11      0.00
     33  2 *    -590.92632595     3.91e-11      0.00
     33  3 *    -590.91191732     3.73e-11      0.00
     33  4      -590.89508149     1.82e-10      0.00
    ** throwing out 1 trial vectors **

     34  0 *    -591.07915614     3.66e-11      0.84
     34  1 *    -590.98706121     3.46e-11      0.00
     34  2 *    -590.92632595     3.92e-11      0.00
     34  3 *    -590.91191732     3.61e-11      0.00
     34  4 *    -590.89508149     9.75e-11      0.00

     * ci vector, state   0, <S^2> = 0.0000
       222222......     0.8044768694
       22222.2.....    -0.2808676327
       22222ba.....    -0.1125428122
       22222ab.....    -0.1125428122
       2.2222....2.    -0.1094135270
       222.22..2...    -0.1084623748
       22a22bb..a..     0.0928499403
       22b22aa..b..     0.0928499403
       2222abba....    -0.0876609487
       2222baab....    -0.0876609487
       2222.2.2....    -0.0791931178
       2222a2b.....    -0.0790221180
       2222b2a.....    -0.0790221180
       22222b.a....     0.0669052398
       22222a.b....     0.0669052398
       .22222.....2    -0.0616494839
       22a22ba..b..     0.0592032147
       22b22ab..a..     0.0592032147
       22222....2..    -0.0506616715

     * ci vector, state   1, <S^2> = -0.0000
       22222.2.....    -0.5538732095
       22222ba.....    -0.3594366370
       22222ab.....    -0.3594366370
       222222......    -0.2913919096
       22.2222.....     0.1224286558
       22222....2..     0.1155129001
       2222b2a.....     0.1138067372
       2222a2b.....     0.1138067372
       22222.ba....     0.1030790340
       22222.ab....     0.1030790340
       2222ab2.....     0.0987376392
       2222ba2.....     0.0987376392
       2222abba....    -0.0867129843
       2222baab....    -0.0867129843
       22222..a.b..     0.0789864797
       22222..b.a..     0.0789864797
       222.2.2.2...     0.0757483286
       2.222.2...2.     0.0753798626
       2222.22.....     0.0688708715
       22b22ba..a..    -0.0668205665
       22a22ab..b..    -0.0668205665
       22222.a..b..     0.0637255936
       22222.b..a..     0.0637255936
       2222..22....     0.0588429699
       22a22bb..a..     0.0585015744
       22b22aa..b..     0.0585015744
       2222bbaa....     0.0537135610
       2222aabb....     0.0537135610
       22b2a22.....    -0.0514352615
       22a2b22.....    -0.0514352615

     * ci vector, state   2, <S^2> = 0.0000
       22222ab.....     0.2939096196
       22222ba.....     0.2939096195
       2222ab2.....     0.2810155748
       2222ba2.....     0.2810155748
       22222.ba....     0.2595086868
       22222.ab....     0.2595086868
       22222b.a....     0.2241609112
       22222a.b....     0.2241609112
       2222a2b.....    -0.1840747056
       2222b2a.....    -0.1840747056
       22222.2.....    -0.1638188118
       22b2a22.....    -0.0841349134
       22a2b22.....    -0.0841349134
       222b2aa.b...     0.0811690511
       222a2bb.a...     0.0811690511
       22222b...a..    -0.0784976140
       22222a...b..    -0.0784976140
       22a222b.....    -0.0724204560
       22b222a.....    -0.0724204560
       222222......    -0.0586985687
       22222a..b...    -0.0586728919
       22222b..a...    -0.0586728919
       2222baab....     0.0562111066
       2222abba....     0.0562111066
       22.2222.....     0.0548336907
       222b2aab....    -0.0509818960
       222a2bba....    -0.0509818960
       2222baa.b...    -0.0509765177
       2222abb.a...    -0.0509765177

     * ci vector, state   3, <S^2> = -0.0000
       22222ab.....     0.4179658354
       22222ba.....     0.4179658345
       22222.2.....    -0.3777604531
       22222a.b....    -0.2003284292
       22222b.a....    -0.2003284292
       2222ba2.....    -0.1482111404
       2222ab2.....    -0.1482111403
       2222b2a.....     0.1046582742
       2222a2b.....     0.1046582742
       2222abba....    -0.0979170368
       2222baab....    -0.0979170368
       22b22a2.....    -0.0972685462
       22a22b2.....    -0.0972685462
       22222b..a...     0.0845756780
       22222a..b...     0.0845756780
       22222a...b..     0.0826491782
       22222b...a..     0.0826491781
       222a22b.....    -0.0793012413
       222b22a.....    -0.0793012413
       222a2b2.....     0.0763552377
       222b2a2.....     0.0763552377
       22.2222.....     0.0747552610
       22222.b.a...     0.0731061440
       22222.a.b...     0.0731061440
       222.2.2.2...     0.0612979909
       2222bbaa....     0.0609202276
       2222aabb....     0.0609202275
       22222..2....     0.0605888588
       2.222ab...2.    -0.0566574194
       2.222ba...2.    -0.0566574193
       2222..22....     0.0561848143
       2.222.2...2.     0.0522185287
       222a2bb.a...    -0.0522171317
       222b2aa.b...    -0.0522171317
       22b222a.....     0.0511769945
       22a222b.....     0.0511769945
       222.2ab.2...    -0.0502198538
       222.2ba.2...    -0.0502198537

     * ci vector, state   4, <S^2> = 0.0000
       22222b..a...    -0.2928503918
       22222a..b...    -0.2928503917
       222a2b2.....    -0.2697414793
       222b2a2.....    -0.2697414793
       222a22b.....     0.2550325965
       222b22a.....     0.2550325964
       22222.b.a...    -0.1540125664
       22222.a.b...    -0.1540125664
       22222.2.....    -0.1284455487
       2222a2..b...    -0.1163226794
       2222b2..a...    -0.1163226793
       222b22.a....     0.1154531637
       222a22.b....     0.1154531636
       2222ab2.....    -0.1100791386
       2222ba2.....    -0.1100791383
       2222abb.a...    -0.1058478492
       2222baa.b...    -0.1058478491
       222a2bba....    -0.0971750239
       222b2aab....    -0.0971750238
       222b2aa.b...    -0.0871541679
       222a2bb.a...    -0.0871541676
       22222b...a..     0.0792570447
       22222a...b..     0.0792570443
       222b2aba....    -0.0742918318
       222a2bab....    -0.0742918318
       22222b.a....    -0.0683708444
       22222a.b....    -0.0683708441
       22222ba.....     0.0682802168
       22222ab.....     0.0682802094
       2222aab.b...     0.0660833607
       2222bba.a...     0.0660833607
       222a2b..2...     0.0633427215
       222b2a..2...     0.0633427214
       222.22b.a...     0.0573626282
       222.22a.b...     0.0573626282
       22a222b.....     0.0573512825
       22b222a.....     0.0573512822
       222.2b2.a...    -0.0525591355
       222.2a2.b...    -0.0525591354
       22222.ba....    -0.0519971018
       22222.ab....    -0.0519971016

    * METHOD: CASSCF                            1402.80

  === SMITH program ===

    * freezing 15 orbitals
    * SS-SR internal contraction is used

    * Approximate memory requirement for SMITH calulation per MPI process:
      o Storage requirement for T-amplitude, lambda, and residual is 5.15 GB
      o Storage requirement for MO integrals is 0.68 GB
       - MO integral evaluation                    3.94

  ++ State-averaged Fock matrix over basis states ++

                         0                   1                   2                   3                   4
     0       -4.0891473081        0.0426899082        0.0107625138       -0.0160268343       -0.0070376003
     1        0.0426899082       -3.9940297522        0.0671948630        0.0920814088        0.0114270260
     2        0.0107625138        0.0671948630       -3.8480206962       -0.1016481412       -0.0220734970
     3       -0.0160268343        0.0920814088       -0.1016481412       -3.9312869209       -0.0393258232
     4       -0.0070376003        0.0114270260       -0.0220734970       -0.0393258232       -3.7300940940


  ++ Extended multi-state CASPT2 (XMS-CASPT2) rotation matrix ++

                         0                   1                   2                   3                   4
     0       -0.5893494551        0.7963823283       -0.1185475174        0.0641323706       -0.0166112016
     1        0.5957191269        0.3274852105       -0.7311051047        0.0478765367       -0.0326392683
     2       -0.2812357952       -0.3243484359       -0.3168575613        0.8441820371       -0.0515993587
     3       -0.4597018186       -0.3868271241       -0.5747052990       -0.5280555192       -0.1729456618
     4       -0.0858289407       -0.0607576516       -0.1440379017       -0.0459231226        0.9828967649


  ++ Reference energies in XMS basis ++

                         0                   1                   2                   3                   4
     0     -590.9976876137        0.0626068227        0.0199675300        0.0076650167       -0.0018055295
     1        0.0626068227     -591.0274969224        0.0324468135       -0.0057275185        0.0017690278
     2        0.0199675300        0.0324468135     -590.9555304433        0.0078671788       -0.0047415675
     3        0.0076650167       -0.0057275185        0.0078671788     -590.9230101179        0.0001632843
     4       -0.0018055295        0.0017690278       -0.0047415675        0.0001632843     -590.8958170179

    * Calculating and saving rdm4f

    * Third and Fock-weighted fourth order RDM ( 1, 1) evaluation
      will be done with 14 passes
       - RDM evaluation (multipassing)           161.90
    * Third and Fock-weighted fourth order RDM ( 2, 1) evaluation
      will be done with 14 passes
       - RDM evaluation (multipassing)           246.74
    * Third and Fock-weighted fourth order RDM ( 3, 1) evaluation
      will be done with 14 passes
       - RDM evaluation (multipassing)           246.72
    * Third and Fock-weighted fourth order RDM ( 4, 1) evaluation
      will be done with 14 passes
       - RDM evaluation (multipassing)           246.76
    * Third and Fock-weighted fourth order RDM ( 5, 1) evaluation
      will be done with 14 passes
       - RDM evaluation (multipassing)           246.77
    * Third and Fock-weighted fourth order RDM ( 1, 2) evaluation
      will be done with 14 passes
       - RDM evaluation (multipassing)           246.74
    * Third and Fock-weighted fourth order RDM ( 2, 2) evaluation
      will be done with 14 passes
       - RDM evaluation (multipassing)           161.96
    * Third and Fock-weighted fourth order RDM ( 3, 2) evaluation
      will be done with 14 passes
       - RDM evaluation (multipassing)           246.76
    * Third and Fock-weighted fourth order RDM ( 4, 2) evaluation
      will be done with 14 passes
       - RDM evaluation (multipassing)           247.34
    * Third and Fock-weighted fourth order RDM ( 5, 2) evaluation
      will be done with 14 passes
       - RDM evaluation (multipassing)           246.77
    * Third and Fock-weighted fourth order RDM ( 1, 3) evaluation
      will be done with 14 passes
       - RDM evaluation (multipassing)           246.80
    * Third and Fock-weighted fourth order RDM ( 2, 3) evaluation
      will be done with 14 passes
       - RDM evaluation (multipassing)           248.33
    * Third and Fock-weighted fourth order RDM ( 3, 3) evaluation
      will be done with 14 passes
       - RDM evaluation (multipassing)           162.43
    * Third and Fock-weighted fourth order RDM ( 4, 3) evaluation
      will be done with 14 passes
       - RDM evaluation (multipassing)           247.41
    * Third and Fock-weighted fourth order RDM ( 5, 3) evaluation
      will be done with 14 passes
       - RDM evaluation (multipassing)           247.16
    * Third and Fock-weighted fourth order RDM ( 1, 4) evaluation
      will be done with 14 passes
       - RDM evaluation (multipassing)           247.18
    * Third and Fock-weighted fourth order RDM ( 2, 4) evaluation
      will be done with 14 passes
       - RDM evaluation (multipassing)           247.19
    * Third and Fock-weighted fourth order RDM ( 3, 4) evaluation
      will be done with 14 passes
       - RDM evaluation (multipassing)           247.13
    * Third and Fock-weighted fourth order RDM ( 4, 4) evaluation
      will be done with 14 passes
       - RDM evaluation (multipassing)           162.38
    * Third and Fock-weighted fourth order RDM ( 5, 4) evaluation
      will be done with 14 passes
       - RDM evaluation (multipassing)           247.17
    * Third and Fock-weighted fourth order RDM ( 1, 5) evaluation
      will be done with 14 passes
       - RDM evaluation (multipassing)           247.14
    * Third and Fock-weighted fourth order RDM ( 2, 5) evaluation
      will be done with 14 passes
       - RDM evaluation (multipassing)           247.20
    * Third and Fock-weighted fourth order RDM ( 3, 5) evaluation
      will be done with 14 passes
       - RDM evaluation (multipassing)           247.19
    * Third and Fock-weighted fourth order RDM ( 4, 5) evaluation
      will be done with 14 passes
       - RDM evaluation (multipassing)           247.17
    * Third and Fock-weighted fourth order RDM ( 5, 5) evaluation
      will be done with 14 passes
       - RDM evaluation (multipassing)           162.32
    - linear dependency detected:    1 /  288    min eigenvalue:     1.8007e-14    max eigenvalue:     1.8007e-14
    - linear dependency detected:    1 /  288    min eigenvalue:     5.2932e-15    max eigenvalue:     5.2932e-15
    - linear dependency detected:    1 /  288    min eigenvalue:     7.4140e-15    max eigenvalue:     7.4140e-15
    - linear dependency detected:    1 /  288    min eigenvalue:     7.8630e-15    max eigenvalue:     7.8630e-15
    - linear dependency detected:    1 /  288    min eigenvalue:     5.5698e-16    max eigenvalue:     5.5698e-16
    - linear dependency detected:   12 / 1728    min eigenvalue:    -7.2554e-16    max eigenvalue:     5.0987e-14
    - linear dependency detected:   12 / 1728    min eigenvalue:    -3.1342e-14    max eigenvalue:     2.8137e-14
    - linear dependency detected:   12 / 1728    min eigenvalue:    -2.0864e-14    max eigenvalue:     2.7614e-14
    - linear dependency detected:   12 / 1728    min eigenvalue:    -1.8680e-14    max eigenvalue:     5.7890e-14
    - linear dependency detected:   12 / 1728    min eigenvalue:    -2.2039e-14    max eigenvalue:     7.5834e-14
    - linear dependency detected:   12 / 1728    min eigenvalue:    -5.2644e-15    max eigenvalue:     4.3969e-15
    - linear dependency detected:   12 / 1728    min eigenvalue:    -7.0276e-15    max eigenvalue:     5.8471e-15
    - linear dependency detected:   12 / 1728    min eigenvalue:    -3.7855e-15    max eigenvalue:     9.8526e-15
    - linear dependency detected:   12 / 1728    min eigenvalue:    -1.9760e-15    max eigenvalue:     4.1563e-15
    - linear dependency detected:   12 / 1728    min eigenvalue:    -7.7808e-15    max eigenvalue:     3.7183e-15
       - RDM + denominator evaluation           5920.71

    * Zeroth order energy : state  0       -4.1406888597
    * Zeroth order energy : state  1       -4.0676542253
    * Zeroth order energy : state  2       -3.8833512999
    * Zeroth order energy : state  3       -3.7786081451
    * Zeroth order energy : state  4       -3.7222762414

    * CASPT2 iteration is performed using redundant basis

      ---- iteration ----

        0    -1.60287801     0.00183016     18.00
        1    -1.60480759     0.00017958     18.19
        2    -1.60482897     0.00001977     18.43
        3    -1.60482926     0.00000304     18.77
        4    -1.60482927     0.00000035     19.04

        0    -1.57592438     0.00168894     18.11
        1    -1.57769992     0.00015627     18.18
        2    -1.57771924     0.00001581     18.42
        3    -1.57771951     0.00000241     18.80
        4    -1.57771951     0.00000025     19.02

        0    -1.57551896     0.00170993     18.11
        1    -1.57731349     0.00016128     18.27
        2    -1.57733410     0.00001721     18.47
        3    -1.57733440     0.00000273     18.81
        4    -1.57733440     0.00000030     19.09

        0    -1.57341660     0.00163076     18.14
        1    -1.57525074     0.00015078     18.28
        2    -1.57527293     0.00001528     18.50
        3    -1.57527326     0.00000235     18.77
        4    -1.57527327     0.00000026     19.10

        0    -1.57740262     0.00162068     18.18
        1    -1.57916219     0.00014903     18.26
        2    -1.57918283     0.00001519     18.55
        3    -1.57918312     0.00000234     18.82
        4    -1.57918313     0.00000028     19.15

      -------------------

       - CASPT2 energy evaluation                469.61

    * CASPT2 energy : state  0     -592.8448882053
        w/o shift correction       -592.6025168815
        reference weight              0.6735173948

    * CASPT2 energy : state  1     -592.8408394035
        w/o shift correction       -592.6052164332
        reference weight              0.6796960130

    * CASPT2 energy : state  2     -592.7701807595
        w/o shift correction       -592.5328648455
        reference weight              0.6781353698

    * CASPT2 energy : state  3     -592.7362065428
        w/o shift correction       -592.4982833851
        reference weight              0.6775773260

    * CASPT2 energy : state  4     -592.7171084213
        w/o shift correction       -592.4750001434
        reference weight              0.6737561282


    * MS-CASPT2 Heff
           -592.8448882053        0.0398447284        0.0125460398        0.0043503190       -0.0018471069
              0.0398447284     -592.8408394035        0.0188807463       -0.0029290020        0.0020938780
              0.0125460398        0.0188807463     -592.7701807595        0.0051864570       -0.0028169107
              0.0043503190       -0.0029290020        0.0051864570     -592.7362065428       -0.0015248834
             -0.0018471069        0.0020938780       -0.0028169107       -0.0015248834     -592.7171084213


    * MS-CASPT2 rotation matrix
             -0.7164607791        0.6341910698       -0.2812881484       -0.0692058962       -0.0239407702
              0.6953966240        0.6269363808       -0.3496731706       -0.0331893079        0.0012055391
             -0.0387461058       -0.4519152271       -0.8706163556       -0.1782481047       -0.0672766028
              0.0362635229        0.0179257970        0.1963999305       -0.9744629220       -0.1010579227
             -0.0170641000       -0.0142742670       -0.0453859002       -0.1129541530        0.9923137312


    * XMS-CASPT2 rotation matrix
              0.9832497279        0.1804810581        0.0038623983       -0.0251323639        0.0000804165
             -0.1684566726        0.9148337992        0.3653148509        0.0352546468       -0.0019076082
              0.0197141175       -0.2226411287        0.6365247941       -0.7300883975       -0.1088549481
              0.0664296479       -0.2813338532        0.6690588006        0.6811981861       -0.0690486606
              0.0063857288       -0.0422835482        0.1171607849       -0.0326410352        0.9916547975

    * MS-CASPT2 energy : state  0     -592.8831471824
    * MS-CASPT2 energy : state  1     -592.8142748565
    * MS-CASPT2 energy : state  2     -592.7598608581
    * MS-CASPT2 energy : state  3     -592.7352253968
    * MS-CASPT2 energy : state  4     -592.7167150385


    * METHOD: SMITH                             6477.07


    * METHOD: SAVE_REF                             0.07


  
  ===============================================================
