# Supplementary material for: Simulating the Energy Capture Process in Push–Pull Norbornadiene-Quadricyclane Photoswitches
Source: J Phys Chem Lett. 2025 Apr 23;16(17):4315–25. doi: 10.1021/acs.jpclett.5c00634 (PMC12051204; doi:10.1021/acs.jpclett.5c00634)
Supplement: Supplementary file 4 — jz5c00634_si_004.zip [file jz5c00634_si_004.zip › PES_scans/XMS-CASPT2/Compound_I/1_PES_scan/logfile_14]

    dorgali10                       

  * using 15 threads per process

  ===============================================================
    BAGEL - Freshly leavened quantum chemistry                   
  ===============================================================

  *** Geometry ***

  { "atom" : "C", "xyz" : [     -0.112598,      1.712207,      1.908948 ] },
  { "atom" : "C", "xyz" : [     -0.130607,      4.370207,      0.841468 ] },
  { "atom" : "C", "xyz" : [     -2.280076,      1.583858,      3.726713 ] },
  { "atom" : "C", "xyz" : [     -3.379439,      1.165533,      1.118560 ] },
  { "atom" : "C", "xyz" : [     -3.354572,      3.706741,     -0.013719 ] },
  { "atom" : "C", "xyz" : [     -2.525012,      5.534610,      1.942381 ] },
  { "atom" : "C", "xyz" : [     -2.941222,      4.302691,      4.506901 ] },
  { "atom" : "C", "xyz" : [      1.608935,      5.619769,     -0.724693 ] },
  { "atom" : "N", "xyz" : [      3.025959,      6.684676,     -2.002697 ] },
  { "atom" : "C", "xyz" : [      1.855025,     -0.203313,      1.633974 ] },
  { "atom" : "C", "xyz" : [      4.281723,      0.453886,      0.792893 ] },
  { "atom" : "C", "xyz" : [      1.385074,     -2.748715,      2.256669 ] },
  { "atom" : "C", "xyz" : [      3.273628,     -4.556748,      2.054367 ] },
  { "atom" : "C", "xyz" : [      5.676438,     -3.872471,      1.220842 ] },
  { "atom" : "C", "xyz" : [      6.172460,     -1.364791,      0.591172 ] },
  { "atom" : "H", "xyz" : [     -2.343203,      0.065103,      5.099720 ] },
  { "atom" : "H", "xyz" : [     -3.853060,     -0.611586,      0.233566 ] },
  { "atom" : "H", "xyz" : [     -3.995776,      4.226650,     -1.884753 ] },
  { "atom" : "H", "xyz" : [     -2.826152,      7.540847,      1.653112 ] },
  { "atom" : "H", "xyz" : [     -4.897465,      4.455143,      5.156684 ] },
  { "atom" : "H", "xyz" : [     -1.670528,      5.056658,      5.950459 ] },
  { "atom" : "H", "xyz" : [      4.704307,      2.389916,      0.292031 ] },
  { "atom" : "H", "xyz" : [     -0.473056,     -3.320148,      2.896137 ] },
  { "atom" : "H", "xyz" : [      2.870478,     -6.505981,      2.544998 ] },
  { "atom" : "H", "xyz" : [      7.151254,     -5.287043,      1.059962 ] },
  { "atom" : "H", "xyz" : [      8.035159,     -0.814700,     -0.062871 ] },

  Number of auxiliary basis functions:     1515

  Since a DF basis is specified, we compute 2- and 3-index integrals:
    o Being stored without compression. Storage requirement is 0.851 GB
       - 3-index ints prep                         0.04
       - 3-index ints                              0.27
       - 2-index ints                              0.02
       - computing inverse                         3.49
        elapsed time:        3.84 sec.


  Number of basis functions:      265
  Number of electrons      :      102


    * METHOD: MOLECULE                             3.86

       - 3-index ints prep                         0.03
       - 3-index ints                              0.32
       - 2-index ints                              0.01
       - computing inverse                         2.41

  Using the coefficient projected to the input geometry 


    * METHOD: LOAD_REF                             2.93

  ---------------------------
      CASSCF calculation     
  ---------------------------

    * nstate   :      5
    * nclosed  :     45
    * nact     :     12
    * nvirt    :    208
  === CASSCF iteration (/home/mkochman/bagel_basis_sets/cc-pvdz.json) ===

    * Using the second-order algorithm

      0  0      -590.93871334     1.61e-02    101.85
      0  1      -590.79470728     0.00e+00    101.85
      0  2      -590.75821147     0.00e+00    101.85
      0  3      -590.73470729     0.00e+00    101.85
      0  4      -590.72920753     0.00e+00    101.85

         res : 1.06e-01   lamb: 1.00e+00   eps : -2.13e-01   step: 1.86e-01    0.29
         res : 2.99e-02   lamb: 1.00e+00   eps : -2.15e-01   step: 1.85e-01    0.30
         res : 8.35e-03   lamb: 1.00e+00   eps : -2.15e-01   step: 1.87e-01    0.29
         res : 2.92e-03   lamb: 1.00e+00   eps : -2.15e-01   step: 1.87e-01    0.29
         res : 7.91e-04   lamb: 1.00e+00   eps : -2.15e-01   step: 1.87e-01    0.30
         res : 2.37e-04   lamb: 1.00e+00   eps : -2.15e-01   step: 1.87e-01    0.29
         res : 6.77e-05   lamb: 1.00e+00   eps : -2.15e-01   step: 1.87e-01    0.29
         res : 1.97e-05   lamb: 1.00e+00   eps : -2.15e-01   step: 1.87e-01    0.29
         res : 6.59e-06   lamb: 1.00e+00   eps : -2.15e-01   step: 1.87e-01    0.29

      1  0      -591.05265229     3.65e-04    105.61
      1  1      -590.90548316     0.00e+00    105.61
      1  2      -590.86778885     0.00e+00    105.61
      1  3      -590.84573945     0.00e+00    105.61
      1  4      -590.84013483     0.00e+00    105.61

         res : 9.35e-03   lamb: 1.00e+00   eps : -9.77e-04   step: 4.67e-02    0.28
         res : 4.80e-03   lamb: 1.00e+00   eps : -1.02e-03   step: 5.07e-02    0.28
         res : 1.59e-03   lamb: 1.00e+00   eps : -1.03e-03   step: 5.23e-02    0.28
         res : 6.98e-04   lamb: 1.00e+00   eps : -1.03e-03   step: 5.31e-02    0.28
         res : 3.49e-04   lamb: 1.00e+00   eps : -1.03e-03   step: 5.33e-02    0.28
         res : 1.77e-04   lamb: 1.00e+00   eps : -1.03e-03   step: 5.33e-02    0.28
         res : 8.81e-05   lamb: 1.00e+00   eps : -1.03e-03   step: 5.34e-02    0.28
         res : 5.44e-05   lamb: 1.00e+00   eps : -1.03e-03   step: 5.33e-02    0.28
         res : 3.22e-05   lamb: 1.00e+00   eps : -1.03e-03   step: 5.33e-02    0.28
         res : 1.57e-05   lamb: 1.00e+00   eps : -1.03e-03   step: 5.33e-02    0.28
         res : 7.77e-06   lamb: 1.00e+00   eps : -1.03e-03   step: 5.34e-02    0.28
         res : 4.07e-06   lamb: 1.00e+00   eps : -1.03e-03   step: 5.34e-02    0.28

      2  0      -591.05306043     1.87e-05    107.99
      2  1      -590.90607113     0.00e+00    107.99
      2  2      -590.86822186     0.00e+00    107.99
      2  3      -590.84643145     0.00e+00    107.99
      2  4      -590.84061972     0.00e+00    107.99

         res : 7.95e-04   lamb: 1.00e+00   eps : -1.55e-06   step: 1.50e-03    0.28
         res : 2.34e-04   lamb: 1.00e+00   eps : -1.74e-06   step: 2.05e-03    0.28
         res : 1.42e-04   lamb: 1.00e+00   eps : -1.77e-06   step: 2.30e-03    0.28
         res : 6.06e-05   lamb: 1.00e+00   eps : -1.77e-06   step: 2.39e-03    0.28
         res : 3.15e-05   lamb: 1.00e+00   eps : -1.78e-06   step: 2.42e-03    0.28
         res : 1.78e-05   lamb: 1.00e+00   eps : -1.78e-06   step: 2.43e-03    0.28
         res : 8.89e-06   lamb: 1.00e+00   eps : -1.78e-06   step: 2.43e-03    0.28
         res : 4.48e-06   lamb: 1.00e+00   eps : -1.78e-06   step: 2.43e-03    0.28
         res : 2.21e-06   lamb: 1.00e+00   eps : -1.78e-06   step: 2.43e-03    0.28
         res : 1.05e-06   lamb: 1.00e+00   eps : -1.78e-06   step: 2.43e-03    0.28
         res : 5.89e-07   lamb: 1.00e+00   eps : -1.78e-06   step: 2.43e-03    0.28
         res : 3.70e-07   lamb: 1.00e+00   eps : -1.78e-06   step: 2.43e-03    0.28
         res : 2.59e-07   lamb: 1.00e+00   eps : -1.78e-06   step: 2.43e-03    0.28
         res : 1.43e-07   lamb: 1.00e+00   eps : -1.78e-06   step: 2.43e-03    0.28

      3  0      -591.05305448     4.91e-06    111.31
      3  1      -590.90610901     0.00e+00    111.31
      3  2      -590.86822238     0.00e+00    111.31
      3  3      -590.84644886     0.00e+00    111.31
      3  4      -590.84057520     0.00e+00    111.31

         res : 1.77e-04   lamb: 1.00e+00   eps : -7.80e-08   step: 2.58e-04    0.28
         res : 6.67e-05   lamb: 1.00e+00   eps : -8.96e-08   step: 4.08e-04    0.28
         res : 5.77e-05   lamb: 1.00e+00   eps : -9.28e-08   step: 5.11e-04    0.28
         res : 2.79e-05   lamb: 1.00e+00   eps : -9.40e-08   step: 5.72e-04    0.28
         res : 1.31e-05   lamb: 1.00e+00   eps : -9.44e-08   step: 5.94e-04    0.28
         res : 4.59e-06   lamb: 1.00e+00   eps : -9.45e-08   step: 5.96e-04    0.28
         res : 1.79e-06   lamb: 1.00e+00   eps : -9.45e-08   step: 5.96e-04    0.28
         res : 7.93e-07   lamb: 1.00e+00   eps : -9.45e-08   step: 5.96e-04    0.28
         res : 4.04e-07   lamb: 1.00e+00   eps : -9.45e-08   step: 5.96e-04    0.28
         res : 1.37e-07   lamb: 1.00e+00   eps : -9.45e-08   step: 5.96e-04    0.28
         res : 6.08e-08   lamb: 1.00e+00   eps : -9.45e-08   step: 5.96e-04    0.28
         res : 2.72e-08   lamb: 1.00e+00   eps : -9.45e-08   step: 5.96e-04    0.28

      4  0      -591.05305228     1.50e-06    109.68
      4  1      -590.90611799     0.00e+00    109.68
      4  2      -590.86822175     0.00e+00    109.68
      4  3      -590.84645729     0.00e+00    109.68
      4  4      -590.84056094     0.00e+00    109.68

         res : 6.24e-05   lamb: 1.00e+00   eps : -7.91e-09   step: 9.47e-05    0.29
         res : 4.29e-05   lamb: 1.00e+00   eps : -1.04e-08   step: 2.00e-04    0.29
         res : 3.21e-05   lamb: 1.00e+00   eps : -1.16e-08   step: 2.95e-04    0.29
         res : 1.09e-05   lamb: 1.00e+00   eps : -1.19e-08   step: 3.22e-04    0.29
         res : 3.93e-06   lamb: 1.00e+00   eps : -1.19e-08   step: 3.27e-04    0.29
         res : 1.26e-06   lamb: 1.00e+00   eps : -1.19e-08   step: 3.27e-04    0.29
         res : 4.51e-07   lamb: 1.00e+00   eps : -1.19e-08   step: 3.27e-04    0.29
         res : 1.67e-07   lamb: 1.00e+00   eps : -1.19e-08   step: 3.27e-04    0.29
         res : 8.63e-08   lamb: 1.00e+00   eps : -1.19e-08   step: 3.27e-04    0.29
         res : 3.28e-08   lamb: 1.00e+00   eps : -1.19e-08   step: 3.27e-04    0.30
         res : 1.37e-08   lamb: 1.00e+00   eps : -1.19e-08   step: 3.27e-04    0.29

      5  0      -591.05305181     5.08e-07    111.07
      5  1      -590.90612062     0.00e+00    111.07
      5  2      -590.86822074     0.00e+00    111.07
      5  3      -590.84646239     0.00e+00    111.07
      5  4      -590.84055472     0.00e+00    111.07

         res : 4.01e-05   lamb: 1.00e+00   eps : -1.81e-09   step: 6.99e-05    0.28
         res : 2.90e-05   lamb: 1.00e+00   eps : -2.90e-09   step: 1.63e-04    0.28
         res : 1.42e-05   lamb: 1.00e+00   eps : -3.34e-09   step: 2.14e-04    0.28
         res : 4.44e-06   lamb: 1.00e+00   eps : -3.38e-09   step: 2.20e-04    0.28
         res : 1.45e-06   lamb: 1.00e+00   eps : -3.39e-09   step: 2.22e-04    0.28
         res : 4.80e-07   lamb: 1.00e+00   eps : -3.39e-09   step: 2.22e-04    0.28
         res : 1.70e-07   lamb: 1.00e+00   eps : -3.39e-09   step: 2.22e-04    0.28
         res : 5.31e-08   lamb: 1.00e+00   eps : -3.39e-09   step: 2.22e-04    0.28
         res : 2.20e-08   lamb: 1.00e+00   eps : -3.39e-09   step: 2.22e-04    0.28

      6  0      -591.05305180     2.17e-07    107.12
      6  1      -590.90612164     0.00e+00    107.12
      6  2      -590.86821986     0.00e+00    107.12
      6  3      -590.84646576     0.00e+00    107.12
      6  4      -590.84055124     0.00e+00    107.12

         res : 2.80e-05   lamb: 1.00e+00   eps : -8.00e-10   step: 6.21e-05    0.28
         res : 1.88e-05   lamb: 1.00e+00   eps : -1.28e-09   step: 1.24e-04    0.28
         res : 7.03e-06   lamb: 1.00e+00   eps : -1.45e-09   step: 1.51e-04    0.28
         res : 2.60e-06   lamb: 1.00e+00   eps : -1.47e-09   step: 1.54e-04    0.28
         res : 7.68e-07   lamb: 1.00e+00   eps : -1.47e-09   step: 1.55e-04    0.28
         res : 2.53e-07   lamb: 1.00e+00   eps : -1.47e-09   step: 1.55e-04    0.28
         res : 9.23e-08   lamb: 1.00e+00   eps : -1.47e-09   step: 1.55e-04    0.28
         res : 2.65e-08   lamb: 1.00e+00   eps : -1.47e-09   step: 1.55e-04    0.28
         res : 1.17e-08   lamb: 1.00e+00   eps : -1.47e-09   step: 1.55e-04    0.28

      7  0      -591.05305188     1.24e-07    110.31
      7  1      -590.90612214     0.00e+00    110.31
      7  2      -590.86821920     0.00e+00    110.31
      7  3      -590.84646807     0.00e+00    110.31
      7  4      -590.84054901     0.00e+00    110.31

         res : 1.83e-05   lamb: 1.00e+00   eps : -4.04e-10   step: 4.85e-05    0.28
         res : 1.31e-05   lamb: 1.00e+00   eps : -6.28e-10   step: 8.95e-05    0.28
         res : 4.22e-06   lamb: 1.00e+00   eps : -7.05e-10   step: 1.07e-04    0.28
         res : 1.80e-06   lamb: 1.00e+00   eps : -7.10e-10   step: 1.08e-04    0.28
         res : 4.93e-07   lamb: 1.00e+00   eps : -7.11e-10   step: 1.09e-04    0.28
         res : 1.61e-07   lamb: 1.00e+00   eps : -7.11e-10   step: 1.09e-04    0.28
         res : 5.97e-08   lamb: 1.00e+00   eps : -7.11e-10   step: 1.09e-04    0.28
         res : 1.64e-08   lamb: 1.00e+00   eps : -7.11e-10   step: 1.09e-04    0.28
         res : 8.12e-09   lamb: 1.00e+00   eps : -7.11e-10   step: 1.09e-04    0.28

      8  0      -591.05305197     8.27e-08    108.42
      8  1      -590.90612244     0.00e+00    108.42
      8  2      -590.86821872     0.00e+00    108.42
      8  3      -590.84646969     0.00e+00    108.42
      8  4      -590.84054749     0.00e+00    108.42

         res : 1.24e-05   lamb: 1.00e+00   eps : -2.03e-10   step: 3.51e-05    0.28
         res : 9.25e-06   lamb: 1.00e+00   eps : -3.13e-10   step: 6.36e-05    0.28
         res : 2.85e-06   lamb: 1.00e+00   eps : -3.50e-10   step: 7.53e-05    0.28
         res : 1.28e-06   lamb: 1.00e+00   eps : -3.52e-10   step: 7.65e-05    0.28
         res : 3.40e-07   lamb: 1.00e+00   eps : -3.53e-10   step: 7.68e-05    0.28
         res : 1.12e-07   lamb: 1.00e+00   eps : -3.53e-10   step: 7.68e-05    0.28
         res : 4.09e-08   lamb: 1.00e+00   eps : -3.53e-10   step: 7.69e-05    0.28
         res : 1.13e-08   lamb: 1.00e+00   eps : -3.53e-10   step: 7.69e-05    0.28
         res : 5.97e-09   lamb: 1.00e+00   eps : -3.53e-10   step: 7.69e-05    0.28

      9  0      -591.05305205     5.77e-08    106.72
      9  1      -590.90612263     0.00e+00    106.72
      9  2      -590.86821837     0.00e+00    106.72
      9  3      -590.84647083     0.00e+00    106.72
      9  4      -590.84054644     0.00e+00    106.72

         res : 8.68e-06   lamb: 1.00e+00   eps : -1.02e-10   step: 2.49e-05    0.28
         res : 6.52e-06   lamb: 1.00e+00   eps : -1.56e-10   step: 4.50e-05    0.28
         res : 1.99e-06   lamb: 1.00e+00   eps : -1.74e-10   step: 5.32e-05    0.27
         res : 9.09e-07   lamb: 1.00e+00   eps : -1.76e-10   step: 5.40e-05    0.28
         res : 2.39e-07   lamb: 1.00e+00   eps : -1.76e-10   step: 5.42e-05    0.28
         res : 7.97e-08   lamb: 1.00e+00   eps : -1.76e-10   step: 5.42e-05    0.28
         res : 2.86e-08   lamb: 1.00e+00   eps : -1.76e-10   step: 5.43e-05    0.28
         res : 7.97e-09   lamb: 1.00e+00   eps : -1.76e-10   step: 5.43e-05    0.28
         res : 4.31e-09   lamb: 1.00e+00   eps : -1.76e-10   step: 5.43e-05    0.28

     10  0      -591.05305210     4.07e-08    106.39
     10  1      -590.90612276     0.00e+00    106.39
     10  2      -590.86821813     0.00e+00    106.39
     10  3      -590.84647163     0.00e+00    106.39
     10  4      -590.84054570     0.00e+00    106.39

         res : 6.10e-06   lamb: 1.00e+00   eps : -5.08e-11   step: 1.76e-05    0.28
         res : 4.61e-06   lamb: 1.00e+00   eps : -7.80e-11   step: 3.18e-05    0.28
         res : 1.40e-06   lamb: 1.00e+00   eps : -8.69e-11   step: 3.75e-05    0.28
         res : 6.44e-07   lamb: 1.00e+00   eps : -8.76e-11   step: 3.81e-05    0.28
         res : 1.69e-07   lamb: 1.00e+00   eps : -8.77e-11   step: 3.83e-05    0.28
         res : 5.66e-08   lamb: 1.00e+00   eps : -8.77e-11   step: 3.83e-05    0.28
         res : 2.01e-08   lamb: 1.00e+00   eps : -8.77e-11   step: 3.83e-05    0.28
         res : 5.64e-09   lamb: 1.00e+00   eps : -8.77e-11   step: 3.83e-05    0.28
         res : 3.08e-09   lamb: 1.00e+00   eps : -8.77e-11   step: 3.83e-05    0.28

     11  0      -591.05305214     2.87e-08    107.06
     11  1      -590.90612284     0.00e+00    107.06
     11  2      -590.86821795     0.00e+00    107.06
     11  3      -590.84647220     0.00e+00    107.06
     11  4      -590.84054518     0.00e+00    107.06

         res : 4.30e-06   lamb: 1.00e+00   eps : -2.54e-11   step: 1.24e-05    0.28
         res : 3.25e-06   lamb: 1.00e+00   eps : -3.89e-11   step: 2.25e-05    0.28
         res : 9.91e-07   lamb: 1.00e+00   eps : -4.34e-11   step: 2.65e-05    0.28
         res : 4.55e-07   lamb: 1.00e+00   eps : -4.37e-11   step: 2.69e-05    0.28
         res : 1.19e-07   lamb: 1.00e+00   eps : -4.38e-11   step: 2.70e-05    0.28
         res : 4.01e-08   lamb: 1.00e+00   eps : -4.38e-11   step: 2.71e-05    0.28
         res : 1.42e-08   lamb: 1.00e+00   eps : -4.38e-11   step: 2.71e-05    0.28
         res : 3.98e-09   lamb: 1.00e+00   eps : -4.38e-11   step: 2.71e-05    0.28

     12  0      -591.05305217     2.03e-08    106.67
     12  1      -590.90612291     0.00e+00    106.67
     12  2      -590.86821783     0.00e+00    106.67
     12  3      -590.84647260     0.00e+00    106.67
     12  4      -590.84054481     0.00e+00    106.67

         res : 3.04e-06   lamb: 1.00e+00   eps : -1.27e-11   step: 8.79e-06    0.28
         res : 2.30e-06   lamb: 1.00e+00   eps : -1.94e-11   step: 1.59e-05    0.28
         res : 7.00e-07   lamb: 1.00e+00   eps : -2.16e-11   step: 1.87e-05    0.28
         res : 3.22e-07   lamb: 1.00e+00   eps : -2.18e-11   step: 1.90e-05    0.28
         res : 8.43e-08   lamb: 1.00e+00   eps : -2.18e-11   step: 1.91e-05    0.28
         res : 2.84e-08   lamb: 1.00e+00   eps : -2.18e-11   step: 1.91e-05    0.28
         res : 1.00e-08   lamb: 1.00e+00   eps : -2.18e-11   step: 1.91e-05    0.28
         res : 2.79e-09   lamb: 1.00e+00   eps : -2.18e-11   step: 1.91e-05    0.28

     13  0      -591.05305219     1.43e-08    107.93
     13  1      -590.90612295     0.00e+00    107.93
     13  2      -590.86821774     0.00e+00    107.93
     13  3      -590.84647288     0.00e+00    107.93
     13  4      -590.84054455     0.00e+00    107.93

         res : 2.15e-06   lamb: 1.00e+00   eps : -6.33e-12   step: 6.22e-06    0.28
         res : 1.62e-06   lamb: 1.00e+00   eps : -9.71e-12   step: 1.12e-05    0.28
         res : 4.94e-07   lamb: 1.00e+00   eps : -1.08e-11   step: 1.32e-05    0.28
         res : 2.27e-07   lamb: 1.00e+00   eps : -1.09e-11   step: 1.35e-05    0.28
         res : 5.96e-08   lamb: 1.00e+00   eps : -1.09e-11   step: 1.35e-05    0.28
         res : 2.01e-08   lamb: 1.00e+00   eps : -1.09e-11   step: 1.35e-05    0.28
         res : 7.07e-09   lamb: 1.00e+00   eps : -1.09e-11   step: 1.35e-05    0.28
         res : 1.97e-09   lamb: 1.00e+00   eps : -1.09e-11   step: 1.35e-05    0.28

     14  0      -591.05305220     1.01e-08    107.36
     14  1      -590.90612298     0.00e+00    107.36
     14  2      -590.86821768     0.00e+00    107.36
     14  3      -590.84647308     0.00e+00    107.36
     14  4      -590.84054436     0.00e+00    107.36

         res : 1.52e-06   lamb: 1.00e+00   eps : -3.16e-12   step: 4.39e-06    0.28
         res : 1.15e-06   lamb: 1.00e+00   eps : -4.85e-12   step: 7.93e-06    0.28
         res : 3.49e-07   lamb: 1.00e+00   eps : -5.40e-12   step: 9.36e-06    0.28
         res : 1.61e-07   lamb: 1.00e+00   eps : -5.44e-12   step: 9.50e-06    0.28
         res : 4.21e-08   lamb: 1.00e+00   eps : -5.45e-12   step: 9.54e-06    0.28
         res : 1.42e-08   lamb: 1.00e+00   eps : -5.45e-12   step: 9.55e-06    0.28
         res : 5.00e-09   lamb: 1.00e+00   eps : -5.45e-12   step: 9.55e-06    0.28
         res : 1.40e-09   lamb: 1.00e+00   eps : -5.45e-12   step: 9.55e-06    0.28

     15  0      -591.05305221     7.15e-09    109.38
     15  1      -590.90612300     0.00e+00    109.38
     15  2      -590.86821764     0.00e+00    109.38
     15  3      -590.84647323     0.00e+00    109.38
     15  4      -590.84054423     0.00e+00    109.38

    * Second-order optimization converged. *   

    * Integral transformation done. Elapsed time: 0.66

     guess   0:   closed 111111......         open ............        
     guess   1:   closed 11111.......         open .....11.....        
     guess   2:   closed 11111.1.....         open ............        
     guess   3:   closed 11111.......         open .....1.1....        
     guess   4:   closed 1111.1......         open ....1.1.....        

  === FCI iteration ===

      0  0      -590.88084956     4.50e-04      2.71
      0  1      -590.75538208     4.20e-04      0.00
      0  2      -590.68094574     4.36e-04      0.00
      0  3      -590.61489012     4.52e-04      0.00
      0  4      -590.57747823     4.50e-04      0.00

      1  0      -591.02352733     2.11e-04      2.72
      1  1      -590.87835856     1.88e-04      0.00
      1  2      -590.82411996     2.19e-04      0.00
      1  3      -590.76048537     2.67e-04      0.00
      1  4      -590.71749309     2.50e-04      0.00

      2  0      -591.04810740     9.64e-05      2.73
      2  1      -590.89935673     9.29e-05      0.00
      2  2      -590.85520232     1.20e-04      0.00
      2  3      -590.80993585     1.52e-04      0.00
      2  4      -590.75649938     1.33e-04      0.00

      3  0      -591.05228335     3.96e-05      2.73
      3  1      -590.90429582     4.80e-05      0.00
      3  2      -590.86421470     6.57e-05      0.00
      3  3      -590.82817062     1.03e-04      0.00
      3  4      -590.76866198     7.98e-05      0.00

      4  0      -591.05294402     1.53e-05      2.75
      4  1      -590.90561962     2.60e-05      0.00
      4  2      -590.86686046     3.78e-05      0.00
      4  3      -590.83714794     7.94e-05      0.00
      4  4      -590.77406699     6.62e-05      0.00

      5  0      -591.05303646     5.59e-06      2.76
      5  1      -590.90598559     1.26e-05      0.00
      5  2      -590.86769767     2.07e-05      0.00
      5  3      -590.84145463     4.90e-05      0.00
      5  4      -590.77936050     8.01e-05      0.00

      6  0      -591.05304937     2.20e-06      2.76
      6  1      -590.90607485     6.58e-06      0.00
      6  2      -590.86797842     1.32e-05      0.00
      6  3      -590.84291530     2.94e-05      0.00
      6  4      -590.79853558     1.79e-04      0.00

      7  0      -591.05305156     1.03e-06      2.77
      7  1      -590.90610471     4.39e-06      0.00
      7  2      -590.86811006     9.67e-06      0.00
      7  3      -590.84365244     2.63e-05      0.00
      7  4      -590.82544901     1.28e-04      0.00

      8  0      -591.05305206     5.03e-07      2.77
      8  1      -590.90611743     2.79e-06      0.00
      8  2      -590.86817772     6.48e-06      0.00
      8  3      -590.84452592     3.15e-05      0.00
      8  4      -590.83605872     7.52e-05      0.00

      9  0      -591.05305218     2.34e-07      2.78
      9  1      -590.90612168     1.47e-06      0.00
      9  2      -590.86820396     3.74e-06      0.00
      9  3      -590.84549975     2.77e-05      0.00
      9  4      -590.83928284     3.86e-05      0.00

     10  0      -591.05305221     9.44e-08      2.79
     10  1      -590.90612273     6.69e-07      0.00
     10  2      -590.86821287     2.21e-06      0.00
     10  3      -590.84609145     1.90e-05      0.00
     10  4      -590.84016721     2.04e-05      0.00

     11  0      -591.05305221     3.70e-08      2.79
     11  1      -590.90612294     2.96e-07      0.00
     11  2      -590.86821595     1.30e-06      0.00
     11  3      -590.84633746     1.18e-05      0.00
     11  4      -590.84042424     1.14e-05      0.00

     12  0      -591.05305221     1.51e-08      2.80
     12  1      -590.90612299     1.43e-07      0.00
     12  2      -590.86821701     7.89e-07      0.00
     12  3      -590.84642787     7.02e-06      0.00
     12  4      -590.84050745     6.55e-06      0.00

     13  0      -591.05305221     6.15e-09      2.81
     13  1      -590.90612300     7.49e-08      0.00
     13  2      -590.86821741     4.89e-07      0.00
     13  3      -590.84645814     4.06e-06      0.00
     13  4      -590.84053335     3.65e-06      0.00

     14  0      -591.05305221     2.41e-09      2.82
     14  1      -590.90612300     3.86e-08      0.00
     14  2      -590.86821756     3.02e-07      0.00
     14  3      -590.84646811     2.36e-06      0.00
     14  4      -590.84054107     1.97e-06      0.00

     15  0      -591.05305221     9.38e-10      2.82
     15  1      -590.90612300     1.90e-08      0.00
     15  2      -590.86821761     1.79e-07      0.00
     15  3      -590.84647157     1.44e-06      0.00
     15  4      -590.84054333     1.10e-06      0.00

     16  0      -591.05305221     4.03e-10      2.83
     16  1      -590.90612300     9.19e-09      0.00
     16  2      -590.86821763     9.79e-08      0.00
     16  3      -590.84647278     8.08e-07      0.00
     16  4      -590.84054401     5.79e-07      0.00

     17  0      -591.05305221     1.68e-10      2.94
     17  1      -590.90612300     4.15e-09      0.00
     17  2      -590.86821764     4.90e-08      0.00
     17  3      -590.84647312     4.00e-07      0.00
     17  4      -590.84054418     2.79e-07      0.00

     18  0 *    -591.05305221     7.07e-11      3.06
     18  1      -590.90612300     1.98e-09      0.00
     18  2      -590.86821764     2.39e-08      0.00
     18  3      -590.84647320     1.93e-07      0.00
     18  4      -590.84054422     1.35e-07      0.00

     19  0 *    -591.05305221     6.24e-11      2.71
     19  1      -590.90612300     9.70e-10      0.00
     19  2      -590.86821764     1.19e-08      0.00
     19  3      -590.84647322     9.67e-08      0.00
     19  4      -590.84054423     7.02e-08      0.00
    ** throwing out 4 trial vectors **

     20  0 *    -591.05305221     6.10e-11      3.85
     20  1      -590.90612300     4.80e-10      0.00
     20  2      -590.86821764     6.40e-09      0.00
     20  3      -590.84647322     5.28e-08      0.00
     20  4      -590.84054423     3.96e-08      0.00
    ** throwing out 4 trial vectors **

     21  0 *    -591.05305221     6.05e-11      4.89
     21  1      -590.90612300     2.36e-10      0.00
     21  2      -590.86821764     3.39e-09      0.00
     21  3      -590.84647323     2.94e-08      0.00
     21  4      -590.84054423     2.24e-08      0.00
    ** throwing out 4 trial vectors **

     22  0 *    -591.05305221     6.03e-11      4.89
     22  1      -590.90612300     1.11e-10      0.00
     22  2      -590.86821764     1.69e-09      0.00
     22  3      -590.84647323     1.54e-08      0.00
     22  4      -590.84054423     1.17e-08      0.00
    ** throwing out 4 trial vectors **

     23  0 *    -591.05305221     6.04e-11      4.16
     23  1 *    -590.90612300     5.17e-11      0.00
     23  2      -590.86821764     8.52e-10      0.00
     23  3      -590.84647323     8.11e-09      0.00
     23  4      -590.84054423     6.05e-09      0.00
    ** throwing out 3 trial vectors **

     24  0 *    -591.05305221     6.04e-11      3.78
     24  1 *    -590.90612300     3.43e-11      0.00
     24  2      -590.86821764     4.21e-10      0.00
     24  3      -590.84647323     4.32e-09      0.00
     24  4      -590.84054423     3.21e-09      0.00
    ** throwing out 3 trial vectors **

     25  0 *    -591.05305221     6.00e-11      3.77
     25  1 *    -590.90612300     2.98e-11      0.00
     25  2      -590.86821764     2.01e-10      0.00
     25  3      -590.84647323     2.23e-09      0.00
     25  4      -590.84054423     1.67e-09      0.00
    ** throwing out 3 trial vectors **

     26  0 *    -591.05305221     5.98e-11      3.78
     26  1 *    -590.90612300     2.89e-11      0.00
     26  2      -590.86821764     1.01e-10      0.00
     26  3      -590.84647323     1.19e-09      0.00
     26  4      -590.84054423     9.09e-10      0.00
    ** throwing out 3 trial vectors **

     27  0 *    -591.05305221     5.92e-11      3.04
     27  1 *    -590.90612300     2.84e-11      0.00
     27  2 *    -590.86821764     5.28e-11      0.00
     27  3      -590.84647323     6.54e-10      0.00
     27  4      -590.84054423     5.13e-10      0.00
    ** throwing out 2 trial vectors **

     28  0 *    -591.05305221     5.91e-11      2.67
     28  1 *    -590.90612300     2.82e-11      0.00
     28  2 *    -590.86821764     3.31e-11      0.00
     28  3      -590.84647323     3.79e-10      0.00
     28  4      -590.84054423     3.02e-10      0.00
    ** throwing out 2 trial vectors **

     29  0 *    -591.05305221     5.90e-11      2.67
     29  1 *    -590.90612300     2.77e-11      0.00
     29  2 *    -590.86821764     2.22e-11      0.00
     29  3      -590.84647323     2.16e-10      0.00
     29  4      -590.84054423     1.72e-10      0.00
    ** throwing out 2 trial vectors **

     30  0 *    -591.05305221     5.90e-11      1.94
     30  1 *    -590.90612300     2.76e-11      0.00
     30  2 *    -590.86821764     1.88e-11      0.00
     30  3      -590.84647323     1.20e-10      0.00
     30  4 *    -590.84054423     9.43e-11      0.00

     31  0 *    -591.05305221     5.90e-11      0.82
     31  1 *    -590.90612300     2.75e-11      0.00
     31  2 *    -590.86821764     1.70e-11      0.00
     31  3 *    -590.84647323     6.61e-11      0.00
     31  4 *    -590.84054423     5.43e-11      0.00

     * ci vector, state   0, <S^2> = 0.0000
       222222......    -0.8625807297
       22222.2.....     0.1545318045
       222.22..2...     0.1171734014
       2.2222....2.     0.1164415188
       22222ba.....    -0.0948728838
       22222ab.....    -0.0948728838
       22222a.b....     0.0873871634
       22222b.a....     0.0873871634
       2222.2.2....     0.0860558403
       2222b2a.....    -0.0744195020
       2222a2b.....    -0.0744195020
       22b22aa..b..    -0.0685528380
       22a22bb..a..    -0.0685528380
       2222baab....     0.0639507870
       2222abba....     0.0639507870
       22222....2..     0.0547428500
       22.2222.....     0.0529818716
       222ab2.ba...     0.0516693712
       222ba2.ab...     0.0516693712

     * ci vector, state   1, <S^2> = -0.0000
       22222ab.....     0.5460569024
       22222ba.....     0.5460569024
       22222.2.....    -0.3511799260
       222222......    -0.1959746735
       2222ba2.....     0.1202323018
       2222ab2.....     0.1202323018
       2222a2b.....    -0.1092749627
       2222b2a.....    -0.1092749627
       22222....2..     0.0809229124
       222.2ab.2...    -0.0743375225
       222.2ba.2...    -0.0743375225
       2.222ab...2.    -0.0736344583
       2.222ba...2.    -0.0736344583
       22.2222.....     0.0549446273
       2222.ab2....    -0.0545600360
       2222.ba2....    -0.0545600360
       2222baab....    -0.0524119064
       2222abba....    -0.0524119064
       22a22bb..a..     0.0506005165
       22b22aa..b..     0.0506005165

     * ci vector, state   2, <S^2> = -0.0000
       22222.2.....     0.6135692210
       22222a.b....    -0.2443995865
       22222b.a....    -0.2443995865
       22222ab.....     0.2345274617
       22222ba.....     0.2345274616
       2222b2a.....     0.1723710749
       2222a2b.....     0.1723710749
       2222abba....     0.1347864829
       2222baab....     0.1347864829
       2222ba2.....     0.1282735430
       2222ab2.....     0.1282735430
       222.2.2.2...    -0.0889323188
       2222bbaa....    -0.0843925823
       2222aabb....    -0.0843925823
       222a2bb.a...     0.0842768965
       222b2aa.b...     0.0842768965
       2.222.2...2.    -0.0833510039
       22.2222.....    -0.0823185137
       22222..2....    -0.0774215084
       2222..22....    -0.0666980694
       22222....2..    -0.0643141685
       2222ab.2....    -0.0613910783
       2222ba.2....    -0.0613910783
       2222abab....     0.0503939006
       2222baba....     0.0503939006

     * ci vector, state   3, <S^2> = 0.0000
       22222.2.....    -0.2809766087
       22222b..a...    -0.2375432694
       22222a..b...    -0.2375432694
       222a22b.....     0.2047952184
       222b22a.....     0.2047952184
       22222.ab....     0.2041251562
       22222.ba....     0.2041251562
       22222a.b....    -0.2003056325
       22222b.a....    -0.2003056325
       2222ba2.....     0.1805664143
       2222ab2.....     0.1805664143
       222a22.b....     0.1644553053
       222b22.a....     0.1644553053
       2222a2..b...    -0.1595355425
       2222b2..a...    -0.1595355425
       22222ba.....    -0.1426449894
       22222ab.....    -0.1426449893
       222a2b2.....     0.1153205545
       222b2a2.....     0.1153205545
       222.22..2...     0.0853867355
       222222......    -0.0760315516
       2222b2a.....     0.0738099865
       2222a2b.....     0.0738099865
       22222.b.a...     0.0691896660
       22222.a.b...     0.0691896660
       222a2bba....     0.0673101883
       222b2aab....     0.0673101883
       2222baa.b...     0.0640619831
       2222abb.a...     0.0640619831
       22.2222.....     0.0635496501
       222a2b..2...    -0.0624099319
       222b2a..2...    -0.0624099319
       222b2aba....     0.0559153727
       222a2bab....     0.0559153727
       2222abba....     0.0536252643
       2222baab....     0.0536252643
       2222.2.2....     0.0511391796
       222.22.2....    -0.0511304067

     * ci vector, state   4, <S^2> = 0.0000
       22222.2.....    -0.2441682190
       22222a..b...     0.2428524993
       22222b..a...     0.2428524993
       222b22a.....    -0.2009884025
       222a22b.....    -0.2009884025
       22222a.b....    -0.1903547168
       22222b.a....    -0.1903547168
       22222.ab....     0.1890139552
       22222.ba....     0.1890139551
       2222ba2.....     0.1667810411
       2222ab2.....     0.1667810411
       22222ba.....    -0.1663046940
       22222ab.....    -0.1663046934
       2222b2a.....     0.1621535059
       2222a2b.....     0.1621535058
       222a22.b....    -0.1444803831
       222b22.a....    -0.1444803831
       2222b2..a...     0.1410761287
       2222a2..b...     0.1410761287
       222a2bb.a...     0.1191986421
       222b2aa.b...     0.1191986421
       22222.a.b...    -0.0960597748
       22222.b.a...    -0.0960597747
       222b2a2.....    -0.0958215680
       222a2b2.....    -0.0958215680
       222222......    -0.0871600269
       222a2ba.b...     0.0717901960
       222b2ab.a...     0.0717901960
       2222.2ab....    -0.0586253417
       2222.2ba....    -0.0586253417
       22222a...b..    -0.0555610479
       22222b...a..    -0.0555610479
       222.22..2...    -0.0539549887
       2222ab.2....    -0.0539199372
       2222ba.2....    -0.0539199372

    * METHOD: CASSCF                            1827.47

  === SMITH program ===

    * freezing 15 orbitals
    * SS-SR internal contraction is used

    * Approximate memory requirement for SMITH calulation per MPI process:
      o Storage requirement for T-amplitude, lambda, and residual is 5.15 GB
      o Storage requirement for MO integrals is 0.68 GB
       - MO integral evaluation                    3.76

  ++ State-averaged Fock matrix over basis states ++

                         0                   1                   2                   3                   4
     0       -4.1831824577       -0.0440457950       -0.0009398097       -0.0248532545       -0.0229093241
     1       -0.0440457950       -4.0692587782       -0.0712951280        0.0383039769        0.0514003945
     2       -0.0009398097       -0.0712951280       -3.9147444819        0.0431817888        0.0470511393
     3       -0.0248532545        0.0383039769        0.0431817888       -3.8188481802       -0.0504307517
     4       -0.0229093241        0.0514003945        0.0470511393       -0.0504307517       -3.8187872925


  ++ Extended multi-state CASPT2 (XMS-CASPT2) rotation matrix ++

                         0                   1                   2                   3                   4
     0       -0.9294898439       -0.3356243469       -0.1230589181        0.0908409676       -0.0030576483
     1       -0.3573352323        0.7825627567        0.5016248263       -0.0843039217        0.0342409980
     2       -0.0903048945        0.3897957952       -0.7596655900       -0.5123896897        0.0164091860
     3       -0.0142366908       -0.2314659131        0.2919695558       -0.6283146858       -0.6827849455
     4        0.0015825835       -0.2635044567        0.2662536500       -0.5721173210        0.7296256997


  ++ Reference energies in XMS basis ++

                         0                   1                   2                   3                   4
     0     -591.0327413236       -0.0470010219       -0.0144260061        0.0146342075        0.0001818050
     1       -0.0470010219     -590.9091650215       -0.0259248662        0.0154703344       -0.0030893436
     2       -0.0144260061       -0.0259248662     -590.8767392860       -0.0045352246        0.0003205719
     3        0.0146342075        0.0154703344       -0.0045352246     -590.8523700522       -0.0020625572
     4        0.0001818050       -0.0030893436        0.0003205719       -0.0020625572     -590.8433946265

    * Calculating and saving rdm4f

    * Third and Fock-weighted fourth order RDM ( 1, 1) evaluation
      will be done with 14 passes
       - RDM evaluation (multipassing)           161.93
    * Third and Fock-weighted fourth order RDM ( 2, 1) evaluation
      will be done with 14 passes
       - RDM evaluation (multipassing)           246.62
    * Third and Fock-weighted fourth order RDM ( 3, 1) evaluation
      will be done with 14 passes
       - RDM evaluation (multipassing)           246.54
    * Third and Fock-weighted fourth order RDM ( 4, 1) evaluation
      will be done with 14 passes
       - RDM evaluation (multipassing)           246.60
    * Third and Fock-weighted fourth order RDM ( 5, 1) evaluation
      will be done with 14 passes
       - RDM evaluation (multipassing)           249.93
    * Third and Fock-weighted fourth order RDM ( 1, 2) evaluation
      will be done with 14 passes
       - RDM evaluation (multipassing)           246.57
    * Third and Fock-weighted fourth order RDM ( 2, 2) evaluation
      will be done with 14 passes
       - RDM evaluation (multipassing)           167.06
    * Third and Fock-weighted fourth order RDM ( 3, 2) evaluation
      will be done with 14 passes
       - RDM evaluation (multipassing)           246.58
    * Third and Fock-weighted fourth order RDM ( 4, 2) evaluation
      will be done with 14 passes
       - RDM evaluation (multipassing)           247.01
    * Third and Fock-weighted fourth order RDM ( 5, 2) evaluation
      will be done with 14 passes
       - RDM evaluation (multipassing)           246.59
    * Third and Fock-weighted fourth order RDM ( 1, 3) evaluation
      will be done with 14 passes
       - RDM evaluation (multipassing)           246.57
    * Third and Fock-weighted fourth order RDM ( 2, 3) evaluation
      will be done with 14 passes
       - RDM evaluation (multipassing)           246.59
    * Third and Fock-weighted fourth order RDM ( 3, 3) evaluation
      will be done with 14 passes
       - RDM evaluation (multipassing)           162.18
    * Third and Fock-weighted fourth order RDM ( 4, 3) evaluation
      will be done with 14 passes
       - RDM evaluation (multipassing)           249.07
    * Third and Fock-weighted fourth order RDM ( 5, 3) evaluation
      will be done with 14 passes
       - RDM evaluation (multipassing)           246.62
    * Third and Fock-weighted fourth order RDM ( 1, 4) evaluation
      will be done with 14 passes
       - RDM evaluation (multipassing)           246.60
    * Third and Fock-weighted fourth order RDM ( 2, 4) evaluation
      will be done with 14 passes
       - RDM evaluation (multipassing)           246.61
    * Third and Fock-weighted fourth order RDM ( 3, 4) evaluation
      will be done with 14 passes
       - RDM evaluation (multipassing)           246.64
    * Third and Fock-weighted fourth order RDM ( 4, 4) evaluation
      will be done with 14 passes
       - RDM evaluation (multipassing)           161.94
    * Third and Fock-weighted fourth order RDM ( 5, 4) evaluation
      will be done with 14 passes
       - RDM evaluation (multipassing)           246.69
    * Third and Fock-weighted fourth order RDM ( 1, 5) evaluation
      will be done with 14 passes
       - RDM evaluation (multipassing)           246.76
    * Third and Fock-weighted fourth order RDM ( 2, 5) evaluation
      will be done with 14 passes
       - RDM evaluation (multipassing)           246.67
    * Third and Fock-weighted fourth order RDM ( 3, 5) evaluation
      will be done with 14 passes
       - RDM evaluation (multipassing)           246.63
    * Third and Fock-weighted fourth order RDM ( 4, 5) evaluation
      will be done with 14 passes
       - RDM evaluation (multipassing)           246.66
    * Third and Fock-weighted fourth order RDM ( 5, 5) evaluation
      will be done with 14 passes
       - RDM evaluation (multipassing)           161.96
    - linear dependency detected:    1 /  288    min eigenvalue:    -2.4684e-15    max eigenvalue:    -2.4684e-15
    - linear dependency detected:    1 /  288    min eigenvalue:     6.8576e-15    max eigenvalue:     6.8576e-15
    - linear dependency detected:    1 /  288    min eigenvalue:     4.9261e-15    max eigenvalue:     4.9261e-15
    - linear dependency detected:    1 /  288    min eigenvalue:     7.4347e-15    max eigenvalue:     7.4347e-15
    - linear dependency detected:    1 /  288    min eigenvalue:    -1.0139e-15    max eigenvalue:    -1.0139e-15
    - linear dependency detected:   12 / 1728    min eigenvalue:    -2.0965e-14    max eigenvalue:     4.2653e-14
    - linear dependency detected:   12 / 1728    min eigenvalue:    -1.4550e-14    max eigenvalue:     4.6740e-14
    - linear dependency detected:   12 / 1728    min eigenvalue:    -3.1137e-14    max eigenvalue:     1.9830e-14
    - linear dependency detected:   12 / 1728    min eigenvalue:    -3.2807e-14    max eigenvalue:     1.5351e-14
    - linear dependency detected:   12 / 1728    min eigenvalue:    -4.8696e-14    max eigenvalue:     3.6299e-14
    - linear dependency detected:   12 / 1728    min eigenvalue:    -6.3784e-15    max eigenvalue:     8.0896e-15
    - linear dependency detected:   12 / 1728    min eigenvalue:    -7.7242e-15    max eigenvalue:     5.5200e-15
    - linear dependency detected:   12 / 1728    min eigenvalue:    -6.7804e-15    max eigenvalue:     3.0509e-15
    - linear dependency detected:   12 / 1728    min eigenvalue:    -4.7317e-15    max eigenvalue:     8.5530e-15
    - linear dependency detected:   12 / 1728    min eigenvalue:    -7.8959e-15    max eigenvalue:     6.5981e-15
       - RDM + denominator evaluation           5921.04

    * Zeroth order energy : state  0       -4.2005484957
    * Zeroth order energy : state  1       -4.1145177656
    * Zeroth order energy : state  2       -3.9009062232
    * Zeroth order energy : state  3       -3.8208209720
    * Zeroth order energy : state  4       -3.7680277340

    * CASPT2 iteration is performed using redundant basis

      ---- iteration ----

        0    -1.58195219     0.00185778     17.41
        1    -1.58395616     0.00017352     17.66
        2    -1.58397813     0.00001822     17.91
        3    -1.58397843     0.00000280     18.20
        4    -1.58397844     0.00000034     18.50

        0    -1.61651455     0.00178878     17.56
        1    -1.61858668     0.00016505     17.68
        2    -1.61860908     0.00001657     17.96
        3    -1.61860939     0.00000255     18.25
        4    -1.61860940     0.00000029     18.53

        0    -1.59383831     0.00181895     17.62
        1    -1.59585841     0.00017113     17.77
        2    -1.59588167     0.00001810     18.05
        3    -1.59588201     0.00000278     18.32
        4    -1.59588201     0.00000036     18.52

        0    -1.59465698     0.00171882     17.64
        1    -1.59669405     0.00016011     17.77
        2    -1.59671830     0.00001654     18.10
        3    -1.59671866     0.00000254     18.30
        4    -1.59671867     0.00000030     18.61

        0    -1.59379340     0.00173428     17.59
        1    -1.59578558     0.00016294     17.76
        2    -1.59580990     0.00001702     18.07
        3    -1.59581025     0.00000259     18.28
        4    -1.59581026     0.00000031     18.61

      -------------------

       - CASPT2 energy evaluation                456.76

    * CASPT2 energy : state  0     -592.8523560598
        w/o shift correction       -592.6167197600
        reference weight              0.6796836971

    * CASPT2 energy : state  1     -592.7732276952
        w/o shift correction       -592.5277744168
        reference weight              0.6707328474

    * CASPT2 energy : state  2     -592.7141023980
        w/o shift correction       -592.4726213008
        reference weight              0.6743260238

    * CASPT2 energy : state  3     -592.6923474210
        w/o shift correction       -592.4490887219
        reference weight              0.6727132835

    * CASPT2 energy : state  4     -592.6858629166
        w/o shift correction       -592.4392048826
        reference weight              0.6696505994


    * MS-CASPT2 Heff
           -592.8523560598       -0.0287026698       -0.0087153052        0.0081471857        0.0006139521
             -0.0287026698     -592.7732276952       -0.0164152136        0.0101356206       -0.0020710207
             -0.0087153052       -0.0164152136     -592.7141023980       -0.0028622788       -0.0003760357
              0.0081471857        0.0101356206       -0.0028622788     -592.6923474210       -0.0009297359
              0.0006139521       -0.0020710207       -0.0003760357       -0.0009297359     -592.6858629166


    * MS-CASPT2 rotation matrix
             -0.9404656563       -0.3380744548        0.0012454903        0.0350478651       -0.0003288565
             -0.3220458754        0.9111415389        0.2079687887        0.1393023673       -0.0587484771
             -0.0890256563        0.2210260731       -0.9442039444       -0.2228811456        0.0449979317
              0.0623305845       -0.0775156881       -0.2553142857        0.9316757560       -0.2385395514
             -0.0003663116        0.0257982966       -0.0063998894        0.2483360189        0.9683091329


    * XMS-CASPT2 rotation matrix
              0.9988584043       -0.0258842234        0.0220622282        0.0319726149       -0.0101442212
              0.0341156708        0.9521217498       -0.2900277116       -0.0853543552        0.0299809122
             -0.0049173082        0.2579245848        0.9289475227       -0.2528564393        0.0810607790
              0.0230258705       -0.1104627057       -0.1590467602       -0.8527628793       -0.4845280174
              0.0237410747       -0.1186047204       -0.1647962767       -0.4478297430        0.8704366664

    * MS-CASPT2 energy : state  0     -592.8635495107
    * MS-CASPT2 energy : state  1     -592.7674806728
    * MS-CASPT2 energy : state  2     -592.7112518277
    * MS-CASPT2 energy : state  3     -592.6900885681
    * MS-CASPT2 energy : state  4     -592.6855259113


    * METHOD: SMITH                             6463.42


    * METHOD: SAVE_REF                             0.07


  
  ===============================================================
