# Supplementary material for: Simulating the Energy Capture Process in Push–Pull Norbornadiene-Quadricyclane Photoswitches
Source: J Phys Chem Lett. 2025 Apr 23;16(17):4315–25. doi: 10.1021/acs.jpclett.5c00634 (PMC12051204; doi:10.1021/acs.jpclett.5c00634)
Supplement: Supplementary file 4 — jz5c00634_si_004.zip [file jz5c00634_si_004.zip › PES_scans/XMS-CASPT2/Compound_I/1_PES_scan/logfile_11]

    dorgali10                       

  * using 15 threads per process

  ===============================================================
    BAGEL - Freshly leavened quantum chemistry                   
  ===============================================================

  *** Geometry ***

  { "atom" : "C", "xyz" : [     -0.018634,      1.800019,      2.066201 ] },
  { "atom" : "C", "xyz" : [      0.061164,      4.476178,      1.171376 ] },
  { "atom" : "C", "xyz" : [     -2.367858,      1.500416,      3.584298 ] },
  { "atom" : "C", "xyz" : [     -3.437794,      1.198836,      0.940314 ] },
  { "atom" : "C", "xyz" : [     -3.271283,      3.717467,     -0.071647 ] },
  { "atom" : "C", "xyz" : [     -2.524176,      5.489614,      1.946874 ] },
  { "atom" : "C", "xyz" : [     -3.147467,      4.159780,      4.428871 ] },
  { "atom" : "C", "xyz" : [      1.827793,      5.780117,     -0.280895 ] },
  { "atom" : "N", "xyz" : [      3.272569,      6.915210,     -1.476017 ] },
  { "atom" : "C", "xyz" : [      1.874684,     -0.146183,      1.711404 ] },
  { "atom" : "C", "xyz" : [      4.149583,      0.372505,      0.431000 ] },
  { "atom" : "C", "xyz" : [      1.521808,     -2.604943,      2.689793 ] },
  { "atom" : "C", "xyz" : [      3.355273,     -4.447772,      2.398444 ] },
  { "atom" : "C", "xyz" : [      5.601554,     -3.894911,      1.129416 ] },
  { "atom" : "C", "xyz" : [      5.987519,     -1.482894,      0.154135 ] },
  { "atom" : "H", "xyz" : [     -2.524994,     -0.056874,      4.904970 ] },
  { "atom" : "H", "xyz" : [     -3.573358,     -0.538394,     -0.117409 ] },
  { "atom" : "H", "xyz" : [     -3.601174,      4.276750,     -2.010865 ] },
  { "atom" : "H", "xyz" : [     -2.854448,      7.498261,      1.708675 ] },
  { "atom" : "H", "xyz" : [     -5.154124,      4.244788,      4.912090 ] },
  { "atom" : "H", "xyz" : [     -2.011379,      4.872964,      5.998113 ] },
  { "atom" : "H", "xyz" : [      4.488553,      2.229443,     -0.345832 ] },
  { "atom" : "H", "xyz" : [     -0.203326,     -3.078144,      3.680520 ] },
  { "atom" : "H", "xyz" : [      3.042494,     -6.322459,      3.165500 ] },
  { "atom" : "H", "xyz" : [      7.037855,     -5.340113,      0.906437 ] },
  { "atom" : "H", "xyz" : [      7.726839,     -1.036660,     -0.832944 ] },

  Number of auxiliary basis functions:     1515

  Since a DF basis is specified, we compute 2- and 3-index integrals:
    o Being stored without compression. Storage requirement is 0.851 GB
       - 3-index ints prep                         0.03
       - 3-index ints                              0.28
       - 2-index ints                              0.01
       - computing inverse                         2.44
        elapsed time:        2.77 sec.


  Number of basis functions:      265
  Number of electrons      :      102


    * METHOD: MOLECULE                             2.79

       - 3-index ints prep                         0.03
       - 3-index ints                              0.32
       - 2-index ints                              0.01
       - computing inverse                         2.43

  Using the coefficient projected to the input geometry 


    * METHOD: LOAD_REF                             2.95

  ---------------------------
      CASSCF calculation     
  ---------------------------

    * nstate   :      5
    * nclosed  :     45
    * nact     :     12
    * nvirt    :    208
  === CASSCF iteration (/home/mkochman/bagel_basis_sets/cc-pvdz.json) ===

    * Using the second-order algorithm

      0  0      -590.92260239     1.60e-02    103.55
      0  1      -590.86574159     0.00e+00    103.55
      0  2      -590.78989299     0.00e+00    103.55
      0  3      -590.76737574     0.00e+00    103.55
      0  4      -590.75165388     0.00e+00    103.55

         res : 1.09e-01   lamb: 1.00e+00   eps : -2.15e-01   step: 1.88e-01    0.29
         res : 3.03e-02   lamb: 1.00e+00   eps : -2.17e-01   step: 1.88e-01    0.29
         res : 8.99e-03   lamb: 1.00e+00   eps : -2.17e-01   step: 1.89e-01    0.29
         res : 3.08e-03   lamb: 1.00e+00   eps : -2.17e-01   step: 1.90e-01    0.29
         res : 8.27e-04   lamb: 1.00e+00   eps : -2.17e-01   step: 1.90e-01    0.29
         res : 2.51e-04   lamb: 1.00e+00   eps : -2.17e-01   step: 1.90e-01    0.29
         res : 7.54e-05   lamb: 1.00e+00   eps : -2.17e-01   step: 1.90e-01    0.29
         res : 2.18e-05   lamb: 1.00e+00   eps : -2.17e-01   step: 1.90e-01    0.29
         res : 7.53e-06   lamb: 1.00e+00   eps : -2.17e-01   step: 1.90e-01    0.29

      1  0      -591.03678930     3.72e-04    104.65
      1  1      -590.97787600     0.00e+00    104.65
      1  2      -590.90126005     0.00e+00    104.65
      1  3      -590.88047466     0.00e+00    104.65
      1  4      -590.86267577     0.00e+00    104.65

         res : 1.08e-02   lamb: 1.00e+00   eps : -1.04e-03   step: 4.79e-02    0.28
         res : 5.55e-03   lamb: 1.00e+00   eps : -1.09e-03   step: 5.21e-02    0.28
         res : 1.49e-03   lamb: 1.00e+00   eps : -1.10e-03   step: 5.38e-02    0.28
         res : 6.49e-04   lamb: 1.00e+00   eps : -1.10e-03   step: 5.44e-02    0.28
         res : 3.13e-04   lamb: 1.00e+00   eps : -1.10e-03   step: 5.45e-02    0.28
         res : 1.64e-04   lamb: 1.00e+00   eps : -1.10e-03   step: 5.45e-02    0.28
         res : 8.87e-05   lamb: 1.00e+00   eps : -1.10e-03   step: 5.45e-02    0.28
         res : 5.11e-05   lamb: 1.00e+00   eps : -1.10e-03   step: 5.45e-02    0.28
         res : 2.97e-05   lamb: 1.00e+00   eps : -1.10e-03   step: 5.45e-02    0.28
         res : 1.55e-05   lamb: 1.00e+00   eps : -1.10e-03   step: 5.45e-02    0.28
         res : 8.87e-06   lamb: 1.00e+00   eps : -1.10e-03   step: 5.45e-02    0.28
         res : 5.20e-06   lamb: 1.00e+00   eps : -1.10e-03   step: 5.45e-02    0.28

      2  0      -591.03719842     2.38e-05    108.17
      2  1      -590.97823875     0.00e+00    108.17
      2  2      -590.90196680     0.00e+00    108.17
      2  3      -590.88101488     0.00e+00    108.17
      2  4      -590.86344046     0.00e+00    108.17

         res : 1.04e-03   lamb: 1.00e+00   eps : -2.35e-06   step: 1.75e-03    0.29
         res : 3.38e-04   lamb: 1.00e+00   eps : -2.74e-06   step: 2.68e-03    0.29
         res : 2.27e-04   lamb: 1.00e+00   eps : -2.82e-06   step: 3.08e-03    0.29
         res : 1.27e-04   lamb: 1.00e+00   eps : -2.85e-06   step: 3.23e-03    0.29
         res : 6.74e-05   lamb: 1.00e+00   eps : -2.85e-06   step: 3.32e-03    0.29
         res : 3.12e-05   lamb: 1.00e+00   eps : -2.86e-06   step: 3.34e-03    0.29
         res : 1.10e-05   lamb: 1.00e+00   eps : -2.86e-06   step: 3.34e-03    0.30
         res : 4.54e-06   lamb: 1.00e+00   eps : -2.86e-06   step: 3.34e-03    0.29
         res : 2.44e-06   lamb: 1.00e+00   eps : -2.86e-06   step: 3.34e-03    0.29
         res : 1.08e-06   lamb: 1.00e+00   eps : -2.86e-06   step: 3.34e-03    0.29
         res : 6.28e-07   lamb: 1.00e+00   eps : -2.86e-06   step: 3.34e-03    0.29
         res : 5.16e-07   lamb: 1.00e+00   eps : -2.86e-06   step: 3.34e-03    0.29
         res : 2.94e-07   lamb: 1.00e+00   eps : -2.86e-06   step: 3.34e-03    0.29

      3  0      -591.03717964     7.26e-06    107.25
      3  1      -590.97822515     0.00e+00    107.25
      3  2      -590.90198105     0.00e+00    107.25
      3  3      -590.88098779     0.00e+00    107.25
      3  4      -590.86349494     0.00e+00    107.25

         res : 3.44e-04   lamb: 1.00e+00   eps : -2.28e-07   step: 5.95e-04    0.28
         res : 1.69e-04   lamb: 1.00e+00   eps : -2.91e-07   step: 1.09e-03    0.28
         res : 1.23e-04   lamb: 1.00e+00   eps : -3.13e-07   step: 1.37e-03    0.28
         res : 6.74e-05   lamb: 1.00e+00   eps : -3.19e-07   step: 1.48e-03    0.28
         res : 2.76e-05   lamb: 1.00e+00   eps : -3.21e-07   step: 1.53e-03    0.28
         res : 9.18e-06   lamb: 1.00e+00   eps : -3.21e-07   step: 1.54e-03    0.28
         res : 2.91e-06   lamb: 1.00e+00   eps : -3.21e-07   step: 1.54e-03    0.28
         res : 9.59e-07   lamb: 1.00e+00   eps : -3.21e-07   step: 1.54e-03    0.28
         res : 5.04e-07   lamb: 1.00e+00   eps : -3.21e-07   step: 1.54e-03    0.28
         res : 2.03e-07   lamb: 1.00e+00   eps : -3.21e-07   step: 1.54e-03    0.28
         res : 7.75e-08   lamb: 1.00e+00   eps : -3.21e-07   step: 1.54e-03    0.28

      4  0      -591.03717469     2.56e-06    104.01
      4  1      -590.97822419     0.00e+00    104.01
      4  2      -590.90197326     0.00e+00    104.01
      4  3      -590.88097101     0.00e+00    104.01
      4  4      -590.86352657     0.00e+00    104.01

         res : 1.79e-04   lamb: 1.00e+00   eps : -4.34e-08   step: 3.35e-04    0.29
         res : 1.02e-04   lamb: 1.00e+00   eps : -6.25e-08   step: 6.67e-04    0.29
         res : 6.30e-05   lamb: 1.00e+00   eps : -6.95e-08   step: 8.40e-04    0.29
         res : 3.36e-05   lamb: 1.00e+00   eps : -7.12e-08   step: 8.93e-04    0.29
         res : 1.14e-05   lamb: 1.00e+00   eps : -7.16e-08   step: 9.13e-04    0.29
         res : 3.32e-06   lamb: 1.00e+00   eps : -7.17e-08   step: 9.16e-04    0.30
         res : 1.02e-06   lamb: 1.00e+00   eps : -7.17e-08   step: 9.17e-04    0.29
         res : 2.90e-07   lamb: 1.00e+00   eps : -7.17e-08   step: 9.17e-04    0.29
         res : 1.27e-07   lamb: 1.00e+00   eps : -7.17e-08   step: 9.17e-04    0.30
         res : 5.42e-08   lamb: 1.00e+00   eps : -7.17e-08   step: 9.17e-04    0.29

      5  0      -591.03717331     1.05e-06    107.04
      5  1      -590.97822531     0.00e+00    107.04
      5  2      -590.90196586     0.00e+00    107.04
      5  3      -590.88096241     0.00e+00    107.04
      5  4      -590.86354312     0.00e+00    107.04

         res : 1.05e-04   lamb: 1.00e+00   eps : -1.27e-08   step: 2.25e-04    0.29
         res : 6.36e-05   lamb: 1.00e+00   eps : -1.92e-08   step: 4.33e-04    0.29
         res : 3.18e-05   lamb: 1.00e+00   eps : -2.16e-08   step: 5.33e-04    0.29
         res : 1.70e-05   lamb: 1.00e+00   eps : -2.21e-08   step: 5.58e-04    0.29
         res : 5.25e-06   lamb: 1.00e+00   eps : -2.22e-08   step: 5.66e-04    0.29
         res : 1.39e-06   lamb: 1.00e+00   eps : -2.22e-08   step: 5.68e-04    0.29
         res : 4.28e-07   lamb: 1.00e+00   eps : -2.22e-08   step: 5.68e-04    0.29
         res : 1.13e-07   lamb: 1.00e+00   eps : -2.22e-08   step: 5.68e-04    0.29
         res : 4.01e-08   lamb: 1.00e+00   eps : -2.22e-08   step: 5.68e-04    0.30

      6  0      -591.03717294     5.09e-07    104.99
      6  1      -590.97822634     0.00e+00    104.99
      6  2      -590.90196090     0.00e+00    104.99
      6  3      -590.88095807     0.00e+00    104.99
      6  4      -590.86355185     0.00e+00    104.99

         res : 6.12e-05   lamb: 1.00e+00   eps : -4.53e-09   step: 1.52e-04    0.29
         res : 4.02e-05   lamb: 1.00e+00   eps : -6.88e-09   step: 2.80e-04    0.29
         res : 1.67e-05   lamb: 1.00e+00   eps : -7.72e-09   step: 3.37e-04    0.29
         res : 9.06e-06   lamb: 1.00e+00   eps : -7.85e-09   step: 3.49e-04    0.29
         res : 2.70e-06   lamb: 1.00e+00   eps : -7.88e-09   step: 3.53e-04    0.29
         res : 6.71e-07   lamb: 1.00e+00   eps : -7.88e-09   step: 3.54e-04    0.29
         res : 2.06e-07   lamb: 1.00e+00   eps : -7.88e-09   step: 3.54e-04    0.29
         res : 5.41e-08   lamb: 1.00e+00   eps : -7.88e-09   step: 3.54e-04    0.29
         res : 1.80e-08   lamb: 1.00e+00   eps : -7.88e-09   step: 3.54e-04    0.30

      7  0      -591.03717287     2.78e-07    106.10
      7  1      -590.97822702     0.00e+00    106.10
      7  2      -590.90195782     0.00e+00    106.10
      7  3      -590.88095581     0.00e+00    106.10
      7  4      -590.86355661     0.00e+00    106.10

         res : 3.62e-05   lamb: 1.00e+00   eps : -1.70e-09   step: 9.90e-05    0.29
         res : 2.51e-05   lamb: 1.00e+00   eps : -2.59e-09   step: 1.78e-04    0.29
         res : 9.36e-06   lamb: 1.00e+00   eps : -2.89e-09   step: 2.12e-04    0.29
         res : 5.10e-06   lamb: 1.00e+00   eps : -2.93e-09   step: 2.19e-04    0.29
         res : 1.50e-06   lamb: 1.00e+00   eps : -2.94e-09   step: 2.21e-04    0.29
         res : 3.71e-07   lamb: 1.00e+00   eps : -2.94e-09   step: 2.21e-04    0.29
         res : 1.13e-07   lamb: 1.00e+00   eps : -2.94e-09   step: 2.21e-04    0.29
         res : 2.92e-08   lamb: 1.00e+00   eps : -2.94e-09   step: 2.21e-04    0.29
         res : 9.93e-09   lamb: 1.00e+00   eps : -2.94e-09   step: 2.21e-04    0.29

      8  0      -591.03717289     1.63e-07    106.17
      8  1      -590.97822744     0.00e+00    106.17
      8  2      -590.90195593     0.00e+00    106.17
      8  3      -590.88095458     0.00e+00    106.17
      8  4      -590.86355930     0.00e+00    106.17

         res : 2.19e-05   lamb: 1.00e+00   eps : -6.51e-10   step: 6.28e-05    0.28
         res : 1.57e-05   lamb: 1.00e+00   eps : -9.90e-10   step: 1.12e-04    0.28
         res : 5.48e-06   lamb: 1.00e+00   eps : -1.10e-09   step: 1.33e-04    0.28
         res : 2.99e-06   lamb: 1.00e+00   eps : -1.12e-09   step: 1.36e-04    0.28
         res : 8.72e-07   lamb: 1.00e+00   eps : -1.12e-09   step: 1.38e-04    0.28
         res : 2.20e-07   lamb: 1.00e+00   eps : -1.12e-09   step: 1.38e-04    0.28
         res : 6.78e-08   lamb: 1.00e+00   eps : -1.12e-09   step: 1.38e-04    0.28
         res : 1.68e-08   lamb: 1.00e+00   eps : -1.12e-09   step: 1.38e-04    0.28
         res : 5.89e-09   lamb: 1.00e+00   eps : -1.12e-09   step: 1.38e-04    0.28

      9  0      -591.03717292     9.79e-08    105.17
      9  1      -590.97822769     0.00e+00    105.17
      9  2      -590.90195478     0.00e+00    105.17
      9  3      -590.88095390     0.00e+00    105.17
      9  4      -590.86356085     0.00e+00    105.17

         res : 1.34e-05   lamb: 1.00e+00   eps : -2.50e-10   step: 3.94e-05    0.29
         res : 9.75e-06   lamb: 1.00e+00   eps : -3.81e-10   step: 7.05e-05    0.29
         res : 3.29e-06   lamb: 1.00e+00   eps : -4.23e-10   step: 8.30e-05    0.29
         res : 1.80e-06   lamb: 1.00e+00   eps : -4.28e-10   step: 8.50e-05    0.30
         res : 5.19e-07   lamb: 1.00e+00   eps : -4.29e-10   step: 8.56e-05    0.29
         res : 1.34e-07   lamb: 1.00e+00   eps : -4.29e-10   step: 8.58e-05    0.29
         res : 4.17e-08   lamb: 1.00e+00   eps : -4.29e-10   step: 8.58e-05    0.29
         res : 1.00e-08   lamb: 1.00e+00   eps : -4.29e-10   step: 8.58e-05    0.29
         res : 3.57e-09   lamb: 1.00e+00   eps : -4.29e-10   step: 8.58e-05    0.29

     10  0      -591.03717295     5.97e-08    104.98
     10  1      -590.97822784     0.00e+00    104.98
     10  2      -590.90195408     0.00e+00    104.98
     10  3      -590.88095350     0.00e+00    104.98
     10  4      -590.86356177     0.00e+00    104.98

         res : 8.27e-06   lamb: 1.00e+00   eps : -9.61e-11   step: 2.46e-05    0.29
         res : 6.06e-06   lamb: 1.00e+00   eps : -1.47e-10   step: 4.40e-05    0.29
         res : 2.01e-06   lamb: 1.00e+00   eps : -1.63e-10   step: 5.17e-05    0.29
         res : 1.10e-06   lamb: 1.00e+00   eps : -1.65e-10   step: 5.29e-05    0.30
         res : 3.14e-07   lamb: 1.00e+00   eps : -1.65e-10   step: 5.33e-05    0.29
         res : 8.24e-08   lamb: 1.00e+00   eps : -1.65e-10   step: 5.33e-05    0.29
         res : 2.58e-08   lamb: 1.00e+00   eps : -1.65e-10   step: 5.34e-05    0.29
         res : 6.10e-09   lamb: 1.00e+00   eps : -1.65e-10   step: 5.34e-05    0.29
         res : 2.21e-09   lamb: 1.00e+00   eps : -1.65e-10   step: 5.34e-05    0.29

     11  0      -591.03717297     3.67e-08    103.83
     11  1      -590.97822794     0.00e+00    103.83
     11  2      -590.90195365     0.00e+00    103.83
     11  3      -590.88095326     0.00e+00    103.83
     11  4      -590.86356233     0.00e+00    103.83

         res : 5.11e-06   lamb: 1.00e+00   eps : -3.70e-11   step: 1.53e-05    0.29
         res : 3.77e-06   lamb: 1.00e+00   eps : -5.64e-11   step: 2.74e-05    0.29
         res : 1.23e-06   lamb: 1.00e+00   eps : -6.27e-11   step: 3.22e-05    0.29
         res : 6.73e-07   lamb: 1.00e+00   eps : -6.34e-11   step: 3.29e-05    0.29
         res : 1.91e-07   lamb: 1.00e+00   eps : -6.35e-11   step: 3.31e-05    0.30
         res : 5.08e-08   lamb: 1.00e+00   eps : -6.35e-11   step: 3.32e-05    0.29
         res : 1.60e-08   lamb: 1.00e+00   eps : -6.35e-11   step: 3.32e-05    0.29
         res : 3.74e-09   lamb: 1.00e+00   eps : -6.35e-11   step: 3.32e-05    0.29

     12  0      -591.03717299     2.27e-08    104.74
     12  1      -590.97822799     0.00e+00    104.74
     12  2      -590.90195338     0.00e+00    104.74
     12  3      -590.88095312     0.00e+00    104.74
     12  4      -590.86356266     0.00e+00    104.74

         res : 3.17e-06   lamb: 1.00e+00   eps : -1.43e-11   step: 9.55e-06    0.29
         res : 2.34e-06   lamb: 1.00e+00   eps : -2.18e-11   step: 1.71e-05    0.29
         res : 7.62e-07   lamb: 1.00e+00   eps : -2.42e-11   step: 2.00e-05    0.29
         res : 4.15e-07   lamb: 1.00e+00   eps : -2.44e-11   step: 2.05e-05    0.29
         res : 1.17e-07   lamb: 1.00e+00   eps : -2.45e-11   step: 2.06e-05    0.29
         res : 3.14e-08   lamb: 1.00e+00   eps : -2.45e-11   step: 2.06e-05    0.30
         res : 9.89e-09   lamb: 1.00e+00   eps : -2.45e-11   step: 2.06e-05    0.29
         res : 2.30e-09   lamb: 1.00e+00   eps : -2.45e-11   step: 2.06e-05    0.29

     13  0      -591.03717300     1.40e-08    107.18
     13  1      -590.97822803     0.00e+00    107.18
     13  2      -590.90195322     0.00e+00    107.18
     13  3      -590.88095303     0.00e+00    107.18
     13  4      -590.86356287     0.00e+00    107.18

         res : 1.96e-06   lamb: 1.00e+00   eps : -5.49e-12   step: 5.93e-06    0.28
         res : 1.46e-06   lamb: 1.00e+00   eps : -8.38e-12   step: 1.06e-05    0.28
         res : 4.71e-07   lamb: 1.00e+00   eps : -9.31e-12   step: 1.24e-05    0.28
         res : 2.57e-07   lamb: 1.00e+00   eps : -9.41e-12   step: 1.27e-05    0.28
         res : 7.24e-08   lamb: 1.00e+00   eps : -9.43e-12   step: 1.28e-05    0.28
         res : 1.94e-08   lamb: 1.00e+00   eps : -9.43e-12   step: 1.28e-05    0.28
         res : 6.14e-09   lamb: 1.00e+00   eps : -9.43e-12   step: 1.28e-05    0.28
         res : 1.42e-09   lamb: 1.00e+00   eps : -9.43e-12   step: 1.28e-05    0.28

     14  0      -591.03717301     8.68e-09    107.36
     14  1      -590.97822805     0.00e+00    107.36
     14  2      -590.90195312     0.00e+00    107.36
     14  3      -590.88095298     0.00e+00    107.36
     14  4      -590.86356299     0.00e+00    107.36

    * Second-order optimization converged. *   

    * Integral transformation done. Elapsed time: 0.66

     guess   0:   closed 11111.......         open .....11.....        
     guess   1:   closed 111111......         open ............        
     guess   2:   closed 11111.1.....         open ............        
     guess   3:   closed 11111.......         open .....1.1....        
     guess   4:   closed 1111..1.....         open ....11......        

  === FCI iteration ===

      0  0      -590.84521606     4.57e-04      2.64
      0  1      -590.80607340     4.29e-04      0.00
      0  2      -590.72617064     4.36e-04      0.00
      0  3      -590.65397463     4.51e-04      0.00
      0  4      -590.57866609     4.46e-04      0.00

      1  0      -591.00065245     2.29e-04      2.64
      1  1      -590.93828434     2.10e-04      0.00
      1  2      -590.86288859     2.06e-04      0.00
      1  3      -590.80731859     2.75e-04      0.00
      1  4      -590.72581146     2.52e-04      0.00

      2  0      -591.03006541     1.10e-04      2.65
      2  1      -590.96620576     1.17e-04      0.00
      2  2      -590.89004477     1.13e-04      0.00
      2  3      -590.85882509     1.54e-04      0.00
      2  4      -590.76602417     1.37e-04      0.00

      3  0      -591.03601843     4.73e-05      2.66
      3  1      -590.97509009     6.66e-05      0.00
      3  2      -590.89837900     6.51e-05      0.00
      3  3      -590.87444252     8.46e-05      0.00
      3  4      -590.77792093     7.41e-05      0.00

      4  0      -591.03698352     1.95e-05      2.67
      4  1      -590.97755470     3.41e-05      0.00
      4  2      -590.90091491     3.62e-05      0.00
      4  3      -590.87869177     4.67e-05      0.00
      4  4      -590.78216650     5.61e-05      0.00

      5  0      -591.03714108     7.66e-06      2.68
      5  1      -590.97809997     1.45e-05      0.00
      5  2      -590.90161682     1.78e-05      0.00
      5  3      -590.87997554     2.49e-05      0.00
      5  4      -590.78676648     8.06e-05      0.00

      6  0      -591.03716631     3.18e-06      2.69
      6  1      -590.97819973     6.27e-06      0.00
      6  2      -590.90180579     1.03e-05      0.00
      6  3      -590.88037277     1.58e-05      0.00
      6  4      -590.80509554     1.71e-04      0.00

      7  0      -591.03717130     1.55e-06      2.69
      7  1      -590.97822015     3.19e-06      0.00
      7  2      -590.90188422     7.51e-06      0.00
      7  3      -590.88058551     1.31e-05      0.00
      7  4      -590.83295139     1.40e-04      0.00

      8  0      -591.03717257     7.98e-07      2.70
      8  1      -590.97822589     1.74e-06      0.00
      8  2      -590.90192560     5.37e-06      0.00
      8  3      -590.88074891     1.18e-05      0.00
      8  4      -590.84942156     1.08e-04      0.00

      9  0      -591.03717291     3.99e-07      2.71
      9  1      -590.97822751     8.76e-07      0.00
      9  2      -590.90194391     3.25e-06      0.00
      9  3      -590.88086382     9.05e-06      0.00
      9  4      -590.85793793     7.28e-05      0.00

     10  0      -591.03717299     1.82e-07      2.72
     10  1      -590.97822792     4.26e-07      0.00
     10  2      -590.90195033     1.81e-06      0.00
     10  3      -590.88092092     5.78e-06      0.00
     10  4      -590.86153933     4.52e-05      0.00

     11  0      -591.03717300     7.53e-08      2.86
     11  1      -590.97822802     2.15e-07      0.00
     11  2      -590.90195228     9.98e-07      0.00
     11  3      -590.88094216     3.35e-06      0.00
     11  4      -590.86285993     2.66e-05      0.00

     12  0      -591.03717301     3.06e-08      2.86
     12  1      -590.97822804     1.04e-07      0.00
     12  2      -590.90195287     5.46e-07      0.00
     12  3      -590.88094928     1.98e-06      0.00
     12  4      -590.86331690     1.58e-05      0.00

     13  0      -591.03717301     1.30e-08      2.87
     13  1      -590.97822805     4.74e-08      0.00
     13  2      -590.90195305     2.97e-07      0.00
     13  3      -590.88095174     1.19e-06      0.00
     13  4      -590.86347666     9.58e-06      0.00

     14  0      -591.03717301     5.42e-09      2.88
     14  1      -590.97822805     2.17e-08      0.00
     14  2      -590.90195310     1.57e-07      0.00
     14  3      -590.88095260     6.61e-07      0.00
     14  4      -590.86353434     5.46e-06      0.00

     15  0      -591.03717301     2.40e-09      2.88
     15  1      -590.97822805     1.07e-08      0.00
     15  2      -590.90195311     8.16e-08      0.00
     15  3      -590.88095287     3.65e-07      0.00
     15  4      -590.86355325     3.18e-06      0.00

     16  0      -591.03717301     1.08e-09      3.00
     16  1      -590.97822805     5.34e-09      0.00
     16  2      -590.90195311     4.41e-08      0.00
     16  3      -590.88095295     2.03e-07      0.00
     16  4      -590.86355967     1.90e-06      0.00

     17  0      -591.03717301     4.71e-10      3.23
     17  1      -590.97822805     2.61e-09      0.00
     17  2      -590.90195312     2.52e-08      0.00
     17  3      -590.88095297     1.11e-07      0.00
     17  4      -590.86356190     1.10e-06      0.00

     18  0      -591.03717301     2.16e-10      3.23
     18  1      -590.97822805     1.30e-09      0.00
     18  2      -590.90195312     1.47e-08      0.00
     18  3      -590.88095298     6.09e-08      0.00
     18  4      -590.86356265     6.39e-07      0.00

     19  0 *    -591.03717301     9.36e-11      3.15
     19  1      -590.97822805     6.05e-10      0.00
     19  2      -590.90195312     7.74e-09      0.00
     19  3      -590.88095298     3.27e-08      0.00
     19  4      -590.86356289     3.57e-07      0.00
    ** throwing out 4 trial vectors **

     20  0 *    -591.03717301     6.82e-11      4.93
     20  1      -590.97822805     2.60e-10      0.00
     20  2      -590.90195312     3.89e-09      0.00
     20  3      -590.88095298     1.70e-08      0.00
     20  4      -590.86356296     1.97e-07      0.00
    ** throwing out 4 trial vectors **

     21  0 *    -591.03717301     6.38e-11      4.93
     21  1      -590.97822805     1.16e-10      0.00
     21  2      -590.90195312     2.06e-09      0.00
     21  3      -590.88095298     8.52e-09      0.00
     21  4      -590.86356299     1.05e-07      0.00
    ** throwing out 4 trial vectors **

     22  0 *    -591.03717301     6.30e-11      4.28
     22  1 *    -590.97822805     5.35e-11      0.00
     22  2      -590.90195312     1.10e-09      0.00
     22  3      -590.88095298     4.10e-09      0.00
     22  4      -590.86356299     5.31e-08      0.00
    ** throwing out 3 trial vectors **

     23  0 *    -591.03717301     6.28e-11      3.89
     23  1 *    -590.97822805     3.56e-11      0.00
     23  2      -590.90195312     5.86e-10      0.00
     23  3      -590.88095298     2.09e-09      0.00
     23  4      -590.86356299     2.82e-08      0.00
    ** throwing out 3 trial vectors **

     24  0 *    -591.03717301     6.26e-11      3.89
     24  1 *    -590.97822805     2.92e-11      0.00
     24  2      -590.90195312     2.90e-10      0.00
     24  3      -590.88095298     1.14e-09      0.00
     24  4      -590.86356299     1.59e-08      0.00
    ** throwing out 3 trial vectors **

     25  0 *    -591.03717301     6.26e-11      3.88
     25  1 *    -590.97822805     2.76e-11      0.00
     25  2      -590.90195312     1.34e-10      0.00
     25  3      -590.88095298     6.07e-10      0.00
     25  4      -590.86356299     8.73e-09      0.00
    ** throwing out 3 trial vectors **

     26  0 *    -591.03717301     6.26e-11      3.14
     26  1 *    -590.97822805     2.73e-11      0.00
     26  2 *    -590.90195312     6.38e-11      0.00
     26  3      -590.88095298     3.12e-10      0.00
     26  4      -590.86356299     4.62e-09      0.00
    ** throwing out 2 trial vectors **

     27  0 *    -591.03717301     6.26e-11      2.75
     27  1 *    -590.97822805     2.72e-11      0.00
     27  2 *    -590.90195312     5.85e-11      0.00
     27  3      -590.88095298     1.59e-10      0.00
     27  4      -590.86356299     2.36e-09      0.00
    ** throwing out 2 trial vectors **

     28  0 *    -591.03717301     6.25e-11      1.99
     28  1 *    -590.97822805     2.72e-11      0.00
     28  2 *    -590.90195312     5.68e-11      0.00
     28  3 *    -590.88095298     8.33e-11      0.00
     28  4      -590.86356299     1.21e-09      0.00
    ** throwing out 1 trial vectors **

     29  0 *    -591.03717301     6.25e-11      1.60
     29  1 *    -590.97822805     2.72e-11      0.00
     29  2 *    -590.90195312     5.67e-11      0.00
     29  3 *    -590.88095298     4.44e-11      0.00
     29  4      -590.86356299     5.98e-10      0.00
    ** throwing out 1 trial vectors **

     30  0 *    -591.03717301     6.23e-11      1.60
     30  1 *    -590.97822805     2.71e-11      0.00
     30  2 *    -590.90195312     5.67e-11      0.00
     30  3 *    -590.88095298     3.15e-11      0.00
     30  4      -590.86356299     3.03e-10      0.00
    ** throwing out 1 trial vectors **

     31  0 *    -591.03717301     6.23e-11      1.60
     31  1 *    -590.97822805     2.71e-11      0.00
     31  2 *    -590.90195312     5.67e-11      0.00
     31  3 *    -590.88095298     2.79e-11      0.00
     31  4      -590.86356299     1.60e-10      0.00
    ** throwing out 1 trial vectors **

     32  0 *    -591.03717301     6.19e-11      0.84
     32  1 *    -590.97822805     2.71e-11      0.00
     32  2 *    -590.90195312     5.67e-11      0.00
     32  3 *    -590.88095298     2.73e-11      0.00
     32  4 *    -590.86356299     8.55e-11      0.00

     * ci vector, state   0, <S^2> = -0.0000
       222222......    -0.5705184667
       22222ab.....     0.4119048541
       22222ba.....     0.4119048541
       22222.2.....     0.2747411820
       22222a.b....    -0.1059451361
       22222b.a....    -0.1059451361
       22b22aa..b..    -0.1036584344
       22a22bb..a..    -0.1036584344
       2222baab....    -0.0992280845
       2222abba....    -0.0992280845
       222.22..2...     0.0785035746
       2.2222....2.     0.0779723577
       2222ba2.....     0.0676400001
       2222ab2.....     0.0676400001
       2222.2.2....     0.0618240976
       22b22ab..a..    -0.0575478002
       22a22ba..b..    -0.0575478002
       222.2ab.2...    -0.0568258612
       222.2ba.2...    -0.0568258612
       2.222ab...2.    -0.0565861610
       2.222ba...2.    -0.0565861610
       2222aabb....     0.0538399657
       2222bbaa....     0.0538399657

     * ci vector, state   1, <S^2> = 0.0000
       222222......     0.6231764102
       22222.2.....     0.3427358886
       22222ab.....     0.3201191572
       22222ba.....     0.3201191572
       2222a2b.....     0.1513154045
       2222b2a.....     0.1513154045
       22222....2..    -0.1345327361
       22.2222.....    -0.1150538823
       2.2222....2.    -0.0844291847
       222.22..2...    -0.0837935147
       2222ba2.....     0.0822773091
       2222ab2.....     0.0822773091
       22222..a.b..     0.0699967639
       22222..b.a..     0.0699967639
       22222.ab....    -0.0584371283
       22222.ba....    -0.0584371283
       2222.2.2....    -0.0511204860
       2222.22.....    -0.0501311005

     * ci vector, state   2, <S^2> = -0.0000
       22222.2.....    -0.5443442203
       22222b.a....    -0.3044042080
       22222a.b....    -0.3044042080
       2222ab2.....     0.2489227445
       2222ba2.....     0.2489227445
       22222ba.....     0.1868665227
       22222ab.....     0.1868665226
       222222......     0.1848370114
       2222a2b.....    -0.1077262896
       2222b2a.....    -0.1077262896
       2222baab....     0.0857952665
       2222abba....     0.0857952665
       222b2aa.b...    -0.0857714793
       222a2bb.a...    -0.0857714793
       222.2.2.2...     0.0775611617
       2.222.2...2.     0.0746345872
       22.2222.....     0.0698610887
       2222..22....     0.0557821175
       22222....2..     0.0536579767
       22222..2....     0.0535018033
       22b2a22.....    -0.0508792365
       22a2b22.....    -0.0508792365
       22a22b.2....    -0.0505218151
       22b22a.2....    -0.0505218151

     * ci vector, state   3, <S^2> = 0.0000
       22222.2.....     0.4563937376
       22222ab.....    -0.2718819776
       22222ba.....    -0.2718819775
       2222ab2.....     0.2353912419
       2222ba2.....     0.2353912419
       22222b.a....    -0.2176027175
       22222a.b....    -0.2176027175
       22222.ba....    -0.2041691491
       22222.ab....    -0.2041691491
       2222a2b.....    -0.1157786298
       2222b2a.....    -0.1157786298
       22222a..b...    -0.0952437343
       22222b..a...    -0.0952437343
       22222b...a..    -0.0867728636
       22222a...b..    -0.0867728636
       2222baab....     0.0842242913
       2222abba....     0.0842242913
       222222......    -0.0758424996
       22.2222.....    -0.0726989479
       222b2a2.....    -0.0720718316
       222a2b2.....    -0.0720718316
       222b2aa.b...    -0.0666167165
       222a2bb.a...    -0.0666167165
       2.222.2...2.    -0.0625511993
       22222..2....    -0.0585364570
       22a22b2.....     0.0582278317
       22b22a2.....     0.0582278317
       222.2.2.2...    -0.0556622894
       22a2b22.....     0.0547009933
       22b2a22.....     0.0547009933
       2222baa.b...     0.0522999567
       2222abb.a...     0.0522999567

     * ci vector, state   4, <S^2> = -0.0000
       22222a..b...    -0.3603982756
       22222b..a...    -0.3603982756
       222b2a2.....    -0.3023671286
       222a2b2.....    -0.3023671285
       222b22a.....     0.1797470780
       222a22b.....     0.1797470780
       22222.a.b...    -0.1349185064
       22222.b.a...    -0.1349185064
       2222baa.b...     0.1242887624
       2222abb.a...     0.1242887624
       222a2bba....    -0.1202949078
       222b2aab....    -0.1202949078
       222a2bab....    -0.1157791149
       222b2aba....    -0.1157791149
       2222aab.b...    -0.1148377904
       2222bba.a...    -0.1148377904
       222a2bb.a...     0.0888970761
       222b2aa.b...     0.0888970759
       22222a.b....     0.0854741206
       22222b.a....     0.0854741204
       2222b2a.....     0.0783791197
       2222a2b.....     0.0783791197
       222.2a2.b...    -0.0726281793
       222.2b2.a...    -0.0726281793
       22222.2.....    -0.0695537225
       222a22.b....     0.0675564837
       222b22.a....     0.0675564837
       222b2a..2...     0.0671717088
       222a2b..2...     0.0671717088
       22222ba.....     0.0667940502
       22222ab.....     0.0667940473
       2222b2..a...     0.0635733315
       2222a2..b...     0.0635733315
       222a2ba.b...     0.0511378498
       222b2ab.a...     0.0511378498

    * METHOD: CASSCF                            1687.49

  === SMITH program ===

    * freezing 15 orbitals
    * SS-SR internal contraction is used

    * Approximate memory requirement for SMITH calulation per MPI process:
      o Storage requirement for T-amplitude, lambda, and residual is 5.15 GB
      o Storage requirement for MO integrals is 0.68 GB
       - MO integral evaluation                    3.78

  ++ State-averaged Fock matrix over basis states ++

                         0                   1                   2                   3                   4
     0       -4.0613304968        0.0233804587        0.0251584151        0.0046610053       -0.0053731779
     1        0.0233804587       -4.0764871656       -0.0574872897        0.0588714876       -0.0082729939
     2        0.0251584151       -0.0574872897       -3.9282485738        0.1144787101       -0.0221312210
     3        0.0046610053        0.0588714876        0.1144787101       -3.9039285609        0.0274277375
     4       -0.0053731779       -0.0082729939       -0.0221312210        0.0274277375       -3.7453343882


  ++ Extended multi-state CASPT2 (XMS-CASPT2) rotation matrix ++

                         0                   1                   2                   3                   4
     0       -0.2997302569        0.9500063779       -0.0269311629       -0.0815462033        0.0165705832
     1        0.7544363687        0.2183716756       -0.6184194491       -0.0258439910       -0.0053898007
     2        0.4350438752        0.0959337720        0.5923477140       -0.6705477746        0.0319907139
     3       -0.3846538013       -0.1960297832       -0.5066189867       -0.7320609186       -0.1450441004
     4        0.0613662653        0.0465910802        0.0964027250        0.0844677356       -0.9887543522


  ++ Reference energies in XMS basis ++

                         0                   1                   2                   3                   4
     0     -590.9542630376        0.0276304170        0.0388146512        0.0042945778       -0.0001759796
     1        0.0276304170     -591.0267376451        0.0160181445        0.0140705925       -0.0032103059
     2        0.0388146512        0.0160181445     -590.9254752427        0.0065850335       -0.0023100518
     3        0.0042945778        0.0140705925        0.0065850335     -590.8913750894       -0.0008043487
     4       -0.0001759796       -0.0032103059       -0.0023100518       -0.0008043487     -590.8640191312

    * Calculating and saving rdm4f

    * Third and Fock-weighted fourth order RDM ( 1, 1) evaluation
      will be done with 14 passes
       - RDM evaluation (multipassing)           162.44
    * Third and Fock-weighted fourth order RDM ( 2, 1) evaluation
      will be done with 14 passes
       - RDM evaluation (multipassing)           247.30
    * Third and Fock-weighted fourth order RDM ( 3, 1) evaluation
      will be done with 14 passes
       - RDM evaluation (multipassing)           247.28
    * Third and Fock-weighted fourth order RDM ( 4, 1) evaluation
      will be done with 14 passes
       - RDM evaluation (multipassing)           247.33
    * Third and Fock-weighted fourth order RDM ( 5, 1) evaluation
      will be done with 14 passes
       - RDM evaluation (multipassing)           247.57
    * Third and Fock-weighted fourth order RDM ( 1, 2) evaluation
      will be done with 14 passes
       - RDM evaluation (multipassing)           247.30
    * Third and Fock-weighted fourth order RDM ( 2, 2) evaluation
      will be done with 14 passes
       - RDM evaluation (multipassing)           162.47
    * Third and Fock-weighted fourth order RDM ( 3, 2) evaluation
      will be done with 14 passes
       - RDM evaluation (multipassing)           247.33
    * Third and Fock-weighted fourth order RDM ( 4, 2) evaluation
      will be done with 14 passes
       - RDM evaluation (multipassing)           247.42
    * Third and Fock-weighted fourth order RDM ( 5, 2) evaluation
      will be done with 14 passes
       - RDM evaluation (multipassing)           247.45
    * Third and Fock-weighted fourth order RDM ( 1, 3) evaluation
      will be done with 14 passes
       - RDM evaluation (multipassing)           247.30
    * Third and Fock-weighted fourth order RDM ( 2, 3) evaluation
      will be done with 14 passes
       - RDM evaluation (multipassing)           247.28
    * Third and Fock-weighted fourth order RDM ( 3, 3) evaluation
      will be done with 14 passes
       - RDM evaluation (multipassing)           162.42
    * Third and Fock-weighted fourth order RDM ( 4, 3) evaluation
      will be done with 14 passes
       - RDM evaluation (multipassing)           247.25
    * Third and Fock-weighted fourth order RDM ( 5, 3) evaluation
      will be done with 14 passes
       - RDM evaluation (multipassing)           247.29
    * Third and Fock-weighted fourth order RDM ( 1, 4) evaluation
      will be done with 14 passes
       - RDM evaluation (multipassing)           247.26
    * Third and Fock-weighted fourth order RDM ( 2, 4) evaluation
      will be done with 14 passes
       - RDM evaluation (multipassing)           247.22
    * Third and Fock-weighted fourth order RDM ( 3, 4) evaluation
      will be done with 14 passes
       - RDM evaluation (multipassing)           247.23
    * Third and Fock-weighted fourth order RDM ( 4, 4) evaluation
      will be done with 14 passes
       - RDM evaluation (multipassing)           162.43
    * Third and Fock-weighted fourth order RDM ( 5, 4) evaluation
      will be done with 14 passes
       - RDM evaluation (multipassing)           247.30
    * Third and Fock-weighted fourth order RDM ( 1, 5) evaluation
      will be done with 14 passes
       - RDM evaluation (multipassing)           247.25
    * Third and Fock-weighted fourth order RDM ( 2, 5) evaluation
      will be done with 14 passes
       - RDM evaluation (multipassing)           247.22
    * Third and Fock-weighted fourth order RDM ( 3, 5) evaluation
      will be done with 14 passes
       - RDM evaluation (multipassing)           247.81
    * Third and Fock-weighted fourth order RDM ( 4, 5) evaluation
      will be done with 14 passes
       - RDM evaluation (multipassing)           247.21
    * Third and Fock-weighted fourth order RDM ( 5, 5) evaluation
      will be done with 14 passes
       - RDM evaluation (multipassing)           162.42
    - linear dependency detected:    1 /  288    min eigenvalue:    -7.4749e-15    max eigenvalue:    -7.4749e-15
    - linear dependency detected:    1 /  288    min eigenvalue:    -2.7637e-15    max eigenvalue:    -2.7637e-15
    - linear dependency detected:    1 /  288    min eigenvalue:     5.9162e-15    max eigenvalue:     5.9162e-15
    - linear dependency detected:    1 /  288    min eigenvalue:     5.7898e-15    max eigenvalue:     5.7898e-15
    - linear dependency detected:    1 /  288    min eigenvalue:     2.0435e-15    max eigenvalue:     2.0435e-15
    - linear dependency detected:   12 / 1728    min eigenvalue:    -5.8997e-14    max eigenvalue:     1.7357e-14
    - linear dependency detected:   12 / 1728    min eigenvalue:    -4.1997e-14    max eigenvalue:     2.4806e-14
    - linear dependency detected:   12 / 1728    min eigenvalue:    -3.9188e-14    max eigenvalue:     1.5064e-14
    - linear dependency detected:   12 / 1728    min eigenvalue:    -1.5355e-14    max eigenvalue:     4.2456e-14
    - linear dependency detected:   12 / 1728    min eigenvalue:    -1.3644e-14    max eigenvalue:     4.3345e-14
    - linear dependency detected:   12 / 1728    min eigenvalue:    -8.0111e-15    max eigenvalue:     4.8918e-15
    - linear dependency detected:   12 / 1728    min eigenvalue:    -3.4202e-15    max eigenvalue:     8.1178e-15
    - linear dependency detected:   12 / 1728    min eigenvalue:    -4.7491e-15    max eigenvalue:     3.0134e-15
    - linear dependency detected:   12 / 1728    min eigenvalue:    -4.3097e-15    max eigenvalue:     5.6287e-15
    - linear dependency detected:   12 / 1728    min eigenvalue:    -3.4572e-15    max eigenvalue:     6.0512e-15
       - RDM + denominator evaluation           5926.32

    * Zeroth order energy : state  0       -4.1496148019
    * Zeroth order energy : state  1       -4.0546409274
    * Zeroth order energy : state  2       -3.9708871877
    * Zeroth order energy : state  3       -3.7996363566
    * Zeroth order energy : state  4       -3.7405499117

    * CASPT2 iteration is performed using redundant basis

      ---- iteration ----

        0    -1.61408371     0.00185017     17.72
        1    -1.61609300     0.00018157     18.00
        2    -1.61611525     0.00002019     18.21
        3    -1.61611556     0.00000310     18.49
        4    -1.61611556     0.00000037     18.80

        0    -1.56730390     0.00169006     17.87
        1    -1.56909919     0.00015505     17.96
        2    -1.56911887     0.00001559     18.21
        3    -1.56911914     0.00000240     18.50
        4    -1.56911915     0.00000027     18.83

        0    -1.59287167     0.00173965     17.81
        1    -1.59470722     0.00016679     18.01
        2    -1.59472727     0.00001770     18.29
        3    -1.59472754     0.00000272     18.55
        4    -1.59472755     0.00000029     18.82

        0    -1.58321715     0.00165635     17.90
        1    -1.58510630     0.00015339     18.04
        2    -1.58512894     0.00001564     18.34
        3    -1.58512928     0.00000238     18.68
        4    -1.58512929     0.00000027     18.90

        0    -1.58690287     0.00166306     17.91
        1    -1.58871607     0.00015296     18.01
        2    -1.58873672     0.00001569     18.24
        3    -1.58873699     0.00000241     18.59
        4    -1.58873700     0.00000030     18.88

      -------------------

       - CASPT2 energy evaluation                463.71

    * CASPT2 energy : state  0     -592.8150487486
        w/o shift correction       -592.5703786003
        reference weight              0.6714382216

    * CASPT2 energy : state  1     -592.8285394623
        w/o shift correction       -592.5958567950
        reference weight              0.6824236772

    * CASPT2 energy : state  2     -592.7609012650
        w/o shift correction       -592.5202027908
        reference weight              0.6750385175

    * CASPT2 energy : state  3     -592.7165297419
        w/o shift correction       -592.4765043754
        reference weight              0.6756525150

    * CASPT2 energy : state  4     -592.6965741960
        w/o shift correction       -592.4527561274
        reference weight              0.6722073866


    * MS-CASPT2 Heff
           -592.8150487486        0.0165691342        0.0244007037        0.0030126413       -0.0003027671
              0.0165691342     -592.8285394623        0.0096002222        0.0080125233       -0.0025608190
              0.0244007037        0.0096002222     -592.7609012650        0.0042449658       -0.0004386894
              0.0030126413        0.0080125233        0.0042449658     -592.7165297419       -0.0014759689
             -0.0003027671       -0.0025608190       -0.0004386894       -0.0014759689     -592.6965741960


    * MS-CASPT2 rotation matrix
             -0.6004127933        0.7045652821       -0.3692071210       -0.0812579763       -0.0132470367
              0.7934447634        0.5772312918       -0.1676489749       -0.0914240089       -0.0280163341
              0.0906324942       -0.4095391678       -0.8947430565       -0.1517203659       -0.0218909659
             -0.0396681869       -0.0502419093        0.1867154548       -0.9761387400       -0.0905134501
              0.0127307131        0.0120507088       -0.0123338853       -0.0957751671        0.9951721972


    * XMS-CASPT2 rotation matrix
              0.9347443734        0.3525199659       -0.0399388953        0.0196014462        0.0018160026
             -0.3347997139        0.9121011244        0.2334144455        0.0383019684       -0.0055987720
             -0.1043951295        0.1533783072       -0.8322997018        0.5174910970        0.0711120432
              0.0566891304       -0.1416556667        0.4932768054        0.8545270818       -0.0564045587
             -0.0070786526        0.0144906665       -0.0887568634       -0.0116264142       -0.9958548885

    * MS-CASPT2 energy : state  0     -592.8404226731
    * MS-CASPT2 energy : state  1     -592.8158773880
    * MS-CASPT2 energy : state  2     -592.7499256342
    * MS-CASPT2 energy : state  3     -592.7150135387
    * MS-CASPT2 energy : state  4     -592.6963541799


    * METHOD: SMITH                             6476.22


    * METHOD: SAVE_REF                             0.07


  
  ===============================================================
