# Supplementary material for: Simulating the Energy Capture Process in Push–Pull Norbornadiene-Quadricyclane Photoswitches
Source: J Phys Chem Lett. 2025 Apr 23;16(17):4315–25. doi: 10.1021/acs.jpclett.5c00634 (PMC12051204; doi:10.1021/acs.jpclett.5c00634)
Supplement: Supplementary file 4 — jz5c00634_si_004.zip [file jz5c00634_si_004.zip › PES_scans/XMS-CASPT2/Compound_I/1_PES_scan/input_01]

{ "bagel" : [
{
  "title"    : "molecule",
  "basis"    : "/home/mkochman/bagel_basis_sets/cc-pvdz.json" ,
  "df_basis" : "/home/mkochman/bagel_basis_sets/cc-pvtz-jkfit.json" ,
  "angstrom" : "true" ,
  "charge" : 0 ,
"geometry" : [
{ "atom" : "c", "xyz" : [ 0.11689200, 0.97440717, 1.00533615 ]},
{ "atom" : "c", "xyz" : [ 0.06113147, 2.24084445, 0.48186264 ]},
{ "atom" : "c", "xyz" : [ -1.22250301, 0.77195038, 1.73655171 ]},
{ "atom" : "c", "xyz" : [ -2.28185160, 0.74046097, 0.62833257 ]},
{ "atom" : "c", "xyz" : [ -2.32172509, 1.96986458, 0.09600642 ]},
{ "atom" : "c", "xyz" : [ -1.31403258, 2.83032975, 0.85697146 ]},
{ "atom" : "c", "xyz" : [ -1.45460015, 2.21517349, 2.26622400 ]},
{ "atom" : "c", "xyz" : [ 0.97986622, 2.91725971, -0.34805537 ]},
{ "atom" : "n", "xyz" : [ 1.70809916, 3.50681478, -1.02043462 ]},
{ "atom" : "c", "xyz" : [ 1.15214975, -0.05057740, 0.89614977 ]},
{ "atom" : "c", "xyz" : [ 2.47352497, 0.26535539, 0.53506399 ]},
{ "atom" : "c", "xyz" : [ 0.84388870, -1.39670832, 1.15621359 ]},
{ "atom" : "c", "xyz" : [ 1.81116996, -2.38843584, 1.04606604 ]},
{ "atom" : "c", "xyz" : [ 3.11357136, -2.05744947, 0.68487474 ]},
{ "atom" : "c", "xyz" : [ 3.43958610, -0.72680174, 0.43247169 ]},
{ "atom" : "h", "xyz" : [ -1.24777753, -0.03987041, 2.45948692 ]},
{ "atom" : "h", "xyz" : [ -2.80548321, -0.14726132, 0.29724358 ]},
{ "atom" : "h", "xyz" : [ -2.90092641, 2.30979287, -0.75331881 ]},
{ "atom" : "h", "xyz" : [ -1.40228110, 3.90892173, 0.74472544 ]},
{ "atom" : "h", "xyz" : [ -2.44705501, 2.35274242, 2.70067283 ]},
{ "atom" : "h", "xyz" : [ -0.68425416, 2.55121703, 2.96437328 ]},
{ "atom" : "h", "xyz" : [ 2.75174089, 1.29274796, 0.34227731 ]},
{ "atom" : "h", "xyz" : [ -0.16506644, -1.67676829, 1.43245410 ]},
{ "atom" : "h", "xyz" : [ 1.54607493, -3.42142767, 1.24435266 ]},
{ "atom" : "h", "xyz" : [ 3.87062536, -2.83005375, 0.60327653 ]},
{ "atom" : "h", "xyz" : [ 4.45325124, -0.45788063, 0.15580644 ]}
]
},

 {
  "title"         : "load_ref" ,
  "file"          : "/home/mkochman/systems/new_XMS_CASPT2_calculations/compound_1/4_xms_caspt2_scan/wfu" ,
  "continue_geom" : false
 },

 {
  "title"   : "casscf",
  "maxiter" : 2000 ,
  "charge"  : 0 ,
  "nspin"   : 0 ,
  "nclosed" : 45 ,
  "nact"    : 12 ,
  "nstate"  : 5
 },

 {
   "title"  : "smith" ,
   "method" : "caspt2" ,
   "ms"     : true ,
   "xms"    : true ,
   "sssr"   : true ,
   "shift"  : 0.5 ,
   "frozen" : true
 },

 {
  "title" : "save_ref",
  "file"  : "/home/mkochman/systems/new_XMS_CASPT2_calculations/compound_1/4_xms_caspt2_scan/wfu"
 }

]}
