# Supplementary material for: Simulating the Energy Capture Process in Push–Pull Norbornadiene-Quadricyclane Photoswitches
Source: J Phys Chem Lett. 2025 Apr 23;16(17):4315–25. doi: 10.1021/acs.jpclett.5c00634 (PMC12051204; doi:10.1021/acs.jpclett.5c00634)
Supplement: Supplementary file 4 — jz5c00634_si_004.zip [file jz5c00634_si_004.zip › PES_scans/XMS-CASPT2/Compound_I/1_PES_scan/logfile_12]

    dorgali10                       

  * using 15 threads per process

  ===============================================================
    BAGEL - Freshly leavened quantum chemistry                   
  ===============================================================

  *** Geometry ***

  { "atom" : "C", "xyz" : [     -0.047104,      1.773053,      2.009728 ] },
  { "atom" : "C", "xyz" : [      0.000332,      4.444682,      1.057202 ] },
  { "atom" : "C", "xyz" : [     -2.339613,      1.524965,      3.631815 ] },
  { "atom" : "C", "xyz" : [     -3.421128,      1.186231,      0.999610 ] },
  { "atom" : "C", "xyz" : [     -3.303054,      3.714231,     -0.051452 ] },
  { "atom" : "C", "xyz" : [     -2.528105,      5.504834,      1.946985 ] },
  { "atom" : "C", "xyz" : [     -3.080584,      4.205797,      4.458551 ] },
  { "atom" : "C", "xyz" : [      1.756651,      5.734011,     -0.432715 ] },
  { "atom" : "N", "xyz" : [      3.191355,      6.848544,     -1.654986 ] },
  { "atom" : "C", "xyz" : [      1.870669,     -0.164275,      1.683514 ] },
  { "atom" : "C", "xyz" : [      4.205714,      0.402679,      0.547180 ] },
  { "atom" : "C", "xyz" : [      1.468968,     -2.655229,      2.548294 ] },
  { "atom" : "C", "xyz" : [      3.320833,     -4.487451,      2.288695 ] },
  { "atom" : "C", "xyz" : [      5.628730,     -3.888751,      1.162386 ] },
  { "atom" : "C", "xyz" : [      6.060799,     -1.441809,      0.297462 ] },
  { "atom" : "H", "xyz" : [     -2.463867,     -0.020714,      4.969736 ] },
  { "atom" : "H", "xyz" : [     -3.671149,     -0.569061,     -0.007904 ] },
  { "atom" : "H", "xyz" : [     -3.739888,      4.262614,     -1.972559 ] },
  { "atom" : "H", "xyz" : [     -2.849943,      7.512864,      1.693332 ] },
  { "atom" : "H", "xyz" : [     -5.071942,      4.310719,      4.999412 ] },
  { "atom" : "H", "xyz" : [     -1.898203,      4.933400,      5.986991 ] },
  { "atom" : "H", "xyz" : [      4.580064,      2.288425,     -0.141369 ] },
  { "atom" : "H", "xyz" : [     -0.308281,     -3.163048,      3.424213 ] },
  { "atom" : "H", "xyz" : [      2.970379,     -6.389487,      2.967516 ] },
  { "atom" : "H", "xyz" : [      7.077641,     -5.324699,      0.961803 ] },
  { "atom" : "H", "xyz" : [      7.848398,     -0.959526,     -0.580617 ] },

  Number of auxiliary basis functions:     1515

  Since a DF basis is specified, we compute 2- and 3-index integrals:
    o Being stored without compression. Storage requirement is 0.851 GB
       - 3-index ints prep                         0.03
       - 3-index ints                              0.27
       - 2-index ints                              0.01
       - computing inverse                         2.43
        elapsed time:        2.76 sec.


  Number of basis functions:      265
  Number of electrons      :      102


    * METHOD: MOLECULE                             2.78

       - 3-index ints prep                         0.03
       - 3-index ints                              0.31
       - 2-index ints                              0.01
       - computing inverse                         2.44

  Using the coefficient projected to the input geometry 


    * METHOD: LOAD_REF                             2.94

  ---------------------------
      CASSCF calculation     
  ---------------------------

    * nstate   :      5
    * nclosed  :     45
    * nact     :     12
    * nvirt    :    208
  === CASSCF iteration (/home/mkochman/bagel_basis_sets/cc-pvdz.json) ===

    * Using the second-order algorithm

      0  0      -590.92774861     1.58e-02    103.56
      0  1      -590.84901022     0.00e+00    103.56
      0  2      -590.78515049     0.00e+00    103.56
      0  3      -590.76193996     0.00e+00    103.56
      0  4      -590.74641620     0.00e+00    103.56

         res : 1.06e-01   lamb: 1.00e+00   eps : -2.09e-01   step: 1.84e-01    0.29
         res : 3.01e-02   lamb: 1.00e+00   eps : -2.11e-01   step: 1.85e-01    0.29
         res : 8.66e-03   lamb: 1.00e+00   eps : -2.12e-01   step: 1.86e-01    0.29
         res : 2.98e-03   lamb: 1.00e+00   eps : -2.12e-01   step: 1.87e-01    0.29
         res : 8.02e-04   lamb: 1.00e+00   eps : -2.12e-01   step: 1.87e-01    0.29
         res : 2.41e-04   lamb: 1.00e+00   eps : -2.12e-01   step: 1.87e-01    0.29
         res : 6.98e-05   lamb: 1.00e+00   eps : -2.12e-01   step: 1.87e-01    0.29
         res : 2.05e-05   lamb: 1.00e+00   eps : -2.12e-01   step: 1.87e-01    0.29
         res : 6.91e-06   lamb: 1.00e+00   eps : -2.12e-01   step: 1.87e-01    0.29

      1  0      -591.03943195     3.58e-04    105.13
      1  1      -590.95737541     0.00e+00    105.13
      1  2      -590.89392065     0.00e+00    105.13
      1  3      -590.87161010     0.00e+00    105.13
      1  4      -590.85469611     0.00e+00    105.13

         res : 1.00e-02   lamb: 1.00e+00   eps : -9.55e-04   step: 4.62e-02    0.29
         res : 5.27e-03   lamb: 1.00e+00   eps : -1.00e-03   step: 5.04e-02    0.29
         res : 1.51e-03   lamb: 1.00e+00   eps : -1.01e-03   step: 5.22e-02    0.29
         res : 6.78e-04   lamb: 1.00e+00   eps : -1.01e-03   step: 5.29e-02    0.29
         res : 3.39e-04   lamb: 1.00e+00   eps : -1.01e-03   step: 5.30e-02    0.29
         res : 1.73e-04   lamb: 1.00e+00   eps : -1.01e-03   step: 5.31e-02    0.30
         res : 8.80e-05   lamb: 1.00e+00   eps : -1.01e-03   step: 5.31e-02    0.29
         res : 5.18e-05   lamb: 1.00e+00   eps : -1.01e-03   step: 5.31e-02    0.29
         res : 2.95e-05   lamb: 1.00e+00   eps : -1.01e-03   step: 5.31e-02    0.29
         res : 1.39e-05   lamb: 1.00e+00   eps : -1.01e-03   step: 5.31e-02    0.29
         res : 6.68e-06   lamb: 1.00e+00   eps : -1.01e-03   step: 5.31e-02    0.29
         res : 3.51e-06   lamb: 1.00e+00   eps : -1.01e-03   step: 5.31e-02    0.29

      2  0      -591.03988086     2.17e-05    106.40
      2  1      -590.95771615     0.00e+00    106.40
      2  2      -590.89456261     0.00e+00    106.40
      2  3      -590.87210916     0.00e+00    106.40
      2  4      -590.85532402     0.00e+00    106.40

         res : 9.13e-04   lamb: 1.00e+00   eps : -1.87e-06   step: 1.46e-03    0.27
         res : 3.18e-04   lamb: 1.00e+00   eps : -2.19e-06   step: 2.27e-03    0.27
         res : 2.38e-04   lamb: 1.00e+00   eps : -2.27e-06   step: 2.77e-03    0.27
         res : 1.37e-04   lamb: 1.00e+00   eps : -2.29e-06   step: 2.97e-03    0.27
         res : 6.48e-05   lamb: 1.00e+00   eps : -2.30e-06   step: 3.07e-03    0.27
         res : 2.87e-05   lamb: 1.00e+00   eps : -2.30e-06   step: 3.09e-03    0.27
         res : 1.05e-05   lamb: 1.00e+00   eps : -2.30e-06   step: 3.09e-03    0.27
         res : 4.59e-06   lamb: 1.00e+00   eps : -2.30e-06   step: 3.09e-03    0.27
         res : 2.24e-06   lamb: 1.00e+00   eps : -2.30e-06   step: 3.09e-03    0.27
         res : 9.79e-07   lamb: 1.00e+00   eps : -2.30e-06   step: 3.09e-03    0.27
         res : 5.03e-07   lamb: 1.00e+00   eps : -2.30e-06   step: 3.09e-03    0.27
         res : 3.70e-07   lamb: 1.00e+00   eps : -2.30e-06   step: 3.09e-03    0.27
         res : 2.53e-07   lamb: 1.00e+00   eps : -2.30e-06   step: 3.09e-03    0.27

      3  0      -591.03987230     6.46e-06    104.19
      3  1      -590.95771403     0.00e+00    104.19
      3  2      -590.89458316     0.00e+00    104.19
      3  3      -590.87207335     0.00e+00    104.19
      3  4      -590.85535738     0.00e+00    104.19

         res : 3.10e-04   lamb: 1.00e+00   eps : -1.76e-07   step: 5.01e-04    0.29
         res : 1.81e-04   lamb: 1.00e+00   eps : -2.33e-07   step: 1.01e-03    0.29
         res : 1.31e-04   lamb: 1.00e+00   eps : -2.58e-07   step: 1.38e-03    0.29
         res : 6.11e-05   lamb: 1.00e+00   eps : -2.64e-07   step: 1.50e-03    0.30
         res : 2.36e-05   lamb: 1.00e+00   eps : -2.65e-07   step: 1.54e-03    0.28
         res : 7.50e-06   lamb: 1.00e+00   eps : -2.65e-07   step: 1.54e-03    0.28
         res : 2.40e-06   lamb: 1.00e+00   eps : -2.65e-07   step: 1.54e-03    0.29
         res : 8.69e-07   lamb: 1.00e+00   eps : -2.65e-07   step: 1.54e-03    0.29
         res : 4.79e-07   lamb: 1.00e+00   eps : -2.65e-07   step: 1.54e-03    0.29
         res : 1.90e-07   lamb: 1.00e+00   eps : -2.65e-07   step: 1.54e-03    0.29
         res : 7.21e-08   lamb: 1.00e+00   eps : -2.65e-07   step: 1.54e-03    0.29

      4  0      -591.03986983     2.28e-06    106.32
      4  1      -590.95771606     0.00e+00    106.32
      4  2      -590.89457947     0.00e+00    106.32
      4  3      -590.87205508     0.00e+00    106.32
      4  4      -590.85538077     0.00e+00    106.32

         res : 1.82e-04   lamb: 1.00e+00   eps : -3.90e-08   step: 3.34e-04    0.29
         res : 1.14e-04   lamb: 1.00e+00   eps : -5.98e-08   step: 7.14e-04    0.29
         res : 6.35e-05   lamb: 1.00e+00   eps : -6.79e-08   step: 9.16e-04    0.29
         res : 2.96e-05   lamb: 1.00e+00   eps : -6.93e-08   step: 9.62e-04    0.29
         res : 9.80e-06   lamb: 1.00e+00   eps : -6.97e-08   step: 9.78e-04    0.29
         res : 2.77e-06   lamb: 1.00e+00   eps : -6.97e-08   step: 9.80e-04    0.29
         res : 8.24e-07   lamb: 1.00e+00   eps : -6.97e-08   step: 9.80e-04    0.29
         res : 2.40e-07   lamb: 1.00e+00   eps : -6.97e-08   step: 9.80e-04    0.29
         res : 1.10e-07   lamb: 1.00e+00   eps : -6.97e-08   step: 9.80e-04    0.29
         res : 4.96e-08   lamb: 1.00e+00   eps : -6.97e-08   step: 9.80e-04    0.29

      5  0      -591.03986933     9.77e-07    107.14
      5  1      -590.95771786     0.00e+00    107.14
      5  2      -590.89457426     0.00e+00    107.14
      5  3      -590.87204584     0.00e+00    107.14
      5  4      -590.85539420     0.00e+00    107.14

         res : 1.14e-04   lamb: 1.00e+00   eps : -1.40e-08   step: 2.54e-04    0.29
         res : 7.27e-05   lamb: 1.00e+00   eps : -2.18e-08   step: 4.93e-04    0.29
         res : 3.19e-05   lamb: 1.00e+00   eps : -2.46e-08   step: 6.06e-04    0.29
         res : 1.60e-05   lamb: 1.00e+00   eps : -2.51e-08   step: 6.26e-04    0.29
         res : 4.72e-06   lamb: 1.00e+00   eps : -2.51e-08   step: 6.33e-04    0.29
         res : 1.23e-06   lamb: 1.00e+00   eps : -2.51e-08   step: 6.34e-04    0.29
         res : 3.72e-07   lamb: 1.00e+00   eps : -2.51e-08   step: 6.35e-04    0.29
         res : 9.92e-08   lamb: 1.00e+00   eps : -2.51e-08   step: 6.35e-04    0.29
         res : 3.33e-08   lamb: 1.00e+00   eps : -2.51e-08   step: 6.35e-04    0.29

      6  0      -591.03986935     5.14e-07    107.91
      6  1      -590.95771907     0.00e+00    107.91
      6  2      -590.89457038     0.00e+00    107.91
      6  3      -590.87204092     0.00e+00    107.91
      6  4      -590.85540188     0.00e+00    107.91

         res : 6.87e-05   lamb: 1.00e+00   eps : -5.72e-09   step: 1.80e-04    0.29
         res : 4.74e-05   lamb: 1.00e+00   eps : -8.78e-09   step: 3.30e-04    0.28
         res : 1.76e-05   lamb: 1.00e+00   eps : -9.86e-09   step: 3.96e-04    0.29
         res : 9.24e-06   lamb: 1.00e+00   eps : -1.00e-08   step: 4.07e-04    0.29
         res : 2.62e-06   lamb: 1.00e+00   eps : -1.00e-08   step: 4.11e-04    0.29
         res : 6.57e-07   lamb: 1.00e+00   eps : -1.00e-08   step: 4.11e-04    0.29
         res : 2.05e-07   lamb: 1.00e+00   eps : -1.00e-08   step: 4.11e-04    0.29
         res : 5.37e-08   lamb: 1.00e+00   eps : -1.00e-08   step: 4.11e-04    0.29
         res : 1.82e-08   lamb: 1.00e+00   eps : -1.00e-08   step: 4.11e-04    0.29

      7  0      -591.03986947     3.05e-07    105.58
      7  1      -590.95771984     0.00e+00    105.58
      7  2      -590.89456780     0.00e+00    105.58
      7  3      -590.87203815     0.00e+00    105.58
      7  4      -590.85540637     0.00e+00    105.58

         res : 4.25e-05   lamb: 1.00e+00   eps : -2.37e-09   step: 1.20e-04    0.29
         res : 3.07e-05   lamb: 1.00e+00   eps : -3.63e-09   step: 2.17e-04    0.29
         res : 1.05e-05   lamb: 1.00e+00   eps : -4.06e-09   step: 2.58e-04    0.29
         res : 5.62e-06   lamb: 1.00e+00   eps : -4.11e-09   step: 2.64e-04    0.29
         res : 1.57e-06   lamb: 1.00e+00   eps : -4.12e-09   step: 2.66e-04    0.29
         res : 4.07e-07   lamb: 1.00e+00   eps : -4.12e-09   step: 2.66e-04    0.29
         res : 1.30e-07   lamb: 1.00e+00   eps : -4.12e-09   step: 2.67e-04    0.29
         res : 3.23e-08   lamb: 1.00e+00   eps : -4.12e-09   step: 2.67e-04    0.29
         res : 1.21e-08   lamb: 1.00e+00   eps : -4.12e-09   step: 2.67e-04    0.29

      8  0      -591.03986960     1.90e-07    107.21
      8  1      -590.95772032     0.00e+00    107.21
      8  2      -590.89456613     0.00e+00    107.21
      8  3      -590.87203651     0.00e+00    107.21
      8  4      -590.85540909     0.00e+00    107.21

         res : 2.70e-05   lamb: 1.00e+00   eps : -9.88e-10   step: 7.87e-05    0.29
         res : 1.99e-05   lamb: 1.00e+00   eps : -1.51e-09   step: 1.42e-04    0.29
         res : 6.57e-06   lamb: 1.00e+00   eps : -1.69e-09   step: 1.67e-04    0.29
         res : 3.52e-06   lamb: 1.00e+00   eps : -1.71e-09   step: 1.71e-04    0.29
         res : 9.72e-07   lamb: 1.00e+00   eps : -1.71e-09   step: 1.72e-04    0.29
         res : 2.61e-07   lamb: 1.00e+00   eps : -1.71e-09   step: 1.73e-04    0.29
         res : 8.42e-08   lamb: 1.00e+00   eps : -1.71e-09   step: 1.73e-04    0.29
         res : 2.02e-08   lamb: 1.00e+00   eps : -1.71e-09   step: 1.73e-04    0.29
         res : 8.13e-09   lamb: 1.00e+00   eps : -1.71e-09   step: 1.73e-04    0.29

      9  0      -591.03986970     1.21e-07    101.75
      9  1      -590.95772062     0.00e+00    101.75
      9  2      -590.89456506     0.00e+00    101.75
      9  3      -590.87203552     0.00e+00    101.75
      9  4      -590.85541076     0.00e+00    101.75

         res : 1.73e-05   lamb: 1.00e+00   eps : -4.11e-10   step: 5.11e-05    0.29
         res : 1.28e-05   lamb: 1.00e+00   eps : -6.30e-10   step: 9.20e-05    0.29
         res : 4.17e-06   lamb: 1.00e+00   eps : -7.02e-10   step: 1.08e-04    0.29
         res : 2.23e-06   lamb: 1.00e+00   eps : -7.10e-10   step: 1.11e-04    0.29
         res : 6.12e-07   lamb: 1.00e+00   eps : -7.11e-10   step: 1.11e-04    0.29
         res : 1.69e-07   lamb: 1.00e+00   eps : -7.12e-10   step: 1.12e-04    0.29
         res : 5.45e-08   lamb: 1.00e+00   eps : -7.12e-10   step: 1.12e-04    0.29
         res : 1.28e-08   lamb: 1.00e+00   eps : -7.12e-10   step: 1.12e-04    0.30
         res : 5.34e-09   lamb: 1.00e+00   eps : -7.12e-10   step: 1.12e-04    0.29

     10  0      -591.03986977     7.75e-08    105.63
     10  1      -590.95772081     0.00e+00    105.63
     10  2      -590.89456438     0.00e+00    105.63
     10  3      -590.87203490     0.00e+00    105.63
     10  4      -590.85541180     0.00e+00    105.63

         res : 1.11e-05   lamb: 1.00e+00   eps : -1.72e-10   step: 3.31e-05    0.29
         res : 8.30e-06   lamb: 1.00e+00   eps : -2.63e-10   step: 5.96e-05    0.29
         res : 2.67e-06   lamb: 1.00e+00   eps : -2.93e-10   step: 7.02e-05    0.29
         res : 1.43e-06   lamb: 1.00e+00   eps : -2.96e-10   step: 7.16e-05    0.29
         res : 3.90e-07   lamb: 1.00e+00   eps : -2.97e-10   step: 7.21e-05    0.29
         res : 1.09e-07   lamb: 1.00e+00   eps : -2.97e-10   step: 7.22e-05    0.29
         res : 3.52e-08   lamb: 1.00e+00   eps : -2.97e-10   step: 7.22e-05    0.29
         res : 8.22e-09   lamb: 1.00e+00   eps : -2.97e-10   step: 7.22e-05    0.29
         res : 3.51e-09   lamb: 1.00e+00   eps : -2.97e-10   step: 7.22e-05    0.29

     11  0      -591.03986981     4.98e-08    105.20
     11  1      -590.95772093     0.00e+00    105.20
     11  2      -590.89456394     0.00e+00    105.20
     11  3      -590.87203451     0.00e+00    105.20
     11  4      -590.85541246     0.00e+00    105.20

         res : 7.16e-06   lamb: 1.00e+00   eps : -7.16e-11   step: 2.14e-05    0.29
         res : 5.37e-06   lamb: 1.00e+00   eps : -1.10e-10   step: 3.86e-05    0.29
         res : 1.71e-06   lamb: 1.00e+00   eps : -1.22e-10   step: 4.54e-05    0.29
         res : 9.15e-07   lamb: 1.00e+00   eps : -1.23e-10   step: 4.63e-05    0.29
         res : 2.49e-07   lamb: 1.00e+00   eps : -1.24e-10   step: 4.66e-05    0.29
         res : 7.04e-08   lamb: 1.00e+00   eps : -1.24e-10   step: 4.67e-05    0.29
         res : 2.27e-08   lamb: 1.00e+00   eps : -1.24e-10   step: 4.67e-05    0.29
         res : 5.27e-09   lamb: 1.00e+00   eps : -1.24e-10   step: 4.67e-05    0.29
         res : 2.26e-09   lamb: 1.00e+00   eps : -1.24e-10   step: 4.67e-05    0.29

     12  0      -591.03986985     3.21e-08    105.61
     12  1      -590.95772101     0.00e+00    105.61
     12  2      -590.89456366     0.00e+00    105.61
     12  3      -590.87203426     0.00e+00    105.61
     12  4      -590.85541289     0.00e+00    105.61

         res : 4.62e-06   lamb: 1.00e+00   eps : -2.98e-11   step: 1.39e-05    0.29
         res : 3.47e-06   lamb: 1.00e+00   eps : -4.58e-11   step: 2.49e-05    0.29
         res : 1.10e-06   lamb: 1.00e+00   eps : -5.10e-11   step: 2.93e-05    0.29
         res : 5.89e-07   lamb: 1.00e+00   eps : -5.15e-11   step: 2.99e-05    0.29
         res : 1.60e-07   lamb: 1.00e+00   eps : -5.16e-11   step: 3.01e-05    0.29
         res : 4.54e-08   lamb: 1.00e+00   eps : -5.16e-11   step: 3.01e-05    0.30
         res : 1.47e-08   lamb: 1.00e+00   eps : -5.16e-11   step: 3.02e-05    0.29
         res : 3.40e-09   lamb: 1.00e+00   eps : -5.16e-11   step: 3.02e-05    0.29

     13  0      -591.03986987     2.07e-08    105.40
     13  1      -590.95772106     0.00e+00    105.40
     13  2      -590.89456347     0.00e+00    105.40
     13  3      -590.87203410     0.00e+00    105.40
     13  4      -590.85541316     0.00e+00    105.40

         res : 2.98e-06   lamb: 1.00e+00   eps : -1.25e-11   step: 8.96e-06    0.27
         res : 2.24e-06   lamb: 1.00e+00   eps : -1.91e-11   step: 1.61e-05    0.27
         res : 7.11e-07   lamb: 1.00e+00   eps : -2.13e-11   step: 1.90e-05    0.27
         res : 3.79e-07   lamb: 1.00e+00   eps : -2.15e-11   step: 1.94e-05    0.27
         res : 1.03e-07   lamb: 1.00e+00   eps : -2.15e-11   step: 1.95e-05    0.27
         res : 2.93e-08   lamb: 1.00e+00   eps : -2.15e-11   step: 1.95e-05    0.27
         res : 9.47e-09   lamb: 1.00e+00   eps : -2.15e-11   step: 1.95e-05    0.27
         res : 2.18e-09   lamb: 1.00e+00   eps : -2.15e-11   step: 1.95e-05    0.27

     14  0      -591.03986988     1.34e-08    103.85
     14  1      -590.95772109     0.00e+00    103.85
     14  2      -590.89456336     0.00e+00    103.85
     14  3      -590.87203400     0.00e+00    103.85
     14  4      -590.85541333     0.00e+00    103.85

         res : 1.93e-06   lamb: 1.00e+00   eps : -5.20e-12   step: 5.79e-06    0.27
         res : 1.45e-06   lamb: 1.00e+00   eps : -7.98e-12   step: 1.04e-05    0.27
         res : 4.59e-07   lamb: 1.00e+00   eps : -8.88e-12   step: 1.23e-05    0.27
         res : 2.45e-07   lamb: 1.00e+00   eps : -8.97e-12   step: 1.25e-05    0.27
         res : 6.63e-08   lamb: 1.00e+00   eps : -8.98e-12   step: 1.26e-05    0.27
         res : 1.89e-08   lamb: 1.00e+00   eps : -8.99e-12   step: 1.26e-05    0.27
         res : 6.12e-09   lamb: 1.00e+00   eps : -8.99e-12   step: 1.26e-05    0.27
         res : 1.41e-09   lamb: 1.00e+00   eps : -8.99e-12   step: 1.26e-05    0.27

     15  0      -591.03986989     8.62e-09    103.20
     15  1      -590.95772112     0.00e+00    103.20
     15  2      -590.89456328     0.00e+00    103.20
     15  3      -590.87203394     0.00e+00    103.20
     15  4      -590.85541344     0.00e+00    103.20

    * Second-order optimization converged. *   

    * Integral transformation done. Elapsed time: 0.65

     guess   0:   closed 111111......         open ............        
     guess   1:   closed 11111.......         open .....11.....        
     guess   2:   closed 11111.1.....         open ............        
     guess   3:   closed 11111.......         open .....1.1....        
     guess   4:   closed 1111.1......         open ....1.1.....        

  === FCI iteration ===

      0  0      -590.85587215     4.52e-04      2.58
      0  1      -590.78899223     4.30e-04      0.00
      0  2      -590.72077005     4.34e-04      0.00
      0  3      -590.62334842     4.56e-04      0.00
      0  4      -590.56312435     4.58e-04      0.00

      1  0      -591.00588096     2.22e-04      2.59
      1  1      -590.92306934     2.03e-04      0.00
      1  2      -590.85663591     2.05e-04      0.00
      1  3      -590.77902608     2.79e-04      0.00
      1  4      -590.71357862     2.59e-04      0.00

      2  0      -591.03353157     1.06e-04      2.63
      2  1      -590.94882606     1.06e-04      0.00
      2  2      -590.88303175     1.10e-04      0.00
      2  3      -590.83488935     1.62e-04      0.00
      2  4      -590.75576190     1.35e-04      0.00

      3  0      -591.03885447     4.49e-05      2.60
      3  1      -590.95535391     5.58e-05      0.00
      3  2      -590.89074984     6.16e-05      0.00
      3  3      -590.85602046     1.09e-04      0.00
      3  4      -590.76790963     7.87e-05      0.00

      4  0      -591.03971057     1.81e-05      2.61
      4  1      -590.95715780     2.96e-05      0.00
      4  2      -590.89321644     3.72e-05      0.00
      4  3      -590.86549989     7.83e-05      0.00
      4  4      -590.77298042     6.37e-05      0.00

      5  0      -591.03984370     6.99e-06      2.61
      5  1      -590.95759851     1.34e-05      0.00
      5  2      -590.89407737     2.09e-05      0.00
      5  3      -590.86960064     4.61e-05      0.00
      5  4      -590.77823909     8.03e-05      0.00

      6  0      -591.03986437     2.95e-06      2.63
      6  1      -590.95768834     6.11e-06      0.00
      6  2      -590.89436281     1.29e-05      0.00
      6  3      -590.87085675     2.56e-05      0.00
      6  4      -590.79445856     1.68e-04      0.00

      7  0      -591.03986850     1.44e-06      2.63
      7  1      -590.95771055     3.46e-06      0.00
      7  2      -590.89448277     8.69e-06      0.00
      7  3      -590.87133215     1.83e-05      0.00
      7  4      -590.82519173     1.52e-04      0.00

      8  0      -591.03986956     7.23e-07      2.64
      8  1      -590.95771808     2.06e-06      0.00
      8  2      -590.89453536     5.32e-06      0.00
      8  3      -590.87164270     1.57e-05      0.00
      8  4      -590.84325155     1.06e-04      0.00

      9  0      -591.03986982     3.44e-07      2.65
      9  1      -590.95772041     1.08e-06      0.00
      9  2      -590.89455373     3.09e-06      0.00
      9  3      -590.87185548     1.22e-05      0.00
      9  4      -590.85108098     6.66e-05      0.00

     10  0      -591.03986988     1.47e-07      2.66
     10  1      -590.95772097     4.96e-07      0.00
     10  2      -590.89456006     1.87e-06      0.00
     10  3      -590.87196829     8.21e-06      0.00
     10  4      -590.85396697     3.89e-05      0.00

     11  0      -591.03986989     5.85e-08      2.80
     11  1      -590.95772109     2.17e-07      0.00
     11  2      -590.89456231     1.07e-06      0.00
     11  3      -590.87201261     4.90e-06      0.00
     11  4      -590.85491745     2.25e-05      0.00

     12  0      -591.03986989     2.34e-08      2.80
     12  1      -590.95772111     9.60e-08      0.00
     12  2      -590.89456299     5.86e-07      0.00
     12  3      -590.87202745     2.76e-06      0.00
     12  4      -590.85524857     1.34e-05      0.00

     13  0      -591.03986989     9.71e-09      2.81
     13  1      -590.95772111     4.61e-08      0.00
     13  2      -590.89456319     3.18e-07      0.00
     13  3      -590.87203199     1.50e-06      0.00
     13  4      -590.85536276     7.77e-06      0.00

     14  0      -591.03986989     3.97e-09      2.82
     14  1      -590.95772111     2.28e-08      0.00
     14  2      -590.89456325     1.80e-07      0.00
     14  3      -590.87203331     8.00e-07      0.00
     14  4      -590.85539836     4.09e-06      0.00

     15  0      -591.03986989     1.70e-09      2.82
     15  1      -590.95772112     1.12e-08      0.00
     15  2      -590.89456327     1.12e-07      0.00
     15  3      -590.87203370     4.72e-07      0.00
     15  4      -590.85540830     2.23e-06      0.00

     16  0      -591.03986989     7.54e-10      2.94
     16  1      -590.95772112     5.13e-09      0.00
     16  2      -590.89456328     7.29e-08      0.00
     16  3      -590.87203385     3.01e-07      0.00
     16  4      -590.85541155     1.35e-06      0.00

     17  0      -591.03986989     3.20e-10      2.95
     17  1      -590.95772112     2.19e-09      0.00
     17  2      -590.89456328     4.36e-08      0.00
     17  3      -590.87203391     1.79e-07      0.00
     17  4      -590.85541276     8.37e-07      0.00

     18  0      -591.03986989     1.39e-10      3.16
     18  1      -590.95772112     9.86e-10      0.00
     18  2      -590.89456328     2.23e-08      0.00
     18  3      -590.87203393     9.64e-08      0.00
     18  4      -590.85541322     4.99e-07      0.00

     19  0 *    -591.03986989     5.96e-11      3.49
     19  1      -590.95772112     4.61e-10      0.00
     19  2      -590.89456328     1.03e-08      0.00
     19  3      -590.87203393     5.02e-08      0.00
     19  4      -590.85541337     2.89e-07      0.00
    ** throwing out 4 trial vectors **

     20  0 *    -591.03986989     4.90e-11      4.29
     20  1      -590.95772112     2.17e-10      0.00
     20  2      -590.89456328     5.02e-09      0.00
     20  3      -590.87203394     2.71e-08      0.00
     20  4      -590.85541342     1.61e-07      0.00
    ** throwing out 4 trial vectors **

     21  0 *    -591.03986989     4.81e-11      4.90
     21  1      -590.95772112     1.06e-10      0.00
     21  2      -590.89456328     2.58e-09      0.00
     21  3      -590.87203394     1.46e-08      0.00
     21  4      -590.85541343     8.77e-08      0.00
    ** throwing out 4 trial vectors **

     22  0 *    -591.03986989     4.80e-11      4.18
     22  1 *    -590.95772112     4.89e-11      0.00
     22  2      -590.89456328     1.29e-09      0.00
     22  3      -590.87203394     7.25e-09      0.00
     22  4      -590.85541344     4.52e-08      0.00
    ** throwing out 3 trial vectors **

     23  0 *    -591.03986989     4.80e-11      3.79
     23  1 *    -590.95772112     3.79e-11      0.00
     23  2      -590.89456328     6.64e-10      0.00
     23  3      -590.87203394     3.58e-09      0.00
     23  4      -590.85541344     2.32e-08      0.00
    ** throwing out 3 trial vectors **

     24  0 *    -591.03986989     4.78e-11      3.79
     24  1 *    -590.95772112     3.49e-11      0.00
     24  2      -590.89456328     3.19e-10      0.00
     24  3      -590.87203394     1.77e-09      0.00
     24  4      -590.85541344     1.22e-08      0.00
    ** throwing out 3 trial vectors **

     25  0 *    -591.03986989     4.78e-11      3.79
     25  1 *    -590.95772112     3.44e-11      0.00
     25  2      -590.89456328     1.45e-10      0.00
     25  3      -590.87203394     8.59e-10      0.00
     25  4      -590.85541344     6.36e-09      0.00
    ** throwing out 3 trial vectors **

     26  0 *    -591.03986989     4.77e-11      3.06
     26  1 *    -590.95772112     3.41e-11      0.00
     26  2 *    -590.89456328     6.77e-11      0.00
     26  3      -590.87203394     4.20e-10      0.00
     26  4      -590.85541344     3.37e-09      0.00
    ** throwing out 2 trial vectors **

     27  0 *    -591.03986989     4.76e-11      2.68
     27  1 *    -590.95772112     3.41e-11      0.00
     27  2 *    -590.89456328     4.56e-11      0.00
     27  3      -590.87203394     2.11e-10      0.00
     27  4      -590.85541344     1.79e-09      0.00
    ** throwing out 2 trial vectors **

     28  0 *    -591.03986989     4.75e-11      2.68
     28  1 *    -590.95772112     3.41e-11      0.00
     28  2 *    -590.89456328     3.86e-11      0.00
     28  3      -590.87203394     1.08e-10      0.00
     28  4      -590.85541344     9.93e-10      0.00
    ** throwing out 2 trial vectors **

     29  0 *    -591.03986989     4.74e-11      1.94
     29  1 *    -590.95772112     3.41e-11      0.00
     29  2 *    -590.89456328     3.63e-11      0.00
     29  3 *    -590.87203394     5.42e-11      0.00
     29  4      -590.85541344     5.40e-10      0.00
    ** throwing out 1 trial vectors **

     30  0 *    -591.03986989     4.73e-11      1.57
     30  1 *    -590.95772112     3.41e-11      0.00
     30  2 *    -590.89456328     3.63e-11      0.00
     30  3 *    -590.87203394     3.57e-11      0.00
     30  4      -590.85541344     2.75e-10      0.00
    ** throwing out 1 trial vectors **

     31  0 *    -591.03986989     4.72e-11      1.57
     31  1 *    -590.95772112     3.41e-11      0.00
     31  2 *    -590.89456328     3.63e-11      0.00
     31  3 *    -590.87203394     2.93e-11      0.00
     31  4      -590.85541344     1.43e-10      0.00
    ** throwing out 1 trial vectors **

     32  0 *    -591.03986989     4.71e-11      0.83
     32  1 *    -590.95772112     3.41e-11      0.00
     32  2 *    -590.89456328     3.63e-11      0.00
     32  3 *    -590.87203394     2.78e-11      0.00
     32  4 *    -590.85541344     7.48e-11      0.00

     * ci vector, state   0, <S^2> = -0.0000
       222222......    -0.7629761096
       22222.2.....     0.2622403359
       22222ba.....     0.2232988777
       22222ab.....     0.2232988777
       22222b.a....     0.1063553658
       22222a.b....     0.1063553658
       222.22..2...     0.1047430902
       2.2222....2.     0.1039869970
       22b22aa..b..     0.0918779445
       22a22bb..a..     0.0918779445
       2222abba....     0.0866428786
       2222baab....     0.0866428786
       2222.2.2....     0.0808392863
       2222a2b.....    -0.0728759633
       2222b2a.....    -0.0728759633
       22a22ba..b..     0.0574121024
       22b22ab..a..     0.0574121024
       22222....2..     0.0507329867

     * ci vector, state   1, <S^2> = 0.0000
       22222.2.....    -0.4684878309
       22222ab.....    -0.4088872125
       22222ba.....    -0.4088872125
       222222......    -0.4032835902
       2222a2b.....    -0.1305044918
       2222b2a.....    -0.1305044918
       22222....2..     0.1219199196
       2222ba2.....    -0.1144424261
       2222ab2.....    -0.1144424261
       22.2222.....     0.1017970342
       222.2.2.2...     0.0648923373
       2.222.2...2.     0.0640830620
       22222..a.b..     0.0604201900
       22222..b.a..     0.0604201900
       222.2ab.2...     0.0562985718
       222.2ba.2...     0.0562985718
       2.222ab...2.     0.0556267144
       2.222ba...2.     0.0556267144
       2.2222....2.     0.0542237548
       222.22..2...     0.0531262055
       2222..22....     0.0513400388
       22a22ab..b..     0.0512126247
       22b22ba..a..     0.0512126247
       22222.ab....    -0.0506864465
       22222.ba....    -0.0506864465

     * ci vector, state   2, <S^2> = 0.0000
       22222.2.....    -0.5409759671
       22222ab.....     0.3047609551
       22222ba.....     0.3047609551
       22222a.b....     0.2682372160
       22222b.a....     0.2682372160
       2222ba2.....     0.1950870049
       2222ab2.....     0.1950870049
       2222b2a.....    -0.1301657212
       2222a2b.....    -0.1301657212
       222222......     0.1136813503
       2222abba....    -0.0918946044
       2222baab....    -0.0918946044
       222a2bb.a...     0.0814289240
       222b2aa.b...     0.0814289240
       222.2.2.2...     0.0778894910
       22.2222.....     0.0754691180
       2.222.2...2.     0.0740132334
       22222..2....     0.0612602669
       2222..22....     0.0579421768
       22222....2..     0.0557079562
       2222bbaa....     0.0535081443
       2222aabb....     0.0535081443
       2222ab.2....    -0.0500620451
       2222ba.2....    -0.0500620451

     * ci vector, state   3, <S^2> = -0.0000
       22222.2.....    -0.3344555352
       22222ba.....     0.2887121347
       22222ab.....     0.2887121346
       22222.ab....    -0.2459839655
       22222.ba....    -0.2459839655
       2222ba2.....    -0.2398682938
       2222ab2.....    -0.2398682938
       22222a.b....    -0.2329310994
       22222b.a....    -0.2329310994
       2222b2a.....     0.1640845598
       2222a2b.....     0.1640845598
       22222b..a...    -0.0868902381
       22222a..b...    -0.0868902381
       2222abba....     0.0859114266
       2222baab....     0.0859114266
       22222a...b..     0.0772978481
       22222b...a..     0.0772978481
       222a2bb.a...    -0.0710627281
       222b2aa.b...    -0.0710627281
       22.2222.....     0.0681835226
       222a2b2.....     0.0654091794
       222b2a2.....     0.0654091794
       22b222a.....    -0.0515637206
       22a222b.....    -0.0515637206
       22b2a22.....     0.0514390680
       22a2b22.....     0.0514390680
       2222baa.b...     0.0501894727
       2222abb.a...     0.0501894727

     * ci vector, state   4, <S^2> = -0.0000
       22222a..b...     0.3463185079
       22222b..a...     0.3463185079
       222b2a2.....    -0.2465763062
       222a2b2.....    -0.2465763061
       222b22a.....     0.2444499697
       222a22b.....     0.2444499697
       22222.a.b...     0.1676225745
       22222.b.a...     0.1676225744
       2222baa.b...    -0.1170117355
       2222abb.a...    -0.1170117355
       222b2aab....     0.1124271181
       222a2bba....     0.1124271181
       222a22.b....    -0.1093340503
       222b22.a....    -0.1093340503
       2222b2..a...    -0.1060918600
       2222a2..b...    -0.1060918600
       222a2bb.a...    -0.0959703920
       222b2aa.b...    -0.0959703919
       222a2bab....     0.0949318313
       222b2aba....     0.0949318313
       2222aab.b...     0.0925886789
       2222bba.a...     0.0925886789
       2222b2a.....     0.0881123949
       2222a2b.....     0.0881123948
       22222a.b....    -0.0749239685
       22222b.a....    -0.0749239684
       22222ba.....     0.0648750828
       22222ab.....     0.0648750803
       222b2a..2...     0.0611539274
       222a2b..2...     0.0611539274
       222.2a2.b...     0.0608951087
       222.2b2.a...     0.0608951087
       222a2ba.b...    -0.0599986090
       222b2ab.a...    -0.0599986090
       222.22a.b...    -0.0501131709
       222.22b.a...    -0.0501131709

    * METHOD: CASSCF                            1784.90

  === SMITH program ===

    * freezing 15 orbitals
    * SS-SR internal contraction is used

    * Approximate memory requirement for SMITH calulation per MPI process:
      o Storage requirement for T-amplitude, lambda, and residual is 5.15 GB
      o Storage requirement for MO integrals is 0.68 GB
       - MO integral evaluation                    3.60

  ++ State-averaged Fock matrix over basis states ++

                         0                   1                   2                   3                   4
     0       -4.0936335757       -0.0395566099        0.0220930048       -0.0113813218       -0.0055753149
     1       -0.0395566099       -4.0567511675        0.0628940326        0.0533271453        0.0102039335
     2        0.0220930048        0.0628940326       -3.9526993121       -0.1064324171       -0.0229322117
     3       -0.0113813218        0.0533271453       -0.1064324171       -3.8802378086       -0.0239610348
     4       -0.0055753149        0.0102039335       -0.0229322117       -0.0239610348       -3.7500788719


  ++ Extended multi-state CASPT2 (XMS-CASPT2) rotation matrix ++

                         0                   1                   2                   3                   4
     0       -0.5477142518       -0.8221084378       -0.1306889101       -0.0829742394       -0.0135092291
     1       -0.6644860007        0.3322095419        0.6680651775        0.0421927344        0.0019664551
     2        0.4232611939       -0.3210996296        0.6173465583       -0.5791308386       -0.0351523602
     3        0.2771788104       -0.3249217647        0.3869170167        0.8040564289       -0.1462403336
     4        0.0498931064       -0.0713821514        0.0760774381        0.0971379413        0.9885300755


  ++ Reference energies in XMS basis ++

                         0                   1                   2                   3                   4
     0     -590.9642124125       -0.0536551869        0.0202007167        0.0003778909        0.0000250571
     1       -0.0536551869     -590.9971628358       -0.0326738528       -0.0169545671       -0.0033470687
     2        0.0202007167       -0.0326738528     -590.9216337588        0.0039423280        0.0013299708
     3        0.0003778909       -0.0169545671        0.0039423280     -590.8807413299        0.0009420747
     4        0.0000250571       -0.0033470687        0.0013299708        0.0009420747     -590.8558513260

    * Calculating and saving rdm4f

    * Third and Fock-weighted fourth order RDM ( 1, 1) evaluation
      will be done with 14 passes
       - RDM evaluation (multipassing)           160.66
    * Third and Fock-weighted fourth order RDM ( 2, 1) evaluation
      will be done with 14 passes
       - RDM evaluation (multipassing)           245.24
    * Third and Fock-weighted fourth order RDM ( 3, 1) evaluation
      will be done with 14 passes
       - RDM evaluation (multipassing)           245.31
    * Third and Fock-weighted fourth order RDM ( 4, 1) evaluation
      will be done with 14 passes
       - RDM evaluation (multipassing)           245.14
    * Third and Fock-weighted fourth order RDM ( 5, 1) evaluation
      will be done with 14 passes
       - RDM evaluation (multipassing)           245.41
    * Third and Fock-weighted fourth order RDM ( 1, 2) evaluation
      will be done with 14 passes
       - RDM evaluation (multipassing)           245.42
    * Third and Fock-weighted fourth order RDM ( 2, 2) evaluation
      will be done with 14 passes
       - RDM evaluation (multipassing)           160.86
    * Third and Fock-weighted fourth order RDM ( 3, 2) evaluation
      will be done with 14 passes
       - RDM evaluation (multipassing)           245.42
    * Third and Fock-weighted fourth order RDM ( 4, 2) evaluation
      will be done with 14 passes
       - RDM evaluation (multipassing)           252.54
    * Third and Fock-weighted fourth order RDM ( 5, 2) evaluation
      will be done with 14 passes
       - RDM evaluation (multipassing)           245.66
    * Third and Fock-weighted fourth order RDM ( 1, 3) evaluation
      will be done with 14 passes
       - RDM evaluation (multipassing)           245.47
    * Third and Fock-weighted fourth order RDM ( 2, 3) evaluation
      will be done with 14 passes
       - RDM evaluation (multipassing)           245.30
    * Third and Fock-weighted fourth order RDM ( 3, 3) evaluation
      will be done with 14 passes
       - RDM evaluation (multipassing)           160.53
    * Third and Fock-weighted fourth order RDM ( 4, 3) evaluation
      will be done with 14 passes
       - RDM evaluation (multipassing)           245.31
    * Third and Fock-weighted fourth order RDM ( 5, 3) evaluation
      will be done with 14 passes
       - RDM evaluation (multipassing)           245.75
    * Third and Fock-weighted fourth order RDM ( 1, 4) evaluation
      will be done with 14 passes
       - RDM evaluation (multipassing)           245.36
    * Third and Fock-weighted fourth order RDM ( 2, 4) evaluation
      will be done with 14 passes
       - RDM evaluation (multipassing)           245.28
    * Third and Fock-weighted fourth order RDM ( 3, 4) evaluation
      will be done with 14 passes
       - RDM evaluation (multipassing)           245.43
    * Third and Fock-weighted fourth order RDM ( 4, 4) evaluation
      will be done with 14 passes
       - RDM evaluation (multipassing)           160.83
    * Third and Fock-weighted fourth order RDM ( 5, 4) evaluation
      will be done with 14 passes
       - RDM evaluation (multipassing)           245.55
    * Third and Fock-weighted fourth order RDM ( 1, 5) evaluation
      will be done with 14 passes
       - RDM evaluation (multipassing)           246.17
    * Third and Fock-weighted fourth order RDM ( 2, 5) evaluation
      will be done with 14 passes
       - RDM evaluation (multipassing)           245.43
    * Third and Fock-weighted fourth order RDM ( 3, 5) evaluation
      will be done with 14 passes
       - RDM evaluation (multipassing)           245.41
    * Third and Fock-weighted fourth order RDM ( 4, 5) evaluation
      will be done with 14 passes
       - RDM evaluation (multipassing)           260.63
    * Third and Fock-weighted fourth order RDM ( 5, 5) evaluation
      will be done with 14 passes
       - RDM evaluation (multipassing)           160.53
    - linear dependency detected:    1 /  288    min eigenvalue:     1.6156e-15    max eigenvalue:     1.6156e-15
    - linear dependency detected:    1 /  288    min eigenvalue:    -4.6383e-15    max eigenvalue:    -4.6383e-15
    - linear dependency detected:    1 /  288    min eigenvalue:     3.1953e-15    max eigenvalue:     3.1953e-15
    - linear dependency detected:    1 /  288    min eigenvalue:     1.0947e-15    max eigenvalue:     1.0947e-15
    - linear dependency detected:    1 /  288    min eigenvalue:     9.2506e-17    max eigenvalue:     9.2506e-17
    - linear dependency detected:   12 / 1728    min eigenvalue:    -3.1959e-14    max eigenvalue:     7.8089e-14
    - linear dependency detected:   12 / 1728    min eigenvalue:    -4.0474e-14    max eigenvalue:     3.8458e-14
    - linear dependency detected:   12 / 1728    min eigenvalue:    -1.6597e-14    max eigenvalue:     3.3177e-14
    - linear dependency detected:   12 / 1728    min eigenvalue:    -2.4069e-14    max eigenvalue:     4.6047e-14
    - linear dependency detected:   12 / 1728    min eigenvalue:    -1.8212e-14    max eigenvalue:     4.2461e-14
    - linear dependency detected:   12 / 1728    min eigenvalue:    -8.3858e-15    max eigenvalue:     1.1101e-15
    - linear dependency detected:   12 / 1728    min eigenvalue:    -5.8291e-15    max eigenvalue:     5.7828e-15
    - linear dependency detected:   12 / 1728    min eigenvalue:    -6.8563e-15    max eigenvalue:     3.8250e-15
    - linear dependency detected:   12 / 1728    min eigenvalue:    -2.6098e-15    max eigenvalue:     3.7691e-15
    - linear dependency detected:   12 / 1728    min eigenvalue:    -4.8179e-15    max eigenvalue:     3.0766e-15
       - RDM + denominator evaluation           5899.60

    * Zeroth order energy : state  0       -4.1524290040
    * Zeroth order energy : state  1       -4.0740021974
    * Zeroth order energy : state  2       -3.9588468071
    * Zeroth order energy : state  3       -3.8025005482
    * Zeroth order energy : state  4       -3.7456221791

    * CASPT2 iteration is performed using redundant basis

      ---- iteration ----

        0    -1.60833495     0.00186579     17.36
        1    -1.61036387     0.00018225     17.61
        2    -1.61038632     0.00002025     17.87
        3    -1.61038663     0.00000311     18.18
        4    -1.61038664     0.00000037     18.43

        0    -1.58072962     0.00173522     17.58
        1    -1.58258642     0.00016096     17.65
        2    -1.58260647     0.00001635     17.94
        3    -1.58260674     0.00000252     18.18
        4    -1.58260675     0.00000027     18.53

        0    -1.59063730     0.00176300     17.56
        1    -1.59251247     0.00016603     17.68
        2    -1.59253321     0.00001733     17.99
        3    -1.59253350     0.00000265     18.27
        4    -1.59253350     0.00000030     18.55

        0    -1.58630939     0.00167316     17.63
        1    -1.58823713     0.00015512     17.68
        2    -1.58826014     0.00001586     17.99
        3    -1.58826048     0.00000241     18.33
        4    -1.58826049     0.00000028     18.61

        0    -1.58972127     0.00168195     17.66
        1    -1.59158016     0.00015529     17.69
        2    -1.59160149     0.00001596     17.96
        3    -1.59160178     0.00000245     18.34
        4    -1.59160178     0.00000031     18.61

      -------------------

       - CASPT2 energy evaluation                456.01

    * CASPT2 energy : state  0     -592.8176382703
        w/o shift correction       -592.5745990493
        reference weight              0.6729119889

    * CASPT2 energy : state  1     -592.8159623063
        w/o shift correction       -592.5797695851
        reference weight              0.6791699858

    * CASPT2 energy : state  2     -592.7542522568
        w/o shift correction       -592.5141672628
        reference weight              0.6755980786

    * CASPT2 energy : state  3     -592.7098902730
        w/o shift correction       -592.4690018212
        reference weight              0.6748654252

    * CASPT2 energy : state  4     -592.6921634649
        w/o shift correction       -592.4474531086
        reference weight              0.6714019696


    * MS-CASPT2 Heff
           -592.8176382703       -0.0331935044        0.0132084132        0.0009198783        0.0002387421
             -0.0331935044     -592.8159623063       -0.0201426738       -0.0101221579       -0.0023412757
              0.0132084132       -0.0201426738     -592.7542522568        0.0027223978       -0.0002253714
              0.0009198783       -0.0101221579        0.0027223978     -592.7098902730        0.0012545228
              0.0002387421       -0.0023412757       -0.0002253714        0.0012545228     -592.6921634649


    * MS-CASPT2 rotation matrix
             -0.6971667026       -0.6467869455       -0.3020160882       -0.0652750616        0.0122753749
             -0.7134751672        0.5930443258        0.3464806462        0.1349279325       -0.0315789219
             -0.0523414284        0.4754572947       -0.8675269175       -0.1357375013        0.0131572809
             -0.0456876265        0.0606634468        0.1898782945       -0.9747043197        0.0901682285
             -0.0092081687        0.0150127256        0.0089847115        0.0951863397        0.9952631126


    * XMS-CASPT2 rotation matrix
              0.9791578295       -0.2006656256       -0.0219263833        0.0221555313       -0.0034084880
              0.1893209766        0.9470213950       -0.2557457323       -0.0434210475       -0.0040961284
             -0.0715169973       -0.2063240092       -0.8849314636        0.4063845167       -0.0637467772
             -0.0170568403       -0.1414247585       -0.3805935537       -0.9120903915       -0.0542933371
             -0.0013769755       -0.0176981638       -0.0784742360       -0.0238009944        0.9964738762

    * MS-CASPT2 energy : state  0     -592.8505531648
    * MS-CASPT2 energy : state  1     -592.7970042795
    * MS-CASPT2 energy : state  2     -592.7422027165
    * MS-CASPT2 energy : state  3     -592.7081708541
    * MS-CASPT2 energy : state  4     -592.6919755563


    * METHOD: SMITH                             6441.43


    * METHOD: SAVE_REF                             0.07


  
  ===============================================================
