# Supplementary material for: Simulating the Energy Capture Process in Push–Pull Norbornadiene-Quadricyclane Photoswitches
Source: J Phys Chem Lett. 2025 Apr 23;16(17):4315–25. doi: 10.1021/acs.jpclett.5c00634 (PMC12051204; doi:10.1021/acs.jpclett.5c00634)
Supplement: Supplementary file 4 — jz5c00634_si_004.zip [file jz5c00634_si_004.zip › PES_scans/XMS-CASPT2/Compound_I/1_PES_scan/input_03]

{ "bagel" : [
{
  "title"    : "molecule",
  "basis"    : "/home/mkochman/bagel_basis_sets/cc-pvdz.json" ,
  "df_basis" : "/home/mkochman/bagel_basis_sets/cc-pvtz-jkfit.json" ,
  "angstrom" : "true" ,
  "charge" : 0 ,
"geometry" : [
{ "atom" : "c", "xyz" : [ 0.09518165, 0.97214528, 1.03700199 ]},
{ "atom" : "c", "xyz" : [ 0.06224762, 2.27399169, 0.53116565 ]},
{ "atom" : "c", "xyz" : [ -1.22617956, 0.76798449, 1.77532796 ]},
{ "atom" : "c", "xyz" : [ -2.19360583, 0.71265264, 0.59102343 ]},
{ "atom" : "c", "xyz" : [ -2.20259372, 1.96120279, 0.05245440 ]},
{ "atom" : "c", "xyz" : [ -1.31575306, 2.85027972, 0.90132068 ]},
{ "atom" : "c", "xyz" : [ -1.50745622, 2.21529850, 2.29162953 ]},
{ "atom" : "c", "xyz" : [ 0.98676065, 2.95519510, -0.28014433 ]},
{ "atom" : "n", "xyz" : [ 1.72497971, 3.54961552, -0.94020383 ]},
{ "atom" : "c", "xyz" : [ 1.12180807, -0.05351305, 0.90217510 ]},
{ "atom" : "c", "xyz" : [ 2.41743778, 0.25357072, 0.44823205 ]},
{ "atom" : "c", "xyz" : [ 0.83961180, -1.39119757, 1.23563066 ]},
{ "atom" : "c", "xyz" : [ 1.80566239, -2.38017593, 1.10966474 ]},
{ "atom" : "c", "xyz" : [ 3.08275550, -2.05729008, 0.65744052 ]},
{ "atom" : "c", "xyz" : [ 3.38314061, -0.73731754, 0.33027926 ]},
{ "atom" : "h", "xyz" : [ -1.26590691, -0.04847994, 2.49111056 ]},
{ "atom" : "h", "xyz" : [ -2.62458468, -0.18982951, 0.17922756 ]},
{ "atom" : "h", "xyz" : [ -2.69668655, 2.28410321, -0.85512978 ]},
{ "atom" : "h", "xyz" : [ -1.42318844, 3.92619039, 0.78740081 ]},
{ "atom" : "h", "xyz" : [ -2.52000863, 2.33260914, 2.68410148 ]},
{ "atom" : "h", "xyz" : [ -0.77427465, 2.56014836, 3.02450986 ]},
{ "atom" : "h", "xyz" : [ 2.67538642, 1.27231882, 0.19377539 ]},
{ "atom" : "h", "xyz" : [ -0.14781182, -1.66541454, 1.58491678 ]},
{ "atom" : "h", "xyz" : [ 1.56169215, -3.40522740, 1.36713145 ]},
{ "atom" : "h", "xyz" : [ 3.83924488, -2.82896212, 0.56316330 ]},
{ "atom" : "h", "xyz" : [ 4.37615666, -0.47525086, -0.01822012 ]}
]
},

 {
  "title"         : "load_ref" ,
  "file"          : "/home/mkochman/systems/new_XMS_CASPT2_calculations/compound_1/4_xms_caspt2_scan/wfu" ,
  "continue_geom" : false
 },

 {
  "title"   : "casscf",
  "maxiter" : 2000 ,
  "charge"  : 0 ,
  "nspin"   : 0 ,
  "nclosed" : 45 ,
  "nact"    : 12 ,
  "nstate"  : 5
 },

 {
   "title"  : "smith" ,
   "method" : "caspt2" ,
   "ms"     : true ,
   "xms"    : true ,
   "sssr"   : true ,
   "shift"  : 0.5 ,
   "frozen" : true
 },

 {
  "title" : "save_ref",
  "file"  : "/home/mkochman/systems/new_XMS_CASPT2_calculations/compound_1/4_xms_caspt2_scan/wfu"
 }

]}
