# Supplementary material for: Simulating the Energy Capture Process in Push–Pull Norbornadiene-Quadricyclane Photoswitches
Source: J Phys Chem Lett. 2025 Apr 23;16(17):4315–25. doi: 10.1021/acs.jpclett.5c00634 (PMC12051204; doi:10.1021/acs.jpclett.5c00634)
Supplement: Supplementary file 4 — jz5c00634_si_004.zip [file jz5c00634_si_004.zip › PES_scans/XMS-CASPT2/Compound_I/1_PES_scan/logfile_20]

    dorgali10                       

  * using 15 threads per process

  ===============================================================
    BAGEL - Freshly leavened quantum chemistry                   
  ===============================================================

  *** Geometry ***

  { "atom" : "C", "xyz" : [     -0.365510,      1.489979,      1.725553 ] },
  { "atom" : "C", "xyz" : [     -0.596011,      4.069743,      0.318923 ] },
  { "atom" : "C", "xyz" : [     -2.056496,      1.848351,      4.015502 ] },
  { "atom" : "C", "xyz" : [     -3.182319,      1.135862,      1.499428 ] },
  { "atom" : "C", "xyz" : [     -3.427323,      3.668078,      0.091556 ] },
  { "atom" : "C", "xyz" : [     -2.440287,      5.612255,      1.899276 ] },
  { "atom" : "C", "xyz" : [     -2.476063,      4.619555,      4.579211 ] },
  { "atom" : "C", "xyz" : [      1.106258,      5.113977,     -1.490664 ] },
  { "atom" : "N", "xyz" : [      2.472434,      5.963573,     -2.949977 ] },
  { "atom" : "C", "xyz" : [      1.752279,     -0.336227,      1.537562 ] },
  { "atom" : "C", "xyz" : [      4.244326,      0.504416,      1.568676 ] },
  { "atom" : "C", "xyz" : [      1.288239,     -2.937310,      1.370647 ] },
  { "atom" : "C", "xyz" : [      3.281640,     -4.658161,      1.270997 ] },
  { "atom" : "C", "xyz" : [      5.762092,     -3.802507,      1.304346 ] },
  { "atom" : "C", "xyz" : [      6.246463,     -1.213560,      1.444954 ] },
  { "atom" : "H", "xyz" : [     -1.955981,      0.443601,      5.504055 ] },
  { "atom" : "H", "xyz" : [     -4.255368,     -0.565518,      1.124303 ] },
  { "atom" : "H", "xyz" : [     -4.605500,      4.065880,     -1.531995 ] },
  { "atom" : "H", "xyz" : [     -2.657682,      7.602585,      1.465208 ] },
  { "atom" : "H", "xyz" : [     -4.292462,      4.969310,      5.506904 ] },
  { "atom" : "H", "xyz" : [     -0.969093,      5.429717,      5.741089 ] },
  { "atom" : "H", "xyz" : [      4.649482,      2.510310,      1.678533 ] },
  { "atom" : "H", "xyz" : [     -0.641589,     -3.624869,      1.305421 ] },
  { "atom" : "H", "xyz" : [      2.883799,     -6.666405,      1.145911 ] },
  { "atom" : "H", "xyz" : [      7.315756,     -5.136835,      1.209192 ] },
  { "atom" : "H", "xyz" : [      8.176587,     -0.522801,      1.458208 ] },

  Number of auxiliary basis functions:     1515

  Since a DF basis is specified, we compute 2- and 3-index integrals:
    o Being stored without compression. Storage requirement is 0.851 GB
       - 3-index ints prep                         0.04
       - 3-index ints                              0.27
       - 2-index ints                              0.02
       - computing inverse                         3.38
        elapsed time:        3.72 sec.


  Number of basis functions:      265
  Number of electrons      :      102


    * METHOD: MOLECULE                             3.74

       - 3-index ints prep                         0.03
       - 3-index ints                              0.31
       - 2-index ints                              0.01
       - computing inverse                         2.40

  Using the coefficient projected to the input geometry 


    * METHOD: LOAD_REF                             2.90

  ---------------------------
      CASSCF calculation     
  ---------------------------

    * nstate   :      5
    * nclosed  :     45
    * nact     :     12
    * nvirt    :    208
  === CASSCF iteration (/home/mkochman/bagel_basis_sets/cc-pvdz.json) ===

    * Using the second-order algorithm

      0  0      -590.95858852     1.88e-02     78.16
      0  1      -590.72867203     0.00e+00     78.16
      0  2      -590.66778147     0.00e+00     78.16
      0  3      -590.63925956     0.00e+00     78.16
      0  4      -590.62958895     0.00e+00     78.16

         res : 1.22e-01   lamb: 1.00e+00   eps : -2.45e-01   step: 1.95e-01    0.29
         res : 3.87e-02   lamb: 1.00e+00   eps : -2.49e-01   step: 1.85e-01    0.29
         res : 1.15e-02   lamb: 1.00e+00   eps : -2.49e-01   step: 1.86e-01    0.29
         res : 3.58e-03   lamb: 1.00e+00   eps : -2.49e-01   step: 1.87e-01    0.29
         res : 1.14e-03   lamb: 1.00e+00   eps : -2.49e-01   step: 1.87e-01    0.30
         res : 3.07e-04   lamb: 1.00e+00   eps : -2.49e-01   step: 1.87e-01    0.29
         res : 1.03e-04   lamb: 1.00e+00   eps : -2.49e-01   step: 1.87e-01    0.29
         res : 3.02e-05   lamb: 1.00e+00   eps : -2.49e-01   step: 1.87e-01    0.29
         res : 1.09e-05   lamb: 1.00e+00   eps : -2.49e-01   step: 1.87e-01    0.29

      1  0      -591.08873292     4.58e-04     83.10
      1  1      -590.85762113     0.00e+00     83.10
      1  2      -590.79607381     0.00e+00     83.10
      1  3      -590.76762886     0.00e+00     83.10
      1  4      -590.75716135     0.00e+00     83.10

         res : 2.00e-02   lamb: 1.00e+00   eps : -1.42e-03   step: 7.38e-02    0.29
         res : 7.67e-03   lamb: 1.00e+00   eps : -1.52e-03   step: 8.29e-02    0.29
         res : 3.42e-03   lamb: 1.00e+00   eps : -1.55e-03   step: 8.92e-02    0.30
         res : 2.28e-03   lamb: 1.00e+00   eps : -1.56e-03   step: 9.39e-02    0.29
         res : 1.05e-03   lamb: 1.00e+00   eps : -1.56e-03   step: 9.63e-02    0.29
         res : 4.79e-04   lamb: 1.00e+00   eps : -1.56e-03   step: 9.69e-02    0.30
         res : 2.88e-04   lamb: 1.00e+00   eps : -1.56e-03   step: 9.69e-02    0.29
         res : 1.56e-04   lamb: 1.00e+00   eps : -1.56e-03   step: 9.69e-02    0.29
         res : 7.93e-05   lamb: 1.00e+00   eps : -1.56e-03   step: 9.68e-02    0.29
         res : 5.45e-05   lamb: 1.00e+00   eps : -1.56e-03   step: 9.68e-02    0.30
         res : 3.12e-05   lamb: 1.00e+00   eps : -1.56e-03   step: 9.68e-02    0.29
         res : 1.47e-05   lamb: 1.00e+00   eps : -1.56e-03   step: 9.68e-02    0.29
         res : 6.73e-06   lamb: 1.00e+00   eps : -1.56e-03   step: 9.68e-02    0.29

      2  0      -591.08963044     1.88e-04     83.82
      2  1      -590.85843104     0.00e+00     83.82
      2  2      -590.79843401     0.00e+00     83.82
      2  3      -590.76766015     0.00e+00     83.82
      2  4      -590.75758108     0.00e+00     83.82

         res : 8.62e-03   lamb: 1.00e+00   eps : -1.44e-04   step: 1.73e-02    0.29
         res : 2.77e-03   lamb: 1.00e+00   eps : -1.75e-04   step: 2.90e-02    0.29
         res : 1.59e-03   lamb: 1.00e+00   eps : -1.80e-04   step: 3.32e-02    0.29
         res : 7.76e-04   lamb: 1.00e+00   eps : -1.81e-04   step: 3.49e-02    0.29
         res : 3.54e-04   lamb: 1.00e+00   eps : -1.81e-04   step: 3.55e-02    0.29
         res : 2.12e-04   lamb: 1.00e+00   eps : -1.81e-04   step: 3.57e-02    0.29
         res : 1.32e-04   lamb: 1.00e+00   eps : -1.81e-04   step: 3.58e-02    0.29
         res : 5.74e-05   lamb: 1.00e+00   eps : -1.81e-04   step: 3.58e-02    0.29
         res : 2.99e-05   lamb: 1.00e+00   eps : -1.81e-04   step: 3.58e-02    0.29
         res : 1.69e-05   lamb: 1.00e+00   eps : -1.81e-04   step: 3.58e-02    0.29
         res : 1.01e-05   lamb: 1.00e+00   eps : -1.81e-04   step: 3.58e-02    0.29
         res : 5.48e-06   lamb: 1.00e+00   eps : -1.81e-04   step: 3.58e-02    0.29
         res : 3.09e-06   lamb: 1.00e+00   eps : -1.81e-04   step: 3.58e-02    0.29

      3  0      -591.09022215     1.66e-04     83.07
      3  1      -590.85863176     0.00e+00     83.07
      3  2      -590.79959427     0.00e+00     83.07
      3  3      -590.76691264     0.00e+00     83.07
      3  4      -590.75718784     0.00e+00     83.07

         res : 6.95e-03   lamb: 1.00e+00   eps : -1.00e-04   step: 1.31e-02    0.29
         res : 2.37e-03   lamb: 1.00e+00   eps : -1.22e-04   step: 2.29e-02    0.29
         res : 1.37e-03   lamb: 1.00e+00   eps : -1.25e-04   step: 2.64e-02    0.29
         res : 6.93e-04   lamb: 1.00e+00   eps : -1.26e-04   step: 2.79e-02    0.29
         res : 3.27e-04   lamb: 1.00e+00   eps : -1.26e-04   step: 2.85e-02    0.29
         res : 2.18e-04   lamb: 1.00e+00   eps : -1.27e-04   step: 2.87e-02    0.29
         res : 1.28e-04   lamb: 1.00e+00   eps : -1.27e-04   step: 2.88e-02    0.30
         res : 5.37e-05   lamb: 1.00e+00   eps : -1.27e-04   step: 2.88e-02    0.29
         res : 2.67e-05   lamb: 1.00e+00   eps : -1.27e-04   step: 2.88e-02    0.29
         res : 1.44e-05   lamb: 1.00e+00   eps : -1.27e-04   step: 2.88e-02    0.29
         res : 8.40e-06   lamb: 1.00e+00   eps : -1.27e-04   step: 2.88e-02    0.29
         res : 3.98e-06   lamb: 1.00e+00   eps : -1.27e-04   step: 2.88e-02    0.29
         res : 1.91e-06   lamb: 1.00e+00   eps : -1.27e-04   step: 2.88e-02    0.30

      4  0      -591.09075525     1.51e-04     84.26
      4  1      -590.85877946     0.00e+00     84.26
      4  2      -590.80057439     0.00e+00     84.26
      4  3      -590.76615785     0.00e+00     84.26
      4  4      -590.75687884     0.00e+00     84.26

         res : 6.34e-03   lamb: 1.00e+00   eps : -8.12e-05   step: 1.17e-02    0.29
         res : 2.35e-03   lamb: 1.00e+00   eps : -1.01e-04   step: 2.17e-02    0.29
         res : 1.63e-03   lamb: 1.00e+00   eps : -1.05e-04   step: 2.65e-02    0.29
         res : 9.48e-04   lamb: 1.00e+00   eps : -1.06e-04   step: 2.89e-02    0.29
         res : 5.02e-04   lamb: 1.00e+00   eps : -1.07e-04   step: 3.01e-02    0.30
         res : 3.30e-04   lamb: 1.00e+00   eps : -1.07e-04   step: 3.06e-02    0.30
         res : 1.60e-04   lamb: 1.00e+00   eps : -1.07e-04   step: 3.08e-02    0.29
         res : 5.95e-05   lamb: 1.00e+00   eps : -1.07e-04   step: 3.08e-02    0.29
         res : 2.72e-05   lamb: 1.00e+00   eps : -1.07e-04   step: 3.08e-02    0.29
         res : 1.42e-05   lamb: 1.00e+00   eps : -1.07e-04   step: 3.08e-02    0.29
         res : 8.34e-06   lamb: 1.00e+00   eps : -1.07e-04   step: 3.08e-02    0.29
         res : 3.85e-06   lamb: 1.00e+00   eps : -1.07e-04   step: 3.08e-02    0.29
         res : 1.80e-06   lamb: 1.00e+00   eps : -1.07e-04   step: 3.08e-02    0.29

      5  0      -591.09124706     1.40e-04     83.18
      5  1      -590.85890217     0.00e+00     83.18
      5  2      -590.80146976     0.00e+00     83.18
      5  3      -590.76540266     0.00e+00     83.18
      5  4      -590.75664440     0.00e+00     83.18

         res : 6.20e-03   lamb: 1.00e+00   eps : -7.26e-05   step: 1.13e-02    0.29
         res : 2.46e-03   lamb: 1.00e+00   eps : -9.27e-05   step: 2.21e-02    0.29
         res : 1.92e-03   lamb: 1.00e+00   eps : -9.80e-05   step: 2.85e-02    0.29
         res : 1.10e-03   lamb: 1.00e+00   eps : -9.97e-05   step: 3.17e-02    0.29
         res : 5.63e-04   lamb: 1.00e+00   eps : -1.00e-04   step: 3.31e-02    0.30
         res : 3.53e-04   lamb: 1.00e+00   eps : -1.01e-04   step: 3.37e-02    0.29
         res : 1.61e-04   lamb: 1.00e+00   eps : -1.01e-04   step: 3.39e-02    0.29
         res : 5.72e-05   lamb: 1.00e+00   eps : -1.01e-04   step: 3.39e-02    0.29
         res : 2.42e-05   lamb: 1.00e+00   eps : -1.01e-04   step: 3.39e-02    0.30
         res : 1.26e-05   lamb: 1.00e+00   eps : -1.01e-04   step: 3.39e-02    0.29
         res : 7.49e-06   lamb: 1.00e+00   eps : -1.01e-04   step: 3.39e-02    0.29
         res : 3.57e-06   lamb: 1.00e+00   eps : -1.01e-04   step: 3.39e-02    0.30
         res : 1.75e-06   lamb: 1.00e+00   eps : -1.01e-04   step: 3.39e-02    0.29

      6  0      -591.09170975     1.33e-04     86.41
      6  1      -590.85901340     0.00e+00     86.41
      6  2      -590.80231884     0.00e+00     86.41
      6  3      -590.76465038     0.00e+00     86.41
      6  4      -590.75646958     0.00e+00     86.41

         res : 6.29e-03   lamb: 1.00e+00   eps : -6.90e-05   step: 1.14e-02    0.29
         res : 2.57e-03   lamb: 1.00e+00   eps : -9.01e-05   step: 2.29e-02    0.29
         res : 2.12e-03   lamb: 1.00e+00   eps : -9.65e-05   step: 3.06e-02    0.29
         res : 1.13e-03   lamb: 1.00e+00   eps : -9.83e-05   step: 3.40e-02    0.30
         res : 5.54e-04   lamb: 1.00e+00   eps : -9.89e-05   step: 3.53e-02    0.29
         res : 3.43e-04   lamb: 1.00e+00   eps : -9.91e-05   step: 3.58e-02    0.29
         res : 1.54e-04   lamb: 1.00e+00   eps : -9.91e-05   step: 3.59e-02    0.30
         res : 5.35e-05   lamb: 1.00e+00   eps : -9.91e-05   step: 3.60e-02    0.29
         res : 2.09e-05   lamb: 1.00e+00   eps : -9.91e-05   step: 3.60e-02    0.29
         res : 1.08e-05   lamb: 1.00e+00   eps : -9.91e-05   step: 3.60e-02    0.29
         res : 6.34e-06   lamb: 1.00e+00   eps : -9.91e-05   step: 3.60e-02    0.30
         res : 3.13e-06   lamb: 1.00e+00   eps : -9.91e-05   step: 3.60e-02    0.29

      7  0      -591.09214641     1.26e-04     83.00
      7  1      -590.85911533     0.00e+00     83.00
      7  2      -590.80313741     0.00e+00     83.00
      7  3      -590.76391135     0.00e+00     83.00
      7  4      -590.75634254     0.00e+00     83.00

         res : 6.42e-03   lamb: 1.00e+00   eps : -6.77e-05   step: 1.19e-02    0.29
         res : 2.60e-03   lamb: 1.00e+00   eps : -8.92e-05   step: 2.37e-02    0.29
         res : 2.14e-03   lamb: 1.00e+00   eps : -9.63e-05   step: 3.21e-02    0.29
         res : 1.07e-03   lamb: 1.00e+00   eps : -9.80e-05   step: 3.52e-02    0.29
         res : 4.93e-04   lamb: 1.00e+00   eps : -9.85e-05   step: 3.63e-02    0.29
         res : 3.03e-04   lamb: 1.00e+00   eps : -9.86e-05   step: 3.67e-02    0.29
         res : 1.35e-04   lamb: 1.00e+00   eps : -9.87e-05   step: 3.68e-02    0.29
         res : 4.61e-05   lamb: 1.00e+00   eps : -9.87e-05   step: 3.68e-02    0.29
         res : 1.68e-05   lamb: 1.00e+00   eps : -9.87e-05   step: 3.68e-02    0.29
         res : 8.36e-06   lamb: 1.00e+00   eps : -9.87e-05   step: 3.68e-02    0.29
         res : 4.68e-06   lamb: 1.00e+00   eps : -9.87e-05   step: 3.68e-02    0.30
         res : 2.39e-06   lamb: 1.00e+00   eps : -9.87e-05   step: 3.68e-02    0.29

      8  0      -591.09255283     1.19e-04     78.86
      8  1      -590.85920373     0.00e+00     78.86
      8  2      -590.80392697     0.00e+00     78.86
      8  3      -590.76320335     0.00e+00     78.86
      8  4      -590.75625288     0.00e+00     78.86

         res : 6.43e-03   lamb: 1.00e+00   eps : -6.62e-05   step: 1.26e-02    0.28
         res : 2.55e-03   lamb: 1.00e+00   eps : -8.69e-05   step: 2.42e-02    0.28
         res : 2.00e-03   lamb: 1.00e+00   eps : -9.39e-05   step: 3.26e-02    0.28
         res : 9.59e-04   lamb: 1.00e+00   eps : -9.54e-05   step: 3.53e-02    0.28
         res : 4.02e-04   lamb: 1.00e+00   eps : -9.58e-05   step: 3.61e-02    0.28
         res : 2.40e-04   lamb: 1.00e+00   eps : -9.59e-05   step: 3.64e-02    0.28
         res : 1.11e-04   lamb: 1.00e+00   eps : -9.59e-05   step: 3.65e-02    0.28
         res : 3.68e-05   lamb: 1.00e+00   eps : -9.59e-05   step: 3.65e-02    0.28
         res : 1.29e-05   lamb: 1.00e+00   eps : -9.59e-05   step: 3.65e-02    0.28
         res : 6.49e-06   lamb: 1.00e+00   eps : -9.59e-05   step: 3.65e-02    0.28
         res : 3.72e-06   lamb: 1.00e+00   eps : -9.59e-05   step: 3.65e-02    0.28
         res : 2.20e-06   lamb: 1.00e+00   eps : -9.59e-05   step: 3.65e-02    0.28

      9  0      -591.09291953     1.10e-04     79.28
      9  1      -590.85927113     0.00e+00     79.28
      9  2      -590.80467781     0.00e+00     79.28
      9  3      -590.76254835     0.00e+00     79.28
      9  4      -590.75619023     0.00e+00     79.28

         res : 6.23e-03   lamb: 1.00e+00   eps : -6.19e-05   step: 1.30e-02    0.28
         res : 2.42e-03   lamb: 1.00e+00   eps : -8.02e-05   step: 2.38e-02    0.28
         res : 1.77e-03   lamb: 1.00e+00   eps : -8.66e-05   step: 3.16e-02    0.28
         res : 8.23e-04   lamb: 1.00e+00   eps : -8.78e-05   step: 3.39e-02    0.28
         res : 3.16e-04   lamb: 1.00e+00   eps : -8.81e-05   step: 3.45e-02    0.28
         res : 1.82e-04   lamb: 1.00e+00   eps : -8.81e-05   step: 3.47e-02    0.28
         res : 8.77e-05   lamb: 1.00e+00   eps : -8.82e-05   step: 3.47e-02    0.28
         res : 2.92e-05   lamb: 1.00e+00   eps : -8.82e-05   step: 3.48e-02    0.28
         res : 1.05e-05   lamb: 1.00e+00   eps : -8.82e-05   step: 3.48e-02    0.28
         res : 5.90e-06   lamb: 1.00e+00   eps : -8.82e-05   step: 3.48e-02    0.28
         res : 3.95e-06   lamb: 1.00e+00   eps : -8.82e-05   step: 3.48e-02    0.28
         res : 2.68e-06   lamb: 1.00e+00   eps : -8.82e-05   step: 3.48e-02    0.28

     10  0      -591.09323513     9.76e-05     81.13
     10  1      -590.85931017     0.00e+00     81.13
     10  2      -590.80537233     0.00e+00     81.13
     10  3      -590.76196664     0.00e+00     81.13
     10  4      -590.75614451     0.00e+00     81.13

         res : 5.77e-03   lamb: 1.00e+00   eps : -5.34e-05   step: 1.27e-02    0.28
         res : 2.21e-03   lamb: 1.00e+00   eps : -6.83e-05   step: 2.21e-02    0.28
         res : 1.51e-03   lamb: 1.00e+00   eps : -7.36e-05   step: 2.91e-02    0.28
         res : 6.86e-04   lamb: 1.00e+00   eps : -7.45e-05   step: 3.09e-02    0.28
         res : 2.47e-04   lamb: 1.00e+00   eps : -7.46e-05   step: 3.14e-02    0.28
         res : 1.34e-04   lamb: 1.00e+00   eps : -7.47e-05   step: 3.15e-02    0.28
         res : 6.72e-05   lamb: 1.00e+00   eps : -7.47e-05   step: 3.15e-02    0.28
         res : 2.34e-05   lamb: 1.00e+00   eps : -7.47e-05   step: 3.16e-02    0.28
         res : 9.05e-06   lamb: 1.00e+00   eps : -7.47e-05   step: 3.16e-02    0.28
         res : 5.83e-06   lamb: 1.00e+00   eps : -7.47e-05   step: 3.16e-02    0.28
         res : 4.22e-06   lamb: 1.00e+00   eps : -7.47e-05   step: 3.16e-02    0.28
         res : 2.74e-06   lamb: 1.00e+00   eps : -7.47e-05   step: 3.16e-02    0.28

     11  0      -591.09349132     8.28e-05     75.91
     11  1      -590.85931734     0.00e+00     75.91
     11  2      -590.80599089     0.00e+00     75.91
     11  3      -590.76147112     0.00e+00     75.91
     11  4      -590.75610751     0.00e+00     75.91

         res : 5.08e-03   lamb: 1.00e+00   eps : -4.18e-05   step: 1.16e-02    0.29
         res : 1.91e-03   lamb: 1.00e+00   eps : -5.28e-05   step: 1.94e-02    0.29
         res : 1.25e-03   lamb: 1.00e+00   eps : -5.66e-05   step: 2.52e-02    0.29
         res : 5.57e-04   lamb: 1.00e+00   eps : -5.72e-05   step: 2.67e-02    0.29
         res : 1.92e-04   lamb: 1.00e+00   eps : -5.73e-05   step: 2.70e-02    0.29
         res : 9.80e-05   lamb: 1.00e+00   eps : -5.73e-05   step: 2.71e-02    0.29
         res : 5.05e-05   lamb: 1.00e+00   eps : -5.73e-05   step: 2.72e-02    0.29
         res : 1.86e-05   lamb: 1.00e+00   eps : -5.73e-05   step: 2.72e-02    0.29
         res : 7.89e-06   lamb: 1.00e+00   eps : -5.73e-05   step: 2.72e-02    0.29
         res : 5.49e-06   lamb: 1.00e+00   eps : -5.73e-05   step: 2.72e-02    0.30
         res : 3.93e-06   lamb: 1.00e+00   eps : -5.73e-05   step: 2.72e-02    0.29
         res : 2.40e-06   lamb: 1.00e+00   eps : -5.73e-05   step: 2.72e-02    0.29

     12  0      -591.09368701     6.72e-05     80.10
     12  1      -590.85929539     0.00e+00     80.10
     12  2      -590.80651893     0.00e+00     80.10
     12  3      -590.76106481     0.00e+00     80.10
     12  4      -590.75607454     0.00e+00     80.10

         res : 4.26e-03   lamb: 1.00e+00   eps : -2.95e-05   step: 9.92e-03    0.29
         res : 1.57e-03   lamb: 1.00e+00   eps : -3.69e-05   step: 1.61e-02    0.29
         res : 9.95e-04   lamb: 1.00e+00   eps : -3.94e-05   step: 2.06e-02    0.29
         res : 4.40e-04   lamb: 1.00e+00   eps : -3.98e-05   step: 2.18e-02    0.29
         res : 1.49e-04   lamb: 1.00e+00   eps : -3.99e-05   step: 2.21e-02    0.29
         res : 7.10e-05   lamb: 1.00e+00   eps : -3.99e-05   step: 2.22e-02    0.29
         res : 3.74e-05   lamb: 1.00e+00   eps : -3.99e-05   step: 2.22e-02    0.29
         res : 1.47e-05   lamb: 1.00e+00   eps : -3.99e-05   step: 2.22e-02    0.29
         res : 6.72e-06   lamb: 1.00e+00   eps : -3.99e-05   step: 2.22e-02    0.29
         res : 4.74e-06   lamb: 1.00e+00   eps : -3.99e-05   step: 2.22e-02    0.29
         res : 3.27e-06   lamb: 1.00e+00   eps : -3.99e-05   step: 2.22e-02    0.29
         res : 1.96e-06   lamb: 1.00e+00   eps : -3.99e-05   step: 2.22e-02    0.29

     13  0      -591.09382871     5.24e-05     73.83
     13  1      -590.85925254     0.00e+00     73.83
     13  2      -590.80695176     0.00e+00     73.83
     13  3      -590.76074233     0.00e+00     73.83
     13  4      -590.75604448     0.00e+00     73.83

         res : 3.42e-03   lamb: 1.00e+00   eps : -1.91e-05   step: 8.04e-03    0.29
         res : 1.23e-03   lamb: 1.00e+00   eps : -2.36e-05   step: 1.27e-02    0.29
         res : 7.64e-04   lamb: 1.00e+00   eps : -2.52e-05   step: 1.61e-02    0.29
         res : 3.39e-04   lamb: 1.00e+00   eps : -2.54e-05   step: 1.70e-02    0.29
         res : 1.14e-04   lamb: 1.00e+00   eps : -2.54e-05   step: 1.73e-02    0.29
         res : 5.14e-05   lamb: 1.00e+00   eps : -2.54e-05   step: 1.73e-02    0.29
         res : 2.74e-05   lamb: 1.00e+00   eps : -2.54e-05   step: 1.73e-02    0.30
         res : 1.14e-05   lamb: 1.00e+00   eps : -2.54e-05   step: 1.73e-02    0.29
         res : 5.50e-06   lamb: 1.00e+00   eps : -2.54e-05   step: 1.73e-02    0.29
         res : 3.79e-06   lamb: 1.00e+00   eps : -2.54e-05   step: 1.73e-02    0.29
         res : 2.54e-06   lamb: 1.00e+00   eps : -2.54e-05   step: 1.73e-02    0.29
         res : 1.54e-06   lamb: 1.00e+00   eps : -2.54e-05   step: 1.73e-02    0.29

     14  0      -591.09392734     3.96e-05     75.84
     14  1      -590.85919909     0.00e+00     75.84
     14  2      -590.80729449     0.00e+00     75.84
     14  3      -590.76049327     0.00e+00     75.84
     14  4      -590.75601804     0.00e+00     75.84

         res : 2.64e-03   lamb: 1.00e+00   eps : -1.15e-05   step: 6.25e-03    0.29
         res : 9.26e-04   lamb: 1.00e+00   eps : -1.41e-05   step: 9.64e-03    0.29
         res : 5.69e-04   lamb: 1.00e+00   eps : -1.49e-05   step: 1.22e-02    0.29
         res : 2.55e-04   lamb: 1.00e+00   eps : -1.51e-05   step: 1.29e-02    0.30
         res : 8.56e-05   lamb: 1.00e+00   eps : -1.51e-05   step: 1.30e-02    0.29
         res : 3.71e-05   lamb: 1.00e+00   eps : -1.51e-05   step: 1.31e-02    0.29
         res : 1.99e-05   lamb: 1.00e+00   eps : -1.51e-05   step: 1.31e-02    0.30
         res : 8.60e-06   lamb: 1.00e+00   eps : -1.51e-05   step: 1.31e-02    0.30
         res : 4.35e-06   lamb: 1.00e+00   eps : -1.51e-05   step: 1.31e-02    0.29
         res : 2.87e-06   lamb: 1.00e+00   eps : -1.51e-05   step: 1.31e-02    0.29
         res : 1.90e-06   lamb: 1.00e+00   eps : -1.51e-05   step: 1.31e-02    0.30
         res : 1.18e-06   lamb: 1.00e+00   eps : -1.51e-05   step: 1.31e-02    0.29

     15  0      -591.09399429     2.92e-05     76.25
     15  1      -590.85914401     0.00e+00     76.25
     15  2      -590.80755864     0.00e+00     76.25
     15  3      -590.76030521     0.00e+00     76.25
     15  4      -590.75599607     0.00e+00     76.25

         res : 1.99e-03   lamb: 1.00e+00   eps : -6.55e-06   step: 4.72e-03    0.28
         res : 6.81e-04   lamb: 1.00e+00   eps : -7.96e-06   step: 7.14e-03    0.28
         res : 4.15e-04   lamb: 1.00e+00   eps : -8.42e-06   step: 8.94e-03    0.28
         res : 1.88e-04   lamb: 1.00e+00   eps : -8.49e-06   step: 9.46e-03    0.28
         res : 6.35e-05   lamb: 1.00e+00   eps : -8.50e-06   step: 9.58e-03    0.28
         res : 2.68e-05   lamb: 1.00e+00   eps : -8.50e-06   step: 9.60e-03    0.28
         res : 1.43e-05   lamb: 1.00e+00   eps : -8.50e-06   step: 9.61e-03    0.28
         res : 6.37e-06   lamb: 1.00e+00   eps : -8.50e-06   step: 9.61e-03    0.28
         res : 3.35e-06   lamb: 1.00e+00   eps : -8.50e-06   step: 9.61e-03    0.28
         res : 2.09e-06   lamb: 1.00e+00   eps : -8.50e-06   step: 9.61e-03    0.28
         res : 1.38e-06   lamb: 1.00e+00   eps : -8.50e-06   step: 9.61e-03    0.28
         res : 8.80e-07   lamb: 1.00e+00   eps : -8.50e-06   step: 9.61e-03    0.28

     16  0      -591.09403916     2.12e-05     74.48
     16  1      -590.85909330     0.00e+00     74.48
     16  2      -590.80775814     0.00e+00     74.48
     16  3      -590.76016580     0.00e+00     74.48
     16  4      -590.75597872     0.00e+00     74.48

         res : 1.47e-03   lamb: 1.00e+00   eps : -3.59e-06   step: 3.50e-03    0.28
         res : 4.93e-04   lamb: 1.00e+00   eps : -4.34e-06   step: 5.21e-03    0.28
         res : 2.98e-04   lamb: 1.00e+00   eps : -4.57e-06   step: 6.48e-03    0.28
         res : 1.38e-04   lamb: 1.00e+00   eps : -4.61e-06   step: 6.85e-03    0.28
         res : 4.65e-05   lamb: 1.00e+00   eps : -4.62e-06   step: 6.94e-03    0.28
         res : 1.94e-05   lamb: 1.00e+00   eps : -4.62e-06   step: 6.96e-03    0.28
         res : 1.02e-05   lamb: 1.00e+00   eps : -4.62e-06   step: 6.96e-03    0.28
         res : 4.65e-06   lamb: 1.00e+00   eps : -4.62e-06   step: 6.96e-03    0.28
         res : 2.53e-06   lamb: 1.00e+00   eps : -4.62e-06   step: 6.96e-03    0.28
         res : 1.50e-06   lamb: 1.00e+00   eps : -4.62e-06   step: 6.96e-03    0.28
         res : 9.87e-07   lamb: 1.00e+00   eps : -4.62e-06   step: 6.96e-03    0.28
         res : 6.47e-07   lamb: 1.00e+00   eps : -4.62e-06   step: 6.96e-03    0.28

     17  0      -591.09406909     1.52e-05     74.21
     17  1      -590.85904991     0.00e+00     74.21
     17  2      -590.80790659     0.00e+00     74.21
     17  3      -590.76006393     0.00e+00     74.21
     17  4      -590.75596554     0.00e+00     74.21

         res : 1.07e-03   lamb: 1.00e+00   eps : -1.92e-06   step: 2.56e-03    0.29
         res : 3.54e-04   lamb: 1.00e+00   eps : -2.30e-06   step: 3.76e-03    0.29
         res : 2.12e-04   lamb: 1.00e+00   eps : -2.43e-06   step: 4.65e-03    0.29
         res : 1.00e-04   lamb: 1.00e+00   eps : -2.44e-06   step: 4.91e-03    0.30
         res : 3.37e-05   lamb: 1.00e+00   eps : -2.45e-06   step: 4.98e-03    0.29
         res : 1.41e-05   lamb: 1.00e+00   eps : -2.45e-06   step: 5.00e-03    0.29
         res : 7.29e-06   lamb: 1.00e+00   eps : -2.45e-06   step: 5.00e-03    0.29
         res : 3.36e-06   lamb: 1.00e+00   eps : -2.45e-06   step: 5.00e-03    0.30
         res : 1.89e-06   lamb: 1.00e+00   eps : -2.45e-06   step: 5.00e-03    0.29
         res : 1.07e-06   lamb: 1.00e+00   eps : -2.45e-06   step: 5.00e-03    0.29
         res : 6.99e-07   lamb: 1.00e+00   eps : -2.45e-06   step: 5.00e-03    0.30
         res : 4.71e-07   lamb: 1.00e+00   eps : -2.45e-06   step: 5.00e-03    0.29

     18  0      -591.09408906     1.08e-05     75.97
     18  1      -590.85901464     0.00e+00     75.97
     18  2      -590.80801585     0.00e+00     75.97
     18  3      -590.75999029     0.00e+00     75.97
     18  4      -590.75595576     0.00e+00     75.97

         res : 7.79e-04   lamb: 1.00e+00   eps : -1.01e-06   step: 1.86e-03    0.29
         res : 2.52e-04   lamb: 1.00e+00   eps : -1.21e-06   step: 2.71e-03    0.29
         res : 1.50e-04   lamb: 1.00e+00   eps : -1.27e-06   step: 3.32e-03    0.29
         res : 7.24e-05   lamb: 1.00e+00   eps : -1.28e-06   step: 3.51e-03    0.30
         res : 2.44e-05   lamb: 1.00e+00   eps : -1.28e-06   step: 3.56e-03    0.29
         res : 1.03e-05   lamb: 1.00e+00   eps : -1.28e-06   step: 3.57e-03    0.29
         res : 5.18e-06   lamb: 1.00e+00   eps : -1.28e-06   step: 3.57e-03    0.29
         res : 2.41e-06   lamb: 1.00e+00   eps : -1.28e-06   step: 3.57e-03    0.30
         res : 1.40e-06   lamb: 1.00e+00   eps : -1.28e-06   step: 3.57e-03    0.29
         res : 7.61e-07   lamb: 1.00e+00   eps : -1.28e-06   step: 3.57e-03    0.29
         res : 4.91e-07   lamb: 1.00e+00   eps : -1.28e-06   step: 3.57e-03    0.29
         res : 3.40e-07   lamb: 1.00e+00   eps : -1.28e-06   step: 3.57e-03    0.29

     19  0      -591.09410242     7.69e-06     74.84
     19  1      -590.85898696     0.00e+00     74.84
     19  2      -590.80809565     0.00e+00     74.84
     19  3      -590.75993747     0.00e+00     74.84
     19  4      -590.75594858     0.00e+00     74.84

         res : 5.64e-04   lamb: 1.00e+00   eps : -5.25e-07   step: 1.35e-03    0.29
         res : 1.80e-04   lamb: 1.00e+00   eps : -6.27e-07   step: 1.95e-03    0.30
         res : 1.06e-04   lamb: 1.00e+00   eps : -6.58e-07   step: 2.37e-03    0.29
         res : 5.25e-05   lamb: 1.00e+00   eps : -6.62e-07   step: 2.51e-03    0.29
         res : 1.77e-05   lamb: 1.00e+00   eps : -6.63e-07   step: 2.55e-03    0.30
         res : 7.54e-06   lamb: 1.00e+00   eps : -6.63e-07   step: 2.55e-03    0.29
         res : 3.68e-06   lamb: 1.00e+00   eps : -6.63e-07   step: 2.55e-03    0.29
         res : 1.72e-06   lamb: 1.00e+00   eps : -6.63e-07   step: 2.55e-03    0.30
         res : 1.03e-06   lamb: 1.00e+00   eps : -6.63e-07   step: 2.55e-03    0.29
         res : 5.43e-07   lamb: 1.00e+00   eps : -6.63e-07   step: 2.55e-03    0.29
         res : 3.44e-07   lamb: 1.00e+00   eps : -6.63e-07   step: 2.55e-03    0.29
         res : 2.45e-07   lamb: 1.00e+00   eps : -6.63e-07   step: 2.55e-03    0.29

     20  0      -591.09411141     5.45e-06     73.08
     20  1      -590.85896581     0.00e+00     73.08
     20  2      -590.80815362     0.00e+00     73.08
     20  3      -590.75989977     0.00e+00     73.08
     20  4      -590.75594332     0.00e+00     73.08

         res : 4.08e-04   lamb: 1.00e+00   eps : -2.73e-07   step: 9.86e-04    0.29
         res : 1.28e-04   lamb: 1.00e+00   eps : -3.26e-07   step: 1.41e-03    0.29
         res : 7.48e-05   lamb: 1.00e+00   eps : -3.41e-07   step: 1.70e-03    0.29
         res : 3.81e-05   lamb: 1.00e+00   eps : -3.44e-07   step: 1.79e-03    0.30
         res : 1.28e-05   lamb: 1.00e+00   eps : -3.44e-07   step: 1.82e-03    0.30
         res : 5.58e-06   lamb: 1.00e+00   eps : -3.44e-07   step: 1.83e-03    0.29
         res : 2.62e-06   lamb: 1.00e+00   eps : -3.44e-07   step: 1.83e-03    0.29
         res : 1.22e-06   lamb: 1.00e+00   eps : -3.44e-07   step: 1.83e-03    0.30
         res : 7.50e-07   lamb: 1.00e+00   eps : -3.44e-07   step: 1.83e-03    0.29
         res : 3.89e-07   lamb: 1.00e+00   eps : -3.44e-07   step: 1.83e-03    0.29
         res : 2.40e-07   lamb: 1.00e+00   eps : -3.44e-07   step: 1.83e-03    0.29
         res : 1.76e-07   lamb: 1.00e+00   eps : -3.44e-07   step: 1.83e-03    0.29

     21  0      -591.09411749     3.86e-06     73.05
     21  1      -590.85894994     0.00e+00     73.05
     21  2      -590.80819558     0.00e+00     73.05
     21  3      -590.75987295     0.00e+00     73.05
     21  4      -590.75593946     0.00e+00     73.05

         res : 2.98e-04   lamb: 1.00e+00   eps : -1.43e-07   step: 7.23e-04    0.29
         res : 9.14e-05   lamb: 1.00e+00   eps : -1.70e-07   step: 1.02e-03    0.29
         res : 5.29e-05   lamb: 1.00e+00   eps : -1.78e-07   step: 1.23e-03    0.29
         res : 2.78e-05   lamb: 1.00e+00   eps : -1.79e-07   step: 1.29e-03    0.30
         res : 9.39e-06   lamb: 1.00e+00   eps : -1.80e-07   step: 1.31e-03    0.29
         res : 4.15e-06   lamb: 1.00e+00   eps : -1.80e-07   step: 1.31e-03    0.29
         res : 1.88e-06   lamb: 1.00e+00   eps : -1.80e-07   step: 1.32e-03    0.29
         res : 8.69e-07   lamb: 1.00e+00   eps : -1.80e-07   step: 1.32e-03    0.29
         res : 5.46e-07   lamb: 1.00e+00   eps : -1.80e-07   step: 1.32e-03    0.29
         res : 2.80e-07   lamb: 1.00e+00   eps : -1.80e-07   step: 1.32e-03    0.29
         res : 1.68e-07   lamb: 1.00e+00   eps : -1.80e-07   step: 1.32e-03    0.29
         res : 1.27e-07   lamb: 1.00e+00   eps : -1.80e-07   step: 1.32e-03    0.29

     22  0      -591.09412162     2.74e-06     72.68
     22  1      -590.85893819     0.00e+00     72.68
     22  2      -590.80822590     0.00e+00     72.68
     22  3      -590.75985391     0.00e+00     72.68
     22  4      -590.75593659     0.00e+00     72.68

         res : 2.19e-04   lamb: 1.00e+00   eps : -7.54e-08   step: 5.35e-04    0.28
         res : 6.57e-05   lamb: 1.00e+00   eps : -9.01e-08   step: 7.52e-04    0.28
         res : 3.75e-05   lamb: 1.00e+00   eps : -9.40e-08   step: 8.91e-04    0.28
         res : 2.03e-05   lamb: 1.00e+00   eps : -9.46e-08   step: 9.34e-04    0.28
         res : 6.95e-06   lamb: 1.00e+00   eps : -9.48e-08   step: 9.50e-04    0.28
         res : 3.11e-06   lamb: 1.00e+00   eps : -9.48e-08   step: 9.53e-04    0.28
         res : 1.35e-06   lamb: 1.00e+00   eps : -9.48e-08   step: 9.54e-04    0.28
         res : 6.16e-07   lamb: 1.00e+00   eps : -9.48e-08   step: 9.54e-04    0.28
         res : 3.97e-07   lamb: 1.00e+00   eps : -9.48e-08   step: 9.54e-04    0.28
         res : 2.03e-07   lamb: 1.00e+00   eps : -9.48e-08   step: 9.54e-04    0.28
         res : 1.18e-07   lamb: 1.00e+00   eps : -9.48e-08   step: 9.54e-04    0.28
         res : 9.10e-08   lamb: 1.00e+00   eps : -9.48e-08   step: 9.54e-04    0.28

     23  0      -591.09412443     1.95e-06     74.14
     23  1      -590.85892957     0.00e+00     74.14
     23  2      -590.80824778     0.00e+00     74.14
     23  3      -590.75984038     0.00e+00     74.14
     23  4      -590.75593443     0.00e+00     74.14

         res : 1.62e-04   lamb: 1.00e+00   eps : -4.05e-08   step: 4.01e-04    0.29
         res : 4.75e-05   lamb: 1.00e+00   eps : -4.85e-08   step: 5.59e-04    0.29
         res : 2.68e-05   lamb: 1.00e+00   eps : -5.04e-08   step: 6.54e-04    0.29
         res : 1.48e-05   lamb: 1.00e+00   eps : -5.08e-08   step: 6.83e-04    0.29
         res : 5.20e-06   lamb: 1.00e+00   eps : -5.09e-08   step: 6.96e-04    0.29
         res : 2.34e-06   lamb: 1.00e+00   eps : -5.09e-08   step: 6.97e-04    0.29
         res : 9.72e-07   lamb: 1.00e+00   eps : -5.09e-08   step: 6.98e-04    0.29
         res : 4.38e-07   lamb: 1.00e+00   eps : -5.09e-08   step: 6.98e-04    0.29
         res : 2.88e-07   lamb: 1.00e+00   eps : -5.09e-08   step: 6.98e-04    0.29
         res : 1.48e-07   lamb: 1.00e+00   eps : -5.09e-08   step: 6.98e-04    0.29
         res : 8.33e-08   lamb: 1.00e+00   eps : -5.09e-08   step: 6.98e-04    0.29
         res : 6.54e-08   lamb: 1.00e+00   eps : -5.09e-08   step: 6.98e-04    0.30

     24  0      -591.09412636     1.39e-06     74.22
     24  1      -590.85892329     0.00e+00     74.22
     24  2      -590.80826360     0.00e+00     74.22
     24  3      -590.75983078     0.00e+00     74.22
     24  4      -590.75593279     0.00e+00     74.22

         res : 1.22e-04   lamb: 1.00e+00   eps : -2.22e-08   step: 3.05e-04    0.29
         res : 3.47e-05   lamb: 1.00e+00   eps : -2.66e-08   step: 4.21e-04    0.29
         res : 1.93e-05   lamb: 1.00e+00   eps : -2.77e-08   step: 4.86e-04    0.29
         res : 1.08e-05   lamb: 1.00e+00   eps : -2.78e-08   step: 5.06e-04    0.30
         res : 3.92e-06   lamb: 1.00e+00   eps : -2.79e-08   step: 5.15e-04    0.29
         res : 1.77e-06   lamb: 1.00e+00   eps : -2.79e-08   step: 5.16e-04    0.29
         res : 7.06e-07   lamb: 1.00e+00   eps : -2.79e-08   step: 5.17e-04    0.29
         res : 3.11e-07   lamb: 1.00e+00   eps : -2.79e-08   step: 5.17e-04    0.29
         res : 2.09e-07   lamb: 1.00e+00   eps : -2.79e-08   step: 5.17e-04    0.29
         res : 1.08e-07   lamb: 1.00e+00   eps : -2.79e-08   step: 5.17e-04    0.29
         res : 5.93e-08   lamb: 1.00e+00   eps : -2.79e-08   step: 5.17e-04    0.30
         res : 4.70e-08   lamb: 1.00e+00   eps : -2.79e-08   step: 5.17e-04    0.29

     25  0      -591.09412769     9.99e-07     73.91
     25  1      -590.85891872     0.00e+00     73.91
     25  2      -590.80827505     0.00e+00     73.91
     25  3      -590.75982395     0.00e+00     73.91
     25  4      -590.75593153     0.00e+00     73.91

         res : 9.33e-05   lamb: 1.00e+00   eps : -1.25e-08   step: 2.36e-04    0.29
         res : 2.56e-05   lamb: 1.00e+00   eps : -1.50e-08   step: 3.22e-04    0.29
         res : 1.41e-05   lamb: 1.00e+00   eps : -1.56e-08   step: 3.67e-04    0.29
         res : 7.86e-06   lamb: 1.00e+00   eps : -1.57e-08   step: 3.80e-04    0.29
         res : 2.98e-06   lamb: 1.00e+00   eps : -1.57e-08   step: 3.87e-04    0.30
         res : 1.34e-06   lamb: 1.00e+00   eps : -1.57e-08   step: 3.88e-04    0.29
         res : 5.17e-07   lamb: 1.00e+00   eps : -1.57e-08   step: 3.88e-04    0.29
         res : 2.22e-07   lamb: 1.00e+00   eps : -1.57e-08   step: 3.88e-04    0.30
         res : 1.51e-07   lamb: 1.00e+00   eps : -1.57e-08   step: 3.88e-04    0.29
         res : 7.89e-08   lamb: 1.00e+00   eps : -1.57e-08   step: 3.88e-04    0.29
         res : 4.26e-08   lamb: 1.00e+00   eps : -1.57e-08   step: 3.88e-04    0.29
         res : 3.37e-08   lamb: 1.00e+00   eps : -1.57e-08   step: 3.88e-04    0.29

     26  0      -591.09412861     7.24e-07     74.21
     26  1      -590.85891542     0.00e+00     74.21
     26  2      -590.80828336     0.00e+00     74.21
     26  3      -590.75981909     0.00e+00     74.21
     26  4      -590.75593055     0.00e+00     74.21

         res : 7.23e-05   lamb: 1.00e+00   eps : -7.23e-09   step: 1.85e-04    0.28
         res : 1.92e-05   lamb: 1.00e+00   eps : -8.73e-09   step: 2.51e-04    0.28
         res : 1.04e-05   lamb: 1.00e+00   eps : -9.02e-09   step: 2.81e-04    0.28
         res : 5.69e-06   lamb: 1.00e+00   eps : -9.07e-09   step: 2.90e-04    0.28
         res : 2.26e-06   lamb: 1.00e+00   eps : -9.08e-09   step: 2.94e-04    0.28
         res : 1.02e-06   lamb: 1.00e+00   eps : -9.08e-09   step: 2.95e-04    0.28
         res : 3.81e-07   lamb: 1.00e+00   eps : -9.08e-09   step: 2.96e-04    0.28
         res : 1.60e-07   lamb: 1.00e+00   eps : -9.08e-09   step: 2.96e-04    0.28
         res : 1.10e-07   lamb: 1.00e+00   eps : -9.08e-09   step: 2.96e-04    0.28
         res : 5.80e-08   lamb: 1.00e+00   eps : -9.08e-09   step: 2.96e-04    0.28
         res : 3.09e-08   lamb: 1.00e+00   eps : -9.08e-09   step: 2.96e-04    0.28
         res : 2.42e-08   lamb: 1.00e+00   eps : -9.08e-09   step: 2.96e-04    0.28

     27  0      -591.09412924     5.29e-07     72.18
     27  1      -590.85891303     0.00e+00     72.18
     27  2      -590.80828941     0.00e+00     72.18
     27  3      -590.75981562     0.00e+00     72.18
     27  4      -590.75592977     0.00e+00     72.18

         res : 5.69e-05   lamb: 1.00e+00   eps : -4.31e-09   step: 1.48e-04    0.28
         res : 1.46e-05   lamb: 1.00e+00   eps : -5.22e-09   step: 1.98e-04    0.28
         res : 7.82e-06   lamb: 1.00e+00   eps : -5.38e-09   step: 2.19e-04    0.28
         res : 4.10e-06   lamb: 1.00e+00   eps : -5.41e-09   step: 2.24e-04    0.28
         res : 1.72e-06   lamb: 1.00e+00   eps : -5.41e-09   step: 2.28e-04    0.28
         res : 7.83e-07   lamb: 1.00e+00   eps : -5.41e-09   step: 2.28e-04    0.28
         res : 2.83e-07   lamb: 1.00e+00   eps : -5.41e-09   step: 2.29e-04    0.28
         res : 1.16e-07   lamb: 1.00e+00   eps : -5.41e-09   step: 2.29e-04    0.28
         res : 7.95e-08   lamb: 1.00e+00   eps : -5.41e-09   step: 2.29e-04    0.28
         res : 4.28e-08   lamb: 1.00e+00   eps : -5.41e-09   step: 2.29e-04    0.28
         res : 2.26e-08   lamb: 1.00e+00   eps : -5.41e-09   step: 2.29e-04    0.28

     28  0      -591.09412968     3.91e-07     72.80
     28  1      -590.85891129     0.00e+00     72.80
     28  2      -590.80829383     0.00e+00     72.80
     28  3      -590.75981313     0.00e+00     72.80
     28  4      -590.75592916     0.00e+00     72.80

         res : 4.53e-05   lamb: 1.00e+00   eps : -2.64e-09   step: 1.19e-04    0.29
         res : 1.13e-05   lamb: 1.00e+00   eps : -3.21e-09   step: 1.58e-04    0.29
         res : 5.94e-06   lamb: 1.00e+00   eps : -3.30e-09   step: 1.73e-04    0.29
         res : 2.94e-06   lamb: 1.00e+00   eps : -3.31e-09   step: 1.76e-04    0.29
         res : 1.30e-06   lamb: 1.00e+00   eps : -3.32e-09   step: 1.79e-04    0.29
         res : 6.03e-07   lamb: 1.00e+00   eps : -3.32e-09   step: 1.79e-04    0.29
         res : 2.13e-07   lamb: 1.00e+00   eps : -3.32e-09   step: 1.79e-04    0.30
         res : 8.48e-08   lamb: 1.00e+00   eps : -3.32e-09   step: 1.79e-04    0.29
         res : 5.82e-08   lamb: 1.00e+00   eps : -3.32e-09   step: 1.79e-04    0.29
         res : 3.22e-08   lamb: 1.00e+00   eps : -3.32e-09   step: 1.79e-04    0.29
         res : 1.71e-08   lamb: 1.00e+00   eps : -3.32e-09   step: 1.79e-04    0.29

     29  0      -591.09412998     2.92e-07     71.33
     29  1      -590.85891003     0.00e+00     71.33
     29  2      -590.80829709     0.00e+00     71.33
     29  3      -590.75981134     0.00e+00     71.33
     29  4      -590.75592866     0.00e+00     71.33

         res : 3.65e-05   lamb: 1.00e+00   eps : -1.66e-09   step: 9.69e-05    0.29
         res : 8.84e-06   lamb: 1.00e+00   eps : -2.03e-09   step: 1.28e-04    0.29
         res : 4.58e-06   lamb: 1.00e+00   eps : -2.08e-09   step: 1.38e-04    0.29
         res : 2.11e-06   lamb: 1.00e+00   eps : -2.09e-09   step: 1.40e-04    0.29
         res : 9.80e-07   lamb: 1.00e+00   eps : -2.09e-09   step: 1.42e-04    0.29
         res : 4.66e-07   lamb: 1.00e+00   eps : -2.09e-09   step: 1.42e-04    0.30
         res : 1.62e-07   lamb: 1.00e+00   eps : -2.09e-09   step: 1.42e-04    0.29
         res : 6.26e-08   lamb: 1.00e+00   eps : -2.09e-09   step: 1.42e-04    0.29
         res : 4.22e-08   lamb: 1.00e+00   eps : -2.09e-09   step: 1.42e-04    0.30
         res : 2.40e-08   lamb: 1.00e+00   eps : -2.09e-09   step: 1.42e-04    0.29
         res : 1.28e-08   lamb: 1.00e+00   eps : -2.09e-09   step: 1.42e-04    0.29

     30  0      -591.09413019     2.21e-07     73.81
     30  1      -590.85890911     0.00e+00     73.81
     30  2      -590.80829949     0.00e+00     73.81
     30  3      -590.75981005     0.00e+00     73.81
     30  4      -590.75592827     0.00e+00     73.81

         res : 2.97e-05   lamb: 1.00e+00   eps : -1.07e-09   step: 7.94e-05    0.29
         res : 7.03e-06   lamb: 1.00e+00   eps : -1.31e-09   step: 1.04e-04    0.29
         res : 3.57e-06   lamb: 1.00e+00   eps : -1.34e-09   step: 1.12e-04    0.30
         res : 1.51e-06   lamb: 1.00e+00   eps : -1.34e-09   step: 1.13e-04    0.30
         res : 7.34e-07   lamb: 1.00e+00   eps : -1.34e-09   step: 1.14e-04    0.29
         res : 3.61e-07   lamb: 1.00e+00   eps : -1.34e-09   step: 1.14e-04    0.29
         res : 1.24e-07   lamb: 1.00e+00   eps : -1.34e-09   step: 1.14e-04    0.29
         res : 4.69e-08   lamb: 1.00e+00   eps : -1.34e-09   step: 1.14e-04    0.29
         res : 3.07e-08   lamb: 1.00e+00   eps : -1.34e-09   step: 1.14e-04    0.29
         res : 1.79e-08   lamb: 1.00e+00   eps : -1.34e-09   step: 1.14e-04    0.30
         res : 9.67e-09   lamb: 1.00e+00   eps : -1.34e-09   step: 1.14e-04    0.29

     31  0      -591.09413033     1.70e-07     71.85
     31  1      -590.85890844     0.00e+00     71.85
     31  2      -590.80830128     0.00e+00     71.85
     31  3      -590.75980911     0.00e+00     71.85
     31  4      -590.75592794     0.00e+00     71.85

         res : 2.43e-05   lamb: 1.00e+00   eps : -7.00e-10   step: 6.55e-05    0.29
         res : 5.65e-06   lamb: 1.00e+00   eps : -8.58e-10   step: 8.56e-05    0.29
         res : 2.82e-06   lamb: 1.00e+00   eps : -8.77e-10   step: 9.08e-05    0.29
         res : 1.09e-06   lamb: 1.00e+00   eps : -8.80e-10   step: 9.17e-05    0.29
         res : 5.48e-07   lamb: 1.00e+00   eps : -8.80e-10   step: 9.24e-05    0.29
         res : 2.80e-07   lamb: 1.00e+00   eps : -8.81e-10   step: 9.26e-05    0.29
         res : 9.59e-08   lamb: 1.00e+00   eps : -8.81e-10   step: 9.26e-05    0.29
         res : 3.56e-08   lamb: 1.00e+00   eps : -8.81e-10   step: 9.27e-05    0.29
         res : 2.25e-08   lamb: 1.00e+00   eps : -8.81e-10   step: 9.27e-05    0.29
         res : 1.35e-08   lamb: 1.00e+00   eps : -8.81e-10   step: 9.27e-05    0.29
         res : 7.40e-09   lamb: 1.00e+00   eps : -8.81e-10   step: 9.27e-05    0.30

     32  0      -591.09413043     1.32e-07     73.48
     32  1      -590.85890794     0.00e+00     73.48
     32  2      -590.80830263     0.00e+00     73.48
     32  3      -590.75980843     0.00e+00     73.48
     32  4      -590.75592768     0.00e+00     73.48

         res : 2.00e-05   lamb: 1.00e+00   eps : -4.65e-10   step: 5.42e-05    0.29
         res : 4.58e-06   lamb: 1.00e+00   eps : -5.72e-10   step: 7.05e-05    0.29
         res : 2.25e-06   lamb: 1.00e+00   eps : -5.84e-10   step: 7.44e-05    0.29
         res : 7.94e-07   lamb: 1.00e+00   eps : -5.85e-10   step: 7.50e-05    0.29
         res : 4.08e-07   lamb: 1.00e+00   eps : -5.86e-10   step: 7.54e-05    0.29
         res : 2.17e-07   lamb: 1.00e+00   eps : -5.86e-10   step: 7.55e-05    0.30
         res : 7.49e-08   lamb: 1.00e+00   eps : -5.86e-10   step: 7.56e-05    0.29
         res : 2.74e-08   lamb: 1.00e+00   eps : -5.86e-10   step: 7.56e-05    0.29
         res : 1.65e-08   lamb: 1.00e+00   eps : -5.86e-10   step: 7.56e-05    0.30
         res : 1.02e-08   lamb: 1.00e+00   eps : -5.86e-10   step: 7.56e-05    0.29
         res : 5.68e-09   lamb: 1.00e+00   eps : -5.86e-10   step: 7.56e-05    0.29

     33  0      -591.09413050     1.04e-07     72.43
     33  1      -590.85890758     0.00e+00     72.43
     33  2      -590.80830364     0.00e+00     72.43
     33  3      -590.75980793     0.00e+00     72.43
     33  4      -590.75592747     0.00e+00     72.43

         res : 1.65e-05   lamb: 1.00e+00   eps : -3.13e-10   step: 4.49e-05    0.28
         res : 3.74e-06   lamb: 1.00e+00   eps : -3.85e-10   step: 5.84e-05    0.28
         res : 1.82e-06   lamb: 1.00e+00   eps : -3.93e-10   step: 6.12e-05    0.28
         res : 5.86e-07   lamb: 1.00e+00   eps : -3.94e-10   step: 6.16e-05    0.28
         res : 3.03e-07   lamb: 1.00e+00   eps : -3.94e-10   step: 6.19e-05    0.28
         res : 1.69e-07   lamb: 1.00e+00   eps : -3.94e-10   step: 6.20e-05    0.28
         res : 5.89e-08   lamb: 1.00e+00   eps : -3.94e-10   step: 6.20e-05    0.28
         res : 2.13e-08   lamb: 1.00e+00   eps : -3.94e-10   step: 6.20e-05    0.28
         res : 1.22e-08   lamb: 1.00e+00   eps : -3.94e-10   step: 6.20e-05    0.28
         res : 7.67e-09   lamb: 1.00e+00   eps : -3.94e-10   step: 6.20e-05    0.28
         res : 4.40e-09   lamb: 1.00e+00   eps : -3.94e-10   step: 6.20e-05    0.28

     34  0      -591.09413055     8.32e-08     73.68
     34  1      -590.85890731     0.00e+00     73.68
     34  2      -590.80830441     0.00e+00     73.68
     34  3      -590.75980756     0.00e+00     73.68
     34  4      -590.75592729     0.00e+00     73.68

         res : 1.36e-05   lamb: 1.00e+00   eps : -2.12e-10   step: 3.73e-05    0.29
         res : 3.07e-06   lamb: 1.00e+00   eps : -2.62e-10   step: 4.84e-05    0.29
         res : 1.48e-06   lamb: 1.00e+00   eps : -2.66e-10   step: 5.06e-05    0.29
         res : 4.38e-07   lamb: 1.00e+00   eps : -2.67e-10   step: 5.08e-05    0.29
         res : 2.26e-07   lamb: 1.00e+00   eps : -2.67e-10   step: 5.10e-05    0.30
         res : 1.31e-07   lamb: 1.00e+00   eps : -2.67e-10   step: 5.11e-05    0.29
         res : 4.65e-08   lamb: 1.00e+00   eps : -2.67e-10   step: 5.11e-05    0.29
         res : 1.67e-08   lamb: 1.00e+00   eps : -2.67e-10   step: 5.11e-05    0.29
         res : 9.10e-09   lamb: 1.00e+00   eps : -2.67e-10   step: 5.11e-05    0.29
         res : 5.78e-09   lamb: 1.00e+00   eps : -2.67e-10   step: 5.11e-05    0.29
         res : 3.40e-09   lamb: 1.00e+00   eps : -2.67e-10   step: 5.11e-05    0.29

     35  0      -591.09413059     6.69e-08     74.87
     35  1      -590.85890710     0.00e+00     74.87
     35  2      -590.80830500     0.00e+00     74.87
     35  3      -590.75980729     0.00e+00     74.87
     35  4      -590.75592715     0.00e+00     74.87

         res : 1.13e-05   lamb: 1.00e+00   eps : -1.45e-10   step: 3.10e-05    0.28
         res : 2.53e-06   lamb: 1.00e+00   eps : -1.79e-10   step: 4.02e-05    0.28
         res : 1.20e-06   lamb: 1.00e+00   eps : -1.82e-10   step: 4.19e-05    0.28
         res : 3.33e-07   lamb: 1.00e+00   eps : -1.82e-10   step: 4.21e-05    0.28
         res : 1.69e-07   lamb: 1.00e+00   eps : -1.82e-10   step: 4.22e-05    0.28
         res : 1.02e-07   lamb: 1.00e+00   eps : -1.82e-10   step: 4.22e-05    0.28
         res : 3.69e-08   lamb: 1.00e+00   eps : -1.82e-10   step: 4.22e-05    0.28
         res : 1.33e-08   lamb: 1.00e+00   eps : -1.82e-10   step: 4.22e-05    0.28
         res : 6.89e-09   lamb: 1.00e+00   eps : -1.82e-10   step: 4.22e-05    0.28
         res : 4.42e-09   lamb: 1.00e+00   eps : -1.82e-10   step: 4.22e-05    0.28

     36  0      -591.09413061     5.43e-08     72.85
     36  1      -590.85890695     0.00e+00     72.85
     36  2      -590.80830545     0.00e+00     72.85
     36  3      -590.75980708     0.00e+00     72.85
     36  4      -590.75592703     0.00e+00     72.85

         res : 9.40e-06   lamb: 1.00e+00   eps : -9.91e-11   step: 2.58e-05    0.29
         res : 2.09e-06   lamb: 1.00e+00   eps : -1.23e-10   step: 3.34e-05    0.29
         res : 9.89e-07   lamb: 1.00e+00   eps : -1.25e-10   step: 3.47e-05    0.29
         res : 2.57e-07   lamb: 1.00e+00   eps : -1.25e-10   step: 3.49e-05    0.29
         res : 1.27e-07   lamb: 1.00e+00   eps : -1.25e-10   step: 3.49e-05    0.29
         res : 7.95e-08   lamb: 1.00e+00   eps : -1.25e-10   step: 3.50e-05    0.30
         res : 2.94e-08   lamb: 1.00e+00   eps : -1.25e-10   step: 3.50e-05    0.29
         res : 1.06e-08   lamb: 1.00e+00   eps : -1.25e-10   step: 3.50e-05    0.29
         res : 5.32e-09   lamb: 1.00e+00   eps : -1.25e-10   step: 3.50e-05    0.29
         res : 3.45e-09   lamb: 1.00e+00   eps : -1.25e-10   step: 3.50e-05    0.30

     37  0      -591.09413062     4.42e-08     73.01
     37  1      -590.85890683     0.00e+00     73.01
     37  2      -590.80830581     0.00e+00     73.01
     37  3      -590.75980693     0.00e+00     73.01
     37  4      -590.75592693     0.00e+00     73.01

         res : 7.81e-06   lamb: 1.00e+00   eps : -6.82e-11   step: 2.15e-05    0.29
         res : 1.73e-06   lamb: 1.00e+00   eps : -8.44e-11   step: 2.78e-05    0.29
         res : 8.14e-07   lamb: 1.00e+00   eps : -8.58e-11   step: 2.88e-05    0.29
         res : 2.01e-07   lamb: 1.00e+00   eps : -8.60e-11   step: 2.89e-05    0.29
         res : 9.58e-08   lamb: 1.00e+00   eps : -8.60e-11   step: 2.90e-05    0.29
         res : 6.21e-08   lamb: 1.00e+00   eps : -8.60e-11   step: 2.90e-05    0.30
         res : 2.35e-08   lamb: 1.00e+00   eps : -8.60e-11   step: 2.90e-05    0.29
         res : 8.52e-09   lamb: 1.00e+00   eps : -8.60e-11   step: 2.90e-05    0.29
         res : 4.11e-09   lamb: 1.00e+00   eps : -8.60e-11   step: 2.90e-05    0.29

     38  0      -591.09413064     3.63e-08     72.85
     38  1      -590.85890675     0.00e+00     72.85
     38  2      -590.80830608     0.00e+00     72.85
     38  3      -590.75980681     0.00e+00     72.85
     38  4      -590.75592685     0.00e+00     72.85

         res : 6.50e-06   lamb: 1.00e+00   eps : -4.70e-11   step: 1.79e-05    0.29
         res : 1.43e-06   lamb: 1.00e+00   eps : -5.82e-11   step: 2.31e-05    0.29
         res : 6.73e-07   lamb: 1.00e+00   eps : -5.92e-11   step: 2.40e-05    0.29
         res : 1.60e-07   lamb: 1.00e+00   eps : -5.93e-11   step: 2.40e-05    0.29
         res : 7.31e-08   lamb: 1.00e+00   eps : -5.93e-11   step: 2.41e-05    0.29
         res : 4.89e-08   lamb: 1.00e+00   eps : -5.93e-11   step: 2.41e-05    0.29
         res : 1.88e-08   lamb: 1.00e+00   eps : -5.93e-11   step: 2.41e-05    0.30
         res : 6.89e-09   lamb: 1.00e+00   eps : -5.93e-11   step: 2.41e-05    0.30
         res : 3.25e-09   lamb: 1.00e+00   eps : -5.93e-11   step: 2.41e-05    0.29

     39  0      -591.09413064     2.98e-08     72.86
     39  1      -590.85890668     0.00e+00     72.86
     39  2      -590.80830630     0.00e+00     72.86
     39  3      -590.75980672     0.00e+00     72.86
     39  4      -590.75592678     0.00e+00     72.86

         res : 5.41e-06   lamb: 1.00e+00   eps : -3.25e-11   step: 1.49e-05    0.29
         res : 1.19e-06   lamb: 1.00e+00   eps : -4.02e-11   step: 1.93e-05    0.29
         res : 5.57e-07   lamb: 1.00e+00   eps : -4.09e-11   step: 1.99e-05    0.29
         res : 1.28e-07   lamb: 1.00e+00   eps : -4.10e-11   step: 2.00e-05    0.29
         res : 5.63e-08   lamb: 1.00e+00   eps : -4.10e-11   step: 2.00e-05    0.29
         res : 3.86e-08   lamb: 1.00e+00   eps : -4.10e-11   step: 2.00e-05    0.29
         res : 1.51e-08   lamb: 1.00e+00   eps : -4.10e-11   step: 2.00e-05    0.29
         res : 5.58e-09   lamb: 1.00e+00   eps : -4.10e-11   step: 2.00e-05    0.29
         res : 2.57e-09   lamb: 1.00e+00   eps : -4.10e-11   step: 2.00e-05    0.29

     40  0      -591.09413065     2.46e-08     73.05
     40  1      -590.85890662     0.00e+00     73.05
     40  2      -590.80830647     0.00e+00     73.05
     40  3      -590.75980665     0.00e+00     73.05
     40  4      -590.75592673     0.00e+00     73.05

         res : 4.50e-06   lamb: 1.00e+00   eps : -2.24e-11   step: 1.24e-05    0.29
         res : 9.90e-07   lamb: 1.00e+00   eps : -2.78e-11   step: 1.60e-05    0.29
         res : 4.62e-07   lamb: 1.00e+00   eps : -2.83e-11   step: 1.66e-05    0.29
         res : 1.03e-07   lamb: 1.00e+00   eps : -2.83e-11   step: 1.66e-05    0.30
         res : 4.38e-08   lamb: 1.00e+00   eps : -2.83e-11   step: 1.66e-05    0.29
         res : 3.05e-08   lamb: 1.00e+00   eps : -2.83e-11   step: 1.67e-05    0.29
         res : 1.22e-08   lamb: 1.00e+00   eps : -2.83e-11   step: 1.67e-05    0.30
         res : 4.53e-09   lamb: 1.00e+00   eps : -2.83e-11   step: 1.67e-05    0.29

     41  0      -591.09413065     2.03e-08     74.14
     41  1      -590.85890658     0.00e+00     74.14
     41  2      -590.80830661     0.00e+00     74.14
     41  3      -590.75980660     0.00e+00     74.14
     41  4      -590.75592668     0.00e+00     74.14

         res : 3.75e-06   lamb: 1.00e+00   eps : -1.55e-11   step: 1.03e-05    0.29
         res : 8.23e-07   lamb: 1.00e+00   eps : -1.93e-11   step: 1.34e-05    0.29
         res : 3.83e-07   lamb: 1.00e+00   eps : -1.96e-11   step: 1.38e-05    0.29
         res : 8.42e-08   lamb: 1.00e+00   eps : -1.96e-11   step: 1.38e-05    0.29
         res : 3.45e-08   lamb: 1.00e+00   eps : -1.96e-11   step: 1.39e-05    0.29
         res : 2.43e-08   lamb: 1.00e+00   eps : -1.96e-11   step: 1.39e-05    0.29
         res : 9.85e-09   lamb: 1.00e+00   eps : -1.96e-11   step: 1.39e-05    0.30
         res : 3.71e-09   lamb: 1.00e+00   eps : -1.96e-11   step: 1.39e-05    0.29

     42  0      -591.09413065     1.68e-08     73.24
     42  1      -590.85890655     0.00e+00     73.24
     42  2      -590.80830672     0.00e+00     73.24
     42  3      -590.75980656     0.00e+00     73.24
     42  4      -590.75592664     0.00e+00     73.24

         res : 3.12e-06   lamb: 1.00e+00   eps : -1.08e-11   step: 8.61e-06    0.29
         res : 6.85e-07   lamb: 1.00e+00   eps : -1.33e-11   step: 1.11e-05    0.29
         res : 3.18e-07   lamb: 1.00e+00   eps : -1.36e-11   step: 1.15e-05    0.29
         res : 6.86e-08   lamb: 1.00e+00   eps : -1.36e-11   step: 1.15e-05    0.29
         res : 2.70e-08   lamb: 1.00e+00   eps : -1.36e-11   step: 1.15e-05    0.29
         res : 1.93e-08   lamb: 1.00e+00   eps : -1.36e-11   step: 1.15e-05    0.29
         res : 7.94e-09   lamb: 1.00e+00   eps : -1.36e-11   step: 1.15e-05    0.29
         res : 3.02e-09   lamb: 1.00e+00   eps : -1.36e-11   step: 1.15e-05    0.29

     43  0      -591.09413065     1.40e-08     71.73
     43  1      -590.85890652     0.00e+00     71.73
     43  2      -590.80830681     0.00e+00     71.73
     43  3      -590.75980652     0.00e+00     71.73
     43  4      -590.75592661     0.00e+00     71.73

         res : 2.60e-06   lamb: 1.00e+00   eps : -7.46e-12   step: 7.17e-06    0.29
         res : 5.70e-07   lamb: 1.00e+00   eps : -9.26e-12   step: 9.27e-06    0.29
         res : 2.64e-07   lamb: 1.00e+00   eps : -9.40e-12   step: 9.57e-06    0.30
         res : 5.63e-08   lamb: 1.00e+00   eps : -9.42e-12   step: 9.59e-06    0.29
         res : 2.15e-08   lamb: 1.00e+00   eps : -9.42e-12   step: 9.60e-06    0.29
         res : 1.54e-08   lamb: 1.00e+00   eps : -9.42e-12   step: 9.60e-06    0.29
         res : 6.45e-09   lamb: 1.00e+00   eps : -9.42e-12   step: 9.60e-06    0.29
         res : 2.47e-09   lamb: 1.00e+00   eps : -9.42e-12   step: 9.60e-06    0.29

     44  0      -591.09413066     1.16e-08     72.84
     44  1      -590.85890650     0.00e+00     72.84
     44  2      -590.80830689     0.00e+00     72.84
     44  3      -590.75980650     0.00e+00     72.84
     44  4      -590.75592659     0.00e+00     72.84

         res : 2.16e-06   lamb: 1.00e+00   eps : -5.16e-12   step: 5.97e-06    0.29
         res : 4.74e-07   lamb: 1.00e+00   eps : -6.41e-12   step: 7.71e-06    0.29
         res : 2.20e-07   lamb: 1.00e+00   eps : -6.51e-12   step: 7.97e-06    0.29
         res : 4.64e-08   lamb: 1.00e+00   eps : -6.52e-12   step: 7.98e-06    0.29
         res : 1.74e-08   lamb: 1.00e+00   eps : -6.52e-12   step: 7.99e-06    0.29
         res : 1.25e-08   lamb: 1.00e+00   eps : -6.52e-12   step: 7.99e-06    0.29
         res : 5.26e-09   lamb: 1.00e+00   eps : -6.52e-12   step: 7.99e-06    0.30
         res : 2.03e-09   lamb: 1.00e+00   eps : -6.52e-12   step: 7.99e-06    0.29

     45  0      -591.09413066     9.63e-09     71.20
     45  1      -590.85890649     0.00e+00     71.20
     45  2      -590.80830694     0.00e+00     71.20
     45  3      -590.75980648     0.00e+00     71.20
     45  4      -590.75592656     0.00e+00     71.20

    * Second-order optimization converged. *   

    * Integral transformation done. Elapsed time: 0.66

     guess   0:   closed 111111......         open ............        
     guess   1:   closed 1111.1......         open ....1..1....        
     guess   2:   closed 11111.......         open .....11.....        
     guess   3:   closed 11111.......         open .....1.1....        
     guess   4:   closed 1111.1......         open ....1.1.....        

  === FCI iteration ===

      0  0      -590.94669463     4.62e-04      2.63
      0  1      -590.70375181     4.54e-04      0.00
      0  2      -590.68645975     4.36e-04      0.00
      0  3      -590.60573068     4.61e-04      0.00
      0  4      -590.60340456     4.59e-04      0.00

      1  0      -591.07084117     2.03e-04      2.64
      1  1      -590.83131372     2.14e-04      0.00
      1  2      -590.78963494     1.79e-04      0.00
      1  3      -590.73110578     2.18e-04      0.00
      1  4      -590.72869828     2.16e-04      0.00

      2  0      -591.09160666     7.68e-05      2.65
      2  1      -590.85462755     8.93e-05      0.00
      2  2      -590.80679649     5.68e-05      0.00
      2  3      -590.75339323     1.04e-04      0.00
      2  4      -590.75212303     8.83e-05      0.00

      3  0      -591.09380592     2.75e-05      2.66
      3  1      -590.85816802     3.53e-05      0.00
      3  2      -590.80801908     2.40e-05      0.00
      3  3      -590.75854671     4.97e-05      0.00
      3  4      -590.75531716     3.36e-05      0.00

      4  0      -591.09409599     8.87e-06      2.67
      4  1      -590.85875158     1.55e-05      0.00
      4  2      -590.80826781     8.23e-06      0.00
      4  3      -590.75961035     1.74e-05      0.00
      4  4      -590.75580759     1.28e-05      0.00

      5  0      -591.09412756     2.71e-06      2.67
      5  1      -590.85887186     7.09e-06      0.00
      5  2      -590.80829726     3.57e-06      0.00
      5  3      -590.75974420     7.50e-06      0.00
      5  4      -590.75588703     6.08e-06      0.00

      6  0      -591.09413032     8.91e-07      2.68
      6  1      -590.85890033     3.16e-06      0.00
      6  2      -590.80830496     1.72e-06      0.00
      6  3      -590.75978683     4.79e-06      0.00
      6  4      -590.75591383     3.83e-06      0.00

      7  0      -591.09413062     2.92e-07      2.69
      7  1      -590.85890562     1.23e-06      0.00
      7  2      -590.80830655     7.99e-07      0.00
      7  3      -590.75980085     2.68e-06      0.00
      7  4      -590.75592399     1.97e-06      0.00

      8  0      -591.09413065     8.83e-08      2.69
      8  1      -590.85890632     5.48e-07      0.00
      8  2      -590.80830687     3.35e-07      0.00
      8  3      -590.75980493     1.32e-06      0.00
      8  4      -590.75592582     9.09e-07      0.00

      9  0      -591.09413066     2.80e-08      2.70
      9  1      -590.85890646     2.19e-07      0.00
      9  2      -590.80830693     1.47e-07      0.00
      9  3      -590.75980603     7.31e-07      0.00
      9  4      -590.75592630     4.77e-07      0.00

     10  0      -591.09413066     7.69e-09      2.71
     10  1      -590.85890648     8.55e-08      0.00
     10  2      -590.80830694     5.98e-08      0.00
     10  3      -590.75980635     4.28e-07      0.00
     10  4      -590.75592646     3.37e-07      0.00

     11  0      -591.09413066     2.51e-09      2.85
     11  1      -590.85890649     3.05e-08      0.00
     11  2      -590.80830694     2.15e-08      0.00
     11  3      -590.75980645     1.97e-07      0.00
     11  4      -590.75592654     1.96e-07      0.00

     12  0      -591.09413066     7.96e-10      3.07
     12  1      -590.85890649     1.11e-08      0.00
     12  2      -590.80830694     8.85e-09      0.00
     12  3      -590.75980647     8.55e-08      0.00
     12  4      -590.75592656     9.63e-08      0.00

     13  0      -591.09413066     2.47e-10      3.08
     13  1      -590.85890649     4.10e-09      0.00
     13  2      -590.80830694     4.54e-09      0.00
     13  3      -590.75980647     4.01e-08      0.00
     13  4      -590.75592656     4.64e-08      0.00

     14  0 *    -591.09413066     7.97e-11      3.09
     14  1      -590.85890649     1.61e-09      0.00
     14  2      -590.80830694     2.22e-09      0.00
     14  3      -590.75980648     1.94e-08      0.00
     14  4      -590.75592656     2.04e-08      0.00

     15  0 *    -591.09413066     7.43e-11      3.25
     15  1      -590.85890649     6.69e-10      0.00
     15  2      -590.80830694     8.60e-10      0.00
     15  3      -590.75980648     9.35e-09      0.00
     15  4      -590.75592656     8.44e-09      0.00

     16  0 *    -591.09413066     7.36e-11      4.33
     16  1      -590.85890649     2.66e-10      0.00
     16  2      -590.80830694     3.52e-10      0.00
     16  3      -590.75980648     4.45e-09      0.00
     16  4      -590.75592656     3.29e-09      0.00

     17  0 *    -591.09413066     7.33e-11      4.23
     17  1 *    -590.85890649     9.46e-11      0.00
     17  2      -590.80830694     1.50e-10      0.00
     17  3      -590.75980648     2.17e-09      0.00
     17  4      -590.75592656     1.50e-09      0.00

     18  0 *    -591.09413066     7.30e-11      3.10
     18  1 *    -590.85890649     9.01e-11      0.00
     18  2 *    -590.80830694     6.43e-11      0.00
     18  3      -590.75980648     1.01e-09      0.00
     18  4      -590.75592656     6.86e-10      0.00

     19  0 *    -591.09413066     7.30e-11      2.72
     19  1 *    -590.85890649     8.99e-11      0.00
     19  2 *    -590.80830694     5.53e-11      0.00
     19  3      -590.75980648     4.39e-10      0.00
     19  4      -590.75592656     3.17e-10      0.00

     20  0 *    -591.09413066     7.30e-11      2.73
     20  1 *    -590.85890649     8.99e-11      0.00
     20  2 *    -590.80830694     5.49e-11      0.00
     20  3      -590.75980648     2.09e-10      0.00
     20  4      -590.75592656     1.59e-10      0.00

     21  0 *    -591.09413066     7.30e-11      1.21
     21  1 *    -590.85890649     8.99e-11      0.00
     21  2 *    -590.80830694     5.47e-11      0.00
     21  3 *    -590.75980648     9.55e-11      0.00
     21  4 *    -590.75592656     7.79e-11      0.00

     * ci vector, state   0, <S^2> = 0.0000
       222222......    -0.9313486475
       22.222...2..     0.1200624230
       222.22..2...     0.1199630217
       2222.2.2....     0.1153617724
       22222.2.....     0.0941989187
       22ba22..ba..     0.0779961054
       22ab22..ab..     0.0779961054
       2222baab....     0.0604364548
       2222abba....     0.0604364548
       2222bbaa....    -0.0591739526
       2222aabb....    -0.0591739526
       22bb22..aa..     0.0528936646
       22aa22..bb..     0.0528936646

     * ci vector, state   1, <S^2> = 0.0000
       22222b.a....     0.4645369040
       22222a.b....     0.4645369040
       2222b2a.....    -0.4392557702
       2222a2b.....    -0.4392557702
       22222.ab....     0.1182730810
       22222.ba....     0.1182730810
       2222ba2.....     0.1008772721
       2222ab2.....     0.1008772721
       2222.2ab....    -0.0944421622
       2222.2ba....    -0.0944421622
       2222ba.2....    -0.0913936222
       2222ab.2....    -0.0913936222
       22.22b.a.2..    -0.0601994234
       22.22a.b.2..    -0.0601994234
       222.2b.a2...    -0.0601636312
       222.2a.b2...    -0.0601636312
       2b2222.a....     0.0576875885
       2a2222.b....     0.0576875885
       222.b2a.2...     0.0566512935
       222.a2b.2...     0.0566512935
       22.2b2a..2..     0.0565490630
       22.2a2b..2..     0.0565490630

     * ci vector, state   2, <S^2> = -0.0000
       22222ab.....     0.5094371293
       22222ba.....     0.5094371293
       2222a2.b....     0.4323091484
       2222b2.a....     0.4323091484
       22.22ab..2..    -0.0658264988
       22.22ba..2..    -0.0658264988
       222.2ab.2...    -0.0657977394
       222.2ba.2...    -0.0657977394
       22.2a2.b.2..    -0.0557295406
       22.2b2.a.2..    -0.0557295406
       222.a2.b2...    -0.0557152779
       222.b2.a2...    -0.0557152779
       2222baab....    -0.0510890042
       2222abba....    -0.0510890042
       2222.22.....    -0.0509957699

     * ci vector, state   3, <S^2> = 0.0000
       2222a2.b....    -0.4935912151
       2222b2.a....    -0.4935912151
       22222ba.....     0.4132463194
       22222ab.....     0.4132463194
       22222..2....     0.1215669733
       2222.ba2....    -0.0924234594
       2222.ab2....    -0.0924234594
       2222.22.....    -0.0883740996
       2a2222b.....    -0.0819925801
       2b2222a.....    -0.0819925801
       2222a.2b....     0.0796046748
       2222b.2a....     0.0796046748
       22.2a2.b.2..     0.0636220247
       22.2b2.a.2..     0.0636220247
       222.a2.b2...     0.0635309618
       222.b2.a2...     0.0635309618
       22.22ba..2..    -0.0532215200
       22.22ab..2..    -0.0532215200
       222.2ba.2...    -0.0530362916
       222.2ab.2...    -0.0530362916
       2222.2.2....    -0.0506767075

     * ci vector, state   4, <S^2> = -0.0000
       2222b2a.....    -0.4662310244
       2222a2b.....    -0.4662310244
       22222b.a....    -0.4481790655
       22222a.b....    -0.4481790655
       2222ba2.....     0.1082230015
       2222ab2.....     0.1082230015
       2222.b2a....    -0.0923728056
       2222.a2b....    -0.0923728056
       2222b.a2....    -0.0812379168
       2222a.b2....    -0.0812379168
       22222ab.....     0.0643804383
       22222ba.....     0.0643804383
       22.2b2a..2..     0.0599599840
       22.2a2b..2..     0.0599599840
       222.b2a.2...     0.0599074317
       222.a2b.2...     0.0599074317
       22.22b.a.2..     0.0579597973
       22.22a.b.2..     0.0579597973
       222.2b.a2...     0.0579285380
       222.2a.b2...     0.0579285380

    * METHOD: CASSCF                            3554.82

  === SMITH program ===

    * freezing 15 orbitals
    * SS-SR internal contraction is used

    * Approximate memory requirement for SMITH calulation per MPI process:
      o Storage requirement for T-amplitude, lambda, and residual is 5.15 GB
      o Storage requirement for MO integrals is 0.68 GB
       - MO integral evaluation                    3.79

  ++ State-averaged Fock matrix over basis states ++

                         0                   1                   2                   3                   4
     0       -4.9249252026       -0.0005407788       -0.0138576119        0.0098016938       -0.0006225803
     1       -0.0005407788       -4.5474479413       -0.0008418774        0.0010192043        0.0030074234
     2       -0.0138576119       -0.0008418774       -4.5810374741        0.0014894003        0.0024450799
     3        0.0098016938        0.0010192043        0.0014894003       -4.5500578137       -0.0005265990
     4       -0.0006225803        0.0030074234        0.0024450799       -0.0005265990       -4.5448224315


  ++ Extended multi-state CASPT2 (XMS-CASPT2) rotation matrix ++

                         0                   1                   2                   3                   4
     0       -0.9988428730       -0.0410623397       -0.0180328189       -0.0170640601       -0.0032302678
     1       -0.0015775761        0.0321464874        0.5338385081       -0.6511077956        0.5385528762
     2       -0.0402625630        0.9953523051       -0.0704461667        0.0277334908        0.0438281403
     3        0.0262220468       -0.0375165487       -0.7791453207       -0.6248760126        0.0191690092
     4       -0.0013253735       -0.0717410967       -0.3204078206        0.4295675486        0.8412264904


  ++ Reference energies in XMS basis ++

                         0                   1                   2                   3                   4
     0     -591.0934362555       -0.0117631759       -0.0060742885       -0.0057481717       -0.0009132512
     1       -0.0117631759     -590.8085033112        0.0015417622        0.0003815821       -0.0041099832
     2       -0.0060742885        0.0015417622     -590.7879994404        0.0339036789       -0.0294067818
     3       -0.0057481717        0.0003815821        0.0339036789     -590.8012377689        0.0360746890
     4       -0.0009132512       -0.0041099832       -0.0294067818        0.0360746890     -590.7859003504

    * Calculating and saving rdm4f

    * Third and Fock-weighted fourth order RDM ( 1, 1) evaluation
      will be done with 14 passes
       - RDM evaluation (multipassing)           162.69
    * Third and Fock-weighted fourth order RDM ( 2, 1) evaluation
      will be done with 14 passes
       - RDM evaluation (multipassing)           247.66
    * Third and Fock-weighted fourth order RDM ( 3, 1) evaluation
      will be done with 14 passes
       - RDM evaluation (multipassing)           247.59
    * Third and Fock-weighted fourth order RDM ( 4, 1) evaluation
      will be done with 14 passes
       - RDM evaluation (multipassing)           247.49
    * Third and Fock-weighted fourth order RDM ( 5, 1) evaluation
      will be done with 14 passes
       - RDM evaluation (multipassing)           247.47
    * Third and Fock-weighted fourth order RDM ( 1, 2) evaluation
      will be done with 14 passes
       - RDM evaluation (multipassing)           247.61
    * Third and Fock-weighted fourth order RDM ( 2, 2) evaluation
      will be done with 14 passes
       - RDM evaluation (multipassing)           162.70
    * Third and Fock-weighted fourth order RDM ( 3, 2) evaluation
      will be done with 14 passes
       - RDM evaluation (multipassing)           247.49
    * Third and Fock-weighted fourth order RDM ( 4, 2) evaluation
      will be done with 14 passes
       - RDM evaluation (multipassing)           247.86
    * Third and Fock-weighted fourth order RDM ( 5, 2) evaluation
      will be done with 14 passes
       - RDM evaluation (multipassing)           247.66
    * Third and Fock-weighted fourth order RDM ( 1, 3) evaluation
      will be done with 14 passes
       - RDM evaluation (multipassing)           247.50
    * Third and Fock-weighted fourth order RDM ( 2, 3) evaluation
      will be done with 14 passes
       - RDM evaluation (multipassing)           247.45
    * Third and Fock-weighted fourth order RDM ( 3, 3) evaluation
      will be done with 14 passes
       - RDM evaluation (multipassing)           162.65
    * Third and Fock-weighted fourth order RDM ( 4, 3) evaluation
      will be done with 14 passes
       - RDM evaluation (multipassing)           247.46
    * Third and Fock-weighted fourth order RDM ( 5, 3) evaluation
      will be done with 14 passes
       - RDM evaluation (multipassing)           247.66
    * Third and Fock-weighted fourth order RDM ( 1, 4) evaluation
      will be done with 14 passes
       - RDM evaluation (multipassing)           247.53
    * Third and Fock-weighted fourth order RDM ( 2, 4) evaluation
      will be done with 14 passes
       - RDM evaluation (multipassing)           247.55
    * Third and Fock-weighted fourth order RDM ( 3, 4) evaluation
      will be done with 14 passes
       - RDM evaluation (multipassing)           247.59
    * Third and Fock-weighted fourth order RDM ( 4, 4) evaluation
      will be done with 14 passes
       - RDM evaluation (multipassing)           162.66
    * Third and Fock-weighted fourth order RDM ( 5, 4) evaluation
      will be done with 14 passes
       - RDM evaluation (multipassing)           247.50
    * Third and Fock-weighted fourth order RDM ( 1, 5) evaluation
      will be done with 14 passes
       - RDM evaluation (multipassing)           247.50
    * Third and Fock-weighted fourth order RDM ( 2, 5) evaluation
      will be done with 14 passes
       - RDM evaluation (multipassing)           247.49
    * Third and Fock-weighted fourth order RDM ( 3, 5) evaluation
      will be done with 14 passes
       - RDM evaluation (multipassing)           247.46
    * Third and Fock-weighted fourth order RDM ( 4, 5) evaluation
      will be done with 14 passes
       - RDM evaluation (multipassing)           247.44
    * Third and Fock-weighted fourth order RDM ( 5, 5) evaluation
      will be done with 14 passes
       - RDM evaluation (multipassing)           162.63
    - linear dependency detected:    1 /  288    min eigenvalue:     9.8029e-15    max eigenvalue:     9.8029e-15
    - linear dependency detected:    1 /  288    min eigenvalue:    -1.1674e-14    max eigenvalue:    -1.1674e-14
    - linear dependency detected:    1 /  288    min eigenvalue:    -1.8719e-15    max eigenvalue:    -1.8719e-15
    - linear dependency detected:    1 /  288    min eigenvalue:    -5.1175e-16    max eigenvalue:    -5.1175e-16
    - linear dependency detected:    1 /  288    min eigenvalue:     5.4408e-15    max eigenvalue:     5.4408e-15
    - linear dependency detected:   12 / 1728    min eigenvalue:    -4.2732e-14    max eigenvalue:     6.3949e-14
    - linear dependency detected:   12 / 1728    min eigenvalue:    -5.6582e-14    max eigenvalue:     2.4254e-14
    - linear dependency detected:   12 / 1728    min eigenvalue:    -2.0612e-14    max eigenvalue:     3.5043e-14
    - linear dependency detected:   12 / 1728    min eigenvalue:    -2.1493e-14    max eigenvalue:     4.8734e-14
    - linear dependency detected:   12 / 1728    min eigenvalue:    -3.6141e-14    max eigenvalue:     3.0842e-14
    - linear dependency detected:   12 / 1728    min eigenvalue:    -5.4247e-15    max eigenvalue:     9.6810e-15
    - linear dependency detected:   12 / 1728    min eigenvalue:    -7.1705e-15    max eigenvalue:     3.5351e-15
    - linear dependency detected:   12 / 1728    min eigenvalue:    -6.1826e-15    max eigenvalue:     3.9782e-15
    - linear dependency detected:   12 / 1728    min eigenvalue:    -6.2984e-15    max eigenvalue:     6.0557e-15
    - linear dependency detected:   12 / 1728    min eigenvalue:    -2.1080e-15    max eigenvalue:     2.4754e-15
       - RDM + denominator evaluation           5926.56

    * Zeroth order energy : state  0       -4.9257427904
    * Zeroth order energy : state  1       -4.5807253508
    * Zeroth order energy : state  2       -4.5506111666
    * Zeroth order energy : state  3       -4.5484322558
    * Zeroth order energy : state  4       -4.5427792997

    * CASPT2 iteration is performed using redundant basis

      ---- iteration ----

        0    -1.56613151     0.00279815     17.38
        1    -1.57025159     0.00041018     17.63
        2    -1.57034781     0.00005663     17.90
        3    -1.57035029     0.00001144     18.24
        4    -1.57035039     0.00000188     18.47
        5    -1.57035039     0.00000035     18.78

        0    -1.61106577     0.00277060     17.58
        1    -1.61532025     0.00040829     17.67
        2    -1.61542089     0.00005621     17.97
        3    -1.61542347     0.00001140     18.24
        4    -1.61542358     0.00000185     18.54
        5    -1.61542358     0.00000035     18.80

        0    -1.62576267     0.00279468     17.66
        1    -1.63009698     0.00041068     17.71
        2    -1.63019942     0.00005679     17.90
        3    -1.63020204     0.00001141     18.28
        4    -1.63020215     0.00000185     18.54
        5    -1.63020215     0.00000035     18.86

        0    -1.61929369     0.00279348     17.65
        1    -1.62359769     0.00041150     17.75
        2    -1.62369924     0.00005682     18.06
        3    -1.62370184     0.00001145     18.35
        4    -1.62370194     0.00000186     18.64
        5    -1.62370195     0.00000035     18.93

        0    -1.62047202     0.00280940     17.73
        1    -1.62476607     0.00041338     17.67
        2    -1.62486766     0.00005714     18.00
        3    -1.62487028     0.00001152     18.25
        4    -1.62487038     0.00000188     18.57
        5    -1.62487039     0.00000035     18.89

      -------------------

       - CASPT2 energy evaluation                550.77

    * CASPT2 energy : state  0     -592.8942020259
        w/o shift correction       -592.6637866475
        reference weight              0.6845419946

    * CASPT2 energy : state  1     -592.6703627824
        w/o shift correction       -592.4239268896
        reference weight              0.6698498891

    * CASPT2 energy : state  2     -592.6713876586
        w/o shift correction       -592.4182015901
        reference weight              0.6638465857

    * CASPT2 energy : state  3     -592.6760034354
        w/o shift correction       -592.4249397148
        reference weight              0.6657224763

    * CASPT2 energy : state  4     -592.6625463584
        w/o shift correction       -592.4107707361
        reference weight              0.6650920635


    * MS-CASPT2 Heff
           -592.8942020259       -0.0085667626       -0.0029389275       -0.0028676645       -0.0001264502
             -0.0085667626     -592.6703627824        0.0052626382        0.0046923826       -0.0033087717
             -0.0029389275        0.0052626382     -592.6713876586        0.0240154045       -0.0213023374
             -0.0028676645        0.0046923826        0.0240154045     -592.6760034354        0.0269401370
             -0.0001264502       -0.0033087717       -0.0213023374        0.0269401370     -592.6625463584


    * MS-CASPT2 rotation matrix
             -0.9991663523       -0.0009903786        0.0310602204       -0.0263832080       -0.0021928458
             -0.0376945909        0.0374533967       -0.9457482719        0.3167895331       -0.0487950685
             -0.0111666844        0.5568845284        0.2854111523        0.7544379518       -0.1977846765
             -0.0109694350       -0.6450505404        0.1354538093        0.5571319287        0.5050205455
             -0.0008335770        0.5219058197       -0.0691968822       -0.1391966556        0.8387190847


    * XMS-CASPT2 rotation matrix
              0.9999492606       -0.0012696038        0.0005757220       -0.0093173733       -0.0035664249
              0.0010966655        0.9995632790       -0.0035492321       -0.0247443784        0.0157215540
              0.0031554956        0.0030734778       -0.9619855719        0.2725826686        0.0162186583
             -0.0092469880       -0.0222440393       -0.2720493621       -0.9512001116       -0.1436216839
              0.0021930726       -0.0191675716       -0.0236638030       -0.1421897981        0.9893684250

    * MS-CASPT2 energy : state  0     -592.8945896498
    * MS-CASPT2 energy : state  1     -592.7188103250
    * MS-CASPT2 energy : state  2     -592.6725837623
    * MS-CASPT2 energy : state  3     -592.6474100077
    * MS-CASPT2 energy : state  4     -592.6411085159


    * METHOD: SMITH                             6563.67


    * METHOD: SAVE_REF                             0.07


  
  ===============================================================
