# Supplementary material for: Simulating the Energy Capture Process in Push–Pull Norbornadiene-Quadricyclane Photoswitches
Source: J Phys Chem Lett. 2025 Apr 23;16(17):4315–25. doi: 10.1021/acs.jpclett.5c00634 (PMC12051204; doi:10.1021/acs.jpclett.5c00634)
Supplement: Supplementary file 4 — jz5c00634_si_004.zip [file jz5c00634_si_004.zip › PES_scans/XMS-CASPT2/Compound_I/1_PES_scan/input_11]

{ "bagel" : [
{
  "title"    : "molecule",
  "basis"    : "/home/mkochman/bagel_basis_sets/cc-pvdz.json" ,
  "df_basis" : "/home/mkochman/bagel_basis_sets/cc-pvtz-jkfit.json" ,
  "angstrom" : "true" ,
  "charge" : 0 ,
"geometry" : [
{ "atom" : "c", "xyz" : [ -0.00986075, 0.95252894, 1.09338642 ]},
{ "atom" : "c", "xyz" : [ 0.03236641, 2.36869118, 0.61986556 ]},
{ "atom" : "c", "xyz" : [ -1.25301641, 0.79398574, 1.89672875 ]},
{ "atom" : "c", "xyz" : [ -1.81920202, 0.63439667, 0.49759270 ]},
{ "atom" : "c", "xyz" : [ -1.73108866, 1.96719894, -0.03791388 ]},
{ "atom" : "c", "xyz" : [ -1.33573649, 2.90497869, 1.03024124 ]},
{ "atom" : "c", "xyz" : [ -1.66556787, 2.20126063, 2.34365736 ]},
{ "atom" : "c", "xyz" : [ 0.96722645, 3.05870627, -0.14864330 ]},
{ "atom" : "n", "xyz" : [ 1.73176878, 3.65937165, -0.78107433 ]},
{ "atom" : "c", "xyz" : [ 0.99204000, -0.07735692, 0.90563591 ]},
{ "atom" : "c", "xyz" : [ 2.19586453, 0.19712116, 0.22807546 ]},
{ "atom" : "c", "xyz" : [ 0.80530633, -1.37847646, 1.42337731 ]},
{ "atom" : "c", "xyz" : [ 1.77553381, -2.35365946, 1.26920216 ]},
{ "atom" : "c", "xyz" : [ 2.96421459, -2.06109813, 0.59766132 ]},
{ "atom" : "c", "xyz" : [ 3.16845877, -0.78471394, 0.08156452 ]},
{ "atom" : "h", "xyz" : [ -1.33616929, -0.03009651, 2.59559834 ]},
{ "atom" : "h", "xyz" : [ -1.89093969, -0.28490597, -0.06213013 ]},
{ "atom" : "h", "xyz" : [ -1.90565933, 2.26315873, -1.06410408 ]},
{ "atom" : "h", "xyz" : [ -1.51050863, 3.96790878, 0.90419196 ]},
{ "atom" : "h", "xyz" : [ -2.72744482, 2.24624506, 2.59936606 ]},
{ "atom" : "h", "xyz" : [ -1.06437611, 2.57866133, 3.17406446 ]},
{ "atom" : "h", "xyz" : [ 2.37524007, 1.17977038, -0.18300654 ]},
{ "atom" : "h", "xyz" : [ -0.10759554, -1.62888379, 1.94764712 ]},
{ "atom" : "h", "xyz" : [ 1.61001827, -3.34570100, 1.67511062 ]},
{ "atom" : "h", "xyz" : [ 3.72427250, -2.82586636, 0.47966584 ]},
{ "atom" : "h", "xyz" : [ 4.08886691, -0.54857676, -0.44077479 ]}
]
},

 {
  "title"         : "load_ref" ,
  "file"          : "/home/mkochman/systems/new_XMS_CASPT2_calculations/compound_1/4_xms_caspt2_scan/wfu" ,
  "continue_geom" : false
 },

 {
  "title"   : "casscf",
  "maxiter" : 2000 ,
  "charge"  : 0 ,
  "nspin"   : 0 ,
  "nclosed" : 45 ,
  "nact"    : 12 ,
  "nstate"  : 5
 },

 {
   "title"  : "smith" ,
   "method" : "caspt2" ,
   "ms"     : true ,
   "xms"    : true ,
   "sssr"   : true ,
   "shift"  : 0.5 ,
   "frozen" : true
 },

 {
  "title" : "save_ref",
  "file"  : "/home/mkochman/systems/new_XMS_CASPT2_calculations/compound_1/4_xms_caspt2_scan/wfu"
 }

]}
