# Supplementary material for: Simulating the Energy Capture Process in Push–Pull Norbornadiene-Quadricyclane Photoswitches
Source: J Phys Chem Lett. 2025 Apr 23;16(17):4315–25. doi: 10.1021/acs.jpclett.5c00634 (PMC12051204; doi:10.1021/acs.jpclett.5c00634)
Supplement: Supplementary file 4 — jz5c00634_si_004.zip [file jz5c00634_si_004.zip › PES_scans/XMS-CASPT2/Compound_I/1_PES_scan/logfile_10]

    dorgali10                       

  * using 15 threads per process

  ===============================================================
    BAGEL - Freshly leavened quantum chemistry                   
  ===============================================================

  *** Geometry ***

  { "atom" : "C", "xyz" : [      0.007681,      1.822759,      2.129847 ] },
  { "atom" : "C", "xyz" : [      0.107621,      4.502413,      1.292884 ] },
  { "atom" : "C", "xyz" : [     -2.385308,      1.470476,      3.553832 ] },
  { "atom" : "C", "xyz" : [     -3.456201,      1.202260,      0.904102 ] },
  { "atom" : "C", "xyz" : [     -3.252192,      3.710487,     -0.070157 ] },
  { "atom" : "C", "xyz" : [     -2.526349,      5.465744,      1.964030 ] },
  { "atom" : "C", "xyz" : [     -3.204601,      4.104653,      4.417853 ] },
  { "atom" : "C", "xyz" : [      1.874310,      5.822607,     -0.131816 ] },
  { "atom" : "N", "xyz" : [      3.320357,      6.979600,     -1.308284 ] },
  { "atom" : "C", "xyz" : [      1.880022,     -0.125665,      1.733555 ] },
  { "atom" : "C", "xyz" : [      4.075842,      0.349585,      0.300139 ] },
  { "atom" : "C", "xyz" : [      1.598573,     -2.550421,      2.820676 ] },
  { "atom" : "C", "xyz" : [      3.416806,     -4.397705,      2.484926 ] },
  { "atom" : "C", "xyz" : [      5.582617,     -3.885891,      1.064489 ] },
  { "atom" : "C", "xyz" : [      5.900447,     -1.510244,     -0.016677 ] },
  { "atom" : "H", "xyz" : [     -2.565355,     -0.098020,      4.857996 ] },
  { "atom" : "H", "xyz" : [     -3.477790,     -0.512555,     -0.196148 ] },
  { "atom" : "H", "xyz" : [     -3.484865,      4.277908,     -2.021076 ] },
  { "atom" : "H", "xyz" : [     -2.870357,      7.474051,      1.742187 ] },
  { "atom" : "H", "xyz" : [     -5.222663,      4.166847,      4.852950 ] },
  { "atom" : "H", "xyz" : [     -2.108982,      4.805250,      6.020636 ] },
  { "atom" : "H", "xyz" : [      4.362048,      2.176633,     -0.561767 ] },
  { "atom" : "H", "xyz" : [     -0.059200,     -2.992391,      3.932349 ] },
  { "atom" : "H", "xyz" : [      3.159114,     -6.243827,      3.336621 ] },
  { "atom" : "H", "xyz" : [      7.009105,     -5.335357,      0.809062 ] },
  { "atom" : "H", "xyz" : [      7.576999,     -1.096202,     -1.119391 ] },

  Number of auxiliary basis functions:     1515

  Since a DF basis is specified, we compute 2- and 3-index integrals:
    o Being stored without compression. Storage requirement is 0.851 GB
       - 3-index ints prep                         0.04
       - 3-index ints                              0.27
       - 2-index ints                              0.02
       - computing inverse                         3.46
        elapsed time:        3.80 sec.


  Number of basis functions:      265
  Number of electrons      :      102


    * METHOD: MOLECULE                             3.82

       - 3-index ints prep                         0.03
       - 3-index ints                              0.32
       - 2-index ints                              0.01
       - computing inverse                         2.43

  Using the coefficient projected to the input geometry 


    * METHOD: LOAD_REF                             2.94

  ---------------------------
      CASSCF calculation     
  ---------------------------

    * nstate   :      5
    * nclosed  :     45
    * nact     :     12
    * nvirt    :    208
  === CASSCF iteration (/home/mkochman/bagel_basis_sets/cc-pvdz.json) ===

    * Using the second-order algorithm

      0  0      -590.97762324     1.20e-02    108.59
      0  1      -590.92705082     0.00e+00    108.59
      0  2      -590.84602241     0.00e+00    108.59
      0  3      -590.82552166     0.00e+00    108.59
      0  4      -590.80877298     0.00e+00    108.59

         res : 8.57e-02   lamb: 1.00e+00   eps : -1.20e-01   step: 1.43e-01    0.29
         res : 2.71e-02   lamb: 1.00e+00   eps : -1.21e-01   step: 1.47e-01    0.29
         res : 7.31e-03   lamb: 1.00e+00   eps : -1.21e-01   step: 1.49e-01    0.29
         res : 2.50e-03   lamb: 1.00e+00   eps : -1.21e-01   step: 1.50e-01    0.29
         res : 6.39e-04   lamb: 1.00e+00   eps : -1.21e-01   step: 1.50e-01    0.29
         res : 1.89e-04   lamb: 1.00e+00   eps : -1.21e-01   step: 1.50e-01    0.29
         res : 5.53e-05   lamb: 1.00e+00   eps : -1.21e-01   step: 1.50e-01    0.30
         res : 1.67e-05   lamb: 1.00e+00   eps : -1.21e-01   step: 1.50e-01    0.29
         res : 5.97e-06   lamb: 1.00e+00   eps : -1.21e-01   step: 1.50e-01    0.29

      1  0      -591.03990107     1.92e-04    107.48
      1  1      -590.99022059     0.00e+00    107.48
      1  2      -590.90726185     0.00e+00    107.48
      1  3      -590.88712226     0.00e+00    107.48
      1  4      -590.87051377     0.00e+00    107.48

         res : 8.47e-03   lamb: 1.00e+00   eps : -3.15e-04   step: 2.87e-02    0.29
         res : 3.47e-03   lamb: 1.00e+00   eps : -3.37e-04   step: 3.28e-02    0.30
         res : 9.96e-04   lamb: 1.00e+00   eps : -3.41e-04   step: 3.45e-02    0.29
         res : 4.61e-04   lamb: 1.00e+00   eps : -3.42e-04   step: 3.49e-02    0.29
         res : 1.95e-04   lamb: 1.00e+00   eps : -3.42e-04   step: 3.50e-02    0.30
         res : 1.00e-04   lamb: 1.00e+00   eps : -3.42e-04   step: 3.50e-02    0.29
         res : 5.01e-05   lamb: 1.00e+00   eps : -3.42e-04   step: 3.50e-02    0.29
         res : 3.64e-05   lamb: 1.00e+00   eps : -3.42e-04   step: 3.50e-02    0.29
         res : 2.11e-05   lamb: 1.00e+00   eps : -3.42e-04   step: 3.50e-02    0.29
         res : 8.20e-06   lamb: 1.00e+00   eps : -3.42e-04   step: 3.50e-02    0.29
         res : 4.14e-06   lamb: 1.00e+00   eps : -3.42e-04   step: 3.50e-02    0.29
         res : 2.84e-06   lamb: 1.00e+00   eps : -3.42e-04   step: 3.50e-02    0.30

      2  0      -591.04000187     2.36e-05    109.96
      2  1      -590.99048015     0.00e+00    109.96
      2  2      -590.90734901     0.00e+00    109.96
      2  3      -590.88719540     0.00e+00    109.96
      2  4      -590.87087052     0.00e+00    109.96

         res : 8.01e-04   lamb: 1.00e+00   eps : -1.82e-06   step: 1.45e-03    0.29
         res : 2.42e-04   lamb: 1.00e+00   eps : -2.08e-06   step: 2.22e-03    0.29
         res : 1.13e-04   lamb: 1.00e+00   eps : -2.11e-06   step: 2.37e-03    0.29
         res : 3.59e-05   lamb: 1.00e+00   eps : -2.11e-06   step: 2.42e-03    0.29
         res : 1.51e-05   lamb: 1.00e+00   eps : -2.11e-06   step: 2.43e-03    0.29
         res : 1.03e-05   lamb: 1.00e+00   eps : -2.11e-06   step: 2.43e-03    0.29
         res : 6.66e-06   lamb: 1.00e+00   eps : -2.11e-06   step: 2.43e-03    0.29
         res : 2.16e-06   lamb: 1.00e+00   eps : -2.11e-06   step: 2.43e-03    0.29
         res : 9.34e-07   lamb: 1.00e+00   eps : -2.11e-06   step: 2.43e-03    0.30
         res : 6.26e-07   lamb: 1.00e+00   eps : -2.11e-06   step: 2.43e-03    0.29
         res : 4.58e-07   lamb: 1.00e+00   eps : -2.11e-06   step: 2.43e-03    0.29
         res : 2.14e-07   lamb: 1.00e+00   eps : -2.11e-06   step: 2.43e-03    0.29

      3  0      -591.03998948     7.78e-06    107.98
      3  1      -590.99048872     0.00e+00    107.98
      3  2      -590.90730006     0.00e+00    107.98
      3  3      -590.88717990     0.00e+00    107.98
      3  4      -590.87094575     0.00e+00    107.98

         res : 2.61e-04   lamb: 1.00e+00   eps : -2.03e-07   step: 5.17e-04    0.29
         res : 9.00e-05   lamb: 1.00e+00   eps : -2.34e-07   step: 8.17e-04    0.30
         res : 3.99e-05   lamb: 1.00e+00   eps : -2.38e-07   step: 8.70e-04    0.29
         res : 1.14e-05   lamb: 1.00e+00   eps : -2.38e-07   step: 8.82e-04    0.29
         res : 3.39e-06   lamb: 1.00e+00   eps : -2.38e-07   step: 8.85e-04    0.29
         res : 1.30e-06   lamb: 1.00e+00   eps : -2.38e-07   step: 8.85e-04    0.29
         res : 8.88e-07   lamb: 1.00e+00   eps : -2.38e-07   step: 8.85e-04    0.29
         res : 6.66e-07   lamb: 1.00e+00   eps : -2.38e-07   step: 8.85e-04    0.29
         res : 3.24e-07   lamb: 1.00e+00   eps : -2.38e-07   step: 8.85e-04    0.30
         res : 1.43e-07   lamb: 1.00e+00   eps : -2.38e-07   step: 8.85e-04    0.29
         res : 9.43e-08   lamb: 1.00e+00   eps : -2.38e-07   step: 8.85e-04    0.29
         res : 4.53e-08   lamb: 1.00e+00   eps : -2.38e-07   step: 8.85e-04    0.30

      4  0      -591.03998616     2.78e-06    108.37
      4  1      -590.99049199     0.00e+00    108.37
      4  2      -590.90727947     0.00e+00    108.37
      4  3      -590.88716909     0.00e+00    108.37
      4  4      -590.87097802     0.00e+00    108.37

         res : 1.02e-04   lamb: 1.00e+00   eps : -2.83e-08   step: 2.09e-04    0.30
         res : 3.66e-05   lamb: 1.00e+00   eps : -3.32e-08   step: 3.32e-04    0.29
         res : 1.62e-05   lamb: 1.00e+00   eps : -3.38e-08   step: 3.53e-04    0.29
         res : 5.19e-06   lamb: 1.00e+00   eps : -3.39e-08   step: 3.58e-04    0.30
         res : 2.90e-06   lamb: 1.00e+00   eps : -3.39e-08   step: 3.59e-04    0.29
         res : 2.17e-06   lamb: 1.00e+00   eps : -3.39e-08   step: 3.59e-04    0.29
         res : 9.43e-07   lamb: 1.00e+00   eps : -3.39e-08   step: 3.59e-04    0.29
         res : 2.45e-07   lamb: 1.00e+00   eps : -3.39e-08   step: 3.59e-04    0.29
         res : 1.04e-07   lamb: 1.00e+00   eps : -3.39e-08   step: 3.59e-04    0.29
         res : 7.37e-08   lamb: 1.00e+00   eps : -3.39e-08   step: 3.59e-04    0.29
         res : 6.18e-08   lamb: 1.00e+00   eps : -3.39e-08   step: 3.59e-04    0.29
         res : 2.53e-08   lamb: 1.00e+00   eps : -3.39e-08   step: 3.59e-04    0.29

      5  0      -591.03998494     1.04e-06    109.34
      5  1      -590.99049379     0.00e+00    109.34
      5  2      -590.90727085     0.00e+00    109.34
      5  3      -590.88716370     0.00e+00    109.34
      5  4      -590.87099157     0.00e+00    109.34

         res : 4.20e-05   lamb: 1.00e+00   eps : -4.35e-09   step: 8.77e-05    0.29
         res : 1.57e-05   lamb: 1.00e+00   eps : -5.19e-09   step: 1.40e-04    0.29
         res : 7.67e-06   lamb: 1.00e+00   eps : -5.31e-09   step: 1.50e-04    0.30
         res : 3.56e-06   lamb: 1.00e+00   eps : -5.34e-09   step: 1.53e-04    0.29
         res : 2.68e-06   lamb: 1.00e+00   eps : -5.35e-09   step: 1.54e-04    0.29
         res : 1.20e-06   lamb: 1.00e+00   eps : -5.35e-09   step: 1.54e-04    0.29
         res : 3.89e-07   lamb: 1.00e+00   eps : -5.35e-09   step: 1.55e-04    0.29
         res : 9.34e-08   lamb: 1.00e+00   eps : -5.35e-09   step: 1.55e-04    0.29
         res : 4.04e-08   lamb: 1.00e+00   eps : -5.35e-09   step: 1.55e-04    0.29
         res : 2.91e-08   lamb: 1.00e+00   eps : -5.35e-09   step: 1.55e-04    0.29
         res : 2.42e-08   lamb: 1.00e+00   eps : -5.35e-09   step: 1.55e-04    0.29
         res : 9.90e-09   lamb: 1.00e+00   eps : -5.35e-09   step: 1.55e-04    0.29

      6  0      -591.03998444     4.04e-07    108.38
      6  1      -590.99049469     0.00e+00    108.38
      6  2      -590.90726713     0.00e+00    108.38
      6  3      -590.88716129     0.00e+00    108.38
      6  4      -590.87099731     0.00e+00    108.38

         res : 1.83e-05   lamb: 1.00e+00   eps : -7.29e-10   step: 3.82e-05    0.29
         res : 7.37e-06   lamb: 1.00e+00   eps : -8.93e-10   step: 6.22e-05    0.29
         res : 4.24e-06   lamb: 1.00e+00   eps : -9.25e-10   step: 6.84e-05    0.29
         res : 2.58e-06   lamb: 1.00e+00   eps : -9.35e-10   step: 7.09e-05    0.29
         res : 1.49e-06   lamb: 1.00e+00   eps : -9.39e-10   step: 7.25e-05    0.29
         res : 5.15e-07   lamb: 1.00e+00   eps : -9.40e-10   step: 7.29e-05    0.29
         res : 1.56e-07   lamb: 1.00e+00   eps : -9.40e-10   step: 7.30e-05    0.29
         res : 3.68e-08   lamb: 1.00e+00   eps : -9.40e-10   step: 7.30e-05    0.29
         res : 1.58e-08   lamb: 1.00e+00   eps : -9.40e-10   step: 7.30e-05    0.29
         res : 1.11e-08   lamb: 1.00e+00   eps : -9.40e-10   step: 7.30e-05    0.29
         res : 9.42e-09   lamb: 1.00e+00   eps : -9.40e-10   step: 7.30e-05    0.29
         res : 3.90e-09   lamb: 1.00e+00   eps : -9.40e-10   step: 7.30e-05    0.29

      7  0      -591.03998423     1.62e-07    108.38
      7  1      -590.99049511     0.00e+00    108.38
      7  2      -590.90726548     0.00e+00    108.38
      7  3      -590.88716026     0.00e+00    108.38
      7  4      -590.87099980     0.00e+00    108.38

         res : 8.59e-06   lamb: 1.00e+00   eps : -1.36e-10   step: 1.77e-05    0.29
         res : 3.86e-06   lamb: 1.00e+00   eps : -1.75e-10   step: 3.02e-05    0.29
         res : 2.51e-06   lamb: 1.00e+00   eps : -1.85e-10   step: 3.47e-05    0.29
         res : 1.57e-06   lamb: 1.00e+00   eps : -1.89e-10   step: 3.68e-05    0.29
         res : 6.91e-07   lamb: 1.00e+00   eps : -1.90e-10   step: 3.80e-05    0.29
         res : 2.15e-07   lamb: 1.00e+00   eps : -1.90e-10   step: 3.82e-05    0.29
         res : 6.39e-08   lamb: 1.00e+00   eps : -1.90e-10   step: 3.82e-05    0.29
         res : 1.51e-08   lamb: 1.00e+00   eps : -1.90e-10   step: 3.82e-05    0.29
         res : 6.40e-09   lamb: 1.00e+00   eps : -1.90e-10   step: 3.82e-05    0.29
         res : 4.33e-09   lamb: 1.00e+00   eps : -1.90e-10   step: 3.82e-05    0.29

      8  0      -591.03998415     6.76e-08    107.79
      8  1      -590.99049531     0.00e+00    107.79
      8  2      -590.90726470     0.00e+00    107.79
      8  3      -590.88715981     0.00e+00    107.79
      8  4      -590.87100090     0.00e+00    107.79

         res : 4.41e-06   lamb: 1.00e+00   eps : -2.97e-11   step: 9.08e-06    0.30
         res : 2.22e-06   lamb: 1.00e+00   eps : -4.06e-11   step: 1.64e-05    0.29
         res : 1.43e-06   lamb: 1.00e+00   eps : -4.43e-11   step: 1.96e-05    0.29
         res : 8.37e-07   lamb: 1.00e+00   eps : -4.53e-11   step: 2.10e-05    0.29
         res : 3.10e-07   lamb: 1.00e+00   eps : -4.56e-11   step: 2.15e-05    0.29
         res : 9.17e-08   lamb: 1.00e+00   eps : -4.57e-11   step: 2.16e-05    0.29
         res : 2.71e-08   lamb: 1.00e+00   eps : -4.57e-11   step: 2.16e-05    0.29
         res : 6.48e-09   lamb: 1.00e+00   eps : -4.57e-11   step: 2.16e-05    0.29
         res : 2.77e-09   lamb: 1.00e+00   eps : -4.57e-11   step: 2.16e-05    0.29

      9  0      -591.03998411     2.97e-08    109.24
      9  1      -590.99049540     0.00e+00    109.24
      9  2      -590.90726433     0.00e+00    109.24
      9  3      -590.88715962     0.00e+00    109.24
      9  4      -590.87100142     0.00e+00    109.24

         res : 2.44e-06   lamb: 1.00e+00   eps : -7.73e-12   step: 5.16e-06    0.29
         res : 1.34e-06   lamb: 1.00e+00   eps : -1.12e-11   step: 9.63e-06    0.29
         res : 7.70e-07   lamb: 1.00e+00   eps : -1.25e-11   step: 1.18e-05    0.29
         res : 4.28e-07   lamb: 1.00e+00   eps : -1.28e-11   step: 1.24e-05    0.29
         res : 1.43e-07   lamb: 1.00e+00   eps : -1.29e-11   step: 1.27e-05    0.29
         res : 4.10e-08   lamb: 1.00e+00   eps : -1.29e-11   step: 1.27e-05    0.29
         res : 1.21e-08   lamb: 1.00e+00   eps : -1.29e-11   step: 1.27e-05    0.29
         res : 2.92e-09   lamb: 1.00e+00   eps : -1.29e-11   step: 1.27e-05    0.29

     10  0      -591.03998410     1.39e-08    105.50
     10  1      -590.99049544     0.00e+00    105.50
     10  2      -590.90726413     0.00e+00    105.50
     10  3      -590.88715954     0.00e+00    105.50
     10  4      -590.87100166     0.00e+00    105.50

         res : 1.40e-06   lamb: 1.00e+00   eps : -2.35e-12   step: 3.14e-06    0.29
         res : 8.18e-07   lamb: 1.00e+00   eps : -3.52e-12   step: 5.88e-06    0.30
         res : 4.03e-07   lamb: 1.00e+00   eps : -3.94e-12   step: 7.16e-06    0.29
         res : 2.21e-07   lamb: 1.00e+00   eps : -4.02e-12   step: 7.48e-06    0.29
         res : 6.95e-08   lamb: 1.00e+00   eps : -4.04e-12   step: 7.59e-06    0.29
         res : 1.95e-08   lamb: 1.00e+00   eps : -4.04e-12   step: 7.61e-06    0.29
         res : 5.81e-09   lamb: 1.00e+00   eps : -4.04e-12   step: 7.61e-06    0.29
         res : 1.38e-09   lamb: 1.00e+00   eps : -4.04e-12   step: 7.61e-06    0.29

     11  0      -591.03998410     7.00e-09    106.74
     11  1      -590.99049546     0.00e+00    106.74
     11  2      -590.90726403     0.00e+00    106.74
     11  3      -590.88715950     0.00e+00    106.74
     11  4      -590.87100179     0.00e+00    106.74

    * Second-order optimization converged. *   

    * Integral transformation done. Elapsed time: 0.67

     guess   0:   closed 11111.......         open .....11.....        
     guess   1:   closed 111111......         open ............        
     guess   2:   closed 11111.1.....         open ............        
     guess   3:   closed 11111.......         open .....1.1....        
     guess   4:   closed 1111..1.....         open ....11......        

  === FCI iteration ===

      0  0      -590.84608578     4.56e-04      2.63
      0  1      -590.81134370     4.32e-04      0.00
      0  2      -590.72175121     4.40e-04      0.00
      0  3      -590.69044336     4.36e-04      0.00
      0  4      -590.59651807     4.40e-04      0.00

      1  0      -591.00295368     2.30e-04      2.64
      1  1      -590.94548257     2.19e-04      0.00
      1  2      -590.86327607     2.19e-04      0.00
      1  3      -590.83509224     2.36e-04      0.00
      1  4      -590.73642099     2.40e-04      0.00

      2  0      -591.03286379     1.10e-04      2.65
      2  1      -590.97563010     1.26e-04      0.00
      2  2      -590.89435562     1.22e-04      0.00
      2  3      -590.87061759     1.30e-04      0.00
      2  4      -590.77191608     1.27e-04      0.00

      3  0      -591.03883344     4.71e-05      2.66
      3  1      -590.98633233     7.52e-05      0.00
      3  2      -590.90380953     6.51e-05      0.00
      3  3      -590.88173488     7.21e-05      0.00
      3  4      -590.78196090     6.59e-05      0.00

      4  0      -591.03979628     1.93e-05      2.67
      4  1      -590.98955264     3.99e-05      0.00
      4  2      -590.90625115     3.46e-05      0.00
      4  3      -590.88496249     4.19e-05      0.00
      4  4      -590.78509395     4.82e-05      0.00

      5  0      -591.03995164     7.49e-06      2.67
      5  1      -590.99032239     1.73e-05      0.00
      5  2      -590.90688652     1.71e-05      0.00
      5  3      -590.88606767     2.38e-05      0.00
      5  4      -590.78828964     6.49e-05      0.00

      6  0      -591.03997703     3.13e-06      2.68
      6  1      -590.99046014     7.29e-06      0.00
      6  2      -590.90707041     1.04e-05      0.00
      6  3      -590.88646280     1.56e-05      0.00
      6  4      -590.79899933     1.35e-04      0.00

      7  0      -591.03998220     1.58e-06      2.69
      7  1      -590.99048645     3.41e-06      0.00
      7  2      -590.90716245     8.52e-06      0.00
      7  3      -590.88667662     1.30e-05      0.00
      7  4      -590.82411034     1.54e-04      0.00

      8  0      -591.03998360     8.32e-07      2.70
      8  1      -590.99049302     1.79e-06      0.00
      8  2      -590.90722241     6.29e-06      0.00
      8  3      -590.88685139     1.23e-05      0.00
      8  4      -590.84820371     1.33e-04      0.00

      9  0      -591.03998398     4.26e-07      2.70
      9  1      -590.99049482     9.49e-07      0.00
      9  2      -590.90724933     3.90e-06      0.00
      9  3      -590.88699763     1.08e-05      0.00
      9  4      -590.86187922     9.07e-05      0.00

     10  0      -591.03998408     1.96e-07      2.71
     10  1      -590.99049531     4.88e-07      0.00
     10  2      -590.90725928     2.29e-06      0.00
     10  3      -590.88709559     7.96e-06      0.00
     10  4      -590.86784681     5.72e-05      0.00

     11  0      -591.03998409     8.16e-08      2.85
     11  1      -590.99049543     2.35e-07      0.00
     11  2      -590.90726252     1.27e-06      0.00
     11  3      -590.88713838     4.69e-06      0.00
     11  4      -590.86997109     3.24e-05      0.00

     12  0      -591.03998410     3.37e-08      2.86
     12  1      -590.99049545     1.08e-07      0.00
     12  2      -590.90726353     7.26e-07      0.00
     12  3      -590.88715249     2.65e-06      0.00
     12  4      -590.87064858     1.85e-05      0.00

     13  0      -591.03998410     1.51e-08      2.87
     13  1      -590.99049546     4.84e-08      0.00
     13  2      -590.90726387     4.37e-07      0.00
     13  3      -590.88715705     1.60e-06      0.00
     13  4      -590.87087423     1.14e-05      0.00

     14  0      -591.03998410     6.59e-09      2.87
     14  1      -590.99049546     2.21e-08      0.00
     14  2      -590.90726398     2.50e-07      0.00
     14  3      -590.88715868     9.49e-07      0.00
     14  4      -590.87095864     6.84e-06      0.00

     15  0      -591.03998410     2.83e-09      2.88
     15  1      -590.99049546     1.08e-08      0.00
     15  2      -590.90726402     1.30e-07      0.00
     15  3      -590.88715925     5.47e-07      0.00
     15  4      -590.87098840     3.95e-06      0.00

     16  0      -591.03998410     1.20e-09      3.22
     16  1      -590.99049546     5.51e-09      0.00
     16  2      -590.90726403     6.55e-08      0.00
     16  3      -590.88715943     2.97e-07      0.00
     16  4      -590.87099795     2.18e-06      0.00

     17  0      -591.03998410     5.07e-10      3.22
     17  1      -590.99049546     2.75e-09      0.00
     17  2      -590.90726403     3.49e-08      0.00
     17  3      -590.88715948     1.54e-07      0.00
     17  4      -590.87100070     1.17e-06      0.00

     18  0      -591.03998410     2.34e-10      3.23
     18  1      -590.99049546     1.36e-09      0.00
     18  2      -590.90726403     1.90e-08      0.00
     18  3      -590.88715949     7.96e-08      0.00
     18  4      -590.87100149     6.25e-07      0.00

     19  0      -591.03998410     1.04e-10      4.56
     19  1      -590.99049546     6.31e-10      0.00
     19  2      -590.90726403     9.42e-09      0.00
     19  3      -590.88715950     4.05e-08      0.00
     19  4      -590.87100171     3.25e-07      0.00
    ** throwing out 5 trial vectors **

     20  0 *    -591.03998410     4.43e-11      4.77
     20  1      -590.99049546     2.68e-10      0.00
     20  2      -590.90726403     4.49e-09      0.00
     20  3      -590.88715950     2.02e-08      0.00
     20  4      -590.87100177     1.65e-07      0.00
    ** throwing out 4 trial vectors **

     21  0 *    -591.03998410     3.71e-11      4.48
     21  1      -590.99049546     1.13e-10      0.00
     21  2      -590.90726403     2.19e-09      0.00
     21  3      -590.88715950     1.01e-08      0.00
     21  4      -590.87100178     8.47e-08      0.00
    ** throwing out 4 trial vectors **

     22  0 *    -591.03998410     3.51e-11      4.28
     22  1 *    -590.99049546     4.86e-11      0.00
     22  2      -590.90726403     1.05e-09      0.00
     22  3      -590.88715950     4.88e-09      0.00
     22  4      -590.87100178     4.18e-08      0.00
    ** throwing out 3 trial vectors **

     23  0 *    -591.03998410     3.49e-11      3.88
     23  1 *    -590.99049546     4.05e-11      0.00
     23  2      -590.90726403     5.23e-10      0.00
     23  3      -590.88715950     2.38e-09      0.00
     23  4      -590.87100179     2.13e-08      0.00
    ** throwing out 3 trial vectors **

     24  0 *    -591.03998410     3.49e-11      3.89
     24  1 *    -590.99049546     3.87e-11      0.00
     24  2      -590.90726403     2.54e-10      0.00
     24  3      -590.88715950     1.18e-09      0.00
     24  4      -590.87100179     1.10e-08      0.00
    ** throwing out 3 trial vectors **

     25  0 *    -591.03998410     3.47e-11      3.88
     25  1 *    -590.99049546     3.84e-11      0.00
     25  2      -590.90726403     1.25e-10      0.00
     25  3      -590.88715950     6.09e-10      0.00
     25  4      -590.87100179     5.91e-09      0.00
    ** throwing out 3 trial vectors **

     26  0 *    -591.03998410     3.43e-11      3.13
     26  1 *    -590.99049546     3.82e-11      0.00
     26  2 *    -590.90726403     6.44e-11      0.00
     26  3      -590.88715950     3.37e-10      0.00
     26  4      -590.87100179     3.33e-09      0.00
    ** throwing out 2 trial vectors **

     27  0 *    -591.03998410     3.42e-11      2.74
     27  1 *    -590.99049546     3.82e-11      0.00
     27  2 *    -590.90726403     5.36e-11      0.00
     27  3      -590.88715950     1.86e-10      0.00
     27  4      -590.87100179     1.85e-09      0.00
    ** throwing out 2 trial vectors **

     28  0 *    -591.03998410     3.43e-11      1.99
     28  1 *    -590.99049546     3.80e-11      0.00
     28  2 *    -590.90726403     5.04e-11      0.00
     28  3 *    -590.88715950     9.82e-11      0.00
     28  4      -590.87100179     1.01e-09      0.00
    ** throwing out 1 trial vectors **

     29  0 *    -591.03998410     3.42e-11      1.60
     29  1 *    -590.99049546     3.79e-11      0.00
     29  2 *    -590.90726403     5.02e-11      0.00
     29  3 *    -590.88715950     5.88e-11      0.00
     29  4      -590.87100179     5.78e-10      0.00
    ** throwing out 1 trial vectors **

     30  0 *    -591.03998410     3.41e-11      1.60
     30  1 *    -590.99049546     3.78e-11      0.00
     30  2 *    -590.90726403     5.02e-11      0.00
     30  3 *    -590.88715950     3.96e-11      0.00
     30  4      -590.87100179     3.29e-10      0.00
    ** throwing out 1 trial vectors **

     31  0 *    -591.03998410     3.41e-11      1.60
     31  1 *    -590.99049546     3.77e-11      0.00
     31  2 *    -590.90726403     5.01e-11      0.00
     31  3 *    -590.88715950     3.15e-11      0.00
     31  4      -590.87100179     1.89e-10      0.00
    ** throwing out 1 trial vectors **

     32  0 *    -591.03998410     3.41e-11      1.60
     32  1 *    -590.99049546     3.77e-11      0.00
     32  2 *    -590.90726403     5.01e-11      0.00
     32  3 *    -590.88715950     2.95e-11      0.00
     32  4      -590.87100179     1.16e-10      0.00
    ** throwing out 1 trial vectors **

     33  0 *    -591.03998410     3.41e-11      0.84
     33  1 *    -590.99049546     3.76e-11      0.00
     33  2 *    -590.90726403     5.01e-11      0.00
     33  3 *    -590.88715950     2.87e-11      0.00
     33  4 *    -590.87100179     6.98e-11      0.00

     * ci vector, state   0, <S^2> = 0.0000
       22222ba.....    -0.6055157472
       22222ab.....    -0.6055157472
       22a22bb..a..    -0.1096240236
       22b22aa..b..    -0.1096240236
       2222abba....    -0.1064302127
       2222baab....    -0.1064302127
       22222a.b....     0.0961837647
       22222b.a....     0.0961837647
       222.2ba.2...     0.0834714835
       222.2ab.2...     0.0834714835
       2.222ba...2.     0.0831763421
       2.222ab...2.     0.0831763421
       2222ba2.....     0.0788870067
       2222ab2.....     0.0788870067
       2222.ba2....     0.0701769478
       2222.ab2....     0.0701769478
       2222bbaa....     0.0576270079
       2222aabb....     0.0576270079
       22b22ba..a..     0.0550198724
       22a22ab..b..     0.0550198724
       22a22ba..b..    -0.0546041512
       22b22ab..a..    -0.0546041512

     * ci vector, state   1, <S^2> = 0.0000
       222222......     0.8154639494
       22222.2.....     0.1864083746
       2222b2a.....    -0.1683700491
       2222a2b.....    -0.1683700491
       22222....2..    -0.1397695622
       22.2222.....    -0.1222982236
       2.2222....2.    -0.1108883096
       222.22..2...    -0.1101801839
       22222..a.b..    -0.0779259947
       22222..b.a..    -0.0779259947
       22222.ab....    -0.0711619868
       22222.ba....    -0.0711619868
       2222.2.2....    -0.0695058301
       2222.22.....    -0.0583799896
       .22222.....2    -0.0523903146

     * ci vector, state   2, <S^2> = 0.0000
       22222.2.....    -0.4856369741
       22222a.b....     0.3340625241
       22222b.a....     0.3340625241
       2222ba2.....     0.3082342718
       2222ab2.....     0.3082342717
       222222......     0.1965291374
       222a2bb.a...     0.0909493697
       222b2aa.b...     0.0909493697
       2222abba....     0.0830206777
       2222baab....     0.0830206777
       2.222.2...2.     0.0667441961
       222.2.2.2...     0.0655246825
       22222.ab....     0.0642562289
       22222.ba....     0.0642562289
       22.2222.....     0.0614668877
       22b22a2.....    -0.0577628486
       22a22b2.....    -0.0577628486
       22222ba.....     0.0569181032
       22222ab.....     0.0569181031
       22a2b22.....     0.0567429733
       22b2a22.....     0.0567429733
       22b22a.2....     0.0557114677
       22a22b.2....     0.0557114677
       22222....2..     0.0508790298

     * ci vector, state   3, <S^2> = -0.0000
       22222.2.....     0.6288773880
       222222......    -0.2303976165
       2222ba2.....     0.2142313027
       2222ab2.....     0.2142313027
       22222a.b....     0.2061925424
       22222b.a....     0.2061925423
       22222.ba....    -0.1382655736
       22222.ab....    -0.1382655736
       22222b..a...    -0.1038595140
       22222a..b...    -0.1038595140
       22222a...b..    -0.0929461195
       22222b...a..    -0.0929461195
       2.222.2...2.    -0.0864739440
       222.2.2.2...    -0.0838877013
       222a2b2.....    -0.0830867565
       222b2a2.....    -0.0830867565
       2222abba....     0.0804387156
       2222baab....     0.0804387155
       22.2222.....    -0.0798301469
       22b22a2.....    -0.0766768215
       22a22b2.....    -0.0766768215
       22222..2....    -0.0693540528
       22222ba.....     0.0681039885
       22222ab.....     0.0681039879
       22b2a22.....    -0.0617302027
       22a2b22.....    -0.0617302027
       222a2bb.a...     0.0556367584
       222b2aa.b...     0.0556367584
       2222..22....    -0.0522305938
       22222....2..    -0.0516841017
       2222abb.a...    -0.0512788761
       2222baa.b...    -0.0512788761

     * ci vector, state   4, <S^2> = 0.0000
       22222b..a...    -0.3772082242
       22222a..b...    -0.3772082242
       222a2b2.....    -0.3507757041
       222b2a2.....    -0.3507757040
       222b2aba....    -0.1335044374
       222a2bab....    -0.1335044374
       2222aab.b...     0.1321434807
       2222bba.a...     0.1321434807
       2222abb.a...    -0.1239858279
       2222baa.b...    -0.1239858278
       22222.2.....    -0.1229698751
       222b2aab....    -0.1196636789
       222a2bba....    -0.1196636789
       22222b.a....    -0.0926283260
       22222a.b....    -0.0926283256
       222b2aa.b...    -0.0849688885
       222a2bb.a...    -0.0849688882
       222.2b2.a...    -0.0810809681
       222.2a2.b...    -0.0810809680
       222a2b..2...     0.0737379528
       222b2a..2...     0.0737379527
       2222ab2.....    -0.0700811469
       2222ba2.....    -0.0700811465
       2222a2b.....    -0.0568005100
       2222b2a.....    -0.0568005100
       2.222b..a.2.     0.0520785850
       2.222a..b.2.     0.0520785849
       22222b...a..     0.0515587364
       22222a...b..     0.0515587362

    * METHOD: CASSCF                            1402.66

  === SMITH program ===

    * freezing 15 orbitals
    * SS-SR internal contraction is used

    * Approximate memory requirement for SMITH calulation per MPI process:
      o Storage requirement for T-amplitude, lambda, and residual is 5.15 GB
      o Storage requirement for MO integrals is 0.68 GB
       - MO integral evaluation                    3.79

  ++ State-averaged Fock matrix over basis states ++

                         0                   1                   2                   3                   4
     0       -4.0490681746       -0.0060716338        0.0209359715        0.0053969431       -0.0057134707
     1       -0.0060716338       -4.0855183777       -0.0560348422        0.0712691606       -0.0091134133
     2        0.0209359715       -0.0560348422       -3.8910149557        0.1097510365       -0.0214623528
     3        0.0053969431        0.0712691606        0.1097510365       -3.9315313123        0.0346268644
     4       -0.0057134707       -0.0091134133       -0.0214623528        0.0346268644       -3.7442919702


  ++ Extended multi-state CASPT2 (XMS-CASPT2) rotation matrix ++

                         0                   1                   2                   3                   4
     0        0.0003397841        0.9902468916        0.1128523469       -0.0798567989       -0.0172689793
     1        0.8057824376        0.0666242858       -0.5882985751       -0.0045226532        0.0126570158
     2        0.3702958775       -0.1198624499        0.4989897380       -0.7738309594       -0.0266241215
     3       -0.4558488285        0.0227174568       -0.6134490574       -0.6229130183        0.1653644108
     4        0.0761403737        0.0094450222        0.1259310516        0.0822645439        0.9856405786


  ++ Reference energies in XMS basis ++

                         0                   1                   2                   3                   4
     0     -590.9569170841       -0.0046950281        0.0454197241        0.0062428202        0.0003577888
     1       -0.0046950281     -591.0377636929       -0.0118064832        0.0102639856        0.0026125059
     2        0.0454197241       -0.0118064832     -590.9296195051        0.0090327437        0.0033399135
     3        0.0062428202        0.0102639856        0.0090327437     -590.9000657272        0.0006910782
     4        0.0003577888        0.0026125059        0.0033399135        0.0006910782     -590.8715388651

    * Calculating and saving rdm4f

    * Third and Fock-weighted fourth order RDM ( 1, 1) evaluation
      will be done with 14 passes
       - RDM evaluation (multipassing)           164.88
    * Third and Fock-weighted fourth order RDM ( 2, 1) evaluation
      will be done with 14 passes
       - RDM evaluation (multipassing)           247.52
    * Third and Fock-weighted fourth order RDM ( 3, 1) evaluation
      will be done with 14 passes
       - RDM evaluation (multipassing)           247.53
    * Third and Fock-weighted fourth order RDM ( 4, 1) evaluation
      will be done with 14 passes
       - RDM evaluation (multipassing)           254.76
    * Third and Fock-weighted fourth order RDM ( 5, 1) evaluation
      will be done with 14 passes
       - RDM evaluation (multipassing)           247.58
    * Third and Fock-weighted fourth order RDM ( 1, 2) evaluation
      will be done with 14 passes
       - RDM evaluation (multipassing)           247.54
    * Third and Fock-weighted fourth order RDM ( 2, 2) evaluation
      will be done with 14 passes
       - RDM evaluation (multipassing)           162.69
    * Third and Fock-weighted fourth order RDM ( 3, 2) evaluation
      will be done with 14 passes
       - RDM evaluation (multipassing)           247.54
    * Third and Fock-weighted fourth order RDM ( 4, 2) evaluation
      will be done with 14 passes
       - RDM evaluation (multipassing)           247.55
    * Third and Fock-weighted fourth order RDM ( 5, 2) evaluation
      will be done with 14 passes
       - RDM evaluation (multipassing)           248.70
    * Third and Fock-weighted fourth order RDM ( 1, 3) evaluation
      will be done with 14 passes
       - RDM evaluation (multipassing)           247.57
    * Third and Fock-weighted fourth order RDM ( 2, 3) evaluation
      will be done with 14 passes
       - RDM evaluation (multipassing)           247.55
    * Third and Fock-weighted fourth order RDM ( 3, 3) evaluation
      will be done with 14 passes
       - RDM evaluation (multipassing)           162.69
    * Third and Fock-weighted fourth order RDM ( 4, 3) evaluation
      will be done with 14 passes
       - RDM evaluation (multipassing)           249.85
    * Third and Fock-weighted fourth order RDM ( 5, 3) evaluation
      will be done with 14 passes
       - RDM evaluation (multipassing)           247.52
    * Third and Fock-weighted fourth order RDM ( 1, 4) evaluation
      will be done with 14 passes
       - RDM evaluation (multipassing)           249.26
    * Third and Fock-weighted fourth order RDM ( 2, 4) evaluation
      will be done with 14 passes
       - RDM evaluation (multipassing)           247.47
    * Third and Fock-weighted fourth order RDM ( 3, 4) evaluation
      will be done with 14 passes
       - RDM evaluation (multipassing)           247.49
    * Third and Fock-weighted fourth order RDM ( 4, 4) evaluation
      will be done with 14 passes
       - RDM evaluation (multipassing)           162.68
    * Third and Fock-weighted fourth order RDM ( 5, 4) evaluation
      will be done with 14 passes
       - RDM evaluation (multipassing)           247.53
    * Third and Fock-weighted fourth order RDM ( 1, 5) evaluation
      will be done with 14 passes
       - RDM evaluation (multipassing)           247.44
    * Third and Fock-weighted fourth order RDM ( 2, 5) evaluation
      will be done with 14 passes
       - RDM evaluation (multipassing)           247.49
    * Third and Fock-weighted fourth order RDM ( 3, 5) evaluation
      will be done with 14 passes
       - RDM evaluation (multipassing)           247.42
    * Third and Fock-weighted fourth order RDM ( 4, 5) evaluation
      will be done with 14 passes
       - RDM evaluation (multipassing)           247.53
    * Third and Fock-weighted fourth order RDM ( 5, 5) evaluation
      will be done with 14 passes
       - RDM evaluation (multipassing)           163.03
    - linear dependency detected:    1 /  288    min eigenvalue:     1.8721e-15    max eigenvalue:     1.8721e-15
    - linear dependency detected:    1 /  288    min eigenvalue:     4.1857e-15    max eigenvalue:     4.1857e-15
    - linear dependency detected:    1 /  288    min eigenvalue:     2.6002e-15    max eigenvalue:     2.6002e-15
    - linear dependency detected:    1 /  288    min eigenvalue:     3.1443e-15    max eigenvalue:     3.1443e-15
    - linear dependency detected:    1 /  288    min eigenvalue:     2.8266e-15    max eigenvalue:     2.8266e-15
    - linear dependency detected:   12 / 1728    min eigenvalue:    -4.8414e-14    max eigenvalue:     5.0126e-14
    - linear dependency detected:   12 / 1728    min eigenvalue:    -9.8407e-15    max eigenvalue:     3.7739e-14
    - linear dependency detected:   12 / 1728    min eigenvalue:    -6.1560e-14    max eigenvalue:     3.3409e-14
    - linear dependency detected:   12 / 1728    min eigenvalue:    -3.1641e-14    max eigenvalue:     4.1121e-14
    - linear dependency detected:   12 / 1728    min eigenvalue:    -2.5179e-14    max eigenvalue:     4.3588e-14
    - linear dependency detected:   12 / 1728    min eigenvalue:    -2.4600e-15    max eigenvalue:     2.1351e-15
    - linear dependency detected:   12 / 1728    min eigenvalue:    -5.8954e-15    max eigenvalue:     4.7485e-16
    - linear dependency detected:   12 / 1728    min eigenvalue:    -6.1203e-15    max eigenvalue:     8.8476e-15
    - linear dependency detected:   12 / 1728    min eigenvalue:    -3.1022e-15    max eigenvalue:     4.3162e-15
    - linear dependency detected:   12 / 1728    min eigenvalue:    -1.4087e-15    max eigenvalue:     3.3003e-15
       - RDM + denominator evaluation           5946.64

    * Zeroth order energy : state  0       -4.1524513284
    * Zeroth order energy : state  1       -4.0519415127
    * Zeroth order energy : state  2       -3.9605585808
    * Zeroth order energy : state  3       -3.7985536853
    * Zeroth order energy : state  4       -3.7379196834

    * CASPT2 iteration is performed using redundant basis

      ---- iteration ----

        0    -1.61505984     0.00184458     17.31
        1    -1.61704792     0.00018194     17.66
        2    -1.61706997     0.00002024     17.92
        3    -1.61707028     0.00000310     18.20
        4    -1.61707029     0.00000036     18.51

        0    -1.56323870     0.00167147     17.58
        1    -1.56500065     0.00015288     17.65
        2    -1.56502004     0.00001528     17.97
        3    -1.56502031     0.00000234     18.27
        4    -1.56502032     0.00000026     18.52

        0    -1.59107573     0.00173019     17.65
        1    -1.59289144     0.00016741     17.71
        2    -1.59291139     0.00001801     18.00
        3    -1.59291166     0.00000281     18.33
        4    -1.59291167     0.00000029     18.62

        0    -1.58043903     0.00164396     17.60
        1    -1.58230059     0.00015211     17.75
        2    -1.58232299     0.00001549     18.04
        3    -1.58232332     0.00000236     18.33
        4    -1.58232333     0.00000027     18.59

        0    -1.58420554     0.00164806     17.64
        1    -1.58598792     0.00015124     17.75
        2    -1.58600823     0.00001549     17.99
        3    -1.58600850     0.00000238     18.30
        4    -1.58600851     0.00000029     18.62

      -------------------

       - CASPT2 energy evaluation                456.62

    * CASPT2 energy : state  0     -592.8190154923
        w/o shift correction       -592.5739873695
        reference weight              0.6711156058

    * CASPT2 energy : state  1     -592.8344233813
        w/o shift correction       -592.6027840082
        reference weight              0.6833967913

    * CASPT2 energy : state  2     -592.7629599168
        w/o shift correction       -592.5225311716
        reference weight              0.6752844258

    * CASPT2 energy : state  3     -592.7216597543
        w/o shift correction       -592.4823890544
        reference weight              0.6763422384

    * CASPT2 energy : state  4     -592.7006848359
        w/o shift correction       -592.4575473707
        reference weight              0.6728230286


    * MS-CASPT2 Heff
           -592.8190154923       -0.0042588620        0.0280626224        0.0039069205        0.0004586459
             -0.0042588620     -592.8344233813       -0.0074428439        0.0055114147        0.0025180981
              0.0280626224       -0.0074428439     -592.7629599168        0.0055394467        0.0013986484
              0.0039069205        0.0055114147        0.0055394467     -592.7216597543        0.0015973404
              0.0004586459        0.0025180981        0.0013986484        0.0015973404     -592.7006848359


    * MS-CASPT2 rotation matrix
             -0.2373122294       -0.8933674380       -0.3713022835       -0.0866489654        0.0142862710
             -0.9696130346        0.2136560712        0.1134905772       -0.0302883219        0.0201035533
             -0.0121790665        0.3952423532       -0.9009780324       -0.1751876114        0.0343953260
              0.0552181760        0.0012114738        0.1929349854       -0.9753558980        0.0916866894
              0.0183328216       -0.0052648360        0.0164066942        0.0977995266        0.9948880651


    * XMS-CASPT2 rotation matrix
             -0.9663375006        0.2558669094       -0.0051104540        0.0264072102       -0.0007085782
             -0.2486745690       -0.9382177381        0.2377515440        0.0368735165        0.0047939368
             -0.0209504051       -0.1599950455       -0.7504096345        0.6362846213       -0.0773946187
              0.0622580719        0.1680079143        0.6070714222        0.7700138782        0.0802507877
             -0.0061487102       -0.0213196338       -0.1086174725       -0.0127871448        0.9937536919

    * MS-CASPT2 energy : state  0     -592.8359207013
    * MS-CASPT2 energy : state  1     -592.8304149716
    * MS-CASPT2 energy : state  2     -592.7516691774
    * MS-CASPT2 energy : state  3     -592.7203067247
    * MS-CASPT2 energy : state  4     -592.7004318055


    * METHOD: SMITH                             6489.46


    * METHOD: SAVE_REF                             0.07


  
  ===============================================================
