# Supplementary material for: Simulating the Energy Capture Process in Push–Pull Norbornadiene-Quadricyclane Photoswitches
Source: J Phys Chem Lett. 2025 Apr 23;16(17):4315–25. doi: 10.1021/acs.jpclett.5c00634 (PMC12051204; doi:10.1021/acs.jpclett.5c00634)
Supplement: Supplementary file 4 — jz5c00634_si_004.zip [file jz5c00634_si_004.zip › PES_scans/XMS-CASPT2/Compound_I/1_PES_scan/logfile_02]

    dorgali10                       

  * using 15 threads per process

  ===============================================================
    BAGEL - Freshly leavened quantum chemistry                   
  ===============================================================

  *** Geometry ***

  { "atom" : "C", "xyz" : [      0.200881,      1.839230,      1.930215 ] },
  { "atom" : "C", "xyz" : [      0.116912,      4.266157,      0.957639 ] },
  { "atom" : "C", "xyz" : [     -2.312974,      1.454375,      3.318977 ] },
  { "atom" : "C", "xyz" : [     -4.230263,      1.372408,      1.151807 ] },
  { "atom" : "C", "xyz" : [     -4.276931,      3.713390,      0.138752 ] },
  { "atom" : "C", "xyz" : [     -2.484296,      5.368162,      1.661713 ] },
  { "atom" : "C", "xyz" : [     -2.798430,      4.187535,      4.307719 ] },
  { "atom" : "C", "xyz" : [      1.858829,      5.548973,     -0.592826 ] },
  { "atom" : "N", "xyz" : [      3.244663,      6.667704,     -1.851600 ] },
  { "atom" : "C", "xyz" : [      2.149246,     -0.098296,      1.699248 ] },
  { "atom" : "C", "xyz" : [      4.623372,      0.491023,      0.928773 ] },
  { "atom" : "C", "xyz" : [      1.589937,     -2.634850,      2.260283 ] },
  { "atom" : "C", "xyz" : [      3.416611,     -4.506452,      2.037082 ] },
  { "atom" : "C", "xyz" : [      5.855256,     -3.888008,      1.268160 ] },
  { "atom" : "C", "xyz" : [      6.448548,     -1.382802,      0.720266 ] },
  { "atom" : "H", "xyz" : [     -2.374267,     -0.084170,      4.678422 ] },
  { "atom" : "H", "xyz" : [     -5.135542,     -0.320319,      0.447360 ] },
  { "atom" : "H", "xyz" : [     -5.293512,      4.338695,     -1.523085 ] },
  { "atom" : "H", "xyz" : [     -2.669083,      7.403943,      1.447816 ] },
  { "atom" : "H", "xyz" : [     -4.693262,      4.428723,      5.089497 ] },
  { "atom" : "H", "xyz" : [     -1.377150,      4.831113,      5.659933 ] },
  { "atom" : "H", "xyz" : [      5.131166,      2.424969,      0.505945 ] },
  { "atom" : "H", "xyz" : [     -0.297500,     -3.159097,      2.851639 ] },
  { "atom" : "H", "xyz" : [      2.934481,     -6.451607,      2.467952 ] },
  { "atom" : "H", "xyz" : [      7.285304,     -5.347218,      1.101880 ] },
  { "atom" : "H", "xyz" : [      8.345680,     -0.880586,      0.129254 ] },

  Number of auxiliary basis functions:     1515

  Since a DF basis is specified, we compute 2- and 3-index integrals:
    o Being stored without compression. Storage requirement is 0.851 GB
       - 3-index ints prep                         0.03
       - 3-index ints                              0.27
       - 2-index ints                              0.01
       - computing inverse                         2.42
        elapsed time:        2.75 sec.


  Number of basis functions:      265
  Number of electrons      :      102


    * METHOD: MOLECULE                             2.77

       - 3-index ints prep                         0.03
       - 3-index ints                              0.34
       - 2-index ints                              0.01
       - computing inverse                         2.42

  Using the coefficient projected to the input geometry 


    * METHOD: LOAD_REF                             2.95

  ---------------------------
      CASSCF calculation     
  ---------------------------

    * nstate   :      5
    * nclosed  :     45
    * nact     :     12
    * nvirt    :    208
  === CASSCF iteration (/home/mkochman/bagel_basis_sets/cc-pvdz.json) ===

    * Using the second-order algorithm

      0  0      -591.10587643     1.06e-02    112.22
      0  1      -590.90230148     0.00e+00    112.22
      0  2      -590.89140038     0.00e+00    112.22
      0  3      -590.87988044     0.00e+00    112.22
      0  4      -590.86373009     0.00e+00    112.22

         res : 7.85e-02   lamb: 1.00e+00   eps : -9.30e-02   step: 1.26e-01    0.30
         res : 2.19e-02   lamb: 1.00e+00   eps : -9.40e-02   step: 1.33e-01    0.29
         res : 6.88e-03   lamb: 1.00e+00   eps : -9.41e-02   step: 1.36e-01    0.29
         res : 2.06e-03   lamb: 1.00e+00   eps : -9.41e-02   step: 1.36e-01    0.29
         res : 5.36e-04   lamb: 1.00e+00   eps : -9.41e-02   step: 1.36e-01    0.29
         res : 2.04e-04   lamb: 1.00e+00   eps : -9.41e-02   step: 1.36e-01    0.29
         res : 6.37e-05   lamb: 1.00e+00   eps : -9.41e-02   step: 1.36e-01    0.29
         res : 2.66e-05   lamb: 1.00e+00   eps : -9.41e-02   step: 1.36e-01    0.29
         res : 8.02e-06   lamb: 1.00e+00   eps : -9.41e-02   step: 1.36e-01    0.29

      1  0      -591.15377034     1.38e-04    119.57
      1  1      -590.94964227     0.00e+00    119.57
      1  2      -590.93944294     0.00e+00    119.57
      1  3      -590.92750175     0.00e+00    119.57
      1  4      -590.91245669     0.00e+00    119.57

         res : 6.16e-03   lamb: 1.00e+00   eps : -1.85e-04   step: 2.19e-02    0.29
         res : 2.88e-03   lamb: 1.00e+00   eps : -1.98e-04   step: 2.48e-02    0.29
         res : 6.28e-04   lamb: 1.00e+00   eps : -2.00e-04   step: 2.57e-02    0.29
         res : 3.35e-04   lamb: 1.00e+00   eps : -2.01e-04   step: 2.59e-02    0.29
         res : 1.89e-04   lamb: 1.00e+00   eps : -2.01e-04   step: 2.59e-02    0.29
         res : 8.48e-05   lamb: 1.00e+00   eps : -2.01e-04   step: 2.60e-02    0.29
         res : 4.58e-05   lamb: 1.00e+00   eps : -2.01e-04   step: 2.60e-02    0.29
         res : 3.38e-05   lamb: 1.00e+00   eps : -2.01e-04   step: 2.60e-02    0.29
         res : 1.68e-05   lamb: 1.00e+00   eps : -2.01e-04   step: 2.60e-02    0.30
         res : 6.93e-06   lamb: 1.00e+00   eps : -2.01e-04   step: 2.60e-02    0.29
         res : 4.34e-06   lamb: 1.00e+00   eps : -2.01e-04   step: 2.60e-02    0.29
         res : 2.81e-06   lamb: 1.00e+00   eps : -2.01e-04   step: 2.60e-02    0.29
         res : 1.50e-06   lamb: 1.00e+00   eps : -2.01e-04   step: 2.60e-02    0.30

      2  0      -591.15373484     1.58e-05    118.88
      2  1      -590.94971192     0.00e+00    118.88
      2  2      -590.93966496     0.00e+00    118.88
      2  3      -590.92758617     0.00e+00    118.88
      2  4      -590.91264078     0.00e+00    118.88

         res : 7.76e-04   lamb: 1.00e+00   eps : -1.62e-06   step: 1.68e-03    0.29
         res : 2.16e-04   lamb: 1.00e+00   eps : -1.80e-06   step: 2.10e-03    0.29
         res : 7.59e-05   lamb: 1.00e+00   eps : -1.83e-06   step: 2.21e-03    0.30
         res : 5.80e-05   lamb: 1.00e+00   eps : -1.83e-06   step: 2.26e-03    0.29
         res : 3.29e-05   lamb: 1.00e+00   eps : -1.83e-06   step: 2.29e-03    0.29
         res : 1.48e-05   lamb: 1.00e+00   eps : -1.83e-06   step: 2.30e-03    0.29
         res : 5.66e-06   lamb: 1.00e+00   eps : -1.83e-06   step: 2.30e-03    0.29
         res : 2.11e-06   lamb: 1.00e+00   eps : -1.83e-06   step: 2.30e-03    0.29
         res : 8.30e-07   lamb: 1.00e+00   eps : -1.83e-06   step: 2.30e-03    0.29
         res : 3.78e-07   lamb: 1.00e+00   eps : -1.83e-06   step: 2.30e-03    0.29
         res : 1.63e-07   lamb: 1.00e+00   eps : -1.83e-06   step: 2.30e-03    0.29

      3  0      -591.15371164     4.40e-06    116.04
      3  1      -590.94970692     0.00e+00    116.04
      3  2      -590.93967022     0.00e+00    116.04
      3  3      -590.92758280     0.00e+00    116.04
      3  4      -590.91267281     0.00e+00    116.04

         res : 2.08e-04   lamb: 1.00e+00   eps : -1.05e-07   step: 4.00e-04    0.29
         res : 6.42e-05   lamb: 1.00e+00   eps : -1.20e-07   step: 5.49e-04    0.29
         res : 4.30e-05   lamb: 1.00e+00   eps : -1.24e-07   step: 6.33e-04    0.29
         res : 3.22e-05   lamb: 1.00e+00   eps : -1.25e-07   step: 6.84e-04    0.29
         res : 1.10e-05   lamb: 1.00e+00   eps : -1.26e-07   step: 7.03e-04    0.29
         res : 4.17e-06   lamb: 1.00e+00   eps : -1.26e-07   step: 7.06e-04    0.29
         res : 1.51e-06   lamb: 1.00e+00   eps : -1.26e-07   step: 7.07e-04    0.29
         res : 4.94e-07   lamb: 1.00e+00   eps : -1.26e-07   step: 7.07e-04    0.29
         res : 1.87e-07   lamb: 1.00e+00   eps : -1.26e-07   step: 7.07e-04    0.30
         res : 8.70e-08   lamb: 1.00e+00   eps : -1.26e-07   step: 7.07e-04    0.30
         res : 4.47e-08   lamb: 1.00e+00   eps : -1.26e-07   step: 7.07e-04    0.29

      4  0      -591.15370635     1.33e-06    120.71
      4  1      -590.94971059     0.00e+00    120.71
      4  2      -590.93966700     0.00e+00    120.71
      4  3      -590.92757851     0.00e+00    120.71
      4  4      -590.91268235     0.00e+00    120.71

         res : 7.21e-05   lamb: 1.00e+00   eps : -1.01e-08   step: 1.37e-04    0.29
         res : 3.53e-05   lamb: 1.00e+00   eps : -1.26e-08   step: 2.27e-04    0.29
         res : 2.44e-05   lamb: 1.00e+00   eps : -1.39e-08   step: 3.06e-04    0.29
         res : 1.18e-05   lamb: 1.00e+00   eps : -1.41e-08   step: 3.28e-04    0.29
         res : 3.48e-06   lamb: 1.00e+00   eps : -1.42e-08   step: 3.33e-04    0.29
         res : 1.33e-06   lamb: 1.00e+00   eps : -1.42e-08   step: 3.33e-04    0.29
         res : 4.50e-07   lamb: 1.00e+00   eps : -1.42e-08   step: 3.33e-04    0.29
         res : 1.41e-07   lamb: 1.00e+00   eps : -1.42e-08   step: 3.33e-04    0.29
         res : 5.39e-08   lamb: 1.00e+00   eps : -1.42e-08   step: 3.33e-04    0.29
         res : 2.61e-08   lamb: 1.00e+00   eps : -1.42e-08   step: 3.33e-04    0.30

      5  0      -591.15370526     4.24e-07    119.77
      5  1      -590.94971421     0.00e+00    119.77
      5  2      -590.93966454     0.00e+00    119.77
      5  3      -590.92757573     0.00e+00    119.77
      5  4      -590.91268511     0.00e+00    119.77

         res : 3.62e-05   lamb: 1.00e+00   eps : -1.69e-09   step: 7.35e-05    0.30
         res : 2.29e-05   lamb: 1.00e+00   eps : -2.46e-09   step: 1.41e-04    0.29
         res : 9.99e-06   lamb: 1.00e+00   eps : -2.80e-09   step: 1.82e-04    0.29
         res : 4.04e-06   lamb: 1.00e+00   eps : -2.84e-09   step: 1.87e-04    0.29
         res : 1.22e-06   lamb: 1.00e+00   eps : -2.84e-09   step: 1.88e-04    0.29
         res : 4.81e-07   lamb: 1.00e+00   eps : -2.84e-09   step: 1.88e-04    0.29
         res : 1.53e-07   lamb: 1.00e+00   eps : -2.84e-09   step: 1.88e-04    0.29
         res : 4.45e-08   lamb: 1.00e+00   eps : -2.84e-09   step: 1.88e-04    0.30
         res : 1.79e-08   lamb: 1.00e+00   eps : -2.84e-09   step: 1.88e-04    0.29

      6  0      -591.15370513     1.56e-07    118.58
      6  1      -590.94971664     0.00e+00    118.58
      6  2      -590.93966308     0.00e+00    118.58
      6  3      -590.92757416     0.00e+00    118.58
      6  4      -590.91268585     0.00e+00    118.58

         res : 2.03e-05   lamb: 1.00e+00   eps : -5.23e-10   step: 5.45e-05    0.29
         res : 1.37e-05   lamb: 1.00e+00   eps : -7.69e-10   step: 9.48e-05    0.29
         res : 3.87e-06   lamb: 1.00e+00   eps : -8.46e-10   step: 1.10e-04    0.29
         res : 1.61e-06   lamb: 1.00e+00   eps : -8.51e-10   step: 1.11e-04    0.29
         res : 4.91e-07   lamb: 1.00e+00   eps : -8.51e-10   step: 1.12e-04    0.29
         res : 1.91e-07   lamb: 1.00e+00   eps : -8.51e-10   step: 1.12e-04    0.30
         res : 5.82e-08   lamb: 1.00e+00   eps : -8.51e-10   step: 1.12e-04    0.29
         res : 1.50e-08   lamb: 1.00e+00   eps : -8.51e-10   step: 1.12e-04    0.29
         res : 6.64e-09   lamb: 1.00e+00   eps : -8.51e-10   step: 1.12e-04    0.30

      7  0      -591.15370520     7.29e-08    118.96
      7  1      -590.94971814     0.00e+00    118.96
      7  2      -590.93966223     0.00e+00    118.96
      7  3      -590.92757329     0.00e+00    118.96
      7  4      -590.91268601     0.00e+00    118.96

         res : 9.95e-06   lamb: 1.00e+00   eps : -1.99e-10   step: 3.88e-05    0.29
         res : 7.44e-06   lamb: 1.00e+00   eps : -2.81e-10   step: 6.17e-05    0.30
         res : 1.68e-06   lamb: 1.00e+00   eps : -2.96e-10   step: 6.66e-05    0.30
         res : 7.62e-07   lamb: 1.00e+00   eps : -2.97e-10   step: 6.72e-05    0.30
         res : 2.36e-07   lamb: 1.00e+00   eps : -2.97e-10   step: 6.73e-05    0.29
         res : 7.73e-08   lamb: 1.00e+00   eps : -2.97e-10   step: 6.73e-05    0.30
         res : 2.51e-08   lamb: 1.00e+00   eps : -2.97e-10   step: 6.74e-05    0.29
         res : 6.32e-09   lamb: 1.00e+00   eps : -2.97e-10   step: 6.74e-05    0.29

      8  0      -591.15370527     4.11e-08    115.74
      8  1      -590.94971905     0.00e+00    115.74
      8  2      -590.93966173     0.00e+00    115.74
      8  3      -590.92757279     0.00e+00    115.74
      8  4      -590.91268602     0.00e+00    115.74

         res : 5.39e-06   lamb: 1.00e+00   eps : -7.44e-11   step: 2.46e-05    0.29
         res : 3.81e-06   lamb: 1.00e+00   eps : -1.04e-10   step: 3.84e-05    0.29
         res : 8.99e-07   lamb: 1.00e+00   eps : -1.08e-10   step: 4.04e-05    0.30
         res : 4.30e-07   lamb: 1.00e+00   eps : -1.08e-10   step: 4.07e-05    0.29
         res : 1.39e-07   lamb: 1.00e+00   eps : -1.08e-10   step: 4.08e-05    0.29
         res : 3.77e-08   lamb: 1.00e+00   eps : -1.08e-10   step: 4.08e-05    0.29
         res : 1.24e-08   lamb: 1.00e+00   eps : -1.08e-10   step: 4.08e-05    0.30
         res : 3.61e-09   lamb: 1.00e+00   eps : -1.08e-10   step: 4.08e-05    0.29

      9  0      -591.15370533     2.48e-08    121.32
      9  1      -590.94971959     0.00e+00    121.32
      9  2      -590.93966143     0.00e+00    121.32
      9  3      -590.92757250     0.00e+00    121.32
      9  4      -590.91268600     0.00e+00    121.32

         res : 3.31e-06   lamb: 1.00e+00   eps : -2.74e-11   step: 1.50e-05    0.29
         res : 2.41e-06   lamb: 1.00e+00   eps : -3.83e-11   step: 2.32e-05    0.30
         res : 5.86e-07   lamb: 1.00e+00   eps : -3.97e-11   step: 2.45e-05    0.29
         res : 2.65e-07   lamb: 1.00e+00   eps : -3.98e-11   step: 2.47e-05    0.29
         res : 8.62e-08   lamb: 1.00e+00   eps : -3.98e-11   step: 2.47e-05    0.29
         res : 2.46e-08   lamb: 1.00e+00   eps : -3.98e-11   step: 2.48e-05    0.29
         res : 8.19e-09   lamb: 1.00e+00   eps : -3.98e-11   step: 2.48e-05    0.29
         res : 2.10e-09   lamb: 1.00e+00   eps : -3.98e-11   step: 2.48e-05    0.29

     10  0      -591.15370537     1.52e-08    120.17
     10  1      -590.94971993     0.00e+00    120.17
     10  2      -590.93966126     0.00e+00    120.17
     10  3      -590.92757233     0.00e+00    120.17
     10  4      -590.91268598     0.00e+00    120.17

         res : 2.07e-06   lamb: 1.00e+00   eps : -1.01e-11   step: 9.08e-06    0.29
         res : 1.54e-06   lamb: 1.00e+00   eps : -1.41e-11   step: 1.40e-05    0.30
         res : 3.69e-07   lamb: 1.00e+00   eps : -1.47e-11   step: 1.49e-05    0.29
         res : 1.63e-07   lamb: 1.00e+00   eps : -1.47e-11   step: 1.50e-05    0.29
         res : 5.33e-08   lamb: 1.00e+00   eps : -1.47e-11   step: 1.50e-05    0.30
         res : 1.60e-08   lamb: 1.00e+00   eps : -1.47e-11   step: 1.50e-05    0.29
         res : 5.17e-09   lamb: 1.00e+00   eps : -1.47e-11   step: 1.50e-05    0.29
         res : 1.29e-09   lamb: 1.00e+00   eps : -1.47e-11   step: 1.50e-05    0.30

     11  0      -591.15370539     9.26e-09    121.56
     11  1      -590.94972013     0.00e+00    121.56
     11  2      -590.93966115     0.00e+00    121.56
     11  3      -590.92757223     0.00e+00    121.56
     11  4      -590.91268596     0.00e+00    121.56

    * Second-order optimization converged. *   

    * Integral transformation done. Elapsed time: 0.67

     guess   0:   closed 111111......         open ............        
     guess   1:   closed 11111.......         open .....11.....        
     guess   2:   closed 1111.1......         open ....1.1.....        
     guess   3:   closed 111.11......         open ...1..1.....        
     guess   4:   closed 11.111......         open ..1...1.....        

  === FCI iteration ===

      0  0      -590.97177806     4.43e-04      2.64
      0  1      -590.77697834     4.22e-04      0.00
      0  2      -590.71235306     4.24e-04      0.00
      0  3      -590.67820579     4.48e-04      0.00
      0  4      -590.64198010     4.34e-04      0.00

      1  0      -591.11758886     2.17e-04      2.64
      1  1      -590.90099809     2.04e-04      0.00
      1  2      -590.84327846     2.31e-04      0.00
      1  3      -590.83621562     2.77e-04      0.00
      1  4      -590.79121145     2.35e-04      0.00

      2  0      -591.14724632     1.05e-04      2.65
      2  1      -590.92543154     1.05e-04      0.00
      2  2      -590.89671623     1.83e-04      0.00
      2  3      -590.88287844     1.62e-04      0.00
      2  4      -590.83055828     1.40e-04      0.00

      3  0      -591.15257989     4.59e-05      2.66
      3  1      -590.93271986     6.71e-05      0.00
      3  2      -590.92451391     1.32e-04      0.00
      3  3      -590.90827884     1.32e-04      0.00
      3  4      -590.84696159     1.00e-04      0.00

      4  0      -591.15354759     1.82e-05      2.67
      4  1      -590.94125141     9.54e-05      0.00
      4  2      -590.93406837     6.27e-05      0.00
      4  3      -590.92185125     8.90e-05      0.00
      4  4      -590.85710811     8.95e-05      0.00

      5  0      -591.15368233     6.67e-06      2.67
      5  1      -590.94736498     5.56e-05      0.00
      5  2      -590.93713621     4.51e-05      0.00
      5  3      -590.92605160     4.15e-05      0.00
      5  4      -590.86577690     9.71e-05      0.00

      6  0      -591.15370120     2.56e-06      2.68
      6  1      -590.94906676     2.86e-05      0.00
      6  2      -590.93854478     2.90e-05      0.00
      6  3      -590.92694987     2.07e-05      0.00
      6  4      -590.88078089     1.25e-04      0.00

      7  0      -591.15370441     1.22e-06      2.69
      7  1      -590.94952197     1.55e-05      0.00
      7  2      -590.93915692     1.95e-05      0.00
      7  3      -590.92723650     1.39e-05      0.00
      7  4      -590.89589239     1.04e-04      0.00

      8  0      -591.15370515     6.41e-07      2.70
      8  1      -590.94965994     8.90e-06      0.00
      8  2      -590.93944538     1.34e-05      0.00
      8  3      -590.92739977     1.13e-05      0.00
      8  4      -590.90504676     7.65e-05      0.00

      9  0      -591.15370534     3.17e-07      2.70
      9  1      -590.94970126     4.84e-06      0.00
      9  2      -590.93956318     8.63e-06      0.00
      9  3      -590.92749335     8.38e-06      0.00
      9  4      -590.90901441     5.15e-05      0.00

     10  0      -591.15370538     1.45e-07      2.71
     10  1      -590.94971377     2.65e-06      0.00
     10  2      -590.93961511     5.84e-06      0.00
     10  3      -590.92753948     5.70e-06      0.00
     10  4      -590.91089504     3.64e-05      0.00

     11  0      -591.15370539     6.44e-08      2.73
     11  1      -590.94971784     1.55e-06      0.00
     11  2      -590.93964115     4.19e-06      0.00
     11  3      -590.92756058     3.56e-06      0.00
     11  4      -590.91190180     2.61e-05      0.00

     12  0      -591.15370539     2.72e-08      2.72
     12  1      -590.94971932     9.18e-07      0.00
     12  2      -590.93965414     2.76e-06      0.00
     12  3      -590.92756827     2.05e-06      0.00
     12  4      -590.91239612     1.72e-05      0.00

     13  0      -591.15370539     1.10e-08      2.86
     13  1      -590.94971984     5.52e-07      0.00
     13  2      -590.93965910     1.64e-06      0.00
     13  3      -590.92757071     1.21e-06      0.00
     13  4      -590.91259096     1.06e-05      0.00

     14  0      -591.15370539     4.44e-09      2.87
     14  1      -590.94972003     3.34e-07      0.00
     14  2      -590.93966059     8.71e-07      0.00
     14  3      -590.92757165     7.64e-07      0.00
     14  4      -590.91265740     5.94e-06      0.00

     15  0      -591.15370539     1.91e-09      2.99
     15  1      -590.94972010     1.96e-07      0.00
     15  2      -590.93966099     4.62e-07      0.00
     15  3      -590.92757203     4.78e-07      0.00
     15  4      -590.91267745     3.26e-06      0.00

     16  0      -591.15370539     9.13e-10      3.22
     16  1      -590.94972012     1.05e-07      0.00
     16  2      -590.93966110     2.46e-07      0.00
     16  3      -590.92757217     2.73e-07      0.00
     16  4      -590.91268339     1.73e-06      0.00

     17  0      -591.15370539     4.04e-10      3.33
     17  1      -590.94972012     5.28e-08      0.00
     17  2      -590.93966113     1.39e-07      0.00
     17  3      -590.92757221     1.48e-07      0.00
     17  4      -590.91268516     9.56e-07      0.00

     18  0      -591.15370539     1.62e-10      3.33
     18  1      -590.94972013     2.69e-08      0.00
     18  2      -590.93966114     8.17e-08      0.00
     18  3      -590.92757222     8.01e-08      0.00
     18  4      -590.91268570     5.49e-07      0.00

     19  0 *    -591.15370539     6.95e-11      4.64
     19  1      -590.94972013     1.35e-08      0.00
     19  2      -590.93966115     4.69e-08      0.00
     19  3      -590.92757223     4.36e-08      0.00
     19  4      -590.91268588     3.13e-07      0.00
    ** throwing out 4 trial vectors **

     20  0 *    -591.15370539     5.27e-11      5.03
     20  1      -590.94972013     6.53e-09      0.00
     20  2      -590.93966115     2.56e-08      0.00
     20  3      -590.92757223     2.54e-08      0.00
     20  4      -590.91268594     1.80e-07      0.00
    ** throwing out 4 trial vectors **

     21  0 *    -591.15370539     5.06e-11      5.01
     21  1      -590.94972013     3.17e-09      0.00
     21  2      -590.93966115     1.36e-08      0.00
     21  3      -590.92757223     1.66e-08      0.00
     21  4      -590.91268595     1.04e-07      0.00
    ** throwing out 4 trial vectors **

     22  0 *    -591.15370539     5.04e-11      5.04
     22  1      -590.94972013     1.67e-09      0.00
     22  2      -590.93966115     7.05e-09      0.00
     22  3      -590.92757223     1.05e-08      0.00
     22  4      -590.91268596     5.85e-08      0.00
    ** throwing out 4 trial vectors **

     23  0 *    -591.15370539     4.99e-11      5.03
     23  1      -590.94972013     8.95e-10      0.00
     23  2      -590.93966115     3.60e-09      0.00
     23  3      -590.92757223     5.80e-09      0.00
     23  4      -590.91268596     3.26e-08      0.00
    ** throwing out 4 trial vectors **

     24  0 *    -591.15370539     4.96e-11      5.03
     24  1      -590.94972013     4.70e-10      0.00
     24  2      -590.93966115     1.86e-09      0.00
     24  3      -590.92757223     3.05e-09      0.00
     24  4      -590.91268596     1.80e-08      0.00
    ** throwing out 4 trial vectors **

     25  0 *    -591.15370539     4.96e-11      5.02
     25  1      -590.94972013     2.39e-10      0.00
     25  2      -590.93966115     9.60e-10      0.00
     25  3      -590.92757223     1.54e-09      0.00
     25  4      -590.91268596     9.88e-09      0.00
    ** throwing out 4 trial vectors **

     26  0 *    -591.15370539     4.94e-11      5.04
     26  1      -590.94972013     1.18e-10      0.00
     26  2      -590.93966115     4.84e-10      0.00
     26  3      -590.92757223     7.85e-10      0.00
     26  4      -590.91268596     5.32e-09      0.00
    ** throwing out 4 trial vectors **

     27  0 *    -591.15370539     4.92e-11      4.26
     27  1 *    -590.94972013     6.15e-11      0.00
     27  2      -590.93966115     2.40e-10      0.00
     27  3      -590.92757223     4.02e-10      0.00
     27  4      -590.91268596     2.82e-09      0.00
    ** throwing out 3 trial vectors **

     28  0 *    -591.15370539     4.90e-11      3.89
     28  1 *    -590.94972013     5.40e-11      0.00
     28  2      -590.93966115     1.18e-10      0.00
     28  3      -590.92757223     2.03e-10      0.00
     28  4      -590.91268596     1.49e-09      0.00
    ** throwing out 3 trial vectors **

     29  0 *    -591.15370539     4.83e-11      3.12
     29  1 *    -590.94972013     5.31e-11      0.00
     29  2 *    -590.93966115     5.97e-11      0.00
     29  3      -590.92757223     1.04e-10      0.00
     29  4      -590.91268596     7.97e-10      0.00
    ** throwing out 2 trial vectors **

     30  0 *    -591.15370539     4.83e-11      1.99
     30  1 *    -590.94972013     5.29e-11      0.00
     30  2 *    -590.93966115     3.48e-11      0.00
     30  3 *    -590.92757223     5.59e-11      0.00
     30  4      -590.91268596     4.18e-10      0.00
    ** throwing out 1 trial vectors **

     31  0 *    -591.15370539     4.81e-11      1.60
     31  1 *    -590.94972013     5.29e-11      0.00
     31  2 *    -590.93966115     3.11e-11      0.00
     31  3 *    -590.92757223     4.91e-11      0.00
     31  4      -590.91268596     2.17e-10      0.00
    ** throwing out 1 trial vectors **

     32  0 *    -591.15370539     4.82e-11      1.60
     32  1 *    -590.94972013     5.29e-11      0.00
     32  2 *    -590.93966115     3.04e-11      0.00
     32  3 *    -590.92757223     4.66e-11      0.00
     32  4      -590.91268596     1.13e-10      0.00
    ** throwing out 1 trial vectors **

     33  0 *    -591.15370539     4.81e-11      0.84
     33  1 *    -590.94972013     5.29e-11      0.00
     33  2 *    -590.93966115     3.03e-11      0.00
     33  3 *    -590.92757223     4.56e-11      0.00
     33  4 *    -590.91268596     6.06e-11      0.00

     * ci vector, state   0, <S^2> = 0.0000
       222222......    -0.8741614674
       22222.2.....     0.1366687538
       2222.2.2....     0.1141780742
       2.2222....2.     0.1134186118
       222.22..2...     0.1037076527
       22a22bb..a..    -0.0682754936
       22b22aa..b..    -0.0682754936
       .22222.....2     0.0675128597
       22.2222.....     0.0570355388
       22222b...a..     0.0555144479
       22222a...b..     0.0555144479
       22222ba.....    -0.0529334431
       22222ab.....    -0.0529334431
       ba2222....ba    -0.0521287706
       ab2222....ab    -0.0521287706

     * ci vector, state   1, <S^2> = -0.0000
       222b22a.....     0.3204938649
       222a22b.....     0.3204938649
       22222.2.....     0.2769291328
       22222a..b...    -0.2633573925
       22222b..a...    -0.2633573925
       222a2b2.....     0.1630325181
       222b2a2.....     0.1630325181
       2222a2b.....    -0.1481666068
       2222b2a.....    -0.1481666068
       22222ba.....    -0.1297720056
       22222ab.....    -0.1297720054
       2222b2..a...     0.1114277939
       2222a2..b...     0.1114277939
       22222.b.a...     0.1062368165
       22222.a.b...     0.1062368165
       22222b.a....    -0.1013711921
       22222a.b....    -0.1013711921
       222a22.b....     0.0997006168
       222b22.a....     0.0997006168
       22b222a.....    -0.0961121467
       22a222b.....    -0.0961121467
       222.22b.a...    -0.0909956615
       222.22a.b...    -0.0909956615
       222a2b..2...    -0.0872076910
       222b2a..2...    -0.0872076910
       222b22...a..     0.0801932099
       222a22...b..     0.0801932099
       2222ab2.....    -0.0770168302
       2222ba2.....    -0.0770168302
       22.2222.....    -0.0717401488
       22b222..a...     0.0661909134
       22a222..b...     0.0661909133
       2222abba....    -0.0625883533
       2222baab....    -0.0625883533
       22222.ab....     0.0586349438
       22222.ba....     0.0586349438
       2222..22....    -0.0554295422
       22222....2..    -0.0521043730
       2222abb.a...    -0.0505635188
       2222baa.b...    -0.0505635188

     * ci vector, state   2, <S^2> = 0.0000
       22222ba.....    -0.3757699212
       22222ab.....    -0.3757699207
       22222.2.....     0.3407089241
       222a22b.....    -0.2103649796
       222b22a.....    -0.2103649796
       22222a...b..    -0.1545852435
       22222b...a..    -0.1545852434
       22b222a.....    -0.1369700314
       22a222b.....    -0.1369700314
       2222a2b.....    -0.1325203844
       2222b2a.....    -0.1325203843
       22222b..a...     0.1061330793
       22222a..b...     0.1061330793
       2222abba....    -0.0930252188
       2222baab....    -0.0930252188
       222b2a2.....    -0.0924474445
       222a2b2.....    -0.0924474445
       22.2222.....    -0.0922676983
       222a2bb.a...     0.0771107099
       222b2aa.b...     0.0771107099
       222222......     0.0707299038
       222b22.a....    -0.0674875496
       222a22.b....    -0.0674875496
       2222b2...a..     0.0673016618
       2222a2...b..     0.0673016618
       22222.b..a..     0.0671900038
       22222.a..b..     0.0671900037
       2222a2..b...    -0.0636544213
       2222b2..a...    -0.0636544213
       2222.22.....    -0.0623098023
       2222bbaa....     0.0595053353
       2222aabb....     0.0595053353
       222a22...b..    -0.0562852561
       222b22...a..    -0.0562852561
       222.22a.b...     0.0532687830
       222.22b.a...     0.0532687829
       2222..22....    -0.0513067294
       22222....2..    -0.0502416213

     * ci vector, state   3, <S^2> = 0.0000
       22222ba.....     0.4537439196
       22222ab.....     0.4537439188
       22222.2.....     0.2202087171
       22a222b.....    -0.1818218509
       22b222a.....    -0.1818218508
       22222b...a..    -0.1719234245
       22222a...b..    -0.1719234245
       2222ba2.....    -0.1614281193
       2222ab2.....    -0.1614281193
       2222b2a.....    -0.1348890785
       2222a2b.....    -0.1348890785
       22b22a2.....    -0.0985997218
       22a22b2.....    -0.0985997218
       222b22a.....    -0.0957216895
       222a22b.....    -0.0957216894
       222222......    -0.0895719793
       22222a.b....    -0.0789234792
       22222b.a....    -0.0789234792
       22.2222.....    -0.0737960558
       222b2aa.b...     0.0725412271
       222a2bb.a...     0.0725412271
       2222b2.a....    -0.0626127175
       2222a2.b....    -0.0626127174
       22222.ba....     0.0624105629
       22222.ab....     0.0624105629
       2222.ba2....    -0.0617121962
       2222.ab2....    -0.0617121961
       22222....2..    -0.0586684260
       2.222ba...2.    -0.0586563519
       2.222ab...2.    -0.0586563519
       22a2b22.....    -0.0515836683
       22b2a22.....    -0.0515836683

     * ci vector, state   4, <S^2> = 0.0000
       2222abba....    -0.2786429195
       2222baab....    -0.2786429194
       22222.ba....    -0.2674720617
       22222.ab....    -0.2674720616
       2222ba2.....     0.2339523507
       2222ab2.....     0.2339523506
       22222.2.....     0.1835660552
       22222ab.....     0.1804381372
       22222ba.....     0.1804381312
       2222bbaa....     0.1621322852
       2222aabb....     0.1621322851
       2222abab....    -0.1165106343
       2222baba....    -0.1165106343
       22b22aab....     0.1082004435
       22a22bba....     0.1082004433
       22a2b22.....     0.1014752674
       22b2a22.....     0.1014752674
       22b22baa....    -0.0988033798
       22a22abb....    -0.0988033798
       22a22b2.....    -0.0833737477
       22b22a2.....    -0.0833737477
       22b2a2ba....    -0.0815058812
       22a2b2ab....    -0.0815058812
       22.222ab....     0.0740398531
       22.222ba....     0.0740398531
       22222..2....    -0.0732156237
       22a222b.....     0.0699594376
       22b222a.....     0.0699594369
       2222.2.2....     0.0657266430
       2222ab.a.b..     0.0621556242
       2222ba.b.a..     0.0621556242
       22b2a2.a.b..     0.0561748159
       22a2b2.b.a..     0.0561748159
       22a2b2ba....    -0.0558846512
       22b2a2ab....    -0.0558846511
       22222..b.a..     0.0543626567
       22222..a.b..     0.0543626567
       2222baa.b...     0.0541759700
       2222abb.a...     0.0541759699
       2222aab..b..    -0.0538884228
       2222bba..a..    -0.0538884228
       2222.22.....    -0.0516019110
       22222a.b....     0.0512504261
       22222b.a....     0.0512504259

    * METHOD: CASSCF                            1540.74

  === SMITH program ===

    * freezing 15 orbitals
    * SS-SR internal contraction is used

    * Approximate memory requirement for SMITH calulation per MPI process:
      o Storage requirement for T-amplitude, lambda, and residual is 5.15 GB
      o Storage requirement for MO integrals is 0.68 GB
       - MO integral evaluation                    3.94

  ++ State-averaged Fock matrix over basis states ++

                         0                   1                   2                   3                   4
     0       -4.2030854704        0.0037212848        0.0239663040       -0.0279685461        0.0013754964
     1        0.0037212848       -3.8065252149       -0.0371250165        0.0331850180        0.0205850557
     2        0.0239663040       -0.0371250165       -3.8773616385        0.1223315577        0.0713462034
     3       -0.0279685461        0.0331850180        0.1223315577       -3.9275295597       -0.0853130725
     4        0.0013754964        0.0205850557        0.0713462034       -0.0853130725       -3.6707974834


  ++ Extended multi-state CASPT2 (XMS-CASPT2) rotation matrix ++

                         0                   1                   2                   3                   4
     0       -0.9707232143        0.2391588951        0.0082271420       -0.0042280742       -0.0203445754
     1        0.0395099689        0.1946753848       -0.9214035087        0.3318019538       -0.0382556476
     2        0.1490143145        0.5809657113       -0.1398890881       -0.7675588501       -0.1776458023
     3       -0.1781656468       -0.7028593592       -0.3621391813       -0.5482866410        0.2061133092
     4       -0.0467668688       -0.2708728133       -0.0153017907        0.0111695052       -0.9612917748


  ++ Reference energies in XMS basis ++

                         0                   1                   2                   3                   4
     0     -591.1409287655        0.0514700769        0.0028749003        0.0001564579       -0.0034431657
     1        0.0514700769     -590.9443337642        0.0045720085        0.0041437651        0.0063890681
     2        0.0028749003        0.0045720085     -590.9466238369        0.0054784293       -0.0008242880
     3        0.0001564579        0.0041437651        0.0054784293     -590.9371348782       -0.0015465257
     4       -0.0034431657        0.0063890681       -0.0008242880       -0.0015465257     -590.9143236127

    * Calculating and saving rdm4f

    * Third and Fock-weighted fourth order RDM ( 1, 1) evaluation
      will be done with 14 passes
       - RDM evaluation (multipassing)           161.94
    * Third and Fock-weighted fourth order RDM ( 2, 1) evaluation
      will be done with 14 passes
       - RDM evaluation (multipassing)           246.77
    * Third and Fock-weighted fourth order RDM ( 3, 1) evaluation
      will be done with 14 passes
       - RDM evaluation (multipassing)           246.74
    * Third and Fock-weighted fourth order RDM ( 4, 1) evaluation
      will be done with 14 passes
       - RDM evaluation (multipassing)           246.92
    * Third and Fock-weighted fourth order RDM ( 5, 1) evaluation
      will be done with 14 passes
       - RDM evaluation (multipassing)           246.76
    * Third and Fock-weighted fourth order RDM ( 1, 2) evaluation
      will be done with 14 passes
       - RDM evaluation (multipassing)           246.75
    * Third and Fock-weighted fourth order RDM ( 2, 2) evaluation
      will be done with 14 passes
       - RDM evaluation (multipassing)           162.09
    * Third and Fock-weighted fourth order RDM ( 3, 2) evaluation
      will be done with 14 passes
       - RDM evaluation (multipassing)           247.17
    * Third and Fock-weighted fourth order RDM ( 4, 2) evaluation
      will be done with 14 passes
       - RDM evaluation (multipassing)           247.21
    * Third and Fock-weighted fourth order RDM ( 5, 2) evaluation
      will be done with 14 passes
       - RDM evaluation (multipassing)           247.36
    * Third and Fock-weighted fourth order RDM ( 1, 3) evaluation
      will be done with 14 passes
       - RDM evaluation (multipassing)           247.36
    * Third and Fock-weighted fourth order RDM ( 2, 3) evaluation
      will be done with 14 passes
       - RDM evaluation (multipassing)           247.24
    * Third and Fock-weighted fourth order RDM ( 3, 3) evaluation
      will be done with 14 passes
       - RDM evaluation (multipassing)           162.38
    * Third and Fock-weighted fourth order RDM ( 4, 3) evaluation
      will be done with 14 passes
       - RDM evaluation (multipassing)           247.23
    * Third and Fock-weighted fourth order RDM ( 5, 3) evaluation
      will be done with 14 passes
       - RDM evaluation (multipassing)           247.20
    * Third and Fock-weighted fourth order RDM ( 1, 4) evaluation
      will be done with 14 passes
       - RDM evaluation (multipassing)           247.17
    * Third and Fock-weighted fourth order RDM ( 2, 4) evaluation
      will be done with 14 passes
       - RDM evaluation (multipassing)           247.32
    * Third and Fock-weighted fourth order RDM ( 3, 4) evaluation
      will be done with 14 passes
       - RDM evaluation (multipassing)           253.20
    * Third and Fock-weighted fourth order RDM ( 4, 4) evaluation
      will be done with 14 passes
       - RDM evaluation (multipassing)           162.41
    * Third and Fock-weighted fourth order RDM ( 5, 4) evaluation
      will be done with 14 passes
       - RDM evaluation (multipassing)           247.17
    * Third and Fock-weighted fourth order RDM ( 1, 5) evaluation
      will be done with 14 passes
       - RDM evaluation (multipassing)           247.19
    * Third and Fock-weighted fourth order RDM ( 2, 5) evaluation
      will be done with 14 passes
       - RDM evaluation (multipassing)           247.22
    * Third and Fock-weighted fourth order RDM ( 3, 5) evaluation
      will be done with 14 passes
       - RDM evaluation (multipassing)           249.18
    * Third and Fock-weighted fourth order RDM ( 4, 5) evaluation
      will be done with 14 passes
       - RDM evaluation (multipassing)           247.19
    * Third and Fock-weighted fourth order RDM ( 5, 5) evaluation
      will be done with 14 passes
       - RDM evaluation (multipassing)           166.12
    - linear dependency detected:    1 /  288    min eigenvalue:     6.1790e-15    max eigenvalue:     6.1790e-15
    - linear dependency detected:    1 /  288    min eigenvalue:     1.5779e-14    max eigenvalue:     1.5779e-14
    - linear dependency detected:    1 /  288    min eigenvalue:     1.9263e-15    max eigenvalue:     1.9263e-15
    - linear dependency detected:    1 /  288    min eigenvalue:     1.4276e-14    max eigenvalue:     1.4276e-14
    - linear dependency detected:    1 /  288    min eigenvalue:     3.0157e-16    max eigenvalue:     3.0157e-16
    - linear dependency detected:   12 / 1728    min eigenvalue:    -3.5820e-14    max eigenvalue:     6.1255e-14
    - linear dependency detected:   12 / 1728    min eigenvalue:    -3.5444e-14    max eigenvalue:     6.0267e-14
    - linear dependency detected:   12 / 1728    min eigenvalue:    -2.3627e-14    max eigenvalue:     2.0670e-14
    - linear dependency detected:   12 / 1728    min eigenvalue:    -1.1669e-14    max eigenvalue:     4.6342e-14
    - linear dependency detected:   12 / 1728    min eigenvalue:    -3.8769e-14    max eigenvalue:     3.0890e-14
    - linear dependency detected:   12 / 1728    min eigenvalue:    -5.1268e-15    max eigenvalue:     4.6764e-15
    - linear dependency detected:   12 / 1728    min eigenvalue:    -4.1010e-15    max eigenvalue:     3.1365e-15
    - linear dependency detected:   12 / 1728    min eigenvalue:    -3.0842e-15    max eigenvalue:     4.3221e-15
    - linear dependency detected:   12 / 1728    min eigenvalue:    -1.1969e-14    max eigenvalue:     3.7355e-15
    - linear dependency detected:   12 / 1728    min eigenvalue:    -3.9902e-15    max eigenvalue:     1.1814e-15
       - RDM + denominator evaluation           5933.56

    * Zeroth order energy : state  0       -4.2119830187
    * Zeroth order energy : state  1       -4.0611989926
    * Zeroth order energy : state  2       -3.7988102635
    * Zeroth order energy : state  3       -3.7748348533
    * Zeroth order energy : state  4       -3.6384722388

    * CASPT2 iteration is performed using redundant basis

      ---- iteration ----

        0    -1.55707228     0.00172840     17.45
        1    -1.55882818     0.00015662     17.60
        2    -1.55884702     0.00001566     17.93
        3    -1.55884728     0.00000241     18.25
        4    -1.55884729     0.00000026     18.51

        0    -1.60516796     0.00170801     17.50
        1    -1.60707127     0.00015576     17.69
        2    -1.60709249     0.00001571     17.90
        3    -1.60709280     0.00000243     18.20
        4    -1.60709280     0.00000027     18.50

        0    -1.56499981     0.00163402     17.59
        1    -1.56683454     0.00014972     17.64
        2    -1.56685684     0.00001493     17.99
        3    -1.56685718     0.00000230     18.21
        4    -1.56685718     0.00000025     18.52

        0    -1.56826959     0.00160409     17.59
        1    -1.57006006     0.00014815     17.73
        2    -1.57008232     0.00001514     18.04
        3    -1.57008267     0.00000237     18.32
        4    -1.57008268     0.00000027     18.60

        0    -1.55603854     0.00168661     17.90
        1    -1.55779889     0.00015675     17.96
        2    -1.55782036     0.00001659     18.27
        3    -1.55782069     0.00000258     18.58
        4    -1.55782070     0.00000030     18.89

      -------------------

       - CASPT2 energy evaluation                457.50

    * CASPT2 energy : state  0     -592.9299796461
        w/o shift correction       -592.6997760537
        reference weight              0.6847405370

    * CASPT2 energy : state  1     -592.7963657375
        w/o shift correction       -592.5514265675
        reference weight              0.6711957434

    * CASPT2 energy : state  2     -592.7503747469
        w/o shift correction       -592.5134810189
        reference weight              0.6785238916

    * CASPT2 energy : state  3     -592.7482231514
        w/o shift correction       -592.5072175560
        reference weight              0.6747587374

    * CASPT2 energy : state  4     -592.7067024593
        w/o shift correction       -592.4721443094
        reference weight              0.6806813049


    * MS-CASPT2 Heff
           -592.9299796461        0.0344815455        0.0020212147        0.0013762348       -0.0012858330
              0.0344815455     -592.7963657375        0.0020082676        0.0024758263        0.0042092096
              0.0020212147        0.0020082676     -592.7503747469        0.0062477897       -0.0015696080
              0.0013762348        0.0024758263        0.0062477897     -592.7482231514       -0.0014189260
             -0.0012858330        0.0042092096       -0.0015696080       -0.0014189260     -592.7067024593


    * MS-CASPT2 rotation matrix
             -0.9716632458        0.2347851696        0.0042645583        0.0269792071       -0.0006299834
              0.2360199205        0.9673665022        0.0027000391        0.0803837705       -0.0450311760
              0.0077237059       -0.0554894274        0.7643897300        0.6411446940        0.0387697015
              0.0036336981       -0.0606124073       -0.6447094934        0.7611158947        0.0369485635
             -0.0096059638       -0.0482186077        0.0057037808        0.0494636028       -0.9975487508


    * XMS-CASPT2 rotation matrix
              0.9999059422        0.0042236308        0.0054046140       -0.0059144309        0.0102993816
              0.0020133849        0.2304602728       -0.9177513269       -0.3233908028        0.0059075880
             -0.0098353316        0.6598449075        0.3891135527       -0.6319568864        0.1171712473
              0.0004589190       -0.6783638792        0.0751882112       -0.7006034383       -0.2081436810
             -0.0093331983       -0.2264892251       -0.0253114225       -0.0718938396        0.9709820441

    * MS-CASPT2 energy : state  0     -592.9383892422
    * MS-CASPT2 energy : state  1     -592.7884770109
    * MS-CASPT2 energy : state  2     -592.7556376644
    * MS-CASPT2 energy : state  3     -592.7427421228
    * MS-CASPT2 energy : state  4     -592.7063997010


    * METHOD: SMITH                             6477.57


    * METHOD: SAVE_REF                             0.07


  
  ===============================================================
