# Supplementary material for: Simulating the Energy Capture Process in Push–Pull Norbornadiene-Quadricyclane Photoswitches
Source: J Phys Chem Lett. 2025 Apr 23;16(17):4315–25. doi: 10.1021/acs.jpclett.5c00634 (PMC12051204; doi:10.1021/acs.jpclett.5c00634)
Supplement: Supplementary file 4 — jz5c00634_si_004.zip [file jz5c00634_si_004.zip › PES_scans/XMS-CASPT2/Compound_I/1_PES_scan/logfile_19]

    dorgali10                       

  * using 15 threads per process

  ===============================================================
    BAGEL - Freshly leavened quantum chemistry                   
  ===============================================================

  *** Geometry ***

  { "atom" : "C", "xyz" : [     -0.318470,      1.529740,      1.742068 ] },
  { "atom" : "C", "xyz" : [     -0.510776,      4.126624,      0.391206 ] },
  { "atom" : "C", "xyz" : [     -2.100066,      1.794298,      3.967367 ] },
  { "atom" : "C", "xyz" : [     -3.223581,      1.137903,      1.432418 ] },
  { "atom" : "C", "xyz" : [     -3.422697,      3.677357,      0.074252 ] },
  { "atom" : "C", "xyz" : [     -2.460849,      5.601401,      1.909186 ] },
  { "atom" : "C", "xyz" : [     -2.558009,      4.565249,      4.574175 ] },
  { "atom" : "C", "xyz" : [      1.197868,      5.214117,     -1.376087 ] },
  { "atom" : "N", "xyz" : [      2.573689,      6.106328,     -2.803836 ] },
  { "atom" : "C", "xyz" : [      1.774662,     -0.313182,      1.547798 ] },
  { "atom" : "C", "xyz" : [      4.274465,      0.508802,      1.440144 ] },
  { "atom" : "C", "xyz" : [      1.291204,     -2.918390,      1.514735 ] },
  { "atom" : "C", "xyz" : [      3.267876,     -4.654631,      1.406441 ] },
  { "atom" : "C", "xyz" : [      5.753795,     -3.815852,      1.301692 ] },
  { "atom" : "C", "xyz" : [      6.258006,     -1.227732,      1.311261 ] },
  { "atom" : "H", "xyz" : [     -2.026263,      0.366547,      5.435264 ] },
  { "atom" : "H", "xyz" : [     -4.206742,     -0.592410,      0.960478 ] },
  { "atom" : "H", "xyz" : [     -4.519374,      4.098407,     -1.599748 ] },
  { "atom" : "H", "xyz" : [     -2.693582,      7.596026,      1.503269 ] },
  { "atom" : "H", "xyz" : [     -4.401151,      4.877164,      5.460816 ] },
  { "atom" : "H", "xyz" : [     -1.087490,      5.368463,      5.785781 ] },
  { "atom" : "H", "xyz" : [      4.696780,      2.513232,      1.446467 ] },
  { "atom" : "H", "xyz" : [     -0.641869,     -3.596643,      1.562052 ] },
  { "atom" : "H", "xyz" : [      2.854770,     -6.663409,      1.385961 ] },
  { "atom" : "H", "xyz" : [      7.294477,     -5.164731,      1.201922 ] },
  { "atom" : "H", "xyz" : [      8.191000,     -0.551680,      1.217739 ] },

  Number of auxiliary basis functions:     1515

  Since a DF basis is specified, we compute 2- and 3-index integrals:
    o Being stored without compression. Storage requirement is 0.851 GB
       - 3-index ints prep                         0.03
       - 3-index ints                              0.27
       - 2-index ints                              0.01
       - computing inverse                         2.41
        elapsed time:        2.74 sec.


  Number of basis functions:      265
  Number of electrons      :      102


    * METHOD: MOLECULE                             2.76

       - 3-index ints prep                         0.03
       - 3-index ints                              0.32
       - 2-index ints                              0.01
       - computing inverse                         2.41

  Using the coefficient projected to the input geometry 


    * METHOD: LOAD_REF                             2.93

  ---------------------------
      CASSCF calculation     
  ---------------------------

    * nstate   :      5
    * nclosed  :     45
    * nact     :     12
    * nvirt    :    208
  === CASSCF iteration (/home/mkochman/bagel_basis_sets/cc-pvdz.json) ===

    * Using the second-order algorithm

      0  0      -590.96231420     1.80e-02     93.47
      0  1      -590.73790802     0.00e+00     93.47
      0  2      -590.68708426     0.00e+00     93.47
      0  3      -590.64971477     0.00e+00     93.47
      0  4      -590.62985459     0.00e+00     93.47

         res : 1.16e-01   lamb: 1.00e+00   eps : -2.35e-01   step: 1.94e-01    0.29
         res : 3.75e-02   lamb: 1.00e+00   eps : -2.38e-01   step: 1.87e-01    0.29
         res : 1.10e-02   lamb: 1.00e+00   eps : -2.38e-01   step: 1.87e-01    0.29
         res : 3.43e-03   lamb: 1.00e+00   eps : -2.38e-01   step: 1.88e-01    0.29
         res : 1.03e-03   lamb: 1.00e+00   eps : -2.38e-01   step: 1.88e-01    0.29
         res : 2.93e-04   lamb: 1.00e+00   eps : -2.38e-01   step: 1.88e-01    0.29
         res : 9.09e-05   lamb: 1.00e+00   eps : -2.38e-01   step: 1.88e-01    0.29
         res : 2.67e-05   lamb: 1.00e+00   eps : -2.38e-01   step: 1.88e-01    0.29
         res : 8.93e-06   lamb: 1.00e+00   eps : -2.38e-01   step: 1.88e-01    0.29

      1  0      -591.08633417     4.20e-04     98.45
      1  1      -590.86014924     0.00e+00     98.45
      1  2      -590.80988007     0.00e+00     98.45
      1  3      -590.77342545     0.00e+00     98.45
      1  4      -590.75306992     0.00e+00     98.45

         res : 1.58e-02   lamb: 1.00e+00   eps : -1.36e-03   step: 6.67e-02    0.29
         res : 7.26e-03   lamb: 1.00e+00   eps : -1.43e-03   step: 7.29e-02    0.29
         res : 2.39e-03   lamb: 1.00e+00   eps : -1.45e-03   step: 7.67e-02    0.29
         res : 1.32e-03   lamb: 1.00e+00   eps : -1.46e-03   step: 7.89e-02    0.29
         res : 6.13e-04   lamb: 1.00e+00   eps : -1.46e-03   step: 7.97e-02    0.29
         res : 2.47e-04   lamb: 1.00e+00   eps : -1.46e-03   step: 7.99e-02    0.29
         res : 1.42e-04   lamb: 1.00e+00   eps : -1.46e-03   step: 8.00e-02    0.29
         res : 7.83e-05   lamb: 1.00e+00   eps : -1.46e-03   step: 8.00e-02    0.29
         res : 3.72e-05   lamb: 1.00e+00   eps : -1.46e-03   step: 8.00e-02    0.30
         res : 2.83e-05   lamb: 1.00e+00   eps : -1.46e-03   step: 8.00e-02    0.29
         res : 1.79e-05   lamb: 1.00e+00   eps : -1.46e-03   step: 8.00e-02    0.29
         res : 7.44e-06   lamb: 1.00e+00   eps : -1.46e-03   step: 8.00e-02    0.29

      2  0      -591.08584809     6.99e-05     98.60
      2  1      -590.86005683     0.00e+00     98.60
      2  2      -590.81075175     0.00e+00     98.60
      2  3      -590.77548385     0.00e+00     98.60
      2  4      -590.75466424     0.00e+00     98.60

         res : 5.69e-03   lamb: 1.00e+00   eps : -5.93e-05   step: 1.53e-02    0.29
         res : 1.83e-03   lamb: 1.00e+00   eps : -6.95e-05   step: 2.10e-02    0.29
         res : 8.56e-04   lamb: 1.00e+00   eps : -7.19e-05   step: 2.35e-02    0.29
         res : 4.24e-04   lamb: 1.00e+00   eps : -7.23e-05   step: 2.42e-02    0.29
         res : 1.52e-04   lamb: 1.00e+00   eps : -7.24e-05   step: 2.44e-02    0.29
         res : 6.93e-05   lamb: 1.00e+00   eps : -7.24e-05   step: 2.45e-02    0.29
         res : 4.51e-05   lamb: 1.00e+00   eps : -7.24e-05   step: 2.45e-02    0.29
         res : 2.36e-05   lamb: 1.00e+00   eps : -7.24e-05   step: 2.46e-02    0.29
         res : 1.15e-05   lamb: 1.00e+00   eps : -7.24e-05   step: 2.46e-02    0.29
         res : 7.56e-06   lamb: 1.00e+00   eps : -7.24e-05   step: 2.46e-02    0.29
         res : 4.87e-06   lamb: 1.00e+00   eps : -7.24e-05   step: 2.46e-02    0.29
         res : 1.82e-06   lamb: 1.00e+00   eps : -7.24e-05   step: 2.46e-02    0.29

      3  0      -591.08572921     5.10e-05    105.87
      3  1      -590.85989954     0.00e+00    105.87
      3  2      -590.81072927     0.00e+00    105.87
      3  3      -590.77592003     0.00e+00    105.87
      3  4      -590.75485354     0.00e+00    105.87

         res : 4.38e-03   lamb: 1.00e+00   eps : -4.44e-05   step: 1.39e-02    0.28
         res : 1.66e-03   lamb: 1.00e+00   eps : -5.10e-05   step: 1.82e-02    0.28
         res : 6.86e-04   lamb: 1.00e+00   eps : -5.28e-05   step: 2.03e-02    0.28
         res : 3.28e-04   lamb: 1.00e+00   eps : -5.30e-05   step: 2.07e-02    0.28
         res : 1.14e-04   lamb: 1.00e+00   eps : -5.31e-05   step: 2.08e-02    0.28
         res : 5.45e-05   lamb: 1.00e+00   eps : -5.31e-05   step: 2.08e-02    0.28
         res : 4.04e-05   lamb: 1.00e+00   eps : -5.31e-05   step: 2.09e-02    0.28
         res : 1.79e-05   lamb: 1.00e+00   eps : -5.31e-05   step: 2.09e-02    0.28
         res : 9.39e-06   lamb: 1.00e+00   eps : -5.31e-05   step: 2.09e-02    0.28
         res : 6.66e-06   lamb: 1.00e+00   eps : -5.31e-05   step: 2.09e-02    0.28
         res : 3.68e-06   lamb: 1.00e+00   eps : -5.31e-05   step: 2.09e-02    0.28
         res : 1.37e-06   lamb: 1.00e+00   eps : -5.31e-05   step: 2.09e-02    0.28

      4  0      -591.08573581     4.74e-05    103.05
      4  1      -590.85989522     0.00e+00    103.05
      4  2      -590.81063094     0.00e+00    103.05
      4  3      -590.77620191     0.00e+00    103.05
      4  4      -590.75492584     0.00e+00    103.05

         res : 4.01e-03   lamb: 1.00e+00   eps : -4.12e-05   step: 1.33e-02    0.28
         res : 1.59e-03   lamb: 1.00e+00   eps : -4.70e-05   step: 1.72e-02    0.28
         res : 6.69e-04   lamb: 1.00e+00   eps : -4.85e-05   step: 1.89e-02    0.28
         res : 3.10e-04   lamb: 1.00e+00   eps : -4.87e-05   step: 1.93e-02    0.28
         res : 1.00e-04   lamb: 1.00e+00   eps : -4.88e-05   step: 1.94e-02    0.28
         res : 5.18e-05   lamb: 1.00e+00   eps : -4.88e-05   step: 1.94e-02    0.28
         res : 3.61e-05   lamb: 1.00e+00   eps : -4.88e-05   step: 1.94e-02    0.28
         res : 1.53e-05   lamb: 1.00e+00   eps : -4.88e-05   step: 1.94e-02    0.28
         res : 8.26e-06   lamb: 1.00e+00   eps : -4.88e-05   step: 1.94e-02    0.28
         res : 5.42e-06   lamb: 1.00e+00   eps : -4.88e-05   step: 1.94e-02    0.28
         res : 3.05e-06   lamb: 1.00e+00   eps : -4.88e-05   step: 1.94e-02    0.28
         res : 1.18e-06   lamb: 1.00e+00   eps : -4.88e-05   step: 1.94e-02    0.28

      5  0      -591.08577405     4.69e-05    101.22
      5  1      -590.85993799     0.00e+00    101.22
      5  2      -590.81050701     0.00e+00    101.22
      5  3      -590.77642686     0.00e+00    101.22
      5  4      -590.75498441     0.00e+00    101.22

         res : 3.93e-03   lamb: 1.00e+00   eps : -3.95e-05   step: 1.26e-02    0.29
         res : 1.54e-03   lamb: 1.00e+00   eps : -4.51e-05   step: 1.64e-02    0.29
         res : 6.66e-04   lamb: 1.00e+00   eps : -4.65e-05   step: 1.80e-02    0.29
         res : 2.96e-04   lamb: 1.00e+00   eps : -4.67e-05   step: 1.83e-02    0.29
         res : 9.20e-05   lamb: 1.00e+00   eps : -4.67e-05   step: 1.84e-02    0.29
         res : 4.84e-05   lamb: 1.00e+00   eps : -4.67e-05   step: 1.84e-02    0.29
         res : 3.18e-05   lamb: 1.00e+00   eps : -4.67e-05   step: 1.84e-02    0.29
         res : 1.38e-05   lamb: 1.00e+00   eps : -4.67e-05   step: 1.84e-02    0.29
         res : 7.54e-06   lamb: 1.00e+00   eps : -4.67e-05   step: 1.84e-02    0.29
         res : 4.59e-06   lamb: 1.00e+00   eps : -4.67e-05   step: 1.84e-02    0.30
         res : 2.61e-06   lamb: 1.00e+00   eps : -4.67e-05   step: 1.84e-02    0.29
         res : 1.07e-06   lamb: 1.00e+00   eps : -4.67e-05   step: 1.84e-02    0.29

      6  0      -591.08582083     4.68e-05    103.26
      6  1      -590.85999595     0.00e+00    103.26
      6  2      -590.81037025     0.00e+00    103.26
      6  3      -590.77661281     0.00e+00    103.26
      6  4      -590.75506155     0.00e+00    103.26

         res : 3.91e-03   lamb: 1.00e+00   eps : -3.81e-05   step: 1.20e-02    0.29
         res : 1.51e-03   lamb: 1.00e+00   eps : -4.36e-05   step: 1.57e-02    0.29
         res : 6.62e-04   lamb: 1.00e+00   eps : -4.49e-05   step: 1.73e-02    0.29
         res : 2.83e-04   lamb: 1.00e+00   eps : -4.51e-05   step: 1.75e-02    0.29
         res : 8.52e-05   lamb: 1.00e+00   eps : -4.51e-05   step: 1.76e-02    0.29
         res : 4.43e-05   lamb: 1.00e+00   eps : -4.51e-05   step: 1.76e-02    0.29
         res : 2.74e-05   lamb: 1.00e+00   eps : -4.51e-05   step: 1.76e-02    0.29
         res : 1.23e-05   lamb: 1.00e+00   eps : -4.51e-05   step: 1.76e-02    0.29
         res : 6.91e-06   lamb: 1.00e+00   eps : -4.51e-05   step: 1.76e-02    0.29
         res : 3.88e-06   lamb: 1.00e+00   eps : -4.51e-05   step: 1.76e-02    0.29
         res : 2.22e-06   lamb: 1.00e+00   eps : -4.51e-05   step: 1.76e-02    0.29
         res : 9.76e-07   lamb: 1.00e+00   eps : -4.51e-05   step: 1.76e-02    0.30

      7  0      -591.08587041     4.65e-05    105.27
      7  1      -590.86005854     0.00e+00    105.27
      7  2      -590.81022412     0.00e+00    105.27
      7  3      -590.77676425     0.00e+00    105.27
      7  4      -590.75516728     0.00e+00    105.27

         res : 3.90e-03   lamb: 1.00e+00   eps : -3.68e-05   step: 1.16e-02    0.28
         res : 1.49e-03   lamb: 1.00e+00   eps : -4.22e-05   step: 1.51e-02    0.28
         res : 6.54e-04   lamb: 1.00e+00   eps : -4.35e-05   step: 1.67e-02    0.28
         res : 2.70e-04   lamb: 1.00e+00   eps : -4.37e-05   step: 1.69e-02    0.28
         res : 7.94e-05   lamb: 1.00e+00   eps : -4.37e-05   step: 1.70e-02    0.28
         res : 3.97e-05   lamb: 1.00e+00   eps : -4.37e-05   step: 1.70e-02    0.28
         res : 2.28e-05   lamb: 1.00e+00   eps : -4.37e-05   step: 1.70e-02    0.28
         res : 1.08e-05   lamb: 1.00e+00   eps : -4.37e-05   step: 1.70e-02    0.28
         res : 6.28e-06   lamb: 1.00e+00   eps : -4.37e-05   step: 1.70e-02    0.28
         res : 3.25e-06   lamb: 1.00e+00   eps : -4.37e-05   step: 1.70e-02    0.28
         res : 1.83e-06   lamb: 1.00e+00   eps : -4.37e-05   step: 1.70e-02    0.28
         res : 8.68e-07   lamb: 1.00e+00   eps : -4.37e-05   step: 1.70e-02    0.28

      8  0      -591.08592220     4.59e-05    106.94
      8  1      -590.86012218     0.00e+00    106.94
      8  2      -590.81006977     0.00e+00    106.94
      8  3      -590.77688319     0.00e+00    106.94
      8  4      -590.75530353     0.00e+00    106.94

         res : 3.89e-03   lamb: 1.00e+00   eps : -3.57e-05   step: 1.12e-02    0.29
         res : 1.48e-03   lamb: 1.00e+00   eps : -4.10e-05   step: 1.48e-02    0.29
         res : 6.45e-04   lamb: 1.00e+00   eps : -4.23e-05   step: 1.63e-02    0.29
         res : 2.59e-04   lamb: 1.00e+00   eps : -4.25e-05   step: 1.65e-02    0.29
         res : 7.47e-05   lamb: 1.00e+00   eps : -4.25e-05   step: 1.66e-02    0.30
         res : 3.52e-05   lamb: 1.00e+00   eps : -4.25e-05   step: 1.66e-02    0.29
         res : 1.79e-05   lamb: 1.00e+00   eps : -4.25e-05   step: 1.66e-02    0.29
         res : 8.95e-06   lamb: 1.00e+00   eps : -4.25e-05   step: 1.66e-02    0.30
         res : 5.57e-06   lamb: 1.00e+00   eps : -4.25e-05   step: 1.66e-02    0.29
         res : 2.71e-06   lamb: 1.00e+00   eps : -4.25e-05   step: 1.66e-02    0.29
         res : 1.45e-06   lamb: 1.00e+00   eps : -4.25e-05   step: 1.66e-02    0.29

      9  0      -591.08597713     4.52e-05    105.20
      9  1      -590.86018571     0.00e+00    105.20
      9  2      -590.80990794     0.00e+00    105.20
      9  3      -590.77697138     0.00e+00    105.20
      9  4      -590.75546941     0.00e+00    105.20

         res : 3.88e-03   lamb: 1.00e+00   eps : -3.49e-05   step: 1.11e-02    0.29
         res : 1.48e-03   lamb: 1.00e+00   eps : -4.02e-05   step: 1.46e-02    0.29
         res : 6.37e-04   lamb: 1.00e+00   eps : -4.15e-05   step: 1.61e-02    0.29
         res : 2.51e-04   lamb: 1.00e+00   eps : -4.16e-05   step: 1.64e-02    0.29
         res : 7.16e-05   lamb: 1.00e+00   eps : -4.16e-05   step: 1.64e-02    0.29
         res : 3.18e-05   lamb: 1.00e+00   eps : -4.17e-05   step: 1.64e-02    0.29
         res : 1.37e-05   lamb: 1.00e+00   eps : -4.17e-05   step: 1.64e-02    0.29
         res : 6.77e-06   lamb: 1.00e+00   eps : -4.17e-05   step: 1.64e-02    0.29
         res : 4.63e-06   lamb: 1.00e+00   eps : -4.17e-05   step: 1.64e-02    0.29
         res : 2.25e-06   lamb: 1.00e+00   eps : -4.17e-05   step: 1.64e-02    0.29
         res : 1.14e-06   lamb: 1.00e+00   eps : -4.17e-05   step: 1.64e-02    0.30

     10  0      -591.08603641     4.45e-05    105.48
     10  1      -590.86024862     0.00e+00    105.48
     10  2      -590.80973955     0.00e+00    105.48
     10  3      -590.77703061     0.00e+00    105.48
     10  4      -590.75566354     0.00e+00    105.48

         res : 3.89e-03   lamb: 1.00e+00   eps : -3.46e-05   step: 1.11e-02    0.28
         res : 1.49e-03   lamb: 1.00e+00   eps : -3.99e-05   step: 1.47e-02    0.28
         res : 6.32e-04   lamb: 1.00e+00   eps : -4.12e-05   step: 1.62e-02    0.28
         res : 2.47e-04   lamb: 1.00e+00   eps : -4.13e-05   step: 1.64e-02    0.28
         res : 7.04e-05   lamb: 1.00e+00   eps : -4.13e-05   step: 1.65e-02    0.28
         res : 2.99e-05   lamb: 1.00e+00   eps : -4.13e-05   step: 1.65e-02    0.28
         res : 1.13e-05   lamb: 1.00e+00   eps : -4.13e-05   step: 1.65e-02    0.28
         res : 4.98e-06   lamb: 1.00e+00   eps : -4.13e-05   step: 1.65e-02    0.28
         res : 3.39e-06   lamb: 1.00e+00   eps : -4.13e-05   step: 1.65e-02    0.28
         res : 1.70e-06   lamb: 1.00e+00   eps : -4.13e-05   step: 1.65e-02    0.28
         res : 8.76e-07   lamb: 1.00e+00   eps : -4.13e-05   step: 1.65e-02    0.28

     11  0      -591.08610118     4.40e-05    103.14
     11  1      -590.86031047     0.00e+00    103.14
     11  2      -590.80956575     0.00e+00    103.14
     11  3      -590.77706271     0.00e+00    103.14
     11  4      -590.75588507     0.00e+00    103.14

         res : 3.93e-03   lamb: 1.00e+00   eps : -3.48e-05   step: 1.12e-02    0.29
         res : 1.52e-03   lamb: 1.00e+00   eps : -4.03e-05   step: 1.50e-02    0.29
         res : 6.32e-04   lamb: 1.00e+00   eps : -4.15e-05   step: 1.65e-02    0.29
         res : 2.47e-04   lamb: 1.00e+00   eps : -4.17e-05   step: 1.67e-02    0.29
         res : 7.14e-05   lamb: 1.00e+00   eps : -4.17e-05   step: 1.67e-02    0.29
         res : 3.00e-05   lamb: 1.00e+00   eps : -4.17e-05   step: 1.68e-02    0.29
         res : 1.15e-05   lamb: 1.00e+00   eps : -4.17e-05   step: 1.68e-02    0.29
         res : 4.99e-06   lamb: 1.00e+00   eps : -4.17e-05   step: 1.68e-02    0.29
         res : 3.10e-06   lamb: 1.00e+00   eps : -4.17e-05   step: 1.68e-02    0.29
         res : 1.37e-06   lamb: 1.00e+00   eps : -4.17e-05   step: 1.68e-02    0.29

     12  0      -591.08617223     4.39e-05    107.50
     12  1      -590.86037056     0.00e+00    107.50
     12  2      -590.80938804     0.00e+00    107.50
     12  3      -590.77706933     0.00e+00    107.50
     12  4      -590.75613424     0.00e+00    107.50

         res : 4.01e-03   lamb: 1.00e+00   eps : -3.57e-05   step: 1.16e-02    0.27
         res : 1.56e-03   lamb: 1.00e+00   eps : -4.14e-05   step: 1.55e-02    0.27
         res : 6.40e-04   lamb: 1.00e+00   eps : -4.27e-05   step: 1.70e-02    0.27
         res : 2.50e-04   lamb: 1.00e+00   eps : -4.28e-05   step: 1.72e-02    0.27
         res : 7.47e-05   lamb: 1.00e+00   eps : -4.29e-05   step: 1.73e-02    0.27
         res : 3.21e-05   lamb: 1.00e+00   eps : -4.29e-05   step: 1.73e-02    0.27
         res : 1.43e-05   lamb: 1.00e+00   eps : -4.29e-05   step: 1.73e-02    0.27
         res : 6.71e-06   lamb: 1.00e+00   eps : -4.29e-05   step: 1.73e-02    0.27
         res : 3.91e-06   lamb: 1.00e+00   eps : -4.29e-05   step: 1.73e-02    0.27
         res : 1.64e-06   lamb: 1.00e+00   eps : -4.29e-05   step: 1.73e-02    0.27

     13  0      -591.08625007     4.44e-05    106.23
     13  1      -590.86042790     0.00e+00    106.23
     13  2      -590.80920838     0.00e+00    106.23
     13  3      -590.77705171     0.00e+00    106.23
     13  4      -590.75641269     0.00e+00    106.23

         res : 4.15e-03   lamb: 1.00e+00   eps : -3.74e-05   step: 1.21e-02    0.29
         res : 1.61e-03   lamb: 1.00e+00   eps : -4.35e-05   step: 1.62e-02    0.29
         res : 6.56e-04   lamb: 1.00e+00   eps : -4.49e-05   step: 1.78e-02    0.29
         res : 2.58e-04   lamb: 1.00e+00   eps : -4.51e-05   step: 1.80e-02    0.29
         res : 8.02e-05   lamb: 1.00e+00   eps : -4.51e-05   step: 1.81e-02    0.29
         res : 3.58e-05   lamb: 1.00e+00   eps : -4.51e-05   step: 1.81e-02    0.29
         res : 1.88e-05   lamb: 1.00e+00   eps : -4.51e-05   step: 1.81e-02    0.29
         res : 8.86e-06   lamb: 1.00e+00   eps : -4.51e-05   step: 1.81e-02    0.29
         res : 4.72e-06   lamb: 1.00e+00   eps : -4.51e-05   step: 1.81e-02    0.29
         res : 2.03e-06   lamb: 1.00e+00   eps : -4.51e-05   step: 1.81e-02    0.29
         res : 1.01e-06   lamb: 1.00e+00   eps : -4.51e-05   step: 1.81e-02    0.29

     14  0      -591.08633490     4.58e-05    104.64
     14  1      -590.86048105     0.00e+00    104.64
     14  2      -590.80902941     0.00e+00    104.64
     14  3      -590.77701058     0.00e+00    104.64
     14  4      -590.75672388     0.00e+00    104.64

         res : 4.37e-03   lamb: 1.00e+00   eps : -4.03e-05   step: 1.28e-02    0.29
         res : 1.68e-03   lamb: 1.00e+00   eps : -4.70e-05   step: 1.72e-02    0.29
         res : 6.84e-04   lamb: 1.00e+00   eps : -4.85e-05   step: 1.88e-02    0.29
         res : 2.71e-04   lamb: 1.00e+00   eps : -4.87e-05   step: 1.91e-02    0.29
         res : 8.82e-05   lamb: 1.00e+00   eps : -4.87e-05   step: 1.91e-02    0.29
         res : 4.10e-05   lamb: 1.00e+00   eps : -4.87e-05   step: 1.91e-02    0.29
         res : 2.39e-05   lamb: 1.00e+00   eps : -4.87e-05   step: 1.91e-02    0.29
         res : 1.08e-05   lamb: 1.00e+00   eps : -4.87e-05   step: 1.91e-02    0.29
         res : 5.39e-06   lamb: 1.00e+00   eps : -4.87e-05   step: 1.92e-02    0.29
         res : 2.47e-06   lamb: 1.00e+00   eps : -4.87e-05   step: 1.92e-02    0.29
         res : 1.33e-06   lamb: 1.00e+00   eps : -4.87e-05   step: 1.92e-02    0.29

     15  0      -591.08642661     4.85e-05    108.38
     15  1      -590.86052801     0.00e+00    108.38
     15  2      -590.80885486     0.00e+00    108.38
     15  3      -590.77694616     0.00e+00    108.38
     15  4      -590.75707377     0.00e+00    108.38

         res : 4.70e-03   lamb: 1.00e+00   eps : -4.48e-05   step: 1.37e-02    0.29
         res : 1.78e-03   lamb: 1.00e+00   eps : -5.25e-05   step: 1.84e-02    0.29
         res : 7.28e-04   lamb: 1.00e+00   eps : -5.42e-05   step: 2.02e-02    0.30
         res : 2.89e-04   lamb: 1.00e+00   eps : -5.44e-05   step: 2.05e-02    0.29
         res : 9.90e-05   lamb: 1.00e+00   eps : -5.44e-05   step: 2.05e-02    0.29
         res : 4.75e-05   lamb: 1.00e+00   eps : -5.44e-05   step: 2.05e-02    0.29
         res : 2.95e-05   lamb: 1.00e+00   eps : -5.44e-05   step: 2.06e-02    0.29
         res : 1.28e-05   lamb: 1.00e+00   eps : -5.44e-05   step: 2.06e-02    0.29
         res : 6.07e-06   lamb: 1.00e+00   eps : -5.44e-05   step: 2.06e-02    0.29
         res : 3.01e-06   lamb: 1.00e+00   eps : -5.44e-05   step: 2.06e-02    0.29
         res : 1.69e-06   lamb: 1.00e+00   eps : -5.44e-05   step: 2.06e-02    0.29

     16  0      -591.08652498     5.32e-05    108.15
     16  1      -590.86056620     0.00e+00    108.15
     16  2      -590.80869006     0.00e+00    108.15
     16  3      -590.77685799     0.00e+00    108.15
     16  4      -590.75747194     0.00e+00    108.15

         res : 5.18e-03   lamb: 1.00e+00   eps : -5.20e-05   step: 1.48e-02    0.29
         res : 1.92e-03   lamb: 1.00e+00   eps : -6.12e-05   step: 2.01e-02    0.29
         res : 7.96e-04   lamb: 1.00e+00   eps : -6.32e-05   step: 2.20e-02    0.29
         res : 3.16e-04   lamb: 1.00e+00   eps : -6.34e-05   step: 2.23e-02    0.29
         res : 1.14e-04   lamb: 1.00e+00   eps : -6.35e-05   step: 2.24e-02    0.29
         res : 5.55e-05   lamb: 1.00e+00   eps : -6.35e-05   step: 2.24e-02    0.29
         res : 3.57e-05   lamb: 1.00e+00   eps : -6.35e-05   step: 2.24e-02    0.29
         res : 1.49e-05   lamb: 1.00e+00   eps : -6.35e-05   step: 2.24e-02    0.29
         res : 6.91e-06   lamb: 1.00e+00   eps : -6.35e-05   step: 2.24e-02    0.29
         res : 3.70e-06   lamb: 1.00e+00   eps : -6.35e-05   step: 2.24e-02    0.29
         res : 2.13e-06   lamb: 1.00e+00   eps : -6.35e-05   step: 2.24e-02    0.29

     17  0      -591.08662973     6.09e-05    105.08
     17  1      -590.86059217     0.00e+00    105.08
     17  2      -590.80854276     0.00e+00    105.08
     17  3      -590.77674544     0.00e+00    105.08
     17  4      -590.75793407     0.00e+00    105.08

         res : 5.86e-03   lamb: 1.00e+00   eps : -6.38e-05   step: 1.63e-02    0.29
         res : 2.11e-03   lamb: 1.00e+00   eps : -7.54e-05   step: 2.23e-02    0.30
         res : 8.96e-04   lamb: 1.00e+00   eps : -7.78e-05   step: 2.44e-02    0.29
         res : 3.55e-04   lamb: 1.00e+00   eps : -7.81e-05   step: 2.48e-02    0.29
         res : 1.34e-04   lamb: 1.00e+00   eps : -7.82e-05   step: 2.49e-02    0.29
         res : 6.56e-05   lamb: 1.00e+00   eps : -7.82e-05   step: 2.49e-02    0.29
         res : 4.31e-05   lamb: 1.00e+00   eps : -7.82e-05   step: 2.50e-02    0.29
         res : 1.76e-05   lamb: 1.00e+00   eps : -7.82e-05   step: 2.50e-02    0.29
         res : 8.02e-06   lamb: 1.00e+00   eps : -7.82e-05   step: 2.50e-02    0.30
         res : 4.65e-06   lamb: 1.00e+00   eps : -7.82e-05   step: 2.50e-02    0.29
         res : 2.71e-06   lamb: 1.00e+00   eps : -7.82e-05   step: 2.50e-02    0.29
         res : 1.05e-06   lamb: 1.00e+00   eps : -7.82e-05   step: 2.50e-02    0.29

     18  0      -591.08674080     7.28e-05    107.29
     18  1      -590.86060119     0.00e+00    107.29
     18  2      -590.80842394     0.00e+00    107.29
     18  3      -590.77660914     0.00e+00    107.29
     18  4      -590.75848643     0.00e+00    107.29

         res : 6.81e-03   lamb: 1.00e+00   eps : -8.41e-05   step: 1.85e-02    0.30
         res : 2.37e-03   lamb: 1.00e+00   eps : -9.94e-05   step: 2.53e-02    0.29
         res : 1.04e-03   lamb: 1.00e+00   eps : -1.03e-04   step: 2.78e-02    0.29
         res : 4.13e-04   lamb: 1.00e+00   eps : -1.03e-04   step: 2.83e-02    0.30
         res : 1.61e-04   lamb: 1.00e+00   eps : -1.03e-04   step: 2.84e-02    0.29
         res : 7.91e-05   lamb: 1.00e+00   eps : -1.03e-04   step: 2.85e-02    0.29
         res : 5.22e-05   lamb: 1.00e+00   eps : -1.03e-04   step: 2.85e-02    0.29
         res : 2.11e-05   lamb: 1.00e+00   eps : -1.03e-04   step: 2.85e-02    0.29
         res : 9.60e-06   lamb: 1.00e+00   eps : -1.03e-04   step: 2.85e-02    0.29
         res : 5.98e-06   lamb: 1.00e+00   eps : -1.03e-04   step: 2.85e-02    0.29
         res : 3.48e-06   lamb: 1.00e+00   eps : -1.03e-04   step: 2.85e-02    0.29
         res : 1.31e-06   lamb: 1.00e+00   eps : -1.03e-04   step: 2.85e-02    0.29

     19  0      -591.08685886     9.00e-05    107.35
     19  1      -590.86058684     0.00e+00    107.35
     19  2      -590.80834831     0.00e+00    107.35
     19  3      -590.77645468     0.00e+00    107.35
     19  4      -590.75917301     0.00e+00    107.35

         res : 8.13e-03   lamb: 1.00e+00   eps : -1.19e-04   step: 2.16e-02    0.29
         res : 2.73e-03   lamb: 1.00e+00   eps : -1.40e-04   step: 2.96e-02    0.29
         res : 1.25e-03   lamb: 1.00e+00   eps : -1.45e-04   step: 3.26e-02    0.30
         res : 4.99e-04   lamb: 1.00e+00   eps : -1.45e-04   step: 3.32e-02    0.29
         res : 1.99e-04   lamb: 1.00e+00   eps : -1.46e-04   step: 3.33e-02    0.29
         res : 9.79e-05   lamb: 1.00e+00   eps : -1.46e-04   step: 3.34e-02    0.29
         res : 6.38e-05   lamb: 1.00e+00   eps : -1.46e-04   step: 3.35e-02    0.29
         res : 2.59e-05   lamb: 1.00e+00   eps : -1.46e-04   step: 3.35e-02    0.29
         res : 1.19e-05   lamb: 1.00e+00   eps : -1.46e-04   step: 3.35e-02    0.29
         res : 7.97e-06   lamb: 1.00e+00   eps : -1.46e-04   step: 3.35e-02    0.29
         res : 4.57e-06   lamb: 1.00e+00   eps : -1.46e-04   step: 3.35e-02    0.29
         res : 1.69e-06   lamb: 1.00e+00   eps : -1.46e-04   step: 3.35e-02    0.29

     20  0      -591.08698569     1.12e-04    104.97
     20  1      -590.86054070     0.00e+00    104.97
     20  2      -590.80833237     0.00e+00    104.97
     20  3      -590.77630099     0.00e+00    104.97
     20  4      -590.76006282     0.00e+00    104.97

         res : 9.82e-03   lamb: 1.00e+00   eps : -1.78e-04   step: 2.61e-02    0.29
         res : 3.18e-03   lamb: 1.00e+00   eps : -2.07e-04   step: 3.54e-02    0.29
         res : 1.51e-03   lamb: 1.00e+00   eps : -2.13e-04   step: 3.90e-02    0.29
         res : 6.16e-04   lamb: 1.00e+00   eps : -2.14e-04   step: 3.97e-02    0.29
         res : 2.47e-04   lamb: 1.00e+00   eps : -2.14e-04   step: 4.00e-02    0.29
         res : 1.23e-04   lamb: 1.00e+00   eps : -2.14e-04   step: 4.01e-02    0.29
         res : 7.80e-05   lamb: 1.00e+00   eps : -2.14e-04   step: 4.01e-02    0.30
         res : 3.20e-05   lamb: 1.00e+00   eps : -2.14e-04   step: 4.01e-02    0.29
         res : 1.51e-05   lamb: 1.00e+00   eps : -2.14e-04   step: 4.02e-02    0.29
         res : 1.08e-05   lamb: 1.00e+00   eps : -2.14e-04   step: 4.02e-02    0.30
         res : 5.96e-06   lamb: 1.00e+00   eps : -2.14e-04   step: 4.01e-02    0.29
         res : 2.25e-06   lamb: 1.00e+00   eps : -2.14e-04   step: 4.01e-02    0.29

     21  0      -591.08712370     1.33e-04    101.75
     21  1      -590.86045329     0.00e+00    101.75
     21  2      -590.80838594     0.00e+00    101.75
     21  3      -590.77619114     0.00e+00    101.75
     21  4      -590.76124104     0.00e+00    101.75

         res : 1.16e-02   lamb: 1.00e+00   eps : -2.57e-04   step: 3.17e-02    0.30
         res : 3.66e-03   lamb: 1.00e+00   eps : -2.97e-04   step: 4.22e-02    0.29
         res : 1.79e-03   lamb: 1.00e+00   eps : -3.05e-04   step: 4.63e-02    0.29
         res : 7.50e-04   lamb: 1.00e+00   eps : -3.06e-04   step: 4.72e-02    0.29
         res : 2.97e-04   lamb: 1.00e+00   eps : -3.07e-04   step: 4.75e-02    0.29
         res : 1.50e-04   lamb: 1.00e+00   eps : -3.07e-04   step: 4.77e-02    0.29
         res : 9.24e-05   lamb: 1.00e+00   eps : -3.07e-04   step: 4.78e-02    0.29
         res : 3.85e-05   lamb: 1.00e+00   eps : -3.07e-04   step: 4.78e-02    0.29
         res : 1.91e-05   lamb: 1.00e+00   eps : -3.07e-04   step: 4.78e-02    0.29
         res : 1.42e-05   lamb: 1.00e+00   eps : -3.07e-04   step: 4.78e-02    0.29
         res : 7.40e-06   lamb: 1.00e+00   eps : -3.07e-04   step: 4.78e-02    0.29
         res : 2.94e-06   lamb: 1.00e+00   eps : -3.07e-04   step: 4.78e-02    0.29

     22  0      -591.08727146     1.44e-04     98.36
     22  1      -590.86031773     0.00e+00     98.36
     22  2      -590.80849256     0.00e+00     98.36
     22  3      -590.77618645     0.00e+00     98.36
     22  4      -590.76274843     0.00e+00     98.36

         res : 1.25e-02   lamb: 1.00e+00   eps : -3.26e-04   step: 3.68e-02    0.29
         res : 3.98e-03   lamb: 1.00e+00   eps : -3.71e-04   step: 4.75e-02    0.29
         res : 1.95e-03   lamb: 1.00e+00   eps : -3.81e-04   step: 5.20e-02    0.30
         res : 8.45e-04   lamb: 1.00e+00   eps : -3.83e-04   step: 5.30e-02    0.29
         res : 3.25e-04   lamb: 1.00e+00   eps : -3.83e-04   step: 5.34e-02    0.29
         res : 1.70e-04   lamb: 1.00e+00   eps : -3.83e-04   step: 5.35e-02    0.29
         res : 1.00e-04   lamb: 1.00e+00   eps : -3.83e-04   step: 5.36e-02    0.29
         res : 4.26e-05   lamb: 1.00e+00   eps : -3.83e-04   step: 5.36e-02    0.29
         res : 2.29e-05   lamb: 1.00e+00   eps : -3.83e-04   step: 5.36e-02    0.29
         res : 1.70e-05   lamb: 1.00e+00   eps : -3.83e-04   step: 5.36e-02    0.29
         res : 8.25e-06   lamb: 1.00e+00   eps : -3.83e-04   step: 5.36e-02    0.29
         res : 3.55e-06   lamb: 1.00e+00   eps : -3.83e-04   step: 5.36e-02    0.29

     23  0      -591.08741613     1.36e-04    100.56
     23  1      -590.86013623     0.00e+00    100.56
     23  2      -590.80859301     0.00e+00    100.56
     23  3      -590.77631143     0.00e+00    100.56
     23  4      -590.76447483     0.00e+00    100.56

         res : 1.18e-02   lamb: 1.00e+00   eps : -3.31e-04   step: 3.86e-02    0.30
         res : 3.96e-03   lamb: 1.00e+00   eps : -3.71e-04   step: 4.82e-02    0.29
         res : 1.86e-03   lamb: 1.00e+00   eps : -3.81e-04   step: 5.25e-02    0.29
         res : 8.30e-04   lamb: 1.00e+00   eps : -3.82e-04   step: 5.34e-02    0.29
         res : 3.09e-04   lamb: 1.00e+00   eps : -3.83e-04   step: 5.38e-02    0.29
         res : 1.67e-04   lamb: 1.00e+00   eps : -3.83e-04   step: 5.40e-02    0.29
         res : 9.49e-05   lamb: 1.00e+00   eps : -3.83e-04   step: 5.40e-02    0.29
         res : 4.09e-05   lamb: 1.00e+00   eps : -3.83e-04   step: 5.41e-02    0.30
         res : 2.44e-05   lamb: 1.00e+00   eps : -3.83e-04   step: 5.41e-02    0.29
         res : 1.75e-05   lamb: 1.00e+00   eps : -3.83e-04   step: 5.41e-02    0.29
         res : 7.91e-06   lamb: 1.00e+00   eps : -3.83e-04   step: 5.41e-02    0.29
         res : 3.71e-06   lamb: 1.00e+00   eps : -3.83e-04   step: 5.41e-02    0.29

     24  0      -591.08753954     1.14e-04     96.30
     24  1      -590.85992650     0.00e+00     96.30
     24  2      -590.80861410     0.00e+00     96.30
     24  3      -590.77649939     0.00e+00     96.30
     24  4      -590.76615736     0.00e+00     96.30

         res : 9.57e-03   lamb: 1.00e+00   eps : -2.65e-04   step: 3.59e-02    0.29
         res : 3.61e-03   lamb: 1.00e+00   eps : -2.94e-04   step: 4.37e-02    0.29
         res : 1.53e-03   lamb: 1.00e+00   eps : -3.01e-04   step: 4.72e-02    0.29
         res : 7.04e-04   lamb: 1.00e+00   eps : -3.02e-04   step: 4.79e-02    0.29
         res : 2.54e-04   lamb: 1.00e+00   eps : -3.03e-04   step: 4.82e-02    0.29
         res : 1.40e-04   lamb: 1.00e+00   eps : -3.03e-04   step: 4.84e-02    0.29
         res : 7.80e-05   lamb: 1.00e+00   eps : -3.03e-04   step: 4.84e-02    0.30
         res : 3.39e-05   lamb: 1.00e+00   eps : -3.03e-04   step: 4.84e-02    0.29
         res : 2.24e-05   lamb: 1.00e+00   eps : -3.03e-04   step: 4.84e-02    0.29
         res : 1.56e-05   lamb: 1.00e+00   eps : -3.03e-04   step: 4.84e-02    0.29
         res : 6.65e-06   lamb: 1.00e+00   eps : -3.03e-04   step: 4.84e-02    0.29
         res : 3.37e-06   lamb: 1.00e+00   eps : -3.03e-04   step: 4.84e-02    0.29

     25  0      -591.08764015     8.80e-05     95.43
     25  1      -590.85972015     0.00e+00     95.43
     25  2      -590.80853237     0.00e+00     95.43
     25  3      -590.77665293     0.00e+00     95.43
     25  4      -590.76756569     0.00e+00     95.43

         res : 7.18e-03   lamb: 1.00e+00   eps : -1.80e-04   step: 3.07e-02    0.29
         res : 3.05e-03   lamb: 1.00e+00   eps : -1.99e-04   step: 3.68e-02    0.30
         res : 1.10e-03   lamb: 1.00e+00   eps : -2.04e-04   step: 3.93e-02    0.29
         res : 5.35e-04   lamb: 1.00e+00   eps : -2.04e-04   step: 3.98e-02    0.29
         res : 1.91e-04   lamb: 1.00e+00   eps : -2.04e-04   step: 4.00e-02    0.29
         res : 1.06e-04   lamb: 1.00e+00   eps : -2.04e-04   step: 4.01e-02    0.29
         res : 5.72e-05   lamb: 1.00e+00   eps : -2.04e-04   step: 4.02e-02    0.29
         res : 2.54e-05   lamb: 1.00e+00   eps : -2.04e-04   step: 4.02e-02    0.29
         res : 1.78e-05   lamb: 1.00e+00   eps : -2.04e-04   step: 4.02e-02    0.29
         res : 1.22e-05   lamb: 1.00e+00   eps : -2.04e-04   step: 4.02e-02    0.29
         res : 4.86e-06   lamb: 1.00e+00   eps : -2.04e-04   step: 4.02e-02    0.29
         res : 2.75e-06   lamb: 1.00e+00   eps : -2.04e-04   step: 4.02e-02    0.29

     26  0      -591.08773033     6.65e-05     92.92
     26  1      -590.85954677     0.00e+00     92.92
     26  2      -590.80838055     0.00e+00     92.92
     26  3      -590.77673343     0.00e+00     92.92
     26  4      -590.76863509     0.00e+00     92.92

         res : 5.45e-03   lamb: 1.00e+00   eps : -1.15e-04   step: 2.54e-02    0.29
         res : 2.43e-03   lamb: 1.00e+00   eps : -1.27e-04   step: 3.03e-02    0.30
         res : 7.15e-04   lamb: 1.00e+00   eps : -1.30e-04   step: 3.21e-02    0.29
         res : 3.74e-04   lamb: 1.00e+00   eps : -1.30e-04   step: 3.24e-02    0.29
         res : 1.40e-04   lamb: 1.00e+00   eps : -1.30e-04   step: 3.25e-02    0.29
         res : 7.86e-05   lamb: 1.00e+00   eps : -1.30e-04   step: 3.26e-02    0.29
         res : 4.06e-05   lamb: 1.00e+00   eps : -1.30e-04   step: 3.26e-02    0.29
         res : 1.84e-05   lamb: 1.00e+00   eps : -1.30e-04   step: 3.26e-02    0.29
         res : 1.41e-05   lamb: 1.00e+00   eps : -1.30e-04   step: 3.26e-02    0.30
         res : 8.78e-06   lamb: 1.00e+00   eps : -1.30e-04   step: 3.26e-02    0.29
         res : 3.77e-06   lamb: 1.00e+00   eps : -1.30e-04   step: 3.26e-02    0.29
         res : 2.12e-06   lamb: 1.00e+00   eps : -1.30e-04   step: 3.26e-02    0.29

     27  0      -591.08781718     5.09e-05     91.12
     27  1      -590.85942011     0.00e+00     91.12
     27  2      -590.80820134     0.00e+00     91.12
     27  3      -590.77675451     0.00e+00     91.12
     27  4      -590.76941602     0.00e+00     91.12

         res : 4.45e-03   lamb: 1.00e+00   eps : -7.34e-05   step: 2.11e-02    0.28
         res : 1.95e-03   lamb: 1.00e+00   eps : -8.17e-05   step: 2.51e-02    0.28
         res : 5.53e-04   lamb: 1.00e+00   eps : -8.33e-05   step: 2.65e-02    0.28
         res : 2.59e-04   lamb: 1.00e+00   eps : -8.35e-05   step: 2.67e-02    0.28
         res : 9.53e-05   lamb: 1.00e+00   eps : -8.35e-05   step: 2.67e-02    0.28
         res : 6.19e-05   lamb: 1.00e+00   eps : -8.35e-05   step: 2.68e-02    0.28
         res : 3.15e-05   lamb: 1.00e+00   eps : -8.35e-05   step: 2.68e-02    0.28
         res : 1.35e-05   lamb: 1.00e+00   eps : -8.35e-05   step: 2.68e-02    0.28
         res : 1.04e-05   lamb: 1.00e+00   eps : -8.35e-05   step: 2.68e-02    0.28
         res : 6.59e-06   lamb: 1.00e+00   eps : -8.35e-05   step: 2.68e-02    0.27
         res : 2.82e-06   lamb: 1.00e+00   eps : -8.35e-05   step: 2.68e-02    0.28
         res : 1.57e-06   lamb: 1.00e+00   eps : -8.35e-05   step: 2.68e-02    0.28

     28  0      -591.08790013     4.01e-05     91.09
     28  1      -590.85933960     0.00e+00     91.09
     28  2      -590.80802141     0.00e+00     91.09
     28  3      -590.77674073     0.00e+00     91.09
     28  4      -590.76998526     0.00e+00     91.09

         res : 3.89e-03   lamb: 1.00e+00   eps : -4.88e-05   step: 1.78e-02    0.29
         res : 1.62e-03   lamb: 1.00e+00   eps : -5.46e-05   step: 2.12e-02    0.29
         res : 4.96e-04   lamb: 1.00e+00   eps : -5.57e-05   step: 2.24e-02    0.29
         res : 1.84e-04   lamb: 1.00e+00   eps : -5.58e-05   step: 2.24e-02    0.29
         res : 6.79e-05   lamb: 1.00e+00   eps : -5.58e-05   step: 2.25e-02    0.29
         res : 5.08e-05   lamb: 1.00e+00   eps : -5.58e-05   step: 2.25e-02    0.29
         res : 2.40e-05   lamb: 1.00e+00   eps : -5.58e-05   step: 2.25e-02    0.29
         res : 9.87e-06   lamb: 1.00e+00   eps : -5.58e-05   step: 2.25e-02    0.29
         res : 7.30e-06   lamb: 1.00e+00   eps : -5.58e-05   step: 2.25e-02    0.29
         res : 4.70e-06   lamb: 1.00e+00   eps : -5.58e-05   step: 2.25e-02    0.29
         res : 2.06e-06   lamb: 1.00e+00   eps : -5.58e-05   step: 2.25e-02    0.29

     29  0      -591.08797651     3.25e-05     92.05
     29  1      -590.85929731     0.00e+00     92.05
     29  2      -590.80785265     0.00e+00     92.05
     29  3      -590.77670971     0.00e+00     92.05
     29  4      -590.77040624     0.00e+00     92.05

         res : 3.49e-03   lamb: 1.00e+00   eps : -3.38e-05   step: 1.53e-02    0.29
         res : 1.35e-03   lamb: 1.00e+00   eps : -3.80e-05   step: 1.81e-02    0.29
         res : 4.23e-04   lamb: 1.00e+00   eps : -3.88e-05   step: 1.91e-02    0.29
         res : 1.35e-04   lamb: 1.00e+00   eps : -3.89e-05   step: 1.92e-02    0.29
         res : 5.18e-05   lamb: 1.00e+00   eps : -3.89e-05   step: 1.92e-02    0.29
         res : 4.17e-05   lamb: 1.00e+00   eps : -3.89e-05   step: 1.92e-02    0.29
         res : 1.83e-05   lamb: 1.00e+00   eps : -3.89e-05   step: 1.92e-02    0.29
         res : 7.38e-06   lamb: 1.00e+00   eps : -3.89e-05   step: 1.92e-02    0.29
         res : 5.18e-06   lamb: 1.00e+00   eps : -3.89e-05   step: 1.92e-02    0.29
         res : 3.43e-06   lamb: 1.00e+00   eps : -3.89e-05   step: 1.92e-02    0.29
         res : 1.60e-06   lamb: 1.00e+00   eps : -3.89e-05   step: 1.92e-02    0.30

     30  0      -591.08804440     2.68e-05     90.91
     30  1      -590.85928306     0.00e+00     90.91
     30  2      -590.80769952     0.00e+00     90.91
     30  3      -590.77667131     0.00e+00     90.91
     30  4      -590.77072316     0.00e+00     90.91

         res : 3.10e-03   lamb: 1.00e+00   eps : -2.41e-05   step: 1.32e-02    0.30
         res : 1.13e-03   lamb: 1.00e+00   eps : -2.72e-05   step: 1.57e-02    0.29
         res : 3.51e-04   lamb: 1.00e+00   eps : -2.77e-05   step: 1.64e-02    0.29
         res : 1.05e-04   lamb: 1.00e+00   eps : -2.78e-05   step: 1.65e-02    0.29
         res : 4.11e-05   lamb: 1.00e+00   eps : -2.78e-05   step: 1.65e-02    0.29
         res : 3.36e-05   lamb: 1.00e+00   eps : -2.78e-05   step: 1.65e-02    0.29
         res : 1.42e-05   lamb: 1.00e+00   eps : -2.78e-05   step: 1.65e-02    0.29
         res : 5.62e-06   lamb: 1.00e+00   eps : -2.78e-05   step: 1.65e-02    0.29
         res : 3.73e-06   lamb: 1.00e+00   eps : -2.78e-05   step: 1.65e-02    0.29
         res : 2.56e-06   lamb: 1.00e+00   eps : -2.78e-05   step: 1.65e-02    0.29
         res : 1.30e-06   lamb: 1.00e+00   eps : -2.78e-05   step: 1.65e-02    0.29

     31  0      -591.08810304     2.24e-05     91.69
     31  1      -590.85928716     0.00e+00     91.69
     31  2      -590.80756343     0.00e+00     91.69
     31  3      -590.77663077     0.00e+00     91.69
     31  4      -590.77096546     0.00e+00     91.69

         res : 2.70e-03   lamb: 1.00e+00   eps : -1.75e-05   step: 1.15e-02    0.28
         res : 9.47e-04   lamb: 1.00e+00   eps : -1.97e-05   step: 1.35e-02    0.28
         res : 2.88e-04   lamb: 1.00e+00   eps : -2.00e-05   step: 1.41e-02    0.28
         res : 8.41e-05   lamb: 1.00e+00   eps : -2.01e-05   step: 1.41e-02    0.28
         res : 3.33e-05   lamb: 1.00e+00   eps : -2.01e-05   step: 1.42e-02    0.28
         res : 2.70e-05   lamb: 1.00e+00   eps : -2.01e-05   step: 1.42e-02    0.28
         res : 1.14e-05   lamb: 1.00e+00   eps : -2.01e-05   step: 1.42e-02    0.28
         res : 4.37e-06   lamb: 1.00e+00   eps : -2.01e-05   step: 1.42e-02    0.27
         res : 2.74e-06   lamb: 1.00e+00   eps : -2.01e-05   step: 1.42e-02    0.28
         res : 1.96e-06   lamb: 1.00e+00   eps : -2.01e-05   step: 1.42e-02    0.28
         res : 1.05e-06   lamb: 1.00e+00   eps : -2.01e-05   step: 1.42e-02    0.28

     32  0      -591.08815254     1.87e-05     88.23
     32  1      -590.85930173     0.00e+00     88.23
     32  2      -590.80744458     0.00e+00     88.23
     32  3      -590.77659096     0.00e+00     88.23
     32  4      -590.77115286     0.00e+00     88.23

         res : 2.31e-03   lamb: 1.00e+00   eps : -1.27e-05   step: 9.88e-03    0.28
         res : 7.94e-04   lamb: 1.00e+00   eps : -1.42e-05   step: 1.16e-02    0.28
         res : 2.36e-04   lamb: 1.00e+00   eps : -1.45e-05   step: 1.21e-02    0.28
         res : 6.90e-05   lamb: 1.00e+00   eps : -1.45e-05   step: 1.21e-02    0.28
         res : 2.72e-05   lamb: 1.00e+00   eps : -1.45e-05   step: 1.21e-02    0.28
         res : 2.18e-05   lamb: 1.00e+00   eps : -1.45e-05   step: 1.21e-02    0.28
         res : 9.29e-06   lamb: 1.00e+00   eps : -1.45e-05   step: 1.21e-02    0.28
         res : 3.47e-06   lamb: 1.00e+00   eps : -1.45e-05   step: 1.21e-02    0.28
         res : 2.06e-06   lamb: 1.00e+00   eps : -1.45e-05   step: 1.21e-02    0.28
         res : 1.52e-06   lamb: 1.00e+00   eps : -1.45e-05   step: 1.21e-02    0.28
         res : 8.54e-07   lamb: 1.00e+00   eps : -1.45e-05   step: 1.21e-02    0.28

     33  0      -591.08819359     1.56e-05     89.94
     33  1      -590.85932110     0.00e+00     89.94
     33  2      -590.80734239     0.00e+00     89.94
     33  3      -590.77655356     0.00e+00     89.94
     33  4      -590.77129900     0.00e+00     89.94

         res : 1.94e-03   lamb: 1.00e+00   eps : -9.13e-06   step: 8.47e-03    0.28
         res : 6.65e-04   lamb: 1.00e+00   eps : -1.02e-05   step: 9.86e-03    0.28
         res : 1.92e-04   lamb: 1.00e+00   eps : -1.04e-05   step: 1.03e-02    0.28
         res : 5.72e-05   lamb: 1.00e+00   eps : -1.04e-05   step: 1.03e-02    0.28
         res : 2.23e-05   lamb: 1.00e+00   eps : -1.04e-05   step: 1.03e-02    0.28
         res : 1.78e-05   lamb: 1.00e+00   eps : -1.04e-05   step: 1.03e-02    0.28
         res : 7.63e-06   lamb: 1.00e+00   eps : -1.04e-05   step: 1.03e-02    0.28
         res : 2.79e-06   lamb: 1.00e+00   eps : -1.04e-05   step: 1.03e-02    0.28
         res : 1.57e-06   lamb: 1.00e+00   eps : -1.04e-05   step: 1.03e-02    0.28
         res : 1.19e-06   lamb: 1.00e+00   eps : -1.04e-05   step: 1.03e-02    0.28
         res : 6.89e-07   lamb: 1.00e+00   eps : -1.04e-05   step: 1.03e-02    0.28

     34  0      -591.08822715     1.30e-05     87.62
     34  1      -590.85934155     0.00e+00     87.62
     34  2      -590.80725575     0.00e+00     87.62
     34  3      -590.77651950     0.00e+00     87.62
     34  4      -590.77141364     0.00e+00     87.62

         res : 1.61e-03   lamb: 1.00e+00   eps : -6.53e-06   step: 7.21e-03    0.29
         res : 5.56e-04   lamb: 1.00e+00   eps : -7.27e-06   step: 8.34e-03    0.29
         res : 1.56e-04   lamb: 1.00e+00   eps : -7.39e-06   step: 8.67e-03    0.29
         res : 4.76e-05   lamb: 1.00e+00   eps : -7.39e-06   step: 8.68e-03    0.29
         res : 1.83e-05   lamb: 1.00e+00   eps : -7.40e-06   step: 8.68e-03    0.29
         res : 1.45e-05   lamb: 1.00e+00   eps : -7.40e-06   step: 8.68e-03    0.29
         res : 6.28e-06   lamb: 1.00e+00   eps : -7.40e-06   step: 8.69e-03    0.30
         res : 2.26e-06   lamb: 1.00e+00   eps : -7.40e-06   step: 8.69e-03    0.29
         res : 1.22e-06   lamb: 1.00e+00   eps : -7.40e-06   step: 8.69e-03    0.29
         res : 9.28e-07   lamb: 1.00e+00   eps : -7.40e-06   step: 8.69e-03    0.30
         res : 5.55e-07   lamb: 1.00e+00   eps : -7.40e-06   step: 8.69e-03    0.29

     35  0      -591.08825432     1.08e-05     88.83
     35  1      -590.85936092     0.00e+00     88.83
     35  2      -590.80718316     0.00e+00     88.83
     35  3      -590.77648923     0.00e+00     88.83
     35  4      -590.77150398     0.00e+00     88.83

         res : 1.32e-03   lamb: 1.00e+00   eps : -4.62e-06   step: 6.10e-03    0.28
         res : 4.64e-04   lamb: 1.00e+00   eps : -5.12e-06   step: 7.01e-03    0.28
         res : 1.26e-04   lamb: 1.00e+00   eps : -5.21e-06   step: 7.28e-03    0.28
         res : 3.95e-05   lamb: 1.00e+00   eps : -5.21e-06   step: 7.29e-03    0.28
         res : 1.49e-05   lamb: 1.00e+00   eps : -5.21e-06   step: 7.29e-03    0.28
         res : 1.18e-05   lamb: 1.00e+00   eps : -5.21e-06   step: 7.29e-03    0.28
         res : 5.17e-06   lamb: 1.00e+00   eps : -5.21e-06   step: 7.29e-03    0.28
         res : 1.83e-06   lamb: 1.00e+00   eps : -5.21e-06   step: 7.29e-03    0.28
         res : 9.58e-07   lamb: 1.00e+00   eps : -5.21e-06   step: 7.29e-03    0.28
         res : 7.28e-07   lamb: 1.00e+00   eps : -5.21e-06   step: 7.29e-03    0.28

     36  0      -591.08827616     8.92e-06     89.58
     36  1      -590.85937815     0.00e+00     89.58
     36  2      -590.80712293     0.00e+00     89.58
     36  3      -590.77646284     0.00e+00     89.58
     36  4      -590.77157546     0.00e+00     89.58

         res : 1.08e-03   lamb: 1.00e+00   eps : -3.25e-06   step: 5.13e-03    0.29
         res : 3.87e-04   lamb: 1.00e+00   eps : -3.58e-06   step: 5.87e-03    0.29
         res : 1.01e-04   lamb: 1.00e+00   eps : -3.64e-06   step: 6.08e-03    0.29
         res : 3.26e-05   lamb: 1.00e+00   eps : -3.64e-06   step: 6.09e-03    0.29
         res : 1.22e-05   lamb: 1.00e+00   eps : -3.64e-06   step: 6.09e-03    0.29
         res : 9.67e-06   lamb: 1.00e+00   eps : -3.64e-06   step: 6.09e-03    0.29
         res : 4.26e-06   lamb: 1.00e+00   eps : -3.64e-06   step: 6.09e-03    0.29
         res : 1.50e-06   lamb: 1.00e+00   eps : -3.64e-06   step: 6.09e-03    0.29
         res : 7.75e-07   lamb: 1.00e+00   eps : -3.64e-06   step: 6.09e-03    0.29
         res : 5.90e-07   lamb: 1.00e+00   eps : -3.64e-06   step: 6.09e-03    0.29

     37  0      -591.08829362     7.36e-06     90.30
     37  1      -590.85939286     0.00e+00     90.30
     37  2      -590.80707332     0.00e+00     90.30
     37  3      -590.77644016     0.00e+00     90.30
     37  4      -590.77163225     0.00e+00     90.30

         res : 8.72e-04   lamb: 1.00e+00   eps : -2.26e-06   step: 4.29e-03    0.28
         res : 3.21e-04   lamb: 1.00e+00   eps : -2.49e-06   step: 4.89e-03    0.28
         res : 8.15e-05   lamb: 1.00e+00   eps : -2.52e-06   step: 5.06e-03    0.28
         res : 2.69e-05   lamb: 1.00e+00   eps : -2.52e-06   step: 5.06e-03    0.28
         res : 9.91e-06   lamb: 1.00e+00   eps : -2.52e-06   step: 5.07e-03    0.28
         res : 7.87e-06   lamb: 1.00e+00   eps : -2.52e-06   step: 5.07e-03    0.28
         res : 3.49e-06   lamb: 1.00e+00   eps : -2.53e-06   step: 5.07e-03    0.28
         res : 1.22e-06   lamb: 1.00e+00   eps : -2.53e-06   step: 5.07e-03    0.28
         res : 6.18e-07   lamb: 1.00e+00   eps : -2.53e-06   step: 5.07e-03    0.28
         res : 4.68e-07   lamb: 1.00e+00   eps : -2.53e-06   step: 5.07e-03    0.28

     38  0      -591.08830756     6.07e-06     89.14
     38  1      -590.85940509     0.00e+00     89.14
     38  2      -590.80703269     0.00e+00     89.14
     38  3      -590.77642091     0.00e+00     89.14
     38  4      -590.77167752     0.00e+00     89.14

         res : 7.07e-04   lamb: 1.00e+00   eps : -1.57e-06   step: 3.57e-03    0.29
         res : 2.66e-04   lamb: 1.00e+00   eps : -1.71e-06   step: 4.06e-03    0.29
         res : 6.56e-05   lamb: 1.00e+00   eps : -1.74e-06   step: 4.20e-03    0.29
         res : 2.20e-05   lamb: 1.00e+00   eps : -1.74e-06   step: 4.20e-03    0.29
         res : 8.05e-06   lamb: 1.00e+00   eps : -1.74e-06   step: 4.20e-03    0.29
         res : 6.39e-06   lamb: 1.00e+00   eps : -1.74e-06   step: 4.20e-03    0.29
         res : 2.86e-06   lamb: 1.00e+00   eps : -1.74e-06   step: 4.20e-03    0.29
         res : 9.91e-07   lamb: 1.00e+00   eps : -1.74e-06   step: 4.20e-03    0.29
         res : 4.95e-07   lamb: 1.00e+00   eps : -1.74e-06   step: 4.20e-03    0.29
         res : 3.71e-07   lamb: 1.00e+00   eps : -1.74e-06   step: 4.20e-03    0.29

     39  0      -591.08831867     5.00e-06     87.04
     39  1      -590.85941506     0.00e+00     87.04
     39  2      -590.80699953     0.00e+00     87.04
     39  3      -590.77640472     0.00e+00     87.04
     39  4      -590.77171375     0.00e+00     87.04

         res : 5.72e-04   lamb: 1.00e+00   eps : -1.08e-06   step: 2.97e-03    0.27
         res : 2.21e-04   lamb: 1.00e+00   eps : -1.18e-06   step: 3.36e-03    0.27
         res : 5.29e-05   lamb: 1.00e+00   eps : -1.19e-06   step: 3.48e-03    0.27
         res : 1.80e-05   lamb: 1.00e+00   eps : -1.19e-06   step: 3.48e-03    0.28
         res : 6.53e-06   lamb: 1.00e+00   eps : -1.19e-06   step: 3.48e-03    0.27
         res : 5.18e-06   lamb: 1.00e+00   eps : -1.19e-06   step: 3.48e-03    0.27
         res : 2.33e-06   lamb: 1.00e+00   eps : -1.19e-06   step: 3.48e-03    0.28
         res : 8.06e-07   lamb: 1.00e+00   eps : -1.19e-06   step: 3.48e-03    0.27
         res : 3.97e-07   lamb: 1.00e+00   eps : -1.19e-06   step: 3.48e-03    0.27
         res : 2.96e-07   lamb: 1.00e+00   eps : -1.19e-06   step: 3.48e-03    0.27

     40  0      -591.08832754     4.11e-06     87.82
     40  1      -590.85942310     0.00e+00     87.82
     40  2      -590.80697253     0.00e+00     87.82
     40  3      -590.77639118     0.00e+00     87.82
     40  4      -590.77174284     0.00e+00     87.82

         res : 4.63e-04   lamb: 1.00e+00   eps : -7.38e-07   step: 2.46e-03    0.27
         res : 1.82e-04   lamb: 1.00e+00   eps : -8.04e-07   step: 2.78e-03    0.27
         res : 4.27e-05   lamb: 1.00e+00   eps : -8.15e-07   step: 2.87e-03    0.27
         res : 1.47e-05   lamb: 1.00e+00   eps : -8.16e-07   step: 2.87e-03    0.27
         res : 5.29e-06   lamb: 1.00e+00   eps : -8.16e-07   step: 2.87e-03    0.27
         res : 4.19e-06   lamb: 1.00e+00   eps : -8.16e-07   step: 2.87e-03    0.27
         res : 1.91e-06   lamb: 1.00e+00   eps : -8.16e-07   step: 2.87e-03    0.27
         res : 6.57e-07   lamb: 1.00e+00   eps : -8.16e-07   step: 2.87e-03    0.27
         res : 3.20e-07   lamb: 1.00e+00   eps : -8.16e-07   step: 2.87e-03    0.27
         res : 2.37e-07   lamb: 1.00e+00   eps : -8.16e-07   step: 2.87e-03    0.27

     41  0      -591.08833463     3.38e-06     86.36
     41  1      -590.85942953     0.00e+00     86.36
     41  2      -590.80695058     0.00e+00     86.36
     41  3      -590.77637993     0.00e+00     86.36
     41  4      -590.77176625     0.00e+00     86.36

         res : 3.75e-04   lamb: 1.00e+00   eps : -5.04e-07   step: 2.03e-03    0.27
         res : 1.50e-04   lamb: 1.00e+00   eps : -5.48e-07   step: 2.29e-03    0.27
         res : 3.46e-05   lamb: 1.00e+00   eps : -5.55e-07   step: 2.37e-03    0.27
         res : 1.20e-05   lamb: 1.00e+00   eps : -5.56e-07   step: 2.37e-03    0.27
         res : 4.29e-06   lamb: 1.00e+00   eps : -5.56e-07   step: 2.37e-03    0.27
         res : 3.39e-06   lamb: 1.00e+00   eps : -5.56e-07   step: 2.37e-03    0.27
         res : 1.56e-06   lamb: 1.00e+00   eps : -5.56e-07   step: 2.37e-03    0.28
         res : 5.35e-07   lamb: 1.00e+00   eps : -5.56e-07   step: 2.37e-03    0.27
         res : 2.59e-07   lamb: 1.00e+00   eps : -5.56e-07   step: 2.37e-03    0.27
         res : 1.90e-07   lamb: 1.00e+00   eps : -5.56e-07   step: 2.37e-03    0.27

     42  0      -591.08834030     2.78e-06     88.88
     42  1      -590.85943463     0.00e+00     88.88
     42  2      -590.80693275     0.00e+00     88.88
     42  3      -590.77637060     0.00e+00     88.88
     42  4      -590.77178516     0.00e+00     88.88

         res : 3.04e-04   lamb: 1.00e+00   eps : -3.43e-07   step: 1.67e-03    0.27
         res : 1.24e-04   lamb: 1.00e+00   eps : -3.72e-07   step: 1.89e-03    0.27
         res : 2.80e-05   lamb: 1.00e+00   eps : -3.77e-07   step: 1.95e-03    0.27
         res : 9.76e-06   lamb: 1.00e+00   eps : -3.78e-07   step: 1.95e-03    0.28
         res : 3.48e-06   lamb: 1.00e+00   eps : -3.78e-07   step: 1.95e-03    0.27
         res : 2.75e-06   lamb: 1.00e+00   eps : -3.78e-07   step: 1.95e-03    0.27
         res : 1.27e-06   lamb: 1.00e+00   eps : -3.78e-07   step: 1.95e-03    0.27
         res : 4.37e-07   lamb: 1.00e+00   eps : -3.78e-07   step: 1.95e-03    0.28
         res : 2.10e-07   lamb: 1.00e+00   eps : -3.78e-07   step: 1.95e-03    0.27
         res : 1.53e-07   lamb: 1.00e+00   eps : -3.78e-07   step: 1.95e-03    0.27

     43  0      -591.08834486     2.28e-06     89.51
     43  1      -590.85943868     0.00e+00     89.51
     43  2      -590.80691827     0.00e+00     89.51
     43  3      -590.77636290     0.00e+00     89.51
     43  4      -590.77180046     0.00e+00     89.51

         res : 2.47e-04   lamb: 1.00e+00   eps : -2.33e-07   step: 1.38e-03    0.27
         res : 1.02e-04   lamb: 1.00e+00   eps : -2.53e-07   step: 1.55e-03    0.27
         res : 2.28e-05   lamb: 1.00e+00   eps : -2.56e-07   step: 1.60e-03    0.27
         res : 7.95e-06   lamb: 1.00e+00   eps : -2.56e-07   step: 1.60e-03    0.27
         res : 2.83e-06   lamb: 1.00e+00   eps : -2.56e-07   step: 1.60e-03    0.27
         res : 2.22e-06   lamb: 1.00e+00   eps : -2.56e-07   step: 1.60e-03    0.28
         res : 1.04e-06   lamb: 1.00e+00   eps : -2.56e-07   step: 1.60e-03    0.27
         res : 3.57e-07   lamb: 1.00e+00   eps : -2.56e-07   step: 1.60e-03    0.27
         res : 1.70e-07   lamb: 1.00e+00   eps : -2.56e-07   step: 1.60e-03    0.28
         res : 1.24e-07   lamb: 1.00e+00   eps : -2.56e-07   step: 1.60e-03    0.27

     44  0      -591.08834852     1.87e-06     88.02
     44  1      -590.85944189     0.00e+00     88.02
     44  2      -590.80690651     0.00e+00     88.02
     44  3      -590.77635656     0.00e+00     88.02
     44  4      -590.77181286     0.00e+00     88.02

         res : 2.01e-04   lamb: 1.00e+00   eps : -1.58e-07   step: 1.14e-03    0.27
         res : 8.37e-05   lamb: 1.00e+00   eps : -1.71e-07   step: 1.28e-03    0.27
         res : 1.85e-05   lamb: 1.00e+00   eps : -1.73e-07   step: 1.32e-03    0.27
         res : 6.48e-06   lamb: 1.00e+00   eps : -1.73e-07   step: 1.32e-03    0.27
         res : 2.30e-06   lamb: 1.00e+00   eps : -1.73e-07   step: 1.32e-03    0.27
         res : 1.80e-06   lamb: 1.00e+00   eps : -1.73e-07   step: 1.32e-03    0.27
         res : 8.46e-07   lamb: 1.00e+00   eps : -1.73e-07   step: 1.32e-03    0.27
         res : 2.91e-07   lamb: 1.00e+00   eps : -1.73e-07   step: 1.32e-03    0.27
         res : 1.38e-07   lamb: 1.00e+00   eps : -1.73e-07   step: 1.32e-03    0.27
         res : 1.00e-07   lamb: 1.00e+00   eps : -1.73e-07   step: 1.32e-03    0.27

     45  0      -591.08835148     1.54e-06     89.39
     45  1      -590.85944443     0.00e+00     89.39
     45  2      -590.80689694     0.00e+00     89.39
     45  3      -590.77635133     0.00e+00     89.39
     45  4      -590.77182294     0.00e+00     89.39

         res : 1.64e-04   lamb: 1.00e+00   eps : -1.07e-07   step: 9.33e-04    0.29
         res : 6.88e-05   lamb: 1.00e+00   eps : -1.16e-07   step: 1.05e-03    0.29
         res : 1.51e-05   lamb: 1.00e+00   eps : -1.17e-07   step: 1.08e-03    0.29
         res : 5.28e-06   lamb: 1.00e+00   eps : -1.17e-07   step: 1.08e-03    0.29
         res : 1.87e-06   lamb: 1.00e+00   eps : -1.17e-07   step: 1.08e-03    0.29
         res : 1.46e-06   lamb: 1.00e+00   eps : -1.17e-07   step: 1.08e-03    0.29
         res : 6.91e-07   lamb: 1.00e+00   eps : -1.17e-07   step: 1.08e-03    0.29
         res : 2.38e-07   lamb: 1.00e+00   eps : -1.17e-07   step: 1.08e-03    0.29
         res : 1.13e-07   lamb: 1.00e+00   eps : -1.17e-07   step: 1.08e-03    0.29
         res : 8.11e-08   lamb: 1.00e+00   eps : -1.17e-07   step: 1.08e-03    0.29

     46  0      -591.08835387     1.26e-06     87.60
     46  1      -590.85944644     0.00e+00     87.60
     46  2      -590.80688917     0.00e+00     87.60
     46  3      -590.77634704     0.00e+00     87.60
     46  4      -590.77183114     0.00e+00     87.60

         res : 1.33e-04   lamb: 1.00e+00   eps : -7.21e-08   step: 7.67e-04    0.29
         res : 5.65e-05   lamb: 1.00e+00   eps : -7.81e-08   step: 8.64e-04    0.29
         res : 1.23e-05   lamb: 1.00e+00   eps : -7.90e-08   step: 8.89e-04    0.29
         res : 4.31e-06   lamb: 1.00e+00   eps : -7.90e-08   step: 8.89e-04    0.29
         res : 1.52e-06   lamb: 1.00e+00   eps : -7.91e-08   step: 8.90e-04    0.29
         res : 1.19e-06   lamb: 1.00e+00   eps : -7.91e-08   step: 8.90e-04    0.29
         res : 5.64e-07   lamb: 1.00e+00   eps : -7.91e-08   step: 8.90e-04    0.29
         res : 1.95e-07   lamb: 1.00e+00   eps : -7.91e-08   step: 8.90e-04    0.29
         res : 9.18e-08   lamb: 1.00e+00   eps : -7.91e-08   step: 8.90e-04    0.29
         res : 6.59e-08   lamb: 1.00e+00   eps : -7.91e-08   step: 8.90e-04    0.29

     47  0      -591.08835581     1.04e-06     89.18
     47  1      -590.85944804     0.00e+00     89.18
     47  2      -590.80688284     0.00e+00     89.18
     47  3      -590.77634351     0.00e+00     89.18
     47  4      -590.77183782     0.00e+00     89.18

         res : 1.09e-04   lamb: 1.00e+00   eps : -4.87e-08   step: 6.30e-04    0.28
         res : 4.63e-05   lamb: 1.00e+00   eps : -5.27e-08   step: 7.09e-04    0.28
         res : 1.00e-05   lamb: 1.00e+00   eps : -5.33e-08   step: 7.30e-04    0.28
         res : 3.52e-06   lamb: 1.00e+00   eps : -5.33e-08   step: 7.30e-04    0.28
         res : 1.24e-06   lamb: 1.00e+00   eps : -5.33e-08   step: 7.30e-04    0.28
         res : 9.63e-07   lamb: 1.00e+00   eps : -5.33e-08   step: 7.30e-04    0.28
         res : 4.61e-07   lamb: 1.00e+00   eps : -5.33e-08   step: 7.30e-04    0.28
         res : 1.60e-07   lamb: 1.00e+00   eps : -5.33e-08   step: 7.30e-04    0.28
         res : 7.50e-08   lamb: 1.00e+00   eps : -5.33e-08   step: 7.30e-04    0.28
         res : 5.36e-08   lamb: 1.00e+00   eps : -5.33e-08   step: 7.30e-04    0.28

     48  0      -591.08835738     8.50e-07     89.57
     48  1      -590.85944931     0.00e+00     89.57
     48  2      -590.80687768     0.00e+00     89.57
     48  3      -590.77634062     0.00e+00     89.57
     48  4      -590.77184327     0.00e+00     89.57

         res : 8.88e-05   lamb: 1.00e+00   eps : -3.28e-08   step: 5.17e-04    0.28
         res : 3.80e-05   lamb: 1.00e+00   eps : -3.55e-08   step: 5.82e-04    0.28
         res : 8.21e-06   lamb: 1.00e+00   eps : -3.59e-08   step: 5.99e-04    0.28
         res : 2.87e-06   lamb: 1.00e+00   eps : -3.59e-08   step: 5.99e-04    0.28
         res : 1.01e-06   lamb: 1.00e+00   eps : -3.59e-08   step: 5.99e-04    0.28
         res : 7.83e-07   lamb: 1.00e+00   eps : -3.59e-08   step: 5.99e-04    0.28
         res : 3.76e-07   lamb: 1.00e+00   eps : -3.59e-08   step: 5.99e-04    0.28
         res : 1.31e-07   lamb: 1.00e+00   eps : -3.59e-08   step: 5.99e-04    0.28
         res : 6.12e-08   lamb: 1.00e+00   eps : -3.59e-08   step: 5.99e-04    0.28
         res : 4.37e-08   lamb: 1.00e+00   eps : -3.59e-08   step: 5.99e-04    0.28

     49  0      -591.08835866     6.97e-07     88.83
     49  1      -590.85945032     0.00e+00     88.83
     49  2      -590.80687348     0.00e+00     88.83
     49  3      -590.77633824     0.00e+00     88.83
     49  4      -590.77184772     0.00e+00     88.83

         res : 7.26e-05   lamb: 1.00e+00   eps : -2.21e-08   step: 4.24e-04    0.28
         res : 3.12e-05   lamb: 1.00e+00   eps : -2.39e-08   step: 4.78e-04    0.28
         res : 6.71e-06   lamb: 1.00e+00   eps : -2.42e-08   step: 4.91e-04    0.28
         res : 2.35e-06   lamb: 1.00e+00   eps : -2.42e-08   step: 4.91e-04    0.28
         res : 8.22e-07   lamb: 1.00e+00   eps : -2.42e-08   step: 4.92e-04    0.28
         res : 6.37e-07   lamb: 1.00e+00   eps : -2.42e-08   step: 4.92e-04    0.28
         res : 3.08e-07   lamb: 1.00e+00   eps : -2.42e-08   step: 4.92e-04    0.28
         res : 1.07e-07   lamb: 1.00e+00   eps : -2.42e-08   step: 4.92e-04    0.28
         res : 5.01e-08   lamb: 1.00e+00   eps : -2.42e-08   step: 4.92e-04    0.28
         res : 3.57e-08   lamb: 1.00e+00   eps : -2.42e-08   step: 4.92e-04    0.28

     50  0      -591.08835970     5.72e-07     83.93
     50  1      -590.85945113     0.00e+00     83.93
     50  2      -590.80687006     0.00e+00     83.93
     50  3      -590.77633629     0.00e+00     83.93
     50  4      -590.77185135     0.00e+00     83.93

         res : 5.93e-05   lamb: 1.00e+00   eps : -1.49e-08   step: 3.48e-04    0.29
         res : 2.56e-05   lamb: 1.00e+00   eps : -1.61e-08   step: 3.92e-04    0.29
         res : 5.49e-06   lamb: 1.00e+00   eps : -1.63e-08   step: 4.03e-04    0.29
         res : 1.92e-06   lamb: 1.00e+00   eps : -1.63e-08   step: 4.03e-04    0.30
         res : 6.71e-07   lamb: 1.00e+00   eps : -1.63e-08   step: 4.03e-04    0.29
         res : 5.19e-07   lamb: 1.00e+00   eps : -1.63e-08   step: 4.03e-04    0.29
         res : 2.52e-07   lamb: 1.00e+00   eps : -1.63e-08   step: 4.03e-04    0.29
         res : 8.77e-08   lamb: 1.00e+00   eps : -1.63e-08   step: 4.03e-04    0.29
         res : 4.09e-08   lamb: 1.00e+00   eps : -1.63e-08   step: 4.03e-04    0.29
         res : 2.91e-08   lamb: 1.00e+00   eps : -1.63e-08   step: 4.03e-04    0.29

     51  0      -591.08836055     4.69e-07     86.73
     51  1      -590.85945178     0.00e+00     86.73
     51  2      -590.80686727     0.00e+00     86.73
     51  3      -590.77633469     0.00e+00     86.73
     51  4      -590.77185432     0.00e+00     86.73

         res : 4.85e-05   lamb: 1.00e+00   eps : -1.00e-08   step: 2.86e-04    0.27
         res : 2.10e-05   lamb: 1.00e+00   eps : -1.08e-08   step: 3.22e-04    0.27
         res : 4.50e-06   lamb: 1.00e+00   eps : -1.10e-08   step: 3.31e-04    0.27
         res : 1.57e-06   lamb: 1.00e+00   eps : -1.10e-08   step: 3.31e-04    0.27
         res : 5.47e-07   lamb: 1.00e+00   eps : -1.10e-08   step: 3.31e-04    0.27
         res : 4.23e-07   lamb: 1.00e+00   eps : -1.10e-08   step: 3.31e-04    0.27
         res : 2.06e-07   lamb: 1.00e+00   eps : -1.10e-08   step: 3.31e-04    0.27
         res : 7.18e-08   lamb: 1.00e+00   eps : -1.10e-08   step: 3.31e-04    0.27
         res : 3.35e-08   lamb: 1.00e+00   eps : -1.10e-08   step: 3.31e-04    0.27
         res : 2.38e-08   lamb: 1.00e+00   eps : -1.10e-08   step: 3.31e-04    0.27

     52  0      -591.08836125     3.85e-07     89.01
     52  1      -590.85945230     0.00e+00     89.01
     52  2      -590.80686498     0.00e+00     89.01
     52  3      -590.77633338     0.00e+00     89.01
     52  4      -590.77185674     0.00e+00     89.01

         res : 3.97e-05   lamb: 1.00e+00   eps : -6.75e-09   step: 2.34e-04    0.27
         res : 1.72e-05   lamb: 1.00e+00   eps : -7.30e-09   step: 2.64e-04    0.27
         res : 3.68e-06   lamb: 1.00e+00   eps : -7.38e-09   step: 2.71e-04    0.27
         res : 1.28e-06   lamb: 1.00e+00   eps : -7.39e-09   step: 2.71e-04    0.27
         res : 4.47e-07   lamb: 1.00e+00   eps : -7.39e-09   step: 2.71e-04    0.27
         res : 3.45e-07   lamb: 1.00e+00   eps : -7.39e-09   step: 2.71e-04    0.27
         res : 1.68e-07   lamb: 1.00e+00   eps : -7.39e-09   step: 2.71e-04    0.27
         res : 5.89e-08   lamb: 1.00e+00   eps : -7.39e-09   step: 2.71e-04    0.27
         res : 2.74e-08   lamb: 1.00e+00   eps : -7.39e-09   step: 2.71e-04    0.27
         res : 1.94e-08   lamb: 1.00e+00   eps : -7.39e-09   step: 2.71e-04    0.27

     53  0      -591.08836181     3.16e-07     88.42
     53  1      -590.85945272     0.00e+00     88.42
     53  2      -590.80686312     0.00e+00     88.42
     53  3      -590.77633231     0.00e+00     88.42
     53  4      -590.77185873     0.00e+00     88.42

         res : 3.25e-05   lamb: 1.00e+00   eps : -4.54e-09   step: 1.92e-04    0.29
         res : 1.41e-05   lamb: 1.00e+00   eps : -4.91e-09   step: 2.16e-04    0.29
         res : 3.01e-06   lamb: 1.00e+00   eps : -4.97e-09   step: 2.22e-04    0.29
         res : 1.05e-06   lamb: 1.00e+00   eps : -4.97e-09   step: 2.22e-04    0.29
         res : 3.66e-07   lamb: 1.00e+00   eps : -4.97e-09   step: 2.23e-04    0.29
         res : 2.82e-07   lamb: 1.00e+00   eps : -4.97e-09   step: 2.23e-04    0.29
         res : 1.38e-07   lamb: 1.00e+00   eps : -4.97e-09   step: 2.23e-04    0.29
         res : 4.83e-08   lamb: 1.00e+00   eps : -4.97e-09   step: 2.23e-04    0.29
         res : 2.25e-08   lamb: 1.00e+00   eps : -4.97e-09   step: 2.23e-04    0.29
         res : 1.60e-08   lamb: 1.00e+00   eps : -4.97e-09   step: 2.23e-04    0.29

     54  0      -591.08836228     2.59e-07     87.87
     54  1      -590.85945306     0.00e+00     87.87
     54  2      -590.80686160     0.00e+00     87.87
     54  3      -590.77633143     0.00e+00     87.87
     54  4      -590.77186035     0.00e+00     87.87

         res : 2.66e-05   lamb: 1.00e+00   eps : -3.06e-09   step: 1.58e-04    0.27
         res : 1.16e-05   lamb: 1.00e+00   eps : -3.30e-09   step: 1.77e-04    0.27
         res : 2.47e-06   lamb: 1.00e+00   eps : -3.34e-09   step: 1.82e-04    0.28
         res : 8.60e-07   lamb: 1.00e+00   eps : -3.34e-09   step: 1.82e-04    0.27
         res : 2.99e-07   lamb: 1.00e+00   eps : -3.34e-09   step: 1.82e-04    0.27
         res : 2.30e-07   lamb: 1.00e+00   eps : -3.34e-09   step: 1.82e-04    0.27
         res : 1.13e-07   lamb: 1.00e+00   eps : -3.34e-09   step: 1.82e-04    0.28
         res : 3.95e-08   lamb: 1.00e+00   eps : -3.34e-09   step: 1.82e-04    0.27
         res : 1.83e-08   lamb: 1.00e+00   eps : -3.34e-09   step: 1.82e-04    0.27
         res : 1.30e-08   lamb: 1.00e+00   eps : -3.34e-09   step: 1.82e-04    0.27

     55  0      -591.08836266     2.12e-07     89.04
     55  1      -590.85945333     0.00e+00     89.04
     55  2      -590.80686035     0.00e+00     89.04
     55  3      -590.77633070     0.00e+00     89.04
     55  4      -590.77186168     0.00e+00     89.04

         res : 2.18e-05   lamb: 1.00e+00   eps : -2.06e-09   step: 1.29e-04    0.27
         res : 9.48e-06   lamb: 1.00e+00   eps : -2.22e-09   step: 1.45e-04    0.27
         res : 2.02e-06   lamb: 1.00e+00   eps : -2.25e-09   step: 1.50e-04    0.27
         res : 7.05e-07   lamb: 1.00e+00   eps : -2.25e-09   step: 1.50e-04    0.27
         res : 2.44e-07   lamb: 1.00e+00   eps : -2.25e-09   step: 1.50e-04    0.27
         res : 1.88e-07   lamb: 1.00e+00   eps : -2.25e-09   step: 1.50e-04    0.27
         res : 9.24e-08   lamb: 1.00e+00   eps : -2.25e-09   step: 1.50e-04    0.28
         res : 3.24e-08   lamb: 1.00e+00   eps : -2.25e-09   step: 1.50e-04    0.27
         res : 1.51e-08   lamb: 1.00e+00   eps : -2.25e-09   step: 1.50e-04    0.27
         res : 1.07e-08   lamb: 1.00e+00   eps : -2.25e-09   step: 1.50e-04    0.27

     56  0      -591.08836297     1.74e-07     89.27
     56  1      -590.85945356     0.00e+00     89.27
     56  2      -590.80685934     0.00e+00     89.27
     56  3      -590.77633011     0.00e+00     89.27
     56  4      -590.77186277     0.00e+00     89.27

         res : 1.79e-05   lamb: 1.00e+00   eps : -1.38e-09   step: 1.06e-04    0.27
         res : 7.77e-06   lamb: 1.00e+00   eps : -1.49e-09   step: 1.19e-04    0.27
         res : 1.66e-06   lamb: 1.00e+00   eps : -1.51e-09   step: 1.23e-04    0.27
         res : 5.77e-07   lamb: 1.00e+00   eps : -1.51e-09   step: 1.23e-04    0.27
         res : 2.00e-07   lamb: 1.00e+00   eps : -1.51e-09   step: 1.23e-04    0.27
         res : 1.54e-07   lamb: 1.00e+00   eps : -1.51e-09   step: 1.23e-04    0.28
         res : 7.56e-08   lamb: 1.00e+00   eps : -1.51e-09   step: 1.23e-04    0.27
         res : 2.66e-08   lamb: 1.00e+00   eps : -1.51e-09   step: 1.23e-04    0.27
         res : 1.23e-08   lamb: 1.00e+00   eps : -1.51e-09   step: 1.23e-04    0.27
         res : 8.70e-09   lamb: 1.00e+00   eps : -1.51e-09   step: 1.23e-04    0.28

     57  0      -591.08836322     1.43e-07     88.47
     57  1      -590.85945373     0.00e+00     88.47
     57  2      -590.80685850     0.00e+00     88.47
     57  3      -590.77632963     0.00e+00     88.47
     57  4      -590.77186366     0.00e+00     88.47

         res : 1.46e-05   lamb: 1.00e+00   eps : -9.29e-10   step: 8.68e-05    0.27
         res : 6.37e-06   lamb: 1.00e+00   eps : -1.00e-09   step: 9.78e-05    0.27
         res : 1.36e-06   lamb: 1.00e+00   eps : -1.02e-09   step: 1.00e-04    0.27
         res : 4.73e-07   lamb: 1.00e+00   eps : -1.02e-09   step: 1.01e-04    0.28
         res : 1.64e-07   lamb: 1.00e+00   eps : -1.02e-09   step: 1.01e-04    0.27
         res : 1.26e-07   lamb: 1.00e+00   eps : -1.02e-09   step: 1.01e-04    0.27
         res : 6.20e-08   lamb: 1.00e+00   eps : -1.02e-09   step: 1.01e-04    0.27
         res : 2.18e-08   lamb: 1.00e+00   eps : -1.02e-09   step: 1.01e-04    0.28
         res : 1.01e-08   lamb: 1.00e+00   eps : -1.02e-09   step: 1.01e-04    0.27
         res : 7.20e-09   lamb: 1.00e+00   eps : -1.02e-09   step: 1.01e-04    0.27

     58  0      -591.08836343     1.17e-07     89.03
     58  1      -590.85945388     0.00e+00     89.03
     58  2      -590.80685782     0.00e+00     89.03
     58  3      -590.77632923     0.00e+00     89.03
     58  4      -590.77186439     0.00e+00     89.03

         res : 1.20e-05   lamb: 1.00e+00   eps : -6.25e-10   step: 7.12e-05    0.29
         res : 5.22e-06   lamb: 1.00e+00   eps : -6.75e-10   step: 8.02e-05    0.29
         res : 1.11e-06   lamb: 1.00e+00   eps : -6.83e-10   step: 8.24e-05    0.29
         res : 3.87e-07   lamb: 1.00e+00   eps : -6.83e-10   step: 8.24e-05    0.29
         res : 1.34e-07   lamb: 1.00e+00   eps : -6.83e-10   step: 8.25e-05    0.29
         res : 1.03e-07   lamb: 1.00e+00   eps : -6.83e-10   step: 8.24e-05    0.29
         res : 5.07e-08   lamb: 1.00e+00   eps : -6.83e-10   step: 8.25e-05    0.29
         res : 1.78e-08   lamb: 1.00e+00   eps : -6.83e-10   step: 8.25e-05    0.29
         res : 8.27e-09   lamb: 1.00e+00   eps : -6.83e-10   step: 8.25e-05    0.29
         res : 5.85e-09   lamb: 1.00e+00   eps : -6.83e-10   step: 8.25e-05    0.29

     59  0      -591.08836360     9.59e-08     90.54
     59  1      -590.85945400     0.00e+00     90.54
     59  2      -590.80685727     0.00e+00     90.54
     59  3      -590.77632890     0.00e+00     90.54
     59  4      -590.77186499     0.00e+00     90.54

         res : 9.83e-06   lamb: 1.00e+00   eps : -4.20e-10   step: 5.84e-05    0.27
         res : 4.28e-06   lamb: 1.00e+00   eps : -4.54e-10   step: 6.57e-05    0.27
         res : 9.12e-07   lamb: 1.00e+00   eps : -4.59e-10   step: 6.75e-05    0.27
         res : 3.18e-07   lamb: 1.00e+00   eps : -4.59e-10   step: 6.76e-05    0.28
         res : 1.10e-07   lamb: 1.00e+00   eps : -4.59e-10   step: 6.76e-05    0.27
         res : 8.44e-08   lamb: 1.00e+00   eps : -4.59e-10   step: 6.76e-05    0.28
         res : 4.16e-08   lamb: 1.00e+00   eps : -4.59e-10   step: 6.76e-05    0.27
         res : 1.46e-08   lamb: 1.00e+00   eps : -4.59e-10   step: 6.76e-05    0.27
         res : 6.79e-09   lamb: 1.00e+00   eps : -4.59e-10   step: 6.76e-05    0.27
         res : 4.81e-09   lamb: 1.00e+00   eps : -4.59e-10   step: 6.76e-05    0.28

     60  0      -591.08836374     7.86e-08     88.07
     60  1      -590.85945409     0.00e+00     88.07
     60  2      -590.80685681     0.00e+00     88.07
     60  3      -590.77632863     0.00e+00     88.07
     60  4      -590.77186548     0.00e+00     88.07

         res : 8.06e-06   lamb: 1.00e+00   eps : -2.82e-10   step: 4.78e-05    0.27
         res : 3.51e-06   lamb: 1.00e+00   eps : -3.05e-10   step: 5.39e-05    0.27
         res : 7.48e-07   lamb: 1.00e+00   eps : -3.09e-10   step: 5.54e-05    0.27
         res : 2.60e-07   lamb: 1.00e+00   eps : -3.09e-10   step: 5.54e-05    0.27
         res : 8.99e-08   lamb: 1.00e+00   eps : -3.09e-10   step: 5.54e-05    0.27
         res : 6.90e-08   lamb: 1.00e+00   eps : -3.09e-10   step: 5.54e-05    0.27
         res : 3.40e-08   lamb: 1.00e+00   eps : -3.09e-10   step: 5.54e-05    0.27
         res : 1.20e-08   lamb: 1.00e+00   eps : -3.09e-10   step: 5.54e-05    0.27
         res : 5.53e-09   lamb: 1.00e+00   eps : -3.09e-10   step: 5.54e-05    0.27

     61  0      -591.08836385     6.45e-08     86.95
     61  1      -590.85945417     0.00e+00     86.95
     61  2      -590.80685644     0.00e+00     86.95
     61  3      -590.77632842     0.00e+00     86.95
     61  4      -590.77186588     0.00e+00     86.95

         res : 6.60e-06   lamb: 1.00e+00   eps : -1.90e-10   step: 3.92e-05    0.27
         res : 2.88e-06   lamb: 1.00e+00   eps : -2.05e-10   step: 4.42e-05    0.27
         res : 6.13e-07   lamb: 1.00e+00   eps : -2.07e-10   step: 4.54e-05    0.27
         res : 2.13e-07   lamb: 1.00e+00   eps : -2.08e-10   step: 4.54e-05    0.27
         res : 7.37e-08   lamb: 1.00e+00   eps : -2.08e-10   step: 4.54e-05    0.27
         res : 5.66e-08   lamb: 1.00e+00   eps : -2.08e-10   step: 4.54e-05    0.28
         res : 2.80e-08   lamb: 1.00e+00   eps : -2.08e-10   step: 4.54e-05    0.27
         res : 9.89e-09   lamb: 1.00e+00   eps : -2.08e-10   step: 4.54e-05    0.27
         res : 4.67e-09   lamb: 1.00e+00   eps : -2.08e-10   step: 4.54e-05    0.27

     62  0      -591.08836395     5.29e-08     88.02
     62  1      -590.85945424     0.00e+00     88.02
     62  2      -590.80685613     0.00e+00     88.02
     62  3      -590.77632824     0.00e+00     88.02
     62  4      -590.77186621     0.00e+00     88.02

         res : 5.41e-06   lamb: 1.00e+00   eps : -1.28e-10   step: 3.22e-05    0.27
         res : 2.36e-06   lamb: 1.00e+00   eps : -1.38e-10   step: 3.62e-05    0.27
         res : 5.03e-07   lamb: 1.00e+00   eps : -1.39e-10   step: 3.72e-05    0.27
         res : 1.75e-07   lamb: 1.00e+00   eps : -1.39e-10   step: 3.72e-05    0.27
         res : 6.04e-08   lamb: 1.00e+00   eps : -1.39e-10   step: 3.72e-05    0.27
         res : 4.64e-08   lamb: 1.00e+00   eps : -1.39e-10   step: 3.72e-05    0.27
         res : 2.29e-08   lamb: 1.00e+00   eps : -1.39e-10   step: 3.73e-05    0.27
         res : 8.09e-09   lamb: 1.00e+00   eps : -1.39e-10   step: 3.73e-05    0.27
         res : 3.79e-09   lamb: 1.00e+00   eps : -1.39e-10   step: 3.73e-05    0.27

     63  0      -591.08836402     4.33e-08     89.71
     63  1      -590.85945429     0.00e+00     89.71
     63  2      -590.80685588     0.00e+00     89.71
     63  3      -590.77632809     0.00e+00     89.71
     63  4      -590.77186648     0.00e+00     89.71

         res : 4.44e-06   lamb: 1.00e+00   eps : -8.57e-11   step: 2.64e-05    0.27
         res : 1.93e-06   lamb: 1.00e+00   eps : -9.26e-11   step: 2.97e-05    0.27
         res : 4.12e-07   lamb: 1.00e+00   eps : -9.37e-11   step: 3.05e-05    0.27
         res : 1.43e-07   lamb: 1.00e+00   eps : -9.37e-11   step: 3.05e-05    0.27
         res : 4.94e-08   lamb: 1.00e+00   eps : -9.37e-11   step: 3.05e-05    0.27
         res : 3.80e-08   lamb: 1.00e+00   eps : -9.37e-11   step: 3.05e-05    0.27
         res : 1.88e-08   lamb: 1.00e+00   eps : -9.37e-11   step: 3.05e-05    0.28
         res : 6.65e-09   lamb: 1.00e+00   eps : -9.37e-11   step: 3.05e-05    0.27
         res : 3.14e-09   lamb: 1.00e+00   eps : -9.37e-11   step: 3.05e-05    0.27

     64  0      -591.08836409     3.55e-08     88.52
     64  1      -590.85945433     0.00e+00     88.52
     64  2      -590.80685567     0.00e+00     88.52
     64  3      -590.77632797     0.00e+00     88.52
     64  4      -590.77186670     0.00e+00     88.52

         res : 3.64e-06   lamb: 1.00e+00   eps : -5.76e-11   step: 2.16e-05    0.29
         res : 1.58e-06   lamb: 1.00e+00   eps : -6.22e-11   step: 2.43e-05    0.29
         res : 3.38e-07   lamb: 1.00e+00   eps : -6.29e-11   step: 2.50e-05    0.29
         res : 1.17e-07   lamb: 1.00e+00   eps : -6.30e-11   step: 2.50e-05    0.29
         res : 4.05e-08   lamb: 1.00e+00   eps : -6.30e-11   step: 2.50e-05    0.29
         res : 3.12e-08   lamb: 1.00e+00   eps : -6.30e-11   step: 2.50e-05    0.29
         res : 1.54e-08   lamb: 1.00e+00   eps : -6.30e-11   step: 2.50e-05    0.29
         res : 5.46e-09   lamb: 1.00e+00   eps : -6.30e-11   step: 2.50e-05    0.29
         res : 2.58e-09   lamb: 1.00e+00   eps : -6.30e-11   step: 2.50e-05    0.29

     65  0      -591.08836414     2.91e-08     88.11
     65  1      -590.85945437     0.00e+00     88.11
     65  2      -590.80685551     0.00e+00     88.11
     65  3      -590.77632787     0.00e+00     88.11
     65  4      -590.77186688     0.00e+00     88.11

         res : 2.98e-06   lamb: 1.00e+00   eps : -3.87e-11   step: 1.77e-05    0.27
         res : 1.30e-06   lamb: 1.00e+00   eps : -4.18e-11   step: 2.00e-05    0.27
         res : 2.77e-07   lamb: 1.00e+00   eps : -4.23e-11   step: 2.05e-05    0.27
         res : 9.62e-08   lamb: 1.00e+00   eps : -4.23e-11   step: 2.05e-05    0.28
         res : 3.32e-08   lamb: 1.00e+00   eps : -4.23e-11   step: 2.05e-05    0.27
         res : 2.55e-08   lamb: 1.00e+00   eps : -4.23e-11   step: 2.05e-05    0.28
         res : 1.26e-08   lamb: 1.00e+00   eps : -4.23e-11   step: 2.05e-05    0.27
         res : 4.46e-09   lamb: 1.00e+00   eps : -4.23e-11   step: 2.05e-05    0.27

     66  0      -591.08836418     2.39e-08     86.27
     66  1      -590.85945439     0.00e+00     86.27
     66  2      -590.80685537     0.00e+00     86.27
     66  3      -590.77632779     0.00e+00     86.27
     66  4      -590.77186703     0.00e+00     86.27

         res : 2.44e-06   lamb: 1.00e+00   eps : -2.60e-11   step: 1.45e-05    0.27
         res : 1.07e-06   lamb: 1.00e+00   eps : -2.81e-11   step: 1.64e-05    0.27
         res : 2.27e-07   lamb: 1.00e+00   eps : -2.85e-11   step: 1.68e-05    0.27
         res : 7.90e-08   lamb: 1.00e+00   eps : -2.85e-11   step: 1.68e-05    0.27
         res : 2.73e-08   lamb: 1.00e+00   eps : -2.85e-11   step: 1.68e-05    0.27
         res : 2.10e-08   lamb: 1.00e+00   eps : -2.85e-11   step: 1.68e-05    0.27
         res : 1.04e-08   lamb: 1.00e+00   eps : -2.85e-11   step: 1.68e-05    0.28
         res : 3.66e-09   lamb: 1.00e+00   eps : -2.85e-11   step: 1.68e-05    0.27

     67  0      -591.08836421     1.96e-08     87.63
     67  1      -590.85945442     0.00e+00     87.63
     67  2      -590.80685525     0.00e+00     87.63
     67  3      -590.77632772     0.00e+00     87.63
     67  4      -590.77186715     0.00e+00     87.63

         res : 2.00e-06   lamb: 1.00e+00   eps : -1.75e-11   step: 1.19e-05    0.27
         res : 8.73e-07   lamb: 1.00e+00   eps : -1.89e-11   step: 1.34e-05    0.27
         res : 1.86e-07   lamb: 1.00e+00   eps : -1.91e-11   step: 1.38e-05    0.27
         res : 6.47e-08   lamb: 1.00e+00   eps : -1.91e-11   step: 1.38e-05    0.27
         res : 2.23e-08   lamb: 1.00e+00   eps : -1.91e-11   step: 1.38e-05    0.28
         res : 1.72e-08   lamb: 1.00e+00   eps : -1.91e-11   step: 1.38e-05    0.27
         res : 8.51e-09   lamb: 1.00e+00   eps : -1.91e-11   step: 1.38e-05    0.27
         res : 3.02e-09   lamb: 1.00e+00   eps : -1.91e-11   step: 1.38e-05    0.27

     68  0      -591.08836424     1.60e-08     88.36
     68  1      -590.85945444     0.00e+00     88.36
     68  2      -590.80685516     0.00e+00     88.36
     68  3      -590.77632767     0.00e+00     88.36
     68  4      -590.77186725     0.00e+00     88.36

         res : 1.64e-06   lamb: 1.00e+00   eps : -1.17e-11   step: 9.75e-06    0.27
         res : 7.15e-07   lamb: 1.00e+00   eps : -1.27e-11   step: 1.10e-05    0.27
         res : 1.52e-07   lamb: 1.00e+00   eps : -1.28e-11   step: 1.13e-05    0.27
         res : 5.30e-08   lamb: 1.00e+00   eps : -1.28e-11   step: 1.13e-05    0.27
         res : 1.83e-08   lamb: 1.00e+00   eps : -1.28e-11   step: 1.13e-05    0.27
         res : 1.40e-08   lamb: 1.00e+00   eps : -1.28e-11   step: 1.13e-05    0.27
         res : 6.97e-09   lamb: 1.00e+00   eps : -1.28e-11   step: 1.13e-05    0.27
         res : 2.48e-09   lamb: 1.00e+00   eps : -1.28e-11   step: 1.13e-05    0.27

     69  0      -591.08836427     1.32e-08     87.30
     69  1      -590.85945445     0.00e+00     87.30
     69  2      -590.80685509     0.00e+00     87.30
     69  3      -590.77632762     0.00e+00     87.30
     69  4      -590.77186734     0.00e+00     87.30

         res : 1.35e-06   lamb: 1.00e+00   eps : -7.90e-12   step: 8.00e-06    0.27
         res : 5.86e-07   lamb: 1.00e+00   eps : -8.53e-12   step: 9.01e-06    0.27
         res : 1.25e-07   lamb: 1.00e+00   eps : -8.63e-12   step: 9.26e-06    0.27
         res : 4.35e-08   lamb: 1.00e+00   eps : -8.64e-12   step: 9.26e-06    0.27
         res : 1.50e-08   lamb: 1.00e+00   eps : -8.64e-12   step: 9.27e-06    0.27
         res : 1.16e-08   lamb: 1.00e+00   eps : -8.64e-12   step: 9.27e-06    0.27
         res : 5.74e-09   lamb: 1.00e+00   eps : -8.64e-12   step: 9.27e-06    0.27
         res : 2.04e-09   lamb: 1.00e+00   eps : -8.64e-12   step: 9.27e-06    0.27

     70  0      -591.08836429     1.08e-08     88.37
     70  1      -590.85945447     0.00e+00     88.37
     70  2      -590.80685502     0.00e+00     88.37
     70  3      -590.77632759     0.00e+00     88.37
     70  4      -590.77186740     0.00e+00     88.37

         res : 1.10e-06   lamb: 1.00e+00   eps : -5.31e-12   step: 6.56e-06    0.29
         res : 4.81e-07   lamb: 1.00e+00   eps : -5.73e-12   step: 7.39e-06    0.29
         res : 1.02e-07   lamb: 1.00e+00   eps : -5.80e-12   step: 7.59e-06    0.29
         res : 3.56e-08   lamb: 1.00e+00   eps : -5.80e-12   step: 7.59e-06    0.29
         res : 1.23e-08   lamb: 1.00e+00   eps : -5.80e-12   step: 7.59e-06    0.29
         res : 9.44e-09   lamb: 1.00e+00   eps : -5.80e-12   step: 7.59e-06    0.29
         res : 4.70e-09   lamb: 1.00e+00   eps : -5.80e-12   step: 7.59e-06    0.29

     71  0      -591.08836430     8.84e-09     86.48
     71  1      -590.85945448     0.00e+00     86.48
     71  2      -590.80685497     0.00e+00     86.48
     71  3      -590.77632756     0.00e+00     86.48
     71  4      -590.77186746     0.00e+00     86.48

    * Second-order optimization converged. *   

    * Integral transformation done. Elapsed time: 0.66

     guess   0:   closed 111111......         open ............        
     guess   1:   closed 1111.1......         open ....1.1.....        
     guess   2:   closed 11111.......         open .....1.1....        
     guess   3:   closed 11111.......         open .....11.....        
     guess   4:   closed 1111.1......         open ....1..1....        

  === FCI iteration ===

      0  0      -590.93881282     4.52e-04      2.74
      0  1      -590.68395752     4.25e-04      0.00
      0  2      -590.67778842     4.32e-04      0.00
      0  3      -590.62170169     4.45e-04      0.00
      0  4      -590.60803432     4.49e-04      0.00

      1  0      -591.06355622     1.99e-04      2.75
      1  1      -590.81559363     2.26e-04      0.00
      1  2      -590.78789260     1.71e-04      0.00
      1  3      -590.74460788     2.11e-04      0.00
      1  4      -590.73949560     2.11e-04      0.00

      2  0      -591.08521653     8.06e-05      2.76
      2  1      -590.84774364     1.15e-04      0.00
      2  2      -590.80432175     6.40e-05      0.00
      2  3      -590.76676971     1.04e-04      0.00
      2  4      -590.76365728     9.71e-05      0.00

      3  0      -591.08792046     3.07e-05      2.77
      3  1      -590.85612446     6.52e-05      0.00
      3  2      -590.80618807     3.04e-05      0.00
      3  3      -590.77301461     5.58e-05      0.00
      3  4      -590.76869629     4.85e-05      0.00

      4  0      -591.08830644     1.10e-05      2.77
      4  1      -590.85862635     3.48e-05      0.00
      4  2      -590.80669207     1.34e-05      0.00
      4  3      -590.77490127     3.07e-05      0.00
      4  4      -590.77030830     3.13e-05      0.00

      5  0      -591.08835671     3.89e-06      2.78
      5  1      -590.85929891     1.61e-05      0.00
      5  2      -590.80680463     7.32e-06      0.00
      5  3      -590.77564117     2.20e-05      0.00
      5  4      -590.77117994     2.49e-05      0.00

      6  0      -591.08836307     1.50e-06      2.79
      6  1      -590.85942742     6.73e-06      0.00
      6  2      -590.80684163     4.12e-06      0.00
      6  3      -590.77607952     1.71e-05      0.00
      6  4      -590.77164359     1.69e-05      0.00

      7  0      -591.08836412     5.97e-07      2.80
      7  1      -590.85944998     2.75e-06      0.00
      7  2      -590.80685151     2.14e-06      0.00
      7  3      -590.77625369     9.06e-06      0.00
      7  4      -590.77180905     8.65e-06      0.00

      8  0      -591.08836428     2.29e-07      2.80
      8  1      -590.85945355     1.25e-06      0.00
      8  2      -590.80685418     9.97e-07      0.00
      8  3      -590.77630372     4.91e-06      0.00
      8  4      -590.77185068     4.48e-06      0.00

      9  0      -591.08836430     8.18e-08      2.81
      9  1      -590.85945432     5.20e-07      0.00
      9  2      -590.80685475     5.05e-07      0.00
      9  3      -590.77632010     2.92e-06      0.00
      9  4      -590.77186299     2.31e-06      0.00

     10  0      -591.08836430     2.67e-08      2.95
     10  1      -590.85945445     2.22e-07      0.00
     10  2      -590.80685492     2.65e-07      0.00
     10  3      -590.77632529     1.64e-06      0.00
     10  4      -590.77186613     1.25e-06      0.00

     11  0      -591.08836430     9.90e-09      2.96
     11  1      -590.85945447     8.93e-08      0.00
     11  2      -590.80685496     1.42e-07      0.00
     11  3      -590.77632685     8.31e-07      0.00
     11  4      -590.77186706     6.54e-07      0.00

     12  0      -591.08836430     3.32e-09      2.96
     12  1      -590.85945447     3.95e-08      0.00
     12  2      -590.80685497     7.41e-08      0.00
     12  3      -590.77632730     5.23e-07      0.00
     12  4      -590.77186734     3.83e-07      0.00

     13  0      -591.08836430     1.04e-09      2.97
     13  1      -590.85945448     1.84e-08      0.00
     13  2      -590.80685497     3.94e-08      0.00
     13  3      -590.77632748     3.12e-07      0.00
     13  4      -590.77186742     2.13e-07      0.00

     14  0      -591.08836430     3.34e-10      3.22
     14  1      -590.85945448     7.86e-09      0.00
     14  2      -590.80685497     1.90e-08      0.00
     14  3      -590.77632754     1.58e-07      0.00
     14  4      -590.77186745     1.08e-07      0.00

     15  0      -591.08836430     1.11e-10      3.34
     15  1      -590.85945448     3.51e-09      0.00
     15  2      -590.80685497     8.95e-09      0.00
     15  3      -590.77632755     7.76e-08      0.00
     15  4      -590.77186746     5.61e-08      0.00

     16  0 *    -591.08836430     4.08e-11      3.23
     16  1      -590.85945448     1.43e-09      0.00
     16  2      -590.80685497     4.52e-09      0.00
     16  3      -590.77632756     3.72e-08      0.00
     16  4      -590.77186746     2.96e-08      0.00

     17  0 *    -591.08836430     3.61e-11      2.87
     17  1      -590.85945448     5.90e-10      0.00
     17  2      -590.80685497     2.14e-09      0.00
     17  3      -590.77632756     1.75e-08      0.00
     17  4      -590.77186746     1.47e-08      0.00

     18  0 *    -591.08836430     3.55e-11      4.79
     18  1      -590.85945448     2.27e-10      0.00
     18  2      -590.80685497     9.59e-10      0.00
     18  3      -590.77632756     8.06e-09      0.00
     18  4      -590.77186746     7.30e-09      0.00

     19  0 *    -591.08836430     3.55e-11      4.55
     19  1 *    -590.85945448     8.69e-11      0.00
     19  2      -590.80685497     4.23e-10      0.00
     19  3      -590.77632756     4.22e-09      0.00
     19  4      -590.77186746     3.76e-09      0.00

     20  0 *    -591.08836430     3.55e-11      4.17
     20  1 *    -590.85945448     7.17e-11      0.00
     20  2      -590.80685497     1.80e-10      0.00
     20  3      -590.77632756     2.23e-09      0.00
     20  4      -590.77186746     1.80e-09      0.00
    ** throwing out 3 trial vectors **

     21  0 *    -591.08836430     3.54e-11      3.33
     21  1 *    -590.85945448     6.98e-11      0.00
     21  2 *    -590.80685497     7.84e-11      0.00
     21  3      -590.77632756     1.06e-09      0.00
     21  4      -590.77186746     8.08e-10      0.00
    ** throwing out 2 trial vectors **

     22  0 *    -591.08836430     3.54e-11      2.92
     22  1 *    -590.85945448     6.96e-11      0.00
     22  2 *    -590.80685497     6.58e-11      0.00
     22  3      -590.77632756     5.14e-10      0.00
     22  4      -590.77186746     3.95e-10      0.00
    ** throwing out 2 trial vectors **

     23  0 *    -591.08836430     3.52e-11      2.93
     23  1 *    -590.85945448     6.94e-11      0.00
     23  2 *    -590.80685497     6.34e-11      0.00
     23  3      -590.77632756     2.50e-10      0.00
     23  4      -590.77186746     2.07e-10      0.00
    ** throwing out 2 trial vectors **

     24  0 *    -591.08836430     3.52e-11      2.92
     24  1 *    -590.85945448     6.94e-11      0.00
     24  2 *    -590.80685497     6.24e-11      0.00
     24  3      -590.77632756     1.26e-10      0.00
     24  4      -590.77186746     1.06e-10      0.00
    ** throwing out 2 trial vectors **

     25  0 *    -591.08836430     3.51e-11      1.23
     25  1 *    -590.85945448     6.91e-11      0.00
     25  2 *    -590.80685497     6.22e-11      0.00
     25  3 *    -590.77632756     6.30e-11      0.00
     25  4 *    -590.77186746     5.14e-11      0.00

     * ci vector, state   0, <S^2> = 0.0000
       222222......     0.9265530436
       2222.22.....    -0.1160550636
       22.222...2..    -0.0738549837
       222.22.2....    -0.0737979439
       22.222..2...    -0.0647824097
       2.2222...2..    -0.0608948415
       2.2222..2...    -0.0588395131
       22.222..ba..     0.0537877612
       22.222..ab..     0.0537877612
       .22222....2.    -0.0532427894
       2ba222...2..    -0.0513232238
       2ab222...2..    -0.0513232238

     * ci vector, state   1, <S^2> = -0.0000
       2222a2.b....    -0.3942746538
       2222b2.a....    -0.3942746538
       22222ab.....     0.3877026898
       22222ba.....     0.3877026898
       222a22b.....     0.2813724544
       222b22a.....     0.2813724544
       2222.2ba....    -0.0966040017
       2222.2ab....    -0.0966040017
       2222ba.2....     0.0897455137
       2222ab.2....     0.0897455137
       222ab2.2....     0.0774724720
       222ba2.2....     0.0774724720
       222ab22.....    -0.0727759520
       222ba22.....    -0.0727759520
       2222ba2.....    -0.0713848837
       2222ab2.....    -0.0713848837
       22222b.a....     0.0639035520
       22222a.b....     0.0639035520
       222b2aba....     0.0620439505
       222a2bab....     0.0620439505
       2222b2a.....     0.0597725530
       2222a2b.....     0.0597725529
       222.22ba....     0.0593076708
       222.22ab....     0.0593076708
       22222.ba....     0.0565925976
       22222.ab....     0.0565925976

     * ci vector, state   2, <S^2> = 0.0000
       22222a.b....    -0.5936293389
       22222b.a....    -0.5936293389
       2222a2b.....    -0.2343150007
       2222b2a.....    -0.2343150007
       22222ab.....     0.1755025045
       22222ba.....     0.1755025045
       2222.a2b....    -0.0592765173
       2222.b2a....    -0.0592765173

     * ci vector, state   3, <S^2> = -0.0000
       2222a2b.....     0.5569180194
       2222b2a.....     0.5569180190
       222a22.b....     0.2512206206
       222b22.a....     0.2512206205
       22222b.a....    -0.2333555635
       22222a.b....    -0.2333555634
       22222.2.....    -0.0604004127
       2222.b2a....    -0.0551102965
       2222.a2b....    -0.0551102965
       2222abba....    -0.0539979818
       2222baab....    -0.0539979818
       222a2b2.....    -0.0508083896
       222b2a2.....    -0.0508083896

     * ci vector, state   4, <S^2> = -0.0000
       22222ab.....     0.4931042841
       22222ba.....     0.4931042841
       2222a2.b....     0.3222859264
       2222b2.a....     0.3222859264
       222b22a.....    -0.2304075426
       222a22b.....    -0.2304075426
       22222a.b....     0.1404357370
       22222b.a....     0.1404357370
       222ab2.2....    -0.0840585339
       222ba2.2....    -0.0840585339
       2222a2b.....     0.0616920540
       2222b2a.....     0.0616920539
       2222.ab2....    -0.0588035093
       2222.ba2....    -0.0588035093
       22222.ba....     0.0537971244
       22222.ab....     0.0537971244
       222.22ab....    -0.0530112304
       222.22ba....    -0.0530112304

    * METHOD: CASSCF                            6849.30

  === SMITH program ===

    * freezing 15 orbitals
    * SS-SR internal contraction is used

    * Approximate memory requirement for SMITH calulation per MPI process:
      o Storage requirement for T-amplitude, lambda, and residual is 5.15 GB
      o Storage requirement for MO integrals is 0.68 GB
       - MO integral evaluation                    3.65

  ++ State-averaged Fock matrix over basis states ++

                         0                   1                   2                   3                   4
     0       -4.6828814774        0.0003687784       -0.0010656598        0.0137909097        0.0023633235
     1        0.0003687784       -4.2819301355       -0.0064887712        0.0027913507       -0.0333893106
     2       -0.0010656598       -0.0064887712       -4.3367174822        0.0103368788       -0.0006180321
     3        0.0137909097        0.0027913507        0.0103368788       -4.3083974544       -0.0010500718
     4        0.0023633235       -0.0333893106       -0.0006180321       -0.0010500718       -4.2973489325


  ++ Extended multi-state CASPT2 (XMS-CASPT2) rotation matrix ++

                         0                   1                   2                   3                   4
     0       -0.9992908967        0.0133931110        0.0101713587       -0.0336653097        0.0012323625
     1        0.0011192354       -0.2039540303        0.5862551179        0.0340912462       -0.7832906386
     2       -0.0041387765       -0.9199569768       -0.2323077036       -0.3114158921        0.0521085825
     3        0.0368718571        0.2933945226        0.1001411745       -0.9490568219       -0.0426967708
     4        0.0063077530       -0.1606928531        0.7695494502        0.0039654481        0.6179934774


  ++ Reference energies in XMS basis ++

                         0                   1                   2                   3                   4
     0     -591.0879223748        0.0040744011        0.0031093414       -0.0105397711        0.0004811158
     1        0.0040744011     -590.8055621986        0.0028212535       -0.0080299406       -0.0122646215
     2        0.0031093414        0.0028212535     -590.8039363207       -0.0037494148        0.0406593065
     3       -0.0105397711       -0.0080299406       -0.0037494148     -590.7797382894        0.0027390252
     4        0.0004811158       -0.0122646215        0.0406593065        0.0027390252     -590.8257095798

    * Calculating and saving rdm4f

    * Third and Fock-weighted fourth order RDM ( 1, 1) evaluation
      will be done with 14 passes
       - RDM evaluation (multipassing)           161.81
    * Third and Fock-weighted fourth order RDM ( 2, 1) evaluation
      will be done with 14 passes
       - RDM evaluation (multipassing)           247.66
    * Third and Fock-weighted fourth order RDM ( 3, 1) evaluation
      will be done with 14 passes
       - RDM evaluation (multipassing)           246.43
    * Third and Fock-weighted fourth order RDM ( 4, 1) evaluation
      will be done with 14 passes
       - RDM evaluation (multipassing)           246.55
    * Third and Fock-weighted fourth order RDM ( 5, 1) evaluation
      will be done with 14 passes
       - RDM evaluation (multipassing)           246.61
    * Third and Fock-weighted fourth order RDM ( 1, 2) evaluation
      will be done with 14 passes
       - RDM evaluation (multipassing)           246.63
    * Third and Fock-weighted fourth order RDM ( 2, 2) evaluation
      will be done with 14 passes
       - RDM evaluation (multipassing)           161.67
    * Third and Fock-weighted fourth order RDM ( 3, 2) evaluation
      will be done with 14 passes
       - RDM evaluation (multipassing)           246.42
    * Third and Fock-weighted fourth order RDM ( 4, 2) evaluation
      will be done with 14 passes
       - RDM evaluation (multipassing)           247.64
    * Third and Fock-weighted fourth order RDM ( 5, 2) evaluation
      will be done with 14 passes
       - RDM evaluation (multipassing)           246.50
    * Third and Fock-weighted fourth order RDM ( 1, 3) evaluation
      will be done with 14 passes
       - RDM evaluation (multipassing)           246.58
    * Third and Fock-weighted fourth order RDM ( 2, 3) evaluation
      will be done with 14 passes
       - RDM evaluation (multipassing)           246.46
    * Third and Fock-weighted fourth order RDM ( 3, 3) evaluation
      will be done with 14 passes
       - RDM evaluation (multipassing)           161.58
    * Third and Fock-weighted fourth order RDM ( 4, 3) evaluation
      will be done with 14 passes
       - RDM evaluation (multipassing)           246.50
    * Third and Fock-weighted fourth order RDM ( 5, 3) evaluation
      will be done with 14 passes
       - RDM evaluation (multipassing)           246.55
    * Third and Fock-weighted fourth order RDM ( 1, 4) evaluation
      will be done with 14 passes
       - RDM evaluation (multipassing)           249.28
    * Third and Fock-weighted fourth order RDM ( 2, 4) evaluation
      will be done with 14 passes
       - RDM evaluation (multipassing)           249.84
    * Third and Fock-weighted fourth order RDM ( 3, 4) evaluation
      will be done with 14 passes
       - RDM evaluation (multipassing)           246.55
    * Third and Fock-weighted fourth order RDM ( 4, 4) evaluation
      will be done with 14 passes
       - RDM evaluation (multipassing)           161.65
    * Third and Fock-weighted fourth order RDM ( 5, 4) evaluation
      will be done with 14 passes
       - RDM evaluation (multipassing)           246.31
    * Third and Fock-weighted fourth order RDM ( 1, 5) evaluation
      will be done with 14 passes
       - RDM evaluation (multipassing)           246.39
    * Third and Fock-weighted fourth order RDM ( 2, 5) evaluation
      will be done with 14 passes
       - RDM evaluation (multipassing)           246.48
    * Third and Fock-weighted fourth order RDM ( 3, 5) evaluation
      will be done with 14 passes
       - RDM evaluation (multipassing)           246.47
    * Third and Fock-weighted fourth order RDM ( 4, 5) evaluation
      will be done with 14 passes
       - RDM evaluation (multipassing)           246.42
    * Third and Fock-weighted fourth order RDM ( 5, 5) evaluation
      will be done with 14 passes
       - RDM evaluation (multipassing)           161.68
    - linear dependency detected:    1 /  288    min eigenvalue:     2.9401e-15    max eigenvalue:     2.9401e-15
    - linear dependency detected:    1 /  288    min eigenvalue:    -8.5563e-15    max eigenvalue:    -8.5563e-15
    - linear dependency detected:    1 /  288    min eigenvalue:    -2.4135e-15    max eigenvalue:    -2.4135e-15
    - linear dependency detected:    1 /  288    min eigenvalue:    -1.3780e-15    max eigenvalue:    -1.3780e-15
    - linear dependency detected:    1 /  288    min eigenvalue:    -4.1735e-15    max eigenvalue:    -4.1735e-15
    - linear dependency detected:   12 / 1728    min eigenvalue:    -4.6300e-14    max eigenvalue:     2.0238e-14
    - linear dependency detected:   12 / 1728    min eigenvalue:    -5.5551e-14    max eigenvalue:     9.0496e-15
    - linear dependency detected:   12 / 1728    min eigenvalue:    -3.5626e-14    max eigenvalue:     3.5039e-14
    - linear dependency detected:   12 / 1728    min eigenvalue:    -3.0867e-14    max eigenvalue:     3.7094e-14
    - linear dependency detected:   12 / 1728    min eigenvalue:    -1.5262e-14    max eigenvalue:     2.1104e-14
    - linear dependency detected:   12 / 1728    min eigenvalue:    -6.0886e-15    max eigenvalue:     8.9770e-15
    - linear dependency detected:   12 / 1728    min eigenvalue:    -4.0393e-15    max eigenvalue:     4.0378e-15
    - linear dependency detected:   12 / 1728    min eigenvalue:    -2.0778e-15    max eigenvalue:     6.1507e-15
    - linear dependency detected:   12 / 1728    min eigenvalue:    -3.6444e-15    max eigenvalue:     6.0691e-15
    - linear dependency detected:   12 / 1728    min eigenvalue:    -7.6859e-15    max eigenvalue:     5.5145e-15
       - RDM + denominator evaluation           5910.23

    * Zeroth order energy : state  0       -4.6834100792
    * Zeroth order energy : state  1       -4.3415451379
    * Zeroth order energy : state  2       -4.3227042853
    * Zeroth order energy : state  3       -4.3046122785
    * Zeroth order energy : state  4       -4.2550037011

    * CASPT2 iteration is performed using redundant basis

      ---- iteration ----

        0    -1.57248462     0.00230262     17.50
        1    -1.57535352     0.00027016     17.72
        2    -1.57539823     0.00003121     17.99
        3    -1.57539900     0.00000516     18.32
        4    -1.57539902     0.00000070     18.58

        0    -1.62552461     0.00223827     17.67
        1    -1.62854319     0.00026399     17.78
        2    -1.62859130     0.00003030     18.01
        3    -1.62859212     0.00000510     18.34
        4    -1.62859215     0.00000068     18.66

        0    -1.62724440     0.00226558     17.68
        1    -1.63026144     0.00026880     17.87
        2    -1.63030911     0.00003096     18.15
        3    -1.63030992     0.00000510     18.39
        4    -1.63030994     0.00000068     18.69

        0    -1.63196424     0.00222402     17.70
        1    -1.63503552     0.00026090     17.86
        2    -1.63508463     0.00002994     18.10
        3    -1.63508548     0.00000500     18.39
        4    -1.63508550     0.00000067     18.67

        0    -1.61104058     0.00225768     17.78
        1    -1.61406566     0.00026879     17.82
        2    -1.61411397     0.00003081     18.11
        3    -1.61411478     0.00000515     18.42
        4    -1.61411480     0.00000068     18.73

      -------------------

       - CASPT2 energy evaluation                459.11

    * CASPT2 energy : state  0     -592.8949578044
        w/o shift correction       -592.6633213963
        reference weight              0.6833995609

    * CASPT2 energy : state  1     -592.6841625103
        w/o shift correction       -592.4341543440
        reference weight              0.6666594078

    * CASPT2 energy : state  2     -592.6849230339
        w/o shift correction       -592.4342462651
        reference weight              0.6660656367

    * CASPT2 energy : state  3     -592.6669012627
        w/o shift correction       -592.4148237916
        reference weight              0.6648251267

    * CASPT2 energy : state  4     -592.6888050737
        w/o shift correction       -592.4398243819
        reference weight              0.6675739515


    * MS-CASPT2 Heff
           -592.8949578044        0.0030794766        0.0024866184       -0.0082787277        0.0001856743
              0.0030794766     -592.6841625103        0.0045830049       -0.0130405094       -0.0075913019
              0.0024866184        0.0045830049     -592.6849230339       -0.0065255970        0.0253811637
             -0.0082787277       -0.0130405094       -0.0065255970     -592.6669012627        0.0015062154
              0.0001856743       -0.0075913019        0.0253811637        0.0015062154     -592.6888050737


    * MS-CASPT2 rotation matrix
             -0.9992507745       -0.0019692595       -0.0059114046       -0.0106987288       -0.0366688447
              0.0121833729        0.2559603761        0.8244084713       -0.3290326382       -0.3826539517
              0.0104132070       -0.6521398234        0.2203315515        0.5686764205       -0.4501847976
             -0.0352266322       -0.0418506136        0.5173548190        0.3638504834        0.7726347309
              0.0003233889        0.7123500437       -0.0641383378        0.6601840764       -0.2293481406


    * XMS-CASPT2 rotation matrix
              0.9999976062        0.0010496080        0.0016937263        0.0006330303        0.0006452972
              0.0010473238       -0.9939305236        0.0288986832       -0.1042268702        0.0200659654
              0.0014954130       -0.0338147815       -0.9740352461        0.0917246710        0.2041965927
              0.0011913618        0.0190222780       -0.2245373947       -0.4134854427       -0.8821844935
             -0.0001871675       -0.1029355431       -0.0005433435        0.8998626185       -0.4238528183

    * MS-CASPT2 energy : state  0     -592.8953131745
    * MS-CASPT2 energy : state  1     -592.7148576330
    * MS-CASPT2 energy : state  2     -592.6905526682
    * MS-CASPT2 energy : state  3     -592.6623313874
    * MS-CASPT2 energy : state  4     -592.6566948218


    * METHOD: SMITH                             6455.99


    * METHOD: SAVE_REF                             0.07


  
  ===============================================================
