# Supplementary material for: Simulating the Energy Capture Process in Push–Pull Norbornadiene-Quadricyclane Photoswitches
Source: J Phys Chem Lett. 2025 Apr 23;16(17):4315–25. doi: 10.1021/acs.jpclett.5c00634 (PMC12051204; doi:10.1021/acs.jpclett.5c00634)
Supplement: Supplementary file 4 — jz5c00634_si_004.zip [file jz5c00634_si_004.zip › PES_scans/XMS-CASPT2/Compound_I/1_PES_scan/input_13]

{ "bagel" : [
{
  "title"    : "molecule",
  "basis"    : "/home/mkochman/bagel_basis_sets/cc-pvdz.json" ,
  "df_basis" : "/home/mkochman/bagel_basis_sets/cc-pvtz-jkfit.json" ,
  "angstrom" : "true" ,
  "charge" : 0 ,
"geometry" : [
{ "atom" : "c", "xyz" : [ -0.04153317, 0.92273572, 1.03570942 ]},
{ "atom" : "c", "xyz" : [ -0.03366720, 2.33329754, 0.50119469 ]},
{ "atom" : "c", "xyz" : [ -1.22263531, 0.82167086, 1.94696238 ]},
{ "atom" : "c", "xyz" : [ -1.80008977, 0.62185377, 0.56034475 ]},
{ "atom" : "c", "xyz" : [ -1.76255559, 1.96359945, -0.01705104 ]},
{ "atom" : "c", "xyz" : [ -1.33794569, 2.92097428, 1.02947565 ]},
{ "atom" : "c", "xyz" : [ -1.59381531, 2.25084338, 2.37307286 ]},
{ "atom" : "c", "xyz" : [ 0.89099707, 3.00599513, -0.30729866 ]},
{ "atom" : "n", "xyz" : [ 1.64535525, 3.58339863, -0.96870123 ]},
{ "atom" : "c", "xyz" : [ 0.98643806, -0.09701940, 0.87721772 ]},
{ "atom" : "c", "xyz" : [ 2.24886730, 0.22752286, 0.35357032 ]},
{ "atom" : "c", "xyz" : [ 0.75323256, -1.43052462, 1.27196119 ]},
{ "atom" : "c", "xyz" : [ 1.74293185, -2.39393203, 1.15034994 ]},
{ "atom" : "c", "xyz" : [ 2.99182886, -2.05384288, 0.63133242 ]},
{ "atom" : "c", "xyz" : [ 3.23986963, -0.74203696, 0.23472481 ]},
{ "atom" : "h", "xyz" : [ -1.27184394, 0.01052676, 2.66417357 ]},
{ "atom" : "h", "xyz" : [ -1.99208888, -0.31412180, 0.05774088 ]},
{ "atom" : "h", "xyz" : [ -2.04863274, 2.24679485, -1.02158987 ]},
{ "atom" : "h", "xyz" : [ -1.50309949, 3.98316574, 0.88624004 ]},
{ "atom" : "h", "xyz" : [ -2.63869787, 2.31827293, 2.68865217 ]},
{ "atom" : "h", "xyz" : [ -0.94440671, 2.64308138, 3.15972171 ]},
{ "atom" : "h", "xyz" : [ 2.46170240, 1.23942067, 0.03798665 ]},
{ "atom" : "h", "xyz" : [ -0.21070754, -1.71665145, 1.67336729 ]},
{ "atom" : "h", "xyz" : [ 1.54154862, -3.41364863, 1.46070283 ]},
{ "atom" : "h", "xyz" : [ 3.76536753, -2.80829219, 0.53617922 ]},
{ "atom" : "h", "xyz" : [ 4.20759189, -0.46843516, -0.17105362 ]}
]
},

 {
  "title"         : "load_ref" ,
  "file"          : "/home/mkochman/systems/new_XMS_CASPT2_calculations/compound_1/4_xms_caspt2_scan/wfu" ,
  "continue_geom" : false
 },

 {
  "title"   : "casscf",
  "maxiter" : 2000 ,
  "charge"  : 0 ,
  "nspin"   : 0 ,
  "nclosed" : 45 ,
  "nact"    : 12 ,
  "nstate"  : 5
 },

 {
   "title"  : "smith" ,
   "method" : "caspt2" ,
   "ms"     : true ,
   "xms"    : true ,
   "sssr"   : true ,
   "shift"  : 0.5 ,
   "frozen" : true
 },

 {
  "title" : "save_ref",
  "file"  : "/home/mkochman/systems/new_XMS_CASPT2_calculations/compound_1/4_xms_caspt2_scan/wfu"
 }

]}
