# Supplementary material for: Simulating the Energy Capture Process in Push–Pull Norbornadiene-Quadricyclane Photoswitches
Source: J Phys Chem Lett. 2025 Apr 23;16(17):4315–25. doi: 10.1021/acs.jpclett.5c00634 (PMC12051204; doi:10.1021/acs.jpclett.5c00634)
Supplement: Supplementary file 4 — jz5c00634_si_004.zip [file jz5c00634_si_004.zip › PES_scans/XMS-CASPT2/Compound_I/1_PES_scan/input_08]

{ "bagel" : [
{
  "title"    : "molecule",
  "basis"    : "/home/mkochman/bagel_basis_sets/cc-pvdz.json" ,
  "df_basis" : "/home/mkochman/bagel_basis_sets/cc-pvtz-jkfit.json" ,
  "angstrom" : "true" ,
  "charge" : 0 ,
"geometry" : [
{ "atom" : "c", "xyz" : [ 0.03221043, 0.96655468, 1.10534185 ]},
{ "atom" : "c", "xyz" : [ 0.05958837, 2.35252906, 0.64414145 ]},
{ "atom" : "c", "xyz" : [ -1.24834908, 0.77096216, 1.85625596 ]},
{ "atom" : "c", "xyz" : [ -1.94250330, 0.65445863, 0.50655293 ]},
{ "atom" : "c", "xyz" : [ -1.86813273, 1.95738049, -0.02330868 ]},
{ "atom" : "c", "xyz" : [ -1.32872392, 2.88507326, 1.00322798 ]},
{ "atom" : "c", "xyz" : [ -1.64264328, 2.19133920, 2.33178590 ]},
{ "atom" : "c", "xyz" : [ 0.99312941, 3.04571340, -0.12508463 ]},
{ "atom" : "n", "xyz" : [ 1.75195616, 3.65244378, -0.75757270 ]},
{ "atom" : "c", "xyz" : [ 1.03417275, -0.06226917, 0.91450761 ]},
{ "atom" : "c", "xyz" : [ 2.24065663, 0.20939540, 0.23878206 ]},
{ "atom" : "c", "xyz" : [ 0.84130060, -1.36505224, 1.42398683 ]},
{ "atom" : "c", "xyz" : [ 1.80476449, -2.34586813, 1.26048815 ]},
{ "atom" : "c", "xyz" : [ 2.99445357, -2.05601252, 0.59038613 ]},
{ "atom" : "c", "xyz" : [ 3.20631444, -0.77678917, 0.08467937 ]},
{ "atom" : "h", "xyz" : [ -1.32682070, -0.05583522, 2.55361989 ]},
{ "atom" : "h", "xyz" : [ -2.08631252, -0.25970793, -0.04864839 ]},
{ "atom" : "h", "xyz" : [ -2.10720637, 2.25762908, -1.03528839 ]},
{ "atom" : "h", "xyz" : [ -1.48770104, 3.95241436, 0.88700100 ]},
{ "atom" : "h", "xyz" : [ -2.69750984, 2.25082313, 2.61076403 ]},
{ "atom" : "h", "xyz" : [ -1.01513823, 2.55512225, 3.14851023 ]},
{ "atom" : "h", "xyz" : [ 2.42749619, 1.19457229, -0.16274050 ]},
{ "atom" : "h", "xyz" : [ -0.07247156, -1.61390251, 1.94740473 ]},
{ "atom" : "h", "xyz" : [ 1.63298252, -3.33983975, 1.65891320 ]},
{ "atom" : "h", "xyz" : [ 3.74990968, -2.82437320, 0.46633240 ]},
{ "atom" : "h", "xyz" : [ 4.12859313, -0.54211351, -0.43505332 ]}
]
},

 {
  "title"         : "load_ref" ,
  "file"          : "/home/mkochman/systems/new_XMS_CASPT2_calculations/compound_1/4_xms_caspt2_scan/wfu" ,
  "continue_geom" : false
 },

 {
  "title"   : "casscf",
  "maxiter" : 2000 ,
  "charge"  : 0 ,
  "nspin"   : 0 ,
  "nclosed" : 45 ,
  "nact"    : 12 ,
  "nstate"  : 5
 },

 {
   "title"  : "smith" ,
   "method" : "caspt2" ,
   "ms"     : true ,
   "xms"    : true ,
   "sssr"   : true ,
   "shift"  : 0.5 ,
   "frozen" : true
 },

 {
  "title" : "save_ref",
  "file"  : "/home/mkochman/systems/new_XMS_CASPT2_calculations/compound_1/4_xms_caspt2_scan/wfu"
 }

]}
