# Supplementary material for: Simulating the Energy Capture Process in Push–Pull Norbornadiene-Quadricyclane Photoswitches
Source: J Phys Chem Lett. 2025 Apr 23;16(17):4315–25. doi: 10.1021/acs.jpclett.5c00634 (PMC12051204; doi:10.1021/acs.jpclett.5c00634)
Supplement: Supplementary file 4 — jz5c00634_si_004.zip [file jz5c00634_si_004.zip › PES_scans/XMS-CASPT2/Compound_I/1_PES_scan/input_07]

{ "bagel" : [
{
  "title"    : "molecule",
  "basis"    : "/home/mkochman/bagel_basis_sets/cc-pvdz.json" ,
  "df_basis" : "/home/mkochman/bagel_basis_sets/cc-pvtz-jkfit.json" ,
  "angstrom" : "true" ,
  "charge" : 0 ,
"geometry" : [
{ "atom" : "c", "xyz" : [ 0.04571344, 0.96763415, 1.09314180 ]},
{ "atom" : "c", "xyz" : [ 0.06063950, 2.33725757, 0.62291661 ]},
{ "atom" : "c", "xyz" : [ -1.24244434, 0.76876372, 1.84219793 ]},
{ "atom" : "c", "xyz" : [ -1.99637966, 0.66472529, 0.52206350 ]},
{ "atom" : "c", "xyz" : [ -1.93898609, 1.95602066, -0.01253648 ]},
{ "atom" : "c", "xyz" : [ -1.32521401, 2.87994921, 0.98409542 ]},
{ "atom" : "c", "xyz" : [ -1.61561747, 2.19887186, 2.32658225 ]},
{ "atom" : "c", "xyz" : [ 0.99299725, 3.02792737, -0.15427620 ]},
{ "atom" : "n", "xyz" : [ 1.74820954, 3.63207983, -0.79195345 ]},
{ "atom" : "c", "xyz" : [ 1.05296610, -0.06032036, 0.91252539 ]},
{ "atom" : "c", "xyz" : [ 2.27992192, 0.22008017, 0.27962237 ]},
{ "atom" : "c", "xyz" : [ 0.83972443, -1.37170367, 1.38797611 ]},
{ "atom" : "c", "xyz" : [ 1.80372911, -2.35421119, 1.23174828 ]},
{ "atom" : "c", "xyz" : [ 3.01347532, -2.05615604, 0.60377384 ]},
{ "atom" : "c", "xyz" : [ 3.24556717, -0.76713545, 0.13249135 ]},
{ "atom" : "h", "xyz" : [ -1.31282568, -0.05618350, 2.54324703 ]},
{ "atom" : "h", "xyz" : [ -2.20317402, -0.25024964, -0.01246309 ]},
{ "atom" : "h", "xyz" : [ -2.23339847, 2.25831348, -1.00927484 ]},
{ "atom" : "h", "xyz" : [ -1.47328820, 3.94928917, 0.86831163 ]},
{ "atom" : "h", "xyz" : [ -2.66305328, 2.27082822, 2.62923822 ]},
{ "atom" : "h", "xyz" : [ -0.96544537, 2.55910133, 3.12704491 ]},
{ "atom" : "h", "xyz" : [ 2.48310127, 1.21337146, -0.09357911 ]},
{ "atom" : "h", "xyz" : [ -0.09088837, -1.62695775, 1.87781608 ]},
{ "atom" : "h", "xyz" : [ 1.61550886, -3.35571329, 1.60304305 ]},
{ "atom" : "h", "xyz" : [ 3.76915136, -2.82522488, 0.48545068 ]},
{ "atom" : "h", "xyz" : [ 4.18402549, -0.52570990, -0.35421820 ]}
]
},

 {
  "title"         : "load_ref" ,
  "file"          : "/home/mkochman/systems/new_XMS_CASPT2_calculations/compound_1/4_xms_caspt2_scan/wfu" ,
  "continue_geom" : false
 },

 {
  "title"   : "casscf",
  "maxiter" : 2000 ,
  "charge"  : 0 ,
  "nspin"   : 0 ,
  "nclosed" : 45 ,
  "nact"    : 12 ,
  "nstate"  : 5
 },

 {
   "title"  : "smith" ,
   "method" : "caspt2" ,
   "ms"     : true ,
   "xms"    : true ,
   "sssr"   : true ,
   "shift"  : 0.5 ,
   "frozen" : true
 },

 {
  "title" : "save_ref",
  "file"  : "/home/mkochman/systems/new_XMS_CASPT2_calculations/compound_1/4_xms_caspt2_scan/wfu"
 }

]}
