# Supplementary material for: Simulating the Energy Capture Process in Push–Pull Norbornadiene-Quadricyclane Photoswitches
Source: J Phys Chem Lett. 2025 Apr 23;16(17):4315–25. doi: 10.1021/acs.jpclett.5c00634 (PMC12051204; doi:10.1021/acs.jpclett.5c00634)
Supplement: Supplementary file 4 — jz5c00634_si_004.zip [file jz5c00634_si_004.zip › PES_scans/XMS-CASPT2/Compound_I/1_PES_scan/input_09]

{ "bagel" : [
{
  "title"    : "molecule",
  "basis"    : "/home/mkochman/bagel_basis_sets/cc-pvdz.json" ,
  "df_basis" : "/home/mkochman/bagel_basis_sets/cc-pvtz-jkfit.json" ,
  "angstrom" : "true" ,
  "charge" : 0 ,
"geometry" : [
{ "atom" : "c", "xyz" : [ 0.01831402, 0.96552354, 1.11667524 ]},
{ "atom" : "c", "xyz" : [ 0.05834465, 2.36762512, 0.66457658 ]},
{ "atom" : "c", "xyz" : [ -1.25496023, 0.77406388, 1.86908815 ]},
{ "atom" : "c", "xyz" : [ -1.88670732, 0.64493890, 0.49196326 ]},
{ "atom" : "c", "xyz" : [ -1.79543865, 1.95986229, -0.03156405 ]},
{ "atom" : "c", "xyz" : [ -1.33262959, 2.88921786, 1.02164659 ]},
{ "atom" : "c", "xyz" : [ -1.66942363, 2.18241934, 2.33553311 ]},
{ "atom" : "c", "xyz" : [ 0.99273747, 3.06344674, -0.09689146 ]},
{ "atom" : "n", "xyz" : [ 1.75490500, 3.67286773, -0.72434027 ]},
{ "atom" : "c", "xyz" : [ 1.01479612, -0.06432783, 0.91613998 ]},
{ "atom" : "c", "xyz" : [ 2.19960000, 0.19771099, 0.19851562 ]},
{ "atom" : "c", "xyz" : [ 0.84338901, -1.35769125, 1.45891612 ]},
{ "atom" : "c", "xyz" : [ 1.80625086, -2.33684041, 1.28826874 ]},
{ "atom" : "c", "xyz" : [ 2.97470383, -2.05604545, 0.57691502 ]},
{ "atom" : "c", "xyz" : [ 3.16523278, -0.78745032, 0.03757212 ]},
{ "atom" : "h", "xyz" : [ -1.34172339, -0.05443126, 2.56280521 ]},
{ "atom" : "h", "xyz" : [ -1.96528450, -0.26673231, -0.07924616 ]},
{ "atom" : "h", "xyz" : [ -1.97734499, 2.25941706, -1.05550095 ]},
{ "atom" : "h", "xyz" : [ -1.50290945, 3.95437215, 0.90489664 ]},
{ "atom" : "h", "xyz" : [ -2.73113006, 2.22890555, 2.59036558 ]},
{ "atom" : "h", "xyz" : [ -1.06538058, 2.54969618, 3.16817282 ]},
{ "atom" : "h", "xyz" : [ 2.36917277, 1.17406753, -0.23065809 ]},
{ "atom" : "h", "xyz" : [ -0.05258031, -1.59942489, 2.01516289 ]},
{ "atom" : "h", "xyz" : [ 1.65177843, -3.32261912, 1.71317786 ]},
{ "atom" : "h", "xyz" : [ 3.72989716, -2.82371618, 0.44724641 ]},
{ "atom" : "h", "xyz" : [ 4.07040643, -0.56020801, -0.51445192 ]}
]
},

 {
  "title"         : "load_ref" ,
  "file"          : "/home/mkochman/systems/new_XMS_CASPT2_calculations/compound_1/4_xms_caspt2_scan/wfu" ,
  "continue_geom" : false
 },

 {
  "title"   : "casscf",
  "maxiter" : 2000 ,
  "charge"  : 0 ,
  "nspin"   : 0 ,
  "nclosed" : 45 ,
  "nact"    : 12 ,
  "nstate"  : 5
 },

 {
   "title"  : "smith" ,
   "method" : "caspt2" ,
   "ms"     : true ,
   "xms"    : true ,
   "sssr"   : true ,
   "shift"  : 0.5 ,
   "frozen" : true
 },

 {
  "title" : "save_ref",
  "file"  : "/home/mkochman/systems/new_XMS_CASPT2_calculations/compound_1/4_xms_caspt2_scan/wfu"
 }

]}
