# Supplementary material for: Simulating the Energy Capture Process in Push–Pull Norbornadiene-Quadricyclane Photoswitches
Source: J Phys Chem Lett. 2025 Apr 23;16(17):4315–25. doi: 10.1021/acs.jpclett.5c00634 (PMC12051204; doi:10.1021/acs.jpclett.5c00634)
Supplement: Supplementary file 4 — jz5c00634_si_004.zip [file jz5c00634_si_004.zip › PES_scans/XMS-CASPT2/Compound_I/1_PES_scan/logfile_15]

    dorgali10                       

  * using 15 threads per process

  ===============================================================
    BAGEL - Freshly leavened quantum chemistry                   
  ===============================================================

  *** Geometry ***

  { "atom" : "C", "xyz" : [     -0.149276,      1.678729,      1.865258 ] },
  { "atom" : "C", "xyz" : [     -0.200586,      4.327629,      0.740581 ] },
  { "atom" : "C", "xyz" : [     -2.248214,      1.618468,      3.774404 ] },
  { "atom" : "C", "xyz" : [     -3.354374,      1.157392,      1.178935 ] },
  { "atom" : "C", "xyz" : [     -3.374738,      3.702379,      0.004277 ] },
  { "atom" : "C", "xyz" : [     -2.518228,      5.549075,      1.938005 ] },
  { "atom" : "C", "xyz" : [     -2.868549,      4.353274,      4.526139 ] },
  { "atom" : "C", "xyz" : [      1.532032,      5.551973,     -0.864451 ] },
  { "atom" : "N", "xyz" : [      2.940970,      6.587845,     -2.171181 ] },
  { "atom" : "C", "xyz" : [      1.843511,     -0.224108,      1.612349 ] },
  { "atom" : "C", "xyz" : [      4.301880,      0.474026,      0.920407 ] },
  { "atom" : "C", "xyz" : [      1.353798,     -2.790991,      2.108126 ] },
  { "atom" : "C", "xyz" : [      3.260474,     -4.585718,      1.930763 ] },
  { "atom" : "C", "xyz" : [      5.696750,     -3.862731,      1.245269 ] },
  { "atom" : "C", "xyz" : [      6.210914,     -1.330007,      0.739044 ] },
  { "atom" : "H", "xyz" : [     -2.282641,      0.115078,      5.165433 ] },
  { "atom" : "H", "xyz" : [     -3.936398,     -0.622634,      0.365322 ] },
  { "atom" : "H", "xyz" : [     -4.113368,      4.205265,     -1.835223 ] },
  { "atom" : "H", "xyz" : [     -2.807314,      7.553983,      1.628575 ] },
  { "atom" : "H", "xyz" : [     -4.805031,      4.533196,      5.227326 ] },
  { "atom" : "H", "xyz" : [     -1.555598,      5.119051,      5.925585 ] },
  { "atom" : "H", "xyz" : [      4.737557,      2.430919,      0.517786 ] },
  { "atom" : "H", "xyz" : [     -0.533227,     -3.390581,      2.627660 ] },
  { "atom" : "H", "xyz" : [      2.842079,     -6.554180,      2.322633 ] },
  { "atom" : "H", "xyz" : [      7.184715,     -5.265386,      1.101297 ] },
  { "atom" : "H", "xyz" : [      8.100533,     -0.748952,      0.198504 ] },

  Number of auxiliary basis functions:     1515

  Since a DF basis is specified, we compute 2- and 3-index integrals:
    o Being stored without compression. Storage requirement is 0.851 GB
       - 3-index ints prep                         0.04
       - 3-index ints                              0.26
       - 2-index ints                              0.01
       - computing inverse                         3.41
        elapsed time:        3.74 sec.


  Number of basis functions:      265
  Number of electrons      :      102


    * METHOD: MOLECULE                             3.76

       - 3-index ints prep                         0.03
       - 3-index ints                              0.32
       - 2-index ints                              0.01
       - computing inverse                         2.46

  Using the coefficient projected to the input geometry 


    * METHOD: LOAD_REF                             2.98

  ---------------------------
      CASSCF calculation     
  ---------------------------

    * nstate   :      5
    * nclosed  :     45
    * nact     :     12
    * nvirt    :    208
  === CASSCF iteration (/home/mkochman/bagel_basis_sets/cc-pvdz.json) ===

    * Using the second-order algorithm

      0  0      -590.94566340     1.63e-02    103.08
      0  1      -590.76966531     0.00e+00    103.08
      0  2      -590.73687167     0.00e+00    103.08
      0  3      -590.72969450     0.00e+00    103.08
      0  4      -590.70705131     0.00e+00    103.08

         res : 1.07e-01   lamb: 1.00e+00   eps : -2.16e-01   step: 1.87e-01    0.29
         res : 3.00e-02   lamb: 1.00e+00   eps : -2.18e-01   step: 1.86e-01    0.29
         res : 8.13e-03   lamb: 1.00e+00   eps : -2.18e-01   step: 1.87e-01    0.29
         res : 2.80e-03   lamb: 1.00e+00   eps : -2.18e-01   step: 1.88e-01    0.30
         res : 7.65e-04   lamb: 1.00e+00   eps : -2.18e-01   step: 1.88e-01    0.29
         res : 2.32e-04   lamb: 1.00e+00   eps : -2.18e-01   step: 1.88e-01    0.29
         res : 6.69e-05   lamb: 1.00e+00   eps : -2.18e-01   step: 1.88e-01    0.30
         res : 1.93e-05   lamb: 1.00e+00   eps : -2.18e-01   step: 1.88e-01    0.29
         res : 6.36e-06   lamb: 1.00e+00   eps : -2.18e-01   step: 1.88e-01    0.29

      1  0      -591.06085082     3.72e-04    106.60
      1  1      -590.88294464     0.00e+00    106.60
      1  2      -590.84709182     0.00e+00    106.60
      1  3      -590.84187517     0.00e+00    106.60
      1  4      -590.81943109     0.00e+00    106.60

         res : 9.95e-03   lamb: 1.00e+00   eps : -1.01e-03   step: 4.75e-02    0.29
         res : 5.29e-03   lamb: 1.00e+00   eps : -1.05e-03   step: 5.15e-02    0.30
         res : 1.65e-03   lamb: 1.00e+00   eps : -1.06e-03   step: 5.32e-02    0.29
         res : 7.65e-04   lamb: 1.00e+00   eps : -1.06e-03   step: 5.42e-02    0.29
         res : 3.70e-04   lamb: 1.00e+00   eps : -1.06e-03   step: 5.44e-02    0.29
         res : 1.83e-04   lamb: 1.00e+00   eps : -1.06e-03   step: 5.45e-02    0.29
         res : 9.37e-05   lamb: 1.00e+00   eps : -1.06e-03   step: 5.45e-02    0.29
         res : 5.73e-05   lamb: 1.00e+00   eps : -1.06e-03   step: 5.45e-02    0.29
         res : 3.33e-05   lamb: 1.00e+00   eps : -1.06e-03   step: 5.45e-02    0.30
         res : 1.68e-05   lamb: 1.00e+00   eps : -1.06e-03   step: 5.45e-02    0.29
         res : 8.38e-06   lamb: 1.00e+00   eps : -1.06e-03   step: 5.45e-02    0.29
         res : 4.50e-06   lamb: 1.00e+00   eps : -1.06e-03   step: 5.45e-02    0.29

      2  0      -591.06112442     2.59e-05    107.32
      2  1      -590.88376590     0.00e+00    107.32
      2  2      -590.84756632     0.00e+00    107.32
      2  3      -590.84244447     0.00e+00    107.32
      2  4      -590.81998613     0.00e+00    107.32

         res : 1.09e-03   lamb: 1.00e+00   eps : -2.57e-06   step: 1.81e-03    0.30
         res : 3.08e-04   lamb: 1.00e+00   eps : -2.93e-06   step: 2.65e-03    0.29
         res : 1.74e-04   lamb: 1.00e+00   eps : -2.97e-06   step: 2.94e-03    0.29
         res : 5.84e-05   lamb: 1.00e+00   eps : -2.98e-06   step: 3.04e-03    0.30
         res : 2.88e-05   lamb: 1.00e+00   eps : -2.99e-06   step: 3.07e-03    0.29
         res : 1.30e-05   lamb: 1.00e+00   eps : -2.99e-06   step: 3.07e-03    0.29
         res : 6.45e-06   lamb: 1.00e+00   eps : -2.99e-06   step: 3.07e-03    0.29
         res : 3.90e-06   lamb: 1.00e+00   eps : -2.99e-06   step: 3.07e-03    0.29
         res : 2.33e-06   lamb: 1.00e+00   eps : -2.99e-06   step: 3.07e-03    0.29
         res : 1.12e-06   lamb: 1.00e+00   eps : -2.99e-06   step: 3.07e-03    0.29
         res : 6.58e-07   lamb: 1.00e+00   eps : -2.99e-06   step: 3.07e-03    0.30
         res : 3.21e-07   lamb: 1.00e+00   eps : -2.99e-06   step: 3.07e-03    0.30
         res : 1.63e-07   lamb: 1.00e+00   eps : -2.99e-06   step: 3.07e-03    0.29

      3  0      -591.06109834     8.68e-06    107.82
      3  1      -590.88383797     0.00e+00    107.82
      3  2      -590.84754882     0.00e+00    107.82
      3  3      -590.84242747     0.00e+00    107.82
      3  4      -590.81998402     0.00e+00    107.82

         res : 2.81e-04   lamb: 1.00e+00   eps : -2.08e-07   step: 3.92e-04    0.30
         res : 9.04e-05   lamb: 1.00e+00   eps : -2.35e-07   step: 6.20e-04    0.29
         res : 3.98e-05   lamb: 1.00e+00   eps : -2.38e-07   step: 6.83e-04    0.29
         res : 1.20e-05   lamb: 1.00e+00   eps : -2.39e-07   step: 7.05e-04    0.29
         res : 6.18e-06   lamb: 1.00e+00   eps : -2.39e-07   step: 7.10e-04    0.30
         res : 3.05e-06   lamb: 1.00e+00   eps : -2.39e-07   step: 7.11e-04    0.29
         res : 1.25e-06   lamb: 1.00e+00   eps : -2.39e-07   step: 7.11e-04    0.29
         res : 6.12e-07   lamb: 1.00e+00   eps : -2.39e-07   step: 7.11e-04    0.29
         res : 3.78e-07   lamb: 1.00e+00   eps : -2.39e-07   step: 7.11e-04    0.29
         res : 1.77e-07   lamb: 1.00e+00   eps : -2.39e-07   step: 7.11e-04    0.29
         res : 1.14e-07   lamb: 1.00e+00   eps : -2.39e-07   step: 7.11e-04    0.29
         res : 5.86e-08   lamb: 1.00e+00   eps : -2.39e-07   step: 7.11e-04    0.30

      4  0      -591.06108913     3.15e-06    109.00
      4  1      -590.88385531     0.00e+00    109.00
      4  2      -590.84753860     0.00e+00    109.00
      4  3      -590.84242623     0.00e+00    109.00
      4  4      -590.81998817     0.00e+00    109.00

         res : 9.68e-05   lamb: 1.00e+00   eps : -2.60e-08   step: 1.35e-04    0.29
         res : 3.44e-05   lamb: 1.00e+00   eps : -2.96e-08   step: 2.22e-04    0.29
         res : 1.39e-05   lamb: 1.00e+00   eps : -3.00e-08   step: 2.44e-04    0.29
         res : 4.13e-06   lamb: 1.00e+00   eps : -3.01e-08   step: 2.51e-04    0.29
         res : 2.23e-06   lamb: 1.00e+00   eps : -3.01e-08   step: 2.53e-04    0.30
         res : 1.33e-06   lamb: 1.00e+00   eps : -3.01e-08   step: 2.53e-04    0.29
         res : 5.78e-07   lamb: 1.00e+00   eps : -3.01e-08   step: 2.53e-04    0.29
         res : 2.98e-07   lamb: 1.00e+00   eps : -3.01e-08   step: 2.53e-04    0.29
         res : 1.77e-07   lamb: 1.00e+00   eps : -3.01e-08   step: 2.54e-04    0.29
         res : 7.07e-08   lamb: 1.00e+00   eps : -3.01e-08   step: 2.54e-04    0.29
         res : 4.36e-08   lamb: 1.00e+00   eps : -3.01e-08   step: 2.54e-04    0.29
         res : 2.56e-08   lamb: 1.00e+00   eps : -3.01e-08   step: 2.54e-04    0.30
         res : 1.60e-08   lamb: 1.00e+00   eps : -3.01e-08   step: 2.54e-04    0.29

      5  0      -591.06108575     1.18e-06    108.26
      5  1      -590.88386030     0.00e+00    108.26
      5  2      -590.84753310     0.00e+00    108.26
      5  3      -590.84242751     0.00e+00    108.26
      5  4      -590.81999089     0.00e+00    108.26

         res : 3.86e-05   lamb: 1.00e+00   eps : -3.90e-09   step: 5.75e-05    0.29
         res : 1.43e-05   lamb: 1.00e+00   eps : -4.52e-09   step: 9.71e-05    0.29
         res : 5.95e-06   lamb: 1.00e+00   eps : -4.59e-09   step: 1.07e-04    0.29
         res : 2.05e-06   lamb: 1.00e+00   eps : -4.60e-09   step: 1.10e-04    0.30
         res : 1.60e-06   lamb: 1.00e+00   eps : -4.60e-09   step: 1.11e-04    0.29
         res : 8.03e-07   lamb: 1.00e+00   eps : -4.61e-09   step: 1.12e-04    0.29
         res : 2.97e-07   lamb: 1.00e+00   eps : -4.61e-09   step: 1.12e-04    0.29
         res : 1.34e-07   lamb: 1.00e+00   eps : -4.61e-09   step: 1.12e-04    0.29
         res : 7.20e-08   lamb: 1.00e+00   eps : -4.61e-09   step: 1.12e-04    0.29
         res : 2.68e-08   lamb: 1.00e+00   eps : -4.61e-09   step: 1.12e-04    0.29
         res : 1.69e-08   lamb: 1.00e+00   eps : -4.61e-09   step: 1.12e-04    0.30
         res : 1.09e-08   lamb: 1.00e+00   eps : -4.61e-09   step: 1.12e-04    0.29

      6  0      -591.06108443     4.55e-07    108.57
      6  1      -590.88386192     0.00e+00    108.57
      6  2      -590.84753034     0.00e+00    108.57
      6  3      -590.84242858     0.00e+00    108.57
      6  4      -590.81999230     0.00e+00    108.57

         res : 1.69e-05   lamb: 1.00e+00   eps : -6.61e-10   step: 2.69e-05    0.29
         res : 6.34e-06   lamb: 1.00e+00   eps : -7.84e-10   step: 4.63e-05    0.30
         res : 3.17e-06   lamb: 1.00e+00   eps : -8.01e-10   step: 5.14e-05    0.29
         res : 1.56e-06   lamb: 1.00e+00   eps : -8.05e-10   step: 5.37e-05    0.29
         res : 1.10e-06   lamb: 1.00e+00   eps : -8.07e-10   step: 5.50e-05    0.29
         res : 3.90e-07   lamb: 1.00e+00   eps : -8.07e-10   step: 5.52e-05    0.29
         res : 1.31e-07   lamb: 1.00e+00   eps : -8.07e-10   step: 5.52e-05    0.29
         res : 5.51e-08   lamb: 1.00e+00   eps : -8.07e-10   step: 5.52e-05    0.29
         res : 2.96e-08   lamb: 1.00e+00   eps : -8.07e-10   step: 5.52e-05    0.29
         res : 1.09e-08   lamb: 1.00e+00   eps : -8.07e-10   step: 5.52e-05    0.29
         res : 6.96e-09   lamb: 1.00e+00   eps : -8.07e-10   step: 5.52e-05    0.29
         res : 4.65e-09   lamb: 1.00e+00   eps : -8.07e-10   step: 5.52e-05    0.29

      7  0      -591.06108388     1.81e-07    108.27
      7  1      -590.88386247     0.00e+00    108.27
      7  2      -590.84752899     0.00e+00    108.27
      7  3      -590.84242920     0.00e+00    108.27
      7  4      -590.81999303     0.00e+00    108.27

         res : 8.05e-06   lamb: 1.00e+00   eps : -1.27e-10   step: 1.37e-05    0.30
         res : 3.19e-06   lamb: 1.00e+00   eps : -1.56e-10   step: 2.40e-05    0.29
         res : 2.19e-06   lamb: 1.00e+00   eps : -1.63e-10   step: 2.79e-05    0.29
         res : 1.19e-06   lamb: 1.00e+00   eps : -1.65e-10   step: 3.00e-05    0.29
         res : 5.57e-07   lamb: 1.00e+00   eps : -1.66e-10   step: 3.08e-05    0.29
         res : 1.76e-07   lamb: 1.00e+00   eps : -1.66e-10   step: 3.09e-05    0.29
         res : 5.77e-08   lamb: 1.00e+00   eps : -1.66e-10   step: 3.09e-05    0.29
         res : 2.34e-08   lamb: 1.00e+00   eps : -1.66e-10   step: 3.09e-05    0.30
         res : 1.28e-08   lamb: 1.00e+00   eps : -1.66e-10   step: 3.09e-05    0.29
         res : 4.69e-09   lamb: 1.00e+00   eps : -1.66e-10   step: 3.09e-05    0.29

      8  0      -591.06108364     7.46e-08    106.96
      8  1      -590.88386265     0.00e+00    106.96
      8  2      -590.84752832     0.00e+00    106.96
      8  3      -590.84242953     0.00e+00    106.96
      8  4      -590.81999341     0.00e+00    106.96

         res : 4.39e-06   lamb: 1.00e+00   eps : -3.00e-11   step: 7.86e-06    0.29
         res : 2.01e-06   lamb: 1.00e+00   eps : -3.93e-11   step: 1.44e-05    0.29
         res : 1.55e-06   lamb: 1.00e+00   eps : -4.25e-11   step: 1.80e-05    0.29
         res : 7.26e-07   lamb: 1.00e+00   eps : -4.35e-11   step: 1.94e-05    0.29
         res : 2.60e-07   lamb: 1.00e+00   eps : -4.37e-11   step: 1.98e-05    0.29
         res : 8.24e-08   lamb: 1.00e+00   eps : -4.37e-11   step: 1.98e-05    0.29
         res : 2.69e-08   lamb: 1.00e+00   eps : -4.37e-11   step: 1.98e-05    0.29
         res : 1.05e-08   lamb: 1.00e+00   eps : -4.37e-11   step: 1.98e-05    0.29
         res : 5.84e-09   lamb: 1.00e+00   eps : -4.37e-11   step: 1.98e-05    0.29
         res : 2.19e-09   lamb: 1.00e+00   eps : -4.37e-11   step: 1.98e-05    0.29

      9  0      -591.06108354     3.29e-08    105.28
      9  1      -590.88386269     0.00e+00    105.28
      9  2      -590.84752799     0.00e+00    105.28
      9  3      -590.84242971     0.00e+00    105.28
      9  4      -590.81999363     0.00e+00    105.28

         res : 2.77e-06   lamb: 1.00e+00   eps : -9.65e-12   step: 5.38e-06    0.29
         res : 1.51e-06   lamb: 1.00e+00   eps : -1.37e-11   step: 1.02e-05    0.29
         res : 9.56e-07   lamb: 1.00e+00   eps : -1.54e-11   step: 1.31e-05    0.29
         res : 3.99e-07   lamb: 1.00e+00   eps : -1.57e-11   step: 1.37e-05    0.30
         res : 1.25e-07   lamb: 1.00e+00   eps : -1.58e-11   step: 1.39e-05    0.29
         res : 4.23e-08   lamb: 1.00e+00   eps : -1.58e-11   step: 1.39e-05    0.29
         res : 1.37e-08   lamb: 1.00e+00   eps : -1.58e-11   step: 1.39e-05    0.29
         res : 5.08e-09   lamb: 1.00e+00   eps : -1.58e-11   step: 1.39e-05    0.29
         res : 2.85e-09   lamb: 1.00e+00   eps : -1.58e-11   step: 1.39e-05    0.29

     10  0      -591.06108348     1.66e-08    107.54
     10  1      -590.88386269     0.00e+00    107.54
     10  2      -590.84752781     0.00e+00    107.54
     10  3      -590.84242981     0.00e+00    107.54
     10  4      -590.81999377     0.00e+00    107.54

         res : 1.90e-06   lamb: 1.00e+00   eps : -4.26e-12   step: 4.16e-06    0.29
         res : 1.20e-06   lamb: 1.00e+00   eps : -6.37e-12   step: 7.82e-06    0.30
         res : 5.57e-07   lamb: 1.00e+00   eps : -7.23e-12   step: 9.85e-06    0.29
         res : 2.29e-07   lamb: 1.00e+00   eps : -7.33e-12   step: 1.01e-05    0.29
         res : 6.64e-08   lamb: 1.00e+00   eps : -7.35e-12   step: 1.02e-05    0.29
         res : 2.40e-08   lamb: 1.00e+00   eps : -7.35e-12   step: 1.02e-05    0.29
         res : 7.82e-09   lamb: 1.00e+00   eps : -7.35e-12   step: 1.02e-05    0.29
         res : 2.70e-09   lamb: 1.00e+00   eps : -7.35e-12   step: 1.02e-05    0.29

     11  0      -591.06108346     1.00e-08    105.24
     11  1      -590.88386268     0.00e+00    105.24
     11  2      -590.84752772     0.00e+00    105.24
     11  3      -590.84242986     0.00e+00    105.24
     11  4      -590.81999385     0.00e+00    105.24

         res : 1.34e-06   lamb: 1.00e+00   eps : -2.24e-12   step: 3.28e-06    0.30
         res : 9.20e-07   lamb: 1.00e+00   eps : -3.39e-12   step: 6.05e-06    0.29
         res : 3.46e-07   lamb: 1.00e+00   eps : -3.82e-12   step: 7.42e-06    0.29
         res : 1.45e-07   lamb: 1.00e+00   eps : -3.86e-12   step: 7.57e-06    0.30
         res : 3.99e-08   lamb: 1.00e+00   eps : -3.86e-12   step: 7.59e-06    0.29
         res : 1.50e-08   lamb: 1.00e+00   eps : -3.86e-12   step: 7.59e-06    0.29
         res : 5.01e-09   lamb: 1.00e+00   eps : -3.87e-12   step: 7.59e-06    0.29
         res : 1.60e-09   lamb: 1.00e+00   eps : -3.87e-12   step: 7.59e-06    0.30

     12  0      -591.06108344     6.88e-09    104.22
     12  1      -590.88386266     0.00e+00    104.22
     12  2      -590.84752766     0.00e+00    104.22
     12  3      -590.84242989     0.00e+00    104.22
     12  4      -590.81999391     0.00e+00    104.22

    * Second-order optimization converged. *   

    * Integral transformation done. Elapsed time: 0.67

     guess   0:   closed 111111......         open ............        
     guess   1:   closed 11111.......         open .....11.....        
     guess   2:   closed 11111.......         open .....1.1....        
     guess   3:   closed 11111.1.....         open ............        
     guess   4:   closed 1111.1......         open ....1.1.....        

  === FCI iteration ===

      0  0      -590.89455126     4.48e-04      2.50
      0  1      -590.74192451     4.17e-04      0.00
      0  2      -590.65595108     4.31e-04      0.00
      0  3      -590.61286926     4.49e-04      0.00
      0  4      -590.57260516     4.48e-04      0.00

      1  0      -591.03329088     2.06e-04      2.50
      1  1      -590.86046113     1.80e-04      0.00
      1  2      -590.79638689     2.22e-04      0.00
      1  3      -590.75255014     2.51e-04      0.00
      1  4      -590.70835431     2.56e-04      0.00

      2  0      -591.05669261     9.21e-05      2.65
      2  1      -590.87880093     8.41e-05      0.00
      2  2      -590.82957151     1.27e-04      0.00
      2  3      -590.79408244     1.38e-04      0.00
      2  4      -590.75053532     1.38e-04      0.00

      3  0      -591.06040979     3.73e-05      2.66
      3  1      -590.88258264     3.99e-05      0.00
      3  2      -590.84045492     7.47e-05      0.00
      3  3      -590.80786751     8.85e-05      0.00
      3  4      -590.76459736     8.84e-05      0.00

      4  0      -591.06099312     1.41e-05      2.66
      4  1      -590.88345708     2.06e-05      0.00
      4  2      -590.84416628     4.72e-05      0.00
      4  3      -590.81455927     7.13e-05      0.00
      4  4      -590.77154644     7.57e-05      0.00

      5  0      -591.06107101     5.01e-06      2.67
      5  1      -590.88370317     1.08e-05      0.00
      5  2      -590.84557803     2.84e-05      0.00
      5  3      -590.81830185     4.84e-05      0.00
      5  4      -590.77791136     8.60e-05      0.00

      6  0      -591.06108133     1.91e-06      2.68
      6  1      -590.88378421     7.19e-06      0.00
      6  2      -590.84614187     1.97e-05      0.00
      6  3      -590.82000988     4.05e-05      0.00
      6  4      -590.80104244     1.83e-04      0.00

      7  0      -591.06108297     8.83e-07      2.68
      7  1      -590.88382836     5.78e-06      0.00
      7  2      -590.84650358     1.86e-05      0.00
      7  3      -590.82874510     1.17e-04      0.00
      7  4      -590.81901396     4.29e-05      0.00

      8  0      -591.06108333     4.31e-07      2.69
      8  1      -590.88385181     3.83e-06      0.00
      8  2      -590.84690396     2.02e-05      0.00
      8  3      -590.83818389     7.25e-05      0.00
      8  4      -590.81973471     1.69e-05      0.00

      9  0      -591.06108342     1.93e-07      2.70
      9  1      -590.88386003     1.98e-06      0.00
      9  2      -590.84725650     1.59e-05      0.00
      9  3      -590.84123483     3.78e-05      0.00
      9  4      -590.81990519     9.68e-06      0.00

     10  0      -591.06108344     7.61e-08      2.70
     10  1      -590.88386209     9.24e-07      0.00
     10  2      -590.84743126     9.86e-06      0.00
     10  3      -590.84208137     1.97e-05      0.00
     10  4      -590.81996475     5.62e-06      0.00

     11  0      -591.06108344     3.05e-08      2.71
     11  1      -590.88386253     4.31e-07      0.00
     11  2      -590.84749320     5.75e-06      0.00
     11  3      -590.84231744     1.08e-05      0.00
     11  4      -590.81998398     3.18e-06      0.00

     12  0      -591.06108344     1.21e-08      2.72
     12  1      -590.88386263     2.16e-07      0.00
     12  2      -590.84751529     3.54e-06      0.00
     12  3      -590.84239360     6.37e-06      0.00
     12  4      -590.81999037     1.87e-06      0.00

     13  0      -591.06108344     4.68e-09      2.86
     13  1      -590.88386265     1.09e-07      0.00
     13  2      -590.84752350     2.18e-06      0.00
     13  3      -590.84241896     3.71e-06      0.00
     13  4      -590.81999265     1.13e-06      0.00

     14  0      -591.06108344     1.81e-09      2.87
     14  1      -590.88386266     5.09e-08      0.00
     14  2      -590.84752637     1.26e-06      0.00
     14  3      -590.84242683     2.01e-06      0.00
     14  4      -590.81999348     6.78e-07      0.00

     15  0      -591.06108344     7.11e-10      2.87
     15  1      -590.88386266     2.21e-08      0.00
     15  2      -590.84752729     7.09e-07      0.00
     15  3      -590.84242907     1.08e-06      0.00
     15  4      -590.81999377     3.98e-07      0.00

     16  0      -591.06108344     3.12e-10      3.09
     16  1      -590.88386266     9.83e-09      0.00
     16  2      -590.84752756     3.74e-07      0.00
     16  3      -590.84242969     5.46e-07      0.00
     16  4      -590.81999387     2.42e-07      0.00

     17  0      -591.06108344     1.31e-10      3.32
     17  1      -590.88386266     4.71e-09      0.00
     17  2      -590.84752763     1.86e-07      0.00
     17  3      -590.84242985     2.65e-07      0.00
     17  4      -590.81999390     1.37e-07      0.00

     18  0 *    -591.06108344     5.28e-11      3.22
     18  1      -590.88386266     2.50e-09      0.00
     18  2      -590.84752765     9.25e-08      0.00
     18  3      -590.84242988     1.32e-07      0.00
     18  4      -590.81999391     7.34e-08      0.00

     19  0 *    -591.06108344     4.70e-11      3.60
     19  1      -590.88386266     1.39e-09      0.00
     19  2      -590.84752766     4.65e-08      0.00
     19  3      -590.84242989     6.76e-08      0.00
     19  4      -590.81999391     4.00e-08      0.00
    ** throwing out 4 trial vectors **

     20  0 *    -591.06108344     4.64e-11      4.91
     20  1      -590.88386266     7.43e-10      0.00
     20  2      -590.84752766     2.39e-08      0.00
     20  3      -590.84242989     3.50e-08      0.00
     20  4      -590.81999391     2.27e-08      0.00
    ** throwing out 4 trial vectors **

     21  0 *    -591.06108344     4.61e-11      5.01
     21  1      -590.88386266     3.67e-10      0.00
     21  2      -590.84752766     1.20e-08      0.00
     21  3      -590.84242989     1.76e-08      0.00
     21  4      -590.81999391     1.24e-08      0.00
    ** throwing out 4 trial vectors **

     22  0 *    -591.06108344     4.59e-11      5.01
     22  1      -590.88386266     1.80e-10      0.00
     22  2      -590.84752766     5.91e-09      0.00
     22  3      -590.84242989     8.62e-09      0.00
     22  4      -590.81999391     6.63e-09      0.00
    ** throwing out 4 trial vectors **

     23  0 *    -591.06108344     4.55e-11      4.25
     23  1 *    -590.88386266     8.64e-11      0.00
     23  2      -590.84752766     2.93e-09      0.00
     23  3      -590.84242989     4.24e-09      0.00
     23  4      -590.81999391     3.56e-09      0.00
    ** throwing out 3 trial vectors **

     24  0 *    -591.06108344     4.53e-11      3.87
     24  1 *    -590.88386266     4.70e-11      0.00
     24  2      -590.84752766     1.49e-09      0.00
     24  3      -590.84242989     2.19e-09      0.00
     24  4      -590.81999391     1.89e-09      0.00
    ** throwing out 3 trial vectors **

     25  0 *    -591.06108344     4.49e-11      3.87
     25  1 *    -590.88386266     3.52e-11      0.00
     25  2      -590.84752766     7.12e-10      0.00
     25  3      -590.84242989     1.09e-09      0.00
     25  4      -590.81999391     9.63e-10      0.00
    ** throwing out 3 trial vectors **

     26  0 *    -591.06108344     4.45e-11      3.86
     26  1 *    -590.88386266     3.15e-11      0.00
     26  2      -590.84752766     3.39e-10      0.00
     26  3      -590.84242989     5.30e-10      0.00
     26  4      -590.81999391     4.99e-10      0.00
    ** throwing out 3 trial vectors **

     27  0 *    -591.06108344     4.43e-11      3.86
     27  1 *    -590.88386266     3.13e-11      0.00
     27  2      -590.84752766     1.57e-10      0.00
     27  3      -590.84242989     2.52e-10      0.00
     27  4      -590.81999391     2.50e-10      0.00
    ** throwing out 3 trial vectors **

     28  0 *    -591.06108344     4.42e-11      3.11
     28  1 *    -590.88386266     3.11e-11      0.00
     28  2 *    -590.84752766     7.23e-11      0.00
     28  3      -590.84242989     1.19e-10      0.00
     28  4      -590.81999391     1.33e-10      0.00
    ** throwing out 2 trial vectors **

     29  0 *    -591.06108344     4.42e-11      1.21
     29  1 *    -590.88386266     3.10e-11      0.00
     29  2 *    -590.84752766     3.90e-11      0.00
     29  3 *    -590.84242989     5.67e-11      0.00
     29  4 *    -590.81999391     6.94e-11      0.00

     * ci vector, state   0, <S^2> = -0.0000
       222222......    -0.8796773254
       222.22..2...     0.1203170311
       2.2222....2.     0.1178138835
       22222.2.....     0.1128120677
       22222ba.....     0.0940343256
       22222ab.....     0.0940343256
       2222.2.2....     0.0835830423
       22222a.b....    -0.0768120485
       22222b.a....    -0.0768120485
       2222a2b.....    -0.0629297384
       2222b2a.....    -0.0629297384
       2222abba....    -0.0567258952
       2222baab....    -0.0567258952
       22a22bb..a..    -0.0562254219
       22b22aa..b..    -0.0562254219
       222ba2.ab...     0.0520383120
       222ab2.ba...     0.0520383120

     * ci vector, state   1, <S^2> = 0.0000
       22222ba.....     0.6113910025
       22222ab.....     0.6113910024
       222222......     0.1617411864
       22222.2.....     0.1426695656
       2222b2a.....     0.0979093012
       2222a2b.....     0.0979093012
       2222ab2.....     0.0956283525
       2222ba2.....     0.0956283525
       222.2ba.2...    -0.0840750203
       222.2ab.2...    -0.0840750203
       2.222ba...2.    -0.0818492803
       2.222ab...2.    -0.0818492803
       22222b.a....    -0.0630812969
       22222a.b....    -0.0630812968
       2222.ba2....    -0.0595064016
       2222.ab2....    -0.0595064016
       2222b2.a....    -0.0552725237
       2222a2.b....    -0.0552725237
       22222....2..    -0.0523882515

     * ci vector, state   2, <S^2> = 0.0000
       22222.2.....    -0.4717479394
       22222b.a....    -0.2840164658
       22222a.b....    -0.2840164658
       2222a2b.....    -0.1718023203
       2222b2a.....    -0.1718023202
       2222baab....     0.1477276889
       2222abba....     0.1477276888
       2222ab2.....     0.1468174745
       2222ba2.....     0.1468174745
       22222b..a...     0.1421133703
       22222a..b...     0.1421133703
       222b22.a....     0.1375091093
       222a22.b....     0.1375091093
       2222a2..b...    -0.1334987438
       2222b2..a...    -0.1334987438
       222b22a.....     0.1331297157
       222a22b.....     0.1331297157
       2222aabb....    -0.0989946963
       2222bbaa....    -0.0989946963
       22222.ba....    -0.0940517131
       22222.ab....    -0.0940517131
       2222.2.2....    -0.0798109360
       22222ba.....     0.0795608874
       22222ab.....     0.0795608869
       222.2.2.2...     0.0746490947
       222b2a2.....    -0.0739255595
       222a2b2.....    -0.0739255595
       222.22..2...    -0.0669099578
       2.222.2...2.     0.0636351813
       22222..2....     0.0578286755
       2222..22....     0.0532205977
       222b2aa.b...     0.0520793034
       222a2bb.a...     0.0520793034

     * ci vector, state   3, <S^2> = -0.0000
       22222.2.....    -0.3272260260
       22222b..a...    -0.2859879966
       22222a..b...    -0.2859879966
       222b22a.....    -0.2424161110
       222a22b.....    -0.2424161110
       222a22.b....    -0.2272715009
       222b22.a....    -0.2272715009
       2222a2..b...     0.2185379820
       2222b2..a...     0.2185379820
       2222b2a.....    -0.1423868472
       2222a2b.....    -0.1423868472
       222a2bb.a...     0.1154413139
       222b2aa.b...     0.1154413139
       222.22..2...     0.1017713814
       22222a.b....    -0.0903078396
       22222b.a....    -0.0903078395
       222b2a2.....     0.0807744739
       222a2b2.....     0.0807744739
       222a2ba.b...     0.0767186472
       222b2ab.a...     0.0767186472
       2222ab.2....    -0.0740287024
       2222ba.2....    -0.0740287024
       22222..2....     0.0686179685
       2222.2ba....     0.0685110124
       2222.2ab....     0.0685110124
       222ab2.ab...    -0.0679171026
       222ba2.ba...    -0.0679171026
       222ba2.ab...    -0.0648942830
       222ab2.ba...    -0.0648942830
       222.22.2....    -0.0634344681
       2222abba....     0.0560162969
       2222baab....     0.0560162969
       22222.a.b...    -0.0553927626
       22222.b.a...    -0.0553927626
       2222.2..2...    -0.0546640086
       2222bbaa....    -0.0501591005
       2222aabb....    -0.0501591005

     * ci vector, state   4, <S^2> = 0.0000
       22222.2.....    -0.5150662010
       22222b.a....     0.2946374091
       22222a.b....     0.2946374090
       22222.ba....     0.2526017756
       22222.ab....     0.2526017756
       2222ab2.....    -0.2153850764
       2222ba2.....    -0.2153850764
       22222ab.....     0.1546382441
       22222ba.....     0.1546382433
       222222......    -0.1165745663
       22.2222.....     0.0895004592
       2222a2b.....     0.0765504517
       2222b2a.....     0.0765504516
       2222..22....     0.0715079860
       2.222.2...2.     0.0697353542
       222.2.2.2...     0.0687449709
       22222....2..     0.0668275824
       22a222b.....    -0.0643571443
       22b222a.....    -0.0643571443
       22b22aa..b..     0.0598976264
       22a22bb..a..     0.0598976263
       22222..b.a..     0.0588414162
       22222..a.b..     0.0588414162
       22a2b22.....     0.0547389643
       22b2a22.....     0.0547389643
       222b2aa.b...    -0.0524151314
       222a2bb.a...    -0.0524151314
       22222b...a..    -0.0522843071
       22222a...b..    -0.0522843071
       .222222.....     0.0513972146
       22222a..b...     0.0503916170
       22222b..a...     0.0503916170

    * METHOD: CASSCF                            1490.08

  === SMITH program ===

    * freezing 15 orbitals
    * SS-SR internal contraction is used

    * Approximate memory requirement for SMITH calulation per MPI process:
      o Storage requirement for T-amplitude, lambda, and residual is 5.15 GB
      o Storage requirement for MO integrals is 0.68 GB
       - MO integral evaluation                    3.79

  ++ State-averaged Fock matrix over basis states ++

                         0                   1                   2                   3                   4
     0       -4.2385423767        0.0354167534        0.0035874368       -0.0092345333       -0.0463354667
     1        0.0354167534       -4.1079622721       -0.0413925106       -0.0036375580       -0.0613623286
     2        0.0035874368       -0.0413925106       -3.8576882281       -0.0276220640       -0.0141441861
     3       -0.0092345333       -0.0036375580       -0.0276220640       -3.8106170904       -0.0137903473
     4       -0.0463354667       -0.0613623286       -0.0141441861       -0.0137903473       -3.8754065187


  ++ Extended multi-state CASPT2 (XMS-CASPT2) rotation matrix ++

                         0                   1                   2                   3                   4
     0       -0.9729401799        0.1825614022        0.0825696014       -0.1150471626       -0.0022698218
     1        0.2122053788        0.9301402133        0.2579699597       -0.1348713807        0.0711988161
     2        0.0267909528        0.1595837465       -0.7425488445       -0.4980235304       -0.4176230949
     3       -0.0196529246        0.0419336446       -0.4318520139       -0.0948693115        0.8957449324
     4       -0.0851603839        0.2725529588       -0.4344638217        0.8435320018       -0.1347499286


  ++ Reference energies in XMS basis ++

                         0                   1                   2                   3                   4
     0     -591.0511168053        0.0301169517        0.0162289807       -0.0248326269       -0.0007943756
     1        0.0301169517     -590.8840264949       -0.0152903718        0.0153534732       -0.0031375238
     2        0.0162289807       -0.0152903718     -590.8452537146       -0.0065889806       -0.0009873765
     3       -0.0248326269        0.0153534732       -0.0065889806     -590.8313777817       -0.0032697023
     4       -0.0007943756       -0.0031375238       -0.0009873765       -0.0032697023     -590.8431227669

    * Calculating and saving rdm4f

    * Third and Fock-weighted fourth order RDM ( 1, 1) evaluation
      will be done with 14 passes
       - RDM evaluation (multipassing)           162.53
    * Third and Fock-weighted fourth order RDM ( 2, 1) evaluation
      will be done with 14 passes
       - RDM evaluation (multipassing)           247.18
    * Third and Fock-weighted fourth order RDM ( 3, 1) evaluation
      will be done with 14 passes
       - RDM evaluation (multipassing)           247.38
    * Third and Fock-weighted fourth order RDM ( 4, 1) evaluation
      will be done with 14 passes
       - RDM evaluation (multipassing)           249.54
    * Third and Fock-weighted fourth order RDM ( 5, 1) evaluation
      will be done with 14 passes
       - RDM evaluation (multipassing)           247.21
    * Third and Fock-weighted fourth order RDM ( 1, 2) evaluation
      will be done with 14 passes
       - RDM evaluation (multipassing)           247.21
    * Third and Fock-weighted fourth order RDM ( 2, 2) evaluation
      will be done with 14 passes
       - RDM evaluation (multipassing)           162.49
    * Third and Fock-weighted fourth order RDM ( 3, 2) evaluation
      will be done with 14 passes
       - RDM evaluation (multipassing)           247.11
    * Third and Fock-weighted fourth order RDM ( 4, 2) evaluation
      will be done with 14 passes
       - RDM evaluation (multipassing)           247.28
    * Third and Fock-weighted fourth order RDM ( 5, 2) evaluation
      will be done with 14 passes
       - RDM evaluation (multipassing)           247.23
    * Third and Fock-weighted fourth order RDM ( 1, 3) evaluation
      will be done with 14 passes
       - RDM evaluation (multipassing)           247.29
    * Third and Fock-weighted fourth order RDM ( 2, 3) evaluation
      will be done with 14 passes
       - RDM evaluation (multipassing)           247.19
    * Third and Fock-weighted fourth order RDM ( 3, 3) evaluation
      will be done with 14 passes
       - RDM evaluation (multipassing)           162.45
    * Third and Fock-weighted fourth order RDM ( 4, 3) evaluation
      will be done with 14 passes
       - RDM evaluation (multipassing)           247.26
    * Third and Fock-weighted fourth order RDM ( 5, 3) evaluation
      will be done with 14 passes
       - RDM evaluation (multipassing)           247.17
    * Third and Fock-weighted fourth order RDM ( 1, 4) evaluation
      will be done with 14 passes
       - RDM evaluation (multipassing)           247.15
    * Third and Fock-weighted fourth order RDM ( 2, 4) evaluation
      will be done with 14 passes
       - RDM evaluation (multipassing)           247.29
    * Third and Fock-weighted fourth order RDM ( 3, 4) evaluation
      will be done with 14 passes
       - RDM evaluation (multipassing)           247.42
    * Third and Fock-weighted fourth order RDM ( 4, 4) evaluation
      will be done with 14 passes
       - RDM evaluation (multipassing)           162.65
    * Third and Fock-weighted fourth order RDM ( 5, 4) evaluation
      will be done with 14 passes
       - RDM evaluation (multipassing)           247.40
    * Third and Fock-weighted fourth order RDM ( 1, 5) evaluation
      will be done with 14 passes
       - RDM evaluation (multipassing)           247.59
    * Third and Fock-weighted fourth order RDM ( 2, 5) evaluation
      will be done with 14 passes
       - RDM evaluation (multipassing)           247.41
    * Third and Fock-weighted fourth order RDM ( 3, 5) evaluation
      will be done with 14 passes
       - RDM evaluation (multipassing)           247.40
    * Third and Fock-weighted fourth order RDM ( 4, 5) evaluation
      will be done with 14 passes
       - RDM evaluation (multipassing)           247.58
    * Third and Fock-weighted fourth order RDM ( 5, 5) evaluation
      will be done with 14 passes
       - RDM evaluation (multipassing)           162.61
    - linear dependency detected:    1 /  288    min eigenvalue:    -9.5516e-15    max eigenvalue:    -9.5516e-15
    - linear dependency detected:    1 /  288    min eigenvalue:     6.6291e-15    max eigenvalue:     6.6291e-15
    - linear dependency detected:    1 /  288    min eigenvalue:    -4.4593e-15    max eigenvalue:    -4.4593e-15
    - linear dependency detected:    1 /  288    min eigenvalue:    -6.5930e-15    max eigenvalue:    -6.5930e-15
    - linear dependency detected:    1 /  288    min eigenvalue:     7.8285e-15    max eigenvalue:     7.8285e-15
    - linear dependency detected:   12 / 1728    min eigenvalue:    -5.4989e-14    max eigenvalue:     3.0846e-14
    - linear dependency detected:   12 / 1728    min eigenvalue:    -2.6837e-14    max eigenvalue:     4.6225e-14
    - linear dependency detected:   12 / 1728    min eigenvalue:    -2.8198e-14    max eigenvalue:     3.4852e-14
    - linear dependency detected:   12 / 1728    min eigenvalue:    -5.3144e-14    max eigenvalue:     2.9654e-14
    - linear dependency detected:   12 / 1728    min eigenvalue:    -2.0756e-14    max eigenvalue:     3.7655e-14
    - linear dependency detected:   12 / 1728    min eigenvalue:    -5.6464e-15    max eigenvalue:     5.9018e-15
    - linear dependency detected:   12 / 1728    min eigenvalue:    -7.9841e-15    max eigenvalue:     4.5270e-15
    - linear dependency detected:   12 / 1728    min eigenvalue:    -6.5517e-15    max eigenvalue:     1.9843e-15
    - linear dependency detected:   12 / 1728    min eigenvalue:    -5.1058e-15    max eigenvalue:     3.5429e-15
    - linear dependency detected:   12 / 1728    min eigenvalue:    -1.6384e-15    max eigenvalue:     3.2663e-15
       - RDM + denominator evaluation           5929.20

    * Zeroth order energy : state  0       -4.2506080396
    * Zeroth order energy : state  1       -4.1262572128
    * Zeroth order energy : state  2       -3.8680471023
    * Zeroth order energy : state  3       -3.8493740693
    * Zeroth order energy : state  4       -3.7959300622

    * CASPT2 iteration is performed using redundant basis

      ---- iteration ----

        0    -1.57795029     0.00185934     17.40
        1    -1.57996332     0.00017160     17.62
        2    -1.57998514     0.00001748     17.85
        3    -1.57998544     0.00000266     18.19
        4    -1.57998544     0.00000032     18.55

        0    -1.62373808     0.00181330     17.50
        1    -1.62590024     0.00016741     17.60
        2    -1.62592389     0.00001691     17.96
        3    -1.62592422     0.00000262     18.21
        4    -1.62592423     0.00000031     18.43

        0    -1.59779834     0.00181818     17.61
        1    -1.59990737     0.00017128     17.71
        2    -1.59993220     0.00001824     17.99
        3    -1.59993257     0.00000280     18.19
        4    -1.59993258     0.00000037     18.51

        0    -1.60280441     0.00174978     17.60
        1    -1.60489972     0.00016385     17.66
        2    -1.60492457     0.00001719     17.98
        3    -1.60492494     0.00000267     18.27
        4    -1.60492495     0.00000034     18.51

        0    -1.59419062     0.00176792     17.64
        1    -1.59624661     0.00016783     17.64
        2    -1.59627252     0.00001778     17.97
        3    -1.59627291     0.00000268     18.24
        4    -1.59627292     0.00000032     18.57

      -------------------

       - CASPT2 energy evaluation                455.54

    * CASPT2 energy : state  0     -592.8652875746
        w/o shift correction       -592.6311022478
        reference weight              0.6810269584

    * CASPT2 energy : state  1     -592.7573062491
        w/o shift correction       -592.5099507234
        reference weight              0.6690256281

    * CASPT2 energy : state  2     -592.6882618760
        w/o shift correction       -592.4451862903
        reference weight              0.6728790578

    * CASPT2 energy : state  3     -592.6818355889
        w/o shift correction       -592.4363027330
        reference weight              0.6706612540

    * CASPT2 energy : state  4     -592.6861866629
        w/o shift correction       -592.4393956875
        reference weight              0.6695313903


    * MS-CASPT2 Heff
           -592.8652875746        0.0187706008        0.0110258509       -0.0148628568       -0.0011482376
              0.0187706008     -592.7573062491       -0.0090079899        0.0106165287       -0.0020935407
              0.0110258509       -0.0090079899     -592.6882618760       -0.0043126129       -0.0007978795
             -0.0148628568        0.0106165287       -0.0043126129     -592.6818355889       -0.0010530653
             -0.0011482376       -0.0020935407       -0.0007978795       -0.0010530653     -592.6861866629


    * MS-CASPT2 rotation matrix
             -0.9786160286        0.1885381410        0.0043196391       -0.0178279060       -0.0801719683
              0.1751492469        0.9723665493       -0.0399659413       -0.0098364642        0.1487682849
              0.0657582725        0.0933702838        0.8305069096       -0.2556971894       -0.4814925339
             -0.0853857060       -0.0959794457        0.4954348743       -0.0614130986        0.8568955268
             -0.0043058948        0.0320405882        0.2513694944        0.9645894403       -0.0730441571


    * XMS-CASPT2 rotation matrix
              0.9993731382        0.0127592515       -0.0004933046       -0.0006871310       -0.0330123724
             -0.0165810548        0.9837588978        0.1290657804       -0.0019341665       -0.1236195086
             -0.0027734802        0.1253121498       -0.9746700648       -0.1844293731       -0.0171243669
              0.0024229706        0.0345531008       -0.1822555073        0.9802135592        0.0690255083
              0.0310618154        0.1231201884        0.0119572463       -0.0718538201        0.9892272922

    * MS-CASPT2 energy : state  0     -592.8706898131
    * MS-CASPT2 energy : state  1     -592.7556485936
    * MS-CASPT2 energy : state  2     -592.6905852051
    * MS-CASPT2 energy : state  3     -592.6858655405
    * MS-CASPT2 energy : state  4     -592.6760887991


    * METHOD: SMITH                             6471.09


    * METHOD: SAVE_REF                             0.07


  
  ===============================================================
