# Supplementary material for: Simulating the Energy Capture Process in Push–Pull Norbornadiene-Quadricyclane Photoswitches
Source: J Phys Chem Lett. 2025 Apr 23;16(17):4315–25. doi: 10.1021/acs.jpclett.5c00634 (PMC12051204; doi:10.1021/acs.jpclett.5c00634)
Supplement: Supplementary file 4 — jz5c00634_si_004.zip [file jz5c00634_si_004.zip › PES_scans/XMS-CASPT2/Compound_I/1_PES_scan/logfile_18]

    dorgali10                       

  * using 15 threads per process

  ===============================================================
    BAGEL - Freshly leavened quantum chemistry                   
  ===============================================================

  *** Geometry ***

  { "atom" : "C", "xyz" : [     -0.273132,      1.568761,      1.764562 ] },
  { "atom" : "C", "xyz" : [     -0.428627,      4.181059,      0.469800 ] },
  { "atom" : "C", "xyz" : [     -2.140767,      1.744454,      3.918972 ] },
  { "atom" : "C", "xyz" : [     -3.261190,      1.140993,      1.366922 ] },
  { "atom" : "C", "xyz" : [     -3.415263,      3.685172,      0.056876 ] },
  { "atom" : "C", "xyz" : [     -2.479219,      5.589468,      1.917995 ] },
  { "atom" : "C", "xyz" : [     -2.638429,      4.511244,      4.566343 ] },
  { "atom" : "C", "xyz" : [      1.285985,      5.308185,     -1.255859 ] },
  { "atom" : "N", "xyz" : [      2.670687,      6.240369,     -2.652491 ] },
  { "atom" : "C", "xyz" : [      1.795098,     -0.290297,      1.560500 ] },
  { "atom" : "C", "xyz" : [      4.296153,      0.507675,      1.310374 ] },
  { "atom" : "C", "xyz" : [      1.298560,     -2.893822,      1.661334 ] },
  { "atom" : "C", "xyz" : [      3.258163,     -4.645253,      1.540794 ] },
  { "atom" : "C", "xyz" : [      5.743134,     -3.828607,      1.294327 ] },
  { "atom" : "C", "xyz" : [      6.261009,     -1.246856,      1.173034 ] },
  { "atom" : "H", "xyz" : [     -2.093556,      0.295474,      5.366828 ] },
  { "atom" : "H", "xyz" : [     -4.149841,     -0.611474,      0.802167 ] },
  { "atom" : "H", "xyz" : [     -4.427197,      4.128444,     -1.664097 ] },
  { "atom" : "H", "xyz" : [     -2.726950,      7.587600,      1.538602 ] },
  { "atom" : "H", "xyz" : [     -4.507001,      4.787111,      5.409718 ] },
  { "atom" : "H", "xyz" : [     -1.205585,      5.306570,      5.826606 ] },
  { "atom" : "H", "xyz" : [      4.730706,      2.506211,      1.213164 ] },
  { "atom" : "H", "xyz" : [     -0.632466,     -3.558281,      1.824074 ] },
  { "atom" : "H", "xyz" : [      2.834757,     -6.650053,      1.624853 ] },
  { "atom" : "H", "xyz" : [      7.270706,     -5.191678,      1.187278 ] },
  { "atom" : "H", "xyz" : [      8.191938,     -0.589469,      0.970146 ] },

  Number of auxiliary basis functions:     1515

  Since a DF basis is specified, we compute 2- and 3-index integrals:
    o Being stored without compression. Storage requirement is 0.851 GB
       - 3-index ints prep                         0.04
       - 3-index ints                              0.27
       - 2-index ints                              0.02
       - computing inverse                         3.43
        elapsed time:        3.78 sec.


  Number of basis functions:      265
  Number of electrons      :      102


    * METHOD: MOLECULE                             3.80

       - 3-index ints prep                         0.03
       - 3-index ints                              0.34
       - 2-index ints                              0.01
       - computing inverse                         2.42

  Using the coefficient projected to the input geometry 


    * METHOD: LOAD_REF                             2.95

  ---------------------------
      CASSCF calculation     
  ---------------------------

    * nstate   :      5
    * nclosed  :     45
    * nact     :     12
    * nvirt    :    208
  === CASSCF iteration (/home/mkochman/bagel_basis_sets/cc-pvdz.json) ===

    * Using the second-order algorithm

      0  0      -590.96249843     1.73e-02    101.31
      0  1      -590.73960306     0.00e+00    101.31
      0  2      -590.70640246     0.00e+00    101.31
      0  3      -590.66538888     0.00e+00    101.31
      0  4      -590.64985936     0.00e+00    101.31

         res : 1.11e-01   lamb: 1.00e+00   eps : -2.28e-01   step: 1.92e-01    0.29
         res : 3.14e-02   lamb: 1.00e+00   eps : -2.31e-01   step: 1.87e-01    0.29
         res : 8.48e-03   lamb: 1.00e+00   eps : -2.31e-01   step: 1.87e-01    0.29
         res : 2.90e-03   lamb: 1.00e+00   eps : -2.31e-01   step: 1.88e-01    0.29
         res : 7.97e-04   lamb: 1.00e+00   eps : -2.31e-01   step: 1.88e-01    0.29
         res : 2.37e-04   lamb: 1.00e+00   eps : -2.31e-01   step: 1.88e-01    0.29
         res : 7.59e-05   lamb: 1.00e+00   eps : -2.31e-01   step: 1.88e-01    0.30
         res : 2.19e-05   lamb: 1.00e+00   eps : -2.31e-01   step: 1.88e-01    0.30
         res : 7.13e-06   lamb: 1.00e+00   eps : -2.31e-01   step: 1.88e-01    0.29

      1  0      -591.08339966     4.00e-04     98.35
      1  1      -590.85869783     0.00e+00     98.35
      1  2      -590.82623303     0.00e+00     98.35
      1  3      -590.78467002     0.00e+00     98.35
      1  4      -590.76775461     0.00e+00     98.35

         res : 1.13e-02   lamb: 1.00e+00   eps : -1.21e-03   step: 5.99e-02    0.29
         res : 5.79e-03   lamb: 1.00e+00   eps : -1.26e-03   step: 6.42e-02    0.29
         res : 1.86e-03   lamb: 1.00e+00   eps : -1.27e-03   step: 6.63e-02    0.29
         res : 9.17e-04   lamb: 1.00e+00   eps : -1.27e-03   step: 6.75e-02    0.29
         res : 4.86e-04   lamb: 1.00e+00   eps : -1.27e-03   step: 6.80e-02    0.29
         res : 2.33e-04   lamb: 1.00e+00   eps : -1.27e-03   step: 6.81e-02    0.29
         res : 1.33e-04   lamb: 1.00e+00   eps : -1.27e-03   step: 6.81e-02    0.29
         res : 8.21e-05   lamb: 1.00e+00   eps : -1.27e-03   step: 6.81e-02    0.29
         res : 4.95e-05   lamb: 1.00e+00   eps : -1.27e-03   step: 6.81e-02    0.29
         res : 3.11e-05   lamb: 1.00e+00   eps : -1.27e-03   step: 6.80e-02    0.30
         res : 1.52e-05   lamb: 1.00e+00   eps : -1.27e-03   step: 6.80e-02    0.29
         res : 6.38e-06   lamb: 1.00e+00   eps : -1.27e-03   step: 6.81e-02    0.29

      2  0      -591.08314481     3.77e-05    100.51
      2  1      -590.85894563     0.00e+00    100.51
      2  2      -590.82744091     0.00e+00    100.51
      2  3      -590.78597669     0.00e+00    100.51
      2  4      -590.76854130     0.00e+00    100.51

         res : 2.43e-03   lamb: 1.00e+00   eps : -9.99e-06   step: 5.61e-03    0.28
         res : 6.41e-04   lamb: 1.00e+00   eps : -1.17e-05   step: 7.83e-03    0.28
         res : 3.86e-04   lamb: 1.00e+00   eps : -1.19e-05   step: 8.34e-03    0.28
         res : 1.72e-04   lamb: 1.00e+00   eps : -1.20e-05   step: 8.55e-03    0.28
         res : 6.79e-05   lamb: 1.00e+00   eps : -1.20e-05   step: 8.68e-03    0.28
         res : 2.65e-05   lamb: 1.00e+00   eps : -1.20e-05   step: 8.70e-03    0.28
         res : 1.17e-05   lamb: 1.00e+00   eps : -1.20e-05   step: 8.70e-03    0.28
         res : 6.86e-06   lamb: 1.00e+00   eps : -1.20e-05   step: 8.71e-03    0.28
         res : 4.35e-06   lamb: 1.00e+00   eps : -1.20e-05   step: 8.71e-03    0.28
         res : 2.28e-06   lamb: 1.00e+00   eps : -1.20e-05   step: 8.71e-03    0.28
         res : 1.23e-06   lamb: 1.00e+00   eps : -1.20e-05   step: 8.71e-03    0.28
         res : 5.87e-07   lamb: 1.00e+00   eps : -1.20e-05   step: 8.71e-03    0.28

      3  0      -591.08304337     1.62e-05    102.47
      3  1      -590.85886115     0.00e+00    102.47
      3  2      -590.82755440     0.00e+00    102.47
      3  3      -590.78614188     0.00e+00    102.47
      3  4      -590.76849043     0.00e+00    102.47

         res : 1.07e-03   lamb: 1.00e+00   eps : -1.77e-06   step: 2.40e-03    0.28
         res : 3.08e-04   lamb: 1.00e+00   eps : -2.16e-06   step: 3.69e-03    0.28
         res : 1.94e-04   lamb: 1.00e+00   eps : -2.22e-06   step: 3.99e-03    0.28
         res : 8.03e-05   lamb: 1.00e+00   eps : -2.23e-06   step: 4.08e-03    0.28
         res : 2.87e-05   lamb: 1.00e+00   eps : -2.24e-06   step: 4.12e-03    0.28
         res : 1.13e-05   lamb: 1.00e+00   eps : -2.24e-06   step: 4.13e-03    0.28
         res : 5.90e-06   lamb: 1.00e+00   eps : -2.24e-06   step: 4.13e-03    0.28
         res : 3.95e-06   lamb: 1.00e+00   eps : -2.24e-06   step: 4.12e-03    0.28
         res : 2.40e-06   lamb: 1.00e+00   eps : -2.24e-06   step: 4.12e-03    0.28
         res : 1.27e-06   lamb: 1.00e+00   eps : -2.24e-06   step: 4.12e-03    0.28
         res : 6.33e-07   lamb: 1.00e+00   eps : -2.24e-06   step: 4.13e-03    0.28
         res : 2.71e-07   lamb: 1.00e+00   eps : -2.24e-06   step: 4.13e-03    0.28

      4  0      -591.08301530     7.67e-06    100.03
      4  1      -590.85884340     0.00e+00    100.03
      4  2      -590.82757887     0.00e+00    100.03
      4  3      -590.78620399     0.00e+00    100.03
      4  4      -590.76845818     0.00e+00    100.03

         res : 5.94e-04   lamb: 1.00e+00   eps : -5.11e-07   step: 1.47e-03    0.28
         res : 1.82e-04   lamb: 1.00e+00   eps : -6.30e-07   step: 2.23e-03    0.28
         res : 1.10e-04   lamb: 1.00e+00   eps : -6.56e-07   step: 2.45e-03    0.28
         res : 4.51e-05   lamb: 1.00e+00   eps : -6.61e-07   step: 2.49e-03    0.28
         res : 1.47e-05   lamb: 1.00e+00   eps : -6.61e-07   step: 2.50e-03    0.28
         res : 5.83e-06   lamb: 1.00e+00   eps : -6.61e-07   step: 2.50e-03    0.28
         res : 3.37e-06   lamb: 1.00e+00   eps : -6.61e-07   step: 2.50e-03    0.28
         res : 2.08e-06   lamb: 1.00e+00   eps : -6.61e-07   step: 2.50e-03    0.28
         res : 1.25e-06   lamb: 1.00e+00   eps : -6.61e-07   step: 2.50e-03    0.28
         res : 7.30e-07   lamb: 1.00e+00   eps : -6.61e-07   step: 2.50e-03    0.28
         res : 3.43e-07   lamb: 1.00e+00   eps : -6.61e-07   step: 2.50e-03    0.28
         res : 1.36e-07   lamb: 1.00e+00   eps : -6.61e-07   step: 2.50e-03    0.28

      5  0      -591.08300598     3.92e-06    104.13
      5  1      -590.85884198     0.00e+00    104.13
      5  2      -590.82758357     0.00e+00    104.13
      5  3      -590.78623162     0.00e+00    104.13
      5  4      -590.76843924     0.00e+00    104.13

         res : 3.62e-04   lamb: 1.00e+00   eps : -1.95e-07   step: 1.04e-03    0.28
         res : 1.26e-04   lamb: 1.00e+00   eps : -2.39e-07   step: 1.50e-03    0.28
         res : 6.32e-05   lamb: 1.00e+00   eps : -2.51e-07   step: 1.65e-03    0.28
         res : 2.69e-05   lamb: 1.00e+00   eps : -2.52e-07   step: 1.67e-03    0.28
         res : 8.50e-06   lamb: 1.00e+00   eps : -2.53e-07   step: 1.67e-03    0.28
         res : 3.25e-06   lamb: 1.00e+00   eps : -2.53e-07   step: 1.67e-03    0.28
         res : 2.12e-06   lamb: 1.00e+00   eps : -2.53e-07   step: 1.67e-03    0.28
         res : 1.23e-06   lamb: 1.00e+00   eps : -2.53e-07   step: 1.67e-03    0.28
         res : 7.21e-07   lamb: 1.00e+00   eps : -2.53e-07   step: 1.67e-03    0.28
         res : 4.52e-07   lamb: 1.00e+00   eps : -2.53e-07   step: 1.67e-03    0.28
         res : 2.08e-07   lamb: 1.00e+00   eps : -2.53e-07   step: 1.67e-03    0.28
         res : 7.80e-08   lamb: 1.00e+00   eps : -2.53e-07   step: 1.67e-03    0.28

      6  0      -591.08300278     2.21e-06    100.68
      6  1      -590.85884472     0.00e+00    100.68
      6  2      -590.82758349     0.00e+00    100.68
      6  3      -590.78624510     0.00e+00    100.68
      6  4      -590.76842736     0.00e+00    100.68

         res : 2.28e-04   lamb: 1.00e+00   eps : -9.12e-08   step: 7.86e-04    0.28
         res : 9.70e-05   lamb: 1.00e+00   eps : -1.10e-07   step: 1.07e-03    0.28
         res : 3.80e-05   lamb: 1.00e+00   eps : -1.16e-07   step: 1.17e-03    0.28
         res : 1.65e-05   lamb: 1.00e+00   eps : -1.16e-07   step: 1.17e-03    0.28
         res : 5.46e-06   lamb: 1.00e+00   eps : -1.17e-07   step: 1.17e-03    0.28
         res : 1.89e-06   lamb: 1.00e+00   eps : -1.17e-07   step: 1.17e-03    0.28
         res : 1.25e-06   lamb: 1.00e+00   eps : -1.17e-07   step: 1.17e-03    0.28
         res : 8.07e-07   lamb: 1.00e+00   eps : -1.17e-07   step: 1.17e-03    0.28
         res : 4.46e-07   lamb: 1.00e+00   eps : -1.17e-07   step: 1.17e-03    0.28
         res : 2.73e-07   lamb: 1.00e+00   eps : -1.17e-07   step: 1.17e-03    0.28
         res : 1.33e-07   lamb: 1.00e+00   eps : -1.17e-07   step: 1.17e-03    0.28
         res : 4.94e-08   lamb: 1.00e+00   eps : -1.17e-07   step: 1.17e-03    0.28

      7  0      -591.08300184     1.41e-06    100.28
      7  1      -590.85884830     0.00e+00    100.28
      7  2      -590.82758233     0.00e+00    100.28
      7  3      -590.78625200     0.00e+00    100.28
      7  4      -590.76841946     0.00e+00    100.28

         res : 1.48e-04   lamb: 1.00e+00   eps : -4.85e-08   step: 5.95e-04    0.29
         res : 7.80e-05   lamb: 1.00e+00   eps : -5.77e-08   step: 7.80e-04    0.29
         res : 2.57e-05   lamb: 1.00e+00   eps : -6.07e-08   step: 8.50e-04    0.29
         res : 1.10e-05   lamb: 1.00e+00   eps : -6.11e-08   step: 8.53e-04    0.29
         res : 3.74e-06   lamb: 1.00e+00   eps : -6.11e-08   step: 8.51e-04    0.29
         res : 1.28e-06   lamb: 1.00e+00   eps : -6.11e-08   step: 8.50e-04    0.29
         res : 7.85e-07   lamb: 1.00e+00   eps : -6.11e-08   step: 8.50e-04    0.29
         res : 4.97e-07   lamb: 1.00e+00   eps : -6.11e-08   step: 8.50e-04    0.29
         res : 2.92e-07   lamb: 1.00e+00   eps : -6.11e-08   step: 8.50e-04    0.29
         res : 1.70e-07   lamb: 1.00e+00   eps : -6.11e-08   step: 8.50e-04    0.29
         res : 8.59e-08   lamb: 1.00e+00   eps : -6.11e-08   step: 8.50e-04    0.29
         res : 3.37e-08   lamb: 1.00e+00   eps : -6.11e-08   step: 8.50e-04    0.29

      8  0      -591.08300179     1.00e-06    103.74
      8  1      -590.85885173     0.00e+00    103.74
      8  2      -590.82758108     0.00e+00    103.74
      8  3      -590.78625561     0.00e+00    103.74
      8  4      -590.76841399     0.00e+00    103.74

         res : 1.03e-04   lamb: 1.00e+00   eps : -2.76e-08   step: 4.45e-04    0.29
         res : 6.17e-05   lamb: 1.00e+00   eps : -3.28e-08   step: 5.80e-04    0.29
         res : 1.95e-05   lamb: 1.00e+00   eps : -3.45e-08   step: 6.31e-04    0.29
         res : 8.57e-06   lamb: 1.00e+00   eps : -3.47e-08   step: 6.33e-04    0.29
         res : 2.74e-06   lamb: 1.00e+00   eps : -3.47e-08   step: 6.32e-04    0.29
         res : 1.05e-06   lamb: 1.00e+00   eps : -3.47e-08   step: 6.31e-04    0.29
         res : 6.59e-07   lamb: 1.00e+00   eps : -3.47e-08   step: 6.31e-04    0.29
         res : 3.58e-07   lamb: 1.00e+00   eps : -3.47e-08   step: 6.31e-04    0.29
         res : 2.00e-07   lamb: 1.00e+00   eps : -3.47e-08   step: 6.31e-04    0.29
         res : 1.18e-07   lamb: 1.00e+00   eps : -3.47e-08   step: 6.31e-04    0.29
         res : 5.82e-08   lamb: 1.00e+00   eps : -3.47e-08   step: 6.31e-04    0.30

      9  0      -591.08300207     7.64e-07    100.21
      9  1      -590.85885474     0.00e+00    100.21
      9  2      -590.82757998     0.00e+00    100.21
      9  3      -590.78625748     0.00e+00    100.21
      9  4      -590.76841008     0.00e+00    100.21

         res : 7.73e-05   lamb: 1.00e+00   eps : -1.64e-08   step: 3.32e-04    0.29
         res : 4.82e-05   lamb: 1.00e+00   eps : -1.95e-08   step: 4.36e-04    0.29
         res : 1.56e-05   lamb: 1.00e+00   eps : -2.05e-08   step: 4.75e-04    0.29
         res : 7.01e-06   lamb: 1.00e+00   eps : -2.06e-08   step: 4.77e-04    0.29
         res : 2.09e-06   lamb: 1.00e+00   eps : -2.06e-08   step: 4.76e-04    0.29
         res : 8.47e-07   lamb: 1.00e+00   eps : -2.06e-08   step: 4.76e-04    0.29
         res : 4.80e-07   lamb: 1.00e+00   eps : -2.06e-08   step: 4.76e-04    0.29
         res : 2.51e-07   lamb: 1.00e+00   eps : -2.06e-08   step: 4.76e-04    0.29
         res : 1.43e-07   lamb: 1.00e+00   eps : -2.06e-08   step: 4.76e-04    0.29
         res : 8.59e-08   lamb: 1.00e+00   eps : -2.06e-08   step: 4.76e-04    0.30
         res : 4.37e-08   lamb: 1.00e+00   eps : -2.06e-08   step: 4.76e-04    0.29

     10  0      -591.08300243     6.01e-07     99.45
     10  1      -590.85885730     0.00e+00     99.45
     10  2      -590.82757909     0.00e+00     99.45
     10  3      -590.78625841     0.00e+00     99.45
     10  4      -590.76840722     0.00e+00     99.45

         res : 6.08e-05   lamb: 1.00e+00   eps : -9.97e-09   step: 2.49e-04    0.29
         res : 3.78e-05   lamb: 1.00e+00   eps : -1.19e-08   step: 3.31e-04    0.29
         res : 1.27e-05   lamb: 1.00e+00   eps : -1.25e-08   step: 3.62e-04    0.29
         res : 5.69e-06   lamb: 1.00e+00   eps : -1.26e-08   step: 3.65e-04    0.29
         res : 1.61e-06   lamb: 1.00e+00   eps : -1.26e-08   step: 3.64e-04    0.30
         res : 6.66e-07   lamb: 1.00e+00   eps : -1.26e-08   step: 3.64e-04    0.29
         res : 3.47e-07   lamb: 1.00e+00   eps : -1.26e-08   step: 3.64e-04    0.29
         res : 1.81e-07   lamb: 1.00e+00   eps : -1.26e-08   step: 3.64e-04    0.29
         res : 1.05e-07   lamb: 1.00e+00   eps : -1.26e-08   step: 3.64e-04    0.29
         res : 6.41e-08   lamb: 1.00e+00   eps : -1.26e-08   step: 3.64e-04    0.29
         res : 3.39e-08   lamb: 1.00e+00   eps : -1.26e-08   step: 3.64e-04    0.29

     11  0      -591.08300278     4.80e-07     99.79
     11  1      -590.85885942     0.00e+00     99.79
     11  2      -590.82757838     0.00e+00     99.79
     11  3      -590.78625883     0.00e+00     99.79
     11  4      -590.76840509     0.00e+00     99.79

         res : 4.87e-05   lamb: 1.00e+00   eps : -6.18e-09   step: 1.89e-04    0.28
         res : 2.99e-05   lamb: 1.00e+00   eps : -7.42e-09   step: 2.54e-04    0.28
         res : 1.04e-05   lamb: 1.00e+00   eps : -7.81e-09   step: 2.79e-04    0.28
         res : 4.56e-06   lamb: 1.00e+00   eps : -7.85e-09   step: 2.82e-04    0.28
         res : 1.25e-06   lamb: 1.00e+00   eps : -7.86e-09   step: 2.81e-04    0.28
         res : 5.18e-07   lamb: 1.00e+00   eps : -7.86e-09   step: 2.81e-04    0.28
         res : 2.53e-07   lamb: 1.00e+00   eps : -7.86e-09   step: 2.81e-04    0.28
         res : 1.33e-07   lamb: 1.00e+00   eps : -7.86e-09   step: 2.81e-04    0.28
         res : 7.76e-08   lamb: 1.00e+00   eps : -7.86e-09   step: 2.81e-04    0.28
         res : 4.76e-08   lamb: 1.00e+00   eps : -7.86e-09   step: 2.81e-04    0.28
         res : 2.60e-08   lamb: 1.00e+00   eps : -7.86e-09   step: 2.81e-04    0.28

     12  0      -591.08300310     3.86e-07    100.40
     12  1      -590.85886118     0.00e+00    100.40
     12  2      -590.82757782     0.00e+00    100.40
     12  3      -590.78625897     0.00e+00    100.40
     12  4      -590.76840348     0.00e+00    100.40

         res : 3.94e-05   lamb: 1.00e+00   eps : -3.88e-09   step: 1.44e-04    0.28
         res : 2.39e-05   lamb: 1.00e+00   eps : -4.68e-09   step: 1.96e-04    0.28
         res : 8.48e-06   lamb: 1.00e+00   eps : -4.93e-09   step: 2.18e-04    0.28
         res : 3.64e-06   lamb: 1.00e+00   eps : -4.96e-09   step: 2.20e-04    0.28
         res : 9.77e-07   lamb: 1.00e+00   eps : -4.96e-09   step: 2.20e-04    0.28
         res : 4.03e-07   lamb: 1.00e+00   eps : -4.96e-09   step: 2.19e-04    0.28
         res : 1.86e-07   lamb: 1.00e+00   eps : -4.96e-09   step: 2.19e-04    0.28
         res : 9.82e-08   lamb: 1.00e+00   eps : -4.96e-09   step: 2.19e-04    0.28
         res : 5.78e-08   lamb: 1.00e+00   eps : -4.96e-09   step: 2.19e-04    0.28
         res : 3.51e-08   lamb: 1.00e+00   eps : -4.96e-09   step: 2.19e-04    0.28
         res : 1.98e-08   lamb: 1.00e+00   eps : -4.96e-09   step: 2.19e-04    0.28

     13  0      -591.08300337     3.11e-07    104.75
     13  1      -590.85886263     0.00e+00    104.75
     13  2      -590.82757737     0.00e+00    104.75
     13  3      -590.78625896     0.00e+00    104.75
     13  4      -590.76840224     0.00e+00    104.75

         res : 3.18e-05   lamb: 1.00e+00   eps : -2.46e-09   step: 1.12e-04    0.28
         res : 1.91e-05   lamb: 1.00e+00   eps : -2.98e-09   step: 1.53e-04    0.28
         res : 6.91e-06   lamb: 1.00e+00   eps : -3.14e-09   step: 1.71e-04    0.28
         res : 2.90e-06   lamb: 1.00e+00   eps : -3.16e-09   step: 1.73e-04    0.28
         res : 7.69e-07   lamb: 1.00e+00   eps : -3.16e-09   step: 1.73e-04    0.28
         res : 3.15e-07   lamb: 1.00e+00   eps : -3.16e-09   step: 1.73e-04    0.28
         res : 1.39e-07   lamb: 1.00e+00   eps : -3.16e-09   step: 1.73e-04    0.28
         res : 7.30e-08   lamb: 1.00e+00   eps : -3.16e-09   step: 1.73e-04    0.28
         res : 4.31e-08   lamb: 1.00e+00   eps : -3.16e-09   step: 1.72e-04    0.28
         res : 2.58e-08   lamb: 1.00e+00   eps : -3.16e-09   step: 1.72e-04    0.28
         res : 1.50e-08   lamb: 1.00e+00   eps : -3.16e-09   step: 1.73e-04    0.28

     14  0      -591.08300359     2.51e-07    103.74
     14  1      -590.85886381     0.00e+00    103.74
     14  2      -590.82757702     0.00e+00    103.74
     14  3      -590.78625887     0.00e+00    103.74
     14  4      -590.76840129     0.00e+00    103.74

         res : 2.57e-05   lamb: 1.00e+00   eps : -1.57e-09   step: 8.70e-05    0.27
         res : 1.54e-05   lamb: 1.00e+00   eps : -1.91e-09   step: 1.20e-04    0.28
         res : 5.62e-06   lamb: 1.00e+00   eps : -2.01e-09   step: 1.35e-04    0.27
         res : 2.31e-06   lamb: 1.00e+00   eps : -2.02e-09   step: 1.37e-04    0.27
         res : 6.08e-07   lamb: 1.00e+00   eps : -2.03e-09   step: 1.37e-04    0.27
         res : 2.47e-07   lamb: 1.00e+00   eps : -2.03e-09   step: 1.37e-04    0.27
         res : 1.05e-07   lamb: 1.00e+00   eps : -2.03e-09   step: 1.37e-04    0.27
         res : 5.44e-08   lamb: 1.00e+00   eps : -2.03e-09   step: 1.37e-04    0.27
         res : 3.22e-08   lamb: 1.00e+00   eps : -2.03e-09   step: 1.37e-04    0.28
         res : 1.89e-08   lamb: 1.00e+00   eps : -2.03e-09   step: 1.37e-04    0.27
         res : 1.14e-08   lamb: 1.00e+00   eps : -2.03e-09   step: 1.37e-04    0.27

     15  0      -591.08300377     2.02e-07    101.69
     15  1      -590.85886478     0.00e+00    101.69
     15  2      -590.82757674     0.00e+00    101.69
     15  3      -590.78625875     0.00e+00    101.69
     15  4      -590.76840054     0.00e+00    101.69

         res : 2.08e-05   lamb: 1.00e+00   eps : -1.01e-09   step: 6.83e-05    0.27
         res : 1.24e-05   lamb: 1.00e+00   eps : -1.23e-09   step: 9.53e-05    0.27
         res : 4.56e-06   lamb: 1.00e+00   eps : -1.30e-09   step: 1.07e-04    0.27
         res : 1.85e-06   lamb: 1.00e+00   eps : -1.30e-09   step: 1.09e-04    0.27
         res : 4.83e-07   lamb: 1.00e+00   eps : -1.30e-09   step: 1.09e-04    0.27
         res : 1.95e-07   lamb: 1.00e+00   eps : -1.30e-09   step: 1.09e-04    0.27
         res : 7.97e-08   lamb: 1.00e+00   eps : -1.30e-09   step: 1.09e-04    0.27
         res : 4.09e-08   lamb: 1.00e+00   eps : -1.30e-09   step: 1.09e-04    0.28
         res : 2.42e-08   lamb: 1.00e+00   eps : -1.30e-09   step: 1.09e-04    0.27
         res : 1.39e-08   lamb: 1.00e+00   eps : -1.30e-09   step: 1.09e-04    0.27
         res : 8.60e-09   lamb: 1.00e+00   eps : -1.30e-09   step: 1.09e-04    0.27

     16  0      -591.08300392     1.63e-07     99.62
     16  1      -590.85886558     0.00e+00     99.62
     16  2      -590.82757652     0.00e+00     99.62
     16  3      -590.78625862     0.00e+00     99.62
     16  4      -590.76839996     0.00e+00     99.62

         res : 1.68e-05   lamb: 1.00e+00   eps : -6.49e-10   step: 5.40e-05    0.27
         res : 1.00e-05   lamb: 1.00e+00   eps : -7.94e-10   step: 7.58e-05    0.27
         res : 3.70e-06   lamb: 1.00e+00   eps : -8.38e-10   step: 8.55e-05    0.27
         res : 1.48e-06   lamb: 1.00e+00   eps : -8.43e-10   step: 8.67e-05    0.27
         res : 3.85e-07   lamb: 1.00e+00   eps : -8.44e-10   step: 8.69e-05    0.27
         res : 1.54e-07   lamb: 1.00e+00   eps : -8.44e-10   step: 8.68e-05    0.27
         res : 6.14e-08   lamb: 1.00e+00   eps : -8.44e-10   step: 8.68e-05    0.27
         res : 3.09e-08   lamb: 1.00e+00   eps : -8.44e-10   step: 8.68e-05    0.27
         res : 1.82e-08   lamb: 1.00e+00   eps : -8.44e-10   step: 8.68e-05    0.27
         res : 1.02e-08   lamb: 1.00e+00   eps : -8.44e-10   step: 8.68e-05    0.27
         res : 6.49e-09   lamb: 1.00e+00   eps : -8.44e-10   step: 8.68e-05    0.27

     17  0      -591.08300403     1.32e-07    102.01
     17  1      -590.85886623     0.00e+00    102.01
     17  2      -590.82757634     0.00e+00    102.01
     17  3      -590.78625850     0.00e+00    102.01
     17  4      -590.76839950     0.00e+00    102.01

         res : 1.36e-05   lamb: 1.00e+00   eps : -4.20e-10   step: 4.29e-05    0.27
         res : 8.10e-06   lamb: 1.00e+00   eps : -5.14e-10   step: 6.05e-05    0.27
         res : 2.99e-06   lamb: 1.00e+00   eps : -5.44e-10   step: 6.85e-05    0.27
         res : 1.18e-06   lamb: 1.00e+00   eps : -5.47e-10   step: 6.95e-05    0.27
         res : 3.07e-07   lamb: 1.00e+00   eps : -5.47e-10   step: 6.96e-05    0.28
         res : 1.23e-07   lamb: 1.00e+00   eps : -5.47e-10   step: 6.96e-05    0.27
         res : 4.77e-08   lamb: 1.00e+00   eps : -5.47e-10   step: 6.96e-05    0.27
         res : 2.36e-08   lamb: 1.00e+00   eps : -5.47e-10   step: 6.96e-05    0.27
         res : 1.38e-08   lamb: 1.00e+00   eps : -5.47e-10   step: 6.96e-05    0.27
         res : 7.57e-09   lamb: 1.00e+00   eps : -5.47e-10   step: 6.96e-05    0.27
         res : 4.89e-09   lamb: 1.00e+00   eps : -5.47e-10   step: 6.96e-05    0.27

     18  0      -591.08300413     1.06e-07    101.09
     18  1      -590.85886675     0.00e+00    101.09
     18  2      -590.82757620     0.00e+00    101.09
     18  3      -590.78625838     0.00e+00    101.09
     18  4      -590.76839914     0.00e+00    101.09

         res : 1.10e-05   lamb: 1.00e+00   eps : -2.73e-10   step: 3.43e-05    0.27
         res : 6.56e-06   lamb: 1.00e+00   eps : -3.34e-10   step: 4.85e-05    0.27
         res : 2.42e-06   lamb: 1.00e+00   eps : -3.53e-10   step: 5.50e-05    0.27
         res : 9.49e-07   lamb: 1.00e+00   eps : -3.55e-10   step: 5.58e-05    0.27
         res : 2.46e-07   lamb: 1.00e+00   eps : -3.55e-10   step: 5.59e-05    0.28
         res : 9.80e-08   lamb: 1.00e+00   eps : -3.55e-10   step: 5.59e-05    0.27
         res : 3.74e-08   lamb: 1.00e+00   eps : -3.55e-10   step: 5.59e-05    0.27
         res : 1.82e-08   lamb: 1.00e+00   eps : -3.55e-10   step: 5.59e-05    0.27
         res : 1.05e-08   lamb: 1.00e+00   eps : -3.55e-10   step: 5.59e-05    0.28
         res : 5.62e-09   lamb: 1.00e+00   eps : -3.55e-10   step: 5.59e-05    0.27
         res : 3.69e-09   lamb: 1.00e+00   eps : -3.55e-10   step: 5.59e-05    0.27

     19  0      -591.08300420     8.58e-08     97.90
     19  1      -590.85886718     0.00e+00     97.90
     19  2      -590.82757609     0.00e+00     97.90
     19  3      -590.78625828     0.00e+00     97.90
     19  4      -590.76839885     0.00e+00     97.90

         res : 8.89e-06   lamb: 1.00e+00   eps : -1.77e-10   step: 2.74e-05    0.28
         res : 5.30e-06   lamb: 1.00e+00   eps : -2.17e-10   step: 3.89e-05    0.28
         res : 1.96e-06   lamb: 1.00e+00   eps : -2.30e-10   step: 4.42e-05    0.28
         res : 7.62e-07   lamb: 1.00e+00   eps : -2.31e-10   step: 4.49e-05    0.28
         res : 1.97e-07   lamb: 1.00e+00   eps : -2.31e-10   step: 4.50e-05    0.28
         res : 7.84e-08   lamb: 1.00e+00   eps : -2.31e-10   step: 4.50e-05    0.28
         res : 2.95e-08   lamb: 1.00e+00   eps : -2.31e-10   step: 4.50e-05    0.28
         res : 1.41e-08   lamb: 1.00e+00   eps : -2.31e-10   step: 4.50e-05    0.28
         res : 8.01e-09   lamb: 1.00e+00   eps : -2.31e-10   step: 4.50e-05    0.28
         res : 4.19e-09   lamb: 1.00e+00   eps : -2.31e-10   step: 4.50e-05    0.28

     20  0      -591.08300426     6.93e-08    102.56
     20  1      -590.85886753     0.00e+00    102.56
     20  2      -590.82757600     0.00e+00    102.56
     20  3      -590.78625818     0.00e+00    102.56
     20  4      -590.76839862     0.00e+00    102.56

         res : 7.19e-06   lamb: 1.00e+00   eps : -1.15e-10   step: 2.20e-05    0.28
         res : 4.29e-06   lamb: 1.00e+00   eps : -1.42e-10   step: 3.13e-05    0.28
         res : 1.59e-06   lamb: 1.00e+00   eps : -1.50e-10   step: 3.56e-05    0.28
         res : 6.13e-07   lamb: 1.00e+00   eps : -1.51e-10   step: 3.62e-05    0.28
         res : 1.58e-07   lamb: 1.00e+00   eps : -1.51e-10   step: 3.62e-05    0.28
         res : 6.29e-08   lamb: 1.00e+00   eps : -1.51e-10   step: 3.62e-05    0.28
         res : 2.34e-08   lamb: 1.00e+00   eps : -1.51e-10   step: 3.62e-05    0.28
         res : 1.11e-08   lamb: 1.00e+00   eps : -1.51e-10   step: 3.62e-05    0.28
         res : 6.24e-09   lamb: 1.00e+00   eps : -1.51e-10   step: 3.62e-05    0.28
         res : 3.19e-09   lamb: 1.00e+00   eps : -1.51e-10   step: 3.62e-05    0.28

     21  0      -591.08300431     5.60e-08    100.37
     21  1      -590.85886782     0.00e+00    100.37
     21  2      -590.82757593     0.00e+00    100.37
     21  3      -590.78625811     0.00e+00    100.37
     21  4      -590.76839844     0.00e+00    100.37

         res : 5.81e-06   lamb: 1.00e+00   eps : -7.52e-11   step: 1.77e-05    0.28
         res : 3.48e-06   lamb: 1.00e+00   eps : -9.24e-11   step: 2.52e-05    0.28
         res : 1.28e-06   lamb: 1.00e+00   eps : -9.77e-11   step: 2.87e-05    0.28
         res : 4.94e-07   lamb: 1.00e+00   eps : -9.83e-11   step: 2.92e-05    0.28
         res : 1.27e-07   lamb: 1.00e+00   eps : -9.83e-11   step: 2.92e-05    0.28
         res : 5.05e-08   lamb: 1.00e+00   eps : -9.83e-11   step: 2.92e-05    0.28
         res : 1.86e-08   lamb: 1.00e+00   eps : -9.83e-11   step: 2.92e-05    0.28
         res : 8.68e-09   lamb: 1.00e+00   eps : -9.83e-11   step: 2.92e-05    0.28
         res : 4.83e-09   lamb: 1.00e+00   eps : -9.83e-11   step: 2.92e-05    0.28

     22  0      -591.08300435     4.52e-08    100.15
     22  1      -590.85886805     0.00e+00    100.15
     22  2      -590.82757587     0.00e+00    100.15
     22  3      -590.78625804     0.00e+00    100.15
     22  4      -590.76839829     0.00e+00    100.15

         res : 4.70e-06   lamb: 1.00e+00   eps : -4.90e-11   step: 1.43e-05    0.28
         res : 2.81e-06   lamb: 1.00e+00   eps : -6.03e-11   step: 2.03e-05    0.28
         res : 1.04e-06   lamb: 1.00e+00   eps : -6.38e-11   step: 2.32e-05    0.28
         res : 3.98e-07   lamb: 1.00e+00   eps : -6.41e-11   step: 2.35e-05    0.28
         res : 1.03e-07   lamb: 1.00e+00   eps : -6.42e-11   step: 2.36e-05    0.28
         res : 4.06e-08   lamb: 1.00e+00   eps : -6.42e-11   step: 2.36e-05    0.28
         res : 1.49e-08   lamb: 1.00e+00   eps : -6.42e-11   step: 2.36e-05    0.28
         res : 6.88e-09   lamb: 1.00e+00   eps : -6.42e-11   step: 2.36e-05    0.28
         res : 3.78e-09   lamb: 1.00e+00   eps : -6.42e-11   step: 2.36e-05    0.28

     23  0      -591.08300438     3.66e-08    102.22
     23  1      -590.85886824     0.00e+00    102.22
     23  2      -590.82757583     0.00e+00    102.22
     23  3      -590.78625798     0.00e+00    102.22
     23  4      -590.76839818     0.00e+00    102.22

         res : 3.80e-06   lamb: 1.00e+00   eps : -3.20e-11   step: 1.15e-05    0.28
         res : 2.28e-06   lamb: 1.00e+00   eps : -3.94e-11   step: 1.64e-05    0.28
         res : 8.39e-07   lamb: 1.00e+00   eps : -4.17e-11   step: 1.87e-05    0.28
         res : 3.21e-07   lamb: 1.00e+00   eps : -4.19e-11   step: 1.90e-05    0.28
         res : 8.26e-08   lamb: 1.00e+00   eps : -4.19e-11   step: 1.91e-05    0.28
         res : 3.27e-08   lamb: 1.00e+00   eps : -4.19e-11   step: 1.91e-05    0.28
         res : 1.19e-08   lamb: 1.00e+00   eps : -4.19e-11   step: 1.91e-05    0.28
         res : 5.47e-09   lamb: 1.00e+00   eps : -4.19e-11   step: 1.91e-05    0.28
         res : 2.98e-09   lamb: 1.00e+00   eps : -4.19e-11   step: 1.91e-05    0.28

     24  0      -591.08300441     2.95e-08     99.82
     24  1      -590.85886839     0.00e+00     99.82
     24  2      -590.82757579     0.00e+00     99.82
     24  3      -590.78625794     0.00e+00     99.82
     24  4      -590.76839808     0.00e+00     99.82

         res : 3.07e-06   lamb: 1.00e+00   eps : -2.09e-11   step: 9.27e-06    0.28
         res : 1.84e-06   lamb: 1.00e+00   eps : -2.57e-11   step: 1.33e-05    0.28
         res : 6.78e-07   lamb: 1.00e+00   eps : -2.72e-11   step: 1.51e-05    0.28
         res : 2.59e-07   lamb: 1.00e+00   eps : -2.74e-11   step: 1.54e-05    0.28
         res : 6.66e-08   lamb: 1.00e+00   eps : -2.74e-11   step: 1.54e-05    0.29
         res : 2.64e-08   lamb: 1.00e+00   eps : -2.74e-11   step: 1.54e-05    0.28
         res : 9.57e-09   lamb: 1.00e+00   eps : -2.74e-11   step: 1.54e-05    0.28
         res : 4.33e-09   lamb: 1.00e+00   eps : -2.74e-11   step: 1.54e-05    0.28

     25  0      -591.08300443     2.39e-08    101.69
     25  1      -590.85886851     0.00e+00    101.69
     25  2      -590.82757576     0.00e+00    101.69
     25  3      -590.78625790     0.00e+00    101.69
     25  4      -590.76839801     0.00e+00    101.69

         res : 2.49e-06   lamb: 1.00e+00   eps : -1.37e-11   step: 7.48e-06    0.28
         res : 1.49e-06   lamb: 1.00e+00   eps : -1.68e-11   step: 1.07e-05    0.28
         res : 5.48e-07   lamb: 1.00e+00   eps : -1.78e-11   step: 1.22e-05    0.28
         res : 2.09e-07   lamb: 1.00e+00   eps : -1.79e-11   step: 1.24e-05    0.28
         res : 5.37e-08   lamb: 1.00e+00   eps : -1.79e-11   step: 1.24e-05    0.28
         res : 2.12e-08   lamb: 1.00e+00   eps : -1.79e-11   step: 1.24e-05    0.28
         res : 7.71e-09   lamb: 1.00e+00   eps : -1.79e-11   step: 1.24e-05    0.28
         res : 3.50e-09   lamb: 1.00e+00   eps : -1.79e-11   step: 1.24e-05    0.28

     26  0      -591.08300444     1.93e-08    101.17
     26  1      -590.85886861     0.00e+00    101.17
     26  2      -590.82757573     0.00e+00    101.17
     26  3      -590.78625787     0.00e+00    101.17
     26  4      -590.76839795     0.00e+00    101.17

         res : 2.01e-06   lamb: 1.00e+00   eps : -8.93e-12   step: 6.05e-06    0.28
         res : 1.21e-06   lamb: 1.00e+00   eps : -1.10e-11   step: 8.67e-06    0.28
         res : 4.43e-07   lamb: 1.00e+00   eps : -1.16e-11   step: 9.88e-06    0.28
         res : 1.69e-07   lamb: 1.00e+00   eps : -1.17e-11   step: 1.00e-05    0.28
         res : 4.33e-08   lamb: 1.00e+00   eps : -1.17e-11   step: 1.01e-05    0.28
         res : 1.71e-08   lamb: 1.00e+00   eps : -1.17e-11   step: 1.01e-05    0.28
         res : 6.20e-09   lamb: 1.00e+00   eps : -1.17e-11   step: 1.01e-05    0.28
         res : 2.79e-09   lamb: 1.00e+00   eps : -1.17e-11   step: 1.01e-05    0.28

     27  0      -591.08300446     1.56e-08     98.82
     27  1      -590.85886869     0.00e+00     98.82
     27  2      -590.82757571     0.00e+00     98.82
     27  3      -590.78625784     0.00e+00     98.82
     27  4      -590.76839790     0.00e+00     98.82

         res : 1.62e-06   lamb: 1.00e+00   eps : -5.83e-12   step: 4.88e-06    0.28
         res : 9.76e-07   lamb: 1.00e+00   eps : -7.19e-12   step: 7.00e-06    0.28
         res : 3.59e-07   lamb: 1.00e+00   eps : -7.60e-12   step: 7.98e-06    0.28
         res : 1.36e-07   lamb: 1.00e+00   eps : -7.64e-12   step: 8.11e-06    0.28
         res : 3.50e-08   lamb: 1.00e+00   eps : -7.64e-12   step: 8.13e-06    0.28
         res : 1.38e-08   lamb: 1.00e+00   eps : -7.64e-12   step: 8.13e-06    0.28
         res : 5.01e-09   lamb: 1.00e+00   eps : -7.64e-12   step: 8.13e-06    0.28
         res : 2.26e-09   lamb: 1.00e+00   eps : -7.64e-12   step: 8.13e-06    0.28

     28  0      -591.08300447     1.26e-08     98.70
     28  1      -590.85886876     0.00e+00     98.70
     28  2      -590.82757570     0.00e+00     98.70
     28  3      -590.78625782     0.00e+00     98.70
     28  4      -590.76839786     0.00e+00     98.70

         res : 1.31e-06   lamb: 1.00e+00   eps : -3.82e-12   step: 3.95e-06    0.28
         res : 7.90e-07   lamb: 1.00e+00   eps : -4.70e-12   step: 5.66e-06    0.28
         res : 2.90e-07   lamb: 1.00e+00   eps : -4.97e-12   step: 6.46e-06    0.28
         res : 1.10e-07   lamb: 1.00e+00   eps : -5.00e-12   step: 6.56e-06    0.28
         res : 2.82e-08   lamb: 1.00e+00   eps : -5.00e-12   step: 6.58e-06    0.28
         res : 1.12e-08   lamb: 1.00e+00   eps : -5.00e-12   step: 6.58e-06    0.28
         res : 4.02e-09   lamb: 1.00e+00   eps : -5.00e-12   step: 6.58e-06    0.28

     29  0      -591.08300447     1.02e-08     99.78
     29  1      -590.85886881     0.00e+00     99.78
     29  2      -590.82757569     0.00e+00     99.78
     29  3      -590.78625780     0.00e+00     99.78
     29  4      -590.76839783     0.00e+00     99.78

         res : 1.06e-06   lamb: 1.00e+00   eps : -2.49e-12   step: 3.19e-06    0.28
         res : 6.40e-07   lamb: 1.00e+00   eps : -3.07e-12   step: 4.58e-06    0.28
         res : 2.34e-07   lamb: 1.00e+00   eps : -3.25e-12   step: 5.22e-06    0.28
         res : 8.89e-08   lamb: 1.00e+00   eps : -3.27e-12   step: 5.31e-06    0.29
         res : 2.28e-08   lamb: 1.00e+00   eps : -3.27e-12   step: 5.32e-06    0.28
         res : 9.03e-09   lamb: 1.00e+00   eps : -3.27e-12   step: 5.32e-06    0.28
         res : 3.25e-09   lamb: 1.00e+00   eps : -3.27e-12   step: 5.32e-06    0.28

     30  0      -591.08300448     8.24e-09     98.34
     30  1      -590.85886886     0.00e+00     98.34
     30  2      -590.82757568     0.00e+00     98.34
     30  3      -590.78625779     0.00e+00     98.34
     30  4      -590.76839780     0.00e+00     98.34

    * Second-order optimization converged. *   

    * Integral transformation done. Elapsed time: 0.66

     guess   0:   closed 111111......         open ............        
     guess   1:   closed 11111.......         open .....11.....        
     guess   2:   closed 11111.......         open .....1.1....        
     guess   3:   closed 1111.1......         open ....1.1.....        
     guess   4:   closed 111.11......         open ...1..1.....        

  === FCI iteration ===

      0  0      -590.93235502     4.41e-04      2.63
      0  1      -590.68400680     4.19e-04      0.00
      0  2      -590.63645979     4.24e-04      0.00
      0  3      -590.61311233     4.38e-04      0.00
      0  4      -590.59446972     4.39e-04      0.00

      1  0      -591.05852942     1.93e-04      2.64
      1  1      -590.80187524     2.00e-04      0.00
      1  2      -590.77767666     2.60e-04      0.00
      1  3      -590.75485496     2.05e-04      0.00
      1  4      -590.72196752     2.09e-04      0.00

      2  0      -591.07959315     8.22e-05      2.65
      2  1      -590.83357080     1.52e-04      0.00
      2  2      -590.81961056     1.12e-04      0.00
      2  3      -590.77750099     1.00e-04      0.00
      2  4      -590.74756391     1.16e-04      0.00

      3  0      -591.08249753     3.21e-05      2.66
      3  1      -590.85139968     9.83e-05      0.00
      3  2      -590.82613077     4.64e-05      0.00
      3  3      -590.78356003     4.86e-05      0.00
      3  4      -590.75706644     6.99e-05      0.00

      4  0      -591.08294213     1.17e-05      2.67
      4  1      -590.85705046     5.41e-05      0.00
      4  2      -590.82721803     2.19e-05      0.00
      4  3      -590.78508392     3.08e-05      0.00
      4  4      -590.76138111     6.00e-05      0.00

      5  0      -591.08299692     3.96e-06      2.67
      5  1      -590.85853683     2.30e-05      0.00
      5  2      -590.82747847     1.08e-05      0.00
      5  3      -590.78576188     2.02e-05      0.00
      5  4      -590.76461188     4.98e-05      0.00

      6  0      -591.08300341     1.42e-06      2.68
      6  1      -590.85879362     1.06e-05      0.00
      6  2      -590.82754818     5.75e-06      0.00
      6  3      -590.78604251     1.27e-05      0.00
      6  4      -590.76642023     3.47e-05      0.00

      7  0      -591.08300431     5.69e-07      2.69
      7  1      -590.85884989     5.15e-06      0.00
      7  2      -590.82756786     3.06e-06      0.00
      7  3      -590.78615287     8.06e-06      0.00
      7  4      -590.76732377     2.42e-05      0.00

      8  0      -591.08300445     2.46e-07      2.70
      8  1      -590.85886414     2.53e-06      0.00
      8  2      -590.82757336     1.62e-06      0.00
      8  3      -590.78620888     6.21e-06      0.00
      8  4      -590.76782788     1.90e-05      0.00

      9  0      -591.08300448     9.80e-08      2.70
      9  1      -590.85886776     1.21e-06      0.00
      9  2      -590.82757494     8.91e-07      0.00
      9  3      -590.78623955     4.30e-06      0.00
      9  4      -590.76813458     1.43e-05      0.00

     10  0      -591.08300448     3.63e-08      2.71
     10  1      -590.85886854     6.25e-07      0.00
     10  2      -590.82757546     5.11e-07      0.00
     10  3      -590.78625250     2.50e-06      0.00
     10  4      -590.76829582     9.79e-06      0.00

     11  0      -591.08300448     1.35e-08      2.72
     11  1      -590.85886877     3.31e-07      0.00
     11  2      -590.82757562     2.66e-07      0.00
     11  3      -590.78625622     1.33e-06      0.00
     11  4      -590.76836279     5.78e-06      0.00

     12  0      -591.08300448     5.17e-09      2.86
     12  1      -590.85886883     1.84e-07      0.00
     12  2      -590.82757566     1.35e-07      0.00
     12  3      -590.78625727     7.09e-07      0.00
     12  4      -590.76838460     3.30e-06      0.00

     13  0      -591.08300448     2.01e-09      2.87
     13  1      -590.85886885     9.48e-08      0.00
     13  2      -590.82757567     7.34e-08      0.00
     13  3      -590.78625760     4.20e-07      0.00
     13  4      -590.76839215     2.04e-06      0.00

     14  0      -591.08300448     7.41e-10      2.87
     14  1      -590.85886885     4.75e-08      0.00
     14  2      -590.82757567     4.14e-08      0.00
     14  3      -590.78625772     2.57e-07      0.00
     14  4      -590.76839531     1.40e-06      0.00

     15  0      -591.08300448     2.86e-10      2.99
     15  1      -590.85886886     2.19e-08      0.00
     15  2      -590.82757568     2.12e-08      0.00
     15  3      -590.78625776     1.56e-07      0.00
     15  4      -590.76839679     9.55e-07      0.00

     16  0      -591.08300448     1.08e-10      3.00
     16  1      -590.85886886     9.47e-09      0.00
     16  2      -590.82757568     1.07e-08      0.00
     16  3      -590.78625778     9.16e-08      0.00
     16  4      -590.76839744     6.12e-07      0.00

     17  0 *    -591.08300448     3.61e-11      3.11
     17  1      -590.85886886     4.04e-09      0.00
     17  2      -590.82757568     5.45e-09      0.00
     17  3      -590.78625778     4.99e-08      0.00
     17  4      -590.76839768     3.64e-07      0.00

     18  0 *    -591.08300448     3.52e-11      3.27
     18  1      -590.85886886     1.88e-09      0.00
     18  2      -590.82757568     2.75e-09      0.00
     18  3      -590.78625779     2.65e-08      0.00
     18  4      -590.76839777     2.05e-07      0.00

     19  0 *    -591.08300448     3.52e-11      4.48
     19  1      -590.85886886     8.85e-10      0.00
     19  2      -590.82757568     1.34e-09      0.00
     19  3      -590.78625779     1.40e-08      0.00
     19  4      -590.76839779     1.13e-07      0.00
    ** throwing out 4 trial vectors **

     20  0 *    -591.08300448     3.51e-11      5.03
     20  1      -590.85886886     3.98e-10      0.00
     20  2      -590.82757568     6.56e-10      0.00
     20  3      -590.78625779     7.68e-09      0.00
     20  4      -590.76839780     6.53e-08      0.00
    ** throwing out 4 trial vectors **

     21  0 *    -591.08300448     3.47e-11      5.02
     21  1      -590.85886886     1.81e-10      0.00
     21  2      -590.82757568     3.32e-10      0.00
     21  3      -590.78625779     4.15e-09      0.00
     21  4      -590.76839780     3.93e-08      0.00
    ** throwing out 4 trial vectors **

     22  0 *    -591.08300448     3.46e-11      4.25
     22  1 *    -590.85886886     8.15e-11      0.00
     22  2      -590.82757568     1.61e-10      0.00
     22  3      -590.78625779     2.15e-09      0.00
     22  4      -590.76839780     2.16e-08      0.00
    ** throwing out 3 trial vectors **

     23  0 *    -591.08300448     3.46e-11      3.11
     23  1 *    -590.85886886     6.91e-11      0.00
     23  2 *    -590.82757568     7.99e-11      0.00
     23  3      -590.78625779     1.11e-09      0.00
     23  4      -590.76839780     1.17e-08      0.00

     24  0 *    -591.08300448     3.45e-11      2.73
     24  1 *    -590.85886886     6.67e-11      0.00
     24  2 *    -590.82757568     5.20e-11      0.00
     24  3      -590.78625779     5.62e-10      0.00
     24  4      -590.76839780     6.47e-09      0.00
    ** throwing out 2 trial vectors **

     25  0 *    -591.08300448     3.44e-11      2.74
     25  1 *    -590.85886886     6.62e-11      0.00
     25  2 *    -590.82757568     4.19e-11      0.00
     25  3      -590.78625779     2.78e-10      0.00
     25  4      -590.76839780     3.73e-09      0.00
    ** throwing out 2 trial vectors **

     26  0 *    -591.08300448     3.44e-11      2.73
     26  1 *    -590.85886886     6.62e-11      0.00
     26  2 *    -590.82757568     3.89e-11      0.00
     26  3      -590.78625779     1.37e-10      0.00
     26  4      -590.76839780     2.18e-09      0.00
    ** throwing out 2 trial vectors **

     27  0 *    -591.08300448     3.42e-11      1.98
     27  1 *    -590.85886886     6.65e-11      0.00
     27  2 *    -590.82757568     3.84e-11      0.00
     27  3 *    -590.78625779     6.72e-11      0.00
     27  4      -590.76839780     1.21e-09      0.00
    ** throwing out 1 trial vectors **

     28  0 *    -591.08300448     3.42e-11      1.59
     28  1 *    -590.85886886     6.65e-11      0.00
     28  2 *    -590.82757568     3.83e-11      0.00
     28  3 *    -590.78625779     5.03e-11      0.00
     28  4      -590.76839780     6.52e-10      0.00
    ** throwing out 1 trial vectors **

     29  0 *    -591.08300448     3.42e-11      1.59
     29  1 *    -590.85886886     6.64e-11      0.00
     29  2 *    -590.82757568     3.83e-11      0.00
     29  3 *    -590.78625779     4.52e-11      0.00
     29  4      -590.76839780     3.39e-10      0.00
    ** throwing out 1 trial vectors **

     30  0 *    -591.08300448     3.42e-11      1.59
     30  1 *    -590.85886886     6.64e-11      0.00
     30  2 *    -590.82757568     3.83e-11      0.00
     30  3 *    -590.78625779     4.46e-11      0.00
     30  4      -590.76839780     1.75e-10      0.00
    ** throwing out 1 trial vectors **

     31  0 *    -591.08300448     3.42e-11      0.83
     31  1 *    -590.85886886     6.64e-11      0.00
     31  2 *    -590.82757568     3.82e-11      0.00
     31  3 *    -590.78625779     4.46e-11      0.00
     31  4 *    -590.76839780     9.71e-11      0.00

     * ci vector, state   0, <S^2> = -0.0000
       222222......    -0.9182261259
       22.222...2..     0.1200059431
       222.22..2...     0.1076313439
       2.2222....2.     0.0764594693
       22222.2.....     0.0642716961
       2ba222...ba.    -0.0605138476
       2ab222...ab.    -0.0605138476
       2222.22.....     0.0571214217

     * ci vector, state   1, <S^2> = 0.0000
       222b22a.....    -0.3643517322
       222a22b.....    -0.3643517322
       22222b..a...    -0.3249612846
       22222a..b...    -0.3249612846
       2222b2..a...    -0.2200530992
       2222a2..b...    -0.2200530992
       2222a2b.....    -0.1674685598
       2222b2a.....    -0.1674685598
       22222ba.....     0.1432870443
       22222ab.....     0.1432870443
       222b22.a....     0.1298563255
       222a22.b....     0.1298563255
       22222a.b....    -0.0990669015
       22222b.a....    -0.0990669015
       222.222.....     0.0936115871
       222.22a.b...     0.0901835779
       222.22b.a...     0.0901835779
       222ba2..2...    -0.0882182441
       222ab2..2...    -0.0882182441
       22222.2.....    -0.0867044442
       222a2bb.a...    -0.0838367322
       222b2aa.b...    -0.0838367322
       222a2ba.b...    -0.0835022232
       222b2ab.a...    -0.0835022232
       22222...2...     0.0819119793
       222.22..2...    -0.0726925359
       2222.2b.a...    -0.0720877446
       2222.2a.b...    -0.0720877446
       222ba22.....     0.0696861004
       222ab22.....     0.0696861004
       2222baa.b...    -0.0634262016
       2222abb.a...    -0.0634262016
       222b2aab....    -0.0607194123
       222a2bba....    -0.0607194123
       2222aba.b...    -0.0571210163
       2222bab.a...    -0.0571210163
       222.22.ab...    -0.0556789327
       222.22.ba...    -0.0556789327

     * ci vector, state   2, <S^2> = 0.0000
       22222ba.....    -0.5496968811
       22222ab.....    -0.5496968811
       22222a.b....    -0.2624641832
       22222b.a....    -0.2624641832
       2222b2.a....     0.1851043875
       2222a2.b....     0.1851043875
       222a22b.....    -0.0947902674
       222b22a.....    -0.0947902674
       2222a2b.....     0.0888348403
       2222b2a.....     0.0888348403
       22.22ba..2..     0.0722649292
       22.22ab..2..     0.0722649292
       222.2ba.2...     0.0613565491
       222.2ab.2...     0.0613565491
       2222a2..b...    -0.0569536584
       2222b2..a...    -0.0569536584
       2222ba2.....    -0.0546797745
       2222ab2.....    -0.0546797745

     * ci vector, state   3, <S^2> = 0.0000
       22222b.a....     0.5020051688
       22222a.b....     0.5020051688
       22222ab.....    -0.2955813965
       22222ba.....    -0.2955813962
       2222a2b.....    -0.1575655459
       2222b2a.....    -0.1575655458
       2222b2.a....    -0.1393235213
       2222a2.b....    -0.1393235212
       22222a..b...    -0.1074428623
       22222b..a...    -0.1074428623
       22222.2.....     0.0972485636
       222b22.a....     0.0717294434
       222a22.b....     0.0717294434
       222b22a.....    -0.0664358392
       222a22b.....    -0.0664358392
       22.22b.a.2..    -0.0649566675
       22.22a.b.2..    -0.0649566675
       222a22..b...     0.0608369147
       222b22..a...     0.0608369146
       2222a2..b...     0.0602934450
       2222b2..a...     0.0602934450
       2222.22.....    -0.0593308585
       222.2a.b2...    -0.0586110288
       222.2b.a2...    -0.0586110288
       222222......    -0.0522514068

     * ci vector, state   4, <S^2> = 0.0000
       2222b2a.....     0.5048430771
       2222a2b.....     0.5048430764
       22222.2.....     0.2974083861
       22222b..a...    -0.1359369366
       22222a..b...    -0.1359369366
       22222.ab....     0.1323759660
       22222.ba....     0.1323759660
       222b22a.....    -0.1249545785
       222a22b.....    -0.1249545784
       22222a.b....     0.1012192281
       22222b.a....     0.1012192277
       2222.22.....    -0.0964097599
       2222aabb....     0.0892260835
       2222bbaa....     0.0892260835
       222b22..a...    -0.0859768624
       222a22..b...    -0.0859768621
       22222..2....    -0.0842990501
       2222.2.2....     0.0759752767
       22222ba.....     0.0748933232
       22222ab.....     0.0748933224
       222b22.a....    -0.0674433642
       222a22.b....    -0.0674433641
       22.2b2a..2..    -0.0662401229
       22.2a2b..2..    -0.0662401228
       222.222.....    -0.0562588820
       2222abab....     0.0554533778
       2222baba....     0.0554533778
       222.b2a.2...    -0.0511863807
       222.a2b.2...    -0.0511863807
       2222.2ba....    -0.0510485754
       2222.2ab....    -0.0510485754

    * METHOD: CASSCF                            3223.09

  === SMITH program ===

    * freezing 15 orbitals
    * SS-SR internal contraction is used

    * Approximate memory requirement for SMITH calulation per MPI process:
      o Storage requirement for T-amplitude, lambda, and residual is 5.15 GB
      o Storage requirement for MO integrals is 0.68 GB
       - MO integral evaluation                    3.96

  ++ State-averaged Fock matrix over basis states ++

                         0                   1                   2                   3                   4
     0       -4.4941129013        0.0045094288        0.0089300193       -0.0225709397       -0.0041849042
     1        0.0045094288       -4.0437838213        0.0346858149        0.0195426724        0.0037701230
     2        0.0089300193        0.0346858149       -4.1969383669       -0.0219684591        0.0167522651
     3       -0.0225709397        0.0195426724       -0.0219684591       -4.1335451333        0.0406531702
     4       -0.0041849042        0.0037701230        0.0167522651        0.0406531702       -4.0421922646


  ++ Extended multi-state CASPT2 (XMS-CASPT2) rotation matrix ++

                         0                   1                   2                   3                   4
     0       -0.9977867249        0.0018755501        0.0609918141       -0.0218794584        0.0148128930
     1        0.0107505559        0.2153457526        0.0128912586       -0.8074931905       -0.5489072737
     2        0.0243697638       -0.8913504900        0.4090463006       -0.1389883665       -0.1351435406
     3       -0.0607422241       -0.3632051391       -0.8590657255        0.1168614095       -0.3357706052
     4       -0.0047512045        0.1649212543        0.3013320713        0.5608044950       -0.7533098347


  ++ Reference energies in XMS basis ++

                         0                   1                   2                   3                   4
     0     -591.0817248974        0.0012707432        0.0176115562       -0.0057555897        0.0050144305
     1        0.0012707432     -590.8219676057        0.0157167032        0.0091716134        0.0013787054
     2        0.0176115562        0.0157167032     -590.7926653096        0.0065190134       -0.0015243970
     3       -0.0057555897        0.0091716134        0.0065190134     -590.8289267203       -0.0404090839
     4        0.0050144305        0.0013787054       -0.0015243970       -0.0404090839     -590.7988200707

    * Calculating and saving rdm4f

    * Third and Fock-weighted fourth order RDM ( 1, 1) evaluation
      will be done with 14 passes
       - RDM evaluation (multipassing)           162.18
    * Third and Fock-weighted fourth order RDM ( 2, 1) evaluation
      will be done with 14 passes
       - RDM evaluation (multipassing)           246.73
    * Third and Fock-weighted fourth order RDM ( 3, 1) evaluation
      will be done with 14 passes
       - RDM evaluation (multipassing)           248.80
    * Third and Fock-weighted fourth order RDM ( 4, 1) evaluation
      will be done with 14 passes
       - RDM evaluation (multipassing)           246.75
    * Third and Fock-weighted fourth order RDM ( 5, 1) evaluation
      will be done with 14 passes
       - RDM evaluation (multipassing)           246.71
    * Third and Fock-weighted fourth order RDM ( 1, 2) evaluation
      will be done with 14 passes
       - RDM evaluation (multipassing)           249.17
    * Third and Fock-weighted fourth order RDM ( 2, 2) evaluation
      will be done with 14 passes
       - RDM evaluation (multipassing)           161.90
    * Third and Fock-weighted fourth order RDM ( 3, 2) evaluation
      will be done with 14 passes
       - RDM evaluation (multipassing)           246.91
    * Third and Fock-weighted fourth order RDM ( 4, 2) evaluation
      will be done with 14 passes
       - RDM evaluation (multipassing)           246.78
    * Third and Fock-weighted fourth order RDM ( 5, 2) evaluation
      will be done with 14 passes
       - RDM evaluation (multipassing)           246.89
    * Third and Fock-weighted fourth order RDM ( 1, 3) evaluation
      will be done with 14 passes
       - RDM evaluation (multipassing)           247.06
    * Third and Fock-weighted fourth order RDM ( 2, 3) evaluation
      will be done with 14 passes
       - RDM evaluation (multipassing)           247.49
    * Third and Fock-weighted fourth order RDM ( 3, 3) evaluation
      will be done with 14 passes
       - RDM evaluation (multipassing)           162.68
    * Third and Fock-weighted fourth order RDM ( 4, 3) evaluation
      will be done with 14 passes
       - RDM evaluation (multipassing)           247.26
    * Third and Fock-weighted fourth order RDM ( 5, 3) evaluation
      will be done with 14 passes
       - RDM evaluation (multipassing)           247.22
    * Third and Fock-weighted fourth order RDM ( 1, 4) evaluation
      will be done with 14 passes
       - RDM evaluation (multipassing)           248.90
    * Third and Fock-weighted fourth order RDM ( 2, 4) evaluation
      will be done with 14 passes
       - RDM evaluation (multipassing)           247.27
    * Third and Fock-weighted fourth order RDM ( 3, 4) evaluation
      will be done with 14 passes
       - RDM evaluation (multipassing)           247.26
    * Third and Fock-weighted fourth order RDM ( 4, 4) evaluation
      will be done with 14 passes
       - RDM evaluation (multipassing)           162.44
    * Third and Fock-weighted fourth order RDM ( 5, 4) evaluation
      will be done with 14 passes
       - RDM evaluation (multipassing)           247.16
    * Third and Fock-weighted fourth order RDM ( 1, 5) evaluation
      will be done with 14 passes
       - RDM evaluation (multipassing)           247.65
    * Third and Fock-weighted fourth order RDM ( 2, 5) evaluation
      will be done with 14 passes
       - RDM evaluation (multipassing)           247.27
    * Third and Fock-weighted fourth order RDM ( 3, 5) evaluation
      will be done with 14 passes
       - RDM evaluation (multipassing)           247.22
    * Third and Fock-weighted fourth order RDM ( 4, 5) evaluation
      will be done with 14 passes
       - RDM evaluation (multipassing)           247.20
    * Third and Fock-weighted fourth order RDM ( 5, 5) evaluation
      will be done with 14 passes
       - RDM evaluation (multipassing)           162.43
    - linear dependency detected:    1 /  288    min eigenvalue:    -8.1386e-15    max eigenvalue:    -8.1386e-15
    - linear dependency detected:    1 /  288    min eigenvalue:     5.0481e-15    max eigenvalue:     5.0481e-15
    - linear dependency detected:    1 /  288    min eigenvalue:    -1.9555e-15    max eigenvalue:    -1.9555e-15
    - linear dependency detected:    1 /  288    min eigenvalue:    -1.4454e-15    max eigenvalue:    -1.4454e-15
    - linear dependency detected:    1 /  288    min eigenvalue:     4.6680e-15    max eigenvalue:     4.6680e-15
    - linear dependency detected:   12 / 1728    min eigenvalue:    -2.8863e-14    max eigenvalue:     2.8456e-14
    - linear dependency detected:   12 / 1728    min eigenvalue:    -2.7938e-14    max eigenvalue:     4.5771e-14
    - linear dependency detected:   12 / 1728    min eigenvalue:    -3.1949e-14    max eigenvalue:     3.5677e-14
    - linear dependency detected:   12 / 1728    min eigenvalue:    -1.6064e-14    max eigenvalue:     2.5337e-14
    - linear dependency detected:   12 / 1728    min eigenvalue:    -7.6055e-15    max eigenvalue:     4.7044e-14
    - linear dependency detected:   12 / 1728    min eigenvalue:    -4.0236e-15    max eigenvalue:     2.1902e-15
    - linear dependency detected:   12 / 1728    min eigenvalue:    -5.3451e-15    max eigenvalue:     5.9098e-15
    - linear dependency detected:   12 / 1728    min eigenvalue:    -5.7085e-15    max eigenvalue:     3.5334e-15
    - linear dependency detected:   12 / 1728    min eigenvalue:    -3.8573e-15    max eigenvalue:     4.7442e-15
    - linear dependency detected:   12 / 1728    min eigenvalue:    -5.3516e-15    max eigenvalue:     3.1987e-15
       - RDM + denominator evaluation           5926.65

    * Zeroth order energy : state  0       -4.4957735705
    * Zeroth order energy : state  1       -4.2173882950
    * Zeroth order energy : state  2       -4.1360353667
    * Zeroth order energy : state  3       -4.0431379924
    * Zeroth order energy : state  4       -4.0182372627

    * CASPT2 iteration is performed using redundant basis

      ---- iteration ----

        0    -1.57511947     0.00195652     17.51
        1    -1.57730109     0.00018734     17.78
        2    -1.57732519     0.00001872     17.97
        3    -1.57732551     0.00000277     18.38
        4    -1.57732551     0.00000032     18.61

        0    -1.63016007     0.00192213     17.68
        1    -1.63251911     0.00018503     17.82
        2    -1.63254599     0.00001860     18.08
        3    -1.63254634     0.00000281     18.34
        4    -1.63254635     0.00000034     18.63

        0    -1.63898180     0.00193437     17.76
        1    -1.64155853     0.00019135     17.86
        2    -1.64159238     0.00002141     18.13
        3    -1.64159297     0.00000348     18.38
        4    -1.64159298     0.00000052     18.67

        0    -1.60464477     0.00187318     17.69
        1    -1.60694458     0.00018231     17.80
        2    -1.60697222     0.00001813     18.18
        3    -1.60697259     0.00000273     18.42
        4    -1.60697260     0.00000032     18.71

        0    -1.61862433     0.00185589     17.89
        1    -1.62099015     0.00018062     17.94
        2    -1.62101970     0.00001841     18.25
        3    -1.62102013     0.00000284     18.51
        4    -1.62102014     0.00000036     18.79

      -------------------

       - CASPT2 energy evaluation                459.87

    * CASPT2 energy : state  0     -592.8910673096
        w/o shift correction       -592.6590504087
        reference weight              0.6830443387

    * CASPT2 energy : state  1     -592.7044461835
        w/o shift correction       -592.4545139544
        reference weight              0.6667269129

    * CASPT2 energy : state  2     -592.6880229226
        w/o shift correction       -592.4342582921
        reference weight              0.6633370415

    * CASPT2 energy : state  3     -592.6816045094
        w/o shift correction       -592.4358993167
        reference weight              0.6705062603

    * CASPT2 energy : state  4     -592.6716394047
        w/o shift correction       -592.4198402059
        reference weight              0.6650712063


    * MS-CASPT2 Heff
           -592.8910673096        0.0018563670        0.0123029887       -0.0026752902        0.0001186478
              0.0018563670     -592.7044461835        0.0163103014        0.0082627788       -0.0016267310
              0.0123029887        0.0163103014     -592.6880229226        0.0071033290       -0.0027343205
             -0.0026752902        0.0082627788        0.0071033290     -592.6816045094       -0.0235073947
              0.0001186478       -0.0016267310       -0.0027343205       -0.0235073947     -592.6716394047


    * MS-CASPT2 rotation matrix
             -0.9980518344        0.0211742101       -0.0302846421       -0.0497984536        0.0068660889
              0.0052930057       -0.8578510146        0.0497188412       -0.4748871165        0.1899312621
              0.0603337892        0.4708911474       -0.3147488734       -0.7831842253        0.2493531173
             -0.0149759640        0.1810245493        0.7574574465        0.0029366844        0.6271008098
             -0.0002726665        0.0955768251        0.5690362385       -0.3982664758       -0.7130543947


    * XMS-CASPT2 rotation matrix
              0.9998562927        0.0034392673        0.0029700735       -0.0049339971       -0.0155691922
              0.0034306503       -0.3770754637       -0.9176662050        0.1033434978       -0.0707897095
             -0.0022425635        0.9197013175       -0.3559811506        0.1551336540       -0.0579260500
              0.0052121920       -0.1051738211        0.1516232898        0.9823823955        0.0290948016
              0.0156021977        0.0298365551       -0.0903754018       -0.0124159423        0.9952610123

    * MS-CASPT2 energy : state  0     -592.8918610002
    * MS-CASPT2 energy : state  1     -592.7150074249
    * MS-CASPT2 energy : state  2     -592.7015666714
    * MS-CASPT2 energy : state  3     -592.6787679183
    * MS-CASPT2 energy : state  4     -592.6495773149


    * METHOD: SMITH                             6472.94


    * METHOD: SAVE_REF                             0.07


  
  ===============================================================
