# Supplementary material for: Simulating the Energy Capture Process in Push–Pull Norbornadiene-Quadricyclane Photoswitches
Source: J Phys Chem Lett. 2025 Apr 23;16(17):4315–25. doi: 10.1021/acs.jpclett.5c00634 (PMC12051204; doi:10.1021/acs.jpclett.5c00634)
Supplement: Supplementary file 4 — jz5c00634_si_004.zip [file jz5c00634_si_004.zip › PES_scans/XMS-CASPT2/Compound_I/1_PES_scan/input_15]

{ "bagel" : [
{
  "title"    : "molecule",
  "basis"    : "/home/mkochman/bagel_basis_sets/cc-pvdz.json" ,
  "df_basis" : "/home/mkochman/bagel_basis_sets/cc-pvtz-jkfit.json" ,
  "angstrom" : "true" ,
  "charge" : 0 ,
"geometry" : [
{ "atom" : "c", "xyz" : [ -0.07899333, 0.88834526, 0.98705191 ]},
{ "atom" : "c", "xyz" : [ -0.10614564, 2.29008275, 0.39189865 ]},
{ "atom" : "c", "xyz" : [ -1.18970338, 0.85645662, 1.99732858 ]},
{ "atom" : "c", "xyz" : [ -1.77505853, 0.61246554, 0.62386528 ]},
{ "atom" : "c", "xyz" : [ -1.78583461, 1.95921474, 0.00226316 ]},
{ "atom" : "c", "xyz" : [ -1.33258867, 2.93644429, 1.02554791 ]},
{ "atom" : "c", "xyz" : [ -1.51797101, 2.30365314, 2.39512951 ]},
{ "atom" : "c", "xyz" : [ 0.81071626, 2.93797762, -0.45744775 ]},
{ "atom" : "n", "xyz" : [ 1.55629441, 3.48613729, -1.14893961 ]},
{ "atom" : "c", "xyz" : [ 0.97554415, -0.11859262, 0.85321842 ]},
{ "atom" : "c", "xyz" : [ 2.27645707, 0.25084401, 0.48705848 ]},
{ "atom" : "c", "xyz" : [ 0.71639909, -1.47692876, 1.11557235 ]},
{ "atom" : "c", "xyz" : [ 1.72536875, -2.42665722, 1.02171596 ]},
{ "atom" : "c", "xyz" : [ 3.01459012, -2.04406902, 0.65896788 ]},
{ "atom" : "c", "xyz" : [ 3.28667434, -0.70380952, 0.39108521 ]},
{ "atom" : "h", "xyz" : [ -1.20792181, 0.06089670, 2.73342922 ]},
{ "atom" : "h", "xyz" : [ -2.08305202, -0.32948359, 0.19331983 ]},
{ "atom" : "h", "xyz" : [ -2.17670051, 2.22533049, -0.97115805 ]},
{ "atom" : "h", "xyz" : [ -1.48556636, 3.99739568, 0.86180500 ]},
{ "atom" : "h", "xyz" : [ -2.54271273, 2.39886421, 2.76618160 ]},
{ "atom" : "h", "xyz" : [ -0.82318719, 2.70888495, 3.13568433 ]},
{ "atom" : "h", "xyz" : [ 2.50700701, 1.28638706, 0.27400050 ]},
{ "atom" : "h", "xyz" : [ -0.28217163, -1.79421804, 1.39049787 ]},
{ "atom" : "h", "xyz" : [ 1.50396320, -3.46832250, 1.22908466 ]},
{ "atom" : "h", "xyz" : [ 3.80198738, -2.78632215, 0.58278129 ]},
{ "atom" : "h", "xyz" : [ 4.28661745, -0.39632811, 0.10504391 ]}
]
},

 {
  "title"         : "load_ref" ,
  "file"          : "/home/mkochman/systems/new_XMS_CASPT2_calculations/compound_1/4_xms_caspt2_scan/wfu" ,
  "continue_geom" : false
 },

 {
  "title"   : "casscf",
  "maxiter" : 2000 ,
  "charge"  : 0 ,
  "nspin"   : 0 ,
  "nclosed" : 45 ,
  "nact"    : 12 ,
  "nstate"  : 5
 },

 {
   "title"  : "smith" ,
   "method" : "caspt2" ,
   "ms"     : true ,
   "xms"    : true ,
   "sssr"   : true ,
   "shift"  : 0.5 ,
   "frozen" : true
 },

 {
  "title" : "save_ref",
  "file"  : "/home/mkochman/systems/new_XMS_CASPT2_calculations/compound_1/4_xms_caspt2_scan/wfu"
 }

]}
