# Supplementary material for: Simulating the Energy Capture Process in Push–Pull Norbornadiene-Quadricyclane Photoswitches
Source: J Phys Chem Lett. 2025 Apr 23;16(17):4315–25. doi: 10.1021/acs.jpclett.5c00634 (PMC12051204; doi:10.1021/acs.jpclett.5c00634)
Supplement: Supplementary file 4 — jz5c00634_si_004.zip [file jz5c00634_si_004.zip › PES_scans/XMS-CASPT2/Compound_I/1_PES_scan/logfile_09]

    dorgali10                       

  * using 15 threads per process

  ===============================================================
    BAGEL - Freshly leavened quantum chemistry                   
  ===============================================================

  *** Geometry ***

  { "atom" : "C", "xyz" : [      0.034608,      1.824575,      2.110210 ] },
  { "atom" : "C", "xyz" : [      0.110255,      4.474163,      1.255868 ] },
  { "atom" : "C", "xyz" : [     -2.371531,      1.462769,      3.532065 ] },
  { "atom" : "C", "xyz" : [     -3.565360,      1.218758,      0.929676 ] },
  { "atom" : "C", "xyz" : [     -3.392887,      3.703603,     -0.059647 ] },
  { "atom" : "C", "xyz" : [     -2.518305,      5.459830,      1.930632 ] },
  { "atom" : "C", "xyz" : [     -3.154753,      4.124175,      4.413518 ] },
  { "atom" : "C", "xyz" : [      1.876002,      5.789075,     -0.183098 ] },
  { "atom" : "N", "xyz" : [      3.316290,      6.940714,     -1.368805 ] },
  { "atom" : "C", "xyz" : [      1.917687,     -0.121562,      1.731254 ] },
  { "atom" : "C", "xyz" : [      4.156642,      0.373620,      0.375140 ] },
  { "atom" : "C", "xyz" : [      1.593774,     -2.565665,      2.756952 ] },
  { "atom" : "C", "xyz" : [      3.413319,     -4.415988,      2.434475 ] },
  { "atom" : "C", "xyz" : [      5.621376,     -3.885363,      1.090211 ] },
  { "atom" : "C", "xyz" : [      5.981423,     -1.488065,      0.071001 ] },
  { "atom" : "H", "xyz" : [     -2.535490,     -0.102860,      4.843000 ] },
  { "atom" : "H", "xyz" : [     -3.713849,     -0.504051,     -0.149754 ] },
  { "atom" : "H", "xyz" : [     -3.736640,      4.269679,     -1.994608 ] },
  { "atom" : "H", "xyz" : [     -2.840087,      7.472680,      1.710007 ] },
  { "atom" : "H", "xyz" : [     -5.161088,      4.212021,      4.895082 ] },
  { "atom" : "H", "xyz" : [     -2.013278,      4.818227,      5.986979 ] },
  { "atom" : "H", "xyz" : [      4.477088,      2.218666,     -0.435881 ] },
  { "atom" : "H", "xyz" : [     -0.099362,     -3.022475,      3.808106 ] },
  { "atom" : "H", "xyz" : [      3.121409,     -6.278840,      3.237437 ] },
  { "atom" : "H", "xyz" : [      7.048484,     -5.336050,      0.845173 ] },
  { "atom" : "H", "xyz" : [      7.691953,     -1.058640,     -0.972173 ] },

  Number of auxiliary basis functions:     1515

  Since a DF basis is specified, we compute 2- and 3-index integrals:
    o Being stored without compression. Storage requirement is 0.851 GB
       - 3-index ints prep                         0.03
       - 3-index ints                              0.27
       - 2-index ints                              0.01
       - computing inverse                         2.44
        elapsed time:        2.77 sec.


  Number of basis functions:      265
  Number of electrons      :      102


    * METHOD: MOLECULE                             2.79

       - 3-index ints prep                         0.03
       - 3-index ints                              0.32
       - 2-index ints                              0.01
       - computing inverse                         2.44

  Using the coefficient projected to the input geometry 


    * METHOD: LOAD_REF                             2.96

  ---------------------------
      CASSCF calculation     
  ---------------------------

    * nstate   :      5
    * nclosed  :     45
    * nact     :     12
    * nvirt    :    208
  === CASSCF iteration (/home/mkochman/bagel_basis_sets/cc-pvdz.json) ===

    * Using the second-order algorithm

      0  0      -590.99969860     1.17e-02    108.04
      0  1      -590.93111230     0.00e+00    108.04
      0  2      -590.85993010     0.00e+00    108.04
      0  3      -590.84256484     0.00e+00    108.04
      0  4      -590.82441492     0.00e+00    108.04

         res : 8.44e-02   lamb: 1.00e+00   eps : -1.14e-01   step: 1.40e-01    0.29
         res : 2.64e-02   lamb: 1.00e+00   eps : -1.16e-01   step: 1.45e-01    0.29
         res : 7.22e-03   lamb: 1.00e+00   eps : -1.16e-01   step: 1.46e-01    0.29
         res : 2.41e-03   lamb: 1.00e+00   eps : -1.16e-01   step: 1.47e-01    0.29
         res : 6.17e-04   lamb: 1.00e+00   eps : -1.16e-01   step: 1.47e-01    0.29
         res : 1.88e-04   lamb: 1.00e+00   eps : -1.16e-01   step: 1.47e-01    0.29
         res : 5.59e-05   lamb: 1.00e+00   eps : -1.16e-01   step: 1.47e-01    0.29
         res : 1.80e-05   lamb: 1.00e+00   eps : -1.16e-01   step: 1.47e-01    0.29
         res : 6.37e-06   lamb: 1.00e+00   eps : -1.16e-01   step: 1.47e-01    0.29

      1  0      -591.05821309     1.82e-04    108.92
      1  1      -590.99213913     0.00e+00    108.92
      1  2      -590.91846751     0.00e+00    108.92
      1  3      -590.90130519     0.00e+00    108.92
      1  4      -590.88303537     0.00e+00    108.92

         res : 8.22e-03   lamb: 1.00e+00   eps : -2.85e-04   step: 2.73e-02    0.29
         res : 3.33e-03   lamb: 1.00e+00   eps : -3.05e-04   step: 3.12e-02    0.29
         res : 9.19e-04   lamb: 1.00e+00   eps : -3.10e-04   step: 3.26e-02    0.29
         res : 4.29e-04   lamb: 1.00e+00   eps : -3.10e-04   step: 3.30e-02    0.29
         res : 1.93e-04   lamb: 1.00e+00   eps : -3.10e-04   step: 3.31e-02    0.29
         res : 1.03e-04   lamb: 1.00e+00   eps : -3.10e-04   step: 3.31e-02    0.29
         res : 5.33e-05   lamb: 1.00e+00   eps : -3.10e-04   step: 3.31e-02    0.29
         res : 3.85e-05   lamb: 1.00e+00   eps : -3.10e-04   step: 3.31e-02    0.29
         res : 2.07e-05   lamb: 1.00e+00   eps : -3.10e-04   step: 3.31e-02    0.29
         res : 7.91e-06   lamb: 1.00e+00   eps : -3.10e-04   step: 3.31e-02    0.29
         res : 4.11e-06   lamb: 1.00e+00   eps : -3.10e-04   step: 3.31e-02    0.29
         res : 2.87e-06   lamb: 1.00e+00   eps : -3.10e-04   step: 3.31e-02    0.29

      2  0      -591.05814826     2.34e-05    111.58
      2  1      -590.99254342     0.00e+00    111.58
      2  2      -590.91855997     0.00e+00    111.58
      2  3      -590.90137292     0.00e+00    111.58
      2  4      -590.88333428     0.00e+00    111.58

         res : 8.33e-04   lamb: 1.00e+00   eps : -1.90e-06   step: 1.53e-03    0.29
         res : 2.39e-04   lamb: 1.00e+00   eps : -2.16e-06   step: 2.29e-03    0.29
         res : 1.09e-04   lamb: 1.00e+00   eps : -2.19e-06   step: 2.42e-03    0.29
         res : 3.39e-05   lamb: 1.00e+00   eps : -2.19e-06   step: 2.45e-03    0.29
         res : 1.21e-05   lamb: 1.00e+00   eps : -2.19e-06   step: 2.46e-03    0.29
         res : 6.69e-06   lamb: 1.00e+00   eps : -2.19e-06   step: 2.46e-03    0.29
         res : 5.57e-06   lamb: 1.00e+00   eps : -2.19e-06   step: 2.47e-03    0.29
         res : 2.31e-06   lamb: 1.00e+00   eps : -2.19e-06   step: 2.47e-03    0.29
         res : 9.45e-07   lamb: 1.00e+00   eps : -2.19e-06   step: 2.47e-03    0.29
         res : 5.40e-07   lamb: 1.00e+00   eps : -2.19e-06   step: 2.47e-03    0.29
         res : 4.26e-07   lamb: 1.00e+00   eps : -2.19e-06   step: 2.47e-03    0.29
         res : 1.91e-07   lamb: 1.00e+00   eps : -2.19e-06   step: 2.47e-03    0.29

      3  0      -591.05812355     7.61e-06    114.35
      3  1      -590.99256119     0.00e+00    114.35
      3  2      -590.91852102     0.00e+00    114.35
      3  3      -590.90136249     0.00e+00    114.35
      3  4      -590.88339777     0.00e+00    114.35

         res : 2.61e-04   lamb: 1.00e+00   eps : -2.00e-07   step: 5.18e-04    0.29
         res : 8.56e-05   lamb: 1.00e+00   eps : -2.30e-07   step: 8.01e-04    0.29
         res : 3.86e-05   lamb: 1.00e+00   eps : -2.33e-07   step: 8.49e-04    0.30
         res : 1.16e-05   lamb: 1.00e+00   eps : -2.34e-07   step: 8.60e-04    0.29
         res : 4.21e-06   lamb: 1.00e+00   eps : -2.34e-07   step: 8.62e-04    0.29
         res : 2.68e-06   lamb: 1.00e+00   eps : -2.34e-07   step: 8.62e-04    0.29
         res : 1.97e-06   lamb: 1.00e+00   eps : -2.34e-07   step: 8.62e-04    0.29
         res : 7.10e-07   lamb: 1.00e+00   eps : -2.34e-07   step: 8.62e-04    0.29
         res : 2.81e-07   lamb: 1.00e+00   eps : -2.34e-07   step: 8.62e-04    0.29
         res : 1.71e-07   lamb: 1.00e+00   eps : -2.34e-07   step: 8.62e-04    0.29
         res : 1.54e-07   lamb: 1.00e+00   eps : -2.34e-07   step: 8.62e-04    0.29
         res : 6.17e-08   lamb: 1.00e+00   eps : -2.34e-07   step: 8.62e-04    0.30

      4  0      -591.05811944     2.70e-06    111.34
      4  1      -590.99256484     0.00e+00    111.34
      4  2      -590.91850430     0.00e+00    111.34
      4  3      -590.90135289     0.00e+00    111.34
      4  4      -590.88342535     0.00e+00    111.34

         res : 9.76e-05   lamb: 1.00e+00   eps : -2.65e-08   step: 2.00e-04    0.29
         res : 3.43e-05   lamb: 1.00e+00   eps : -3.09e-08   step: 3.15e-04    0.29
         res : 1.61e-05   lamb: 1.00e+00   eps : -3.15e-08   step: 3.35e-04    0.29
         res : 6.01e-06   lamb: 1.00e+00   eps : -3.16e-08   step: 3.39e-04    0.29
         res : 4.26e-06   lamb: 1.00e+00   eps : -3.16e-08   step: 3.41e-04    0.29
         res : 2.61e-06   lamb: 1.00e+00   eps : -3.16e-08   step: 3.41e-04    0.29
         res : 9.70e-07   lamb: 1.00e+00   eps : -3.16e-08   step: 3.41e-04    0.29
         res : 2.56e-07   lamb: 1.00e+00   eps : -3.16e-08   step: 3.41e-04    0.29
         res : 1.01e-07   lamb: 1.00e+00   eps : -3.16e-08   step: 3.41e-04    0.29
         res : 6.96e-08   lamb: 1.00e+00   eps : -3.16e-08   step: 3.41e-04    0.29
         res : 6.23e-08   lamb: 1.00e+00   eps : -3.16e-08   step: 3.41e-04    0.29
         res : 2.31e-08   lamb: 1.00e+00   eps : -3.16e-08   step: 3.41e-04    0.30

      5  0      -591.05811853     9.93e-07    113.16
      5  1      -590.99256648     0.00e+00    113.16
      5  2      -590.91849727     0.00e+00    113.16
      5  3      -590.90134792     0.00e+00    113.16
      5  4      -590.88343673     0.00e+00    113.16

         res : 3.91e-05   lamb: 1.00e+00   eps : -3.86e-09   step: 8.08e-05    0.29
         res : 1.47e-05   lamb: 1.00e+00   eps : -4.59e-09   step: 1.29e-04    0.30
         res : 7.82e-06   lamb: 1.00e+00   eps : -4.71e-09   step: 1.39e-04    0.29
         res : 4.17e-06   lamb: 1.00e+00   eps : -4.74e-09   step: 1.43e-04    0.29
         res : 2.94e-06   lamb: 1.00e+00   eps : -4.75e-09   step: 1.45e-04    0.30
         res : 1.19e-06   lamb: 1.00e+00   eps : -4.75e-09   step: 1.45e-04    0.29
         res : 3.75e-07   lamb: 1.00e+00   eps : -4.75e-09   step: 1.46e-04    0.29
         res : 9.56e-08   lamb: 1.00e+00   eps : -4.75e-09   step: 1.46e-04    0.30
         res : 3.80e-08   lamb: 1.00e+00   eps : -4.75e-09   step: 1.46e-04    0.29
         res : 2.64e-08   lamb: 1.00e+00   eps : -4.75e-09   step: 1.46e-04    0.29
         res : 2.35e-08   lamb: 1.00e+00   eps : -4.75e-09   step: 1.46e-04    0.29
         res : 8.75e-09   lamb: 1.00e+00   eps : -4.75e-09   step: 1.46e-04    0.29

      6  0      -591.05811827     3.76e-07    111.10
      6  1      -590.99256727     0.00e+00    111.10
      6  2      -590.91849426     0.00e+00    111.10
      6  3      -590.90134572     0.00e+00    111.10
      6  4      -590.88344143     0.00e+00    111.10

         res : 1.66e-05   lamb: 1.00e+00   eps : -6.11e-10   step: 3.42e-05    0.29
         res : 6.89e-06   lamb: 1.00e+00   eps : -7.51e-10   step: 5.67e-05    0.29
         res : 4.34e-06   lamb: 1.00e+00   eps : -7.83e-10   step: 6.33e-05    0.29
         res : 2.71e-06   lamb: 1.00e+00   eps : -7.93e-10   step: 6.62e-05    0.29
         res : 1.44e-06   lamb: 1.00e+00   eps : -7.97e-10   step: 6.81e-05    0.30
         res : 4.83e-07   lamb: 1.00e+00   eps : -7.98e-10   step: 6.85e-05    0.29
         res : 1.45e-07   lamb: 1.00e+00   eps : -7.98e-10   step: 6.86e-05    0.29
         res : 3.67e-08   lamb: 1.00e+00   eps : -7.98e-10   step: 6.86e-05    0.30
         res : 1.44e-08   lamb: 1.00e+00   eps : -7.98e-10   step: 6.86e-05    0.29
         res : 9.80e-09   lamb: 1.00e+00   eps : -7.98e-10   step: 6.86e-05    0.29
         res : 8.87e-09   lamb: 1.00e+00   eps : -7.98e-10   step: 6.86e-05    0.30
         res : 3.35e-09   lamb: 1.00e+00   eps : -7.98e-10   step: 6.86e-05    0.29

      7  0      -591.05811819     1.46e-07    113.06
      7  1      -590.99256764     0.00e+00    113.06
      7  2      -590.91849294     0.00e+00    113.06
      7  3      -590.90134479     0.00e+00    113.06
      7  4      -590.88344341     0.00e+00    113.06

         res : 7.72e-06   lamb: 1.00e+00   eps : -1.09e-10   step: 1.56e-05    0.28
         res : 3.62e-06   lamb: 1.00e+00   eps : -1.41e-10   step: 2.75e-05    0.28
         res : 2.47e-06   lamb: 1.00e+00   eps : -1.51e-10   step: 3.23e-05    0.28
         res : 1.49e-06   lamb: 1.00e+00   eps : -1.55e-10   step: 3.45e-05    0.28
         res : 6.28e-07   lamb: 1.00e+00   eps : -1.56e-10   step: 3.56e-05    0.28
         res : 1.94e-07   lamb: 1.00e+00   eps : -1.56e-10   step: 3.57e-05    0.28
         res : 5.77e-08   lamb: 1.00e+00   eps : -1.56e-10   step: 3.58e-05    0.28
         res : 1.45e-08   lamb: 1.00e+00   eps : -1.56e-10   step: 3.58e-05    0.28
         res : 5.60e-09   lamb: 1.00e+00   eps : -1.56e-10   step: 3.58e-05    0.28
         res : 3.70e-09   lamb: 1.00e+00   eps : -1.56e-10   step: 3.58e-05    0.28

      8  0      -591.05811816     5.88e-08    110.87
      8  1      -590.99256780     0.00e+00    110.87
      8  2      -590.91849233     0.00e+00    110.87
      8  3      -590.90134440     0.00e+00    110.87
      8  4      -590.88344426     0.00e+00    110.87

         res : 3.97e-06   lamb: 1.00e+00   eps : -2.28e-11   step: 8.00e-06    0.28
         res : 2.07e-06   lamb: 1.00e+00   eps : -3.20e-11   step: 1.50e-05    0.28
         res : 1.32e-06   lamb: 1.00e+00   eps : -3.53e-11   step: 1.83e-05    0.28
         res : 7.47e-07   lamb: 1.00e+00   eps : -3.62e-11   step: 1.95e-05    0.28
         res : 2.71e-07   lamb: 1.00e+00   eps : -3.65e-11   step: 1.99e-05    0.28
         res : 8.02e-08   lamb: 1.00e+00   eps : -3.65e-11   step: 2.00e-05    0.28
         res : 2.37e-08   lamb: 1.00e+00   eps : -3.65e-11   step: 2.00e-05    0.28
         res : 5.92e-09   lamb: 1.00e+00   eps : -3.65e-11   step: 2.00e-05    0.28
         res : 2.35e-09   lamb: 1.00e+00   eps : -3.65e-11   step: 2.00e-05    0.28

      9  0      -591.05811816     2.49e-08    111.39
      9  1      -590.99256787     0.00e+00    111.39
      9  2      -590.91849204     0.00e+00    111.39
      9  3      -590.90134424     0.00e+00    111.39
      9  4      -590.88344465     0.00e+00    111.39

         res : 2.20e-06   lamb: 1.00e+00   eps : -5.87e-12   step: 4.61e-06    0.28
         res : 1.23e-06   lamb: 1.00e+00   eps : -8.74e-12   step: 8.83e-06    0.28
         res : 6.67e-07   lamb: 1.00e+00   eps : -9.80e-12   step: 1.08e-05    0.28
         res : 3.66e-07   lamb: 1.00e+00   eps : -1.00e-11   step: 1.14e-05    0.28
         res : 1.21e-07   lamb: 1.00e+00   eps : -1.01e-11   step: 1.16e-05    0.28
         res : 3.48e-08   lamb: 1.00e+00   eps : -1.01e-11   step: 1.16e-05    0.28
         res : 1.03e-08   lamb: 1.00e+00   eps : -1.01e-11   step: 1.16e-05    0.28
         res : 2.50e-09   lamb: 1.00e+00   eps : -1.01e-11   step: 1.16e-05    0.28

     10  0      -591.05811816     1.14e-08    109.60
     10  1      -590.99256790     0.00e+00    109.60
     10  2      -590.91849189     0.00e+00    109.60
     10  3      -590.90134417     0.00e+00    109.60
     10  4      -590.88344483     0.00e+00    109.60

         res : 1.24e-06   lamb: 1.00e+00   eps : -1.77e-12   step: 2.84e-06    0.28
         res : 7.36e-07   lamb: 1.00e+00   eps : -2.69e-12   step: 5.32e-06    0.28
         res : 3.31e-07   lamb: 1.00e+00   eps : -3.02e-12   step: 6.45e-06    0.28
         res : 1.84e-07   lamb: 1.00e+00   eps : -3.08e-12   step: 6.70e-06    0.28
         res : 5.71e-08   lamb: 1.00e+00   eps : -3.09e-12   step: 6.78e-06    0.28
         res : 1.61e-08   lamb: 1.00e+00   eps : -3.09e-12   step: 6.80e-06    0.28
         res : 4.79e-09   lamb: 1.00e+00   eps : -3.09e-12   step: 6.80e-06    0.28

     11  0      -591.05811816     5.59e-09    108.86
     11  1      -590.99256791     0.00e+00    108.86
     11  2      -590.91849182     0.00e+00    108.86
     11  3      -590.90134415     0.00e+00    108.86
     11  4      -590.88344492     0.00e+00    108.86

    * Second-order optimization converged. *   

    * Integral transformation done. Elapsed time: 0.66

     guess   0:   closed 111111......         open ............        
     guess   1:   closed 11111.......         open .....11.....        
     guess   2:   closed 11111.1.....         open ............        
     guess   3:   closed 11111.......         open .....1.1....        
     guess   4:   closed 1111..1.....         open ....11......        

  === FCI iteration ===

      0  0      -590.86496668     4.51e-04      2.48
      0  1      -590.81308477     4.31e-04      0.00
      0  2      -590.72328375     4.38e-04      0.00
      0  3      -590.67718696     4.48e-04      0.00
      0  4      -590.59649752     4.44e-04      0.00

      1  0      -591.01952061     2.30e-04      2.62
      1  1      -590.94789693     2.15e-04      0.00
      1  2      -590.86317720     2.17e-04      0.00
      1  3      -590.83638545     2.72e-04      0.00
      1  4      -590.73653334     2.47e-04      0.00

      2  0      -591.05029670     1.13e-04      2.63
      2  1      -590.97768027     1.24e-04      0.00
      2  2      -590.89765093     1.45e-04      0.00
      2  3      -590.88463995     1.32e-04      0.00
      2  4      -590.77502277     1.30e-04      0.00

      3  0      -591.05675297     5.06e-05      2.64
      3  1      -590.98810646     7.47e-05      0.00
      3  2      -590.91270121     8.57e-05      0.00
      3  3      -590.89538606     7.09e-05      0.00
      3  4      -590.78579733     6.94e-05      0.00

      4  0      -591.05788921     2.13e-05      2.65
      4  1      -590.99148019     4.13e-05      0.00
      4  2      -590.91682030     4.49e-05      0.00
      4  3      -590.89875099     4.44e-05      0.00
      4  4      -590.78908741     4.65e-05      0.00

      5  0      -591.05807931     8.31e-06      2.66
      5  1      -590.99233717     1.87e-05      0.00
      5  2      -590.91792576     2.20e-05      0.00
      5  3      -590.89995032     2.56e-05      0.00
      5  4      -590.79211469     6.24e-05      0.00

      6  0      -591.05811005     3.42e-06      2.67
      6  1      -590.99250909     8.47e-06      0.00
      6  2      -590.91821220     1.24e-05      0.00
      6  3      -590.90041702     1.78e-05      0.00
      6  4      -590.80448674     1.65e-04      0.00

      7  0      -591.05811605     1.70e-06      2.67
      7  1      -590.99254950     4.56e-06      0.00
      7  2      -590.91834337     1.01e-05      0.00
      7  3      -590.90071911     1.67e-05      0.00
      7  4      -590.84489597     1.81e-04      0.00

      8  0      -591.05811765     8.84e-07      2.68
      8  1      -590.99256253     2.65e-06      0.00
      8  2      -590.91843387     8.03e-06      0.00
      8  3      -590.90101727     1.61e-05      0.00
      8  4      -590.87044812     1.20e-04      0.00

      9  0      -591.05811805     4.28e-07      2.69
      9  1      -590.99256661     1.37e-06      0.00
      9  2      -590.91847539     4.67e-06      0.00
      9  3      -590.90122428     1.13e-05      0.00
      9  4      -590.87955412     6.63e-05      0.00

     10  0      -591.05811814     1.96e-07      2.69
     10  1      -590.99256760     6.66e-07      0.00
     10  2      -590.91848775     2.34e-06      0.00
     10  3      -590.90130693     6.38e-06      0.00
     10  4      -590.88224269     3.58e-05      0.00

     11  0      -591.05811816     8.59e-08      2.70
     11  1      -590.99256783     3.33e-07      0.00
     11  2      -590.91849071     1.16e-06      0.00
     11  3      -590.90133166     3.52e-06      0.00
     11  4      -590.88304823     2.04e-05      0.00

     12  0      -591.05811816     3.73e-08      2.84
     12  1      -590.99256789     1.72e-07      0.00
     12  2      -590.91849147     5.96e-07      0.00
     12  3      -590.90133955     2.09e-06      0.00
     12  4      -590.88330952     1.16e-05      0.00

     13  0      -591.05811816     1.72e-08      2.84
     13  1      -590.99256791     9.16e-08      0.00
     13  2      -590.91849169     3.53e-07      0.00
     13  3      -590.90134243     1.32e-06      0.00
     13  4      -590.88339399     6.83e-06      0.00

     14  0      -591.05811816     7.91e-09      2.85
     14  1      -590.99256791     4.58e-08      0.00
     14  2      -590.91849177     2.21e-07      0.00
     14  3      -590.90134351     7.82e-07      0.00
     14  4      -590.88342376     4.07e-06      0.00

     15  0      -591.05811816     3.57e-09      2.86
     15  1      -590.99256791     2.30e-08      0.00
     15  2      -590.91849180     1.26e-07      0.00
     15  3      -590.90134389     4.68e-07      0.00
     15  4      -590.88343504     2.62e-06      0.00

     16  0      -591.05811816     1.54e-09      2.98
     16  1      -590.99256791     1.15e-08      0.00
     16  2      -590.91849181     6.68e-08      0.00
     16  3      -590.90134404     3.08e-07      0.00
     16  4      -590.88344017     1.89e-06      0.00

     17  0      -591.05811816     6.33e-10      3.09
     17  1      -590.99256791     5.49e-09      0.00
     17  2      -590.91849181     3.81e-08      0.00
     17  3      -590.90134411     2.05e-07      0.00
     17  4      -590.88344286     1.38e-06      0.00

     18  0      -591.05811816     2.74e-10      3.20
     18  1      -590.99256791     2.56e-09      0.00
     18  2      -590.91849182     2.25e-08      0.00
     18  3      -590.90134413     1.24e-07      0.00
     18  4      -590.88344417     9.04e-07      0.00

     19  0      -591.05811816     1.22e-10      3.23
     19  1      -590.99256791     1.14e-09      0.00
     19  2      -590.91849182     1.24e-08      0.00
     19  3      -590.90134414     6.84e-08      0.00
     19  4      -590.88344468     5.30e-07      0.00
    ** throwing out 5 trial vectors **

     20  0 *    -591.05811816     4.91e-11      3.66
     20  1      -590.99256791     4.81e-10      0.00
     20  2      -590.91849182     6.51e-09      0.00
     20  3      -590.90134414     3.67e-08      0.00
     20  4      -590.88344484     2.95e-07      0.00
    ** throwing out 4 trial vectors **

     21  0 *    -591.05811816     3.64e-11      4.34
     21  1      -590.99256791     2.09e-10      0.00
     21  2      -590.91849182     3.50e-09      0.00
     21  3      -590.90134415     2.01e-08      0.00
     21  4      -590.88344489     1.69e-07      0.00
    ** throwing out 4 trial vectors **

     22  0 *    -591.05811816     3.50e-11      4.24
     22  1 *    -590.99256791     9.23e-11      0.00
     22  2      -590.91849182     1.89e-09      0.00
     22  3      -590.90134415     1.10e-08      0.00
     22  4      -590.88344491     9.79e-08      0.00
    ** throwing out 3 trial vectors **

     23  0 *    -591.05811816     3.50e-11      3.84
     23  1 *    -590.99256791     6.81e-11      0.00
     23  2      -590.91849182     1.06e-09      0.00
     23  3      -590.90134415     6.34e-09      0.00
     23  4      -590.88344492     5.99e-08      0.00
    ** throwing out 3 trial vectors **

     24  0 *    -591.05811816     3.48e-11      3.85
     24  1 *    -590.99256791     6.16e-11      0.00
     24  2      -590.91849182     5.77e-10      0.00
     24  3      -590.90134415     3.59e-09      0.00
     24  4      -590.88344492     3.55e-08      0.00
    ** throwing out 3 trial vectors **

     25  0 *    -591.05811816     3.47e-11      3.84
     25  1 *    -590.99256791     6.00e-11      0.00
     25  2      -590.91849182     2.97e-10      0.00
     25  3      -590.90134415     1.86e-09      0.00
     25  4      -590.88344492     1.90e-08      0.00
    ** throwing out 3 trial vectors **

     26  0 *    -591.05811816     3.45e-11      3.85
     26  1 *    -590.99256791     5.94e-11      0.00
     26  2      -590.91849182     1.58e-10      0.00
     26  3      -590.90134415     9.65e-10      0.00
     26  4      -590.88344492     1.02e-08      0.00
    ** throwing out 3 trial vectors **

     27  0 *    -591.05811816     3.45e-11      3.09
     27  1 *    -590.99256791     5.92e-11      0.00
     27  2 *    -590.91849182     8.22e-11      0.00
     27  3      -590.90134415     5.05e-10      0.00
     27  4      -590.88344492     5.51e-09      0.00
    ** throwing out 2 trial vectors **

     28  0 *    -591.05811816     3.44e-11      2.72
     28  1 *    -590.99256791     5.89e-11      0.00
     28  2 *    -590.91849182     5.32e-11      0.00
     28  3      -590.90134415     2.72e-10      0.00
     28  4      -590.88344492     3.09e-09      0.00
    ** throwing out 2 trial vectors **

     29  0 *    -591.05811816     3.44e-11      2.72
     29  1 *    -590.99256791     5.90e-11      0.00
     29  2 *    -590.91849182     4.01e-11      0.00
     29  3      -590.90134415     1.52e-10      0.00
     29  4      -590.88344492     1.77e-09      0.00
    ** throwing out 2 trial vectors **

     30  0 *    -591.05811816     3.44e-11      1.97
     30  1 *    -590.99256791     5.90e-11      0.00
     30  2 *    -590.91849182     3.58e-11      0.00
     30  3 *    -590.90134415     9.08e-11      0.00
     30  4      -590.88344492     1.08e-09      0.00
    ** throwing out 1 trial vectors **

     31  0 *    -591.05811816     3.44e-11      1.59
     31  1 *    -590.99256791     5.87e-11      0.00
     31  2 *    -590.91849182     3.47e-11      0.00
     31  3 *    -590.90134415     4.93e-11      0.00
     31  4      -590.88344492     6.02e-10      0.00
    ** throwing out 1 trial vectors **

     32  0 *    -591.05811816     3.44e-11      1.58
     32  1 *    -590.99256791     5.88e-11      0.00
     32  2 *    -590.91849182     3.40e-11      0.00
     32  3 *    -590.90134415     2.77e-11      0.00
     32  4      -590.88344492     3.24e-10      0.00
    ** throwing out 1 trial vectors **

     33  0 *    -591.05811816     3.43e-11      1.59
     33  1 *    -590.99256791     5.87e-11      0.00
     33  2 *    -590.91849182     3.40e-11      0.00
     33  3 *    -590.90134415     1.70e-11      0.00
     33  4      -590.88344492     1.71e-10      0.00
    ** throwing out 1 trial vectors **

     34  0 *    -591.05811816     3.42e-11      0.84
     34  1 *    -590.99256791     5.86e-11      0.00
     34  2 *    -590.91849182     3.39e-11      0.00
     34  3 *    -590.90134415     1.32e-11      0.00
     34  4 *    -590.88344492     9.57e-11      0.00

     * ci vector, state   0, <S^2> = 0.0000
       222222......     0.6634079225
       22222ab.....    -0.3238539437
       22222ba.....    -0.3238539437
       22222.2.....    -0.3050479733
       22a22bb..a..    -0.1026211183
       22b22aa..b..    -0.1026211183
       2222baab....    -0.0980527683
       2222abba....    -0.0980527683
       2.2222....2.    -0.0905736890
       222.22..2...    -0.0902555129
       22222a.b....    -0.0763083176
       22222b.a....    -0.0763083176
       2222b2a.....     0.0740134736
       2222a2b.....     0.0740134736
       2222.2.2....    -0.0682177098
       22b22ab..a..    -0.0589942805
       22a22ba..b..    -0.0589942805
       2222baba....    -0.0504905046
       2222abab....    -0.0504905046

     * ci vector, state   1, <S^2> = 0.0000
       222222......     0.5253231497
       22222.2.....     0.4125773316
       22222ab.....     0.3395495081
       22222ba.....     0.3395495081
       2222a2b.....     0.1353831215
       2222b2a.....     0.1353831215
       22222....2..    -0.1305652128
       22.2222.....    -0.1254693560
       22222.ab....     0.0936837244
       22222.ba....     0.0936837244
       22222..b.a..     0.0796323631
       22222..a.b..     0.0796323631
       2222ba2.....     0.0787624433
       2222ab2.....     0.0787624433
       2.2222....2.    -0.0710832281
       222.22..2...    -0.0702778471
       2222.22.....    -0.0635567979
       2222baab....     0.0569632416
       2222abba....     0.0569632416
       2.222.2...2.    -0.0563791548
       222.2.2.2...    -0.0562347675
       22a22ab..b..    -0.0540346324
       22b22ba..a..    -0.0540346324
       22222.b..a..    -0.0539211445
       22222.a..b..    -0.0539211445
       22a2b22.....     0.0501735887
       22b2a22.....     0.0501735887

     * ci vector, state   2, <S^2> = 0.0000
       22222.2.....     0.2946673119
       22222ab.....    -0.2943431184
       22222ba.....    -0.2943431182
       2222ab2.....     0.2934076623
       2222ba2.....     0.2934076623
       22222b.a....     0.2631538708
       22222a.b....     0.2631538708
       22222.ba....     0.2128828492
       22222.ab....     0.2128828492
       2222a2b.....    -0.1250388488
       2222b2a.....    -0.1250388488
       222b2aa.b...    -0.0854053558
       222a2bb.a...    -0.0854053558
       22b2a22.....     0.0708307269
       22a2b22.....     0.0708307269
       2222baab....    -0.0699008643
       2222abba....    -0.0699008643
       22222b...a..     0.0638401854
       22222a...b..     0.0638401854
       22.2222.....    -0.0609331673
       22a222b.....    -0.0536369828
       22b222a.....    -0.0536369828
       22222....2..    -0.0514453907

     * ci vector, state   3, <S^2> = -0.0000
       22222.2.....    -0.5026816670
       22222ba.....     0.3077762658
       22222ab.....     0.3077762653
       22222b.a....     0.2276484610
       22222a.b....     0.2276484610
       2222ab2.....     0.1950801801
       2222ba2.....     0.1950801801
       222222......     0.1477050569
       22a22b2.....     0.0940086813
       22b22a2.....     0.0940086813
       2222baab....    -0.0929120991
       2222abba....    -0.0929120990
       22222b...a..     0.0885276872
       22222a...b..     0.0885276872
       22222a..b...    -0.0866839252
       22222b..a...    -0.0866839252
       2222a2b.....    -0.0768187624
       2222b2a.....    -0.0768187623
       222b2a2.....    -0.0767686937
       222a2b2.....    -0.0767686937
       222.2.2.2...     0.0760936671
       22.2222.....     0.0753184272
       2.222.2...2.     0.0693202002
       22222..2....     0.0637205619
       2222..22....     0.0617474741
       222b2aa.b...    -0.0581697695
       222a2bb.a...    -0.0581697695
       22222.b.a...    -0.0557833832
       22222.a.b...    -0.0557833832
       2222aabb....     0.0532705846
       2222bbaa....     0.0532705845
       22a2b22.....    -0.0531542402
       22b2a22.....    -0.0531542402

     * ci vector, state   4, <S^2> = -0.0000
       22222a..b...    -0.3378604682
       22222b..a...    -0.3378604681
       222b2a2.....    -0.3254526526
       222a2b2.....    -0.3254526525
       222b22a.....     0.1638728218
       222a22b.....     0.1638728217
       22222.2.....     0.1324798871
       22222.b.a...    -0.1214229243
       22222.a.b...    -0.1214229243
       2222baa.b...     0.1189719980
       2222abb.a...     0.1189719979
       222b2aab....     0.1127347111
       222a2bba....     0.1127347111
       222a2bab....     0.1050273543
       222b2aba....     0.1050273543
       2222bba.a...    -0.1005448572
       2222aab.b...    -0.1005448572
       2222ba2.....    -0.0961739002
       2222ab2.....    -0.0961738999
       222a2bb.a...     0.0853802985
       222b2aa.b...     0.0853802982
       2222b2..a...     0.0828221194
       2222a2..b...     0.0828221193
       222a22.b....    -0.0793291129
       222b22.a....    -0.0793291128
       22222a.b....    -0.0772731092
       22222b.a....    -0.0772731090
       222b2a..2...     0.0697482922
       222a2b..2...     0.0697482921
       222.2a2.b...    -0.0688139514
       222.2b2.a...    -0.0688139514
       22222a...b..    -0.0635362556
       22222b...a..    -0.0635362553

    * METHOD: CASSCF                            1438.23

  === SMITH program ===

    * freezing 15 orbitals
    * SS-SR internal contraction is used

    * Approximate memory requirement for SMITH calulation per MPI process:
      o Storage requirement for T-amplitude, lambda, and residual is 5.15 GB
      o Storage requirement for MO integrals is 0.68 GB
       - MO integral evaluation                    4.12

  ++ State-averaged Fock matrix over basis states ++

                         0                   1                   2                   3                   4
     0       -4.0640574996       -0.0354018762       -0.0123507866       -0.0141460029        0.0064112025
     1       -0.0354018762       -4.0409119159        0.0640756431       -0.0776115153        0.0082363916
     2       -0.0123507866        0.0640756431       -3.8768519718        0.1108792315       -0.0216412665
     3       -0.0141460029       -0.0776115153        0.1108792315       -3.9273465175        0.0342906239
     4        0.0064112025        0.0082363916       -0.0216412665        0.0342906239       -3.7327018152


  ++ Extended multi-state CASPT2 (XMS-CASPT2) rotation matrix ++

                         0                   1                   2                   3                   4
     0       -0.3540479736       -0.9206133371        0.1479769276        0.0704833929        0.0160011318
     1       -0.7148163601        0.1636495781       -0.6791745613       -0.0222339954       -0.0219988995
     2        0.3602468153       -0.2666237010       -0.4162707691       -0.7901546710       -0.0388365416
     3       -0.4771999063        0.2319591427        0.5729450239       -0.6052673832        0.1544687669
     4        0.0786770943       -0.0282251191       -0.1236017420        0.0620058995        0.9868592277


  ++ Reference energies in XMS basis ++

                         0                   1                   2                   3                   4
     0     -590.9697222693       -0.0388205317       -0.0336768366        0.0074307946        0.0010833037
     1       -0.0388205317     -591.0378624745        0.0296557300        0.0068607765        0.0019617023
     2       -0.0336768366        0.0296557300     -590.9495544954       -0.0087900512       -0.0041947133
     3        0.0074307946        0.0068607765       -0.0087900512     -590.9128053154        0.0003476332
     4        0.0010833037        0.0019617023       -0.0041947133        0.0003476332     -590.8840223993

    * Calculating and saving rdm4f

    * Third and Fock-weighted fourth order RDM ( 1, 1) evaluation
      will be done with 14 passes
       - RDM evaluation (multipassing)           162.51
    * Third and Fock-weighted fourth order RDM ( 2, 1) evaluation
      will be done with 14 passes
       - RDM evaluation (multipassing)           247.29
    * Third and Fock-weighted fourth order RDM ( 3, 1) evaluation
      will be done with 14 passes
       - RDM evaluation (multipassing)           247.34
    * Third and Fock-weighted fourth order RDM ( 4, 1) evaluation
      will be done with 14 passes
       - RDM evaluation (multipassing)           247.42
    * Third and Fock-weighted fourth order RDM ( 5, 1) evaluation
      will be done with 14 passes
       - RDM evaluation (multipassing)           247.28
    * Third and Fock-weighted fourth order RDM ( 1, 2) evaluation
      will be done with 14 passes
       - RDM evaluation (multipassing)           247.21
    * Third and Fock-weighted fourth order RDM ( 2, 2) evaluation
      will be done with 14 passes
       - RDM evaluation (multipassing)           162.43
    * Third and Fock-weighted fourth order RDM ( 3, 2) evaluation
      will be done with 14 passes
       - RDM evaluation (multipassing)           247.24
    * Third and Fock-weighted fourth order RDM ( 4, 2) evaluation
      will be done with 14 passes
       - RDM evaluation (multipassing)           247.23
    * Third and Fock-weighted fourth order RDM ( 5, 2) evaluation
      will be done with 14 passes
       - RDM evaluation (multipassing)           247.20
    * Third and Fock-weighted fourth order RDM ( 1, 3) evaluation
      will be done with 14 passes
       - RDM evaluation (multipassing)           247.21
    * Third and Fock-weighted fourth order RDM ( 2, 3) evaluation
      will be done with 14 passes
       - RDM evaluation (multipassing)           247.20
    * Third and Fock-weighted fourth order RDM ( 3, 3) evaluation
      will be done with 14 passes
       - RDM evaluation (multipassing)           162.40
    * Third and Fock-weighted fourth order RDM ( 4, 3) evaluation
      will be done with 14 passes
       - RDM evaluation (multipassing)           247.20
    * Third and Fock-weighted fourth order RDM ( 5, 3) evaluation
      will be done with 14 passes
       - RDM evaluation (multipassing)           246.08
    * Third and Fock-weighted fourth order RDM ( 1, 4) evaluation
      will be done with 14 passes
       - RDM evaluation (multipassing)           246.02
    * Third and Fock-weighted fourth order RDM ( 2, 4) evaluation
      will be done with 14 passes
       - RDM evaluation (multipassing)           246.07
    * Third and Fock-weighted fourth order RDM ( 3, 4) evaluation
      will be done with 14 passes
       - RDM evaluation (multipassing)           246.09
    * Third and Fock-weighted fourth order RDM ( 4, 4) evaluation
      will be done with 14 passes
       - RDM evaluation (multipassing)           161.21
    * Third and Fock-weighted fourth order RDM ( 5, 4) evaluation
      will be done with 14 passes
       - RDM evaluation (multipassing)           246.01
    * Third and Fock-weighted fourth order RDM ( 1, 5) evaluation
      will be done with 14 passes
       - RDM evaluation (multipassing)           246.05
    * Third and Fock-weighted fourth order RDM ( 2, 5) evaluation
      will be done with 14 passes
       - RDM evaluation (multipassing)           246.06
    * Third and Fock-weighted fourth order RDM ( 3, 5) evaluation
      will be done with 14 passes
       - RDM evaluation (multipassing)           246.04
    * Third and Fock-weighted fourth order RDM ( 4, 5) evaluation
      will be done with 14 passes
       - RDM evaluation (multipassing)           246.04
    * Third and Fock-weighted fourth order RDM ( 5, 5) evaluation
      will be done with 14 passes
       - RDM evaluation (multipassing)           161.29
    - linear dependency detected:    1 /  288    min eigenvalue:     3.3599e-15    max eigenvalue:     3.3599e-15
    - linear dependency detected:    1 /  288    min eigenvalue:    -1.1247e-14    max eigenvalue:    -1.1247e-14
    - linear dependency detected:    1 /  288    min eigenvalue:     4.1687e-15    max eigenvalue:     4.1687e-15
    - linear dependency detected:    1 /  288    min eigenvalue:    -1.1147e-15    max eigenvalue:    -1.1147e-15
    - linear dependency detected:    1 /  288    min eigenvalue:     8.3847e-15    max eigenvalue:     8.3847e-15
    - linear dependency detected:   12 / 1728    min eigenvalue:    -4.4382e-14    max eigenvalue:     1.8500e-14
    - linear dependency detected:   12 / 1728    min eigenvalue:    -6.2875e-14    max eigenvalue:     2.7567e-14
    - linear dependency detected:   12 / 1728    min eigenvalue:    -5.0260e-15    max eigenvalue:     2.3534e-14
    - linear dependency detected:   12 / 1728    min eigenvalue:    -3.8460e-14    max eigenvalue:     3.5000e-14
    - linear dependency detected:   12 / 1728    min eigenvalue:    -3.1381e-14    max eigenvalue:     6.9431e-14
    - linear dependency detected:   12 / 1728    min eigenvalue:    -4.7019e-15    max eigenvalue:     1.9695e-15
    - linear dependency detected:   12 / 1728    min eigenvalue:    -5.1613e-15    max eigenvalue:     5.5435e-15
    - linear dependency detected:   12 / 1728    min eigenvalue:    -2.7248e-15    max eigenvalue:     6.0072e-15
    - linear dependency detected:   12 / 1728    min eigenvalue:    -9.2840e-15    max eigenvalue:     4.7617e-15
    - linear dependency detected:   12 / 1728    min eigenvalue:    -2.0360e-15    max eigenvalue:     3.1616e-15
       - RDM + denominator evaluation           5911.14

    * Zeroth order energy : state  0       -4.1434574593
    * Zeroth order energy : state  1       -4.0575805770
    * Zeroth order energy : state  2       -3.9269549948
    * Zeroth order energy : state  3       -3.7873142471
    * Zeroth order energy : state  4       -3.7265624418

    * CASPT2 iteration is performed using redundant basis

      ---- iteration ----

        0    -1.61194029     0.00183768     17.49
        1    -1.61390554     0.00018112     17.75
        2    -1.61392733     0.00002007     18.02
        3    -1.61392763     0.00000308     18.30
        4    -1.61392764     0.00000036     18.57

        0    -1.56754795     0.00168150     17.67
        1    -1.56930586     0.00015461     17.78
        2    -1.56932507     0.00001551     18.04
        3    -1.56932533     0.00000236     18.31
        4    -1.56932534     0.00000025     18.56

        0    -1.58183164     0.00172108     17.73
        1    -1.58363250     0.00016388     17.85
        2    -1.58365272     0.00001752     18.15
        3    -1.58365301     0.00000277     18.33
        4    -1.58365302     0.00000030     18.65

        0    -1.57676118     0.00163656     17.62
        1    -1.57860817     0.00015139     17.79
        2    -1.57863050     0.00001539     18.08
        3    -1.57863083     0.00000235     18.35
        4    -1.57863084     0.00000026     18.61

        0    -1.58048318     0.00163315     17.65
        1    -1.58224889     0.00014982     17.77
        2    -1.58226924     0.00001531     18.11
        3    -1.58226951     0.00000235     18.26
        4    -1.58226952     0.00000028     18.71

      -------------------

       - CASPT2 energy evaluation                458.23

    * CASPT2 energy : state  0     -592.8281981323
        w/o shift correction       -592.5836499043
        reference weight              0.6715481701

    * CASPT2 energy : state  1     -592.8403018967
        w/o shift correction       -592.6071878135
        reference weight              0.6820220910

    * CASPT2 energy : state  2     -592.7716553373
        w/o shift correction       -592.5332075108
        reference weight              0.6770959058

    * CASPT2 energy : state  3     -592.7300234359
        w/o shift correction       -592.4914361553
        reference weight              0.6769680621

    * CASPT2 energy : state  4     -592.7088052765
        w/o shift correction       -592.4662919170
        reference weight              0.6733885574


    * MS-CASPT2 Heff
           -592.8281981323       -0.0256314855       -0.0206981101        0.0044279237        0.0011357561
             -0.0256314855     -592.8403018967        0.0176431081        0.0035250664        0.0022730914
             -0.0206981101        0.0176431081     -592.7716553373       -0.0054439323       -0.0022470054
              0.0044279237        0.0035250664       -0.0054439323     -592.7300234359        0.0016405367
              0.0011357561        0.0022730914       -0.0022470054        0.0016405367     -592.7088052765


    * MS-CASPT2 rotation matrix
             -0.6139173692       -0.7001556510        0.3549083708       -0.0810538026        0.0189171222
             -0.7878909044        0.5346832586       -0.3049485087        0.0159497724        0.0096823330
              0.0163798907       -0.4727811804       -0.8641204986        0.1652442503       -0.0469015603
              0.0424782036       -0.0144627172       -0.1832834795       -0.9776089116        0.0931365349
              0.0161458341       -0.0128320926       -0.0273749059        0.1007523674        0.9943209866


    * XMS-CASPT2 rotation matrix
              0.9483752807       -0.3155332655        0.0138587073       -0.0288273433       -0.0000767623
              0.2974757094        0.9096882103        0.2879669978       -0.0321612228       -0.0040281769
             -0.0521012573       -0.1860569496        0.7147546589        0.6663110616       -0.0884512143
              0.0963709452        0.1940329102       -0.6284844316        0.7443323152        0.0635656711
             -0.0095199385       -0.0253013762        0.1049573307        0.0115591445        0.9940420293

    * MS-CASPT2 energy : state  0     -592.8608771384
    * MS-CASPT2 energy : state  1     -592.8224884544
    * MS-CASPT2 energy : state  2     -592.7581538897
    * MS-CASPT2 energy : state  3     -592.7289627187
    * MS-CASPT2 energy : state  4     -592.7085018774


    * METHOD: SMITH                             6455.85


    * METHOD: SAVE_REF                             0.07


  
  ===============================================================
