# Supplementary material for: Simulating the Energy Capture Process in Push–Pull Norbornadiene-Quadricyclane Photoswitches
Source: J Phys Chem Lett. 2025 Apr 23;16(17):4315–25. doi: 10.1021/acs.jpclett.5c00634 (PMC12051204; doi:10.1021/acs.jpclett.5c00634)
Supplement: Supplementary file 4 — jz5c00634_si_004.zip [file jz5c00634_si_004.zip › PES_scans/XMS-CASPT2/Compound_I/1_PES_scan/input_18]

{ "bagel" : [
{
  "title"    : "molecule",
  "basis"    : "/home/mkochman/bagel_basis_sets/cc-pvdz.json" ,
  "df_basis" : "/home/mkochman/bagel_basis_sets/cc-pvtz-jkfit.json" ,
  "angstrom" : "true" ,
  "charge" : 0 ,
"geometry" : [
{ "atom" : "c", "xyz" : [ -0.14453532, 0.83015243, 0.93376593 ]},
{ "atom" : "c", "xyz" : [ -0.22681954, 2.21252108, 0.24860755 ]},
{ "atom" : "c", "xyz" : [ -1.13284491, 0.92312552, 2.07383051 ]},
{ "atom" : "c", "xyz" : [ -1.72574720, 0.60378742, 0.72334392 ]},
{ "atom" : "c", "xyz" : [ -1.80727913, 1.95010880, 0.03009764 ]},
{ "atom" : "c", "xyz" : [ -1.31194624, 2.95781928, 1.01495907 ]},
{ "atom" : "c", "xyz" : [ -1.39619672, 2.38724754, 2.41640466 ]},
{ "atom" : "c", "xyz" : [ 0.68051410, 2.80897045, -0.66457174 ]},
{ "atom" : "n", "xyz" : [ 1.41326654, 3.30226131, -1.40363777 ]},
{ "atom" : "c", "xyz" : [ 0.94992493, -0.15361864, 0.82578095 ]},
{ "atom" : "c", "xyz" : [ 2.27342606, 0.26864994, 0.69341996 ]},
{ "atom" : "c", "xyz" : [ 0.68716815, -1.53134480, 0.87914035 ]},
{ "atom" : "c", "xyz" : [ 1.72414536, -2.45816183, 0.81535321 ]},
{ "atom" : "c", "xyz" : [ 3.03913582, -2.02601144, 0.68492815 ]},
{ "atom" : "c", "xyz" : [ 3.31318303, -0.65980773, 0.62074310 ]},
{ "atom" : "h", "xyz" : [ -1.10786212, 0.15635791, 2.84000300 ]},
{ "atom" : "h", "xyz" : [ -2.19600143, -0.32357786, 0.42448829 ]},
{ "atom" : "h", "xyz" : [ -2.34277192, 2.18467822, -0.88060216 ]},
{ "atom" : "h", "xyz" : [ -1.44304003, 4.01518507, 0.81419296 ]},
{ "atom" : "h", "xyz" : [ -2.38500242, 2.53322999, 2.86269957 ]},
{ "atom" : "h", "xyz" : [ -0.63796796, 2.80811584, 3.08330713 ]},
{ "atom" : "h", "xyz" : [ 2.50338175, 1.32622973, 0.64197874 ]},
{ "atom" : "h", "xyz" : [ -0.33468651, -1.88296119, 0.96525840 ]},
{ "atom" : "h", "xyz" : [ 1.50008889, -3.51905670, 0.85983526 ]},
{ "atom" : "h", "xyz" : [ 3.84749194, -2.74731778, 0.62828021 ]},
{ "atom" : "h", "xyz" : [ 4.33498669, -0.31193372, 0.51337917 ]}
]
},

 {
  "title"         : "load_ref" ,
  "file"          : "/home/mkochman/systems/new_XMS_CASPT2_calculations/compound_1/4_xms_caspt2_scan/wfu" ,
  "continue_geom" : false
 },

 {
  "title"   : "casscf",
  "maxiter" : 2000 ,
  "charge"  : 0 ,
  "nspin"   : 0 ,
  "nclosed" : 45 ,
  "nact"    : 12 ,
  "nstate"  : 5
 },

 {
   "title"  : "smith" ,
   "method" : "caspt2" ,
   "ms"     : true ,
   "xms"    : true ,
   "sssr"   : true ,
   "shift"  : 0.5 ,
   "frozen" : true
 },

 {
  "title" : "save_ref",
  "file"  : "/home/mkochman/systems/new_XMS_CASPT2_calculations/compound_1/4_xms_caspt2_scan/wfu"
 }

]}
