# Supplementary material for: Simulating the Energy Capture Process in Push–Pull Norbornadiene-Quadricyclane Photoswitches
Source: J Phys Chem Lett. 2025 Apr 23;16(17):4315–25. doi: 10.1021/acs.jpclett.5c00634 (PMC12051204; doi:10.1021/acs.jpclett.5c00634)
Supplement: Supplementary file 4 — jz5c00634_si_004.zip [file jz5c00634_si_004.zip › PES_scans/XMS-CASPT2/Compound_I/1_PES_scan/input_16]

{ "bagel" : [
{
  "title"    : "molecule",
  "basis"    : "/home/mkochman/bagel_basis_sets/cc-pvdz.json" ,
  "df_basis" : "/home/mkochman/bagel_basis_sets/cc-pvtz-jkfit.json" ,
  "angstrom" : "true" ,
  "charge" : 0 ,
"geometry" : [
{ "atom" : "c", "xyz" : [ -0.09967705, 0.86970565, 0.96650809 ]},
{ "atom" : "c", "xyz" : [ -0.14476322, 2.26581535, 0.34120957 ]},
{ "atom" : "c", "xyz" : [ -1.17189806, 0.87668046, 2.02270687 ]},
{ "atom" : "c", "xyz" : [ -1.76025543, 0.60889525, 0.65634403 ]},
{ "atom" : "c", "xyz" : [ -1.79467743, 1.95660798, 0.01161708 ]},
{ "atom" : "c", "xyz" : [ -1.32727170, 2.94388405, 1.02259717 ]},
{ "atom" : "c", "xyz" : [ -1.47843048, 2.33104383, 2.40372109 ]},
{ "atom" : "c", "xyz" : [ 0.76877311, 2.89846863, -0.52904155 ]},
{ "atom" : "n", "xyz" : [ 1.51016245, 3.42978963, -1.23606480 ]},
{ "atom" : "c", "xyz" : [ 0.96819725, -0.12997632, 0.84290419 ]},
{ "atom" : "c", "xyz" : [ 2.28107832, 0.25927475, 0.55549754 ]},
{ "atom" : "c", "xyz" : [ 0.70341556, -1.49736786, 1.03657595 ]},
{ "atom" : "c", "xyz" : [ 1.72185898, -2.43971683, 0.95441241 ]},
{ "atom" : "c", "xyz" : [ 3.02405445, -2.03844996, 0.66987824 ]},
{ "atom" : "c", "xyz" : [ 3.30108459, -0.68709980, 0.46885819 ]},
{ "atom" : "h", "xyz" : [ -1.17541374, 0.08995686, 2.76856679 ]},
{ "atom" : "h", "xyz" : [ -2.12412962, -0.33149941, 0.26680831 ]},
{ "atom" : "h", "xyz" : [ -2.23542561, 2.21289856, -0.94295145 ]},
{ "atom" : "h", "xyz" : [ -1.47336004, 4.00391885, 0.84735279 ]},
{ "atom" : "h", "xyz" : [ -2.49194846, 2.44202919, 2.80091873 ]},
{ "atom" : "h", "xyz" : [ -0.76190061, 2.74201144, 3.12033092 ]},
{ "atom" : "h", "xyz" : [ 2.51484806, 1.30412167, 0.39556836 ]},
{ "atom" : "h", "xyz" : [ -0.30653674, -1.82797167, 1.24802281 ]},
{ "atom" : "h", "xyz" : [ 1.49612285, -3.48978742, 1.10829568 ]},
{ "atom" : "h", "xyz" : [ 3.81843944, -2.77402874, 0.60147361 ]},
{ "atom" : "h", "xyz" : [ 4.31166494, -0.36455530, 0.24287546 ]}
]
},

 {
  "title"         : "load_ref" ,
  "file"          : "/home/mkochman/systems/new_XMS_CASPT2_calculations/compound_1/4_xms_caspt2_scan/wfu" ,
  "continue_geom" : false
 },

 {
  "title"   : "casscf",
  "maxiter" : 2000 ,
  "charge"  : 0 ,
  "nspin"   : 0 ,
  "nclosed" : 45 ,
  "nact"    : 12 ,
  "nstate"  : 5
 },

 {
   "title"  : "smith" ,
   "method" : "caspt2" ,
   "ms"     : true ,
   "xms"    : true ,
   "sssr"   : true ,
   "shift"  : 0.5 ,
   "frozen" : true
 },

 {
  "title" : "save_ref",
  "file"  : "/home/mkochman/systems/new_XMS_CASPT2_calculations/compound_1/4_xms_caspt2_scan/wfu"
 }

]}
