# Supplementary material for: Simulating the Energy Capture Process in Push–Pull Norbornadiene-Quadricyclane Photoswitches
Source: J Phys Chem Lett. 2025 Apr 23;16(17):4315–25. doi: 10.1021/acs.jpclett.5c00634 (PMC12051204; doi:10.1021/acs.jpclett.5c00634)
Supplement: Supplementary file 4 — jz5c00634_si_004.zip [file jz5c00634_si_004.zip › PES_scans/XMS-CASPT2/Compound_I/1_PES_scan/input_04]

{ "bagel" : [
{
  "title"    : "molecule",
  "basis"    : "/home/mkochman/bagel_basis_sets/cc-pvdz.json" ,
  "df_basis" : "/home/mkochman/bagel_basis_sets/cc-pvtz-jkfit.json" ,
  "angstrom" : "true" ,
  "charge" : 0 ,
"geometry" : [
{ "atom" : "c", "xyz" : [ 0.08354491, 0.97100859, 1.05201646 ]},
{ "atom" : "c", "xyz" : [ 0.06229178, 2.29016906, 0.55503149 ]},
{ "atom" : "c", "xyz" : [ -1.22912898, 0.76705345, 1.79348751 ]},
{ "atom" : "c", "xyz" : [ -2.14695334, 0.69968779, 0.57294817 ]},
{ "atom" : "c", "xyz" : [ -2.13978528, 1.95836269, 0.03322957 ]},
{ "atom" : "c", "xyz" : [ -1.31738597, 2.85901592, 0.92284596 ]},
{ "atom" : "c", "xyz" : [ -1.53430710, 2.21325148, 2.30241975 ]},
{ "atom" : "c", "xyz" : [ 0.98922517, 2.97371039, -0.24738650 ]},
{ "atom" : "n", "xyz" : [ 1.73206342, 3.57052807, -0.90158711 ]},
{ "atom" : "c", "xyz" : [ 1.10559128, -0.05508192, 0.90503222 ]},
{ "atom" : "c", "xyz" : [ 2.38613742, 0.24650531, 0.40536772 ]},
{ "atom" : "c", "xyz" : [ 0.83861570, -1.38738848, 1.27471280 ]},
{ "atom" : "c", "xyz" : [ 1.80412958, -2.37484084, 1.14100799 ]},
{ "atom" : "c", "xyz" : [ 3.06641704, -2.05703278, 0.64392397 ]},
{ "atom" : "c", "xyz" : [ 3.35176852, -0.74357820, 0.27992757 ]},
{ "atom" : "h", "xyz" : [ -1.27628801, -0.05165612, 2.50562046 ]},
{ "atom" : "h", "xyz" : [ -2.52649408, -0.20815060, 0.12513405 ]},
{ "atom" : "h", "xyz" : [ -2.58748809, 2.27435226, -0.90040612 ]},
{ "atom" : "h", "xyz" : [ -1.43463019, 3.93345879, 0.80835256 ]},
{ "atom" : "h", "xyz" : [ -2.55628733, 2.31985099, 2.67317810 ]},
{ "atom" : "h", "xyz" : [ -0.82076357, 2.56217870, 3.05249006 ]},
{ "atom" : "h", "xyz" : [ 2.63210034, 1.25992659, 0.12054033 ]},
{ "atom" : "h", "xyz" : [ -0.13627219, -1.65781357, 1.65993895 ]},
{ "atom" : "h", "xyz" : [ 1.57248076, -3.39497903, 1.42760178 ]},
{ "atom" : "h", "xyz" : [ 3.82268229, -2.82812405, 0.54346958 ]},
{ "atom" : "h", "xyz" : [ 4.33275174, -0.48576668, -0.10391223 ]}
]
},

 {
  "title"         : "load_ref" ,
  "file"          : "/home/mkochman/systems/new_XMS_CASPT2_calculations/compound_1/4_xms_caspt2_scan/wfu" ,
  "continue_geom" : false
 },

 {
  "title"   : "casscf",
  "maxiter" : 2000 ,
  "charge"  : 0 ,
  "nspin"   : 0 ,
  "nclosed" : 45 ,
  "nact"    : 12 ,
  "nstate"  : 5
 },

 {
   "title"  : "smith" ,
   "method" : "caspt2" ,
   "ms"     : true ,
   "xms"    : true ,
   "sssr"   : true ,
   "shift"  : 0.5 ,
   "frozen" : true
 },

 {
  "title" : "save_ref",
  "file"  : "/home/mkochman/systems/new_XMS_CASPT2_calculations/compound_1/4_xms_caspt2_scan/wfu"
 }

]}
