# Supplementary material for: Simulating the Energy Capture Process in Push–Pull Norbornadiene-Quadricyclane Photoswitches
Source: J Phys Chem Lett. 2025 Apr 23;16(17):4315–25. doi: 10.1021/acs.jpclett.5c00634 (PMC12051204; doi:10.1021/acs.jpclett.5c00634)
Supplement: Supplementary file 4 — jz5c00634_si_004.zip [file jz5c00634_si_004.zip › PES_scans/XMS-CASPT2/Compound_I/1_PES_scan/input_12]

{ "bagel" : [
{
  "title"    : "molecule",
  "basis"    : "/home/mkochman/bagel_basis_sets/cc-pvdz.json" ,
  "df_basis" : "/home/mkochman/bagel_basis_sets/cc-pvtz-jkfit.json" ,
  "angstrom" : "true" ,
  "charge" : 0 ,
"geometry" : [
{ "atom" : "c", "xyz" : [ -0.02492653, 0.93825947, 1.06350229 ]},
{ "atom" : "c", "xyz" : [ 0.00017564, 2.35202445, 0.55944721 ]},
{ "atom" : "c", "xyz" : [ -1.23807007, 0.80697655, 1.92187357 ]},
{ "atom" : "c", "xyz" : [ -1.81038301, 0.62772640, 0.52897068 ]},
{ "atom" : "c", "xyz" : [ -1.74790092, 1.96548659, -0.02722705 ]},
{ "atom" : "c", "xyz" : [ -1.33781534, 2.91303281, 1.03029983 ]},
{ "atom" : "c", "xyz" : [ -1.63017485, 2.22561186, 2.35936341 ]},
{ "atom" : "c", "xyz" : [ 0.92957984, 3.03430792, -0.22898314 ]},
{ "atom" : "n", "xyz" : [ 1.68879214, 3.62409344, -0.87578065 ]},
{ "atom" : "c", "xyz" : [ 0.98991533, -0.08693064, 0.89087704 ]},
{ "atom" : "c", "xyz" : [ 2.22556813, 0.21308837, 0.28955497 ]},
{ "atom" : "c", "xyz" : [ 0.77734449, -1.40508643, 1.34849891 ]},
{ "atom" : "c", "xyz" : [ 1.75730925, -2.37465683, 1.21112536 ]},
{ "atom" : "c", "xyz" : [ 2.97859589, -2.05783835, 0.61510803 ]},
{ "atom" : "c", "xyz" : [ 3.20723678, -0.76297224, 0.15741020 ]},
{ "atom" : "h", "xyz" : [ -1.30382249, -0.01096140, 2.62987112 ]},
{ "atom" : "h", "xyz" : [ -1.94268813, -0.30113398, -0.00418266 ]},
{ "atom" : "h", "xyz" : [ -1.97906374, 2.25567815, -1.04383333 ]},
{ "atom" : "h", "xyz" : [ -1.50812478, 3.97563634, 0.89607261 ]},
{ "atom" : "h", "xyz" : [ -2.68395621, 2.28113400, 2.64557485 ]},
{ "atom" : "h", "xyz" : [ -1.00448601, 2.61064275, 3.16817941 ]},
{ "atom" : "h", "xyz" : [ 2.42366528, 1.21098222, -0.07480940 ]},
{ "atom" : "h", "xyz" : [ -0.16313540, -1.67381301, 1.81201562 ]},
{ "atom" : "h", "xyz" : [ 1.57185700, -3.38117102, 1.57034176 ]},
{ "atom" : "h", "xyz" : [ 3.74532633, -2.81770918, 0.50896449 ]},
{ "atom" : "h", "xyz" : [ 4.15319319, -0.50775942, -0.30724906 ]}
]
},

 {
  "title"         : "load_ref" ,
  "file"          : "/home/mkochman/systems/new_XMS_CASPT2_calculations/compound_1/4_xms_caspt2_scan/wfu" ,
  "continue_geom" : false
 },

 {
  "title"   : "casscf",
  "maxiter" : 2000 ,
  "charge"  : 0 ,
  "nspin"   : 0 ,
  "nclosed" : 45 ,
  "nact"    : 12 ,
  "nstate"  : 5
 },

 {
   "title"  : "smith" ,
   "method" : "caspt2" ,
   "ms"     : true ,
   "xms"    : true ,
   "sssr"   : true ,
   "shift"  : 0.5 ,
   "frozen" : true
 },

 {
  "title" : "save_ref",
  "file"  : "/home/mkochman/systems/new_XMS_CASPT2_calculations/compound_1/4_xms_caspt2_scan/wfu"
 }

]}
