# Supplementary material for: Simulating the Energy Capture Process in Push–Pull Norbornadiene-Quadricyclane Photoswitches
Source: J Phys Chem Lett. 2025 Apr 23;16(17):4315–25. doi: 10.1021/acs.jpclett.5c00634 (PMC12051204; doi:10.1021/acs.jpclett.5c00634)
Supplement: Supplementary file 4 — jz5c00634_si_004.zip [file jz5c00634_si_004.zip › PES_scans/XMS-CASPT2/Compound_I/1_PES_scan/input_05]

{ "bagel" : [
{
  "title"    : "molecule",
  "basis"    : "/home/mkochman/bagel_basis_sets/cc-pvdz.json" ,
  "df_basis" : "/home/mkochman/bagel_basis_sets/cc-pvtz-jkfit.json" ,
  "angstrom" : "true" ,
  "charge" : 0 ,
"geometry" : [
{ "atom" : "c", "xyz" : [ 0.07140729, 0.96987274, 1.06641629 ]},
{ "atom" : "c", "xyz" : [ 0.06202141, 2.30609610, 0.57831102 ]},
{ "atom" : "c", "xyz" : [ -1.23282472, 0.76685191, 1.81073525 ]},
{ "atom" : "c", "xyz" : [ -2.09856005, 0.68736558, 0.55536721 ]},
{ "atom" : "c", "xyz" : [ -2.07487706, 1.95653809, 0.01589031 ]},
{ "atom" : "c", "xyz" : [ -1.31951933, 2.86689121, 0.94385455 ]},
{ "atom" : "c", "xyz" : [ -1.56134325, 2.20982587, 2.31186906 ]},
{ "atom" : "c", "xyz" : [ 0.99106932, 2.99197503, -0.21546656 ]},
{ "atom" : "n", "xyz" : [ 1.73828080, 3.59119735, -0.86399137 ]},
{ "atom" : "c", "xyz" : [ 1.08869862, -0.05673351, 0.90773822 ]},
{ "atom" : "c", "xyz" : [ 2.35273940, 0.23859633, 0.36294802 ]},
{ "atom" : "c", "xyz" : [ 0.83833193, -1.38287135, 1.31321392 ]},
{ "atom" : "c", "xyz" : [ 1.80333902, -2.36872200, 1.17188490 ]},
{ "atom" : "c", "xyz" : [ 3.04943624, -2.05672291, 0.63049919 ]},
{ "atom" : "c", "xyz" : [ 3.31834948, -0.75059285, 0.23014889 ]},
{ "atom" : "h", "xyz" : [ -1.28756296, -0.05403143, 2.51918624 ]},
{ "atom" : "h", "xyz" : [ -2.42345866, -0.22438443, 0.07486844 ]},
{ "atom" : "h", "xyz" : [ -2.47375484, 2.26675452, -0.94144269 ]},
{ "atom" : "h", "xyz" : [ -1.44677565, 3.93976150, 0.82889182 ]},
{ "atom" : "h", "xyz" : [ -2.59230089, 2.30531015, 2.66042084 ]},
{ "atom" : "h", "xyz" : [ -0.86816832, 2.56265582, 3.07896058 ]},
{ "atom" : "h", "xyz" : [ 2.58554241, 1.24600479, 0.04815945 ]},
{ "atom" : "h", "xyz" : [ -0.12288286, -1.64888874, 1.73389242 ]},
{ "atom" : "h", "xyz" : [ 1.58512475, -3.38330278, 1.48720296 ]},
{ "atom" : "h", "xyz" : [ 3.80550054, -2.82717581, 0.52397722 ]},
{ "atom" : "h", "xyz" : [ 4.28620320, -0.49762337, -0.18855110 ]}
]
},

 {
  "title"         : "load_ref" ,
  "file"          : "/home/mkochman/systems/new_XMS_CASPT2_calculations/compound_1/4_xms_caspt2_scan/wfu" ,
  "continue_geom" : false
 },

 {
  "title"   : "casscf",
  "maxiter" : 2000 ,
  "charge"  : 0 ,
  "nspin"   : 0 ,
  "nclosed" : 45 ,
  "nact"    : 12 ,
  "nstate"  : 5
 },

 {
   "title"  : "smith" ,
   "method" : "caspt2" ,
   "ms"     : true ,
   "xms"    : true ,
   "sssr"   : true ,
   "shift"  : 0.5 ,
   "frozen" : true
 },

 {
  "title" : "save_ref",
  "file"  : "/home/mkochman/systems/new_XMS_CASPT2_calculations/compound_1/4_xms_caspt2_scan/wfu"
 }

]}
