# Supplementary material for: Simulating the Energy Capture Process in Push–Pull Norbornadiene-Quadricyclane Photoswitches
Source: J Phys Chem Lett. 2025 Apr 23;16(17):4315–25. doi: 10.1021/acs.jpclett.5c00634 (PMC12051204; doi:10.1021/acs.jpclett.5c00634)
Supplement: Supplementary file 4 — jz5c00634_si_004.zip [file jz5c00634_si_004.zip › PES_scans/XMS-CASPT2/Compound_I/1_PES_scan/input_14]

{ "bagel" : [
{
  "title"    : "molecule",
  "basis"    : "/home/mkochman/bagel_basis_sets/cc-pvdz.json" ,
  "df_basis" : "/home/mkochman/bagel_basis_sets/cc-pvtz-jkfit.json" ,
  "angstrom" : "true" ,
  "charge" : 0 ,
"geometry" : [
{ "atom" : "c", "xyz" : [ -0.05958453, 0.90606089, 1.01017201 ]},
{ "atom" : "c", "xyz" : [ -0.06911418, 2.31261404, 0.44528578 ]},
{ "atom" : "c", "xyz" : [ -1.20656415, 0.83814172, 1.97209163 ]},
{ "atom" : "c", "xyz" : [ -1.78832216, 0.61677369, 0.59191641 ]},
{ "atom" : "c", "xyz" : [ -1.77516331, 1.96152267, -0.00725974 ]},
{ "atom" : "c", "xyz" : [ -1.33617882, 2.92878964, 1.02786351 ]},
{ "atom" : "c", "xyz" : [ -1.55642773, 2.27688606, 2.38494914 ]},
{ "atom" : "c", "xyz" : [ 0.85141166, 2.97385347, -0.38349123 ]},
{ "atom" : "n", "xyz" : [ 1.60126838, 3.53737844, -1.05978168 ]},
{ "atom" : "c", "xyz" : [ 0.98163691, -0.10758852, 0.86466185 ]},
{ "atom" : "c", "xyz" : [ 2.26578999, 0.24018593, 0.41958114 ]},
{ "atom" : "c", "xyz" : [ 0.73294939, -1.45455745, 1.19417757 ]},
{ "atom" : "c", "xyz" : [ 1.73232924, -2.41132729, 1.08712406 ]},
{ "atom" : "c", "xyz" : [ 3.00384159, -2.04922315, 0.64604151 ]},
{ "atom" : "c", "xyz" : [ 3.26632519, -0.72221645, 0.31283449 ]},
{ "atom" : "h", "xyz" : [ -1.23996972, 0.03445091, 2.69865548 ]},
{ "atom" : "h", "xyz" : [ -2.03895164, -0.32363749, 0.12359759 ]},
{ "atom" : "h", "xyz" : [ -2.11447372, 2.23664677, -0.99736857 ]},
{ "atom" : "h", "xyz" : [ -1.49553505, 3.99044460, 0.87478946 ]},
{ "atom" : "h", "xyz" : [ -2.59162674, 2.35756011, 2.72879963 ]},
{ "atom" : "h", "xyz" : [ -0.88400558, 2.67586792, 3.14884743 ]},
{ "atom" : "h", "xyz" : [ 2.48941185, 1.26468911, 0.15453594 ]},
{ "atom" : "h", "xyz" : [ -0.25033063, -1.75694656, 1.53256954 ]},
{ "atom" : "h", "xyz" : [ 1.51899162, -3.44281709, 1.34675506 ]},
{ "atom" : "h", "xyz" : [ 3.78428076, -2.79778258, 0.56090791 ]},
{ "atom" : "h", "xyz" : [ 4.25202318, -0.43112057, -0.03326986 ]}
]
},

 {
  "title"         : "load_ref" ,
  "file"          : "/home/mkochman/systems/new_XMS_CASPT2_calculations/compound_1/4_xms_caspt2_scan/wfu" ,
  "continue_geom" : false
 },

 {
  "title"   : "casscf",
  "maxiter" : 2000 ,
  "charge"  : 0 ,
  "nspin"   : 0 ,
  "nclosed" : 45 ,
  "nact"    : 12 ,
  "nstate"  : 5
 },

 {
   "title"  : "smith" ,
   "method" : "caspt2" ,
   "ms"     : true ,
   "xms"    : true ,
   "sssr"   : true ,
   "shift"  : 0.5 ,
   "frozen" : true
 },

 {
  "title" : "save_ref",
  "file"  : "/home/mkochman/systems/new_XMS_CASPT2_calculations/compound_1/4_xms_caspt2_scan/wfu"
 }

]}
