# Supplementary material for: Simulating the Energy Capture Process in Push–Pull Norbornadiene-Quadricyclane Photoswitches
Source: J Phys Chem Lett. 2025 Apr 23;16(17):4315–25. doi: 10.1021/acs.jpclett.5c00634 (PMC12051204; doi:10.1021/acs.jpclett.5c00634)
Supplement: Supplementary file 4 — jz5c00634_si_004.zip [file jz5c00634_si_004.zip › PES_scans/XMS-CASPT2/Compound_I/1_PES_scan/logfile_03]

    dorgali10                       

  * using 15 threads per process

  ===============================================================
    BAGEL - Freshly leavened quantum chemistry                   
  ===============================================================

  *** Geometry ***

  { "atom" : "C", "xyz" : [      0.179867,      1.837088,      1.959650 ] },
  { "atom" : "C", "xyz" : [      0.117631,      4.297222,      1.003758 ] },
  { "atom" : "C", "xyz" : [     -2.317144,      1.451280,      3.354884 ] },
  { "atom" : "C", "xyz" : [     -4.145314,      1.346718,      1.116872 ] },
  { "atom" : "C", "xyz" : [     -4.162299,      3.706136,      0.099124 ] },
  { "atom" : "C", "xyz" : [     -2.486413,      5.386248,      1.703249 ] },
  { "atom" : "C", "xyz" : [     -2.848679,      4.186307,      4.330552 ] },
  { "atom" : "C", "xyz" : [      1.864707,      5.584509,     -0.529396 ] },
  { "atom" : "N", "xyz" : [      3.259739,      6.707801,     -1.776728 ] },
  { "atom" : "C", "xyz" : [      2.119910,     -0.101125,      1.704864 ] },
  { "atom" : "C", "xyz" : [      4.568295,      0.479179,      0.847036 ] },
  { "atom" : "C", "xyz" : [      1.586636,     -2.628982,      2.335004 ] },
  { "atom" : "C", "xyz" : [      3.412207,     -4.497881,      2.096962 ] },
  { "atom" : "C", "xyz" : [      5.825564,     -3.887715,      1.242383 ] },
  { "atom" : "C", "xyz" : [      6.393209,     -1.393328,      0.624137 ] },
  { "atom" : "H", "xyz" : [     -2.392217,     -0.091614,      4.707517 ] },
  { "atom" : "H", "xyz" : [     -4.959746,     -0.358726,      0.338691 ] },
  { "atom" : "H", "xyz" : [     -5.095999,      4.316330,     -1.615961 ] },
  { "atom" : "H", "xyz" : [     -2.689436,      7.419425,      1.487972 ] },
  { "atom" : "H", "xyz" : [     -4.762126,      4.407992,      5.072217 ] },
  { "atom" : "H", "xyz" : [     -1.463167,      4.837979,      5.715495 ] },
  { "atom" : "H", "xyz" : [      5.055748,      2.404334,      0.366182 ] },
  { "atom" : "H", "xyz" : [     -0.279324,     -3.147177,      2.995059 ] },
  { "atom" : "H", "xyz" : [      2.951170,     -6.434947,      2.583504 ] },
  { "atom" : "H", "xyz" : [      7.255121,     -5.345964,      1.064224 ] },
  { "atom" : "H", "xyz" : [      8.269738,     -0.898094,     -0.034431 ] },

  Number of auxiliary basis functions:     1515

  Since a DF basis is specified, we compute 2- and 3-index integrals:
    o Being stored without compression. Storage requirement is 0.851 GB
       - 3-index ints prep                         0.03
       - 3-index ints                              0.27
       - 2-index ints                              0.01
       - computing inverse                         2.39
        elapsed time:        2.72 sec.


  Number of basis functions:      265
  Number of electrons      :      102


    * METHOD: MOLECULE                             2.74

       - 3-index ints prep                         0.03
       - 3-index ints                              0.33
       - 2-index ints                              0.01
       - computing inverse                         2.41

  Using the coefficient projected to the input geometry 


    * METHOD: LOAD_REF                             2.94

  ---------------------------
      CASSCF calculation     
  ---------------------------

    * nstate   :      5
    * nclosed  :     45
    * nact     :     12
    * nvirt    :    208
  === CASSCF iteration (/home/mkochman/bagel_basis_sets/cc-pvdz.json) ===

    * Using the second-order algorithm

      0  0      -591.09939989     1.07e-02    114.11
      0  1      -590.90210264     0.00e+00    114.11
      0  2      -590.89303925     0.00e+00    114.11
      0  3      -590.88000314     0.00e+00    114.11
      0  4      -590.86968254     0.00e+00    114.11

         res : 7.91e-02   lamb: 1.00e+00   eps : -9.50e-02   step: 1.28e-01    0.29
         res : 2.23e-02   lamb: 1.00e+00   eps : -9.60e-02   step: 1.35e-01    0.29
         res : 6.89e-03   lamb: 1.00e+00   eps : -9.61e-02   step: 1.37e-01    0.29
         res : 2.06e-03   lamb: 1.00e+00   eps : -9.61e-02   step: 1.38e-01    0.29
         res : 5.33e-04   lamb: 1.00e+00   eps : -9.61e-02   step: 1.38e-01    0.29
         res : 1.98e-04   lamb: 1.00e+00   eps : -9.61e-02   step: 1.38e-01    0.30
         res : 6.01e-05   lamb: 1.00e+00   eps : -9.61e-02   step: 1.38e-01    0.29
         res : 2.44e-05   lamb: 1.00e+00   eps : -9.61e-02   step: 1.38e-01    0.29
         res : 7.45e-06   lamb: 1.00e+00   eps : -9.61e-02   step: 1.38e-01    0.29

      1  0      -591.14817481     1.43e-04    122.34
      1  1      -590.95087937     0.00e+00    122.34
      1  2      -590.94205802     0.00e+00    122.34
      1  3      -590.92848030     0.00e+00    122.34
      1  4      -590.91936025     0.00e+00    122.34

         res : 6.47e-03   lamb: 1.00e+00   eps : -1.97e-04   step: 2.27e-02    0.29
         res : 2.93e-03   lamb: 1.00e+00   eps : -2.11e-04   step: 2.57e-02    0.30
         res : 6.39e-04   lamb: 1.00e+00   eps : -2.14e-04   step: 2.65e-02    0.29
         res : 3.40e-04   lamb: 1.00e+00   eps : -2.14e-04   step: 2.67e-02    0.29
         res : 1.93e-04   lamb: 1.00e+00   eps : -2.14e-04   step: 2.68e-02    0.29
         res : 8.87e-05   lamb: 1.00e+00   eps : -2.14e-04   step: 2.68e-02    0.29
         res : 4.83e-05   lamb: 1.00e+00   eps : -2.14e-04   step: 2.68e-02    0.29
         res : 3.57e-05   lamb: 1.00e+00   eps : -2.14e-04   step: 2.68e-02    0.29
         res : 1.71e-05   lamb: 1.00e+00   eps : -2.14e-04   step: 2.68e-02    0.30
         res : 6.93e-06   lamb: 1.00e+00   eps : -2.14e-04   step: 2.68e-02    0.29
         res : 4.69e-06   lamb: 1.00e+00   eps : -2.14e-04   step: 2.68e-02    0.29
         res : 3.00e-06   lamb: 1.00e+00   eps : -2.14e-04   step: 2.68e-02    0.29
         res : 1.49e-06   lamb: 1.00e+00   eps : -2.14e-04   step: 2.68e-02    0.29

      2  0      -591.14811021     1.78e-05    120.82
      2  1      -590.95108054     0.00e+00    120.82
      2  2      -590.94223016     0.00e+00    120.82
      2  3      -590.92851809     0.00e+00    120.82
      2  4      -590.91957489     0.00e+00    120.82

         res : 8.60e-04   lamb: 1.00e+00   eps : -1.92e-06   step: 1.79e-03    0.29
         res : 2.34e-04   lamb: 1.00e+00   eps : -2.14e-06   step: 2.26e-03    0.29
         res : 9.19e-05   lamb: 1.00e+00   eps : -2.17e-06   step: 2.39e-03    0.29
         res : 7.24e-05   lamb: 1.00e+00   eps : -2.18e-06   step: 2.45e-03    0.29
         res : 3.97e-05   lamb: 1.00e+00   eps : -2.18e-06   step: 2.49e-03    0.29
         res : 1.75e-05   lamb: 1.00e+00   eps : -2.18e-06   step: 2.51e-03    0.29
         res : 6.45e-06   lamb: 1.00e+00   eps : -2.18e-06   step: 2.51e-03    0.29
         res : 2.25e-06   lamb: 1.00e+00   eps : -2.18e-06   step: 2.51e-03    0.29
         res : 9.27e-07   lamb: 1.00e+00   eps : -2.18e-06   step: 2.51e-03    0.29
         res : 4.55e-07   lamb: 1.00e+00   eps : -2.18e-06   step: 2.51e-03    0.30
         res : 2.15e-07   lamb: 1.00e+00   eps : -2.18e-06   step: 2.51e-03    0.29

      3  0      -591.14807920     5.11e-06    122.54
      3  1      -590.95108929     0.00e+00    122.54
      3  2      -590.94223192     0.00e+00    122.54
      3  3      -590.92849831     0.00e+00    122.54
      3  4      -590.91962202     0.00e+00    122.54

         res : 2.36e-04   lamb: 1.00e+00   eps : -1.34e-07   step: 4.41e-04    0.29
         res : 7.53e-05   lamb: 1.00e+00   eps : -1.53e-07   step: 6.16e-04    0.29
         res : 5.67e-05   lamb: 1.00e+00   eps : -1.59e-07   step: 7.21e-04    0.29
         res : 3.80e-05   lamb: 1.00e+00   eps : -1.61e-07   step: 7.86e-04    0.29
         res : 1.31e-05   lamb: 1.00e+00   eps : -1.61e-07   step: 8.11e-04    0.29
         res : 4.93e-06   lamb: 1.00e+00   eps : -1.61e-07   step: 8.15e-04    0.29
         res : 1.66e-06   lamb: 1.00e+00   eps : -1.61e-07   step: 8.16e-04    0.29
         res : 5.51e-07   lamb: 1.00e+00   eps : -1.61e-07   step: 8.16e-04    0.29
         res : 2.18e-07   lamb: 1.00e+00   eps : -1.61e-07   step: 8.16e-04    0.29
         res : 1.10e-07   lamb: 1.00e+00   eps : -1.61e-07   step: 8.16e-04    0.29
         res : 6.87e-08   lamb: 1.00e+00   eps : -1.61e-07   step: 8.16e-04    0.29

      4  0      -591.14807188     1.56e-06    125.48
      4  1      -590.95109189     0.00e+00    125.48
      4  2      -590.94223272     0.00e+00    125.48
      4  3      -590.92848820     0.00e+00    125.48
      4  4      -590.91963657     0.00e+00    125.48

         res : 8.33e-05   lamb: 1.00e+00   eps : -1.33e-08   step: 1.54e-04    0.29
         res : 4.25e-05   lamb: 1.00e+00   eps : -1.68e-08   step: 2.63e-04    0.29
         res : 3.12e-05   lamb: 1.00e+00   eps : -1.86e-08   step: 3.60e-04    0.29
         res : 1.35e-05   lamb: 1.00e+00   eps : -1.89e-08   step: 3.87e-04    0.29
         res : 4.17e-06   lamb: 1.00e+00   eps : -1.90e-08   step: 3.92e-04    0.29
         res : 1.54e-06   lamb: 1.00e+00   eps : -1.90e-08   step: 3.93e-04    0.29
         res : 4.94e-07   lamb: 1.00e+00   eps : -1.90e-08   step: 3.93e-04    0.29
         res : 1.60e-07   lamb: 1.00e+00   eps : -1.90e-08   step: 3.93e-04    0.29
         res : 6.29e-08   lamb: 1.00e+00   eps : -1.90e-08   step: 3.93e-04    0.29
         res : 3.48e-08   lamb: 1.00e+00   eps : -1.90e-08   step: 3.93e-04    0.29

      5  0      -591.14807026     4.98e-07    123.25
      5  1      -590.95109317     0.00e+00    123.25
      5  2      -590.94223410     0.00e+00    123.25
      5  3      -590.92848288     0.00e+00    123.25
      5  4      -590.91964092     0.00e+00    123.25

         res : 4.22e-05   lamb: 1.00e+00   eps : -2.25e-09   step: 8.44e-05    0.29
         res : 2.71e-05   lamb: 1.00e+00   eps : -3.31e-09   step: 1.65e-04    0.30
         res : 1.25e-05   lamb: 1.00e+00   eps : -3.77e-09   step: 2.14e-04    0.29
         res : 4.63e-06   lamb: 1.00e+00   eps : -3.82e-09   step: 2.20e-04    0.29
         res : 1.45e-06   lamb: 1.00e+00   eps : -3.83e-09   step: 2.21e-04    0.30
         res : 5.60e-07   lamb: 1.00e+00   eps : -3.83e-09   step: 2.21e-04    0.29
         res : 1.70e-07   lamb: 1.00e+00   eps : -3.83e-09   step: 2.21e-04    0.29
         res : 5.10e-08   lamb: 1.00e+00   eps : -3.83e-09   step: 2.21e-04    0.29
         res : 2.08e-08   lamb: 1.00e+00   eps : -3.83e-09   step: 2.21e-04    0.29

      6  0      -591.14807001     1.81e-07    122.73
      6  1      -590.95109383     0.00e+00    122.73
      6  2      -590.94223532     0.00e+00    122.73
      6  3      -590.92848002     0.00e+00    122.73
      6  4      -590.91964217     0.00e+00    122.73

         res : 2.37e-05   lamb: 1.00e+00   eps : -6.87e-10   step: 6.27e-05    0.29
         res : 1.58e-05   lamb: 1.00e+00   eps : -1.02e-09   step: 1.10e-04    0.29
         res : 4.71e-06   lamb: 1.00e+00   eps : -1.12e-09   step: 1.28e-04    0.29
         res : 1.88e-06   lamb: 1.00e+00   eps : -1.13e-09   step: 1.30e-04    0.29
         res : 5.85e-07   lamb: 1.00e+00   eps : -1.13e-09   step: 1.30e-04    0.29
         res : 2.28e-07   lamb: 1.00e+00   eps : -1.13e-09   step: 1.30e-04    0.30
         res : 6.62e-08   lamb: 1.00e+00   eps : -1.13e-09   step: 1.30e-04    0.29
         res : 1.73e-08   lamb: 1.00e+00   eps : -1.13e-09   step: 1.30e-04    0.29
         res : 7.71e-09   lamb: 1.00e+00   eps : -1.13e-09   step: 1.30e-04    0.29

      7  0      -591.14807004     8.33e-08    124.45
      7  1      -590.95109419     0.00e+00    124.45
      7  2      -590.94223617     0.00e+00    124.45
      7  3      -590.92847844     0.00e+00    124.45
      7  4      -590.91964251     0.00e+00    124.45

         res : 1.16e-05   lamb: 1.00e+00   eps : -2.55e-10   step: 4.42e-05    0.30
         res : 8.55e-06   lamb: 1.00e+00   eps : -3.64e-10   step: 7.09e-05    0.29
         res : 1.97e-06   lamb: 1.00e+00   eps : -3.84e-10   step: 7.68e-05    0.29
         res : 8.97e-07   lamb: 1.00e+00   eps : -3.85e-10   step: 7.75e-05    0.30
         res : 2.76e-07   lamb: 1.00e+00   eps : -3.86e-10   step: 7.76e-05    0.29
         res : 8.82e-08   lamb: 1.00e+00   eps : -3.86e-10   step: 7.77e-05    0.29
         res : 2.81e-08   lamb: 1.00e+00   eps : -3.86e-10   step: 7.77e-05    0.29
         res : 6.90e-09   lamb: 1.00e+00   eps : -3.86e-10   step: 7.77e-05    0.29

      8  0      -591.14807012     4.63e-08    124.56
      8  1      -590.95109439     0.00e+00    124.56
      8  2      -590.94223673     0.00e+00    124.56
      8  3      -590.92847754     0.00e+00    124.56
      8  4      -590.91964259     0.00e+00    124.56

         res : 6.26e-06   lamb: 1.00e+00   eps : -9.34e-11   step: 2.77e-05    0.29
         res : 4.55e-06   lamb: 1.00e+00   eps : -1.32e-10   step: 4.35e-05    0.29
         res : 1.05e-06   lamb: 1.00e+00   eps : -1.37e-10   step: 4.60e-05    0.29
         res : 5.21e-07   lamb: 1.00e+00   eps : -1.37e-10   step: 4.64e-05    0.29
         res : 1.64e-07   lamb: 1.00e+00   eps : -1.37e-10   step: 4.65e-05    0.29
         res : 4.37e-08   lamb: 1.00e+00   eps : -1.37e-10   step: 4.65e-05    0.30
         res : 1.46e-08   lamb: 1.00e+00   eps : -1.37e-10   step: 4.65e-05    0.29
         res : 3.82e-09   lamb: 1.00e+00   eps : -1.37e-10   step: 4.65e-05    0.29

      9  0      -591.14807018     2.76e-08    122.05
      9  1      -590.95109450     0.00e+00    122.05
      9  2      -590.94223707     0.00e+00    122.05
      9  3      -590.92847701     0.00e+00    122.05
      9  4      -590.91964259     0.00e+00    122.05

         res : 3.79e-06   lamb: 1.00e+00   eps : -3.37e-11   step: 1.67e-05    0.29
         res : 2.85e-06   lamb: 1.00e+00   eps : -4.73e-11   step: 2.60e-05    0.29
         res : 6.79e-07   lamb: 1.00e+00   eps : -4.92e-11   step: 2.76e-05    0.29
         res : 3.28e-07   lamb: 1.00e+00   eps : -4.94e-11   step: 2.78e-05    0.29
         res : 1.01e-07   lamb: 1.00e+00   eps : -4.94e-11   step: 2.79e-05    0.29
         res : 2.81e-08   lamb: 1.00e+00   eps : -4.94e-11   step: 2.79e-05    0.29
         res : 9.35e-09   lamb: 1.00e+00   eps : -4.94e-11   step: 2.79e-05    0.29
         res : 2.24e-09   lamb: 1.00e+00   eps : -4.94e-11   step: 2.79e-05    0.29

     10  0      -591.14807022     1.67e-08    120.62
     10  1      -590.95109457     0.00e+00    120.62
     10  2      -590.94223728     0.00e+00    120.62
     10  3      -590.92847670     0.00e+00    120.62
     10  4      -590.91964258     0.00e+00    120.62

         res : 2.34e-06   lamb: 1.00e+00   eps : -1.21e-11   step: 9.95e-06    0.29
         res : 1.79e-06   lamb: 1.00e+00   eps : -1.70e-11   step: 1.55e-05    0.29
         res : 4.23e-07   lamb: 1.00e+00   eps : -1.77e-11   step: 1.66e-05    0.29
         res : 2.01e-07   lamb: 1.00e+00   eps : -1.78e-11   step: 1.67e-05    0.29
         res : 6.16e-08   lamb: 1.00e+00   eps : -1.78e-11   step: 1.67e-05    0.29
         res : 1.82e-08   lamb: 1.00e+00   eps : -1.78e-11   step: 1.68e-05    0.29
         res : 5.85e-09   lamb: 1.00e+00   eps : -1.78e-11   step: 1.68e-05    0.29
         res : 1.37e-09   lamb: 1.00e+00   eps : -1.78e-11   step: 1.68e-05    0.29

     11  0      -591.14807024     1.01e-08    122.28
     11  1      -590.95109461     0.00e+00    122.28
     11  2      -590.94223741     0.00e+00    122.28
     11  3      -590.92847652     0.00e+00    122.28
     11  4      -590.91964258     0.00e+00    122.28

         res : 1.43e-06   lamb: 1.00e+00   eps : -4.35e-12   step: 5.94e-06    0.29
         res : 1.10e-06   lamb: 1.00e+00   eps : -6.11e-12   step: 9.27e-06    0.29
         res : 2.59e-07   lamb: 1.00e+00   eps : -6.41e-12   step: 9.94e-06    0.29
         res : 1.23e-07   lamb: 1.00e+00   eps : -6.43e-12   step: 1.00e-05    0.29
         res : 3.75e-08   lamb: 1.00e+00   eps : -6.43e-12   step: 1.01e-05    0.29
         res : 1.14e-08   lamb: 1.00e+00   eps : -6.43e-12   step: 1.01e-05    0.29
         res : 3.57e-09   lamb: 1.00e+00   eps : -6.43e-12   step: 1.01e-05    0.29

     12  0      -591.14807026     6.08e-09    122.02
     12  1      -590.95109463     0.00e+00    122.02
     12  2      -590.94223749     0.00e+00    122.02
     12  3      -590.92847641     0.00e+00    122.02
     12  4      -590.91964257     0.00e+00    122.02

    * Second-order optimization converged. *   

    * Integral transformation done. Elapsed time: 0.67

     guess   0:   closed 111111......         open ............        
     guess   1:   closed 11111.......         open .....11.....        
     guess   2:   closed 1111.1......         open ....1.1.....        
     guess   3:   closed 111.11......         open ...1..1.....        
     guess   4:   closed 11111.......         open .....1.1....        

  === FCI iteration ===

      0  0      -590.96436679     4.44e-04      2.63
      0  1      -590.78360955     4.20e-04      0.00
      0  2      -590.71035851     4.28e-04      0.00
      0  3      -590.67442705     4.46e-04      0.00
      0  4      -590.65804633     4.28e-04      0.00

      1  0      -591.11103371     2.20e-04      2.64
      1  1      -590.90653103     2.00e-04      0.00
      1  2      -590.84057099     2.28e-04      0.00
      1  3      -590.83127652     2.75e-04      0.00
      1  4      -590.79130621     2.30e-04      0.00

      2  0      -591.14117364     1.08e-04      2.65
      2  1      -590.93034523     1.02e-04      0.00
      2  2      -590.89419416     1.86e-04      0.00
      2  3      -590.87165393     1.41e-04      0.00
      2  4      -590.82792937     1.48e-04      0.00

      3  0      -591.14679280     4.90e-05      2.66
      3  1      -590.93734026     6.47e-05      0.00
      3  2      -590.92332178     1.37e-04      0.00
      3  3      -590.89440886     1.42e-04      0.00
      3  4      -590.84753214     1.07e-04      0.00

      4  0      -591.14788906     1.98e-05      2.66
      4  1      -590.94361627     8.41e-05      0.00
      4  2      -590.93540094     7.51e-05      0.00
      4  3      -590.91565301     1.25e-04      0.00
      4  4      -590.85736830     8.04e-05      0.00

      5  0      -591.14804559     7.04e-06      2.67
      5  1      -590.94858931     5.02e-05      0.00
      5  2      -590.93919857     5.23e-05      0.00
      5  3      -590.92509479     6.41e-05      0.00
      5  4      -590.86436483     9.65e-05      0.00

      6  0      -591.14806630     2.53e-06      2.68
      6  1      -590.95009110     2.84e-05      0.00
      6  2      -590.94097957     3.52e-05      0.00
      6  3      -590.92718368     3.21e-05      0.00
      6  4      -590.89275803     1.69e-04      0.00

      7  0      -591.14806933     1.17e-06      2.69
      7  1      -590.95062127     1.86e-05      0.00
      7  2      -590.94174278     2.12e-05      0.00
      7  3      -590.92789326     2.16e-05      0.00
      7  4      -590.91090578     9.51e-05      0.00

      8  0      -591.14807001     6.46e-07      2.70
      8  1      -590.95087520     1.39e-05      0.00
      8  2      -590.94205156     1.31e-05      0.00
      8  3      -590.92825101     1.52e-05      0.00
      8  4      -590.91658847     5.43e-05      0.00

      9  0      -591.14807020     3.36e-07      2.70
      9  1      -590.95100662     9.65e-06      0.00
      9  2      -590.94216807     8.20e-06      0.00
      9  3      -590.92839488     9.11e-06      0.00
      9  4      -590.91840663     3.24e-05      0.00

     10  0      -591.14807024     1.59e-07      2.71
     10  1      -590.95106473     5.87e-06      0.00
     10  2      -590.94221226     4.92e-06      0.00
     10  3      -590.92844485     5.31e-06      0.00
     10  4      -590.91910288     2.03e-05      0.00

     11  0      -591.14807026     6.99e-08      2.85
     11  1      -590.95108467     3.41e-06      0.00
     11  2      -590.94222766     3.08e-06      0.00
     11  3      -590.92846259     3.34e-06      0.00
     11  4      -590.91939147     1.40e-05      0.00

     12  0      -591.14807026     2.80e-08      2.85
     12  1      -590.95109151     1.93e-06      0.00
     12  2      -590.94223387     1.93e-06      0.00
     12  3      -590.92847037     2.18e-06      0.00
     12  4      -590.91953566     9.74e-06      0.00

     13  0      -591.14807026     1.08e-08      2.86
     13  1      -590.95109361     1.08e-06      0.00
     13  2      -590.94223618     1.16e-06      0.00
     13  3      -590.92847375     1.44e-06      0.00
     13  4      -590.91960053     6.31e-06      0.00

     14  0      -591.14807026     4.56e-09      2.87
     14  1      -590.95109429     6.13e-07      0.00
     14  2      -590.94223700     6.92e-07      0.00
     14  3      -590.92847530     9.95e-07      0.00
     14  4      -590.91962674     3.95e-06      0.00

     15  0      -591.14807026     2.12e-09      2.88
     15  1      -590.95109452     3.65e-07      0.00
     15  2      -590.94223731     4.38e-07      0.00
     15  3      -590.92847599     6.54e-07      0.00
     15  4      -590.91963705     2.48e-06      0.00

     16  0      -591.14807026     1.04e-09      2.88
     16  1      -590.95109460     2.11e-07      0.00
     16  2      -590.94223743     2.67e-07      0.00
     16  3      -590.92847626     3.98e-07      0.00
     16  4      -590.91964085     1.47e-06      0.00

     17  0      -591.14807026     4.62e-10      3.11
     17  1      -590.95109462     1.17e-07      0.00
     17  2      -590.94223747     1.51e-07      0.00
     17  3      -590.92847636     2.36e-07      0.00
     17  4      -590.91964206     7.96e-07      0.00

     18  0      -591.14807026     1.89e-10      3.34
     18  1      -590.95109463     6.34e-08      0.00
     18  2      -590.94223748     8.46e-08      0.00
     18  3      -590.92847639     1.44e-07      0.00
     18  4      -590.91964241     4.21e-07      0.00

     19  0 *    -591.14807026     8.21e-11      3.25
     19  1      -590.95109463     3.52e-08      0.00
     19  2      -590.94223749     4.95e-08      0.00
     19  3      -590.92847640     8.64e-08      0.00
     19  4      -590.91964252     2.42e-07      0.00
    ** throwing out 4 trial vectors **

     20  0 *    -591.14807026     6.95e-11      2.87
     20  1      -590.95109463     1.93e-08      0.00
     20  2      -590.94223749     2.89e-08      0.00
     20  3      -590.92847641     4.92e-08      0.00
     20  4      -590.91964255     1.43e-07      0.00
    ** throwing out 4 trial vectors **

     21  0 *    -591.14807026     6.66e-11      4.48
     21  1      -590.95109463     1.04e-08      0.00
     21  2      -590.94223749     1.67e-08      0.00
     21  3      -590.92847641     2.77e-08      0.00
     21  4      -590.91964256     8.32e-08      0.00
    ** throwing out 4 trial vectors **

     22  0 *    -591.14807026     6.61e-11      5.03
     22  1      -590.95109463     5.32e-09      0.00
     22  2      -590.94223749     9.17e-09      0.00
     22  3      -590.92847641     1.60e-08      0.00
     22  4      -590.91964257     4.55e-08      0.00
    ** throwing out 4 trial vectors **

     23  0 *    -591.14807026     6.58e-11      5.02
     23  1      -590.95109463     2.71e-09      0.00
     23  2      -590.94223749     4.92e-09      0.00
     23  3      -590.92847641     8.99e-09      0.00
     23  4      -590.91964257     2.43e-08      0.00
    ** throwing out 4 trial vectors **

     24  0 *    -591.14807026     6.58e-11      5.03
     24  1      -590.95109463     1.40e-09      0.00
     24  2      -590.94223749     2.62e-09      0.00
     24  3      -590.92847641     4.84e-09      0.00
     24  4      -590.91964257     1.36e-08      0.00
    ** throwing out 4 trial vectors **

     25  0 *    -591.14807026     6.53e-11      5.02
     25  1      -590.95109463     7.59e-10      0.00
     25  2      -590.94223749     1.43e-09      0.00
     25  3      -590.92847641     2.56e-09      0.00
     25  4      -590.91964257     7.97e-09      0.00
    ** throwing out 4 trial vectors **

     26  0 *    -591.14807026     6.52e-11      5.03
     26  1      -590.95109463     4.22e-10      0.00
     26  2      -590.94223749     8.01e-10      0.00
     26  3      -590.92847641     1.35e-09      0.00
     26  4      -590.91964257     4.81e-09      0.00
    ** throwing out 4 trial vectors **

     27  0 *    -591.14807026     6.48e-11      5.01
     27  1      -590.95109463     2.23e-10      0.00
     27  2      -590.94223749     4.30e-10      0.00
     27  3      -590.92847641     7.26e-10      0.00
     27  4      -590.91964257     2.74e-09      0.00
    ** throwing out 4 trial vectors **

     28  0 *    -591.14807026     6.48e-11      5.03
     28  1      -590.95109463     1.10e-10      0.00
     28  2      -590.94223749     2.17e-10      0.00
     28  3      -590.92847641     4.07e-10      0.00
     28  4      -590.91964257     1.42e-09      0.00
    ** throwing out 4 trial vectors **

     29  0 *    -591.14807026     6.48e-11      4.26
     29  1 *    -590.95109463     5.48e-11      0.00
     29  2      -590.94223749     1.09e-10      0.00
     29  3      -590.92847641     2.26e-10      0.00
     29  4      -590.91964257     7.25e-10      0.00
    ** throwing out 3 trial vectors **

     30  0 *    -591.14807026     6.48e-11      3.13
     30  1 *    -590.95109463     3.09e-11      0.00
     30  2 *    -590.94223749     5.66e-11      0.00
     30  3      -590.92847641     1.21e-10      0.00
     30  4      -590.91964257     3.89e-10      0.00
    ** throwing out 2 trial vectors **

     31  0 *    -591.14807026     6.47e-11      1.98
     31  1 *    -590.95109463     2.01e-11      0.00
     31  2 *    -590.94223749     3.12e-11      0.00
     31  3 *    -590.92847641     6.64e-11      0.00
     31  4      -590.91964257     2.12e-10      0.00
    ** throwing out 1 trial vectors **

     32  0 *    -591.14807026     6.47e-11      1.60
     32  1 *    -590.95109463     1.63e-11      0.00
     32  2 *    -590.94223749     2.25e-11      0.00
     32  3 *    -590.92847641     6.47e-11      0.00
     32  4      -590.91964257     1.20e-10      0.00
    ** throwing out 1 trial vectors **

     33  0 *    -591.14807026     6.46e-11      0.84
     33  1 *    -590.95109463     1.51e-11      0.00
     33  2 *    -590.94223749     1.94e-11      0.00
     33  3 *    -590.92847641     6.35e-11      0.00
     33  4 *    -590.91964257     6.85e-11      0.00

     * ci vector, state   0, <S^2> = -0.0000
       222222......     0.8708438995
       22222.2.....    -0.1447502535
       2.2222....2.    -0.1141060483
       222.22..2...    -0.1053316814
       2222.2.2....    -0.1010729523
       22b22aa..b..    -0.0686324986
       22a22bb..a..    -0.0686324986
       .22222.....2    -0.0681274817
       22222b...a..     0.0566326619
       22222a...b..     0.0566326619
       22.2222.....    -0.0564633872
       ba2222....ba    -0.0528325862
       ab2222....ab    -0.0528325862

     * ci vector, state   1, <S^2> = -0.0000
       22222.2.....    -0.4030430173
       22222ba.....     0.2955318520
       22222ab.....     0.2955318519
       2222a2b.....     0.1983473759
       2222b2a.....     0.1983473759
       222b22a.....    -0.1846088305
       222a22b.....    -0.1846088305
       22222a..b...     0.1735709072
       22222b..a...     0.1735709072
       22b222a.....     0.1214457702
       22a222b.....     0.1214457702
       2222abba....    -0.1187521516
       2222baab....    -0.1187521516
       222a2b2.....    -0.1072444060
       222b2a2.....    -0.1072444060
       22222b.a....    -0.1066646755
       22222a.b....    -0.1066646755
       22.2222.....     0.0972783160
       22222.b.a...    -0.0826014710
       22222.a.b...    -0.0826014710
       22222a...b..    -0.0783827526
       22222b...a..    -0.0783827525
       2222b2..a...    -0.0761346360
       2222a2..b...    -0.0761346360
       2222bbaa....     0.0705223792
       2222aabb....     0.0705223792
       2222..22....     0.0695441247
       222a22.b....     0.0656238353
       222b22.a....     0.0656238353
       222a2bb.a...    -0.0637647227
       222b2aa.b...    -0.0637647227
       22222....2..     0.0620699318
       222a2b..2...     0.0579578773
       222b2a..2...     0.0579578773
       2222ab2.....     0.0570724197
       2222ba2.....     0.0570724197
       222.22b.a...     0.0540781519
       222.22a.b...     0.0540781519
       222.2.2.2...     0.0539510900
       2.222.2...2.     0.0532503711
       2222.22.....     0.0513218625
       222222......    -0.0505525767

     * ci vector, state   2, <S^2> = 0.0000
       22222ba.....     0.3221429358
       22222ab.....     0.3221429355
       222a22b.....     0.3053124547
       222b22a.....     0.3053124547
       22222b..a...    -0.2129493877
       22222a..b...    -0.2129493877
       22222.2.....    -0.1800766206
       222b2a2.....     0.1484408810
       222a2b2.....     0.1484408810
       2222a2..b...     0.1129407989
       2222b2..a...     0.1129407989
       222b22.a....    -0.1074037498
       222a22.b....    -0.1074037498
       2222ba2.....    -0.0986767744
       2222ab2.....    -0.0986767744
       222.22a.b...    -0.0836316123
       222.22b.a...    -0.0836316123
       222222......    -0.0756643850
       22222a...b..    -0.0756193225
       22222b...a..    -0.0756193225
       22222.a.b...     0.0745878461
       22222.b.a...     0.0745878461
       22222.ba....    -0.0723572141
       22222.ab....    -0.0723572141
       2222abba....    -0.0723328644
       2222baab....    -0.0723328644
       222a22...b..    -0.0714836560
       222b22...a..    -0.0714836560
       222b2a..2...    -0.0664135103
       222a2b..2...    -0.0664135103
       2222baa.b...    -0.0623360195
       2222abb.a...    -0.0623360195
       2222b2...a..     0.0604678182
       2222a2...b..     0.0604678182
       22222.b..a..     0.0573709500
       22222.a..b..     0.0573709500
       2222.22.....     0.0564069691
       22a222..b...     0.0550269655
       22b222..a...     0.0550269655
       22222a.b....     0.0545241220
       22222b.a....     0.0545241220

     * ci vector, state   3, <S^2> = -0.0000
       22222ba.....     0.3531175909
       22222ab.....     0.3531175904
       22222.2.....     0.2168849053
       2222ba2.....    -0.1977910983
       2222ab2.....    -0.1977910983
       22222b...a..     0.1953653889
       22222a...b..     0.1953653889
       22a222b.....    -0.1902079334
       22b222a.....    -0.1902079334
       2222b2a.....    -0.1521765129
       2222a2b.....    -0.1521765129
       222b22a.....    -0.1503936719
       222a22b.....    -0.1503936719
       22222a.b....     0.1041919592
       22222b.a....     0.1041919592
       22222.ba....    -0.0990182809
       22222.ab....    -0.0990182809
       22b22a2.....    -0.0899672295
       22a22b2.....    -0.0899672295
       222b2aa.b...     0.0871242036
       222a2bb.a...     0.0871242035
       222222......    -0.0757762843
       22.2222.....    -0.0669388972
       22a2b22.....    -0.0665525290
       22b2a22.....    -0.0665525290
       22a222.b....     0.0598541951
       22b222.a....     0.0598541951
       222a2b2.....    -0.0596506017
       222b2a2.....    -0.0596506017
       222b22.a....     0.0594954535
       222a22.b....     0.0594954535
       2222b2.a....     0.0578271395
       2222a2.b....     0.0578271394
       22222....2..    -0.0566350367
       222b2ab.a...     0.0528305181
       222a2ba.b...     0.0528305181
       2222b2..a...    -0.0512926073
       2222a2..b...    -0.0512926073

     * ci vector, state   4, <S^2> = 0.0000
       22222ab.....     0.2870729112
       22222ba.....     0.2870729083
       22222.ba....     0.2727956938
       22222.ab....     0.2727956938
       22222.2.....     0.2338560708
       2222abba....     0.2210769343
       2222baab....     0.2210769343
       2222ba2.....     0.2128848920
       2222ab2.....     0.2128848919
       2222bbaa....    -0.1335582226
       2222aabb....    -0.1335582225
       22a2b22.....     0.1113625919
       22b2a22.....     0.1113625919
       22b22baa....     0.0968929824
       22a22abb....     0.0968929824
       22b22aab....    -0.0953400317
       22a22bba....    -0.0953400316
       22a22b2.....    -0.0930449695
       22b22a2.....    -0.0930449695
       2222abab....     0.0875187118
       2222baba....     0.0875187117
       22222..2....    -0.0775860374
       22.222ab....    -0.0749664199
       22.222ba....    -0.0749664199
       22b2a2ba....     0.0705427256
       22a2b2ab....     0.0705427256
       2222.2.2....     0.0618953708
       22222..b.a..     0.0583643385
       22222..a.b..     0.0583643385
       2222aab..b..     0.0575958965
       2222bba..a..     0.0575958965
       22a222b.....     0.0569215643
       22b222a.....     0.0569215640
       2222ab.a.b..     0.0546767344
       2222ba.b.a..     0.0546767344
       2222baa..b..    -0.0517231771
       2222abb..a..    -0.0517231770
       22.2222.....    -0.0503801503
       2222.22.....    -0.0501184670

    * METHOD: CASSCF                            1704.49

  === SMITH program ===

    * freezing 15 orbitals
    * SS-SR internal contraction is used

    * Approximate memory requirement for SMITH calulation per MPI process:
      o Storage requirement for T-amplitude, lambda, and residual is 5.15 GB
      o Storage requirement for MO integrals is 0.68 GB
       - MO integral evaluation                    3.77

  ++ State-averaged Fock matrix over basis states ++

                         0                   1                   2                   3                   4
     0       -4.1868144874        0.0168419932        0.0254495476        0.0239784536        0.0012299195
     1        0.0168419932       -3.8533445369       -0.0660393237       -0.0652025962       -0.0772243089
     2        0.0254495476       -0.0660393237       -3.8446995016       -0.0844859896       -0.0945459296
     3        0.0239784536       -0.0652025962       -0.0844859896       -3.8562019582       -0.1039066229
     4        0.0012299195       -0.0772243089       -0.0945459296       -0.1039066229       -3.7388120296


  ++ Extended multi-state CASPT2 (XMS-CASPT2) rotation matrix ++

                         0                   1                   2                   3                   4
     0       -0.9619695486        0.2713181380       -0.0069216718        0.0066667250       -0.0301446656
     1        0.1279997232        0.4595938858        0.8570375952       -0.0999397074       -0.1669974441
     2        0.1562825031        0.4995922917       -0.2525339409        0.7703292863       -0.2623027272
     3        0.1589620633        0.5331272845       -0.4437865637       -0.6296182607       -0.3116740165
     4        0.0923985939        0.4258435965       -0.0686931256       -0.0118847035        0.8973626578


  ++ Reference energies in XMS basis ++

                         0                   1                   2                   3                   4
     0     -591.1323166132        0.0552565222       -0.0034563499        0.0000312512       -0.0045877880
     1        0.0552565222     -590.9512517657       -0.0070189412       -0.0046989769        0.0087110266
     2       -0.0034563499       -0.0070189412     -590.9459362238        0.0046316447        0.0017352911
     3        0.0000312512       -0.0046989769        0.0046316447     -590.9368767555        0.0023529847
     4       -0.0045877880        0.0087110266        0.0017352911        0.0023529847     -590.9231399988

    * Calculating and saving rdm4f

    * Third and Fock-weighted fourth order RDM ( 1, 1) evaluation
      will be done with 14 passes
       - RDM evaluation (multipassing)           162.40
    * Third and Fock-weighted fourth order RDM ( 2, 1) evaluation
      will be done with 14 passes
       - RDM evaluation (multipassing)           247.20
    * Third and Fock-weighted fourth order RDM ( 3, 1) evaluation
      will be done with 14 passes
       - RDM evaluation (multipassing)           247.19
    * Third and Fock-weighted fourth order RDM ( 4, 1) evaluation
      will be done with 14 passes
       - RDM evaluation (multipassing)           250.83
    * Third and Fock-weighted fourth order RDM ( 5, 1) evaluation
      will be done with 14 passes
       - RDM evaluation (multipassing)           247.18
    * Third and Fock-weighted fourth order RDM ( 1, 2) evaluation
      will be done with 14 passes
       - RDM evaluation (multipassing)           247.17
    * Third and Fock-weighted fourth order RDM ( 2, 2) evaluation
      will be done with 14 passes
       - RDM evaluation (multipassing)           162.41
    * Third and Fock-weighted fourth order RDM ( 3, 2) evaluation
      will be done with 14 passes
       - RDM evaluation (multipassing)           247.19
    * Third and Fock-weighted fourth order RDM ( 4, 2) evaluation
      will be done with 14 passes
       - RDM evaluation (multipassing)           247.11
    * Third and Fock-weighted fourth order RDM ( 5, 2) evaluation
      will be done with 14 passes
       - RDM evaluation (multipassing)           247.15
    * Third and Fock-weighted fourth order RDM ( 1, 3) evaluation
      will be done with 14 passes
       - RDM evaluation (multipassing)           247.17
    * Third and Fock-weighted fourth order RDM ( 2, 3) evaluation
      will be done with 14 passes
       - RDM evaluation (multipassing)           247.26
    * Third and Fock-weighted fourth order RDM ( 3, 3) evaluation
      will be done with 14 passes
       - RDM evaluation (multipassing)           162.44
    * Third and Fock-weighted fourth order RDM ( 4, 3) evaluation
      will be done with 14 passes
       - RDM evaluation (multipassing)           247.28
    * Third and Fock-weighted fourth order RDM ( 5, 3) evaluation
      will be done with 14 passes
       - RDM evaluation (multipassing)           247.31
    * Third and Fock-weighted fourth order RDM ( 1, 4) evaluation
      will be done with 14 passes
       - RDM evaluation (multipassing)           247.16
    * Third and Fock-weighted fourth order RDM ( 2, 4) evaluation
      will be done with 14 passes
       - RDM evaluation (multipassing)           247.21
    * Third and Fock-weighted fourth order RDM ( 3, 4) evaluation
      will be done with 14 passes
       - RDM evaluation (multipassing)           247.29
    * Third and Fock-weighted fourth order RDM ( 4, 4) evaluation
      will be done with 14 passes
       - RDM evaluation (multipassing)           164.95
    * Third and Fock-weighted fourth order RDM ( 5, 4) evaluation
      will be done with 14 passes
       - RDM evaluation (multipassing)           247.28
    * Third and Fock-weighted fourth order RDM ( 1, 5) evaluation
      will be done with 14 passes
       - RDM evaluation (multipassing)           247.51
    * Third and Fock-weighted fourth order RDM ( 2, 5) evaluation
      will be done with 14 passes
       - RDM evaluation (multipassing)           247.21
    * Third and Fock-weighted fourth order RDM ( 3, 5) evaluation
      will be done with 14 passes
       - RDM evaluation (multipassing)           247.60
    * Third and Fock-weighted fourth order RDM ( 4, 5) evaluation
      will be done with 14 passes
       - RDM evaluation (multipassing)           247.19
    * Third and Fock-weighted fourth order RDM ( 5, 5) evaluation
      will be done with 14 passes
       - RDM evaluation (multipassing)           162.68
    - linear dependency detected:    1 /  288    min eigenvalue:     4.3907e-15    max eigenvalue:     4.3907e-15
    - linear dependency detected:    1 /  288    min eigenvalue:    -2.1320e-15    max eigenvalue:    -2.1320e-15
    - linear dependency detected:    1 /  288    min eigenvalue:    -1.1588e-14    max eigenvalue:    -1.1588e-14
    - linear dependency detected:    1 /  288    min eigenvalue:    -1.8454e-14    max eigenvalue:    -1.8454e-14
    - linear dependency detected:    1 /  288    min eigenvalue:     1.8247e-14    max eigenvalue:     1.8247e-14
    - linear dependency detected:   12 / 1728    min eigenvalue:    -9.5767e-15    max eigenvalue:     5.8907e-14
    - linear dependency detected:   12 / 1728    min eigenvalue:    -3.7567e-14    max eigenvalue:     1.0505e-14
    - linear dependency detected:   12 / 1728    min eigenvalue:    -2.7324e-14    max eigenvalue:     4.2209e-15
    - linear dependency detected:   12 / 1728    min eigenvalue:    -4.7693e-14    max eigenvalue:     1.5040e-14
    - linear dependency detected:   12 / 1728    min eigenvalue:    -9.5624e-15    max eigenvalue:     7.1266e-14
    - linear dependency detected:   12 / 1728    min eigenvalue:    -3.8814e-15    max eigenvalue:     2.8178e-15
    - linear dependency detected:   12 / 1728    min eigenvalue:    -2.4485e-15    max eigenvalue:     1.6781e-15
    - linear dependency detected:   12 / 1728    min eigenvalue:     2.1886e-16    max eigenvalue:     6.0807e-15
    - linear dependency detected:   12 / 1728    min eigenvalue:    -4.6786e-15    max eigenvalue:     9.8901e-15
    - linear dependency detected:   12 / 1728    min eigenvalue:    -1.2552e-14    max eigenvalue:     3.7081e-15
       - RDM + denominator evaluation           5931.57

    * Zeroth order energy : state  0       -4.1972705323
    * Zeroth order energy : state  1       -4.0623768201
    * Zeroth order energy : state  2       -3.7940689445
    * Zeroth order energy : state  3       -3.7653994035
    * Zeroth order energy : state  4       -3.6607568132

    * CASPT2 iteration is performed using redundant basis

      ---- iteration ----

        0    -1.55967055     0.00173287     17.37
        1    -1.56143352     0.00015786     17.69
        2    -1.56145255     0.00001591     17.95
        3    -1.56145282     0.00000245     18.21
        4    -1.56145282     0.00000027     18.50

        0    -1.60534569     0.00170607     17.51
        1    -1.60724239     0.00015583     17.68
        2    -1.60726353     0.00001573     17.95
        3    -1.60726383     0.00000244     18.20
        4    -1.60726384     0.00000027     18.49

        0    -1.56597738     0.00163803     17.53
        1    -1.56781895     0.00015080     17.68
        2    -1.56784147     0.00001517     17.95
        3    -1.56784181     0.00000234     18.24
        4    -1.56784182     0.00000026     18.52

        0    -1.56929103     0.00160727     17.57
        1    -1.57107065     0.00014864     17.72
        2    -1.57109268     0.00001525     18.05
        3    -1.57109303     0.00000237     18.32
        4    -1.57109303     0.00000027     18.56

        0    -1.55744281     0.00168030     17.60
        1    -1.55919791     0.00015589     17.75
        2    -1.55921905     0.00001643     18.01
        3    -1.55921938     0.00000257     18.32
        4    -1.55921939     0.00000030     18.59

      -------------------

       - CASPT2 energy evaluation                456.15

    * CASPT2 energy : state  0     -592.9246843093
        w/o shift correction       -592.6937694344
        reference weight              0.6840741887

    * CASPT2 energy : state  1     -592.8033644837
        w/o shift correction       -592.5585156045
        reference weight              0.6712771060

    * CASPT2 energy : state  2     -592.7506308716
        w/o shift correction       -592.5137780394
        reference weight              0.6785615500

    * CASPT2 energy : state  3     -592.7491673314
        w/o shift correction       -592.5079697873
        reference weight              0.6745839944

    * CASPT2 energy : state  4     -592.7170225067
        w/o shift correction       -592.4823593842
        reference weight              0.6805840455


    * MS-CASPT2 Heff
           -592.9246843093        0.0362546148       -0.0024976901       -0.0013466088       -0.0020603535
              0.0362546148     -592.8033644837       -0.0035412373       -0.0027287848        0.0052777165
             -0.0024976901       -0.0035412373     -592.7506308716        0.0050944529        0.0023738729
             -0.0013466088       -0.0027287848        0.0050944529     -592.7491673314        0.0018036730
             -0.0020603535        0.0052777165        0.0023738729        0.0018036730     -592.7170225067


    * MS-CASPT2 rotation matrix
             -0.9637382248        0.2643868866       -0.0114264620        0.0342812664       -0.0015617157
              0.2662762956        0.9564461345       -0.0272561336        0.1027669248        0.0548068295
             -0.0076773819        0.0895177131        0.7479710819       -0.6535991260        0.0726297460
             -0.0027164998        0.0582569728       -0.6629626945       -0.7438323538        0.0615844214
             -0.0154676054       -0.0624745564       -0.0120940315        0.0882347202        0.9939446924


    * XMS-CASPT2 rotation matrix
              0.9998337098        0.0068210959       -0.0056356047       -0.0081897369       -0.0136818734
             -0.0047045368        0.5547491959        0.6953259709       -0.4489365652       -0.0849055449
             -0.0136824421        0.5578101986       -0.7118180771       -0.3743849653       -0.2044785954
             -0.0013003307        0.4950002992        0.0728959353        0.7911257458       -0.3518227535
              0.0110236152        0.3688214859       -0.0670167277        0.1798467145        0.9094026110

    * MS-CASPT2 energy : state  0     -592.9347580480
    * MS-CASPT2 energy : state  1     -592.7941851402
    * MS-CASPT2 energy : state  2     -592.7550175141
    * MS-CASPT2 energy : state  3     -592.7444657671
    * MS-CASPT2 energy : state  4     -592.7164430332


    * METHOD: SMITH                             6474.54


    * METHOD: SAVE_REF                             0.07


  
  ===============================================================
