# Supplementary material for: Simulating the Energy Capture Process in Push–Pull Norbornadiene-Quadricyclane Photoswitches
Source: J Phys Chem Lett. 2025 Apr 23;16(17):4315–25. doi: 10.1021/acs.jpclett.5c00634 (PMC12051204; doi:10.1021/acs.jpclett.5c00634)
Supplement: Supplementary file 4 — jz5c00634_si_004.zip [file jz5c00634_si_004.zip › PES_scans/XMS-CASPT2/Compound_I/1_PES_scan/input_06]

{ "bagel" : [
{
  "title"    : "molecule",
  "basis"    : "/home/mkochman/bagel_basis_sets/cc-pvdz.json" ,
  "df_basis" : "/home/mkochman/bagel_basis_sets/cc-pvtz-jkfit.json" ,
  "angstrom" : "true" ,
  "charge" : 0 ,
"geometry" : [
{ "atom" : "c", "xyz" : [ 0.05878873, 0.96874462, 1.08014493 ]},
{ "atom" : "c", "xyz" : [ 0.06146124, 2.32178665, 0.60095596 ]},
{ "atom" : "c", "xyz" : [ -1.23726538, 0.76740944, 1.82699766 ]},
{ "atom" : "c", "xyz" : [ -2.04838345, 0.67570379, 0.53837203 ]},
{ "atom" : "c", "xyz" : [ -2.00792359, 1.95574936, 0.00058362 ]},
{ "atom" : "c", "xyz" : [ -1.32213618, 2.87387845, 0.96428865 ]},
{ "atom" : "c", "xyz" : [ -1.58847945, 2.20503199, 2.31993490 ]},
{ "atom" : "c", "xyz" : [ 0.99231846, 3.01003175, -0.18441750 ]},
{ "atom" : "n", "xyz" : [ 1.74365614, 3.61169048, -0.82743785 ]},
{ "atom" : "c", "xyz" : [ 1.07114955, -0.05847712, 0.91025151 ]},
{ "atom" : "c", "xyz" : [ 2.31730967, 0.22980125, 0.32102025 ]},
{ "atom" : "c", "xyz" : [ 0.83871743, -1.37764349, 1.35100998 ]},
{ "atom" : "c", "xyz" : [ 1.80322854, -2.36183801, 1.20217272 ]},
{ "atom" : "c", "xyz" : [ 3.03179547, -2.05641239, 0.61712952 ]},
{ "atom" : "c", "xyz" : [ 3.28293129, -0.75842440, 0.18099067 ]},
{ "atom" : "h", "xyz" : [ -1.29974038, -0.05555938, 2.53174863 ]},
{ "atom" : "h", "xyz" : [ -2.31562600, -0.23844608, 0.02885739 ]},
{ "atom" : "h", "xyz" : [ -2.35565822, 2.26138261, -0.97786132 ]},
{ "atom" : "h", "xyz" : [ -1.45965341, 3.94505420, 0.84891138 ]},
{ "atom" : "h", "xyz" : [ -2.62793344, 2.28897730, 2.64578497 ]},
{ "atom" : "h", "xyz" : [ -0.91642252, 2.56161980, 3.10383814 ]},
{ "atom" : "h", "xyz" : [ 2.53583177, 1.23050185, -0.02324882 ]},
{ "atom" : "h", "xyz" : [ -0.10772491, -1.63861202, 1.80658226 ]},
{ "atom" : "h", "xyz" : [ 1.59950975, -3.37020875, 1.54574549 ]},
{ "atom" : "h", "xyz" : [ 3.78766846, -2.82618525, 0.50465082 ]},
{ "atom" : "h", "xyz" : [ 4.23659624, -0.51090882, -0.27202091 ]}
]
},

 {
  "title"         : "load_ref" ,
  "file"          : "/home/mkochman/systems/new_XMS_CASPT2_calculations/compound_1/4_xms_caspt2_scan/wfu" ,
  "continue_geom" : false
 },

 {
  "title"   : "casscf",
  "maxiter" : 2000 ,
  "charge"  : 0 ,
  "nspin"   : 0 ,
  "nclosed" : 45 ,
  "nact"    : 12 ,
  "nstate"  : 5
 },

 {
   "title"  : "smith" ,
   "method" : "caspt2" ,
   "ms"     : true ,
   "xms"    : true ,
   "sssr"   : true ,
   "shift"  : 0.5 ,
   "frozen" : true
 },

 {
  "title" : "save_ref",
  "file"  : "/home/mkochman/systems/new_XMS_CASPT2_calculations/compound_1/4_xms_caspt2_scan/wfu"
 }

]}
