# Supplementary material for: Simulating the Energy Capture Process in Push–Pull Norbornadiene-Quadricyclane Photoswitches
Source: J Phys Chem Lett. 2025 Apr 23;16(17):4315–25. doi: 10.1021/acs.jpclett.5c00634 (PMC12051204; doi:10.1021/acs.jpclett.5c00634)
Supplement: Supplementary file 4 — jz5c00634_si_004.zip [file jz5c00634_si_004.zip › PES_scans/XMS-CASPT2/Compound_I/1_PES_scan/input_20]

{ "bagel" : [
{
  "title"    : "molecule",
  "basis"    : "/home/mkochman/bagel_basis_sets/cc-pvdz.json" ,
  "df_basis" : "/home/mkochman/bagel_basis_sets/cc-pvtz-jkfit.json" ,
  "angstrom" : "true" ,
  "charge" : 0 ,
"geometry" : [
{ "atom" : "c", "xyz" : [ -0.19341977, 0.78846270, 0.91312337 ]},
{ "atom" : "c", "xyz" : [ -0.31539523, 2.15361532, 0.16876674 ]},
{ "atom" : "c", "xyz" : [ -1.08825090, 0.97810533, 2.12491196 ]},
{ "atom" : "c", "xyz" : [ -1.68401043, 0.60107250, 0.79346298 ]},
{ "atom" : "c", "xyz" : [ -1.81366107, 1.94106347, 0.04844936 ]},
{ "atom" : "c", "xyz" : [ -1.29134418, 2.96987771, 1.00505369 ]},
{ "atom" : "c", "xyz" : [ -1.31027609, 2.44456345, 2.42321435 ]},
{ "atom" : "c", "xyz" : [ 0.58540666, 2.70620007, -0.78882560 ]},
{ "atom" : "n", "xyz" : [ 1.30835554, 3.15578677, -1.56106049 ]},
{ "atom" : "c", "xyz" : [ 0.92726619, -0.17792390, 0.81364302 ]},
{ "atom" : "c", "xyz" : [ 2.24600060, 0.26692530, 0.83010784 ]},
{ "atom" : "c", "xyz" : [ 0.68170665, -1.55435776, 0.72531514 ]},
{ "atom" : "c", "xyz" : [ 1.73656928, -2.46499263, 0.67258279 ]},
{ "atom" : "c", "xyz" : [ 3.04916768, -2.01220006, 0.69023026 ]},
{ "atom" : "c", "xyz" : [ 3.30548568, -0.64218817, 0.76463691 ]},
{ "atom" : "h", "xyz" : [ -1.03506083, 0.23474328, 2.91262021 ]},
{ "atom" : "h", "xyz" : [ -2.25184397, -0.29925912, 0.59495542 ]},
{ "atom" : "h", "xyz" : [ -2.43712587, 2.15157104, -0.81069688 ]},
{ "atom" : "h", "xyz" : [ -1.40638451, 4.02311466, 0.77535490 ]},
{ "atom" : "h", "xyz" : [ -2.27147310, 2.62964548, 2.91412814 ]},
{ "atom" : "h", "xyz" : [ -0.51282168, 2.87328257, 3.03805371 ]},
{ "atom" : "h", "xyz" : [ 2.46039994, 1.32839888, 0.88824149 ]},
{ "atom" : "h", "xyz" : [ -0.33951417, -1.91819799, 0.69079910 ]},
{ "atom" : "h", "xyz" : [ 1.52604075, -3.52770942, 0.60639014 ]},
{ "atom" : "h", "xyz" : [ 3.87133128, -2.71829610, 0.63987711 ]},
{ "atom" : "h", "xyz" : [ 4.32686334, -0.27665455, 0.77165041 ]}
]
},

 {
  "title"         : "load_ref" ,
  "file"          : "/home/mkochman/systems/new_XMS_CASPT2_calculations/compound_1/4_xms_caspt2_scan/wfu" ,
  "continue_geom" : false
 },

 {
  "title"   : "casscf",
  "maxiter" : 2000 ,
  "charge"  : 0 ,
  "nspin"   : 0 ,
  "nclosed" : 45 ,
  "nact"    : 12 ,
  "nstate"  : 5
 },

 {
   "title"  : "smith" ,
   "method" : "caspt2" ,
   "ms"     : true ,
   "xms"    : true ,
   "sssr"   : true ,
   "shift"  : 0.5 ,
   "frozen" : true
 },

 {
  "title" : "save_ref",
  "file"  : "/home/mkochman/systems/new_XMS_CASPT2_calculations/compound_1/4_xms_caspt2_scan/wfu"
 }

]}
