# Supplementary material for: Simulating the Energy Capture Process in Push–Pull Norbornadiene-Quadricyclane Photoswitches
Source: J Phys Chem Lett. 2025 Apr 23;16(17):4315–25. doi: 10.1021/acs.jpclett.5c00634 (PMC12051204; doi:10.1021/acs.jpclett.5c00634)
Supplement: Supplementary file 4 — jz5c00634_si_004.zip [file jz5c00634_si_004.zip › PES_scans/XMS-CASPT2/Compound_I/1_PES_scan/run.bash]

#!/bin/bash
export OMP_NUM_THREADS=15
export BAGEL_NUM_THREADS=15
export MKL_NUM_THREADS=15
BAGEL input_00 > logfile_00
BAGEL input_01 > logfile_01
BAGEL input_02 > logfile_02
BAGEL input_03 > logfile_03
BAGEL input_04 > logfile_04
BAGEL input_05 > logfile_05
BAGEL input_06 > logfile_06
BAGEL input_07 > logfile_07
BAGEL input_08 > logfile_08
BAGEL input_09 > logfile_09
BAGEL input_10 > logfile_10
BAGEL input_11 > logfile_11
BAGEL input_12 > logfile_12
BAGEL input_13 > logfile_13
BAGEL input_14 > logfile_14
BAGEL input_15 > logfile_15
BAGEL input_16 > logfile_16
BAGEL input_17 > logfile_17
BAGEL input_18 > logfile_18
BAGEL input_19 > logfile_19
BAGEL input_20 > logfile_20
