# Supplementary material for: Simulating the Energy Capture Process in Push–Pull Norbornadiene-Quadricyclane Photoswitches
Source: J Phys Chem Lett. 2025 Apr 23;16(17):4315–25. doi: 10.1021/acs.jpclett.5c00634 (PMC12051204; doi:10.1021/acs.jpclett.5c00634)
Supplement: Supplementary file 4 — jz5c00634_si_004.zip [file jz5c00634_si_004.zip › PES_scans/XMS-CASPT2/Compound_I/1_PES_scan/logfile_00]

    dorgali10                       

  * using 15 threads per process

  ===============================================================
    BAGEL - Freshly leavened quantum chemistry                   
  ===============================================================

  *** Geometry ***

  { "atom" : "C", "xyz" : [      0.239889,      1.843486,      1.868523 ] },
  { "atom" : "C", "xyz" : [      0.113429,      4.202487,      0.862692 ] },
  { "atom" : "C", "xyz" : [     -2.308785,      1.464454,      3.242895 ] },
  { "atom" : "C", "xyz" : [     -4.390822,      1.427287,      1.223452 ] },
  { "atom" : "C", "xyz" : [     -4.493714,      3.733459,      0.226903 ] },
  { "atom" : "C", "xyz" : [     -2.483020,      5.327457,      1.576564 ] },
  { "atom" : "C", "xyz" : [     -2.699892,      4.181847,      4.255129 ] },
  { "atom" : "C", "xyz" : [      1.843210,      5.475995,     -0.724060 ] },
  { "atom" : "N", "xyz" : [      3.209209,      6.585345,     -2.006936 ] },
  { "atom" : "C", "xyz" : [      2.203890,     -0.092942,      1.687604 ] },
  { "atom" : "C", "xyz" : [      4.720963,      0.510557,      1.093958 ] },
  { "atom" : "C", "xyz" : [      1.601034,     -2.642628,      2.109160 ] },
  { "atom" : "C", "xyz" : [      3.430298,     -4.518968,      1.916278 ] },
  { "atom" : "C", "xyz" : [      5.911212,     -3.887651,      1.320627 ] },
  { "atom" : "C", "xyz" : [      6.547144,     -1.365168,      0.914967 ] },
  { "atom" : "H", "xyz" : [     -2.343254,     -0.065188,      4.615626 ] },
  { "atom" : "H", "xyz" : [     -5.457778,     -0.232778,      0.680997 ] },
  { "atom" : "H", "xyz" : [     -5.661152,      4.394753,     -1.318055 ] },
  { "atom" : "H", "xyz" : [     -2.631892,      7.368041,      1.366751 ] },
  { "atom" : "H", "xyz" : [     -4.555291,      4.459875,      5.114453 ] },
  { "atom" : "H", "xyz" : [     -1.210951,      4.807809,      5.541434 ] },
  { "atom" : "H", "xyz" : [      5.262226,      2.458374,      0.788495 ] },
  { "atom" : "H", "xyz" : [     -0.322516,     -3.175846,      2.561351 ] },
  { "atom" : "H", "xyz" : [      2.912843,     -6.476811,      2.234472 ] },
  { "atom" : "H", "xyz" : [      7.342517,     -5.348280,      1.178712 ] },
  { "atom" : "H", "xyz" : [      8.478882,     -0.851968,      0.460827 ] },

  Number of auxiliary basis functions:     1515

  Since a DF basis is specified, we compute 2- and 3-index integrals:
    o Being stored without compression. Storage requirement is 0.851 GB
       - 3-index ints prep                         0.04
       - 3-index ints                              0.31
       - 2-index ints                              0.02
       - computing inverse                         3.48
        elapsed time:        3.87 sec.


  Number of basis functions:      265
  Number of electrons      :      102


    * METHOD: MOLECULE                             3.89

       - 3-index ints prep                         0.03
       - 3-index ints                              0.33
       - 2-index ints                              0.01
       - computing inverse                         2.43

  Using the coefficient projected to the input geometry 


    * METHOD: LOAD_REF                             2.95

  ---------------------------
      CASSCF calculation     
  ---------------------------

    * nstate   :      5
    * nclosed  :     45
    * nact     :     12
    * nvirt    :    208
  === CASSCF iteration (/home/mkochman/bagel_basis_sets/cc-pvdz.json) ===

    * Using the second-order algorithm

      0  0      -591.15766196     8.66e-09    111.56
      0  1      -590.94728928     0.00e+00    111.56
      0  2      -590.92807417     0.00e+00    111.56
      0  3      -590.92016527     0.00e+00    111.56
      0  4      -590.89291521     0.00e+00    111.56

    * Second-order optimization converged. *   

    * Integral transformation done. Elapsed time: 0.67

     guess   0:   closed 111111......         open ............        
     guess   1:   closed 11111.......         open .....11.....        
     guess   2:   closed 1111.1......         open ....1.1.....        
     guess   3:   closed 111.11......         open ...1..1.....        
     guess   4:   closed 11.111......         open ..1...1.....        

  === FCI iteration ===

      0  0      -590.97909099     4.42e-04      2.77
      0  1      -590.76345886     4.24e-04      0.00
      0  2      -590.70597227     4.19e-04      0.00
      0  3      -590.68239390     4.48e-04      0.00
      0  4      -590.64650795     4.33e-04      0.00

      1  0      -591.12333473     2.14e-04      2.77
      1  1      -590.88891072     2.08e-04      0.00
      1  2      -590.84246439     2.75e-04      0.00
      1  3      -590.83416392     2.26e-04      0.00
      1  4      -590.79058693     2.25e-04      0.00

      2  0      -591.15182051     1.01e-04      2.79
      2  1      -590.91392513     1.06e-04      0.00
      2  2      -590.89910797     1.80e-04      0.00
      2  3      -590.87512320     1.63e-04      0.00
      2  4      -590.82411823     1.23e-04      0.00

      3  0      -591.15669355     4.28e-05      2.79
      3  1      -590.92571183     1.32e-04      0.00
      3  2      -590.92030307     5.17e-05      0.00
      3  3      -590.90123636     1.33e-04      0.00
      3  4      -590.83663244     8.68e-05      0.00

      4  0      -591.15753286     1.64e-05      2.81
      4  1      -590.93939055     9.53e-05      0.00
      4  2      -590.92272942     5.53e-05      0.00
      4  3      -590.91610375     8.78e-05      0.00
      4  4      -590.84512933     8.54e-05      0.00

      5  0      -591.15764411     5.86e-06      2.81
      5  1      -590.94521957     5.43e-05      0.00
      5  2      -590.92604515     4.70e-05      0.00
      5  3      -590.91946843     2.95e-05      0.00
      5  4      -590.85349121     9.29e-05      0.00

      6  0      -591.15765884     2.22e-06      2.82
      6  1      -590.94674864     2.76e-05      0.00
      6  2      -590.92740416     2.57e-05      0.00
      6  3      -590.91991062     1.37e-05      0.00
      6  4      -590.86554210     1.04e-04      0.00

      7  0      -591.15766130     1.00e-06      2.82
      7  1      -590.94713375     1.44e-05      0.00
      7  2      -590.92782448     1.49e-05      0.00
      7  3      -590.92003775     9.01e-06      0.00
      7  4      -590.87592138     8.67e-05      0.00

      8  0      -591.15766181     4.94e-07      2.83
      8  1      -590.94724477     7.43e-06      0.00
      8  2      -590.92798039     9.37e-06      0.00
      8  3      -590.92010215     6.64e-06      0.00
      8  4      -590.88309707     6.98e-05      0.00

      9  0      -591.15766193     2.42e-07      2.84
      9  1      -590.94727545     3.83e-06      0.00
      9  2      -590.92803690     5.60e-06      0.00
      9  3      -590.92013608     4.69e-06      0.00
      9  4      -590.88700369     5.20e-05      0.00

     10  0      -591.15766195     1.13e-07      2.84
     10  1      -590.94728422     2.11e-06      0.00
     10  2      -590.92805731     3.46e-06      0.00
     10  3      -590.92015300     3.34e-06      0.00
     10  4      -590.88933011     4.33e-05      0.00

     11  0      -591.15766196     4.85e-08      2.85
     11  1      -590.94728720     1.32e-06      0.00
     11  2      -590.92806597     2.49e-06      0.00
     11  3      -590.92016086     2.23e-06      0.00
     11  4      -590.89094937     3.66e-05      0.00

     12  0      -591.15766196     1.87e-08      2.86
     12  1      -590.94728844     8.97e-07      0.00
     12  2      -590.92807077     1.83e-06      0.00
     12  3      -590.92016393     1.26e-06      0.00
     12  4      -590.89200489     2.67e-05      0.00

     13  0      -591.15766196     6.96e-09      2.87
     13  1      -590.94728897     5.98e-07      0.00
     13  2      -590.92807305     1.18e-06      0.00
     13  3      -590.92016486     6.87e-07      0.00
     13  4      -590.89252917     1.83e-05      0.00

     14  0      -591.15766196     2.65e-09      2.88
     14  1      -590.94728918     3.61e-07      0.00
     14  2      -590.92807386     6.52e-07      0.00
     14  3      -590.92016514     3.90e-07      0.00
     14  4      -590.89277227     1.21e-05      0.00

     15  0      -591.15766196     1.13e-09      2.88
     15  1      -590.94728925     1.94e-07      0.00
     15  2      -590.92807409     3.36e-07      0.00
     15  3      -590.92016523     2.14e-07      0.00
     15  4      -590.89286988     7.31e-06      0.00

     16  0      -591.15766196     5.32e-10      3.12
     16  1      -590.94728927     9.80e-08      0.00
     16  2      -590.92807415     1.69e-07      0.00
     16  3      -590.92016526     1.11e-07      0.00
     16  4      -590.89290210     3.90e-06      0.00

     17  0      -591.15766196     2.27e-10      3.13
     17  1      -590.94728927     4.98e-08      0.00
     17  2      -590.92807416     8.81e-08      0.00
     17  3      -590.92016526     5.76e-08      0.00
     17  4      -590.89291141     2.09e-06      0.00

     18  0 *    -591.15766196     8.83e-11      3.13
     18  1      -590.94728928     2.59e-08      0.00
     18  2      -590.92807417     4.63e-08      0.00
     18  3      -590.92016527     3.03e-08      0.00
     18  4      -590.89291401     1.14e-06      0.00

     19  0 *    -591.15766196     8.33e-11      3.19
     19  1      -590.94728928     1.38e-08      0.00
     19  2      -590.92807417     2.43e-08      0.00
     19  3      -590.92016527     1.63e-08      0.00
     19  4      -590.89291478     6.36e-07      0.00
    ** throwing out 4 trial vectors **

     20  0 *    -591.15766196     8.28e-11      5.03
     20  1      -590.94728928     6.90e-09      0.00
     20  2      -590.92807417     1.29e-08      0.00
     20  3      -590.92016527     8.81e-09      0.00
     20  4      -590.89291504     3.90e-07      0.00
    ** throwing out 4 trial vectors **

     21  0 *    -591.15766196     8.26e-11      5.03
     21  1      -590.94728928     3.46e-09      0.00
     21  2      -590.92807417     7.31e-09      0.00
     21  3      -590.92016527     4.87e-09      0.00
     21  4      -590.89291515     2.45e-07      0.00
    ** throwing out 4 trial vectors **

     22  0 *    -591.15766196     8.29e-11      5.03
     22  1      -590.94728928     1.83e-09      0.00
     22  2      -590.92807417     4.03e-09      0.00
     22  3      -590.92016527     2.59e-09      0.00
     22  4      -590.89291519     1.50e-07      0.00
    ** throwing out 4 trial vectors **

     23  0 *    -591.15766196     8.23e-11      5.02
     23  1      -590.94728928     9.44e-10      0.00
     23  2      -590.92807417     2.17e-09      0.00
     23  3      -590.92016527     1.35e-09      0.00
     23  4      -590.89291520     8.83e-08      0.00
    ** throwing out 4 trial vectors **

     24  0 *    -591.15766196     7.93e-11      5.05
     24  1      -590.94728928     4.65e-10      0.00
     24  2      -590.92807417     1.16e-09      0.00
     24  3      -590.92016527     7.46e-10      0.00
     24  4      -590.89291520     5.46e-08      0.00
    ** throwing out 4 trial vectors **

     25  0 *    -591.15766196     7.93e-11      5.02
     25  1      -590.94728928     2.35e-10      0.00
     25  2      -590.92807417     5.98e-10      0.00
     25  3      -590.92016527     4.23e-10      0.00
     25  4      -590.89291521     3.50e-08      0.00
    ** throwing out 4 trial vectors **

     26  0 *    -591.15766196     7.76e-11      5.03
     26  1      -590.94728928     1.15e-10      0.00
     26  2      -590.92807417     2.93e-10      0.00
     26  3      -590.92016527     2.37e-10      0.00
     26  4      -590.89291521     2.12e-08      0.00
    ** throwing out 4 trial vectors **

     27  0 *    -591.15766196     7.71e-11      4.26
     27  1 *    -590.94728928     5.46e-11      0.00
     27  2      -590.92807417     1.40e-10      0.00
     27  3      -590.92016527     1.28e-10      0.00
     27  4      -590.89291521     1.21e-08      0.00
    ** throwing out 3 trial vectors **

     28  0 *    -591.15766196     7.59e-11      2.37
     28  1 *    -590.94728928     3.49e-11      0.00
     28  2 *    -590.92807417     6.93e-11      0.00
     28  3 *    -590.92016527     6.78e-11      0.00
     28  4      -590.89291521     6.62e-09      0.00

     29  0 *    -591.15766196     7.54e-11      1.60
     29  1 *    -590.94728928     3.40e-11      0.00
     29  2 *    -590.92807417     6.33e-11      0.00
     29  3 *    -590.92016527     4.76e-11      0.00
     29  4      -590.89291521     3.57e-09      0.00
    ** throwing out 1 trial vectors **

     30  0 *    -591.15766196     7.53e-11      1.61
     30  1 *    -590.94728928     3.40e-11      0.00
     30  2 *    -590.92807417     6.16e-11      0.00
     30  3 *    -590.92016527     4.13e-11      0.00
     30  4      -590.89291521     1.98e-09      0.00
    ** throwing out 1 trial vectors **

     31  0 *    -591.15766196     7.52e-11      1.60
     31  1 *    -590.94728928     3.40e-11      0.00
     31  2 *    -590.92807417     6.14e-11      0.00
     31  3 *    -590.92016527     3.91e-11      0.00
     31  4      -590.89291521     1.08e-09      0.00
    ** throwing out 1 trial vectors **

     32  0 *    -591.15766196     7.49e-11      1.61
     32  1 *    -590.94728928     3.40e-11      0.00
     32  2 *    -590.92807417     6.13e-11      0.00
     32  3 *    -590.92016527     3.83e-11      0.00
     32  4      -590.89291521     5.56e-10      0.00
    ** throwing out 1 trial vectors **

     33  0 *    -591.15766196     7.49e-11      1.60
     33  1 *    -590.94728928     3.40e-11      0.00
     33  2 *    -590.92807417     6.13e-11      0.00
     33  3 *    -590.92016527     3.81e-11      0.00
     33  4      -590.89291521     2.74e-10      0.00
    ** throwing out 1 trial vectors **

     34  0 *    -591.15766196     7.46e-11      1.61
     34  1 *    -590.94728928     3.40e-11      0.00
     34  2 *    -590.92807417     6.13e-11      0.00
     34  3 *    -590.92016527     3.81e-11      0.00
     34  4      -590.89291521     1.37e-10      0.00
    ** throwing out 1 trial vectors **

     35  0 *    -591.15766196     7.46e-11      0.84
     35  1 *    -590.94728928     3.40e-11      0.00
     35  2 *    -590.92807417     6.13e-11      0.00
     35  3 *    -590.92016527     3.81e-11      0.00
     35  4 *    -590.89291521     7.23e-11      0.00

     * ci vector, state   0, <S^2> = -0.0000
       222222......    -0.8798589932
       2222.2.2....     0.1382907262
       22222.2.....     0.1259675200
       2.2222....2.     0.1131383023
       222.22..2...     0.1010611500
       22a22bb..a..    -0.0689996590
       22b22aa..b..    -0.0689996590
       .22222.....2     0.0667751890
       22.2222.....     0.0590067068
       22222b...a..    -0.0528129762
       22222a...b..    -0.0528129762
       22222ab.....     0.0518246942
       22222ba.....     0.0518246942
       ba2222....ba     0.0515120717
       ab2222....ab     0.0515120717

     * ci vector, state   1, <S^2> = -0.0000
       222b22a.....     0.3923031050
       222a22b.....     0.3923031050
       22222b..a...     0.2926140546
       22222a..b...     0.2926140546
       222b2a2.....    -0.1764500062
       222a2b2.....    -0.1764500062
       22222.2.....    -0.1609719908
       222.22a.b...    -0.1085768041
       222.22b.a...    -0.1085768041
       222a22...b..     0.1073317215
       222b22...a..     0.1073317215
       22222.a.b...     0.1070081209
       22222.b.a...     0.1070081209
       2222a2..b...    -0.0996251940
       2222b2..a...    -0.0996251940
       22a222..b...    -0.0992089959
       22b222..a...    -0.0992089959
       222b2a..2...     0.0988457140
       222a2b..2...     0.0988457140
       222b22.a....    -0.0929756780
       222a22.b....    -0.0929756780
       2222b2a.....    -0.0737214531
       2222a2b.....    -0.0737214531
       22222a...b..     0.0658781071
       22222b...a..     0.0658781071
       222b.2a2....     0.0657391215
       222a.2b2....     0.0657391215
       22222a.b....     0.0634386229
       22222b.a....     0.0634386229
       222.22..ba..    -0.0532514373
       222.22..ab..    -0.0532514373
       2222.b.2a...     0.0524111588
       2222.a.2b...     0.0524111588
       222b22..a...    -0.0504744790
       222a22..b...    -0.0504744790
       2.2b22a...2.    -0.0502029794
       2.2a22b...2.    -0.0502029794

     * ci vector, state   2, <S^2> = 0.0000
       22222.2.....     0.4458529835
       22222ab.....     0.2685454353
       22222ba.....     0.2685454352
       22a222b.....     0.2498226259
       22b222a.....     0.2498226259
       22222b...a..     0.2105091121
       22222a...b..     0.2105091121
       2222b2a.....     0.1739600443
       2222a2b.....     0.1739600443
       22.2222.....    -0.1427812408
       222b22a.....     0.0983351225
       222a22b.....     0.0983351225
       222b2aa.b...    -0.0974561018
       222a2bb.a...    -0.0974561018
       22222....2..    -0.0833107886
       2222..22....    -0.0807232990
       22a2b22.....    -0.0787588981
       22b2a22.....    -0.0787588981
       22222a.b....    -0.0649758949
       22222b.a....    -0.0649758949
       22a22ab..b..     0.0643877796
       22b22ba..a..     0.0643877796
       22222...ab..     0.0641453338
       22222...ba..     0.0641453338
       222.2.2.2...    -0.0615695265
       2.222.2...2.    -0.0581962852
       22.222...2..     0.0570619262
       22222.ba....    -0.0553557114
       22222.ab....    -0.0553557114
       2222baab....     0.0533979870
       2222abba....     0.0533979870
       2222a2...b..    -0.0503766882
       2222b2...a..    -0.0503766882

     * ci vector, state   3, <S^2> = 0.0000
       22222ab.....     0.5647240884
       22222ba.....     0.5647240882
       22222.2.....    -0.1663737260
       22b222a.....    -0.1366355606
       22a222b.....    -0.1366355606
       22222a...b..    -0.1142611879
       22222b...a..    -0.1142611878
       22a22b2.....     0.0995176524
       22b22a2.....     0.0995176524
       222222......     0.0987245026
       2222ab2.....     0.0947136269
       2222ba2.....     0.0947136269
       2222.ab2....    -0.0903319445
       2222.ba2....    -0.0903319445
       2222a2b.....    -0.0893856643
       2222b2a.....    -0.0893856643
       2.222ab...2.    -0.0724365058
       2.222ba...2.    -0.0724365058
       22.2222.....     0.0622275270
       2222a2.b....     0.0584548501
       2222b2.a....     0.0584548500
       222.2ab.2...    -0.0580213576
       222.2ba.2...    -0.0580213576

     * ci vector, state   4, <S^2> = -0.0000
       2222baab....     0.3642995444
       2222abba....     0.3642995443
       2222ab2.....     0.2175942673
       2222ba2.....     0.2175942672
       22222.ab....     0.2102606701
       22222.ba....     0.2102606700
       2222aabb....    -0.1989933010
       2222bbaa....    -0.1989933009
       2222baba....     0.1653062435
       2222abab....     0.1653062435
       22a22bba....    -0.1162773493
       22b22aab....    -0.1162773491
       22222.2.....     0.1000848874
       22a22abb....     0.0869363963
       22b22baa....     0.0869363963
       22a2b2ab....     0.0867347263
       22b2a2ba....     0.0867347262
       2222b2a.....     0.0856149512
       2222a2b.....     0.0856149510
       22a2b2.b.a..    -0.0812003422
       22b2a2.a.b..    -0.0812003422
       22b2a22.....     0.0666345503
       22a2b22.....     0.0666345503
       22b22a2.....    -0.0660537630
       22a22b2.....    -0.0660537629
       2222ba.b.a..    -0.0632837654
       2222ab.a.b..    -0.0632837654
       22222ba.....    -0.0620868654
       22222ab.....    -0.0620868565
       22b222a.....    -0.0615541226
       22a222b.....    -0.0615541216
       22.222ba....    -0.0576546842
       22.222ab....    -0.0576546842
       22b2a2ab....     0.0576258121
       22a2b2ba....     0.0576258120
       2222.2.2....     0.0574523507
       2222abb.a...    -0.0534285463
       2222baa.b...    -0.0534285462
       2222ab.2....    -0.0532990818
       2222ba.2....    -0.0532990817
       22222..2....    -0.0518604361
       22.222.a.b..     0.0506832268
       22.222.b.a..     0.0506832267
       22a2a2.b.b..     0.0506099100
       22b2b2.a.a..     0.0506099100

    * METHOD: CASSCF                             228.33

  === SMITH program ===

    * freezing 15 orbitals
    * SS-SR internal contraction is used

    * Approximate memory requirement for SMITH calulation per MPI process:
      o Storage requirement for T-amplitude, lambda, and residual is 5.15 GB
      o Storage requirement for MO integrals is 0.68 GB
       - MO integral evaluation                    3.99

  ++ State-averaged Fock matrix over basis states ++

                         0                   1                   2                   3                   4
     0       -4.2347743983        0.0029038998        0.0132018157        0.0311423874        0.0012382017
     1        0.0029038998       -3.8128243011        0.0085221915        0.0035890778       -0.0000724378
     2        0.0132018157        0.0085221915       -3.8382853073       -0.1021583957        0.0182194420
     3        0.0311423874        0.0035890778       -0.1021583957       -4.0225551997        0.0402897358
     4        0.0012382017       -0.0000724378        0.0182194420        0.0402897358       -3.6142167569


  ++ Extended multi-state CASPT2 (XMS-CASPT2) rotation matrix ++

                         0                   1                   2                   3                   4
     0       -0.9809063258        0.1941314388        0.0090894043        0.0010392112        0.0072157672
     1        0.0036101367       -0.0282931520        0.9594221438        0.2805112513        0.0030086991
     2        0.0776465210        0.3976219354       -0.2458770045        0.8796331814        0.0407158344
     3        0.1778843126        0.8911659804        0.1376434209       -0.3841208057        0.0876690483
     4       -0.0117446195       -0.0960857631       -0.0050318977       -0.0030051307        0.9952865111


  ++ Reference energies in XMS basis ++

                         0                   1                   2                   3                   4
     0     -591.1487234508        0.0450145926        0.0021761411       -0.0003245912        0.0013371684
     1        0.0450145926     -590.9301363580        0.0011036088       -0.0025910033       -0.0030644205
     2        0.0021761411        0.0011036088     -590.9456297367       -0.0055911309       -0.0001511697
     3       -0.0003245912       -0.0025910033       -0.0055911309     -590.9284191211       -0.0003894342
     4        0.0013371684       -0.0030644205       -0.0001511697       -0.0003894342     -590.8931972106

    * Calculating and saving rdm4f

    * Third and Fock-weighted fourth order RDM ( 1, 1) evaluation
      will be done with 14 passes
       - RDM evaluation (multipassing)           162.14
    * Third and Fock-weighted fourth order RDM ( 2, 1) evaluation
      will be done with 14 passes
       - RDM evaluation (multipassing)           247.12
    * Third and Fock-weighted fourth order RDM ( 3, 1) evaluation
      will be done with 14 passes
       - RDM evaluation (multipassing)           247.29
    * Third and Fock-weighted fourth order RDM ( 4, 1) evaluation
      will be done with 14 passes
       - RDM evaluation (multipassing)           247.44
    * Third and Fock-weighted fourth order RDM ( 5, 1) evaluation
      will be done with 14 passes
       - RDM evaluation (multipassing)           247.62
    * Third and Fock-weighted fourth order RDM ( 1, 2) evaluation
      will be done with 14 passes
       - RDM evaluation (multipassing)           247.65
    * Third and Fock-weighted fourth order RDM ( 2, 2) evaluation
      will be done with 14 passes
       - RDM evaluation (multipassing)           162.74
    * Third and Fock-weighted fourth order RDM ( 3, 2) evaluation
      will be done with 14 passes
       - RDM evaluation (multipassing)           248.08
    * Third and Fock-weighted fourth order RDM ( 4, 2) evaluation
      will be done with 14 passes
       - RDM evaluation (multipassing)           249.80
    * Third and Fock-weighted fourth order RDM ( 5, 2) evaluation
      will be done with 14 passes
       - RDM evaluation (multipassing)           247.51
    * Third and Fock-weighted fourth order RDM ( 1, 3) evaluation
      will be done with 14 passes
       - RDM evaluation (multipassing)           247.59
    * Third and Fock-weighted fourth order RDM ( 2, 3) evaluation
      will be done with 14 passes
       - RDM evaluation (multipassing)           254.40
    * Third and Fock-weighted fourth order RDM ( 3, 3) evaluation
      will be done with 14 passes
       - RDM evaluation (multipassing)           162.76
    * Third and Fock-weighted fourth order RDM ( 4, 3) evaluation
      will be done with 14 passes
       - RDM evaluation (multipassing)           247.50
    * Third and Fock-weighted fourth order RDM ( 5, 3) evaluation
      will be done with 14 passes
       - RDM evaluation (multipassing)           247.50
    * Third and Fock-weighted fourth order RDM ( 1, 4) evaluation
      will be done with 14 passes
       - RDM evaluation (multipassing)           247.54
    * Third and Fock-weighted fourth order RDM ( 2, 4) evaluation
      will be done with 14 passes
       - RDM evaluation (multipassing)           247.54
    * Third and Fock-weighted fourth order RDM ( 3, 4) evaluation
      will be done with 14 passes
       - RDM evaluation (multipassing)           247.59
    * Third and Fock-weighted fourth order RDM ( 4, 4) evaluation
      will be done with 14 passes
       - RDM evaluation (multipassing)           162.72
    * Third and Fock-weighted fourth order RDM ( 5, 4) evaluation
      will be done with 14 passes
       - RDM evaluation (multipassing)           247.49
    * Third and Fock-weighted fourth order RDM ( 1, 5) evaluation
      will be done with 14 passes
       - RDM evaluation (multipassing)           247.50
    * Third and Fock-weighted fourth order RDM ( 2, 5) evaluation
      will be done with 14 passes
       - RDM evaluation (multipassing)           247.55
    * Third and Fock-weighted fourth order RDM ( 3, 5) evaluation
      will be done with 14 passes
       - RDM evaluation (multipassing)           247.83
    * Third and Fock-weighted fourth order RDM ( 4, 5) evaluation
      will be done with 14 passes
       - RDM evaluation (multipassing)           247.61
    * Third and Fock-weighted fourth order RDM ( 5, 5) evaluation
      will be done with 14 passes
       - RDM evaluation (multipassing)           162.74
    - linear dependency detected:    1 /  288    min eigenvalue:    -3.6375e-15    max eigenvalue:    -3.6375e-15
    - linear dependency detected:    1 /  288    min eigenvalue:     3.2819e-15    max eigenvalue:     3.2819e-15
    - linear dependency detected:    1 /  288    min eigenvalue:    -1.5861e-14    max eigenvalue:    -1.5861e-14
    - linear dependency detected:    1 /  288    min eigenvalue:    -4.1116e-15    max eigenvalue:    -4.1116e-15
    - linear dependency detected:    1 /  288    min eigenvalue:     3.3435e-15    max eigenvalue:     3.3435e-15
    - linear dependency detected:   12 / 1728    min eigenvalue:    -7.4494e-14    max eigenvalue:     1.9591e-14
    - linear dependency detected:   12 / 1728    min eigenvalue:    -1.1576e-14    max eigenvalue:     3.9600e-14
    - linear dependency detected:   12 / 1728    min eigenvalue:    -4.6345e-14    max eigenvalue:     1.4262e-14
    - linear dependency detected:   12 / 1728    min eigenvalue:    -5.2069e-14    max eigenvalue:     3.2907e-14
    - linear dependency detected:   12 / 1728    min eigenvalue:    -1.2741e-14    max eigenvalue:     2.6983e-14
    - linear dependency detected:   12 / 1728    min eigenvalue:    -1.7232e-15    max eigenvalue:     5.6962e-15
    - linear dependency detected:   12 / 1728    min eigenvalue:    -3.8213e-15    max eigenvalue:     1.2699e-15
    - linear dependency detected:   12 / 1728    min eigenvalue:    -3.2124e-15    max eigenvalue:     5.4663e-15
    - linear dependency detected:   12 / 1728    min eigenvalue:    -2.4280e-15    max eigenvalue:     6.0068e-15
    - linear dependency detected:   12 / 1728    min eigenvalue:    -3.7583e-15    max eigenvalue:     1.0521e-15
       - RDM + denominator evaluation           5941.48

    * Zeroth order energy : state  0       -4.2414628642
    * Zeroth order energy : state  1       -4.0658103506
    * Zeroth order energy : state  2       -3.8144655377
    * Zeroth order energy : state  3       -3.7910034352
    * Zeroth order energy : state  4       -3.6099137757

    * CASPT2 iteration is performed using redundant basis

      ---- iteration ----

        0    -1.55373993     0.00172464     17.64
        1    -1.55548896     0.00015524     17.79
        2    -1.55550753     0.00001535     18.08
        3    -1.55550779     0.00000235     18.39
        4    -1.55550780     0.00000025     18.63

        0    -1.60428707     0.00171190     17.80
        1    -1.60620050     0.00015555     17.93
        2    -1.60622178     0.00001563     18.15
        3    -1.60622208     0.00000242     18.42
        4    -1.60622209     0.00000027     18.70

        0    -1.56416818     0.00162981     17.82
        1    -1.56597972     0.00014813     17.87
        2    -1.56600157     0.00001492     18.16
        3    -1.56600189     0.00000224     18.49
        4    -1.56600190     0.00000024     18.76

        0    -1.56659553     0.00161281     17.82
        1    -1.56842136     0.00014809     17.90
        2    -1.56844416     0.00001519     18.17
        3    -1.56844453     0.00000236     18.43
        4    -1.56844453     0.00000026     18.70

        0    -1.55479936     0.00169459     17.85
        1    -1.55657525     0.00015850     17.91
        2    -1.55659744     0.00001691     18.17
        3    -1.55659779     0.00000261     18.47
        4    -1.55659780     0.00000030     18.79

      -------------------

       - CASPT2 energy evaluation                460.96

    * CASPT2 energy : state  0     -592.9334896253
        w/o shift correction       -592.7042312467
        reference weight              0.6856280499

    * CASPT2 energy : state  1     -592.7812248420
        w/o shift correction       -592.5363584435
        reference weight              0.6712613175

    * CASPT2 energy : state  2     -592.7493875865
        w/o shift correction       -592.5116316368
        reference weight              0.6777308949

    * CASPT2 energy : state  3     -592.7368097255
        w/o shift correction       -592.4968636547
        reference weight              0.6757249207

    * CASPT2 energy : state  4     -592.6846379417
        w/o shift correction       -592.4497950096
        reference weight              0.6804175126


    * MS-CASPT2 Heff
           -592.9334896253        0.0311777933        0.0013758177       -0.0012770279       -0.0000499590
              0.0311777933     -592.7812248420       -0.0002027186       -0.0014154804       -0.0025746599
              0.0013758177       -0.0002027186     -592.7493875865       -0.0069880780        0.0006169989
             -0.0012770279       -0.0014154804       -0.0069880780     -592.7368097255       -0.0009356623
             -0.0000499590       -0.0025746599        0.0006169989       -0.0009356623     -592.6846379417


    * MS-CASPT2 rotation matrix
             -0.9811422399        0.1927305082       -0.0004864576        0.0142295720       -0.0034841001
              0.1930937505        0.9797781819       -0.0265775323        0.0358819808       -0.0274888355
              0.0071271837        0.0088620371        0.9139682153        0.4054626100        0.0115256619
             -0.0045762463        0.0448019574        0.4048969437       -0.9130631323       -0.0186017215
              0.0017233275        0.0283533850       -0.0037369188       -0.0206347060        0.9993764856


    * XMS-CASPT2 rotation matrix
              0.9999666585        0.0014868742        0.0040188700       -0.0044044038        0.0053778270
             -0.0034458141       -0.0058700350        0.9911984556        0.1318593975        0.0096119739
             -0.0051116326        0.4429308993        0.1206792864       -0.8883223796        0.0102931685
              0.0004386924        0.8939248694       -0.0538267665        0.4392348000        0.0712292435
             -0.0053373245       -0.0683657677       -0.0069756319       -0.0234486853        0.9973460455

    * MS-CASPT2 energy : state  0     -592.9396414353
    * MS-CASPT2 energy : state  1     -592.7752329767
    * MS-CASPT2 energy : state  2     -592.7524807341
    * MS-CASPT2 energy : state  3     -592.7336521574
    * MS-CASPT2 energy : state  4     -592.6845424175


    * METHOD: SMITH                             6489.09


    * METHOD: SAVE_REF                             0.07


  
  ===============================================================
