# Supplementary material for: Simulating the Energy Capture Process in Push–Pull Norbornadiene-Quadricyclane Photoswitches
Source: J Phys Chem Lett. 2025 Apr 23;16(17):4315–25. doi: 10.1021/acs.jpclett.5c00634 (PMC12051204; doi:10.1021/acs.jpclett.5c00634)
Supplement: Supplementary file 4 — jz5c00634_si_004.zip [file jz5c00634_si_004.zip › PES_scans/XMS-CASPT2/Compound_I/1_PES_scan/logfile_01]

    dorgali10                       

  * using 15 threads per process

  ===============================================================
    BAGEL - Freshly leavened quantum chemistry                   
  ===============================================================

  *** Geometry ***

  { "atom" : "C", "xyz" : [      0.220894,      1.841363,      1.899810 ] },
  { "atom" : "C", "xyz" : [      0.115522,      4.234582,      0.910588 ] },
  { "atom" : "C", "xyz" : [     -2.310196,      1.458775,      3.281607 ] },
  { "atom" : "C", "xyz" : [     -4.312075,      1.399268,      1.187376 ] },
  { "atom" : "C", "xyz" : [     -4.387425,      3.722505,      0.181426 ] },
  { "atom" : "C", "xyz" : [     -2.483162,      5.348548,      1.619441 ] },
  { "atom" : "C", "xyz" : [     -2.748796,      4.186071,      4.282543 ] },
  { "atom" : "C", "xyz" : [      1.851679,      5.512822,     -0.657729 ] },
  { "atom" : "N", "xyz" : [      3.227840,      6.626920,     -1.928342 ] },
  { "atom" : "C", "xyz" : [      2.177247,     -0.095577,      1.693478 ] },
  { "atom" : "C", "xyz" : [      4.674285,      0.501449,      1.011124 ] },
  { "atom" : "C", "xyz" : [      1.594719,     -2.639396,      2.184927 ] },
  { "atom" : "C", "xyz" : [      3.422615,     -4.513490,      1.976778 ] },
  { "atom" : "C", "xyz" : [      5.883797,     -3.888016,      1.294226 ] },
  { "atom" : "C", "xyz" : [      6.499876,     -1.373456,      0.817253 ] },
  { "atom" : "H", "xyz" : [     -2.357958,     -0.075344,      4.647757 ] },
  { "atom" : "H", "xyz" : [     -5.301595,     -0.278284,      0.561709 ] },
  { "atom" : "H", "xyz" : [     -5.481956,      4.364876,     -1.423566 ] },
  { "atom" : "H", "xyz" : [     -2.649927,      7.386792,      1.407327 ] },
  { "atom" : "H", "xyz" : [     -4.624264,      4.446039,      5.103532 ] },
  { "atom" : "H", "xyz" : [     -1.293053,      4.821101,      5.601854 ] },
  { "atom" : "H", "xyz" : [      5.200037,      2.442940,      0.646810 ] },
  { "atom" : "H", "xyz" : [     -0.311930,     -3.168633,      2.706946 ] },
  { "atom" : "H", "xyz" : [      2.921658,     -6.465561,      2.351486 ] },
  { "atom" : "H", "xyz" : [      7.314422,     -5.348027,      1.140027 ] },
  { "atom" : "H", "xyz" : [      8.415425,     -0.865269,      0.294432 ] },

  Number of auxiliary basis functions:     1515

  Since a DF basis is specified, we compute 2- and 3-index integrals:
    o Being stored without compression. Storage requirement is 0.851 GB
       - 3-index ints prep                         0.03
       - 3-index ints                              0.28
       - 2-index ints                              0.01
       - computing inverse                         2.43
        elapsed time:        2.76 sec.


  Number of basis functions:      265
  Number of electrons      :      102


    * METHOD: MOLECULE                             2.78

       - 3-index ints prep                         0.03
       - 3-index ints                              0.31
       - 2-index ints                              0.01
       - computing inverse                         2.42

  Using the coefficient projected to the input geometry 


    * METHOD: LOAD_REF                             2.93

  ---------------------------
      CASSCF calculation     
  ---------------------------

    * nstate   :      5
    * nclosed  :     45
    * nact     :     12
    * nvirt    :    208
  === CASSCF iteration (/home/mkochman/bagel_basis_sets/cc-pvdz.json) ===

    * Using the second-order algorithm

      0  0      -591.10978867     1.05e-02    114.74
      0  1      -590.90260618     0.00e+00    114.74
      0  2      -590.88753388     0.00e+00    114.74
      0  3      -590.87781084     0.00e+00    114.74
      0  4      -590.85562472     0.00e+00    114.74

         res : 7.79e-02   lamb: 1.00e+00   eps : -9.13e-02   step: 1.25e-01    0.29
         res : 2.16e-02   lamb: 1.00e+00   eps : -9.23e-02   step: 1.32e-01    0.29
         res : 6.87e-03   lamb: 1.00e+00   eps : -9.24e-02   step: 1.34e-01    0.29
         res : 2.06e-03   lamb: 1.00e+00   eps : -9.24e-02   step: 1.35e-01    0.29
         res : 5.44e-04   lamb: 1.00e+00   eps : -9.24e-02   step: 1.35e-01    0.29
         res : 2.12e-04   lamb: 1.00e+00   eps : -9.24e-02   step: 1.35e-01    0.29
         res : 6.82e-05   lamb: 1.00e+00   eps : -9.24e-02   step: 1.35e-01    0.29
         res : 2.89e-05   lamb: 1.00e+00   eps : -9.24e-02   step: 1.35e-01    0.29
         res : 8.51e-06   lamb: 1.00e+00   eps : -9.24e-02   step: 1.35e-01    0.29

      1  0      -591.15690421     1.34e-04    116.61
      1  1      -590.94908932     0.00e+00    116.61
      1  2      -590.93442854     0.00e+00    116.61
      1  3      -590.92463280     0.00e+00    116.61
      1  4      -590.90345380     0.00e+00    116.61

         res : 5.86e-03   lamb: 1.00e+00   eps : -1.73e-04   step: 2.12e-02    0.28
         res : 2.82e-03   lamb: 1.00e+00   eps : -1.85e-04   step: 2.41e-02    0.28
         res : 6.25e-04   lamb: 1.00e+00   eps : -1.88e-04   step: 2.49e-02    0.28
         res : 3.35e-04   lamb: 1.00e+00   eps : -1.88e-04   step: 2.51e-02    0.28
         res : 1.86e-04   lamb: 1.00e+00   eps : -1.88e-04   step: 2.51e-02    0.28
         res : 8.27e-05   lamb: 1.00e+00   eps : -1.88e-04   step: 2.52e-02    0.28
         res : 4.39e-05   lamb: 1.00e+00   eps : -1.88e-04   step: 2.52e-02    0.28
         res : 3.19e-05   lamb: 1.00e+00   eps : -1.88e-04   step: 2.52e-02    0.28
         res : 1.65e-05   lamb: 1.00e+00   eps : -1.88e-04   step: 2.52e-02    0.28
         res : 6.93e-06   lamb: 1.00e+00   eps : -1.88e-04   step: 2.52e-02    0.28
         res : 4.01e-06   lamb: 1.00e+00   eps : -1.88e-04   step: 2.52e-02    0.28
         res : 2.64e-06   lamb: 1.00e+00   eps : -1.88e-04   step: 2.52e-02    0.28
         res : 1.49e-06   lamb: 1.00e+00   eps : -1.88e-04   step: 2.52e-02    0.28

      2  0      -591.15689422     1.38e-05    116.86
      2  1      -590.94913740     0.00e+00    116.86
      2  2      -590.93460934     0.00e+00    116.86
      2  3      -590.92473755     0.00e+00    116.86
      2  4      -590.90361940     0.00e+00    116.86

         res : 6.83e-04   lamb: 1.00e+00   eps : -1.28e-06   step: 1.50e-03    0.28
         res : 1.95e-04   lamb: 1.00e+00   eps : -1.42e-06   step: 1.88e-03    0.28
         res : 6.43e-05   lamb: 1.00e+00   eps : -1.44e-06   step: 1.98e-03    0.28
         res : 4.40e-05   lamb: 1.00e+00   eps : -1.44e-06   step: 2.01e-03    0.28
         res : 2.47e-05   lamb: 1.00e+00   eps : -1.44e-06   step: 2.03e-03    0.28
         res : 1.22e-05   lamb: 1.00e+00   eps : -1.44e-06   step: 2.04e-03    0.28
         res : 4.93e-06   lamb: 1.00e+00   eps : -1.44e-06   step: 2.04e-03    0.28
         res : 1.89e-06   lamb: 1.00e+00   eps : -1.44e-06   step: 2.04e-03    0.28
         res : 7.61e-07   lamb: 1.00e+00   eps : -1.44e-06   step: 2.04e-03    0.28
         res : 3.14e-07   lamb: 1.00e+00   eps : -1.44e-06   step: 2.04e-03    0.28
         res : 1.20e-07   lamb: 1.00e+00   eps : -1.44e-06   step: 2.04e-03    0.28

      3  0      -591.15687829     3.66e-06    122.73
      3  1      -590.94912912     0.00e+00    122.73
      3  2      -590.93461260     0.00e+00    122.73
      3  3      -590.92474119     0.00e+00    122.73
      3  4      -590.90364114     0.00e+00    122.73

         res : 1.73e-04   lamb: 1.00e+00   eps : -7.36e-08   step: 3.33e-04    0.29
         res : 5.09e-05   lamb: 1.00e+00   eps : -8.36e-08   step: 4.53e-04    0.29
         res : 3.04e-05   lamb: 1.00e+00   eps : -8.59e-08   step: 5.14e-04    0.29
         res : 2.50e-05   lamb: 1.00e+00   eps : -8.67e-08   step: 5.49e-04    0.29
         res : 8.80e-06   lamb: 1.00e+00   eps : -8.69e-08   step: 5.63e-04    0.29
         res : 3.31e-06   lamb: 1.00e+00   eps : -8.69e-08   step: 5.65e-04    0.29
         res : 1.28e-06   lamb: 1.00e+00   eps : -8.69e-08   step: 5.66e-04    0.29
         res : 4.26e-07   lamb: 1.00e+00   eps : -8.69e-08   step: 5.66e-04    0.29
         res : 1.56e-07   lamb: 1.00e+00   eps : -8.69e-08   step: 5.66e-04    0.29
         res : 6.95e-08   lamb: 1.00e+00   eps : -8.69e-08   step: 5.66e-04    0.29
         res : 2.83e-08   lamb: 1.00e+00   eps : -8.69e-08   step: 5.66e-04    0.29

      4  0      -591.15687489     1.08e-06    119.87
      4  1      -590.94913132     0.00e+00    119.87
      4  2      -590.93460959     0.00e+00    119.87
      4  3      -590.92473978     0.00e+00    119.87
      4  4      -590.90364705     0.00e+00    119.87

         res : 5.75e-05   lamb: 1.00e+00   eps : -6.54e-09   step: 1.08e-04    0.28
         res : 2.64e-05   lamb: 1.00e+00   eps : -8.09e-09   step: 1.77e-04    0.28
         res : 1.78e-05   lamb: 1.00e+00   eps : -8.84e-09   step: 2.35e-04    0.28
         res : 9.49e-06   lamb: 1.00e+00   eps : -8.99e-09   step: 2.52e-04    0.28
         res : 2.74e-06   lamb: 1.00e+00   eps : -9.01e-09   step: 2.55e-04    0.28
         res : 1.05e-06   lamb: 1.00e+00   eps : -9.01e-09   step: 2.56e-04    0.28
         res : 3.78e-07   lamb: 1.00e+00   eps : -9.01e-09   step: 2.56e-04    0.28
         res : 1.15e-07   lamb: 1.00e+00   eps : -9.01e-09   step: 2.56e-04    0.28
         res : 4.42e-08   lamb: 1.00e+00   eps : -9.01e-09   step: 2.56e-04    0.28
         res : 2.03e-08   lamb: 1.00e+00   eps : -9.01e-09   step: 2.56e-04    0.28

      5  0      -591.15687427     3.44e-07    119.64
      5  1      -590.94913423     0.00e+00    119.64
      5  2      -590.93460701     0.00e+00    119.64
      5  3      -590.92473847     0.00e+00    119.64
      5  4      -590.90364866     0.00e+00    119.64

         res : 2.84e-05   lamb: 1.00e+00   eps : -1.05e-09   step: 5.61e-05    0.28
         res : 1.74e-05   lamb: 1.00e+00   eps : -1.52e-09   step: 1.07e-04    0.28
         res : 7.52e-06   lamb: 1.00e+00   eps : -1.73e-09   step: 1.39e-04    0.27
         res : 3.28e-06   lamb: 1.00e+00   eps : -1.75e-09   step: 1.43e-04    0.28
         res : 9.62e-07   lamb: 1.00e+00   eps : -1.75e-09   step: 1.44e-04    0.28
         res : 3.78e-07   lamb: 1.00e+00   eps : -1.75e-09   step: 1.44e-04    0.28
         res : 1.26e-07   lamb: 1.00e+00   eps : -1.75e-09   step: 1.44e-04    0.28
         res : 3.56e-08   lamb: 1.00e+00   eps : -1.75e-09   step: 1.44e-04    0.28
         res : 1.46e-08   lamb: 1.00e+00   eps : -1.75e-09   step: 1.44e-04    0.28
         res : 7.16e-09   lamb: 1.00e+00   eps : -1.75e-09   step: 1.44e-04    0.28

      6  0      -591.15687426     1.26e-07    121.68
      6  1      -590.94913633     0.00e+00    121.68
      6  2      -590.93460528     0.00e+00    121.68
      6  3      -590.92473772     0.00e+00    121.68
      6  4      -590.90364907     0.00e+00    121.68

         res : 1.62e-05   lamb: 1.00e+00   eps : -3.23e-10   step: 4.17e-05    0.28
         res : 1.07e-05   lamb: 1.00e+00   eps : -4.75e-10   step: 7.27e-05    0.28
         res : 3.01e-06   lamb: 1.00e+00   eps : -5.24e-10   step: 8.51e-05    0.28
         res : 1.30e-06   lamb: 1.00e+00   eps : -5.27e-10   step: 8.62e-05    0.28
         res : 3.91e-07   lamb: 1.00e+00   eps : -5.27e-10   step: 8.64e-05    0.28
         res : 1.50e-07   lamb: 1.00e+00   eps : -5.27e-10   step: 8.64e-05    0.28
         res : 4.74e-08   lamb: 1.00e+00   eps : -5.27e-10   step: 8.65e-05    0.28
         res : 1.22e-08   lamb: 1.00e+00   eps : -5.27e-10   step: 8.65e-05    0.28
         res : 5.37e-09   lamb: 1.00e+00   eps : -5.27e-10   step: 8.65e-05    0.28

      7  0      -591.15687434     5.90e-08    116.31
      7  1      -590.94913767     0.00e+00    116.31
      7  2      -590.93460419     0.00e+00    116.31
      7  3      -590.92473733     0.00e+00    116.31
      7  4      -590.90364914     0.00e+00    116.31

         res : 7.98e-06   lamb: 1.00e+00   eps : -1.26e-10   step: 3.03e-05    0.28
         res : 6.02e-06   lamb: 1.00e+00   eps : -1.77e-10   step: 4.81e-05    0.28
         res : 1.35e-06   lamb: 1.00e+00   eps : -1.87e-10   step: 5.22e-05    0.28
         res : 6.14e-07   lamb: 1.00e+00   eps : -1.87e-10   step: 5.26e-05    0.28
         res : 1.89e-07   lamb: 1.00e+00   eps : -1.88e-10   step: 5.27e-05    0.28
         res : 6.43e-08   lamb: 1.00e+00   eps : -1.88e-10   step: 5.27e-05    0.28
         res : 2.10e-08   lamb: 1.00e+00   eps : -1.88e-10   step: 5.27e-05    0.28
         res : 5.40e-09   lamb: 1.00e+00   eps : -1.88e-10   step: 5.27e-05    0.28
         res : 2.26e-09   lamb: 1.00e+00   eps : -1.88e-10   step: 5.27e-05    0.28

      8  0      -591.15687441     3.34e-08    119.91
      8  1      -590.94913850     0.00e+00    119.91
      8  2      -590.93460351     0.00e+00    119.91
      8  3      -590.92473712     0.00e+00    119.91
      8  4      -590.90364912     0.00e+00    119.91

         res : 4.28e-06   lamb: 1.00e+00   eps : -4.84e-11   step: 1.96e-05    0.28
         res : 2.98e-06   lamb: 1.00e+00   eps : -6.75e-11   step: 3.05e-05    0.28
         res : 7.07e-07   lamb: 1.00e+00   eps : -6.96e-11   step: 3.20e-05    0.28
         res : 3.34e-07   lamb: 1.00e+00   eps : -6.98e-11   step: 3.23e-05    0.28
         res : 1.08e-07   lamb: 1.00e+00   eps : -6.98e-11   step: 3.23e-05    0.28
         res : 3.06e-08   lamb: 1.00e+00   eps : -6.98e-11   step: 3.23e-05    0.28
         res : 1.01e-08   lamb: 1.00e+00   eps : -6.98e-11   step: 3.23e-05    0.28
         res : 3.09e-09   lamb: 1.00e+00   eps : -6.98e-11   step: 3.23e-05    0.28

      9  0      -591.15687446     2.03e-08    116.60
      9  1      -590.94913901     0.00e+00    116.60
      9  2      -590.93460309     0.00e+00    116.60
      9  3      -590.92473700     0.00e+00    116.60
      9  4      -590.90364910     0.00e+00    116.60

         res : 2.64e-06   lamb: 1.00e+00   eps : -1.83e-11   step: 1.21e-05    0.28
         res : 1.85e-06   lamb: 1.00e+00   eps : -2.54e-11   step: 1.88e-05    0.28
         res : 4.59e-07   lamb: 1.00e+00   eps : -2.62e-11   step: 1.97e-05    0.28
         res : 2.00e-07   lamb: 1.00e+00   eps : -2.63e-11   step: 1.98e-05    0.28
         res : 6.70e-08   lamb: 1.00e+00   eps : -2.63e-11   step: 1.99e-05    0.28
         res : 1.96e-08   lamb: 1.00e+00   eps : -2.63e-11   step: 1.99e-05    0.28
         res : 6.51e-09   lamb: 1.00e+00   eps : -2.63e-11   step: 1.99e-05    0.28
         res : 1.75e-09   lamb: 1.00e+00   eps : -2.63e-11   step: 1.99e-05    0.28

     10  0      -591.15687449     1.26e-08    114.43
     10  1      -590.94913932     0.00e+00    114.43
     10  2      -590.93460283     0.00e+00    114.43
     10  3      -590.92473694     0.00e+00    114.43
     10  4      -590.90364908     0.00e+00    114.43

         res : 1.67e-06   lamb: 1.00e+00   eps : -6.91e-12   step: 7.45e-06    0.28
         res : 1.20e-06   lamb: 1.00e+00   eps : -9.58e-12   step: 1.15e-05    0.28
         res : 2.93e-07   lamb: 1.00e+00   eps : -9.91e-12   step: 1.21e-05    0.28
         res : 1.22e-07   lamb: 1.00e+00   eps : -9.94e-12   step: 1.22e-05    0.28
         res : 4.19e-08   lamb: 1.00e+00   eps : -9.95e-12   step: 1.22e-05    0.28
         res : 1.28e-08   lamb: 1.00e+00   eps : -9.95e-12   step: 1.22e-05    0.28
         res : 4.15e-09   lamb: 1.00e+00   eps : -9.95e-12   step: 1.22e-05    0.28

     11  0      -591.15687451     7.75e-09    113.50
     11  1      -590.94913951     0.00e+00    113.50
     11  2      -590.93460267     0.00e+00    113.50
     11  3      -590.92473690     0.00e+00    113.50
     11  4      -590.90364907     0.00e+00    113.50

    * Second-order optimization converged. *   

    * Integral transformation done. Elapsed time: 0.65

     guess   0:   closed 111111......         open ............        
     guess   1:   closed 11111.......         open .....11.....        
     guess   2:   closed 1111.1......         open ....1.1.....        
     guess   3:   closed 111.11......         open ...1..1.....        
     guess   4:   closed 11.111......         open ..1...1.....        

  === FCI iteration ===

      0  0      -590.97667958     4.43e-04      2.76
      0  1      -590.77046765     4.23e-04      0.00
      0  2      -590.71083386     4.21e-04      0.00
      0  3      -590.68148665     4.48e-04      0.00
      0  4      -590.64558148     4.34e-04      0.00

      1  0      -591.12164244     2.15e-04      2.77
      1  1      -590.89508699     2.06e-04      0.00
      1  2      -590.84098080     2.68e-04      0.00
      1  3      -590.83973892     2.36e-04      0.00
      1  4      -590.79226810     2.30e-04      0.00

      2  0      -591.15072694     1.03e-04      2.78
      2  1      -590.91999556     1.06e-04      0.00
      2  2      -590.89887245     1.81e-04      0.00
      2  3      -590.88036454     1.62e-04      0.00
      2  4      -590.82869491     1.31e-04      0.00

      3  0      -591.15582749     4.44e-05      2.78
      3  1      -590.92762027     9.71e-05      0.00
      3  2      -590.92527892     1.08e-04      0.00
      3  3      -590.90611788     1.32e-04      0.00
      3  4      -590.84306129     9.35e-05      0.00

      4  0      -591.15673080     1.73e-05      2.79
      4  1      -590.94077629     9.74e-05      0.00
      4  2      -590.92938771     5.81e-05      0.00
      4  3      -590.92012425     8.62e-05      0.00
      4  4      -590.85242239     8.75e-05      0.00

      5  0      -591.15685379     6.30e-06      2.80
      5  1      -590.94692295     5.55e-05      0.00
      5  2      -590.93246643     4.55e-05      0.00
      5  3      -590.92371117     3.50e-05      0.00
      5  4      -590.86082691     9.40e-05      0.00

      6  0      -591.15687078     2.40e-06      2.81
      6  1      -590.94855464     2.82e-05      0.00
      6  2      -590.93379812     2.66e-05      0.00
      6  3      -590.92433909     1.69e-05      0.00
      6  4      -590.87370233     1.11e-04      0.00

      7  0      -591.15687368     1.11e-06      2.82
      7  1      -590.94897360     1.47e-05      0.00
      7  2      -590.93427922     1.62e-05      0.00
      7  3      -590.92452962     1.12e-05      0.00
      7  4      -590.88608171     9.52e-05      0.00

      8  0      -591.15687432     5.76e-07      2.82
      8  1      -590.94909455     7.68e-06      0.00
      8  2      -590.93447392     1.05e-05      0.00
      8  3      -590.92463165     8.65e-06      0.00
      8  4      -590.89452193     7.45e-05      0.00

      9  0      -591.15687447     2.92e-07      2.83
      9  1      -590.94912685     3.92e-06      0.00
      9  2      -590.93454708     6.46e-06      0.00
      9  3      -590.92468837     6.27e-06      0.00
      9  4      -590.89873387     5.36e-05      0.00

     10  0      -591.15687450     1.34e-07      2.84
     10  1      -590.94913535     2.05e-06      0.00
     10  2      -590.93457577     4.31e-06      0.00
     10  3      -590.92471635     4.48e-06      0.00
     10  4      -590.90096534     4.23e-05      0.00

     11  0      -591.15687451     5.86e-08      2.84
     11  1      -590.94913790     1.17e-06      0.00
     11  2      -590.93458949     3.25e-06      0.00
     11  3      -590.92472941     2.92e-06      0.00
     11  4      -590.90232412     3.29e-05      0.00

     12  0      -591.15687451     2.35e-08      2.85
     12  1      -590.94913885     7.49e-07      0.00
     12  2      -590.93459740     2.32e-06      0.00
     12  3      -590.92473456     1.63e-06      0.00
     12  4      -590.90309758     2.24e-05      0.00

     13  0      -591.15687451     9.00e-09      2.86
     13  1      -590.94913924     5.14e-07      0.00
     13  2      -590.93460097     1.46e-06      0.00
     13  3      -590.92473615     9.05e-07      0.00
     13  4      -590.90343811     1.45e-05      0.00

     14  0      -591.15687451     3.48e-09      2.86
     14  1      -590.94913942     3.29e-07      0.00
     14  2      -590.93460221     7.88e-07      0.00
     14  3      -590.92473667     5.28e-07      0.00
     14  4      -590.90357691     9.02e-06      0.00

     15  0      -591.15687451     1.49e-09      2.87
     15  1      -590.94913949     1.82e-07      0.00
     15  2      -590.93460255     4.06e-07      0.00
     15  3      -590.92473683     2.95e-07      0.00
     15  4      -590.90362635     5.30e-06      0.00

     16  0      -591.15687451     7.18e-10      3.09
     16  1      -590.94913950     9.31e-08      0.00
     16  2      -590.93460264     2.08e-07      0.00
     16  3      -590.92473688     1.54e-07      0.00
     16  4      -590.90364212     2.90e-06      0.00

     17  0      -591.15687451     3.18e-10      3.21
     17  1      -590.94913951     4.81e-08      0.00
     17  2      -590.93460266     1.13e-07      0.00
     17  3      -590.92473689     8.04e-08      0.00
     17  4      -590.90364693     1.60e-06      0.00

     18  0      -591.15687451     1.27e-10      3.33
     18  1      -590.94913951     2.57e-08      0.00
     18  2      -590.93460267     6.22e-08      0.00
     18  3      -590.92473690     4.24e-08      0.00
     18  4      -590.90364839     8.91e-07      0.00

     19  0 *    -591.15687451     5.39e-11      3.56
     19  1      -590.94913951     1.39e-08      0.00
     19  2      -590.93460267     3.34e-08      0.00
     19  3      -590.92473690     2.23e-08      0.00
     19  4      -590.90364884     4.88e-07      0.00
    ** throwing out 4 trial vectors **

     20  0 *    -591.15687451     5.08e-11      4.92
     20  1      -590.94913951     7.01e-09      0.00
     20  2      -590.93460267     1.78e-08      0.00
     20  3      -590.92473690     1.24e-08      0.00
     20  4      -590.90364899     2.84e-07      0.00
    ** throwing out 4 trial vectors **

     21  0 *    -591.15687451     5.05e-11      4.91
     21  1      -590.94913951     3.54e-09      0.00
     21  2      -590.93460267     9.80e-09      0.00
     21  3      -590.92473690     7.57e-09      0.00
     21  4      -590.90364904     1.74e-07      0.00
    ** throwing out 4 trial vectors **

     22  0 *    -591.15687451     5.02e-11      5.04
     22  1      -590.94913951     1.90e-09      0.00
     22  2      -590.93460267     5.28e-09      0.00
     22  3      -590.92473690     4.62e-09      0.00
     22  4      -590.90364906     1.07e-07      0.00
    ** throwing out 4 trial vectors **

     23  0 *    -591.15687451     4.97e-11      5.02
     23  1      -590.94913951     1.02e-09      0.00
     23  2      -590.93460267     2.77e-09      0.00
     23  3      -590.92473690     2.74e-09      0.00
     23  4      -590.90364906     6.45e-08      0.00
    ** throwing out 4 trial vectors **

     24  0 *    -591.15687451     4.95e-11      5.04
     24  1      -590.94913951     5.13e-10      0.00
     24  2      -590.93460267     1.46e-09      0.00
     24  3      -590.92473690     1.62e-09      0.00
     24  4      -590.90364907     3.87e-08      0.00
    ** throwing out 4 trial vectors **

     25  0 *    -591.15687451     4.90e-11      5.02
     25  1      -590.94913951     2.53e-10      0.00
     25  2      -590.93460267     7.74e-10      0.00
     25  3      -590.92473690     8.92e-10      0.00
     25  4      -590.90364907     2.24e-08      0.00
    ** throwing out 4 trial vectors **

     26  0 *    -591.15687451     4.88e-11      5.03
     26  1      -590.94913951     1.23e-10      0.00
     26  2      -590.93460267     3.96e-10      0.00
     26  3      -590.92473690     4.75e-10      0.00
     26  4      -590.90364907     1.25e-08      0.00
    ** throwing out 4 trial vectors **

     27  0 *    -591.15687451     4.81e-11      4.26
     27  1 *    -590.94913951     5.92e-11      0.00
     27  2      -590.93460267     1.99e-10      0.00
     27  3      -590.92473690     2.41e-10      0.00
     27  4      -590.90364907     6.62e-09      0.00
    ** throwing out 3 trial vectors **

     28  0 *    -591.15687451     4.80e-11      3.13
     28  1 *    -590.94913951     3.76e-11      0.00
     28  2 *    -590.93460267     9.93e-11      0.00
     28  3      -590.92473690     1.18e-10      0.00
     28  4      -590.90364907     3.43e-09      0.00
    ** throwing out 2 trial vectors **

     29  0 *    -591.15687451     4.78e-11      1.98
     29  1 *    -590.94913951     3.58e-11      0.00
     29  2 *    -590.93460267     5.92e-11      0.00
     29  3 *    -590.92473690     5.85e-11      0.00
     29  4      -590.90364907     1.81e-09      0.00
    ** throwing out 1 trial vectors **

     30  0 *    -591.15687451     4.78e-11      1.60
     30  1 *    -590.94913951     3.58e-11      0.00
     30  2 *    -590.93460267     5.07e-11      0.00
     30  3 *    -590.92473690     4.22e-11      0.00
     30  4      -590.90364907     9.78e-10      0.00
    ** throwing out 1 trial vectors **

     31  0 *    -591.15687451     4.77e-11      1.60
     31  1 *    -590.94913951     3.56e-11      0.00
     31  2 *    -590.93460267     4.93e-11      0.00
     31  3 *    -590.92473690     3.59e-11      0.00
     31  4      -590.90364907     5.34e-10      0.00
    ** throwing out 1 trial vectors **

     32  0 *    -591.15687451     4.76e-11      1.60
     32  1 *    -590.94913951     3.57e-11      0.00
     32  2 *    -590.93460267     4.85e-11      0.00
     32  3 *    -590.92473690     3.45e-11      0.00
     32  4      -590.90364907     2.84e-10      0.00
    ** throwing out 1 trial vectors **

     33  0 *    -591.15687451     4.75e-11      1.60
     33  1 *    -590.94913951     3.56e-11      0.00
     33  2 *    -590.93460267     4.85e-11      0.00
     33  3 *    -590.92473690     3.38e-11      0.00
     33  4      -590.90364907     1.50e-10      0.00
    ** throwing out 1 trial vectors **

     34  0 *    -591.15687451     4.75e-11      0.84
     34  1 *    -590.94913951     3.56e-11      0.00
     34  2 *    -590.93460267     4.85e-11      0.00
     34  3 *    -590.92473690     3.37e-11      0.00
     34  4 *    -590.90364907     8.02e-11      0.00

     * ci vector, state   0, <S^2> = -0.0000
       222222......    -0.8771203923
       22222.2.....     0.1306933929
       2222.2.2....     0.1270719086
       2.2222....2.     0.1130169981
       222.22..2...     0.1023460402
       22b22aa..b..    -0.0685706227
       22a22bb..a..    -0.0685706227
       .22222.....2     0.0669981979
       22.2222.....     0.0579627712
       22222b...a..    -0.0541704847
       22222a...b..    -0.0541704847
       22222ab.....     0.0533686182
       22222ba.....     0.0533686182
       ab2222....ab    -0.0516211092
       ba2222....ba    -0.0516211092

     * ci vector, state   1, <S^2> = -0.0000
       222a22b.....    -0.3713130495
       222b22a.....    -0.3713130495
       22222b..a...    -0.2869955862
       22222a..b...    -0.2869955862
       22222.2.....    -0.1990779910
       222b2a2.....     0.1765082518
       222a2b2.....     0.1765082518
       2222a2..b...     0.1103816922
       2222b2..a...     0.1103816922
       22222.a.b...    -0.1088799004
       22222.b.a...    -0.1088799004
       222.22a.b...     0.1038374892
       222.22b.a...     0.1038374892
       2222b2a.....    -0.1015395085
       2222a2b.....    -0.1015395085
       222b22.a....     0.1010793283
       222a22.b....     0.1010793283
       222a22...b..    -0.0980001357
       222b22...a..    -0.0980001357
       222b2a..2...    -0.0961334596
       222a2b..2...    -0.0961334596
       22a222..b...     0.0862112993
       22b222..a...     0.0862112993
       22222a.b....     0.0795092846
       22222b.a....     0.0795092846
       2222ba2.....     0.0628224696
       2222ab2.....     0.0628224696
       222b.2a2....    -0.0583788475
       222a.2b2....    -0.0583788475
       22a222b.....    -0.0573388681
       22b222a.....    -0.0573388681
       22222ab.....    -0.0542788925
       22222ba.....    -0.0542788924
       22.2222.....     0.0514246514
       22222.ba....     0.0501678053
       22222.ab....     0.0501678053

     * ci vector, state   2, <S^2> = -0.0000
       22222.2.....     0.4080753440
       22222ab.....     0.3314956948
       22222ba.....     0.3314956945
       22a222b.....     0.2055739724
       22b222a.....     0.2055739724
       22222b...a..     0.1911100882
       22222a...b..     0.1911100882
       2222b2a.....     0.1674776543
       2222a2b.....     0.1674776543
       222b22a.....    -0.1401132328
       222a22b.....    -0.1401132328
       22.2222.....    -0.1224452411
       222b2aa.b...    -0.0919947635
       222a2bb.a...    -0.0919947634
       2222baab....     0.0754232918
       2222abba....     0.0754232917
       22222....2..    -0.0709642988
       2222..22....    -0.0703411746
       22a2b22.....    -0.0691377729
       22b2a22.....    -0.0691377729
       2222a2...b..    -0.0598829740
       2222b2...a..    -0.0598829740
       22a22ab..b..     0.0584492410
       22b22ba..a..     0.0584492410
       222.2.2.2...    -0.0577186700
       22222.a..b..     0.0566009552
       22222.b..a..     0.0566009552
       22222a.b....    -0.0563915556
       22222b.a....    -0.0563915556
       222a2b2.....     0.0561888640
       222b2a2.....     0.0561888640
       2222.22.....    -0.0549097189
       2.222.2...2.    -0.0532471405
       22222...ab..    -0.0530256906
       22222...ba..    -0.0530256906
       222222......     0.0522781078
       22.222...2..     0.0500148540

     * ci vector, state   3, <S^2> = -0.0000
       22222ab.....     0.5208745669
       22222ba.....     0.5208745666
       22222.2.....    -0.1990685784
       22b222a.....    -0.1616174131
       22a222b.....    -0.1616174131
       22222a...b..    -0.1424842244
       22222b...a..    -0.1424842244
       2222ab2.....     0.1248461322
       2222ba2.....     0.1248461322
       2222a2b.....    -0.1119913287
       2222b2a.....    -0.1119913287
       22a22b2.....     0.1006061223
       22b22a2.....     0.1006061223
       222222......     0.0969357954
       2222.ab2....    -0.0775760371
       2222.ba2....    -0.0775760371
       22.2222.....     0.0706671132
       2.222ab...2.    -0.0669109783
       2.222ba...2.    -0.0669109783
       2222a2.b....     0.0621445006
       2222b2.a....     0.0621445006
       222a22b.....     0.0597440154
       222b22a.....     0.0597440154
       222a2bb.a...     0.0576380813
       222b2aa.b...     0.0576380813
       222.2ab.2...    -0.0542107899
       222.2ba.2...    -0.0542107899
       22222....2..     0.0532112161
       22222b.a....     0.0522682971
       22222a.b....     0.0522682971

     * ci vector, state   4, <S^2> = 0.0000
       2222baab....    -0.3268190637
       2222abba....    -0.3268190636
       22222.ab....    -0.2427313003
       22222.ba....    -0.2427313002
       2222ab2.....    -0.2313873408
       2222ba2.....    -0.2313873406
       2222aabb....     0.1838032766
       2222bbaa....     0.1838032765
       2222baba....    -0.1430157872
       2222abab....    -0.1430157871
       22222.2.....    -0.1385585173
       22a22bba....     0.1144773673
       22b22aab....     0.1144773671
       22222ba.....     0.1070824781
       22222ab.....     0.1070824688
       22a22abb....    -0.0941531578
       22b22baa....    -0.0941531578
       22a2b2ab....    -0.0867257386
       22b2a2ba....    -0.0867257385
       22b2a22.....    -0.0842993535
       22a2b22.....    -0.0842993535
       22b22a2.....     0.0745586177
       22a22b2.....     0.0745586176
       22a2b2.b.a..     0.0691770457
       22b2a2.a.b..     0.0691770457
       22b222a.....     0.0685724975
       22a222b.....     0.0685724964
       22.222ba....     0.0667665330
       22.222ab....     0.0667665330
       2222b2a.....    -0.0666345822
       2222a2b.....    -0.0666345820
       2222ba.b.a..     0.0647706133
       2222ab.a.b..     0.0647706132
       22222..2....     0.0636155212
       2222.2.2....    -0.0635817129
       22b2a2ab....    -0.0589027482
       22a2b2ba....    -0.0589027481
       2222abb.a...    -0.0549053028
       2222baa.b...    -0.0549053027
       22.222.a.b..    -0.0504521608
       22.222.b.a..    -0.0504521608

    * METHOD: CASSCF                            1529.32

  === SMITH program ===

    * freezing 15 orbitals
    * SS-SR internal contraction is used

    * Approximate memory requirement for SMITH calulation per MPI process:
      o Storage requirement for T-amplitude, lambda, and residual is 5.15 GB
      o Storage requirement for MO integrals is 0.68 GB
       - MO integral evaluation                    3.78

  ++ State-averaged Fock matrix over basis states ++

                         0                   1                   2                   3                   4
     0       -4.2190356269        0.0012264735        0.0184037508        0.0302081514       -0.0019025406
     1        0.0012264735       -3.8043592258        0.0160047818        0.0121600924        0.0039291527
     2        0.0184037508        0.0160047818       -3.8599692712       -0.1204821496       -0.0388013557
     3        0.0302081514        0.0121600924       -0.1204821496       -3.9828742591       -0.0605227827
     4       -0.0019025406        0.0039291527       -0.0388013557       -0.0605227827       -3.6337889877


  ++ Extended multi-state CASPT2 (XMS-CASPT2) rotation matrix ++

                         0                   1                   2                   3                   4
     0       -0.9766420455        0.2142947051        0.0087743396       -0.0024993083        0.0128397344
     1       -0.0068458062       -0.0732842846        0.9343312338       -0.3487002216       -0.0039811505
     2        0.1115434267        0.5040466318       -0.2616196432       -0.8101857701        0.0930012750
     3        0.1821035785        0.8174213841        0.2418263370        0.4710542521        0.1352349136
     4        0.0227991355        0.1626851769        0.0048313094       -0.0104316075       -0.9863475922


  ++ Reference energies in XMS basis ++

                         0                   1                   2                   3                   4
     0     -591.1462695741        0.0480951890        0.0024355882        0.0002616798        0.0023337350
     1        0.0480951890     -590.9374766367        0.0025519635        0.0034938534       -0.0044921611
     2        0.0024355882        0.0025519635     -590.9467324067        0.0058632813        0.0002041710
     3        0.0002616798        0.0034938534        0.0058632813     -590.9341791167        0.0009339193
     4        0.0023337350       -0.0044921611        0.0002041710        0.0009339193     -590.9043449256

    * Calculating and saving rdm4f

    * Third and Fock-weighted fourth order RDM ( 1, 1) evaluation
      will be done with 14 passes
       - RDM evaluation (multipassing)           163.64
    * Third and Fock-weighted fourth order RDM ( 2, 1) evaluation
      will be done with 14 passes
       - RDM evaluation (multipassing)           247.26
    * Third and Fock-weighted fourth order RDM ( 3, 1) evaluation
      will be done with 14 passes
       - RDM evaluation (multipassing)           247.22
    * Third and Fock-weighted fourth order RDM ( 4, 1) evaluation
      will be done with 14 passes
       - RDM evaluation (multipassing)           247.30
    * Third and Fock-weighted fourth order RDM ( 5, 1) evaluation
      will be done with 14 passes
       - RDM evaluation (multipassing)           247.46
    * Third and Fock-weighted fourth order RDM ( 1, 2) evaluation
      will be done with 14 passes
       - RDM evaluation (multipassing)           247.67
    * Third and Fock-weighted fourth order RDM ( 2, 2) evaluation
      will be done with 14 passes
       - RDM evaluation (multipassing)           162.75
    * Third and Fock-weighted fourth order RDM ( 3, 2) evaluation
      will be done with 14 passes
       - RDM evaluation (multipassing)           247.53
    * Third and Fock-weighted fourth order RDM ( 4, 2) evaluation
      will be done with 14 passes
       - RDM evaluation (multipassing)           247.57
    * Third and Fock-weighted fourth order RDM ( 5, 2) evaluation
      will be done with 14 passes
       - RDM evaluation (multipassing)           247.94
    * Third and Fock-weighted fourth order RDM ( 1, 3) evaluation
      will be done with 14 passes
       - RDM evaluation (multipassing)           247.57
    * Third and Fock-weighted fourth order RDM ( 2, 3) evaluation
      will be done with 14 passes
       - RDM evaluation (multipassing)           247.62
    * Third and Fock-weighted fourth order RDM ( 3, 3) evaluation
      will be done with 14 passes
       - RDM evaluation (multipassing)           162.73
    * Third and Fock-weighted fourth order RDM ( 4, 3) evaluation
      will be done with 14 passes
       - RDM evaluation (multipassing)           247.52
    * Third and Fock-weighted fourth order RDM ( 5, 3) evaluation
      will be done with 14 passes
       - RDM evaluation (multipassing)           247.55
    * Third and Fock-weighted fourth order RDM ( 1, 4) evaluation
      will be done with 14 passes
       - RDM evaluation (multipassing)           247.53
    * Third and Fock-weighted fourth order RDM ( 2, 4) evaluation
      will be done with 14 passes
       - RDM evaluation (multipassing)           247.59
    * Third and Fock-weighted fourth order RDM ( 3, 4) evaluation
      will be done with 14 passes
       - RDM evaluation (multipassing)           247.53
    * Third and Fock-weighted fourth order RDM ( 4, 4) evaluation
      will be done with 14 passes
       - RDM evaluation (multipassing)           162.68
    * Third and Fock-weighted fourth order RDM ( 5, 4) evaluation
      will be done with 14 passes
       - RDM evaluation (multipassing)           247.54
    * Third and Fock-weighted fourth order RDM ( 1, 5) evaluation
      will be done with 14 passes
       - RDM evaluation (multipassing)           247.59
    * Third and Fock-weighted fourth order RDM ( 2, 5) evaluation
      will be done with 14 passes
       - RDM evaluation (multipassing)           247.52
    * Third and Fock-weighted fourth order RDM ( 3, 5) evaluation
      will be done with 14 passes
       - RDM evaluation (multipassing)           247.55
    * Third and Fock-weighted fourth order RDM ( 4, 5) evaluation
      will be done with 14 passes
       - RDM evaluation (multipassing)           247.49
    * Third and Fock-weighted fourth order RDM ( 5, 5) evaluation
      will be done with 14 passes
       - RDM evaluation (multipassing)           162.76
    - linear dependency detected:    1 /  288    min eigenvalue:    -2.3992e-15    max eigenvalue:    -2.3992e-15
    - linear dependency detected:    1 /  288    min eigenvalue:     3.1257e-16    max eigenvalue:     3.1257e-16
    - linear dependency detected:    1 /  288    min eigenvalue:     2.0845e-15    max eigenvalue:     2.0845e-15
    - linear dependency detected:    1 /  288    min eigenvalue:     1.3771e-14    max eigenvalue:     1.3771e-14
    - linear dependency detected:    1 /  288    min eigenvalue:    -3.3966e-15    max eigenvalue:    -3.3966e-15
    - linear dependency detected:   12 / 1728    min eigenvalue:    -4.5141e-14    max eigenvalue:     1.6535e-14
    - linear dependency detected:   12 / 1728    min eigenvalue:    -1.5707e-15    max eigenvalue:     3.2414e-14
    - linear dependency detected:   12 / 1728    min eigenvalue:    -3.3124e-14    max eigenvalue:     2.9746e-14
    - linear dependency detected:   12 / 1728    min eigenvalue:    -1.9167e-14    max eigenvalue:     4.4734e-14
    - linear dependency detected:   12 / 1728    min eigenvalue:    -3.1716e-14    max eigenvalue:     4.8103e-14
    - linear dependency detected:   12 / 1728    min eigenvalue:    -6.6058e-15    max eigenvalue:     2.8464e-16
    - linear dependency detected:   12 / 1728    min eigenvalue:    -1.3457e-14    max eigenvalue:     6.3248e-15
    - linear dependency detected:   12 / 1728    min eigenvalue:    -3.6110e-15    max eigenvalue:     3.7396e-15
    - linear dependency detected:   12 / 1728    min eigenvalue:    -3.0395e-15    max eigenvalue:     3.5660e-15
    - linear dependency detected:   12 / 1728    min eigenvalue:    -9.7962e-15    max eigenvalue:     7.6809e-15
       - RDM + denominator evaluation           5933.73

    * Zeroth order energy : state  0       -4.2267171080
    * Zeroth order energy : state  1       -4.0623834074
    * Zeroth order energy : state  2       -3.8056615372
    * Zeroth order energy : state  3       -3.7834735609
    * Zeroth order energy : state  4       -3.6217917571

    * CASPT2 iteration is performed using redundant basis

      ---- iteration ----

        0    -1.55515786     0.00172592     17.52
        1    -1.55690949     0.00015579     17.79
        2    -1.55692818     0.00001548     17.99
        3    -1.55692844     0.00000237     18.35
        4    -1.55692845     0.00000026     18.58

        0    -1.60471530     0.00170994     17.70
        1    -1.60662396     0.00015565     17.80
        2    -1.60664522     0.00001567     18.03
        3    -1.60664552     0.00000243     18.33
        4    -1.60664553     0.00000027     18.61

        0    -1.56441557     0.00162995     17.70
        1    -1.56623833     0.00014860     17.84
        2    -1.56626037     0.00001482     18.10
        3    -1.56626069     0.00000226     18.39
        4    -1.56626070     0.00000024     18.65

        0    -1.56733709     0.00160497     17.70
        1    -1.56914379     0.00014776     17.86
        2    -1.56916632     0.00001508     18.14
        3    -1.56916668     0.00000236     18.40
        4    -1.56916669     0.00000027     18.67

        0    -1.55518676     0.00169104     17.72
        1    -1.55695415     0.00015759     17.86
        2    -1.55697596     0.00001674     18.10
        3    -1.55697630     0.00000259     18.42
        4    -1.55697631     0.00000030     18.73

      -------------------

       - CASPT2 energy evaluation                459.13

    * CASPT2 energy : state  0     -592.9328672156
        w/o shift correction       -592.7031980200
        reference weight              0.6852420289

    * CASPT2 energy : state  1     -592.7890361277
        w/o shift correction       -592.5441221647
        reference weight              0.6712184559

    * CASPT2 energy : state  2     -592.7502207942
        w/o shift correction       -592.5129931061
        reference weight              0.6782165239

    * CASPT2 energy : state  3     -592.7438920459
        w/o shift correction       -592.5033458031
        reference weight              0.6751772828

    * CASPT2 energy : state  4     -592.6959520528
        w/o shift correction       -592.4613212330
        reference weight              0.6806139717


    * MS-CASPT2 Heff
           -592.9328672156        0.0328128907        0.0016124204        0.0013598228        0.0005695693
              0.0328128907     -592.7890361277        0.0007169083        0.0020516392       -0.0033151576
              0.0016124204        0.0007169083     -592.7502207942        0.0069846613        0.0010013494
              0.0013598228        0.0020516392        0.0069846613     -592.7438920459        0.0011734303
              0.0005695693       -0.0033151576        0.0010013494        0.0011734303     -592.6959520528


    * MS-CASPT2 rotation matrix
             -0.9771374971        0.2116445117        0.0010294409       -0.0200718587       -0.0022300430
              0.2123781452        0.9747447523       -0.0133063048       -0.0576761376       -0.0355611691
              0.0073151528       -0.0212490163        0.8415067152       -0.5393643093        0.0211555658
              0.0042620908       -0.0570185353       -0.5400645387       -0.8392809870        0.0258542107
              0.0051145115        0.0371030258       -0.0043156511        0.0310507716        0.9988065038


    * XMS-CASPT2 rotation matrix
              0.9999442783        0.0026141642        0.0048211757        0.0050070702        0.0075028022
             -0.0035464644       -0.0730013056        0.9755519087       -0.2070469097        0.0093958792
             -0.0068359929        0.5701297580        0.2104043858        0.7926592255        0.0482356190
              0.0001305356        0.8083386567       -0.0621742308       -0.5723810899        0.1228936613
              0.0072190812        0.1272974886        0.0118147844       -0.0343183135       -0.9911740001

    * MS-CASPT2 energy : state  0     -592.9400199907
    * MS-CASPT2 energy : state  1     -592.7821733559
    * MS-CASPT2 energy : state  2     -592.7547179287
    * MS-CASPT2 energy : state  3     -592.7392732520
    * MS-CASPT2 energy : state  4     -592.6957837090


    * METHOD: SMITH                             6479.57


    * METHOD: SAVE_REF                             0.07


  
  ===============================================================
