# Supplementary material for: Simulating the Energy Capture Process in Push–Pull Norbornadiene-Quadricyclane Photoswitches
Source: J Phys Chem Lett. 2025 Apr 23;16(17):4315–25. doi: 10.1021/acs.jpclett.5c00634 (PMC12051204; doi:10.1021/acs.jpclett.5c00634)
Supplement: Supplementary file 4 — jz5c00634_si_004.zip [file jz5c00634_si_004.zip › PES_scans/XMS-CASPT2/Compound_I/1_PES_scan/input_02]

{ "bagel" : [
{
  "title"    : "molecule",
  "basis"    : "/home/mkochman/bagel_basis_sets/cc-pvdz.json" ,
  "df_basis" : "/home/mkochman/bagel_basis_sets/cc-pvtz-jkfit.json" ,
  "angstrom" : "true" ,
  "charge" : 0 ,
"geometry" : [
{ "atom" : "c", "xyz" : [ 0.10630151, 0.97327866, 1.02142554 ]},
{ "atom" : "c", "xyz" : [ 0.06186721, 2.25755295, 0.50676064 ]},
{ "atom" : "c", "xyz" : [ -1.22397331, 0.76962237, 1.75632695 ]},
{ "atom" : "c", "xyz" : [ -2.23855866, 0.72624679, 0.60951000 ]},
{ "atom" : "c", "xyz" : [ -2.26325432, 1.96504142, 0.07342456 ]},
{ "atom" : "c", "xyz" : [ -1.31463268, 2.84070897, 0.87934068 ]},
{ "atom" : "c", "xyz" : [ -1.48086523, 2.21594825, 2.27954674 ]},
{ "atom" : "c", "xyz" : [ 0.98364982, 2.93639010, -0.31370993 ]},
{ "atom" : "n", "xyz" : [ 1.71700190, 3.52839720, -0.97982440 ]},
{ "atom" : "c", "xyz" : [ 1.13733223, -0.05201583, 0.89920358 ]},
{ "atom" : "c", "xyz" : [ 2.44658307, 0.25983794, 0.49148527 ]},
{ "atom" : "c", "xyz" : [ 0.84135841, -1.39430254, 1.19609043 ]},
{ "atom" : "c", "xyz" : [ 1.80799292, -2.38471185, 1.07797713 ]},
{ "atom" : "c", "xyz" : [ 3.09846822, -2.05744505, 0.67108130 ]},
{ "atom" : "c", "xyz" : [ 3.41242445, -0.73174710, 0.38114831 ]},
{ "atom" : "h", "xyz" : [ -1.25640815, -0.04454103, 2.47571413 ]},
{ "atom" : "h", "xyz" : [ -2.71761162, -0.16950526, 0.23673253 ]},
{ "atom" : "h", "xyz" : [ -2.80120575, 2.29593856, -0.80598173 ]},
{ "atom" : "h", "xyz" : [ -1.41241774, 3.91799808, 0.76615115 ]},
{ "atom" : "h", "xyz" : [ -2.48356735, 2.34357944, 2.69324561 ]},
{ "atom" : "h", "xyz" : [ -0.72875632, 2.55651470, 2.99510743 ]},
{ "atom" : "h", "xyz" : [ 2.71529621, 1.28323847, 0.26773454 ]},
{ "atom" : "h", "xyz" : [ -0.15743032, -1.67172197, 1.50902259 ]},
{ "atom" : "h", "xyz" : [ 1.55286059, -3.41404343, 1.30598389 ]},
{ "atom" : "h", "xyz" : [ 3.85521694, -2.82962581, 0.58308978 ]},
{ "atom" : "h", "xyz" : [ 4.41634380, -0.46598619, 0.06839835 ]}
]
},

 {
  "title"         : "load_ref" ,
  "file"          : "/home/mkochman/systems/new_XMS_CASPT2_calculations/compound_1/4_xms_caspt2_scan/wfu" ,
  "continue_geom" : false
 },

 {
  "title"   : "casscf",
  "maxiter" : 2000 ,
  "charge"  : 0 ,
  "nspin"   : 0 ,
  "nclosed" : 45 ,
  "nact"    : 12 ,
  "nstate"  : 5
 },

 {
   "title"  : "smith" ,
   "method" : "caspt2" ,
   "ms"     : true ,
   "xms"    : true ,
   "sssr"   : true ,
   "shift"  : 0.5 ,
   "frozen" : true
 },

 {
  "title" : "save_ref",
  "file"  : "/home/mkochman/systems/new_XMS_CASPT2_calculations/compound_1/4_xms_caspt2_scan/wfu"
 }

]}
