# Supplementary material for: Simulating the Energy Capture Process in Push–Pull Norbornadiene-Quadricyclane Photoswitches
Source: J Phys Chem Lett. 2025 Apr 23;16(17):4315–25. doi: 10.1021/acs.jpclett.5c00634 (PMC12051204; doi:10.1021/acs.jpclett.5c00634)
Supplement: Supplementary file 4 — jz5c00634_si_004.zip [file jz5c00634_si_004.zip › PES_scans/XMS-CASPT2/Compound_I/1_PES_scan/logfile_16]

    dorgali10                       

  * using 15 threads per process

  ===============================================================
    BAGEL - Freshly leavened quantum chemistry                   
  ===============================================================

  *** Geometry ***

  { "atom" : "C", "xyz" : [     -0.188362,      1.643505,      1.826436 ] },
  { "atom" : "C", "xyz" : [     -0.273563,      4.281770,      0.644793 ] },
  { "atom" : "C", "xyz" : [     -2.214566,      1.656686,      3.822362 ] },
  { "atom" : "C", "xyz" : [     -3.326401,      1.150645,      1.240310 ] },
  { "atom" : "C", "xyz" : [     -3.391449,      3.697453,      0.021953 ] },
  { "atom" : "C", "xyz" : [     -2.508180,      5.563135,      1.932429 ] },
  { "atom" : "C", "xyz" : [     -2.793829,      4.405034,      4.542375 ] },
  { "atom" : "C", "xyz" : [      1.452771,      5.477312,     -0.999744 ] },
  { "atom" : "N", "xyz" : [      2.853793,      6.481363,     -2.335824 ] },
  { "atom" : "C", "xyz" : [      1.829628,     -0.245620,      1.592858 ] },
  { "atom" : "C", "xyz" : [      4.310613,      0.489958,      1.049738 ] },
  { "atom" : "C", "xyz" : [      1.329263,     -2.829615,      1.958845 ] },
  { "atom" : "C", "xyz" : [      3.253842,     -4.610397,      1.803578 ] },
  { "atom" : "C", "xyz" : [      5.714635,     -3.852112,      1.265886 ] },
  { "atom" : "C", "xyz" : [      6.238146,     -1.298430,      0.886014 ] },
  { "atom" : "H", "xyz" : [     -2.221210,      0.169994,      5.231833 ] },
  { "atom" : "H", "xyz" : [     -4.014023,     -0.626443,      0.504195 ] },
  { "atom" : "H", "xyz" : [     -4.224342,      4.181772,     -1.781920 ] },
  { "atom" : "H", "xyz" : [     -2.784247,      7.566310,      1.601265 ] },
  { "atom" : "H", "xyz" : [     -4.709100,      4.614766,      5.292969 ] },
  { "atom" : "H", "xyz" : [     -1.439783,      5.181651,      5.896571 ] },
  { "atom" : "H", "xyz" : [      4.752374,      2.464433,      0.747516 ] },
  { "atom" : "H", "xyz" : [     -0.579270,     -3.454366,      2.358421 ] },
  { "atom" : "H", "xyz" : [      2.827262,     -6.594742,      2.094375 ] },
  { "atom" : "H", "xyz" : [      7.215805,     -5.242155,      1.136620 ] },
  { "atom" : "H", "xyz" : [      8.147866,     -0.688910,      0.458968 ] },

  Number of auxiliary basis functions:     1515

  Since a DF basis is specified, we compute 2- and 3-index integrals:
    o Being stored without compression. Storage requirement is 0.851 GB
       - 3-index ints prep                         0.03
       - 3-index ints                              0.27
       - 2-index ints                              0.01
       - computing inverse                         2.43
        elapsed time:        2.75 sec.


  Number of basis functions:      265
  Number of electrons      :      102


    * METHOD: MOLECULE                             2.77

       - 3-index ints prep                         0.03
       - 3-index ints                              0.31
       - 2-index ints                              0.01
       - computing inverse                         2.43

  Using the coefficient projected to the input geometry 


    * METHOD: LOAD_REF                             2.93

  ---------------------------
      CASSCF calculation     
  ---------------------------

    * nstate   :      5
    * nclosed  :     45
    * nact     :     12
    * nvirt    :    208
  === CASSCF iteration (/home/mkochman/bagel_basis_sets/cc-pvdz.json) ===

    * Using the second-order algorithm

      0  0      -590.95232554     1.65e-02    105.14
      0  1      -590.74882876     0.00e+00    105.14
      0  2      -590.73168413     0.00e+00    105.14
      0  3      -590.71091497     0.00e+00    105.14
      0  4      -590.67657621     0.00e+00    105.14

         res : 1.10e-01   lamb: 1.00e+00   eps : -2.19e-01   step: 1.91e-01    0.29
         res : 3.34e-02   lamb: 1.00e+00   eps : -2.21e-01   step: 1.87e-01    0.29
         res : 9.00e-03   lamb: 1.00e+00   eps : -2.21e-01   step: 1.88e-01    0.30
         res : 3.15e-03   lamb: 1.00e+00   eps : -2.21e-01   step: 1.89e-01    0.29
         res : 8.83e-04   lamb: 1.00e+00   eps : -2.21e-01   step: 1.89e-01    0.29
         res : 2.53e-04   lamb: 1.00e+00   eps : -2.21e-01   step: 1.89e-01    0.30
         res : 7.45e-05   lamb: 1.00e+00   eps : -2.21e-01   step: 1.89e-01    0.29
         res : 2.18e-05   lamb: 1.00e+00   eps : -2.21e-01   step: 1.89e-01    0.29
         res : 6.75e-06   lamb: 1.00e+00   eps : -2.21e-01   step: 1.89e-01    0.29

      1  0      -591.06909558     3.99e-04    116.00
      1  1      -590.86452428     0.00e+00    116.00
      1  2      -590.84628808     0.00e+00    116.00
      1  3      -590.82253254     0.00e+00    116.00
      1  4      -590.79127060     0.00e+00    116.00

         res : 1.41e-02   lamb: 1.00e+00   eps : -1.22e-03   step: 5.78e-02    0.28
         res : 6.59e-03   lamb: 1.00e+00   eps : -1.28e-03   step: 6.32e-02    0.28
         res : 2.34e-03   lamb: 1.00e+00   eps : -1.30e-03   step: 6.58e-02    0.28
         res : 1.40e-03   lamb: 1.00e+00   eps : -1.30e-03   step: 6.73e-02    0.28
         res : 6.34e-04   lamb: 1.00e+00   eps : -1.30e-03   step: 6.78e-02    0.28
         res : 2.80e-04   lamb: 1.00e+00   eps : -1.30e-03   step: 6.79e-02    0.28
         res : 1.32e-04   lamb: 1.00e+00   eps : -1.30e-03   step: 6.79e-02    0.28
         res : 6.78e-05   lamb: 1.00e+00   eps : -1.30e-03   step: 6.79e-02    0.28
         res : 3.74e-05   lamb: 1.00e+00   eps : -1.30e-03   step: 6.79e-02    0.28
         res : 2.32e-05   lamb: 1.00e+00   eps : -1.30e-03   step: 6.79e-02    0.28
         res : 1.35e-05   lamb: 1.00e+00   eps : -1.30e-03   step: 6.79e-02    0.28
         res : 6.65e-06   lamb: 1.00e+00   eps : -1.30e-03   step: 6.79e-02    0.28

      2  0      -591.06915749     6.25e-05    110.47
      2  1      -590.86562492     0.00e+00    110.47
      2  2      -590.84697679     0.00e+00    110.47
      2  3      -590.82269958     0.00e+00    110.47
      2  4      -590.79274361     0.00e+00    110.47

         res : 4.34e-03   lamb: 1.00e+00   eps : -2.86e-05   step: 9.11e-03    0.28
         res : 2.14e-03   lamb: 1.00e+00   eps : -3.62e-05   step: 1.44e-02    0.28
         res : 1.36e-03   lamb: 1.00e+00   eps : -3.90e-05   step: 1.71e-02    0.28
         res : 5.57e-04   lamb: 1.00e+00   eps : -3.96e-05   step: 1.79e-02    0.28
         res : 1.91e-04   lamb: 1.00e+00   eps : -3.98e-05   step: 1.80e-02    0.28
         res : 6.55e-05   lamb: 1.00e+00   eps : -3.98e-05   step: 1.80e-02    0.28
         res : 2.64e-05   lamb: 1.00e+00   eps : -3.98e-05   step: 1.80e-02    0.28
         res : 1.16e-05   lamb: 1.00e+00   eps : -3.98e-05   step: 1.80e-02    0.28
         res : 5.08e-06   lamb: 1.00e+00   eps : -3.98e-05   step: 1.80e-02    0.28
         res : 2.57e-06   lamb: 1.00e+00   eps : -3.98e-05   step: 1.80e-02    0.28
         res : 1.89e-06   lamb: 1.00e+00   eps : -3.98e-05   step: 1.80e-02    0.28
         res : 1.04e-06   lamb: 1.00e+00   eps : -3.98e-05   step: 1.80e-02    0.28

      3  0      -591.06911568     2.89e-05    111.45
      3  1      -590.86580644     0.00e+00    111.45
      3  2      -590.84705889     0.00e+00    111.45
      3  3      -590.82234695     0.00e+00    111.45
      3  4      -590.79303144     0.00e+00    111.45

         res : 2.98e-03   lamb: 1.00e+00   eps : -1.04e-05   step: 6.04e-03    0.29
         res : 1.73e-03   lamb: 1.00e+00   eps : -1.48e-05   step: 1.07e-02    0.29
         res : 8.03e-04   lamb: 1.00e+00   eps : -1.63e-05   step: 1.30e-02    0.29
         res : 2.80e-04   lamb: 1.00e+00   eps : -1.65e-05   step: 1.33e-02    0.29
         res : 8.73e-05   lamb: 1.00e+00   eps : -1.65e-05   step: 1.34e-02    0.29
         res : 3.12e-05   lamb: 1.00e+00   eps : -1.65e-05   step: 1.34e-02    0.29
         res : 1.17e-05   lamb: 1.00e+00   eps : -1.65e-05   step: 1.34e-02    0.29
         res : 4.57e-06   lamb: 1.00e+00   eps : -1.65e-05   step: 1.34e-02    0.29
         res : 2.01e-06   lamb: 1.00e+00   eps : -1.65e-05   step: 1.34e-02    0.29
         res : 8.75e-07   lamb: 1.00e+00   eps : -1.65e-05   step: 1.34e-02    0.30

      4  0      -591.06911755     1.93e-05    109.96
      4  1      -590.86589815     0.00e+00    109.96
      4  2      -590.84715943     0.00e+00    109.96
      4  3      -590.82207648     0.00e+00    109.96
      4  4      -590.79318203     0.00e+00    109.96

         res : 2.38e-03   lamb: 1.00e+00   eps : -6.78e-06   step: 5.23e-03    0.28
         res : 1.46e-03   lamb: 1.00e+00   eps : -9.88e-06   step: 9.20e-03    0.28
         res : 5.68e-04   lamb: 1.00e+00   eps : -1.09e-05   step: 1.11e-02    0.28
         res : 1.97e-04   lamb: 1.00e+00   eps : -1.10e-05   step: 1.13e-02    0.28
         res : 5.85e-05   lamb: 1.00e+00   eps : -1.10e-05   step: 1.14e-02    0.28
         res : 2.29e-05   lamb: 1.00e+00   eps : -1.10e-05   step: 1.14e-02    0.28
         res : 8.02e-06   lamb: 1.00e+00   eps : -1.10e-05   step: 1.14e-02    0.28
         res : 2.71e-06   lamb: 1.00e+00   eps : -1.10e-05   step: 1.14e-02    0.28
         res : 1.37e-06   lamb: 1.00e+00   eps : -1.10e-05   step: 1.14e-02    0.28
         res : 6.85e-07   lamb: 1.00e+00   eps : -1.10e-05   step: 1.14e-02    0.28

      5  0      -591.06913106     1.56e-05    110.96
      5  1      -590.86595714     0.00e+00    110.96
      5  2      -590.84725701     0.00e+00    110.96
      5  3      -590.82185843     0.00e+00    110.96
      5  4      -590.79328095     0.00e+00    110.96

         res : 1.99e-03   lamb: 1.00e+00   eps : -4.95e-06   step: 4.53e-03    0.28
         res : 1.25e-03   lamb: 1.00e+00   eps : -7.20e-06   step: 7.92e-03    0.28
         res : 4.71e-04   lamb: 1.00e+00   eps : -7.97e-06   step: 9.57e-03    0.28
         res : 1.67e-04   lamb: 1.00e+00   eps : -8.03e-06   step: 9.77e-03    0.28
         res : 4.90e-05   lamb: 1.00e+00   eps : -8.04e-06   step: 9.81e-03    0.28
         res : 1.93e-05   lamb: 1.00e+00   eps : -8.04e-06   step: 9.81e-03    0.28
         res : 6.82e-06   lamb: 1.00e+00   eps : -8.04e-06   step: 9.81e-03    0.28
         res : 2.21e-06   lamb: 1.00e+00   eps : -8.04e-06   step: 9.81e-03    0.28
         res : 1.15e-06   lamb: 1.00e+00   eps : -8.04e-06   step: 9.81e-03    0.28
         res : 5.87e-07   lamb: 1.00e+00   eps : -8.04e-06   step: 9.81e-03    0.28

      6  0      -591.06914637     1.33e-05    111.00
      6  1      -590.86600059     0.00e+00    111.00
      6  2      -590.84734494     0.00e+00    111.00
      6  3      -590.82167542     0.00e+00    111.00
      6  4      -590.79335462     0.00e+00    111.00

         res : 1.68e-03   lamb: 1.00e+00   eps : -3.66e-06   step: 3.90e-03    0.28
         res : 1.08e-03   lamb: 1.00e+00   eps : -5.29e-06   step: 6.78e-03    0.28
         res : 4.05e-04   lamb: 1.00e+00   eps : -5.87e-06   step: 8.22e-03    0.28
         res : 1.47e-04   lamb: 1.00e+00   eps : -5.92e-06   step: 8.39e-03    0.28
         res : 4.28e-05   lamb: 1.00e+00   eps : -5.92e-06   step: 8.43e-03    0.28
         res : 1.67e-05   lamb: 1.00e+00   eps : -5.92e-06   step: 8.43e-03    0.28
         res : 5.98e-06   lamb: 1.00e+00   eps : -5.92e-06   step: 8.43e-03    0.28
         res : 1.93e-06   lamb: 1.00e+00   eps : -5.92e-06   step: 8.43e-03    0.28
         res : 1.00e-06   lamb: 1.00e+00   eps : -5.92e-06   step: 8.43e-03    0.28
         res : 5.06e-07   lamb: 1.00e+00   eps : -5.92e-06   step: 8.43e-03    0.28

      7  0      -591.06916047     1.13e-05    114.30
      7  1      -590.86603496     0.00e+00    114.30
      7  2      -590.84742207     0.00e+00    114.30
      7  3      -590.82151898     0.00e+00    114.30
      7  4      -590.79341294     0.00e+00    114.30

         res : 1.43e-03   lamb: 1.00e+00   eps : -2.68e-06   step: 3.34e-03    0.28
         res : 9.23e-04   lamb: 1.00e+00   eps : -3.87e-06   step: 5.78e-03    0.28
         res : 3.50e-04   lamb: 1.00e+00   eps : -4.30e-06   step: 7.03e-03    0.28
         res : 1.29e-04   lamb: 1.00e+00   eps : -4.33e-06   step: 7.18e-03    0.28
         res : 3.73e-05   lamb: 1.00e+00   eps : -4.34e-06   step: 7.21e-03    0.28
         res : 1.44e-05   lamb: 1.00e+00   eps : -4.34e-06   step: 7.21e-03    0.28
         res : 5.20e-06   lamb: 1.00e+00   eps : -4.34e-06   step: 7.21e-03    0.28
         res : 1.69e-06   lamb: 1.00e+00   eps : -4.34e-06   step: 7.21e-03    0.28
         res : 8.72e-07   lamb: 1.00e+00   eps : -4.34e-06   step: 7.21e-03    0.28
         res : 4.36e-07   lamb: 1.00e+00   eps : -4.34e-06   step: 7.21e-03    0.28

      8  0      -591.06917261     9.64e-06    110.79
      8  1      -590.86606309     0.00e+00    110.79
      8  2      -590.84748890     0.00e+00    110.79
      8  3      -590.82138458     0.00e+00    110.79
      8  4      -590.79346034     0.00e+00    110.79

         res : 1.21e-03   lamb: 1.00e+00   eps : -1.95e-06   step: 2.84e-03    0.28
         res : 7.88e-04   lamb: 1.00e+00   eps : -2.81e-06   step: 4.91e-03    0.28
         res : 3.00e-04   lamb: 1.00e+00   eps : -3.12e-06   step: 5.98e-03    0.28
         res : 1.12e-04   lamb: 1.00e+00   eps : -3.15e-06   step: 6.11e-03    0.28
         res : 3.21e-05   lamb: 1.00e+00   eps : -3.15e-06   step: 6.14e-03    0.28
         res : 1.23e-05   lamb: 1.00e+00   eps : -3.15e-06   step: 6.14e-03    0.28
         res : 4.48e-06   lamb: 1.00e+00   eps : -3.15e-06   step: 6.14e-03    0.28
         res : 1.47e-06   lamb: 1.00e+00   eps : -3.15e-06   step: 6.14e-03    0.28
         res : 7.54e-07   lamb: 1.00e+00   eps : -3.15e-06   step: 6.14e-03    0.28
         res : 3.75e-07   lamb: 1.00e+00   eps : -3.15e-06   step: 6.14e-03    0.28

      9  0      -591.06918279     8.19e-06    112.18
      9  1      -590.86608645     0.00e+00    112.18
      9  2      -590.84754634     0.00e+00    112.18
      9  3      -590.82126925     0.00e+00    112.18
      9  4      -590.79349928     0.00e+00    112.18

         res : 1.02e-03   lamb: 1.00e+00   eps : -1.41e-06   step: 2.41e-03    0.28
         res : 6.70e-04   lamb: 1.00e+00   eps : -2.02e-06   step: 4.16e-03    0.28
         res : 2.56e-04   lamb: 1.00e+00   eps : -2.25e-06   step: 5.07e-03    0.28
         res : 9.58e-05   lamb: 1.00e+00   eps : -2.27e-06   step: 5.19e-03    0.28
         res : 2.75e-05   lamb: 1.00e+00   eps : -2.27e-06   step: 5.21e-03    0.28
         res : 1.05e-05   lamb: 1.00e+00   eps : -2.27e-06   step: 5.21e-03    0.28
         res : 3.83e-06   lamb: 1.00e+00   eps : -2.27e-06   step: 5.21e-03    0.28
         res : 1.26e-06   lamb: 1.00e+00   eps : -2.27e-06   step: 5.21e-03    0.28
         res : 6.48e-07   lamb: 1.00e+00   eps : -2.27e-06   step: 5.21e-03    0.28
         res : 3.20e-07   lamb: 1.00e+00   eps : -2.27e-06   step: 5.21e-03    0.28

     10  0      -591.06919121     6.93e-06    111.74
     10  1      -590.86610593     0.00e+00    111.74
     10  2      -590.84759542     0.00e+00    111.74
     10  3      -590.82117063     0.00e+00    111.74
     10  4      -590.79353140     0.00e+00    111.74

         res : 8.61e-04   lamb: 1.00e+00   eps : -1.01e-06   step: 2.04e-03    0.28
         res : 5.67e-04   lamb: 1.00e+00   eps : -1.45e-06   step: 3.51e-03    0.28
         res : 2.17e-04   lamb: 1.00e+00   eps : -1.61e-06   step: 4.29e-03    0.28
         res : 8.16e-05   lamb: 1.00e+00   eps : -1.62e-06   step: 4.38e-03    0.28
         res : 2.33e-05   lamb: 1.00e+00   eps : -1.62e-06   step: 4.40e-03    0.28
         res : 8.89e-06   lamb: 1.00e+00   eps : -1.63e-06   step: 4.40e-03    0.28
         res : 3.25e-06   lamb: 1.00e+00   eps : -1.63e-06   step: 4.40e-03    0.28
         res : 1.07e-06   lamb: 1.00e+00   eps : -1.63e-06   step: 4.40e-03    0.28
         res : 5.53e-07   lamb: 1.00e+00   eps : -1.63e-06   step: 4.40e-03    0.28
         res : 2.72e-07   lamb: 1.00e+00   eps : -1.63e-06   step: 4.40e-03    0.28

     11  0      -591.06919815     5.84e-06    112.38
     11  1      -590.86612222     0.00e+00    112.38
     11  2      -590.84763713     0.00e+00    112.38
     11  3      -590.82108667     0.00e+00    112.38
     11  4      -590.79355791     0.00e+00    112.38

         res : 7.24e-04   lamb: 1.00e+00   eps : -7.16e-07   step: 1.72e-03    0.30
         res : 4.79e-04   lamb: 1.00e+00   eps : -1.03e-06   step: 2.95e-03    0.29
         res : 1.83e-04   lamb: 1.00e+00   eps : -1.14e-06   step: 3.61e-03    0.29
         res : 6.92e-05   lamb: 1.00e+00   eps : -1.15e-06   step: 3.69e-03    0.29
         res : 1.97e-05   lamb: 1.00e+00   eps : -1.15e-06   step: 3.71e-03    0.29
         res : 7.49e-06   lamb: 1.00e+00   eps : -1.15e-06   step: 3.71e-03    0.29
         res : 2.75e-06   lamb: 1.00e+00   eps : -1.15e-06   step: 3.71e-03    0.29
         res : 9.09e-07   lamb: 1.00e+00   eps : -1.15e-06   step: 3.71e-03    0.29
         res : 4.69e-07   lamb: 1.00e+00   eps : -1.15e-06   step: 3.71e-03    0.30
         res : 2.30e-07   lamb: 1.00e+00   eps : -1.15e-06   step: 3.71e-03    0.29

     12  0      -591.06920385     4.91e-06    110.00
     12  1      -590.86613581     0.00e+00    110.00
     12  2      -590.84767244     0.00e+00    110.00
     12  3      -590.82101549     0.00e+00    110.00
     12  4      -590.79357981     0.00e+00    110.00

         res : 6.06e-04   lamb: 1.00e+00   eps : -5.06e-07   step: 1.44e-03    0.29
         res : 4.03e-04   lamb: 1.00e+00   eps : -7.25e-07   step: 2.48e-03    0.29
         res : 1.54e-04   lamb: 1.00e+00   eps : -8.07e-07   step: 3.03e-03    0.29
         res : 5.84e-05   lamb: 1.00e+00   eps : -8.14e-07   step: 3.10e-03    0.29
         res : 1.66e-05   lamb: 1.00e+00   eps : -8.15e-07   step: 3.11e-03    0.30
         res : 6.29e-06   lamb: 1.00e+00   eps : -8.15e-07   step: 3.11e-03    0.29
         res : 2.31e-06   lamb: 1.00e+00   eps : -8.15e-07   step: 3.11e-03    0.29
         res : 7.67e-07   lamb: 1.00e+00   eps : -8.15e-07   step: 3.11e-03    0.29
         res : 3.96e-07   lamb: 1.00e+00   eps : -8.15e-07   step: 3.11e-03    0.29
         res : 1.94e-07   lamb: 1.00e+00   eps : -8.15e-07   step: 3.11e-03    0.29

     13  0      -591.06920853     4.11e-06    114.04
     13  1      -590.86614716     0.00e+00    114.04
     13  2      -590.84770221     0.00e+00    114.04
     13  3      -590.82095537     0.00e+00    114.04
     13  4      -590.79359788     0.00e+00    114.04

         res : 5.07e-04   lamb: 1.00e+00   eps : -3.56e-07   step: 1.21e-03    0.29
         res : 3.38e-04   lamb: 1.00e+00   eps : -5.09e-07   step: 2.07e-03    0.29
         res : 1.30e-04   lamb: 1.00e+00   eps : -5.67e-07   step: 2.54e-03    0.29
         res : 4.91e-05   lamb: 1.00e+00   eps : -5.72e-07   step: 2.60e-03    0.29
         res : 1.39e-05   lamb: 1.00e+00   eps : -5.73e-07   step: 2.61e-03    0.30
         res : 5.27e-06   lamb: 1.00e+00   eps : -5.73e-07   step: 2.61e-03    0.29
         res : 1.94e-06   lamb: 1.00e+00   eps : -5.73e-07   step: 2.61e-03    0.29
         res : 6.45e-07   lamb: 1.00e+00   eps : -5.73e-07   step: 2.61e-03    0.30
         res : 3.34e-07   lamb: 1.00e+00   eps : -5.73e-07   step: 2.61e-03    0.29
         res : 1.63e-07   lamb: 1.00e+00   eps : -5.73e-07   step: 2.61e-03    0.29

     14  0      -591.06921237     3.44e-06    112.44
     14  1      -590.86615661     0.00e+00    112.44
     14  2      -590.84772724     0.00e+00    112.44
     14  3      -590.82090476     0.00e+00    112.44
     14  4      -590.79361279     0.00e+00    112.44

         res : 4.23e-04   lamb: 1.00e+00   eps : -2.49e-07   step: 1.01e-03    0.28
         res : 2.83e-04   lamb: 1.00e+00   eps : -3.56e-07   step: 1.73e-03    0.28
         res : 1.09e-04   lamb: 1.00e+00   eps : -3.97e-07   step: 2.13e-03    0.28
         res : 4.12e-05   lamb: 1.00e+00   eps : -4.00e-07   step: 2.17e-03    0.28
         res : 1.17e-05   lamb: 1.00e+00   eps : -4.01e-07   step: 2.18e-03    0.28
         res : 4.41e-06   lamb: 1.00e+00   eps : -4.01e-07   step: 2.18e-03    0.28
         res : 1.62e-06   lamb: 1.00e+00   eps : -4.01e-07   step: 2.18e-03    0.28
         res : 5.41e-07   lamb: 1.00e+00   eps : -4.01e-07   step: 2.18e-03    0.28
         res : 2.80e-07   lamb: 1.00e+00   eps : -4.01e-07   step: 2.18e-03    0.28
         res : 1.37e-07   lamb: 1.00e+00   eps : -4.01e-07   step: 2.18e-03    0.28

     15  0      -591.06921553     2.87e-06    112.64
     15  1      -590.86616447     0.00e+00    112.64
     15  2      -590.84774822     0.00e+00    112.64
     15  3      -590.82086229     0.00e+00    112.64
     15  4      -590.79362510     0.00e+00    112.64

         res : 3.53e-04   lamb: 1.00e+00   eps : -1.74e-07   step: 8.43e-04    0.29
         res : 2.36e-04   lamb: 1.00e+00   eps : -2.48e-07   step: 1.45e-03    0.29
         res : 9.07e-05   lamb: 1.00e+00   eps : -2.76e-07   step: 1.77e-03    0.29
         res : 3.44e-05   lamb: 1.00e+00   eps : -2.79e-07   step: 1.81e-03    0.29
         res : 9.74e-06   lamb: 1.00e+00   eps : -2.79e-07   step: 1.82e-03    0.30
         res : 3.68e-06   lamb: 1.00e+00   eps : -2.79e-07   step: 1.82e-03    0.29
         res : 1.35e-06   lamb: 1.00e+00   eps : -2.79e-07   step: 1.82e-03    0.29
         res : 4.53e-07   lamb: 1.00e+00   eps : -2.79e-07   step: 1.82e-03    0.30
         res : 2.35e-07   lamb: 1.00e+00   eps : -2.79e-07   step: 1.82e-03    0.29
         res : 1.14e-07   lamb: 1.00e+00   eps : -2.79e-07   step: 1.82e-03    0.29

     16  0      -591.06921812     2.39e-06    112.67
     16  1      -590.86617101     0.00e+00    112.67
     16  2      -590.84776577     0.00e+00    112.67
     16  3      -590.82082672     0.00e+00    112.67
     16  4      -590.79363526     0.00e+00    112.67

         res : 2.94e-04   lamb: 1.00e+00   eps : -1.21e-07   step: 7.03e-04    0.29
         res : 1.97e-04   lamb: 1.00e+00   eps : -1.73e-07   step: 1.21e-03    0.29
         res : 7.57e-05   lamb: 1.00e+00   eps : -1.92e-07   step: 1.48e-03    0.29
         res : 2.88e-05   lamb: 1.00e+00   eps : -1.94e-07   step: 1.51e-03    0.29
         res : 8.12e-06   lamb: 1.00e+00   eps : -1.94e-07   step: 1.52e-03    0.29
         res : 3.06e-06   lamb: 1.00e+00   eps : -1.94e-07   step: 1.52e-03    0.30
         res : 1.13e-06   lamb: 1.00e+00   eps : -1.94e-07   step: 1.52e-03    0.29
         res : 3.78e-07   lamb: 1.00e+00   eps : -1.94e-07   step: 1.52e-03    0.29
         res : 1.96e-07   lamb: 1.00e+00   eps : -1.94e-07   step: 1.52e-03    0.29
         res : 9.53e-08   lamb: 1.00e+00   eps : -1.94e-07   step: 1.52e-03    0.29

     17  0      -591.06922026     1.99e-06    114.88
     17  1      -590.86617644     0.00e+00    114.88
     17  2      -590.84778043     0.00e+00    114.88
     17  3      -590.82079701     0.00e+00    114.88
     17  4      -590.79364364     0.00e+00    114.88

         res : 2.44e-04   lamb: 1.00e+00   eps : -8.37e-08   step: 5.85e-04    0.28
         res : 1.64e-04   lamb: 1.00e+00   eps : -1.20e-07   step: 1.00e-03    0.28
         res : 6.31e-05   lamb: 1.00e+00   eps : -1.33e-07   step: 1.23e-03    0.28
         res : 2.40e-05   lamb: 1.00e+00   eps : -1.34e-07   step: 1.26e-03    0.28
         res : 6.76e-06   lamb: 1.00e+00   eps : -1.35e-07   step: 1.26e-03    0.28
         res : 2.55e-06   lamb: 1.00e+00   eps : -1.35e-07   step: 1.26e-03    0.28
         res : 9.40e-07   lamb: 1.00e+00   eps : -1.35e-07   step: 1.26e-03    0.28
         res : 3.15e-07   lamb: 1.00e+00   eps : -1.35e-07   step: 1.26e-03    0.28
         res : 1.64e-07   lamb: 1.00e+00   eps : -1.35e-07   step: 1.26e-03    0.28
         res : 7.94e-08   lamb: 1.00e+00   eps : -1.35e-07   step: 1.26e-03    0.28

     18  0      -591.06922202     1.66e-06    112.27
     18  1      -590.86618095     0.00e+00    112.27
     18  2      -590.84779264     0.00e+00    112.27
     18  3      -590.82077222     0.00e+00    112.27
     18  4      -590.79365056     0.00e+00    112.27

         res : 2.03e-04   lamb: 1.00e+00   eps : -5.79e-08   step: 4.86e-04    0.28
         res : 1.37e-04   lamb: 1.00e+00   eps : -8.27e-08   step: 8.34e-04    0.28
         res : 5.25e-05   lamb: 1.00e+00   eps : -9.21e-08   step: 1.02e-03    0.28
         res : 2.00e-05   lamb: 1.00e+00   eps : -9.29e-08   step: 1.05e-03    0.28
         res : 5.62e-06   lamb: 1.00e+00   eps : -9.31e-08   step: 1.05e-03    0.28
         res : 2.12e-06   lamb: 1.00e+00   eps : -9.31e-08   step: 1.05e-03    0.28
         res : 7.82e-07   lamb: 1.00e+00   eps : -9.31e-08   step: 1.05e-03    0.28
         res : 2.62e-07   lamb: 1.00e+00   eps : -9.31e-08   step: 1.05e-03    0.28
         res : 1.36e-07   lamb: 1.00e+00   eps : -9.31e-08   step: 1.05e-03    0.28
         res : 6.61e-08   lamb: 1.00e+00   eps : -9.31e-08   step: 1.05e-03    0.28

     19  0      -591.06922347     1.38e-06    113.23
     19  1      -590.86618469     0.00e+00    113.23
     19  2      -590.84780281     0.00e+00    113.23
     19  3      -590.82075158     0.00e+00    113.23
     19  4      -590.79365628     0.00e+00    113.23

         res : 1.69e-04   lamb: 1.00e+00   eps : -4.00e-08   step: 4.04e-04    0.28
         res : 1.14e-04   lamb: 1.00e+00   eps : -5.71e-08   step: 6.92e-04    0.28
         res : 4.36e-05   lamb: 1.00e+00   eps : -6.35e-08   step: 8.50e-04    0.28
         res : 1.66e-05   lamb: 1.00e+00   eps : -6.41e-08   step: 8.70e-04    0.28
         res : 4.67e-06   lamb: 1.00e+00   eps : -6.42e-08   step: 8.73e-04    0.28
         res : 1.76e-06   lamb: 1.00e+00   eps : -6.42e-08   step: 8.73e-04    0.28
         res : 6.50e-07   lamb: 1.00e+00   eps : -6.42e-08   step: 8.73e-04    0.28
         res : 2.18e-07   lamb: 1.00e+00   eps : -6.42e-08   step: 8.73e-04    0.28
         res : 1.13e-07   lamb: 1.00e+00   eps : -6.42e-08   step: 8.73e-04    0.28
         res : 5.49e-08   lamb: 1.00e+00   eps : -6.42e-08   step: 8.73e-04    0.28

     20  0      -591.06922466     1.14e-06    112.64
     20  1      -590.86618779     0.00e+00    112.64
     20  2      -590.84781127     0.00e+00    112.64
     20  3      -590.82073440     0.00e+00    112.64
     20  4      -590.79366100     0.00e+00    112.64

         res : 1.40e-04   lamb: 1.00e+00   eps : -2.75e-08   step: 3.35e-04    0.28
         res : 9.43e-05   lamb: 1.00e+00   eps : -3.93e-08   step: 5.75e-04    0.28
         res : 3.62e-05   lamb: 1.00e+00   eps : -4.38e-08   step: 7.05e-04    0.28
         res : 1.38e-05   lamb: 1.00e+00   eps : -4.42e-08   step: 7.22e-04    0.28
         res : 3.88e-06   lamb: 1.00e+00   eps : -4.43e-08   step: 7.25e-04    0.28
         res : 1.46e-06   lamb: 1.00e+00   eps : -4.43e-08   step: 7.24e-04    0.28
         res : 5.39e-07   lamb: 1.00e+00   eps : -4.43e-08   step: 7.24e-04    0.28
         res : 1.81e-07   lamb: 1.00e+00   eps : -4.43e-08   step: 7.24e-04    0.28
         res : 9.42e-08   lamb: 1.00e+00   eps : -4.43e-08   step: 7.24e-04    0.28
         res : 4.56e-08   lamb: 1.00e+00   eps : -4.43e-08   step: 7.24e-04    0.28

     21  0      -591.06922565     9.49e-07    111.67
     21  1      -590.86619036     0.00e+00    111.67
     21  2      -590.84781829     0.00e+00    111.67
     21  3      -590.82072013     0.00e+00    111.67
     21  4      -590.79366489     0.00e+00    111.67

         res : 1.16e-04   lamb: 1.00e+00   eps : -1.90e-08   step: 2.78e-04    0.28
         res : 7.82e-05   lamb: 1.00e+00   eps : -2.71e-08   step: 4.77e-04    0.28
         res : 3.01e-05   lamb: 1.00e+00   eps : -3.01e-08   step: 5.85e-04    0.28
         res : 1.14e-05   lamb: 1.00e+00   eps : -3.04e-08   step: 5.99e-04    0.29
         res : 3.22e-06   lamb: 1.00e+00   eps : -3.05e-08   step: 6.01e-04    0.28
         res : 1.21e-06   lamb: 1.00e+00   eps : -3.05e-08   step: 6.01e-04    0.28
         res : 4.47e-07   lamb: 1.00e+00   eps : -3.05e-08   step: 6.01e-04    0.28
         res : 1.50e-07   lamb: 1.00e+00   eps : -3.05e-08   step: 6.01e-04    0.28
         res : 7.82e-08   lamb: 1.00e+00   eps : -3.05e-08   step: 6.01e-04    0.28
         res : 3.78e-08   lamb: 1.00e+00   eps : -3.05e-08   step: 6.01e-04    0.28

     22  0      -591.06922646     7.87e-07    112.33
     22  1      -590.86619249     0.00e+00    112.33
     22  2      -590.84782412     0.00e+00    112.33
     22  3      -590.82070827     0.00e+00    112.33
     22  4      -590.79366811     0.00e+00    112.33

         res : 9.61e-05   lamb: 1.00e+00   eps : -1.30e-08   step: 2.31e-04    0.28
         res : 6.49e-05   lamb: 1.00e+00   eps : -1.86e-08   step: 3.95e-04    0.28
         res : 2.49e-05   lamb: 1.00e+00   eps : -2.07e-08   step: 4.85e-04    0.28
         res : 9.49e-06   lamb: 1.00e+00   eps : -2.09e-08   step: 4.96e-04    0.28
         res : 2.67e-06   lamb: 1.00e+00   eps : -2.09e-08   step: 4.98e-04    0.28
         res : 1.00e-06   lamb: 1.00e+00   eps : -2.10e-08   step: 4.98e-04    0.28
         res : 3.71e-07   lamb: 1.00e+00   eps : -2.10e-08   step: 4.98e-04    0.28
         res : 1.25e-07   lamb: 1.00e+00   eps : -2.10e-08   step: 4.98e-04    0.28
         res : 6.49e-08   lamb: 1.00e+00   eps : -2.10e-08   step: 4.98e-04    0.28
         res : 3.14e-08   lamb: 1.00e+00   eps : -2.10e-08   step: 4.98e-04    0.28

     23  0      -591.06922713     6.52e-07    113.37
     23  1      -590.86619425     0.00e+00    113.37
     23  2      -590.84782896     0.00e+00    113.37
     23  3      -590.82069844     0.00e+00    113.37
     23  4      -590.79367077     0.00e+00    113.37

         res : 7.96e-05   lamb: 1.00e+00   eps : -8.96e-09   step: 1.91e-04    0.29
         res : 5.38e-05   lamb: 1.00e+00   eps : -1.28e-08   step: 3.27e-04    0.29
         res : 2.07e-05   lamb: 1.00e+00   eps : -1.42e-08   step: 4.02e-04    0.29
         res : 7.87e-06   lamb: 1.00e+00   eps : -1.44e-08   step: 4.11e-04    0.29
         res : 2.21e-06   lamb: 1.00e+00   eps : -1.44e-08   step: 4.13e-04    0.29
         res : 8.32e-07   lamb: 1.00e+00   eps : -1.44e-08   step: 4.13e-04    0.29
         res : 3.07e-07   lamb: 1.00e+00   eps : -1.44e-08   step: 4.13e-04    0.29
         res : 1.03e-07   lamb: 1.00e+00   eps : -1.44e-08   step: 4.13e-04    0.29
         res : 5.38e-08   lamb: 1.00e+00   eps : -1.44e-08   step: 4.13e-04    0.29
         res : 2.60e-08   lamb: 1.00e+00   eps : -1.44e-08   step: 4.13e-04    0.29

     24  0      -591.06922769     5.40e-07    111.21
     24  1      -590.86619571     0.00e+00    111.21
     24  2      -590.84783297     0.00e+00    111.21
     24  3      -590.82069028     0.00e+00    111.21
     24  4      -590.79367297     0.00e+00    111.21

         res : 6.60e-05   lamb: 1.00e+00   eps : -6.15e-09   step: 1.58e-04    0.28
         res : 4.46e-05   lamb: 1.00e+00   eps : -8.77e-09   step: 2.71e-04    0.28
         res : 1.71e-05   lamb: 1.00e+00   eps : -9.78e-09   step: 3.33e-04    0.28
         res : 6.53e-06   lamb: 1.00e+00   eps : -9.87e-09   step: 3.41e-04    0.28
         res : 1.83e-06   lamb: 1.00e+00   eps : -9.88e-09   step: 3.42e-04    0.28
         res : 6.89e-07   lamb: 1.00e+00   eps : -9.88e-09   step: 3.42e-04    0.28
         res : 2.55e-07   lamb: 1.00e+00   eps : -9.88e-09   step: 3.42e-04    0.28
         res : 8.58e-08   lamb: 1.00e+00   eps : -9.88e-09   step: 3.42e-04    0.28
         res : 4.46e-08   lamb: 1.00e+00   eps : -9.88e-09   step: 3.42e-04    0.28
         res : 2.16e-08   lamb: 1.00e+00   eps : -9.88e-09   step: 3.42e-04    0.28

     25  0      -591.06922814     4.47e-07    114.37
     25  1      -590.86619692     0.00e+00    114.37
     25  2      -590.84783630     0.00e+00    114.37
     25  3      -590.82068352     0.00e+00    114.37
     25  4      -590.79367479     0.00e+00    114.37

         res : 5.46e-05   lamb: 1.00e+00   eps : -4.22e-09   step: 1.31e-04    0.29
         res : 3.69e-05   lamb: 1.00e+00   eps : -6.02e-09   step: 2.25e-04    0.29
         res : 1.42e-05   lamb: 1.00e+00   eps : -6.71e-09   step: 2.76e-04    0.29
         res : 5.41e-06   lamb: 1.00e+00   eps : -6.77e-09   step: 2.82e-04    0.29
         res : 1.52e-06   lamb: 1.00e+00   eps : -6.78e-09   step: 2.83e-04    0.29
         res : 5.71e-07   lamb: 1.00e+00   eps : -6.78e-09   step: 2.83e-04    0.30
         res : 2.11e-07   lamb: 1.00e+00   eps : -6.78e-09   step: 2.83e-04    0.29
         res : 7.11e-08   lamb: 1.00e+00   eps : -6.78e-09   step: 2.83e-04    0.29
         res : 3.70e-08   lamb: 1.00e+00   eps : -6.78e-09   step: 2.83e-04    0.29
         res : 1.79e-08   lamb: 1.00e+00   eps : -6.78e-09   step: 2.83e-04    0.29

     26  0      -591.06922852     3.70e-07    112.87
     26  1      -590.86619792     0.00e+00    112.87
     26  2      -590.84783905     0.00e+00    112.87
     26  3      -590.82067792     0.00e+00    112.87
     26  4      -590.79367629     0.00e+00    112.87

         res : 4.52e-05   lamb: 1.00e+00   eps : -2.89e-09   step: 1.09e-04    0.29
         res : 3.06e-05   lamb: 1.00e+00   eps : -4.13e-09   step: 1.86e-04    0.29
         res : 1.17e-05   lamb: 1.00e+00   eps : -4.60e-09   step: 2.28e-04    0.29
         res : 4.48e-06   lamb: 1.00e+00   eps : -4.64e-09   step: 2.34e-04    0.29
         res : 1.26e-06   lamb: 1.00e+00   eps : -4.65e-09   step: 2.35e-04    0.29
         res : 4.73e-07   lamb: 1.00e+00   eps : -4.65e-09   step: 2.35e-04    0.29
         res : 1.75e-07   lamb: 1.00e+00   eps : -4.65e-09   step: 2.35e-04    0.29
         res : 5.88e-08   lamb: 1.00e+00   eps : -4.65e-09   step: 2.35e-04    0.29
         res : 3.06e-08   lamb: 1.00e+00   eps : -4.65e-09   step: 2.35e-04    0.29
         res : 1.48e-08   lamb: 1.00e+00   eps : -4.65e-09   step: 2.35e-04    0.30

     27  0      -591.06922883     3.07e-07    114.46
     27  1      -590.86619875     0.00e+00    114.46
     27  2      -590.84784133     0.00e+00    114.46
     27  3      -590.82067328     0.00e+00    114.46
     27  4      -590.79367753     0.00e+00    114.46

         res : 3.74e-05   lamb: 1.00e+00   eps : -1.98e-09   step: 8.99e-05    0.29
         res : 2.53e-05   lamb: 1.00e+00   eps : -2.83e-09   step: 1.54e-04    0.29
         res : 9.72e-06   lamb: 1.00e+00   eps : -3.15e-09   step: 1.89e-04    0.29
         res : 3.71e-06   lamb: 1.00e+00   eps : -3.18e-09   step: 1.94e-04    0.29
         res : 1.04e-06   lamb: 1.00e+00   eps : -3.19e-09   step: 1.94e-04    0.29
         res : 3.91e-07   lamb: 1.00e+00   eps : -3.19e-09   step: 1.94e-04    0.29
         res : 1.45e-07   lamb: 1.00e+00   eps : -3.19e-09   step: 1.94e-04    0.29
         res : 4.87e-08   lamb: 1.00e+00   eps : -3.19e-09   step: 1.94e-04    0.29
         res : 2.54e-08   lamb: 1.00e+00   eps : -3.19e-09   step: 1.94e-04    0.29
         res : 1.22e-08   lamb: 1.00e+00   eps : -3.19e-09   step: 1.94e-04    0.29

     28  0      -591.06922909     2.54e-07    112.62
     28  1      -590.86619943     0.00e+00    112.62
     28  2      -590.84784322     0.00e+00    112.62
     28  3      -590.82066943     0.00e+00    112.62
     28  4      -590.79367856     0.00e+00    112.62

         res : 3.10e-05   lamb: 1.00e+00   eps : -1.36e-09   step: 7.44e-05    0.29
         res : 2.10e-05   lamb: 1.00e+00   eps : -1.94e-09   step: 1.27e-04    0.29
         res : 8.05e-06   lamb: 1.00e+00   eps : -2.16e-09   step: 1.57e-04    0.29
         res : 3.07e-06   lamb: 1.00e+00   eps : -2.18e-09   step: 1.60e-04    0.29
         res : 8.62e-07   lamb: 1.00e+00   eps : -2.18e-09   step: 1.61e-04    0.29
         res : 3.24e-07   lamb: 1.00e+00   eps : -2.18e-09   step: 1.61e-04    0.29
         res : 1.20e-07   lamb: 1.00e+00   eps : -2.18e-09   step: 1.61e-04    0.29
         res : 4.04e-08   lamb: 1.00e+00   eps : -2.18e-09   step: 1.61e-04    0.29
         res : 2.10e-08   lamb: 1.00e+00   eps : -2.18e-09   step: 1.61e-04    0.29
         res : 1.01e-08   lamb: 1.00e+00   eps : -2.18e-09   step: 1.61e-04    0.29

     29  0      -591.06922931     2.10e-07    112.74
     29  1      -590.86620000     0.00e+00    112.74
     29  2      -590.84784478     0.00e+00    112.74
     29  3      -590.82066625     0.00e+00    112.74
     29  4      -590.79367940     0.00e+00    112.74

         res : 2.56e-05   lamb: 1.00e+00   eps : -9.31e-10   step: 6.16e-05    0.28
         res : 1.73e-05   lamb: 1.00e+00   eps : -1.33e-09   step: 1.05e-04    0.28
         res : 6.66e-06   lamb: 1.00e+00   eps : -1.48e-09   step: 1.30e-04    0.28
         res : 2.54e-06   lamb: 1.00e+00   eps : -1.49e-09   step: 1.33e-04    0.28
         res : 7.13e-07   lamb: 1.00e+00   eps : -1.50e-09   step: 1.33e-04    0.28
         res : 2.68e-07   lamb: 1.00e+00   eps : -1.50e-09   step: 1.33e-04    0.28
         res : 9.91e-08   lamb: 1.00e+00   eps : -1.50e-09   step: 1.33e-04    0.28
         res : 3.34e-08   lamb: 1.00e+00   eps : -1.50e-09   step: 1.33e-04    0.28
         res : 1.74e-08   lamb: 1.00e+00   eps : -1.50e-09   step: 1.33e-04    0.28
         res : 8.39e-09   lamb: 1.00e+00   eps : -1.50e-09   step: 1.33e-04    0.28

     30  0      -591.06922948     1.74e-07    114.07
     30  1      -590.86620047     0.00e+00    114.07
     30  2      -590.84784608     0.00e+00    114.07
     30  3      -590.82066362     0.00e+00    114.07
     30  4      -590.79368011     0.00e+00    114.07

         res : 2.12e-05   lamb: 1.00e+00   eps : -6.38e-10   step: 5.10e-05    0.29
         res : 1.44e-05   lamb: 1.00e+00   eps : -9.09e-10   step: 8.73e-05    0.29
         res : 5.51e-06   lamb: 1.00e+00   eps : -1.01e-09   step: 1.07e-04    0.29
         res : 2.10e-06   lamb: 1.00e+00   eps : -1.02e-09   step: 1.10e-04    0.30
         res : 5.90e-07   lamb: 1.00e+00   eps : -1.02e-09   step: 1.10e-04    0.29
         res : 2.22e-07   lamb: 1.00e+00   eps : -1.02e-09   step: 1.10e-04    0.29
         res : 8.20e-08   lamb: 1.00e+00   eps : -1.02e-09   step: 1.10e-04    0.30
         res : 2.76e-08   lamb: 1.00e+00   eps : -1.02e-09   step: 1.10e-04    0.29
         res : 1.44e-08   lamb: 1.00e+00   eps : -1.02e-09   step: 1.10e-04    0.29
         res : 6.95e-09   lamb: 1.00e+00   eps : -1.02e-09   step: 1.10e-04    0.29

     31  0      -591.06922963     1.44e-07    113.30
     31  1      -590.86620086     0.00e+00    113.30
     31  2      -590.84784715     0.00e+00    113.30
     31  3      -590.82066144     0.00e+00    113.30
     31  4      -590.79368069     0.00e+00    113.30

         res : 1.75e-05   lamb: 1.00e+00   eps : -4.36e-10   step: 4.22e-05    0.29
         res : 1.19e-05   lamb: 1.00e+00   eps : -6.22e-10   step: 7.22e-05    0.29
         res : 4.56e-06   lamb: 1.00e+00   eps : -6.94e-10   step: 8.87e-05    0.29
         res : 1.74e-06   lamb: 1.00e+00   eps : -7.00e-10   step: 9.08e-05    0.29
         res : 4.88e-07   lamb: 1.00e+00   eps : -7.01e-10   step: 9.12e-05    0.29
         res : 1.83e-07   lamb: 1.00e+00   eps : -7.01e-10   step: 9.11e-05    0.29
         res : 6.78e-08   lamb: 1.00e+00   eps : -7.01e-10   step: 9.11e-05    0.29
         res : 2.29e-08   lamb: 1.00e+00   eps : -7.01e-10   step: 9.11e-05    0.29
         res : 1.19e-08   lamb: 1.00e+00   eps : -7.01e-10   step: 9.11e-05    0.29
         res : 5.75e-09   lamb: 1.00e+00   eps : -7.01e-10   step: 9.11e-05    0.29

     32  0      -591.06922975     1.19e-07    113.82
     32  1      -590.86620118     0.00e+00    113.82
     32  2      -590.84784804     0.00e+00    113.82
     32  3      -590.82065963     0.00e+00    113.82
     32  4      -590.79368116     0.00e+00    113.82

         res : 1.45e-05   lamb: 1.00e+00   eps : -2.99e-10   step: 3.49e-05    0.29
         res : 9.83e-06   lamb: 1.00e+00   eps : -4.26e-10   step: 5.98e-05    0.29
         res : 3.78e-06   lamb: 1.00e+00   eps : -4.75e-10   step: 7.34e-05    0.29
         res : 1.44e-06   lamb: 1.00e+00   eps : -4.79e-10   step: 7.51e-05    0.29
         res : 4.04e-07   lamb: 1.00e+00   eps : -4.80e-10   step: 7.54e-05    0.29
         res : 1.52e-07   lamb: 1.00e+00   eps : -4.80e-10   step: 7.54e-05    0.29
         res : 5.61e-08   lamb: 1.00e+00   eps : -4.80e-10   step: 7.54e-05    0.29
         res : 1.89e-08   lamb: 1.00e+00   eps : -4.80e-10   step: 7.54e-05    0.29
         res : 9.86e-09   lamb: 1.00e+00   eps : -4.80e-10   step: 7.54e-05    0.29
         res : 4.76e-09   lamb: 1.00e+00   eps : -4.80e-10   step: 7.54e-05    0.30

     33  0      -591.06922985     9.85e-08    114.23
     33  1      -590.86620144     0.00e+00    114.23
     33  2      -590.84784877     0.00e+00    114.23
     33  3      -590.82065814     0.00e+00    114.23
     33  4      -590.79368156     0.00e+00    114.23

         res : 1.20e-05   lamb: 1.00e+00   eps : -2.05e-10   step: 2.89e-05    0.29
         res : 8.13e-06   lamb: 1.00e+00   eps : -2.92e-10   step: 4.94e-05    0.29
         res : 3.12e-06   lamb: 1.00e+00   eps : -3.25e-10   step: 6.07e-05    0.29
         res : 1.19e-06   lamb: 1.00e+00   eps : -3.28e-10   step: 6.21e-05    0.29
         res : 3.34e-07   lamb: 1.00e+00   eps : -3.28e-10   step: 6.24e-05    0.29
         res : 1.26e-07   lamb: 1.00e+00   eps : -3.28e-10   step: 6.24e-05    0.30
         res : 4.64e-08   lamb: 1.00e+00   eps : -3.29e-10   step: 6.24e-05    0.29
         res : 1.57e-08   lamb: 1.00e+00   eps : -3.29e-10   step: 6.24e-05    0.29
         res : 8.16e-09   lamb: 1.00e+00   eps : -3.29e-10   step: 6.24e-05    0.30
         res : 3.94e-09   lamb: 1.00e+00   eps : -3.29e-10   step: 6.24e-05    0.29

     34  0      -591.06922993     8.15e-08    113.67
     34  1      -590.86620166     0.00e+00    113.67
     34  2      -590.84784938     0.00e+00    113.67
     34  3      -590.82065690     0.00e+00    113.67
     34  4      -590.79368189     0.00e+00    113.67

         res : 9.94e-06   lamb: 1.00e+00   eps : -1.40e-10   step: 2.39e-05    0.29
         res : 6.73e-06   lamb: 1.00e+00   eps : -2.00e-10   step: 4.09e-05    0.29
         res : 2.58e-06   lamb: 1.00e+00   eps : -2.22e-10   step: 5.02e-05    0.29
         res : 9.86e-07   lamb: 1.00e+00   eps : -2.25e-10   step: 5.14e-05    0.29
         res : 2.77e-07   lamb: 1.00e+00   eps : -2.25e-10   step: 5.16e-05    0.29
         res : 1.04e-07   lamb: 1.00e+00   eps : -2.25e-10   step: 5.16e-05    0.29
         res : 3.84e-08   lamb: 1.00e+00   eps : -2.25e-10   step: 5.16e-05    0.29
         res : 1.30e-08   lamb: 1.00e+00   eps : -2.25e-10   step: 5.16e-05    0.29
         res : 6.75e-09   lamb: 1.00e+00   eps : -2.25e-10   step: 5.16e-05    0.29
         res : 3.25e-09   lamb: 1.00e+00   eps : -2.25e-10   step: 5.16e-05    0.30

     35  0      -591.06923000     6.75e-08    114.49
     35  1      -590.86620184     0.00e+00    114.49
     35  2      -590.84784988     0.00e+00    114.49
     35  3      -590.82065588     0.00e+00    114.49
     35  4      -590.79368216     0.00e+00    114.49

         res : 8.22e-06   lamb: 1.00e+00   eps : -9.58e-11   step: 1.98e-05    0.29
         res : 5.57e-06   lamb: 1.00e+00   eps : -1.37e-10   step: 3.38e-05    0.29
         res : 2.14e-06   lamb: 1.00e+00   eps : -1.52e-10   step: 4.16e-05    0.29
         res : 8.16e-07   lamb: 1.00e+00   eps : -1.54e-10   step: 4.25e-05    0.29
         res : 2.29e-07   lamb: 1.00e+00   eps : -1.54e-10   step: 4.27e-05    0.29
         res : 8.60e-08   lamb: 1.00e+00   eps : -1.54e-10   step: 4.27e-05    0.29
         res : 3.18e-08   lamb: 1.00e+00   eps : -1.54e-10   step: 4.27e-05    0.29
         res : 1.07e-08   lamb: 1.00e+00   eps : -1.54e-10   step: 4.27e-05    0.29
         res : 5.59e-09   lamb: 1.00e+00   eps : -1.54e-10   step: 4.27e-05    0.29
         res : 2.70e-09   lamb: 1.00e+00   eps : -1.54e-10   step: 4.27e-05    0.29

     36  0      -591.06923005     5.58e-08    112.19
     36  1      -590.86620199     0.00e+00    112.19
     36  2      -590.84785030     0.00e+00    112.19
     36  3      -590.82065503     0.00e+00    112.19
     36  4      -590.79368239     0.00e+00    112.19

         res : 6.80e-06   lamb: 1.00e+00   eps : -6.55e-11   step: 1.63e-05    0.29
         res : 4.60e-06   lamb: 1.00e+00   eps : -9.35e-11   step: 2.80e-05    0.29
         res : 1.77e-06   lamb: 1.00e+00   eps : -1.04e-10   step: 3.44e-05    0.29
         res : 6.74e-07   lamb: 1.00e+00   eps : -1.05e-10   step: 3.52e-05    0.29
         res : 1.89e-07   lamb: 1.00e+00   eps : -1.05e-10   step: 3.53e-05    0.29
         res : 7.11e-08   lamb: 1.00e+00   eps : -1.05e-10   step: 3.53e-05    0.29
         res : 2.63e-08   lamb: 1.00e+00   eps : -1.05e-10   step: 3.53e-05    0.29
         res : 8.87e-09   lamb: 1.00e+00   eps : -1.05e-10   step: 3.53e-05    0.29
         res : 4.62e-09   lamb: 1.00e+00   eps : -1.05e-10   step: 3.53e-05    0.29

     37  0      -591.06923010     4.62e-08    114.16
     37  1      -590.86620212     0.00e+00    114.16
     37  2      -590.84785064     0.00e+00    114.16
     37  3      -590.82065434     0.00e+00    114.16
     37  4      -590.79368257     0.00e+00    114.16

         res : 5.63e-06   lamb: 1.00e+00   eps : -4.49e-11   step: 1.35e-05    0.29
         res : 3.81e-06   lamb: 1.00e+00   eps : -6.40e-11   step: 2.32e-05    0.29
         res : 1.46e-06   lamb: 1.00e+00   eps : -7.14e-11   step: 2.85e-05    0.29
         res : 5.59e-07   lamb: 1.00e+00   eps : -7.20e-11   step: 2.91e-05    0.29
         res : 1.57e-07   lamb: 1.00e+00   eps : -7.21e-11   step: 2.92e-05    0.29
         res : 5.88e-08   lamb: 1.00e+00   eps : -7.21e-11   step: 2.92e-05    0.29
         res : 2.18e-08   lamb: 1.00e+00   eps : -7.21e-11   step: 2.92e-05    0.29
         res : 7.33e-09   lamb: 1.00e+00   eps : -7.21e-11   step: 2.92e-05    0.29
         res : 3.83e-09   lamb: 1.00e+00   eps : -7.21e-11   step: 2.92e-05    0.29

     38  0      -591.06923014     3.82e-08    113.17
     38  1      -590.86620222     0.00e+00    113.17
     38  2      -590.84785092     0.00e+00    113.17
     38  3      -590.82065376     0.00e+00    113.17
     38  4      -590.79368272     0.00e+00    113.17

         res : 4.66e-06   lamb: 1.00e+00   eps : -3.07e-11   step: 1.12e-05    0.29
         res : 3.15e-06   lamb: 1.00e+00   eps : -4.38e-11   step: 1.92e-05    0.29
         res : 1.21e-06   lamb: 1.00e+00   eps : -4.88e-11   step: 2.35e-05    0.30
         res : 4.62e-07   lamb: 1.00e+00   eps : -4.93e-11   step: 2.41e-05    0.29
         res : 1.30e-07   lamb: 1.00e+00   eps : -4.94e-11   step: 2.42e-05    0.29
         res : 4.87e-08   lamb: 1.00e+00   eps : -4.94e-11   step: 2.42e-05    0.29
         res : 1.80e-08   lamb: 1.00e+00   eps : -4.94e-11   step: 2.42e-05    0.30
         res : 6.07e-09   lamb: 1.00e+00   eps : -4.94e-11   step: 2.42e-05    0.29
         res : 3.17e-09   lamb: 1.00e+00   eps : -4.94e-11   step: 2.42e-05    0.29

     39  0      -591.06923017     3.16e-08    113.41
     39  1      -590.86620231     0.00e+00    113.41
     39  2      -590.84785116     0.00e+00    113.41
     39  3      -590.82065328     0.00e+00    113.41
     39  4      -590.79368285     0.00e+00    113.41

         res : 3.85e-06   lamb: 1.00e+00   eps : -2.10e-11   step: 9.25e-06    0.29
         res : 2.61e-06   lamb: 1.00e+00   eps : -3.00e-11   step: 1.58e-05    0.29
         res : 1.00e-06   lamb: 1.00e+00   eps : -3.34e-11   step: 1.95e-05    0.29
         res : 3.82e-07   lamb: 1.00e+00   eps : -3.37e-11   step: 1.99e-05    0.29
         res : 1.07e-07   lamb: 1.00e+00   eps : -3.37e-11   step: 2.00e-05    0.29
         res : 4.03e-08   lamb: 1.00e+00   eps : -3.38e-11   step: 2.00e-05    0.29
         res : 1.49e-08   lamb: 1.00e+00   eps : -3.38e-11   step: 2.00e-05    0.29
         res : 5.01e-09   lamb: 1.00e+00   eps : -3.38e-11   step: 2.00e-05    0.29
         res : 2.61e-09   lamb: 1.00e+00   eps : -3.38e-11   step: 2.00e-05    0.30

     40  0      -591.06923020     2.61e-08    114.15
     40  1      -590.86620238     0.00e+00    114.15
     40  2      -590.84785135     0.00e+00    114.15
     40  3      -590.82065288     0.00e+00    114.15
     40  4      -590.79368296     0.00e+00    114.15

         res : 3.18e-06   lamb: 1.00e+00   eps : -1.44e-11   step: 7.66e-06    0.29
         res : 2.16e-06   lamb: 1.00e+00   eps : -2.05e-11   step: 1.31e-05    0.29
         res : 8.28e-07   lamb: 1.00e+00   eps : -2.29e-11   step: 1.61e-05    0.29
         res : 3.16e-07   lamb: 1.00e+00   eps : -2.31e-11   step: 1.65e-05    0.29
         res : 8.86e-08   lamb: 1.00e+00   eps : -2.31e-11   step: 1.65e-05    0.29
         res : 3.33e-08   lamb: 1.00e+00   eps : -2.31e-11   step: 1.65e-05    0.29
         res : 1.23e-08   lamb: 1.00e+00   eps : -2.31e-11   step: 1.65e-05    0.29
         res : 4.14e-09   lamb: 1.00e+00   eps : -2.31e-11   step: 1.65e-05    0.30

     41  0      -591.06923022     2.16e-08    110.23
     41  1      -590.86620244     0.00e+00    110.23
     41  2      -590.84785151     0.00e+00    110.23
     41  3      -590.82065255     0.00e+00    110.23
     41  4      -590.79368304     0.00e+00    110.23

         res : 2.63e-06   lamb: 1.00e+00   eps : -9.84e-12   step: 6.33e-06    0.29
         res : 1.78e-06   lamb: 1.00e+00   eps : -1.40e-11   step: 1.08e-05    0.29
         res : 6.85e-07   lamb: 1.00e+00   eps : -1.56e-11   step: 1.33e-05    0.29
         res : 2.62e-07   lamb: 1.00e+00   eps : -1.58e-11   step: 1.36e-05    0.29
         res : 7.33e-08   lamb: 1.00e+00   eps : -1.58e-11   step: 1.37e-05    0.29
         res : 2.75e-08   lamb: 1.00e+00   eps : -1.58e-11   step: 1.37e-05    0.29
         res : 1.02e-08   lamb: 1.00e+00   eps : -1.58e-11   step: 1.37e-05    0.30
         res : 3.42e-09   lamb: 1.00e+00   eps : -1.58e-11   step: 1.37e-05    0.30

     42  0      -591.06923024     1.79e-08    112.17
     42  1      -590.86620248     0.00e+00    112.17
     42  2      -590.84785165     0.00e+00    112.17
     42  3      -590.82065228     0.00e+00    112.17
     42  4      -590.79368312     0.00e+00    112.17

         res : 2.18e-06   lamb: 1.00e+00   eps : -6.73e-12   step: 5.24e-06    0.29
         res : 1.48e-06   lamb: 1.00e+00   eps : -9.60e-12   step: 8.97e-06    0.29
         res : 5.67e-07   lamb: 1.00e+00   eps : -1.07e-11   step: 1.10e-05    0.29
         res : 2.16e-07   lamb: 1.00e+00   eps : -1.08e-11   step: 1.13e-05    0.29
         res : 6.06e-08   lamb: 1.00e+00   eps : -1.08e-11   step: 1.13e-05    0.29
         res : 2.28e-08   lamb: 1.00e+00   eps : -1.08e-11   step: 1.13e-05    0.29
         res : 8.40e-09   lamb: 1.00e+00   eps : -1.08e-11   step: 1.13e-05    0.30
         res : 2.83e-09   lamb: 1.00e+00   eps : -1.08e-11   step: 1.13e-05    0.29

     43  0      -591.06923025     1.48e-08    110.13
     43  1      -590.86620252     0.00e+00    110.13
     43  2      -590.84785176     0.00e+00    110.13
     43  3      -590.82065206     0.00e+00    110.13
     43  4      -590.79368317     0.00e+00    110.13

         res : 1.80e-06   lamb: 1.00e+00   eps : -4.61e-12   step: 4.33e-06    0.29
         res : 1.22e-06   lamb: 1.00e+00   eps : -6.57e-12   step: 7.42e-06    0.29
         res : 4.69e-07   lamb: 1.00e+00   eps : -7.32e-12   step: 9.12e-06    0.29
         res : 1.79e-07   lamb: 1.00e+00   eps : -7.39e-12   step: 9.33e-06    0.29
         res : 5.01e-08   lamb: 1.00e+00   eps : -7.40e-12   step: 9.37e-06    0.29
         res : 1.88e-08   lamb: 1.00e+00   eps : -7.40e-12   step: 9.36e-06    0.30
         res : 6.93e-09   lamb: 1.00e+00   eps : -7.40e-12   step: 9.36e-06    0.29
         res : 2.33e-09   lamb: 1.00e+00   eps : -7.40e-12   step: 9.36e-06    0.29

     44  0      -591.06923026     1.22e-08    111.97
     44  1      -590.86620256     0.00e+00    111.97
     44  2      -590.84785185     0.00e+00    111.97
     44  3      -590.82065187     0.00e+00    111.97
     44  4      -590.79368322     0.00e+00    111.97

         res : 1.49e-06   lamb: 1.00e+00   eps : -3.15e-12   step: 3.58e-06    0.29
         res : 1.01e-06   lamb: 1.00e+00   eps : -4.49e-12   step: 6.13e-06    0.29
         res : 3.88e-07   lamb: 1.00e+00   eps : -5.00e-12   step: 7.53e-06    0.29
         res : 1.48e-07   lamb: 1.00e+00   eps : -5.05e-12   step: 7.71e-06    0.29
         res : 4.15e-08   lamb: 1.00e+00   eps : -5.05e-12   step: 7.74e-06    0.29
         res : 1.56e-08   lamb: 1.00e+00   eps : -5.05e-12   step: 7.73e-06    0.30
         res : 5.76e-09   lamb: 1.00e+00   eps : -5.05e-12   step: 7.73e-06    0.29
         res : 1.94e-09   lamb: 1.00e+00   eps : -5.05e-12   step: 7.73e-06    0.29

     45  0      -591.06923027     1.01e-08    112.63
     45  1      -590.86620258     0.00e+00    112.63
     45  2      -590.84785192     0.00e+00    112.63
     45  3      -590.82065172     0.00e+00    112.63
     45  4      -590.79368326     0.00e+00    112.63

         res : 1.23e-06   lamb: 1.00e+00   eps : -2.15e-12   step: 2.96e-06    0.29
         res : 8.34e-07   lamb: 1.00e+00   eps : -3.07e-12   step: 5.07e-06    0.29
         res : 3.21e-07   lamb: 1.00e+00   eps : -3.42e-12   step: 6.23e-06    0.29
         res : 1.22e-07   lamb: 1.00e+00   eps : -3.45e-12   step: 6.37e-06    0.29
         res : 3.43e-08   lamb: 1.00e+00   eps : -3.46e-12   step: 6.40e-06    0.29
         res : 1.29e-08   lamb: 1.00e+00   eps : -3.46e-12   step: 6.40e-06    0.29
         res : 4.75e-09   lamb: 1.00e+00   eps : -3.46e-12   step: 6.40e-06    0.29

     46  0      -591.06923028     8.35e-09    111.80
     46  1      -590.86620261     0.00e+00    111.80
     46  2      -590.84785199     0.00e+00    111.80
     46  3      -590.82065159     0.00e+00    111.80
     46  4      -590.79368330     0.00e+00    111.80

    * Second-order optimization converged. *   

    * Integral transformation done. Elapsed time: 0.66

     guess   0:   closed 111111......         open ............        
     guess   1:   closed 11111.......         open .....11.....        
     guess   2:   closed 11111.......         open .....1.1....        
     guess   3:   closed 1111.1......         open ....1.1.....        
     guess   4:   closed 11111.......         open .....1..1...        

  === FCI iteration ===

      0  0      -590.90699991     4.47e-04      2.77
      0  1      -590.72403258     4.18e-04      0.00
      0  2      -590.64304176     4.32e-04      0.00
      0  3      -590.60165767     4.41e-04      0.00
      0  4      -590.59377677     4.36e-04      0.00

      1  0      -591.04136668     2.03e-04      2.78
      1  1      -590.84139405     1.86e-04      0.00
      1  2      -590.76774699     2.25e-04      0.00
      1  3      -590.75197416     2.39e-04      0.00
      1  4      -590.72188118     2.42e-04      0.00

      2  0      -591.06491836     9.07e-05      2.78
      2  1      -590.86018864     9.00e-05      0.00
      2  2      -590.80518567     1.52e-04      0.00
      2  3      -590.78874471     1.33e-04      0.00
      2  4      -590.75830052     1.38e-04      0.00

      3  0      -591.06854379     3.71e-05      2.79
      3  1      -590.86463854     4.16e-05      0.00
      3  2      -590.82655957     1.25e-04      0.00
      3  3      -590.80191836     8.92e-05      0.00
      3  4      -590.77247480     9.11e-05      0.00

      4  0      -591.06913911     1.42e-05      2.80
      4  1      -590.86559985     2.31e-05      0.00
      4  2      -590.83915643     9.84e-05      0.00
      4  3      -590.80964512     8.60e-05      0.00
      4  4      -590.77951642     7.69e-05      0.00

      5  0      -591.06921811     5.04e-06      2.81
      5  1      -590.86596789     1.47e-05      0.00
      5  2      -590.84526826     5.58e-05      0.00
      5  3      -590.81591370     6.62e-05      0.00
      5  4      -590.78451849     6.16e-05      0.00

      6  0      -591.06922840     1.86e-06      2.81
      6  1      -590.86611534     9.42e-06      0.00
      6  2      -590.84695645     2.95e-05      0.00
      6  3      -590.81866355     4.07e-05      0.00
      6  4      -590.78780331     5.57e-05      0.00

      7  0      -591.06922990     8.06e-07      2.82
      7  1      -590.86617233     5.53e-06      0.00
      7  2      -590.84748902     1.79e-05      0.00
      7  3      -590.81976991     2.67e-05      0.00
      7  4      -590.79063250     4.72e-05      0.00

      8  0      -591.06923020     3.82e-07      2.83
      8  1      -590.86619192     3.22e-06      0.00
      8  2      -590.84771037     1.16e-05      0.00
      8  3      -590.82025831     1.82e-05      0.00
      8  4      -590.79226316     3.20e-05      0.00

      9  0      -591.06923027     1.62e-07      2.84
      9  1      -590.86619886     1.96e-06      0.00
      9  2      -590.84780229     7.31e-06      0.00
      9  3      -590.82049063     1.23e-05      0.00
      9  4      -590.79301262     2.18e-05      0.00

     10  0      -591.06923028     6.10e-08      2.84
     10  1      -590.86620145     1.15e-06      0.00
     10  2      -590.84783633     4.35e-06      0.00
     10  3      -590.82059424     7.82e-06      0.00
     10  4      -590.79338001     1.51e-05      0.00

     11  0      -591.06923028     2.35e-08      2.85
     11  1      -590.86620226     6.39e-07      0.00
     11  2      -590.84784768     2.35e-06      0.00
     11  3      -590.82063355     4.58e-06      0.00
     11  4      -590.79354738     1.02e-05      0.00

     12  0      -591.06923028     9.34e-09      2.86
     12  1      -590.86620250     3.53e-07      0.00
     12  2      -590.84785078     1.24e-06      0.00
     12  3      -590.82064606     2.54e-06      0.00
     12  4      -590.79362457     6.89e-06      0.00

     13  0      -591.06923028     3.74e-09      2.87
     13  1      -590.86620258     2.00e-07      0.00
     13  2      -590.84785164     6.60e-07      0.00
     13  3      -590.82064981     1.39e-06      0.00
     13  4      -590.79366025     4.79e-06      0.00

     14  0      -591.06923028     1.54e-09      2.87
     14  1      -590.86620260     1.06e-07      0.00
     14  2      -590.84785188     3.63e-07      0.00
     14  3      -590.82065098     8.02e-07      0.00
     14  4      -590.79367558     2.98e-06      0.00

     15  0      -591.06923028     6.75e-10      2.87
     15  1      -590.86620260     5.46e-08      0.00
     15  2      -590.84785196     1.96e-07      0.00
     15  3      -590.82065138     4.83e-07      0.00
     15  4      -590.79368078     1.71e-06      0.00

     16  0      -591.06923028     2.94e-10      2.99
     16  1      -590.86620261     2.76e-08      0.00
     16  2      -590.84785198     1.05e-07      0.00
     16  3      -590.82065152     2.91e-07      0.00
     16  4      -590.79368249     9.43e-07      0.00

     17  0      -591.06923028     1.10e-10      3.21
     17  1      -590.86620261     1.37e-08      0.00
     17  2      -590.84785198     5.27e-08      0.00
     17  3      -590.82065157     1.64e-07      0.00
     17  4      -590.79368302     5.39e-07      0.00

     18  0 *    -591.06923028     4.01e-11      3.11
     18  1      -590.86620261     6.76e-09      0.00
     18  2      -590.84785199     2.71e-08      0.00
     18  3      -590.82065158     9.38e-08      0.00
     18  4      -590.79368320     3.21e-07      0.00

     19  0 *    -591.06923028     3.92e-11      3.19
     19  1      -590.86620261     3.31e-09      0.00
     19  2      -590.84785199     1.43e-08      0.00
     19  3      -590.82065159     5.46e-08      0.00
     19  4      -590.79368327     1.87e-07      0.00
    ** throwing out 4 trial vectors **

     20  0 *    -591.06923028     3.90e-11      4.27
     20  1      -590.86620261     1.67e-09      0.00
     20  2      -590.84785199     7.53e-09      0.00
     20  3      -590.82065159     3.14e-08      0.00
     20  4      -590.79368329     1.05e-07      0.00
    ** throwing out 4 trial vectors **

     21  0 *    -591.06923028     3.88e-11      5.02
     21  1      -590.86620261     8.39e-10      0.00
     21  2      -590.84785199     3.96e-09      0.00
     21  3      -590.82065159     1.81e-08      0.00
     21  4      -590.79368329     6.07e-08      0.00
    ** throwing out 4 trial vectors **

     22  0 *    -591.06923028     3.87e-11      5.01
     22  1      -590.86620261     4.22e-10      0.00
     22  2      -590.84785199     2.09e-09      0.00
     22  3      -590.82065159     1.04e-08      0.00
     22  4      -590.79368330     3.50e-08      0.00
    ** throwing out 4 trial vectors **

     23  0 *    -591.06923028     3.86e-11      5.01
     23  1      -590.86620261     2.10e-10      0.00
     23  2      -590.84785199     1.08e-09      0.00
     23  3      -590.82065159     5.77e-09      0.00
     23  4      -590.79368330     1.94e-08      0.00
    ** throwing out 4 trial vectors **

     24  0 *    -591.06923028     3.86e-11      5.01
     24  1      -590.86620261     1.01e-10      0.00
     24  2      -590.84785199     5.38e-10      0.00
     24  3      -590.82065159     3.15e-09      0.00
     24  4      -590.79368330     1.07e-08      0.00
    ** throwing out 4 trial vectors **

     25  0 *    -591.06923028     3.85e-11      4.25
     25  1 *    -590.86620261     4.73e-11      0.00
     25  2      -590.84785199     2.66e-10      0.00
     25  3      -590.82065159     1.71e-09      0.00
     25  4      -590.79368330     5.86e-09      0.00
    ** throwing out 3 trial vectors **

     26  0 *    -591.06923028     3.86e-11      3.87
     26  1 *    -590.86620261     2.27e-11      0.00
     26  2      -590.84785199     1.29e-10      0.00
     26  3      -590.82065159     8.86e-10      0.00
     26  4      -590.79368330     3.09e-09      0.00
    ** throwing out 3 trial vectors **

     27  0 *    -591.06923028     3.84e-11      3.11
     27  1 *    -590.86620261     1.27e-11      0.00
     27  2 *    -590.84785199     6.25e-11      0.00
     27  3      -590.82065159     4.50e-10      0.00
     27  4      -590.79368330     1.60e-09      0.00
    ** throwing out 2 trial vectors **

     28  0 *    -591.06923028     3.84e-11      2.73
     28  1 *    -590.86620261     9.83e-12      0.00
     28  2 *    -590.84785199     3.71e-11      0.00
     28  3      -590.82065159     2.39e-10      0.00
     28  4      -590.79368330     8.85e-10      0.00
    ** throwing out 2 trial vectors **

     29  0 *    -591.06923028     3.83e-11      2.73
     29  1 *    -590.86620261     9.27e-12      0.00
     29  2 *    -590.84785199     2.88e-11      0.00
     29  3      -590.82065159     1.21e-10      0.00
     29  4      -590.79368330     4.78e-10      0.00
    ** throwing out 2 trial vectors **

     30  0 *    -591.06923028     3.82e-11      1.97
     30  1 *    -590.86620261     9.11e-12      0.00
     30  2 *    -590.84785199     2.58e-11      0.00
     30  3 *    -590.82065159     5.91e-11      0.00
     30  4      -590.79368330     2.59e-10      0.00

     31  0 *    -591.06923028     3.82e-11      1.59
     31  1 *    -590.86620261     9.11e-12      0.00
     31  2 *    -590.84785199     2.56e-11      0.00
     31  3 *    -590.82065159     4.15e-11      0.00
     31  4      -590.79368330     1.44e-10      0.00
    ** throwing out 1 trial vectors **

     32  0 *    -591.06923028     3.82e-11      0.83
     32  1 *    -590.86620261     9.11e-12      0.00
     32  2 *    -590.84785199     2.55e-11      0.00
     32  3 *    -590.82065159     3.50e-11      0.00
     32  4 *    -590.79368330     8.49e-11      0.00

     * ci vector, state   0, <S^2> = 0.0000
       222222......     0.8964423478
       222.22..2...    -0.1118563969
       2.2222....2.    -0.1020310419
       22222a.b....    -0.0858936382
       22222b.a....    -0.0858936382
       22222.2.....    -0.0779242764
       22222ab.....     0.0697162014
       22222ba.....     0.0697162014
       2222.2.2....    -0.0579347498
       2222abba....    -0.0541694651
       2222baab....    -0.0541694651
       22.222...2..    -0.0532825762

     * ci vector, state   1, <S^2> = 0.0000
       22222ba.....     0.5908195419
       22222ab.....     0.5908195419
       2222b2a.....    -0.1545487786
       2222a2b.....    -0.1545487786
       22222b.a....    -0.1334216133
       22222a.b....    -0.1334216133
       222222......    -0.1242674339
       222b22.a....     0.0870095224
       222a22.b....     0.0870095224
       2222b2.a....     0.0855177795
       2222a2.b....     0.0855177795
       22222a..b...     0.0840246303
       22222b..a...     0.0840246303
       222.2ba.2...    -0.0742510847
       222.2ab.2...    -0.0742510847
       2.222ba...2.    -0.0674243443
       2.222ab...2.    -0.0674243443
       2222b2..a...     0.0504607879
       2222a2..b...     0.0504607879

     * ci vector, state   2, <S^2> = 0.0000
       22222a..b...    -0.3151928715
       22222b..a...    -0.3151928715
       222a22b.....    -0.3002518130
       222b22a.....    -0.3002518130
       2222a2..b...    -0.2286901953
       2222b2..a...    -0.2286901953
       222b22.a....    -0.2040388278
       222a22.b....    -0.2040388278
       22222a.b....    -0.1699815839
       22222b.a....    -0.1699815838
       222.22..2...     0.1176455407
       22222ab.....     0.1086743719
       22222ba.....     0.1086743718
       2222a2.b....     0.0943595648
       2222b2.a....     0.0943595648
       2222ab2.....     0.0885429190
       2222ba2.....     0.0885429190
       2222b2a.....     0.0824051276
       2222a2b.....     0.0824051276
       22222.2.....     0.0808131250
       222b2aa.b...     0.0785760726
       222a2bb.a...     0.0785760726
       22222...2...    -0.0744025620
       222.222.....    -0.0740430618
       2222ab..2...    -0.0673125579
       2222ba..2...    -0.0673125579
       222b2ab.a...     0.0673096635
       222a2ba.b...     0.0673096635
       222a2b.ab...     0.0633971064
       222b2a.ba...     0.0633971064
       222ab2..2...    -0.0630676127
       222ba2..2...    -0.0630676127
       222a22..b...    -0.0589562057
       222b22..a...    -0.0589562057
       222.22ab....    -0.0573919273
       222.22ba....    -0.0573919273
       222ba2b.a...     0.0569098120
       222ab2a.b...     0.0569098120
       222a2b.ba...     0.0538279755
       222b2a.ab...     0.0538279755
       2222.2a.b...    -0.0534320301
       2222.2b.a...    -0.0534320301

     * ci vector, state   3, <S^2> = -0.0000
       22222.2.....    -0.4685368232
       22222b.a....     0.3732913968
       22222a.b....     0.3732913966
       2222a2b.....    -0.1798245371
       2222b2a.....    -0.1798245371
       222a22b.....    -0.1468480465
       222b22a.....    -0.1468480465
       2222.22.....     0.1453849631
       22222..2....     0.1336348828
       2222aabb....     0.1269230429
       2222bbaa....     0.1269230429
       22222a..b...    -0.1010725035
       22222b..a...    -0.1010725035
       2222ba2.....    -0.1007723207
       2222ab2.....    -0.1007723207
       222b2aa.b...     0.0905147175
       222a2bb.a...     0.0905147175
       2222.2.2....    -0.0872847107
       2222baab....    -0.0820801374
       2222abba....    -0.0820801374
       2222ba.2....     0.0769876552
       2222ab.2....     0.0769876552
       222.2.2.2...     0.0614398142
       22222ab.....     0.0578177926
       22222ba.....     0.0578177922
       2.222.2...2.     0.0538043206

     * ci vector, state   4, <S^2> = -0.0000
       22222.2.....     0.4281479998
       22222a.b....     0.3855218120
       22222b.a....     0.3855218109
       2222a2b.....     0.2211066690
       2222b2a.....     0.2211066684
       22222ba.....     0.1946102141
       22222ab.....     0.1946102111
       22222.ab....    -0.1844029545
       22222.ba....    -0.1844029545
       2222baab....     0.1057081797
       2222abba....     0.1057081795
       222222......     0.1048868508
       2222baba....     0.0799055597
       2222abab....     0.0799055597
       2222.2.2....     0.0732304802
       22222..2....    -0.0630678342
       222.2.2.2...    -0.0574878701
       2222..22....    -0.0565710416
       222b2a2.....    -0.0523927723
       222a2b2.....    -0.0523927723
       .222222.....    -0.0522619254
       2222ba.2....    -0.0513129557
       2222ab.2....    -0.0513129557

    * METHOD: CASSCF                            5396.11

  === SMITH program ===

    * freezing 15 orbitals
    * SS-SR internal contraction is used

    * Approximate memory requirement for SMITH calulation per MPI process:
      o Storage requirement for T-amplitude, lambda, and residual is 5.15 GB
      o Storage requirement for MO integrals is 0.68 GB
       - MO integral evaluation                    3.93

  ++ State-averaged Fock matrix over basis states ++

                         0                   1                   2                   3                   4
     0       -4.3274937858        0.0278711718        0.0158041434       -0.0088210140       -0.0538004004
     1        0.0278711718       -4.1268252335       -0.0546953969        0.0019694339       -0.0446547186
     2        0.0158041434       -0.0546953969       -3.8953368369        0.0182268905        0.0094863341
     3       -0.0088210140        0.0019694339        0.0182268905       -3.8962449409       -0.0595084530
     4       -0.0538004004       -0.0446547186        0.0094863341       -0.0595084530       -3.9496500257


  ++ Extended multi-state CASPT2 (XMS-CASPT2) rotation matrix ++

                         0                   1                   2                   3                   4
     0       -0.9824761377        0.0884380240        0.1531848865        0.0159337092       -0.0565673245
     1        0.1158833292        0.9468520869        0.1445380672        0.2536080174       -0.0695262561
     2        0.0536787768        0.1886732819        0.2731935430       -0.9282298472       -0.1589830824
     3       -0.0397367031        0.0394449877       -0.5761045067       -0.0242314509       -0.8150960198
     4       -0.1298124655        0.2418601397       -0.7410209330       -0.2706127824        0.5498264231


  ++ Reference energies in XMS basis ++

                         0                   1                   2                   3                   4
     0     -591.0608301284        0.0154783228        0.0388435531        0.0048553366       -0.0151407345
     1        0.0154783228     -590.8628243190       -0.0158369005       -0.0082898386        0.0086444102
     2        0.0388435531       -0.0158369005     -590.8146577394        0.0100291447       -0.0071946216
     3        0.0048553366       -0.0082898386        0.0100291447     -590.8451056345       -0.0069994284
     4       -0.0151407345        0.0086444102       -0.0071946216       -0.0069994284     -590.8142019450

    * Calculating and saving rdm4f

    * Third and Fock-weighted fourth order RDM ( 1, 1) evaluation
      will be done with 14 passes
       - RDM evaluation (multipassing)           161.89
    * Third and Fock-weighted fourth order RDM ( 2, 1) evaluation
      will be done with 14 passes
       - RDM evaluation (multipassing)           246.82
    * Third and Fock-weighted fourth order RDM ( 3, 1) evaluation
      will be done with 14 passes
       - RDM evaluation (multipassing)           246.72
    * Third and Fock-weighted fourth order RDM ( 4, 1) evaluation
      will be done with 14 passes
       - RDM evaluation (multipassing)           246.79
    * Third and Fock-weighted fourth order RDM ( 5, 1) evaluation
      will be done with 14 passes
       - RDM evaluation (multipassing)           246.81
    * Third and Fock-weighted fourth order RDM ( 1, 2) evaluation
      will be done with 14 passes
       - RDM evaluation (multipassing)           246.63
    * Third and Fock-weighted fourth order RDM ( 2, 2) evaluation
      will be done with 14 passes
       - RDM evaluation (multipassing)           161.89
    * Third and Fock-weighted fourth order RDM ( 3, 2) evaluation
      will be done with 14 passes
       - RDM evaluation (multipassing)           246.94
    * Third and Fock-weighted fourth order RDM ( 4, 2) evaluation
      will be done with 14 passes
       - RDM evaluation (multipassing)           246.71
    * Third and Fock-weighted fourth order RDM ( 5, 2) evaluation
      will be done with 14 passes
       - RDM evaluation (multipassing)           246.76
    * Third and Fock-weighted fourth order RDM ( 1, 3) evaluation
      will be done with 14 passes
       - RDM evaluation (multipassing)           246.77
    * Third and Fock-weighted fourth order RDM ( 2, 3) evaluation
      will be done with 14 passes
       - RDM evaluation (multipassing)           247.42
    * Third and Fock-weighted fourth order RDM ( 3, 3) evaluation
      will be done with 14 passes
       - RDM evaluation (multipassing)           161.96
    * Third and Fock-weighted fourth order RDM ( 4, 3) evaluation
      will be done with 14 passes
       - RDM evaluation (multipassing)           246.74
    * Third and Fock-weighted fourth order RDM ( 5, 3) evaluation
      will be done with 14 passes
       - RDM evaluation (multipassing)           247.00
    * Third and Fock-weighted fourth order RDM ( 1, 4) evaluation
      will be done with 14 passes
       - RDM evaluation (multipassing)           247.00
    * Third and Fock-weighted fourth order RDM ( 2, 4) evaluation
      will be done with 14 passes
       - RDM evaluation (multipassing)           247.25
    * Third and Fock-weighted fourth order RDM ( 3, 4) evaluation
      will be done with 14 passes
       - RDM evaluation (multipassing)           247.25
    * Third and Fock-weighted fourth order RDM ( 4, 4) evaluation
      will be done with 14 passes
       - RDM evaluation (multipassing)           162.60
    * Third and Fock-weighted fourth order RDM ( 5, 4) evaluation
      will be done with 14 passes
       - RDM evaluation (multipassing)           253.92
    * Third and Fock-weighted fourth order RDM ( 1, 5) evaluation
      will be done with 14 passes
       - RDM evaluation (multipassing)           247.45
    * Third and Fock-weighted fourth order RDM ( 2, 5) evaluation
      will be done with 14 passes
       - RDM evaluation (multipassing)           247.41
    * Third and Fock-weighted fourth order RDM ( 3, 5) evaluation
      will be done with 14 passes
       - RDM evaluation (multipassing)           247.38
    * Third and Fock-weighted fourth order RDM ( 4, 5) evaluation
      will be done with 14 passes
       - RDM evaluation (multipassing)           251.89
    * Third and Fock-weighted fourth order RDM ( 5, 5) evaluation
      will be done with 14 passes
       - RDM evaluation (multipassing)           162.82
    - linear dependency detected:    1 /  288    min eigenvalue:     1.1768e-15    max eigenvalue:     1.1768e-15
    - linear dependency detected:    1 /  288    min eigenvalue:     7.9413e-15    max eigenvalue:     7.9413e-15
    - linear dependency detected:    1 /  288    min eigenvalue:     2.5034e-15    max eigenvalue:     2.5034e-15
    - linear dependency detected:    1 /  288    min eigenvalue:     6.1657e-15    max eigenvalue:     6.1657e-15
    - linear dependency detected:    1 /  288    min eigenvalue:     5.2195e-15    max eigenvalue:     5.2195e-15
    - linear dependency detected:   12 / 1728    min eigenvalue:    -3.7657e-14    max eigenvalue:     6.0416e-14
    - linear dependency detected:   12 / 1728    min eigenvalue:    -1.1028e-14    max eigenvalue:     4.1295e-14
    - linear dependency detected:   12 / 1728    min eigenvalue:    -6.5803e-15    max eigenvalue:     2.5509e-14
    - linear dependency detected:   12 / 1728    min eigenvalue:    -9.6264e-15    max eigenvalue:     4.2603e-14
    - linear dependency detected:   12 / 1728    min eigenvalue:    -2.6995e-14    max eigenvalue:     2.8975e-14
    - linear dependency detected:   12 / 1728    min eigenvalue:    -1.5892e-15    max eigenvalue:     4.9926e-15
    - linear dependency detected:   12 / 1728    min eigenvalue:    -4.3007e-15    max eigenvalue:     4.5845e-15
    - linear dependency detected:   12 / 1728    min eigenvalue:    -5.0533e-15    max eigenvalue:     2.5696e-15
    - linear dependency detected:   12 / 1728    min eigenvalue:    -4.2050e-15    max eigenvalue:     4.7763e-15
    - linear dependency detected:   12 / 1728    min eigenvalue:    -1.9766e-15    max eigenvalue:     5.2717e-15
       - RDM + denominator evaluation           5930.00

    * Zeroth order energy : state  0       -4.3391099783
    * Zeroth order energy : state  1       -4.1464451943
    * Zeroth order energy : state  2       -3.9795803249
    * Zeroth order energy : state  3       -3.8774229982
    * Zeroth order energy : state  4       -3.8529923271

    * CASPT2 iteration is performed using redundant basis

      ---- iteration ----

        0    -1.57716257     0.00187835     17.39
        1    -1.57920225     0.00017359     17.68
        2    -1.57922400     0.00001736     17.94
        3    -1.57922428     0.00000262     18.25
        4    -1.57922429     0.00000031     18.55

        0    -1.62678623     0.00183647     17.55
        1    -1.62900360     0.00017093     17.67
        2    -1.62902788     0.00001727     17.96
        3    -1.62902822     0.00000269     18.16
        4    -1.62902823     0.00000033     18.54

        0    -1.62263053     0.00181950     17.54
        1    -1.62483914     0.00017242     17.69
        2    -1.62486529     0.00001837     17.93
        3    -1.62486569     0.00000290     18.21
        4    -1.62486570     0.00000039     18.51

        0    -1.59453909     0.00179584     17.63
        1    -1.59663824     0.00017083     17.73
        2    -1.59666389     0.00001785     18.03
        3    -1.59666425     0.00000269     18.27
        4    -1.59666426     0.00000032     18.56

        0    -1.60484072     0.00179667     17.57
        1    -1.60703860     0.00016935     17.71
        2    -1.60706498     0.00001775     17.96
        3    -1.60706537     0.00000270     18.33
        4    -1.60706538     0.00000035     18.59

      -------------------

       - CASPT2 energy evaluation                456.08

    * CASPT2 energy : state  0     -592.8734557019
        w/o shift correction       -592.6400544173
        reference weight              0.6817550098

    * CASPT2 energy : state  1     -592.7402532467
        w/o shift correction       -592.4918525473
        reference weight              0.6680913051

    * CASPT2 energy : state  2     -592.6904261573
        w/o shift correction       -592.4395234436
        reference weight              0.6658652191

    * CASPT2 energy : state  3     -592.6872361638
        w/o shift correction       -592.4417698957
        reference weight              0.6707211599

    * CASPT2 energy : state  4     -592.6680861833
        w/o shift correction       -592.4212673200
        reference weight              0.6695063885


    * MS-CASPT2 Heff
           -592.8734557019        0.0097351644        0.0254456396        0.0025708520       -0.0117018239
              0.0097351644     -592.7402532467       -0.0139004668       -0.0049545123        0.0053726850
              0.0254456396       -0.0139004668     -592.6904261573        0.0057295775       -0.0045208290
              0.0025708520       -0.0049545123        0.0057295775     -592.6872361638       -0.0045217730
             -0.0117018239        0.0053726850       -0.0045208290       -0.0045217730     -592.6680861833


    * MS-CASPT2 rotation matrix
             -0.9851999434        0.1143431746        0.0721335528        0.0570694190       -0.0885807090
              0.0856835938        0.9717870440       -0.0887489120       -0.1526165230        0.1308437630
              0.1380038328        0.1942774130        0.6375875661        0.6433541453       -0.3504122831
              0.0100545868        0.0587620041       -0.7612119686        0.5812261307       -0.2813866663
             -0.0537888536       -0.0368631677        0.0309647465        0.4708746192        0.8792418004


    * XMS-CASPT2 rotation matrix
              0.9998561228        0.0063853963        0.0050699832        0.0116106564       -0.0092977587
             -0.0068020911        0.9789350135       -0.1787196629        0.0697627429       -0.0695155567
              0.0002021832        0.1938793614        0.8629690970       -0.4643435862        0.0456083756
              0.0066231992       -0.0495124533       -0.3804780907       -0.7768189103       -0.4992929533
              0.0140555180        0.0400596579       -0.2802754671       -0.4194469774        0.8623848108

    * MS-CASPT2 energy : state  0     -592.8785318454
    * MS-CASPT2 energy : state  1     -592.7423901226
    * MS-CASPT2 energy : state  2     -592.6926725524
    * MS-CASPT2 energy : state  3     -592.6830040472
    * MS-CASPT2 energy : state  4     -592.6628588855


    * METHOD: SMITH                             6472.80


    * METHOD: SAVE_REF                             0.07


  
  ===============================================================
