# Supplementary material for: Simulating the Energy Capture Process in Push–Pull Norbornadiene-Quadricyclane Photoswitches
Source: J Phys Chem Lett. 2025 Apr 23;16(17):4315–25. doi: 10.1021/acs.jpclett.5c00634 (PMC12051204; doi:10.1021/acs.jpclett.5c00634)
Supplement: Supplementary file 4 — jz5c00634_si_004.zip [file jz5c00634_si_004.zip › PES_scans/XMS-CASPT2/Compound_I/1_PES_scan/logfile_07]

    dorgali10                       

  * using 15 threads per process

  ===============================================================
    BAGEL - Freshly leavened quantum chemistry                   
  ===============================================================

  *** Geometry ***

  { "atom" : "C", "xyz" : [      0.086386,      1.828564,      2.065739 ] },
  { "atom" : "C", "xyz" : [      0.114592,      4.416777,      1.177142 ] },
  { "atom" : "C", "xyz" : [     -2.347880,      1.452753,      3.481250 ] },
  { "atom" : "C", "xyz" : [     -3.772611,      1.256149,      0.986557 ] },
  { "atom" : "C", "xyz" : [     -3.664153,      3.696343,     -0.023691 ] },
  { "atom" : "C", "xyz" : [     -2.504292,      5.442315,      1.859671 ] },
  { "atom" : "C", "xyz" : [     -3.053075,      4.155266,      4.396603 ] },
  { "atom" : "C", "xyz" : [      1.876493,      5.721953,     -0.291540 ] },
  { "atom" : "N", "xyz" : [      3.303637,      6.863636,     -1.496575 ] },
  { "atom" : "C", "xyz" : [      1.989818,     -0.113989,      1.724423 ] },
  { "atom" : "C", "xyz" : [      4.308428,      0.415891,      0.528410 ] },
  { "atom" : "C", "xyz" : [      1.586849,     -2.592144,      2.622895 ] },
  { "atom" : "C", "xyz" : [      3.408554,     -4.448814,      2.327667 ] },
  { "atom" : "C", "xyz" : [      5.694643,     -3.885572,      1.140967 ] },
  { "atom" : "C", "xyz" : [      6.133233,     -1.449676,      0.250372 ] },
  { "atom" : "H", "xyz" : [     -2.480881,     -0.106171,      4.806040 ] },
  { "atom" : "H", "xyz" : [     -4.163396,     -0.472903,     -0.023552 ] },
  { "atom" : "H", "xyz" : [     -4.220511,      4.267594,     -1.907253 ] },
  { "atom" : "H", "xyz" : [     -2.784111,      7.463075,      1.640871 ] },
  { "atom" : "H", "xyz" : [     -5.032441,      4.291243,      4.968540 ] },
  { "atom" : "H", "xyz" : [     -1.824427,      4.836001,      5.909258 ] },
  { "atom" : "H", "xyz" : [      4.692381,      2.292940,     -0.176839 ] },
  { "atom" : "H", "xyz" : [     -0.171754,     -3.074505,      3.548558 ] },
  { "atom" : "H", "xyz" : [      3.052869,     -6.341379,      3.029312 ] },
  { "atom" : "H", "xyz" : [      7.122664,     -5.338901,      0.917369 ] },
  { "atom" : "H", "xyz" : [      7.906662,     -0.993448,     -0.669375 ] },

  Number of auxiliary basis functions:     1515

  Since a DF basis is specified, we compute 2- and 3-index integrals:
    o Being stored without compression. Storage requirement is 0.851 GB
       - 3-index ints prep                         0.04
       - 3-index ints                              0.28
       - 2-index ints                              0.02
       - computing inverse                         3.45
        elapsed time:        3.80 sec.


  Number of basis functions:      265
  Number of electrons      :      102


    * METHOD: MOLECULE                             3.82

       - 3-index ints prep                         0.03
       - 3-index ints                              0.33
       - 2-index ints                              0.01
       - computing inverse                         2.43

  Using the coefficient projected to the input geometry 


    * METHOD: LOAD_REF                             2.96

  ---------------------------
      CASSCF calculation     
  ---------------------------

    * nstate   :      5
    * nclosed  :     45
    * nact     :     12
    * nvirt    :    208
  === CASSCF iteration (/home/mkochman/bagel_basis_sets/cc-pvdz.json) ===

    * Using the second-order algorithm

      0  0      -591.04483321     1.12e-02    117.39
      0  1      -590.92210746     0.00e+00    117.39
      0  2      -590.87723099     0.00e+00    117.39
      0  3      -590.86469639     0.00e+00    117.39
      0  4      -590.85191080     0.00e+00    117.39

         res : 8.24e-02   lamb: 1.00e+00   eps : -1.06e-01   step: 1.35e-01    0.29
         res : 2.49e-02   lamb: 1.00e+00   eps : -1.07e-01   step: 1.41e-01    0.29
         res : 7.04e-03   lamb: 1.00e+00   eps : -1.07e-01   step: 1.43e-01    0.30
         res : 2.24e-03   lamb: 1.00e+00   eps : -1.07e-01   step: 1.43e-01    0.29
         res : 5.79e-04   lamb: 1.00e+00   eps : -1.07e-01   step: 1.44e-01    0.29
         res : 1.90e-04   lamb: 1.00e+00   eps : -1.07e-01   step: 1.44e-01    0.30
         res : 5.74e-05   lamb: 1.00e+00   eps : -1.07e-01   step: 1.44e-01    0.29
         res : 2.00e-05   lamb: 1.00e+00   eps : -1.07e-01   step: 1.44e-01    0.29
         res : 6.42e-06   lamb: 1.00e+00   eps : -1.07e-01   step: 1.44e-01    0.29

      1  0      -591.09873470     1.67e-04    127.28
      1  1      -590.97873861     0.00e+00    127.28
      1  2      -590.93151231     0.00e+00    127.28
      1  3      -590.91929138     0.00e+00    127.28
      1  4      -590.90571585     0.00e+00    127.28

         res : 7.76e-03   lamb: 1.00e+00   eps : -2.45e-04   step: 2.52e-02    0.29
         res : 3.12e-03   lamb: 1.00e+00   eps : -2.63e-04   step: 2.88e-02    0.29
         res : 7.87e-04   lamb: 1.00e+00   eps : -2.66e-04   step: 2.99e-02    0.29
         res : 3.83e-04   lamb: 1.00e+00   eps : -2.66e-04   step: 3.01e-02    0.29
         res : 1.88e-04   lamb: 1.00e+00   eps : -2.66e-04   step: 3.02e-02    0.29
         res : 1.01e-04   lamb: 1.00e+00   eps : -2.66e-04   step: 3.02e-02    0.29
         res : 5.36e-05   lamb: 1.00e+00   eps : -2.66e-04   step: 3.02e-02    0.29
         res : 3.87e-05   lamb: 1.00e+00   eps : -2.66e-04   step: 3.02e-02    0.29
         res : 1.96e-05   lamb: 1.00e+00   eps : -2.66e-04   step: 3.02e-02    0.30
         res : 7.29e-06   lamb: 1.00e+00   eps : -2.66e-04   step: 3.02e-02    0.29
         res : 4.35e-06   lamb: 1.00e+00   eps : -2.66e-04   step: 3.02e-02    0.29
         res : 3.00e-06   lamb: 1.00e+00   eps : -2.66e-04   step: 3.02e-02    0.30

      2  0      -591.09859681     2.21e-05    118.33
      2  1      -590.97919704     0.00e+00    118.33
      2  2      -590.93161822     0.00e+00    118.33
      2  3      -590.91945512     0.00e+00    118.33
      2  4      -590.90581577     0.00e+00    118.33

         res : 8.32e-04   lamb: 1.00e+00   eps : -1.77e-06   step: 1.42e-03    0.29
         res : 2.14e-04   lamb: 1.00e+00   eps : -2.00e-06   step: 2.03e-03    0.29
         res : 1.02e-04   lamb: 1.00e+00   eps : -2.03e-06   step: 2.12e-03    0.29
         res : 4.91e-05   lamb: 1.00e+00   eps : -2.03e-06   step: 2.16e-03    0.30
         res : 3.47e-05   lamb: 1.00e+00   eps : -2.03e-06   step: 2.19e-03    0.29
         res : 1.79e-05   lamb: 1.00e+00   eps : -2.03e-06   step: 2.20e-03    0.29
         res : 6.57e-06   lamb: 1.00e+00   eps : -2.03e-06   step: 2.20e-03    0.30
         res : 2.19e-06   lamb: 1.00e+00   eps : -2.03e-06   step: 2.20e-03    0.29
         res : 8.90e-07   lamb: 1.00e+00   eps : -2.03e-06   step: 2.20e-03    0.29
         res : 6.04e-07   lamb: 1.00e+00   eps : -2.03e-06   step: 2.20e-03    0.29
         res : 4.26e-07   lamb: 1.00e+00   eps : -2.03e-06   step: 2.20e-03    0.30
         res : 2.15e-07   lamb: 1.00e+00   eps : -2.03e-06   step: 2.20e-03    0.29

      3  0      -591.09855977     6.64e-06    129.36
      3  1      -590.97922254     0.00e+00    129.36
      3  2      -590.93159989     0.00e+00    129.36
      3  3      -590.91948438     0.00e+00    129.36
      3  4      -590.90582283     0.00e+00    129.36

         res : 2.22e-04   lamb: 1.00e+00   eps : -1.44e-07   step: 3.87e-04    0.29
         res : 7.00e-05   lamb: 1.00e+00   eps : -1.64e-07   step: 5.95e-04    0.29
         res : 4.77e-05   lamb: 1.00e+00   eps : -1.68e-07   step: 6.52e-04    0.29
         res : 2.85e-05   lamb: 1.00e+00   eps : -1.69e-07   step: 6.84e-04    0.29
         res : 1.64e-05   lamb: 1.00e+00   eps : -1.69e-07   step: 7.04e-04    0.29
         res : 5.95e-06   lamb: 1.00e+00   eps : -1.69e-07   step: 7.10e-04    0.29
         res : 2.03e-06   lamb: 1.00e+00   eps : -1.69e-07   step: 7.10e-04    0.29
         res : 6.24e-07   lamb: 1.00e+00   eps : -1.69e-07   step: 7.10e-04    0.29
         res : 2.34e-07   lamb: 1.00e+00   eps : -1.69e-07   step: 7.10e-04    0.30
         res : 1.67e-07   lamb: 1.00e+00   eps : -1.69e-07   step: 7.10e-04    0.30
         res : 1.36e-07   lamb: 1.00e+00   eps : -1.69e-07   step: 7.10e-04    0.29
         res : 5.69e-08   lamb: 1.00e+00   eps : -1.69e-07   step: 7.10e-04    0.29

      4  0      -591.09855337     2.16e-06    127.68
      4  1      -590.97922577     0.00e+00    127.68
      4  2      -590.93159206     0.00e+00    127.68
      4  3      -590.91948888     0.00e+00    127.68
      4  4      -590.90582990     0.00e+00    127.68

         res : 7.65e-05   lamb: 1.00e+00   eps : -1.59e-08   step: 1.39e-04    0.30
         res : 3.21e-05   lamb: 1.00e+00   eps : -1.89e-08   step: 2.37e-04    0.29
         res : 2.55e-05   lamb: 1.00e+00   eps : -1.98e-08   step: 2.82e-04    0.29
         res : 1.43e-05   lamb: 1.00e+00   eps : -2.01e-08   step: 3.04e-04    0.30
         res : 6.67e-06   lamb: 1.00e+00   eps : -2.02e-08   step: 3.14e-04    0.29
         res : 2.12e-06   lamb: 1.00e+00   eps : -2.02e-08   step: 3.16e-04    0.29
         res : 6.88e-07   lamb: 1.00e+00   eps : -2.02e-08   step: 3.16e-04    0.30
         res : 2.02e-07   lamb: 1.00e+00   eps : -2.02e-08   step: 3.16e-04    0.29
         res : 7.59e-08   lamb: 1.00e+00   eps : -2.02e-08   step: 3.16e-04    0.29
         res : 6.13e-08   lamb: 1.00e+00   eps : -2.02e-08   step: 3.16e-04    0.29
         res : 4.93e-08   lamb: 1.00e+00   eps : -2.02e-08   step: 3.16e-04    0.30
         res : 1.75e-08   lamb: 1.00e+00   eps : -2.02e-08   step: 3.16e-04    0.29

      5  0      -591.09855234     7.36e-07    126.01
      5  1      -590.97922657     0.00e+00    126.01
      5  2      -590.93158851     0.00e+00    126.01
      5  3      -590.91948929     0.00e+00    126.01
      5  4      -590.90583334     0.00e+00    126.01

         res : 3.25e-05   lamb: 1.00e+00   eps : -2.18e-09   step: 5.87e-05    0.28
         res : 1.73e-05   lamb: 1.00e+00   eps : -2.85e-09   step: 1.15e-04    0.28
         res : 1.26e-05   lamb: 1.00e+00   eps : -3.11e-09   step: 1.46e-04    0.28
         res : 6.43e-06   lamb: 1.00e+00   eps : -3.18e-09   step: 1.57e-04    0.28
         res : 2.62e-06   lamb: 1.00e+00   eps : -3.20e-09   step: 1.61e-04    0.28
         res : 7.78e-07   lamb: 1.00e+00   eps : -3.20e-09   step: 1.62e-04    0.28
         res : 2.42e-07   lamb: 1.00e+00   eps : -3.20e-09   step: 1.62e-04    0.28
         res : 6.92e-08   lamb: 1.00e+00   eps : -3.20e-09   step: 1.62e-04    0.28
         res : 2.58e-08   lamb: 1.00e+00   eps : -3.20e-09   step: 1.62e-04    0.28
         res : 2.13e-08   lamb: 1.00e+00   eps : -3.20e-09   step: 1.62e-04    0.28
         res : 1.69e-08   lamb: 1.00e+00   eps : -3.20e-09   step: 1.62e-04    0.28
         res : 5.85e-09   lamb: 1.00e+00   eps : -3.20e-09   step: 1.62e-04    0.28

      6  0      -591.09855226     2.62e-07    128.40
      6  1      -590.97922686     0.00e+00    128.40
      6  2      -590.93158687     0.00e+00    128.40
      6  3      -590.91948929     0.00e+00    128.40
      6  4      -590.90583479     0.00e+00    128.40

         res : 1.69e-05   lamb: 1.00e+00   eps : -3.89e-10   step: 3.02e-05    0.29
         res : 9.65e-06   lamb: 1.00e+00   eps : -5.80e-10   step: 6.54e-05    0.29
         res : 5.68e-06   lamb: 1.00e+00   eps : -6.54e-10   step: 8.31e-05    0.29
         res : 2.80e-06   lamb: 1.00e+00   eps : -6.68e-10   step: 8.73e-05    0.29
         res : 1.04e-06   lamb: 1.00e+00   eps : -6.71e-10   step: 8.87e-05    0.29
         res : 2.94e-07   lamb: 1.00e+00   eps : -6.71e-10   step: 8.90e-05    0.30
         res : 8.80e-08   lamb: 1.00e+00   eps : -6.71e-10   step: 8.91e-05    0.29
         res : 2.46e-08   lamb: 1.00e+00   eps : -6.71e-10   step: 8.91e-05    0.29
         res : 9.11e-09   lamb: 1.00e+00   eps : -6.71e-10   step: 8.91e-05    0.29
         res : 7.17e-09   lamb: 1.00e+00   eps : -6.71e-10   step: 8.91e-05    0.29

      7  0      -591.09855232     9.86e-08    126.84
      7  1      -590.97922696     0.00e+00    126.84
      7  2      -590.93158609     0.00e+00    126.84
      7  3      -590.91948931     0.00e+00    126.84
      7  4      -590.90583538     0.00e+00    126.84

         res : 9.86e-06   lamb: 1.00e+00   eps : -9.67e-11   step: 1.89e-05    0.28
         res : 5.39e-06   lamb: 1.00e+00   eps : -1.54e-10   step: 3.95e-05    0.28
         res : 2.45e-06   lamb: 1.00e+00   eps : -1.74e-10   step: 4.84e-05    0.28
         res : 1.25e-06   lamb: 1.00e+00   eps : -1.77e-10   step: 5.00e-05    0.28
         res : 4.26e-07   lamb: 1.00e+00   eps : -1.77e-10   step: 5.05e-05    0.28
         res : 1.19e-07   lamb: 1.00e+00   eps : -1.77e-10   step: 5.06e-05    0.28
         res : 3.40e-08   lamb: 1.00e+00   eps : -1.77e-10   step: 5.07e-05    0.28
         res : 9.10e-09   lamb: 1.00e+00   eps : -1.77e-10   step: 5.07e-05    0.28
         res : 3.57e-09   lamb: 1.00e+00   eps : -1.77e-10   step: 5.07e-05    0.28

      8  0      -591.09855238     4.11e-08    128.18
      8  1      -590.97922699     0.00e+00    128.18
      8  2      -590.93158571     0.00e+00    128.18
      8  3      -590.91948937     0.00e+00    128.18
      8  4      -590.90583562     0.00e+00    128.18

         res : 5.53e-06   lamb: 1.00e+00   eps : -3.08e-11   step: 1.29e-05    0.28
         res : 3.14e-06   lamb: 1.00e+00   eps : -4.75e-11   step: 2.40e-05    0.28
         res : 1.08e-06   lamb: 1.00e+00   eps : -5.30e-11   step: 2.83e-05    0.28
         res : 5.89e-07   lamb: 1.00e+00   eps : -5.37e-11   step: 2.90e-05    0.28
         res : 1.88e-07   lamb: 1.00e+00   eps : -5.38e-11   step: 2.92e-05    0.28
         res : 5.22e-08   lamb: 1.00e+00   eps : -5.38e-11   step: 2.92e-05    0.28
         res : 1.43e-08   lamb: 1.00e+00   eps : -5.38e-11   step: 2.92e-05    0.28
         res : 3.48e-09   lamb: 1.00e+00   eps : -5.38e-11   step: 2.92e-05    0.28

      9  0      -591.09855241     1.96e-08    124.28
      9  1      -590.97922700     0.00e+00    124.28
      9  2      -590.93158552     0.00e+00    124.28
      9  3      -590.91948942     0.00e+00    124.28
      9  4      -590.90583572     0.00e+00    124.28

         res : 2.88e-06   lamb: 1.00e+00   eps : -1.06e-11   step: 8.46e-06    0.29
         res : 1.88e-06   lamb: 1.00e+00   eps : -1.57e-11   step: 1.44e-05    0.29
         res : 5.33e-07   lamb: 1.00e+00   eps : -1.72e-11   step: 1.65e-05    0.29
         res : 3.01e-07   lamb: 1.00e+00   eps : -1.74e-11   step: 1.68e-05    0.29
         res : 9.13e-08   lamb: 1.00e+00   eps : -1.74e-11   step: 1.69e-05    0.29
         res : 2.52e-08   lamb: 1.00e+00   eps : -1.74e-11   step: 1.70e-05    0.29
         res : 6.83e-09   lamb: 1.00e+00   eps : -1.74e-11   step: 1.70e-05    0.29
         res : 1.44e-09   lamb: 1.00e+00   eps : -1.74e-11   step: 1.70e-05    0.29

     10  0      -591.09855244     1.04e-08    127.52
     10  1      -590.97922699     0.00e+00    127.52
     10  2      -590.93158542     0.00e+00    127.52
     10  3      -590.91948946     0.00e+00    127.52
     10  4      -590.90583576     0.00e+00    127.52

         res : 1.52e-06   lamb: 1.00e+00   eps : -3.66e-12   step: 5.20e-06    0.28
         res : 1.11e-06   lamb: 1.00e+00   eps : -5.30e-12   step: 8.55e-06    0.28
         res : 2.91e-07   lamb: 1.00e+00   eps : -5.76e-12   step: 9.64e-06    0.28
         res : 1.69e-07   lamb: 1.00e+00   eps : -5.80e-12   step: 9.81e-06    0.28
         res : 4.83e-08   lamb: 1.00e+00   eps : -5.81e-12   step: 9.85e-06    0.28
         res : 1.32e-08   lamb: 1.00e+00   eps : -5.81e-12   step: 9.86e-06    0.28
         res : 3.74e-09   lamb: 1.00e+00   eps : -5.81e-12   step: 9.87e-06    0.28

     11  0      -591.09855245     5.88e-09    123.47
     11  1      -590.97922699     0.00e+00    123.47
     11  2      -590.93158536     0.00e+00    123.47
     11  3      -590.91948948     0.00e+00    123.47
     11  4      -590.90583578     0.00e+00    123.47

    * Second-order optimization converged. *   

    * Integral transformation done. Elapsed time: 0.66

     guess   0:   closed 111111......         open ............        
     guess   1:   closed 11111.......         open .....11.....        
     guess   2:   closed 11111.1.....         open ............        
     guess   3:   closed 1111.1......         open ....1.1.....        
     guess   4:   closed 11111.......         open .....1.1....        

  === FCI iteration ===

      0  0      -590.91486997     4.46e-04      2.76
      0  1      -590.80963999     4.21e-04      0.00
      0  2      -590.71869546     4.38e-04      0.00
      0  3      -590.66295667     4.46e-04      0.00
      0  4      -590.63782342     4.45e-04      0.00

      1  0      -591.06242929     2.20e-04      2.77
      1  1      -590.93685728     2.01e-04      0.00
      1  2      -590.86665614     2.29e-04      0.00
      1  3      -590.81172544     2.70e-04      0.00
      1  4      -590.78150319     2.48e-04      0.00

      2  0      -591.09156236     1.08e-04      2.78
      2  1      -590.96413972     1.17e-04      0.00
      2  2      -590.90215024     1.30e-04      0.00
      2  3      -590.86865822     1.82e-04      0.00
      2  4      -590.82074664     1.31e-04      0.00

      3  0      -591.09729615     4.85e-05      2.79
      3  1      -590.97390297     7.36e-05      0.00
      3  2      -590.91399701     7.90e-05      0.00
      3  3      -590.90218278     1.54e-04      0.00
      3  4      -590.83169566     6.98e-05      0.00

      4  0      -591.09835528     2.02e-05      2.79
      4  1      -590.97761962     4.61e-05      0.00
      4  2      -590.92262058     1.03e-04      0.00
      4  3      -590.91638955     5.71e-05      0.00
      4  4      -590.83515383     4.82e-05      0.00

      5  0      -591.09852106     7.60e-06      2.80
      5  1      -590.97881594     2.32e-05      0.00
      5  2      -590.92940746     5.37e-05      0.00
      5  3      -590.91791383     2.54e-05      0.00
      5  4      -590.83731831     4.18e-05      0.00

      6  0      -591.09854628     2.89e-06      2.81
      6  1      -590.97908609     1.16e-05      0.00
      6  2      -590.93087713     2.52e-05      0.00
      6  3      -590.91831881     1.58e-05      0.00
      6  4      -590.83928682     4.84e-05      0.00

      7  0      -591.09855075     1.42e-06      2.82
      7  1      -590.97916675     7.13e-06      0.00
      7  2      -590.93124895     1.42e-05      0.00
      7  3      -590.91853505     1.35e-05      0.00
      7  4      -590.84218473     5.93e-05      0.00

      8  0      -591.09855198     8.20e-07      2.82
      8  1      -590.97920474     4.89e-06      0.00
      8  2      -590.93140434     1.08e-05      0.00
      8  3      -590.91874749     1.45e-05      0.00
      8  4      -590.84667932     7.92e-05      0.00

      9  0      -591.09855234     4.36e-07      2.83
      9  1      -590.97922058     2.85e-06      0.00
      9  2      -590.93149733     8.45e-06      0.00
      9  3      -590.91898464     1.52e-05      0.00
      9  4      -590.87891499     1.62e-04      0.00

     10  0      -591.09855243     2.05e-07      2.84
     10  1      -590.97922522     1.51e-06      0.00
     10  2      -590.93155004     5.81e-06      0.00
     10  3      -590.91920747     1.37e-05      0.00
     10  4      -590.89611168     9.64e-05      0.00

     11  0      -591.09855245     9.34e-08      2.85
     11  1      -590.97922646     7.85e-07      0.00
     11  2      -590.93157160     3.59e-06      0.00
     11  3      -590.91935072     1.00e-05      0.00
     11  4      -590.90187506     5.69e-05      0.00

     12  0      -591.09855245     4.15e-08      2.85
     12  1      -590.97922682     4.36e-07      0.00
     12  2      -590.93157967     2.21e-06      0.00
     12  3      -590.91942238     6.97e-06      0.00
     12  4      -590.90399999     3.64e-05      0.00

     13  0      -591.09855245     1.86e-08      2.86
     13  1      -590.97922694     2.55e-07      0.00
     13  2      -590.93158292     1.47e-06      0.00
     13  3      -590.91945809     5.04e-06      0.00
     13  4      -590.90495358     2.58e-05      0.00

     14  0      -591.09855245     8.80e-09      2.87
     14  1      -590.97922697     1.44e-07      0.00
     14  2      -590.93158441     1.01e-06      0.00
     14  3      -590.91947630     3.62e-06      0.00
     14  4      -590.90544094     1.89e-05      0.00

     15  0      -591.09855245     4.09e-09      2.88
     15  1      -590.97922698     7.51e-08      0.00
     15  2      -590.93158505     6.11e-07      0.00
     15  3      -590.91948461     2.26e-06      0.00
     15  4      -590.90567885     1.23e-05      0.00

     16  0      -591.09855245     1.81e-09      3.10
     16  1      -590.97922699     3.79e-08      0.00
     16  2      -590.93158526     3.39e-07      0.00
     16  3      -590.91948768     1.32e-06      0.00
     16  4      -590.90577283     7.40e-06      0.00

     17  0      -591.09855245     7.59e-10      3.22
     17  1      -590.97922699     1.94e-08      0.00
     17  2      -590.93158533     1.91e-07      0.00
     17  3      -590.91948877     7.96e-07      0.00
     17  4      -590.90580859     4.65e-06      0.00

     18  0      -591.09855245     3.13e-10      3.34
     18  1      -590.97922699     1.05e-08      0.00
     18  2      -590.93158535     1.12e-07      0.00
     18  3      -590.91948919     5.08e-07      0.00
     18  4      -590.90582352     3.10e-06      0.00

     19  0      -591.09855245     1.39e-10      3.36
     19  1      -590.97922699     5.66e-09      0.00
     19  2      -590.93158536     6.72e-08      0.00
     19  3      -590.91948937     3.26e-07      0.00
     19  4      -590.90583038     2.10e-06      0.00
    ** throwing out 5 trial vectors **

     20  0 *    -591.09855245     6.27e-11      5.42
     20  1      -590.97922699     3.02e-09      0.00
     20  2      -590.93158536     4.17e-08      0.00
     20  3      -590.91948944     2.11e-07      0.00
     20  4      -590.90583359     1.43e-06      0.00
    ** throwing out 4 trial vectors **

     21  0 *    -591.09855245     4.69e-11      4.91
     21  1      -590.97922699     1.54e-09      0.00
     21  2      -590.93158536     2.50e-08      0.00
     21  3      -590.91948947     1.30e-07      0.00
     21  4      -590.90583501     9.35e-07      0.00
    ** throwing out 4 trial vectors **

     22  0 *    -591.09855245     4.23e-11      5.03
     22  1      -590.97922699     7.67e-10      0.00
     22  2      -590.93158536     1.35e-08      0.00
     22  3      -590.91948948     7.39e-08      0.00
     22  4      -590.90583555     5.52e-07      0.00
    ** throwing out 4 trial vectors **

     23  0 *    -591.09855245     4.15e-11      5.02
     23  1      -590.97922699     3.65e-10      0.00
     23  2      -590.93158536     6.84e-09      0.00
     23  3      -590.91948948     3.87e-08      0.00
     23  4      -590.90583572     2.96e-07      0.00
    ** throwing out 4 trial vectors **

     24  0 *    -591.09855245     4.13e-11      5.03
     24  1      -590.97922699     1.77e-10      0.00
     24  2      -590.93158536     3.47e-09      0.00
     24  3      -590.91948948     2.02e-08      0.00
     24  4      -590.90583576     1.58e-07      0.00
    ** throwing out 4 trial vectors **

     25  0 *    -591.09855245     4.13e-11      4.25
     25  1 *    -590.97922699     8.46e-11      0.00
     25  2      -590.93158536     1.77e-09      0.00
     25  3      -590.91948948     1.06e-08      0.00
     25  4      -590.90583578     8.42e-08      0.00
    ** throwing out 3 trial vectors **

     26  0 *    -591.09855245     4.12e-11      3.89
     26  1 *    -590.97922699     4.45e-11      0.00
     26  2      -590.93158536     9.32e-10      0.00
     26  3      -590.91948948     5.78e-09      0.00
     26  4      -590.90583578     4.72e-08      0.00
    ** throwing out 3 trial vectors **

     27  0 *    -591.09855245     4.11e-11      3.88
     27  1 *    -590.97922699     2.80e-11      0.00
     27  2      -590.93158536     4.93e-10      0.00
     27  3      -590.91948948     3.10e-09      0.00
     27  4      -590.90583578     2.59e-08      0.00
    ** throwing out 3 trial vectors **

     28  0 *    -591.09855245     4.11e-11      3.89
     28  1 *    -590.97922699     2.25e-11      0.00
     28  2      -590.93158536     2.52e-10      0.00
     28  3      -590.91948948     1.59e-09      0.00
     28  4      -590.90583578     1.36e-08      0.00
    ** throwing out 3 trial vectors **

     29  0 *    -591.09855245     4.10e-11      3.88
     29  1 *    -590.97922699     2.15e-11      0.00
     29  2      -590.93158536     1.29e-10      0.00
     29  3      -590.91948948     8.25e-10      0.00
     29  4      -590.90583578     7.14e-09      0.00
    ** throwing out 3 trial vectors **

     30  0 *    -591.09855245     4.10e-11      3.13
     30  1 *    -590.97922699     2.14e-11      0.00
     30  2 *    -590.93158536     6.55e-11      0.00
     30  3      -590.91948948     4.21e-10      0.00
     30  4      -590.90583578     3.72e-09      0.00
    ** throwing out 2 trial vectors **

     31  0 *    -591.09855245     4.11e-11      2.74
     31  1 *    -590.97922699     2.13e-11      0.00
     31  2 *    -590.93158536     3.51e-11      0.00
     31  3      -590.91948948     2.17e-10      0.00
     31  4      -590.90583578     1.95e-09      0.00
    ** throwing out 2 trial vectors **

     32  0 *    -591.09855245     4.11e-11      2.75
     32  1 *    -590.97922699     2.11e-11      0.00
     32  2 *    -590.93158536     2.06e-11      0.00
     32  3      -590.91948948     1.12e-10      0.00
     32  4      -590.90583578     1.02e-09      0.00
    ** throwing out 2 trial vectors **

     33  0 *    -591.09855245     4.10e-11      1.98
     33  1 *    -590.97922699     2.10e-11      0.00
     33  2 *    -590.93158536     1.44e-11      0.00
     33  3 *    -590.91948948     5.64e-11      0.00
     33  4      -590.90583578     5.21e-10      0.00
    ** throwing out 1 trial vectors **

     34  0 *    -591.09855245     4.09e-11      1.60
     34  1 *    -590.97922699     2.10e-11      0.00
     34  2 *    -590.93158536     1.25e-11      0.00
     34  3 *    -590.91948948     2.94e-11      0.00
     34  4      -590.90583578     2.73e-10      0.00
    ** throwing out 1 trial vectors **

     35  0 *    -591.09855245     4.09e-11      1.60
     35  1 *    -590.97922699     2.10e-11      0.00
     35  2 *    -590.93158536     1.20e-11      0.00
     35  3 *    -590.91948948     1.62e-11      0.00
     35  4      -590.90583578     1.47e-10      0.00
    ** throwing out 1 trial vectors **

     36  0 *    -591.09855245     4.09e-11      0.84
     36  1 *    -590.97922699     2.10e-11      0.00
     36  2 *    -590.93158536     1.18e-11      0.00
     36  3 *    -590.91948948     1.05e-11      0.00
     36  4 *    -590.90583578     8.66e-11      0.00

     * ci vector, state   0, <S^2> = -0.0000
       222222......     0.8376748913
       22222.2.....    -0.2300589475
       2.2222....2.    -0.1134129587
       222.22..2...    -0.1113264997
       22b22aa..b..    -0.0849276039
       22a22bb..a..    -0.0849276039
       2222baab....     0.0792910663
       2222abba....     0.0792910663
       2222.2.2....    -0.0792378071
       2222b2a.....    -0.0700931740
       2222a2b.....    -0.0700931740
       .22222.....2    -0.0657261443
       22222a.b....    -0.0602427284
       22222b.a....    -0.0602427284
       22b22ab..a..    -0.0558255233
       22a22ba..b..    -0.0558255233
       22.2222.....    -0.0543487000
       ba2222....ba     0.0522412195
       ab2222....ab     0.0522412195
       22222ab.....    -0.0515178497
       22222ba.....    -0.0515178497
       22222....2..    -0.0514198546

     * ci vector, state   1, <S^2> = -0.0000
       22222.2.....     0.5713174664
       22222ab.....     0.3613585163
       22222ba.....     0.3613585162
       222222......     0.1925761093
       22.2222.....    -0.1176497660
       2222a2b.....    -0.1156203127
       2222b2a.....    -0.1156203127
       2222baab....    -0.1111054125
       2222abba....    -0.1111054125
       22222.ab....     0.1042596458
       22222.ba....     0.1042596458
       22222....2..    -0.0988779933
       2222ba2.....    -0.0956410192
       2222ab2.....    -0.0956410192
       222.2.2.2...    -0.0782471632
       2.222.2...2.    -0.0774560264
       22222..a.b..    -0.0754704379
       22222..b.a..    -0.0754704379
       2222.22.....    -0.0753659722
       22222.b..a..     0.0696071657
       22222.a..b..     0.0696071657
       2222aabb....     0.0689672915
       2222bbaa....     0.0689672915
       22a22ab..b..    -0.0680710006
       22b22ba..a..    -0.0680710006
       22b22aa..b..     0.0643794522
       22a22bb..a..     0.0643794522
       2222..22....    -0.0623983900
       22222..2....    -0.0519419363
       22a22abb....    -0.0512851674
       22b22baa....    -0.0512851674

     * ci vector, state   2, <S^2> = 0.0000
       2222ab2.....     0.2886907969
       2222ba2.....     0.2886907969
       22222.ba....    -0.2710259100
       22222.ab....    -0.2710259100
       22222ab.....     0.2187853472
       22222ba.....     0.2187853468
       22222b.a....    -0.2180605746
       22222a.b....    -0.2180605746
       2222a2b.....    -0.2057713050
       2222b2a.....    -0.2057713050
       22222.2.....    -0.0960081734
       22222b...a..     0.0950709584
       22222a...b..     0.0950709584
       22a2b22.....    -0.0950238916
       22b2a22.....    -0.0950238916
       22a222b.....    -0.0929881323
       22b222a.....    -0.0929881322
       22222a..b...     0.0850663309
       22222b..a...     0.0850663309
       222b22a.....    -0.0825220701
       222a22b.....    -0.0825220701
       222b2aa.b...     0.0774477004
       222a2bb.a...     0.0774477004
       222222......    -0.0730304620
       2222baa.b...     0.0622606814
       2222abb.a...     0.0622606814
       222b2aab....    -0.0604323848
       222a2bba....    -0.0604323848
       22.222ab....     0.0584940133
       22.222ba....     0.0584940133
       22b22baa....     0.0571721093
       22a22abb....     0.0571721093
       22222..b.a..     0.0570814543
       22222..a.b..     0.0570814543
       2222bba..a..    -0.0556771192
       2222aab..b..    -0.0556771192
       2222ba...2..    -0.0534266443
       2222ab...2..    -0.0534266442
       222b2a2.....     0.0522944849
       222a2b2.....     0.0522944849
       22a222.b....     0.0511814320
       22b222.a....     0.0511814320

     * ci vector, state   3, <S^2> = -0.0000
       22222ba.....    -0.4640563700
       22222ab.....    -0.4640563673
       22222.2.....     0.3343022564
       22222b.a....    -0.1539452587
       22222a.b....    -0.1539452586
       222b22a.....    -0.1036440153
       222a22b.....    -0.1036440152
       22a22b2.....     0.0993893545
       22b22a2.....     0.0993893545
       2222baab....    -0.0985302833
       2222abba....    -0.0985302832
       22222a..b...     0.0943044377
       22222b..a...     0.0943044376
       2222a2b.....    -0.0902473738
       2222b2a.....    -0.0902473737
       2222ab2.....     0.0844245823
       2222ba2.....     0.0844245822
       222b2a2.....     0.0840590375
       222a2b2.....     0.0840590375
       22222.a.b...     0.0836347474
       22222.b.a...     0.0836347474
       22.2222.....    -0.0779756626
       22222b...a..     0.0688909433
       22222a...b..     0.0688909431
       2222aabb....     0.0633374044
       2222bbaa....     0.0633374043
       2.222ba...2.     0.0626678453
       2.222ab...2.     0.0626678451
       22222.ab....     0.0605550122
       22222.ba....     0.0605550121
       22222..2....    -0.0597686952
       222.2ba.2...     0.0568876195
       222.2ab.2...     0.0568876192
       222.2.2.2...    -0.0545434179
       22b2a22.....     0.0538046006
       22a2b22.....     0.0538046006
       22222....2..    -0.0530200609
       22a222b.....    -0.0523722390
       22b222a.....    -0.0523722388
       2222..22....    -0.0519645509
       2222b2..a...     0.0513787249
       2222a2..b...     0.0513787249

     * ci vector, state   4, <S^2> = 0.0000
       222b22a.....    -0.2906617201
       222a22b.....    -0.2906617200
       22222a..b...     0.2579901027
       22222b..a...     0.2579901026
       222b2a2.....     0.2262482874
       222a2b2.....     0.2262482874
       22222.a.b...     0.1420276321
       22222.b.a...     0.1420276321
       22222.2.....    -0.1390886182
       222a22.b....     0.1335375290
       222b22.a....     0.1335375289
       2222b2..a...     0.1314671371
       2222a2..b...     0.1314671369
       2222ba2.....    -0.1265031491
       2222ab2.....    -0.1265031488
       22222a...b..    -0.1040012119
       22222b...a..    -0.1040012109
       22222ab.....     0.1020377656
       22222ba.....     0.1020377504
       222a2bb.a...    -0.0895819800
       222b2aa.b...    -0.0895819793
       2222baa.b...     0.0878817584
       2222abb.a...     0.0878817583
       22b222a.....     0.0782286608
       22a222b.....     0.0782286599
       222b2aab....    -0.0767139222
       222a2bba....    -0.0767139221
       22222a.b....     0.0716790311
       22222b.a....     0.0716790305
       222.22a.b...    -0.0626423316
       222.22b.a...    -0.0626423315
       22222.ab....     0.0594489397
       22222.ba....     0.0594489393
       222b2a..2...    -0.0588370845
       222a2b..2...    -0.0588370844
       222a2bab....    -0.0565123470
       222b2aba....    -0.0565123470
       22b22a2.....    -0.0509622703
       22a22b2.....    -0.0509622701
       222a2ba.b...    -0.0502957946
       222b2ab.a...    -0.0502957946
       2222b2a.....     0.0502032219
       2222a2b.....     0.0502032213

    * METHOD: CASSCF                            1629.28

  === SMITH program ===

    * freezing 15 orbitals
    * SS-SR internal contraction is used

    * Approximate memory requirement for SMITH calulation per MPI process:
      o Storage requirement for T-amplitude, lambda, and residual is 5.15 GB
      o Storage requirement for MO integrals is 0.68 GB
       - MO integral evaluation                    3.95

  ++ State-averaged Fock matrix over basis states ++

                         0                   1                   2                   3                   4
     0       -4.1123154060       -0.0426230029        0.0125787006        0.0149618640       -0.0082417391
     1       -0.0426230029       -3.9569640975       -0.0607038776        0.1138169288       -0.0189153025
     2        0.0125787006       -0.0607038776       -3.8059088071        0.0747690863       -0.0201174770
     3        0.0149618640        0.1138169288        0.0747690863       -3.9411746606        0.0508484820
     4       -0.0082417391       -0.0189153025       -0.0201174770        0.0508484820       -3.7362472872


  ++ Extended multi-state CASPT2 (XMS-CASPT2) rotation matrix ++

                         0                   1                   2                   3                   4
     0       -0.7656593572       -0.6345794896       -0.0818463080       -0.0629864413       -0.0202116351
     1       -0.4727587439        0.4622483181        0.7399572359        0.1102655643        0.0559504861
     2       -0.1497437332        0.2928074912       -0.1342004405       -0.9319424313       -0.0728981068
     3        0.3986875817       -0.5348729967        0.6221299731       -0.3396335224        0.2292650357
     4       -0.0942865070        0.1086738895       -0.2017647375        0.0025668531        0.9688056783


  ++ Reference energies in XMS basis ++

                         0                   1                   2                   3                   4
     0     -591.0379635566       -0.0735566256        0.0096928880       -0.0072127770       -0.0025701587
     1       -0.0735566256     -591.0052366778       -0.0295570973       -0.0068974259       -0.0021459318
     2        0.0096928880       -0.0295570973     -590.9530594852       -0.0073170650       -0.0055566380
     3       -0.0072127770       -0.0068974259       -0.0073170650     -590.9314315776       -0.0013843050
     4       -0.0025701587       -0.0021459318       -0.0055566380       -0.0013843050     -590.9069987678

    * Calculating and saving rdm4f

    * Third and Fock-weighted fourth order RDM ( 1, 1) evaluation
      will be done with 14 passes
       - RDM evaluation (multipassing)           162.00
    * Third and Fock-weighted fourth order RDM ( 2, 1) evaluation
      will be done with 14 passes
       - RDM evaluation (multipassing)           246.74
    * Third and Fock-weighted fourth order RDM ( 3, 1) evaluation
      will be done with 14 passes
       - RDM evaluation (multipassing)           246.68
    * Third and Fock-weighted fourth order RDM ( 4, 1) evaluation
      will be done with 14 passes
       - RDM evaluation (multipassing)           246.72
    * Third and Fock-weighted fourth order RDM ( 5, 1) evaluation
      will be done with 14 passes
       - RDM evaluation (multipassing)           247.58
    * Third and Fock-weighted fourth order RDM ( 1, 2) evaluation
      will be done with 14 passes
       - RDM evaluation (multipassing)           249.35
    * Third and Fock-weighted fourth order RDM ( 2, 2) evaluation
      will be done with 14 passes
       - RDM evaluation (multipassing)           161.91
    * Third and Fock-weighted fourth order RDM ( 3, 2) evaluation
      will be done with 14 passes
       - RDM evaluation (multipassing)           246.43
    * Third and Fock-weighted fourth order RDM ( 4, 2) evaluation
      will be done with 14 passes
       - RDM evaluation (multipassing)           245.15
    * Third and Fock-weighted fourth order RDM ( 5, 2) evaluation
      will be done with 14 passes
       - RDM evaluation (multipassing)           245.23
    * Third and Fock-weighted fourth order RDM ( 1, 3) evaluation
      will be done with 14 passes
       - RDM evaluation (multipassing)           245.26
    * Third and Fock-weighted fourth order RDM ( 2, 3) evaluation
      will be done with 14 passes
       - RDM evaluation (multipassing)           245.25
    * Third and Fock-weighted fourth order RDM ( 3, 3) evaluation
      will be done with 14 passes
       - RDM evaluation (multipassing)           160.47
    * Third and Fock-weighted fourth order RDM ( 4, 3) evaluation
      will be done with 14 passes
       - RDM evaluation (multipassing)           245.37
    * Third and Fock-weighted fourth order RDM ( 5, 3) evaluation
      will be done with 14 passes
       - RDM evaluation (multipassing)           245.45
    * Third and Fock-weighted fourth order RDM ( 1, 4) evaluation
      will be done with 14 passes
       - RDM evaluation (multipassing)           245.67
    * Third and Fock-weighted fourth order RDM ( 2, 4) evaluation
      will be done with 14 passes
       - RDM evaluation (multipassing)           245.72
    * Third and Fock-weighted fourth order RDM ( 3, 4) evaluation
      will be done with 14 passes
       - RDM evaluation (multipassing)           254.06
    * Third and Fock-weighted fourth order RDM ( 4, 4) evaluation
      will be done with 14 passes
       - RDM evaluation (multipassing)           160.92
    * Third and Fock-weighted fourth order RDM ( 5, 4) evaluation
      will be done with 14 passes
       - RDM evaluation (multipassing)           245.65
    * Third and Fock-weighted fourth order RDM ( 1, 5) evaluation
      will be done with 14 passes
       - RDM evaluation (multipassing)           245.61
    * Third and Fock-weighted fourth order RDM ( 2, 5) evaluation
      will be done with 14 passes
       - RDM evaluation (multipassing)           245.62
    * Third and Fock-weighted fourth order RDM ( 3, 5) evaluation
      will be done with 14 passes
       - RDM evaluation (multipassing)           245.74
    * Third and Fock-weighted fourth order RDM ( 4, 5) evaluation
      will be done with 14 passes
       - RDM evaluation (multipassing)           245.69
    * Third and Fock-weighted fourth order RDM ( 5, 5) evaluation
      will be done with 14 passes
       - RDM evaluation (multipassing)           160.88
    - linear dependency detected:    1 /  288    min eigenvalue:     2.5881e-15    max eigenvalue:     2.5881e-15
    - linear dependency detected:    1 /  288    min eigenvalue:    -5.0781e-15    max eigenvalue:    -5.0781e-15
    - linear dependency detected:    1 /  288    min eigenvalue:    -1.0482e-14    max eigenvalue:    -1.0482e-14
    - linear dependency detected:    1 /  288    min eigenvalue:     1.0146e-14    max eigenvalue:     1.0146e-14
    - linear dependency detected:    1 /  288    min eigenvalue:     3.0277e-15    max eigenvalue:     3.0277e-15
    - linear dependency detected:   12 / 1728    min eigenvalue:    -3.5757e-14    max eigenvalue:     1.7600e-14
    - linear dependency detected:   12 / 1728    min eigenvalue:    -2.5387e-14    max eigenvalue:     5.2499e-14
    - linear dependency detected:   12 / 1728    min eigenvalue:    -5.1431e-14    max eigenvalue:     2.4689e-14
    - linear dependency detected:   12 / 1728    min eigenvalue:    -1.6348e-14    max eigenvalue:     2.8282e-14
    - linear dependency detected:   12 / 1728    min eigenvalue:    -4.9989e-14    max eigenvalue:     3.9049e-14
    - linear dependency detected:   12 / 1728    min eigenvalue:    -8.7326e-15    max eigenvalue:     6.9665e-15
    - linear dependency detected:   12 / 1728    min eigenvalue:    -8.7515e-15    max eigenvalue:     4.4096e-15
    - linear dependency detected:   12 / 1728    min eigenvalue:    -1.1241e-14    max eigenvalue:     4.7598e-15
    - linear dependency detected:   12 / 1728    min eigenvalue:    -2.8420e-15    max eigenvalue:     7.3393e-15
    - linear dependency detected:   12 / 1728    min eigenvalue:    -2.4265e-15    max eigenvalue:     5.2686e-15
       - RDM + denominator evaluation           5901.93

    * Zeroth order energy : state  0       -4.1449787695
    * Zeroth order energy : state  1       -4.0730490368
    * Zeroth order energy : state  2       -3.8403892709
    * Zeroth order energy : state  3       -3.7705723307
    * Zeroth order energy : state  4       -3.7236208504

    * CASPT2 iteration is performed using redundant basis

      ---- iteration ----

        0    -1.58910041     0.00180700     17.37
        1    -1.59097740     0.00017438     17.65
        2    -1.59099814     0.00001890     17.87
        3    -1.59099843     0.00000292     18.22
        4    -1.59099843     0.00000033     18.53

        0    -1.58750397     0.00169349     17.57
        1    -1.58931730     0.00015640     17.66
        2    -1.58933709     0.00001582     17.94
        3    -1.58933737     0.00000243     18.22
        4    -1.58933738     0.00000025     18.51

        0    -1.57180918     0.00169056     17.55
        1    -1.57360351     0.00015880     17.66
        2    -1.57362460     0.00001696     17.94
        3    -1.57362492     0.00000270     18.24
        4    -1.57362493     0.00000030     18.49

        0    -1.57011941     0.00162354     17.58
        1    -1.57193347     0.00014985     17.69
        2    -1.57195526     0.00001510     17.93
        3    -1.57195559     0.00000234     18.26
        4    -1.57195560     0.00000026     18.50

        0    -1.57468638     0.00160818     17.62
        1    -1.57644314     0.00014833     17.71
        2    -1.57646414     0.00001508     17.97
        3    -1.57646445     0.00000233     18.27
        4    -1.57646445     0.00000027     18.57

      -------------------

       - CASPT2 energy evaluation                455.63

    * CASPT2 energy : state  0     -592.8677513327
        w/o shift correction       -592.6289619876
        reference weight              0.6767829061

    * CASPT2 energy : state  1     -592.8335960813
        w/o shift correction       -592.5945740545
        reference weight              0.6765698204

    * CASPT2 energy : state  2     -592.7635718980
        w/o shift correction       -592.5266844103
        reference weight              0.6785296376

    * CASPT2 energy : state  3     -592.7405731314
        w/o shift correction       -592.5033871747
        reference weight              0.6782549172

    * CASPT2 energy : state  4     -592.7251608760
        w/o shift correction       -592.4834632194
        reference weight              0.6741291355


    * MS-CASPT2 Heff
           -592.8677513327       -0.0460417696        0.0066463616       -0.0037626146       -0.0024973134
             -0.0460417696     -592.8335960813       -0.0169331146       -0.0036727194       -0.0020121019
              0.0066463616       -0.0169331146     -592.7635718980       -0.0053375658       -0.0035586918
             -0.0037626146       -0.0036727194       -0.0053375658     -592.7405731314        0.0009764395
             -0.0024973134       -0.0020121019       -0.0035586918        0.0009764395     -592.7251608760


    * MS-CASPT2 rotation matrix
             -0.8162031525       -0.5464666901       -0.1791920489        0.0481695878       -0.0275040139
             -0.5755181752        0.7507645885        0.3228008018       -0.0296150286        0.0073454150
             -0.0334304595        0.3686714645       -0.8936111719        0.2276899682       -0.1121610782
             -0.0334929786        0.0389706971       -0.2411002381       -0.9636852395        0.1026690776
             -0.0187581606        0.0170095630       -0.0837830568        0.1275565696        0.9879618045


    * XMS-CASPT2 rotation matrix
              0.9953705073       -0.0909852895        0.0223755147        0.0213969878       -0.0008576572
              0.0903551078        0.8834365114       -0.4585780736        0.0328943038        0.0000015744
             -0.0092273812        0.2146251739        0.4720735605        0.8423598425       -0.1463808026
             -0.0313042729       -0.3994076772       -0.7373641735        0.5332417232        0.1069620964
              0.0028992494        0.0753070354        0.1504862645        0.0674039613        0.9834282053

    * MS-CASPT2 energy : state  0     -592.9001557046
    * MS-CASPT2 energy : state  1     -592.8086346165
    * MS-CASPT2 energy : state  2     -592.7578961054
    * MS-CASPT2 energy : state  3     -592.7393660621
    * MS-CASPT2 energy : state  4     -592.7246008308


    * METHOD: SMITH                             6443.81


    * METHOD: SAVE_REF                             0.07


  
  ===============================================================
