# Supplementary material for: Simulating the Energy Capture Process in Push–Pull Norbornadiene-Quadricyclane Photoswitches
Source: J Phys Chem Lett. 2025 Apr 23;16(17):4315–25. doi: 10.1021/acs.jpclett.5c00634 (PMC12051204; doi:10.1021/acs.jpclett.5c00634)
Supplement: Supplementary file 4 — jz5c00634_si_004.zip [file jz5c00634_si_004.zip › PES_scans/XMS-CASPT2/Compound_I/1_PES_scan/input_17]

{ "bagel" : [
{
  "title"    : "molecule",
  "basis"    : "/home/mkochman/bagel_basis_sets/cc-pvdz.json" ,
  "df_basis" : "/home/mkochman/bagel_basis_sets/cc-pvtz-jkfit.json" ,
  "angstrom" : "true" ,
  "charge" : 0 ,
"geometry" : [
{ "atom" : "c", "xyz" : [ -0.12155334, 0.85026500, 0.94869588 ]},
{ "atom" : "c", "xyz" : [ -0.18498159, 2.23992428, 0.29339066 ]},
{ "atom" : "c", "xyz" : [ -1.15299482, 0.89887944, 2.04822260 ]},
{ "atom" : "c", "xyz" : [ -1.74384745, 0.60601890, 0.68947439 ]},
{ "atom" : "c", "xyz" : [ -1.80179432, 1.95361037, 0.02087872 ]},
{ "atom" : "c", "xyz" : [ -1.32034550, 2.95103752, 1.01905925 ]},
{ "atom" : "c", "xyz" : [ -1.43782232, 2.35894743, 2.41079878 ]},
{ "atom" : "c", "xyz" : [ 0.72542614, 2.85543105, -0.59813328 ]},
{ "atom" : "n", "xyz" : [ 1.46258337, 3.36845631, -1.32101936 ]},
{ "atom" : "c", "xyz" : [ 0.95964030, -0.14167549, 0.83374576 ]},
{ "atom" : "c", "xyz" : [ 2.27994590, 0.26527200, 0.62442772 ]},
{ "atom" : "c", "xyz" : [ 0.69376816, -1.51559793, 0.95762118 ]},
{ "atom" : "c", "xyz" : [ 1.72155194, -2.45029048, 0.88551775 ]},
{ "atom" : "c", "xyz" : [ 3.03223300, -2.03241786, 0.67858032 ]},
{ "atom" : "c", "xyz" : [ 3.30981071, -0.67235167, 0.54558226 ]},
{ "atom" : "h", "xyz" : [ -1.14215615, 0.12173631, 2.80409711 ]},
{ "atom" : "h", "xyz" : [ -2.16188876, -0.32956085, 0.34392534 ]},
{ "atom" : "h", "xyz" : [ -2.29075309, 2.19935919, -0.91275612 ]},
{ "atom" : "h", "xyz" : [ -1.45911150, 4.00989406, 0.83147612 ]},
{ "atom" : "h", "xyz" : [ -2.43935771, 2.48688024, 2.83308376 ]},
{ "atom" : "h", "xyz" : [ -0.70014415, 2.77512706, 3.10285719 ]},
{ "atom" : "h", "xyz" : [ 2.51343231, 1.31751826, 0.51846801 ]},
{ "atom" : "h", "xyz" : [ -0.32385944, -1.85771307, 1.10599923 ]},
{ "atom" : "h", "xyz" : [ 1.49501769, -3.50682545, 0.98500436 ]},
{ "atom" : "h", "xyz" : [ 3.83361167, -2.76099978, 0.61671139 ]},
{ "atom" : "h", "xyz" : [ 4.32760078, -0.33627601, 0.37927706 ]}
]
},

 {
  "title"         : "load_ref" ,
  "file"          : "/home/mkochman/systems/new_XMS_CASPT2_calculations/compound_1/4_xms_caspt2_scan/wfu" ,
  "continue_geom" : false
 },

 {
  "title"   : "casscf",
  "maxiter" : 2000 ,
  "charge"  : 0 ,
  "nspin"   : 0 ,
  "nclosed" : 45 ,
  "nact"    : 12 ,
  "nstate"  : 5
 },

 {
   "title"  : "smith" ,
   "method" : "caspt2" ,
   "ms"     : true ,
   "xms"    : true ,
   "sssr"   : true ,
   "shift"  : 0.5 ,
   "frozen" : true
 },

 {
  "title" : "save_ref",
  "file"  : "/home/mkochman/systems/new_XMS_CASPT2_calculations/compound_1/4_xms_caspt2_scan/wfu"
 }

]}
