# Supplementary material for: Simulating the Energy Capture Process in Push–Pull Norbornadiene-Quadricyclane Photoswitches
Source: J Phys Chem Lett. 2025 Apr 23;16(17):4315–25. doi: 10.1021/acs.jpclett.5c00634 (PMC12051204; doi:10.1021/acs.jpclett.5c00634)
Supplement: Supplementary file 4 — jz5c00634_si_004.zip [file jz5c00634_si_004.zip › PES_scans/XMS-CASPT2/Compound_I/1_PES_scan/logfile_13]

    dorgali10                       

  * using 15 threads per process

  ===============================================================
    BAGEL - Freshly leavened quantum chemistry                   
  ===============================================================

  *** Geometry ***

  { "atom" : "C", "xyz" : [     -0.078486,      1.743718,      1.957207 ] },
  { "atom" : "C", "xyz" : [     -0.063622,      4.409293,      0.947121 ] },
  { "atom" : "C", "xyz" : [     -2.310446,      1.552733,      3.679226 ] },
  { "atom" : "C", "xyz" : [     -3.401677,      1.175133,      1.058898 ] },
  { "atom" : "C", "xyz" : [     -3.330747,      3.710665,     -0.032222 ] },
  { "atom" : "C", "xyz" : [     -2.528351,      5.519841,      1.945427 ] },
  { "atom" : "C", "xyz" : [     -3.011874,      4.253478,      4.484458 ] },
  { "atom" : "C", "xyz" : [      1.683740,      5.680508,     -0.580710 ] },
  { "atom" : "N", "xyz" : [      3.109271,      6.771642,     -1.830580 ] },
  { "atom" : "C", "xyz" : [      1.864098,     -0.183340,      1.657701 ] },
  { "atom" : "C", "xyz" : [      4.249743,      0.429956,      0.668151 ] },
  { "atom" : "C", "xyz" : [      1.423403,     -2.703300,      2.403658 ] },
  { "atom" : "C", "xyz" : [      3.293664,     -4.523876,      2.173846 ] },
  { "atom" : "C", "xyz" : [      5.653737,     -3.881201,      1.193045 ] },
  { "atom" : "C", "xyz" : [      6.122466,     -1.402247,      0.443566 ] },
  { "atom" : "H", "xyz" : [     -2.403437,      0.019893,      5.034558 ] },
  { "atom" : "H", "xyz" : [     -3.764502,     -0.593604,      0.109114 ] },
  { "atom" : "H", "xyz" : [     -3.871355,      4.245827,     -1.930525 ] },
  { "atom" : "H", "xyz" : [     -2.840446,      7.527092,      1.674751 ] },
  { "atom" : "H", "xyz" : [     -4.986416,      4.380901,      5.080816 ] },
  { "atom" : "H", "xyz" : [     -1.784670,      4.994700,      5.971009 ] },
  { "atom" : "H", "xyz" : [      4.651943,      2.342166,      0.071784 ] },
  { "atom" : "H", "xyz" : [     -0.398180,     -3.244001,      3.162206 ] },
  { "atom" : "H", "xyz" : [      2.913105,     -6.450861,      2.760328 ] },
  { "atom" : "H", "xyz" : [      7.115513,     -5.306903,      1.013232 ] },
  { "atom" : "H", "xyz" : [      7.951196,     -0.885214,     -0.323244 ] },

  Number of auxiliary basis functions:     1515

  Since a DF basis is specified, we compute 2- and 3-index integrals:
    o Being stored without compression. Storage requirement is 0.851 GB
       - 3-index ints prep                         0.04
       - 3-index ints                              0.28
       - 2-index ints                              0.02
       - computing inverse                         2.42
        elapsed time:        2.77 sec.


  Number of basis functions:      265
  Number of electrons      :      102


    * METHOD: MOLECULE                             2.79

       - 3-index ints prep                         0.03
       - 3-index ints                              0.33
       - 2-index ints                              0.01
       - computing inverse                         2.41

  Using the coefficient projected to the input geometry 


    * METHOD: LOAD_REF                             2.94

  ---------------------------
      CASSCF calculation     
  ---------------------------

    * nstate   :      5
    * nclosed  :     45
    * nact     :     12
    * nvirt    :    208
  === CASSCF iteration (/home/mkochman/bagel_basis_sets/cc-pvdz.json) ===

    * Using the second-order algorithm

      0  0      -590.93243779     1.59e-02     99.81
      0  1      -590.82278878     0.00e+00     99.81
      0  2      -590.77403622     0.00e+00     99.81
      0  3      -590.74957732     0.00e+00     99.81
      0  4      -590.73772435     0.00e+00     99.81

         res : 1.06e-01   lamb: 1.00e+00   eps : -2.11e-01   step: 1.85e-01    0.29
         res : 3.00e-02   lamb: 1.00e+00   eps : -2.13e-01   step: 1.85e-01    0.29
         res : 8.52e-03   lamb: 1.00e+00   eps : -2.13e-01   step: 1.86e-01    0.29
         res : 2.96e-03   lamb: 1.00e+00   eps : -2.13e-01   step: 1.87e-01    0.29
         res : 7.97e-04   lamb: 1.00e+00   eps : -2.13e-01   step: 1.87e-01    0.29
         res : 2.39e-04   lamb: 1.00e+00   eps : -2.13e-01   step: 1.87e-01    0.28
         res : 6.84e-05   lamb: 1.00e+00   eps : -2.13e-01   step: 1.87e-01    0.28
         res : 2.00e-05   lamb: 1.00e+00   eps : -2.13e-01   step: 1.87e-01    0.28
         res : 6.74e-06   lamb: 1.00e+00   eps : -2.13e-01   step: 1.87e-01    0.29

      1  0      -591.04520063     3.61e-04    103.22
      1  1      -590.93189622     0.00e+00    103.22
      1  2      -590.88342617     0.00e+00    103.22
      1  3      -590.85972728     0.00e+00    103.22
      1  4      -590.84705916     0.00e+00    103.22

         res : 9.57e-03   lamb: 1.00e+00   eps : -9.60e-04   step: 4.62e-02    0.29
         res : 5.01e-03   lamb: 1.00e+00   eps : -1.00e-03   step: 5.02e-02    0.29
         res : 1.55e-03   lamb: 1.00e+00   eps : -1.01e-03   step: 5.19e-02    0.29
         res : 6.91e-04   lamb: 1.00e+00   eps : -1.01e-03   step: 5.27e-02    0.29
         res : 3.50e-04   lamb: 1.00e+00   eps : -1.01e-03   step: 5.29e-02    0.29
         res : 1.77e-04   lamb: 1.00e+00   eps : -1.01e-03   step: 5.29e-02    0.28
         res : 8.89e-05   lamb: 1.00e+00   eps : -1.01e-03   step: 5.29e-02    0.29
         res : 5.39e-05   lamb: 1.00e+00   eps : -1.01e-03   step: 5.29e-02    0.29
         res : 3.11e-05   lamb: 1.00e+00   eps : -1.01e-03   step: 5.29e-02    0.29
         res : 1.48e-05   lamb: 1.00e+00   eps : -1.01e-03   step: 5.29e-02    0.29
         res : 7.26e-06   lamb: 1.00e+00   eps : -1.01e-03   step: 5.29e-02    0.29
         res : 3.86e-06   lamb: 1.00e+00   eps : -1.01e-03   step: 5.29e-02    0.28

      2  0      -591.04565656     1.95e-05    102.75
      2  1      -590.93231267     0.00e+00    102.75
      2  2      -590.88397407     0.00e+00    102.75
      2  3      -590.86029765     0.00e+00    102.75
      2  4      -590.84763229     0.00e+00    102.75

         res : 8.15e-04   lamb: 1.00e+00   eps : -1.54e-06   step: 1.33e-03    0.27
         res : 2.86e-04   lamb: 1.00e+00   eps : -1.76e-06   step: 1.98e-03    0.27
         res : 2.30e-04   lamb: 1.00e+00   eps : -1.83e-06   step: 2.47e-03    0.27
         res : 1.25e-04   lamb: 1.00e+00   eps : -1.85e-06   step: 2.69e-03    0.27
         res : 5.54e-05   lamb: 1.00e+00   eps : -1.86e-06   step: 2.78e-03    0.27
         res : 2.61e-05   lamb: 1.00e+00   eps : -1.86e-06   step: 2.79e-03    0.27
         res : 1.02e-05   lamb: 1.00e+00   eps : -1.86e-06   step: 2.79e-03    0.27
         res : 4.49e-06   lamb: 1.00e+00   eps : -1.86e-06   step: 2.79e-03    0.27
         res : 2.12e-06   lamb: 1.00e+00   eps : -1.86e-06   step: 2.79e-03    0.27
         res : 1.01e-06   lamb: 1.00e+00   eps : -1.86e-06   step: 2.79e-03    0.27
         res : 5.52e-07   lamb: 1.00e+00   eps : -1.86e-06   step: 2.79e-03    0.27
         res : 3.75e-07   lamb: 1.00e+00   eps : -1.86e-06   step: 2.79e-03    0.27
         res : 2.64e-07   lamb: 1.00e+00   eps : -1.86e-06   step: 2.79e-03    0.27

      3  0      -591.04565252     5.49e-06    104.71
      3  1      -590.93232707     0.00e+00    104.71
      3  2      -590.88398519     0.00e+00    104.71
      3  3      -590.86028129     0.00e+00    104.71
      3  4      -590.84763308     0.00e+00    104.71

         res : 2.61e-04   lamb: 1.00e+00   eps : -1.23e-07   step: 4.00e-04    0.27
         res : 1.74e-04   lamb: 1.00e+00   eps : -1.66e-07   step: 8.53e-04    0.27
         res : 1.25e-04   lamb: 1.00e+00   eps : -1.88e-07   step: 1.26e-03    0.27
         res : 4.56e-05   lamb: 1.00e+00   eps : -1.92e-07   step: 1.35e-03    0.27
         res : 1.64e-05   lamb: 1.00e+00   eps : -1.93e-07   step: 1.38e-03    0.27
         res : 5.54e-06   lamb: 1.00e+00   eps : -1.93e-07   step: 1.38e-03    0.27
         res : 1.95e-06   lamb: 1.00e+00   eps : -1.93e-07   step: 1.38e-03    0.27
         res : 8.00e-07   lamb: 1.00e+00   eps : -1.93e-07   step: 1.38e-03    0.27
         res : 4.14e-07   lamb: 1.00e+00   eps : -1.93e-07   step: 1.38e-03    0.28
         res : 1.58e-07   lamb: 1.00e+00   eps : -1.93e-07   step: 1.38e-03    0.28
         res : 6.38e-08   lamb: 1.00e+00   eps : -1.93e-07   step: 1.38e-03    0.27

      4  0      -591.04565110     1.90e-06    106.80
      4  1      -590.93233269     0.00e+00    106.80
      4  2      -590.88398226     0.00e+00    106.80
      4  3      -590.86027236     0.00e+00    106.80
      4  4      -590.84764146     0.00e+00    106.80

         res : 1.66e-04   lamb: 1.00e+00   eps : -2.98e-08   step: 3.02e-04    0.29
         res : 1.13e-04   lamb: 1.00e+00   eps : -4.78e-08   step: 6.78e-04    0.29
         res : 5.56e-05   lamb: 1.00e+00   eps : -5.49e-08   step: 8.76e-04    0.29
         res : 2.10e-05   lamb: 1.00e+00   eps : -5.58e-08   step: 9.07e-04    0.29
         res : 6.93e-06   lamb: 1.00e+00   eps : -5.60e-08   step: 9.16e-04    0.29
         res : 2.08e-06   lamb: 1.00e+00   eps : -5.60e-08   step: 9.17e-04    0.29
         res : 6.40e-07   lamb: 1.00e+00   eps : -5.60e-08   step: 9.17e-04    0.29
         res : 1.93e-07   lamb: 1.00e+00   eps : -5.60e-08   step: 9.17e-04    0.29
         res : 8.70e-08   lamb: 1.00e+00   eps : -5.60e-08   step: 9.17e-04    0.29

      5  0      -591.04565103     8.40e-07    104.48
      5  1      -590.93233526     0.00e+00    104.48
      5  2      -590.88397850     0.00e+00    104.48
      5  3      -590.86026762     0.00e+00    104.48
      5  4      -590.84764769     0.00e+00    104.48

         res : 1.09e-04   lamb: 1.00e+00   eps : -1.26e-08   step: 2.52e-04    0.28
         res : 7.30e-05   lamb: 1.00e+00   eps : -1.99e-08   step: 4.91e-04    0.28
         res : 2.81e-05   lamb: 1.00e+00   eps : -2.25e-08   step: 5.99e-04    0.28
         res : 1.25e-05   lamb: 1.00e+00   eps : -2.28e-08   step: 6.13e-04    0.28
         res : 3.60e-06   lamb: 1.00e+00   eps : -2.28e-08   step: 6.18e-04    0.28
         res : 1.01e-06   lamb: 1.00e+00   eps : -2.28e-08   step: 6.18e-04    0.28
         res : 3.28e-07   lamb: 1.00e+00   eps : -2.28e-08   step: 6.19e-04    0.28
         res : 8.65e-08   lamb: 1.00e+00   eps : -2.28e-08   step: 6.19e-04    0.28
         res : 3.18e-08   lamb: 1.00e+00   eps : -2.28e-08   step: 6.19e-04    0.28

      6  0      -591.04565127     4.75e-07    103.71
      6  1      -590.93233668     0.00e+00    103.71
      6  2      -590.88397562     0.00e+00    103.71
      6  3      -590.86026495     0.00e+00    103.71
      6  4      -590.84765167     0.00e+00    103.71

         res : 6.84e-05   lamb: 1.00e+00   eps : -5.76e-09   step: 1.86e-04    0.29
         res : 4.92e-05   lamb: 1.00e+00   eps : -8.90e-09   step: 3.40e-04    0.29
         res : 1.65e-05   lamb: 1.00e+00   eps : -9.99e-09   step: 4.06e-04    0.29
         res : 8.05e-06   lamb: 1.00e+00   eps : -1.01e-08   step: 4.14e-04    0.29
         res : 2.19e-06   lamb: 1.00e+00   eps : -1.01e-08   step: 4.17e-04    0.29
         res : 6.03e-07   lamb: 1.00e+00   eps : -1.01e-08   step: 4.17e-04    0.29
         res : 2.07e-07   lamb: 1.00e+00   eps : -1.01e-08   step: 4.17e-04    0.29
         res : 5.21e-08   lamb: 1.00e+00   eps : -1.01e-08   step: 4.17e-04    0.30
         res : 2.26e-08   lamb: 1.00e+00   eps : -1.01e-08   step: 4.17e-04    0.29

      7  0      -591.04565152     3.03e-07    104.56
      7  1      -590.93233753     0.00e+00    104.56
      7  2      -590.88397362     0.00e+00    104.56
      7  3      -590.86026336     0.00e+00    104.56
      7  4      -590.84765420     0.00e+00    104.56

         res : 4.45e-05   lamb: 1.00e+00   eps : -2.63e-09   step: 1.28e-04    0.28
         res : 3.31e-05   lamb: 1.00e+00   eps : -4.04e-09   step: 2.32e-04    0.28
         res : 1.06e-05   lamb: 1.00e+00   eps : -4.52e-09   step: 2.75e-04    0.28
         res : 5.31e-06   lamb: 1.00e+00   eps : -4.56e-09   step: 2.80e-04    0.28
         res : 1.42e-06   lamb: 1.00e+00   eps : -4.57e-09   step: 2.81e-04    0.28
         res : 4.05e-07   lamb: 1.00e+00   eps : -4.57e-09   step: 2.82e-04    0.28
         res : 1.39e-07   lamb: 1.00e+00   eps : -4.57e-09   step: 2.82e-04    0.28
         res : 3.44e-08   lamb: 1.00e+00   eps : -4.57e-09   step: 2.82e-04    0.28
         res : 1.67e-08   lamb: 1.00e+00   eps : -4.57e-09   step: 2.82e-04    0.28

      8  0      -591.04565173     2.01e-07    105.84
      8  1      -590.93233807     0.00e+00    105.84
      8  2      -590.88397226     0.00e+00    105.84
      8  3      -590.86026237     0.00e+00    105.84
      8  4      -590.84765583     0.00e+00    105.84

         res : 2.96e-05   lamb: 1.00e+00   eps : -1.20e-09   step: 8.71e-05    0.29
         res : 2.23e-05   lamb: 1.00e+00   eps : -1.84e-09   step: 1.57e-04    0.29
         res : 7.01e-06   lamb: 1.00e+00   eps : -2.05e-09   step: 1.85e-04    0.29
         res : 3.55e-06   lamb: 1.00e+00   eps : -2.07e-09   step: 1.89e-04    0.29
         res : 9.38e-07   lamb: 1.00e+00   eps : -2.07e-09   step: 1.90e-04    0.29
         res : 2.76e-07   lamb: 1.00e+00   eps : -2.07e-09   step: 1.90e-04    0.29
         res : 9.37e-08   lamb: 1.00e+00   eps : -2.07e-09   step: 1.90e-04    0.29
         res : 2.31e-08   lamb: 1.00e+00   eps : -2.07e-09   step: 1.90e-04    0.29
         res : 1.18e-08   lamb: 1.00e+00   eps : -2.07e-09   step: 1.90e-04    0.29

      9  0      -591.04565188     1.34e-07    106.72
      9  1      -590.93233842     0.00e+00    106.72
      9  2      -590.88397135     0.00e+00    106.72
      9  3      -590.86026174     0.00e+00    106.72
      9  4      -590.84765688     0.00e+00    106.72

         res : 1.99e-05   lamb: 1.00e+00   eps : -5.44e-10   step: 5.89e-05    0.29
         res : 1.50e-05   lamb: 1.00e+00   eps : -8.36e-10   step: 1.06e-04    0.29
         res : 4.69e-06   lamb: 1.00e+00   eps : -9.32e-10   step: 1.25e-04    0.29
         res : 2.38e-06   lamb: 1.00e+00   eps : -9.41e-10   step: 1.28e-04    0.29
         res : 6.27e-07   lamb: 1.00e+00   eps : -9.43e-10   step: 1.28e-04    0.29
         res : 1.88e-07   lamb: 1.00e+00   eps : -9.43e-10   step: 1.28e-04    0.30
         res : 6.32e-08   lamb: 1.00e+00   eps : -9.43e-10   step: 1.28e-04    0.29
         res : 1.56e-08   lamb: 1.00e+00   eps : -9.43e-10   step: 1.28e-04    0.29
         res : 8.07e-09   lamb: 1.00e+00   eps : -9.43e-10   step: 1.28e-04    0.29

     10  0      -591.04565198     9.04e-08    105.03
     10  1      -590.93233865     0.00e+00    105.03
     10  2      -590.88397073     0.00e+00    105.03
     10  3      -590.86026132     0.00e+00    105.03
     10  4      -590.84765758     0.00e+00    105.03

         res : 1.34e-05   lamb: 1.00e+00   eps : -2.48e-10   step: 3.98e-05    0.29
         res : 1.02e-05   lamb: 1.00e+00   eps : -3.81e-10   step: 7.17e-05    0.29
         res : 3.15e-06   lamb: 1.00e+00   eps : -4.24e-10   step: 8.45e-05    0.29
         res : 1.60e-06   lamb: 1.00e+00   eps : -4.28e-10   step: 8.61e-05    0.29
         res : 4.20e-07   lamb: 1.00e+00   eps : -4.29e-10   step: 8.65e-05    0.29
         res : 1.27e-07   lamb: 1.00e+00   eps : -4.29e-10   step: 8.66e-05    0.29
         res : 4.27e-08   lamb: 1.00e+00   eps : -4.29e-10   step: 8.66e-05    0.29
         res : 1.05e-08   lamb: 1.00e+00   eps : -4.29e-10   step: 8.66e-05    0.29
         res : 5.50e-09   lamb: 1.00e+00   eps : -4.29e-10   step: 8.66e-05    0.29

     11  0      -591.04565206     6.09e-08    106.17
     11  1      -590.93233880     0.00e+00    106.17
     11  2      -590.88397032     0.00e+00    106.17
     11  3      -590.86026105     0.00e+00    106.17
     11  4      -590.84765804     0.00e+00    106.17

         res : 9.01e-06   lamb: 1.00e+00   eps : -1.13e-10   step: 2.68e-05    0.28
         res : 6.85e-06   lamb: 1.00e+00   eps : -1.73e-10   step: 4.84e-05    0.28
         res : 2.12e-06   lamb: 1.00e+00   eps : -1.93e-10   step: 5.71e-05    0.28
         res : 1.08e-06   lamb: 1.00e+00   eps : -1.95e-10   step: 5.81e-05    0.28
         res : 2.83e-07   lamb: 1.00e+00   eps : -1.95e-10   step: 5.84e-05    0.28
         res : 8.58e-08   lamb: 1.00e+00   eps : -1.95e-10   step: 5.84e-05    0.28
         res : 2.88e-08   lamb: 1.00e+00   eps : -1.95e-10   step: 5.84e-05    0.28
         res : 7.10e-09   lamb: 1.00e+00   eps : -1.95e-10   step: 5.84e-05    0.28
         res : 3.73e-09   lamb: 1.00e+00   eps : -1.95e-10   step: 5.84e-05    0.28

     12  0      -591.04565211     4.11e-08    103.83
     12  1      -590.93233891     0.00e+00    103.83
     12  2      -590.88397004     0.00e+00    103.83
     12  3      -590.86026086     0.00e+00    103.83
     12  4      -590.84765835     0.00e+00    103.83

         res : 6.08e-06   lamb: 1.00e+00   eps : -5.13e-11   step: 1.81e-05    0.28
         res : 4.62e-06   lamb: 1.00e+00   eps : -7.89e-11   step: 3.27e-05    0.28
         res : 1.43e-06   lamb: 1.00e+00   eps : -8.79e-11   step: 3.85e-05    0.28
         res : 7.25e-07   lamb: 1.00e+00   eps : -8.87e-11   step: 3.92e-05    0.28
         res : 1.90e-07   lamb: 1.00e+00   eps : -8.88e-11   step: 3.94e-05    0.28
         res : 5.79e-08   lamb: 1.00e+00   eps : -8.89e-11   step: 3.94e-05    0.28
         res : 1.94e-08   lamb: 1.00e+00   eps : -8.89e-11   step: 3.94e-05    0.28
         res : 4.77e-09   lamb: 1.00e+00   eps : -8.89e-11   step: 3.94e-05    0.28

     13  0      -591.04565214     2.77e-08    105.81
     13  1      -590.93233898     0.00e+00    105.81
     13  2      -590.88396985     0.00e+00    105.81
     13  3      -590.86026074     0.00e+00    105.81
     13  4      -590.84765856     0.00e+00    105.81

         res : 4.10e-06   lamb: 1.00e+00   eps : -2.33e-11   step: 1.22e-05    0.28
         res : 3.12e-06   lamb: 1.00e+00   eps : -3.59e-11   step: 2.21e-05    0.28
         res : 9.66e-07   lamb: 1.00e+00   eps : -4.00e-11   step: 2.60e-05    0.28
         res : 4.89e-07   lamb: 1.00e+00   eps : -4.04e-11   step: 2.64e-05    0.28
         res : 1.28e-07   lamb: 1.00e+00   eps : -4.04e-11   step: 2.66e-05    0.28
         res : 3.91e-08   lamb: 1.00e+00   eps : -4.04e-11   step: 2.66e-05    0.28
         res : 1.31e-08   lamb: 1.00e+00   eps : -4.04e-11   step: 2.66e-05    0.28
         res : 3.22e-09   lamb: 1.00e+00   eps : -4.04e-11   step: 2.66e-05    0.28

     14  0      -591.04565217     1.87e-08    107.54
     14  1      -590.93233902     0.00e+00    107.54
     14  2      -590.88396973     0.00e+00    107.54
     14  3      -590.86026066     0.00e+00    107.54
     14  4      -590.84765869     0.00e+00    107.54

         res : 2.77e-06   lamb: 1.00e+00   eps : -1.06e-11   step: 8.25e-06    0.29
         res : 2.11e-06   lamb: 1.00e+00   eps : -1.64e-11   step: 1.49e-05    0.29
         res : 6.52e-07   lamb: 1.00e+00   eps : -1.82e-11   step: 1.75e-05    0.29
         res : 3.30e-07   lamb: 1.00e+00   eps : -1.84e-11   step: 1.78e-05    0.29
         res : 8.65e-08   lamb: 1.00e+00   eps : -1.84e-11   step: 1.79e-05    0.29
         res : 2.64e-08   lamb: 1.00e+00   eps : -1.84e-11   step: 1.80e-05    0.29
         res : 8.85e-09   lamb: 1.00e+00   eps : -1.84e-11   step: 1.80e-05    0.29
         res : 2.17e-09   lamb: 1.00e+00   eps : -1.84e-11   step: 1.80e-05    0.29

     15  0      -591.04565218     1.26e-08    103.34
     15  1      -590.93233906     0.00e+00    103.34
     15  2      -590.88396964     0.00e+00    103.34
     15  3      -590.86026060     0.00e+00    103.34
     15  4      -590.84765879     0.00e+00    103.34

         res : 1.87e-06   lamb: 1.00e+00   eps : -4.85e-12   step: 5.57e-06    0.28
         res : 1.42e-06   lamb: 1.00e+00   eps : -7.46e-12   step: 1.01e-05    0.28
         res : 4.39e-07   lamb: 1.00e+00   eps : -8.31e-12   step: 1.18e-05    0.28
         res : 2.22e-07   lamb: 1.00e+00   eps : -8.38e-12   step: 1.21e-05    0.28
         res : 5.83e-08   lamb: 1.00e+00   eps : -8.39e-12   step: 1.21e-05    0.28
         res : 1.78e-08   lamb: 1.00e+00   eps : -8.40e-12   step: 1.21e-05    0.28
         res : 5.96e-09   lamb: 1.00e+00   eps : -8.40e-12   step: 1.21e-05    0.28
         res : 1.46e-09   lamb: 1.00e+00   eps : -8.40e-12   step: 1.21e-05    0.28

     16  0      -591.04565219     8.50e-09    105.79
     16  1      -590.93233908     0.00e+00    105.79
     16  2      -590.88396958     0.00e+00    105.79
     16  3      -590.86026056     0.00e+00    105.79
     16  4      -590.84765885     0.00e+00    105.79

    * Second-order optimization converged. *   

    * Integral transformation done. Elapsed time: 0.66

     guess   0:   closed 111111......         open ............        
     guess   1:   closed 11111.......         open .....11.....        
     guess   2:   closed 11111.1.....         open ............        
     guess   3:   closed 11111.......         open .....1.1....        
     guess   4:   closed 1111.1......         open ....1.1.....        

  === FCI iteration ===

      0  0      -590.86764080     4.51e-04      2.77
      0  1      -590.77023716     4.25e-04      0.00
      0  2      -590.70577691     4.36e-04      0.00
      0  3      -590.61711797     4.55e-04      0.00
      0  4      -590.57179044     4.54e-04      0.00

      1  0      -591.01406303     2.16e-04      2.77
      1  1      -590.89971373     1.98e-04      0.00
      1  2      -590.84523401     2.09e-04      0.00
      1  3      -590.76954397     2.76e-04      0.00
      1  4      -590.71668961     2.53e-04      0.00

      2  0      -591.04005129     1.01e-04      2.78
      2  1      -590.92397088     1.02e-04      0.00
      2  2      -590.87288887     1.12e-04      0.00
      2  3      -590.82359235     1.59e-04      0.00
      2  4      -590.75684350     1.33e-04      0.00

      3  0      -591.04476876     4.22e-05      2.79
      3  1      -590.93007679     5.41e-05      0.00
      3  2      -590.88054976     6.04e-05      0.00
      3  3      -590.84394516     1.08e-04      0.00
      3  4      -590.76870736     7.78e-05      0.00

      4  0      -591.04552110     1.67e-05      2.80
      4  1      -590.93176521     2.91e-05      0.00
      4  2      -590.88281802     3.49e-05      0.00
      4  3      -590.85338317     7.93e-05      0.00
      4  4      -590.77370426     6.34e-05      0.00

      5  0      -591.04563184     6.27e-06      2.81
      5  1      -590.93220378     1.35e-05      0.00
      5  2      -590.88354647     1.91e-05      0.00
      5  3      -590.85757988     4.72e-05      0.00
      5  4      -590.77856515     7.54e-05      0.00

      6  0      -591.04564821     2.58e-06      2.82
      6  1      -590.93229931     6.44e-06      0.00
      6  2      -590.88378748     1.20e-05      0.00
      6  3      -590.85890272     2.68e-05      0.00
      6  4      -590.79358990     1.68e-04      0.00

      7  0      -591.04565124     1.23e-06      2.82
      7  1      -590.93232532     3.88e-06      0.00
      7  2      -590.88389442     8.37e-06      0.00
      7  3      -590.85943212     1.96e-05      0.00
      7  4      -590.82352364     1.46e-04      0.00

      8  0      -591.04565197     6.02e-07      2.83
      8  1      -590.93233500     2.39e-06      0.00
      8  2      -590.88394314     5.26e-06      0.00
      8  3      -590.85978603     1.69e-05      0.00
      8  4      -590.83861339     9.43e-05      0.00

      9  0      -591.04565215     2.84e-07      2.84
      9  1      -590.93233812     1.26e-06      0.00
      9  2      -590.88396051     3.03e-06      0.00
      9  3      -590.86003000     1.32e-05      0.00
      9  4      -590.84440528     5.66e-05      0.00

     10  0      -591.04565219     1.19e-07      2.84
     10  1      -590.93233888     5.76e-07      0.00
     10  2      -590.88396651     1.80e-06      0.00
     10  3      -590.86016850     9.41e-06      0.00
     10  4      -590.84652456     3.39e-05      0.00

     11  0      -591.04565219     4.66e-08      2.85
     11  1      -590.93233904     2.51e-07      0.00
     11  2      -590.88396860     1.03e-06      0.00
     11  3      -590.86022927     5.82e-06      0.00
     11  4      -590.84727489     2.01e-05      0.00

     12  0      -591.04565219     1.85e-08      2.86
     12  1      -590.93233907     1.15e-07      0.00
     12  2      -590.88396924     5.91e-07      0.00
     12  3      -590.86025070     3.34e-06      0.00
     12  4      -590.84753965     1.17e-05      0.00

     13  0      -591.04565219     7.56e-09      2.86
     13  1      -590.93233907     5.77e-08      0.00
     13  2      -590.88396946     3.52e-07      0.00
     13  3      -590.86025732     1.85e-06      0.00
     13  4      -590.84762348     6.49e-06      0.00

     14  0      -591.04565219     3.07e-09      2.87
     14  1      -590.93233908     2.97e-08      0.00
     14  2      -590.88396954     2.18e-07      0.00
     14  3      -590.86025939     1.07e-06      0.00
     14  4      -590.84764811     3.46e-06      0.00

     15  0      -591.04565219     1.26e-09      2.88
     15  1      -590.93233908     1.51e-08      0.00
     15  2      -590.88396957     1.35e-07      0.00
     15  3      -590.86026013     6.88e-07      0.00
     15  4      -590.84765533     2.00e-06      0.00

     16  0      -591.04565219     5.45e-10      3.10
     16  1      -590.93233908     7.37e-09      0.00
     16  2      -590.88396958     7.82e-08      0.00
     16  3      -590.86026043     4.22e-07      0.00
     16  4      -590.84765780     1.16e-06      0.00

     17  0      -591.04565219     2.28e-10      3.22
     17  1      -590.93233908     3.29e-09      0.00
     17  2      -590.88396958     4.10e-08      0.00
     17  3      -590.86026053     2.23e-07      0.00
     17  4      -590.84765856     6.16e-07      0.00

     18  0 *    -591.04565219     9.70e-11      3.22
     18  1      -590.93233908     1.55e-09      0.00
     18  2      -590.88396958     1.97e-08      0.00
     18  3      -590.86026056     1.09e-07      0.00
     18  4      -590.84765877     3.15e-07      0.00

     19  0 *    -591.04565219     8.58e-11      2.85
     19  1      -590.93233908     7.50e-10      0.00
     19  2      -590.88396958     9.21e-09      0.00
     19  3      -590.86026056     5.35e-08      0.00
     19  4      -590.84765883     1.67e-07      0.00
    ** throwing out 4 trial vectors **

     20  0 *    -591.04565219     8.26e-11      4.71
     20  1      -590.93233908     3.64e-10      0.00
     20  2      -590.88396958     4.66e-09      0.00
     20  3      -590.86026056     2.88e-08      0.00
     20  4      -590.84765884     9.81e-08      0.00
    ** throwing out 4 trial vectors **

     21  0 *    -591.04565219     8.26e-11      5.02
     21  1      -590.93233908     1.78e-10      0.00
     21  2      -590.88396958     2.42e-09      0.00
     21  3      -590.86026056     1.59e-08      0.00
     21  4      -590.84765885     5.80e-08      0.00
    ** throwing out 4 trial vectors **

     22  0 *    -591.04565219     8.26e-11      4.26
     22  1 *    -590.93233908     8.15e-11      0.00
     22  2      -590.88396958     1.21e-09      0.00
     22  3      -590.86026057     8.03e-09      0.00
     22  4      -590.84765885     3.04e-08      0.00
    ** throwing out 3 trial vectors **

     23  0 *    -591.04565219     8.25e-11      3.87
     23  1 *    -590.93233908     5.63e-11      0.00
     23  2      -590.88396958     6.04e-10      0.00
     23  3      -590.86026057     3.92e-09      0.00
     23  4      -590.84765885     1.50e-08      0.00
    ** throwing out 3 trial vectors **

     24  0 *    -591.04565219     8.19e-11      3.87
     24  1 *    -590.93233908     5.06e-11      0.00
     24  2      -590.88396958     2.81e-10      0.00
     24  3      -590.86026057     1.91e-09      0.00
     24  4      -590.84765885     7.68e-09      0.00
    ** throwing out 3 trial vectors **

     25  0 *    -591.04565219     8.17e-11      3.87
     25  1 *    -590.93233908     5.02e-11      0.00
     25  2      -590.88396958     1.28e-10      0.00
     25  3      -590.86026057     9.05e-10      0.00
     25  4      -590.84765885     3.93e-09      0.00
    ** throwing out 3 trial vectors **

     26  0 *    -591.04565219     8.16e-11      3.12
     26  1 *    -590.93233908     5.00e-11      0.00
     26  2 *    -590.88396958     5.90e-11      0.00
     26  3      -590.86026057     4.26e-10      0.00
     26  4      -590.84765885     2.02e-09      0.00
    ** throwing out 2 trial vectors **

     27  0 *    -591.04565219     8.15e-11      2.73
     27  1 *    -590.93233908     4.98e-11      0.00
     27  2 *    -590.88396958     3.64e-11      0.00
     27  3      -590.86026057     2.03e-10      0.00
     27  4      -590.84765885     1.03e-09      0.00
    ** throwing out 2 trial vectors **

     28  0 *    -591.04565219     8.16e-11      2.73
     28  1 *    -590.93233908     4.98e-11      0.00
     28  2 *    -590.88396958     2.91e-11      0.00
     28  3      -590.86026057     1.02e-10      0.00
     28  4      -590.84765885     5.39e-10      0.00
    ** throwing out 2 trial vectors **

     29  0 *    -591.04565219     8.14e-11      1.97
     29  1 *    -590.93233908     4.98e-11      0.00
     29  2 *    -590.88396958     2.74e-11      0.00
     29  3 *    -590.86026057     5.47e-11      0.00
     29  4      -590.84765885     2.74e-10      0.00

     30  0 *    -591.04565219     8.14e-11      1.59
     30  1 *    -590.93233908     4.98e-11      0.00
     30  2 *    -590.88396958     2.75e-11      0.00
     30  3 *    -590.86026057     4.05e-11      0.00
     30  4      -590.84765885     1.38e-10      0.00
    ** throwing out 1 trial vectors **

     31  0 *    -591.04565219     8.11e-11      0.83
     31  1 *    -590.93233908     4.98e-11      0.00
     31  2 *    -590.88396958     2.75e-11      0.00
     31  3 *    -590.86026057     3.69e-11      0.00
     31  4 *    -590.84765885     6.92e-11      0.00

     * ci vector, state   0, <S^2> = -0.0000
       222222......     0.8301453563
       22222.2.....    -0.2049806748
       22222ab.....     0.1327950120
       22222ba.....     0.1327950120
       222.22..2...    -0.1133340738
       2.2222....2.    -0.1126891038
       22222a.b....    -0.0996083222
       22222b.a....    -0.0996083222
       2222.2.2....    -0.0856067396
       22b22aa..b..    -0.0799324838
       22a22bb..a..    -0.0799324838
       2222b2a.....    -0.0794700011
       2222a2b.....    -0.0794700011
       2222baab....     0.0744738255
       2222abba....     0.0744738255
       22222....2..    -0.0561363129
       22.2222.....    -0.0544866992
       22b22ab..a..    -0.0531927945
       22a22ba..b..    -0.0531927945
       222ba2.ab...     0.0500298490
       222ab2.ba...     0.0500298490

     * ci vector, state   1, <S^2> = 0.0000
       22222.2.....    -0.4720776674
       22222ab.....     0.4636657882
       22222ba.....     0.4636657882
       222222......    -0.2734484936
       2222ba2.....    -0.1255294972
       2222ab2.....    -0.1255294972
       2222a2b.....     0.1191804749
       2222b2a.....     0.1191804749
       22222....2..     0.1053333948
       22.2222.....     0.0838031272
       222.2.2.2...     0.0657121664
       2.222.2...2.     0.0643810319
       222.2ab.2...    -0.0634382743
       222.2ba.2...    -0.0634382743
       2.222ab...2.    -0.0628455785
       2.222ba...2.    -0.0628455785
       2222baab....     0.0564946286
       2222abba....     0.0564946286
       22a22bb..a..    -0.0561833361
       22b22aa..b..    -0.0561833361
       2222..22....     0.0556659109
       22a22ab..b..     0.0520987747
       22b22ba..a..     0.0520987747

     * ci vector, state   2, <S^2> = -0.0000
       22222.2.....    -0.5679966742
       22222ab.....    -0.3213159447
       22222ba.....    -0.3213159446
       22222a.b....     0.2441214313
       22222b.a....     0.2441214313
       2222ba2.....     0.1532374171
       2222ab2.....     0.1532374171
       2222b2a.....     0.1417280233
       2222a2b.....     0.1417280233
       2222abba....     0.1062296880
       2222baab....     0.1062296880
       222.2.2.2...     0.0816887517
       22.2222.....     0.0807473450
       222a2bb.a...    -0.0799812330
       222b2aa.b...    -0.0799812330
       2.222.2...2.     0.0774825748
       22222..2....     0.0698615895
       2222bbaa....    -0.0637702446
       2222aabb....    -0.0637702446
       2222..22....     0.0614028401
       22222....2..     0.0598595095
       222222......     0.0585335301
       2222ab.2....    -0.0533537779
       2222ba.2....    -0.0533537779

     * ci vector, state   3, <S^2> = -0.0000
       22222.2.....    -0.3006239518
       22222.ab....     0.2663499157
       22222.ba....     0.2663499157
       22222ba.....    -0.2518660480
       22222ab.....    -0.2518660474
       22222a.b....    -0.2509049368
       22222b.a....    -0.2509049367
       2222ba2.....    -0.2415529273
       2222ab2.....    -0.2415529272
       2222b2a.....    -0.1723858980
       2222a2b.....    -0.1723858980
       22222b..a...    -0.0927363376
       22222a..b...    -0.0927363376
       222222......    -0.0867162525
       2222abba....    -0.0819689574
       2222baab....    -0.0819689573
       222a22b.....     0.0692745312
       222b22a.....     0.0692745312
       22.2222.....     0.0689349168
       222a2b2.....     0.0678310409
       222b2a2.....     0.0678310409
       22222a...b..     0.0671900664
       22222b...a..     0.0671900664
       222a2bb.a...     0.0622037326
       222b2aa.b...     0.0622037326
       2222bbaa....     0.0564670855
       2222aabb....     0.0564670855
       22b222a.....    -0.0536037631
       22a222b.....    -0.0536037631
       222a2bba....     0.0535823656
       222b2aab....     0.0535823656
       22b2a22.....    -0.0514709248
       22a2b22.....    -0.0514709248

     * ci vector, state   4, <S^2> = 0.0000
       22222b..a...     0.3381172516
       22222a..b...     0.3381172515
       222a22b.....    -0.2707251415
       222b22a.....    -0.2707251415
       222a2b2.....    -0.1926732162
       222b2a2.....    -0.1926732162
       22222.b.a...    -0.1561042413
       22222.a.b...    -0.1561042412
       222b22.a....    -0.1536187968
       222a22.b....    -0.1536187968
       2222a2..b...    -0.1504292146
       2222b2..a...    -0.1504292146
       222b2aa.b...     0.1080282443
       222a2bb.a...     0.1080282443
       2222a2b.....    -0.1023763372
       2222b2a.....    -0.1023763371
       2222baa.b...     0.0968248330
       2222abb.a...     0.0968248330
       222a2bba....    -0.0898149692
       222b2aab....    -0.0898149692
       222b2aba....    -0.0752746727
       222a2bab....    -0.0752746727
       22222ab.....    -0.0744650671
       22222ba.....    -0.0744650652
       2222bba.a...    -0.0719595704
       2222aab.b...    -0.0719595704
       22222b.a....    -0.0708983932
       22222a.b....    -0.0708983930
       222b2ab.a...     0.0701379937
       222a2ba.b...     0.0701379936
       222.22..2...    -0.0643355916
       22222.2.....    -0.0604167506
       222a2b..2...     0.0532466934
       222b2a..2...     0.0532466934
       22222.ba....     0.0527112957
       22222.ab....     0.0527112956
       222.22b.a...     0.0525221105
       222.22a.b...     0.0525221105

    * METHOD: CASSCF                            1882.86

  === SMITH program ===

    * freezing 15 orbitals
    * SS-SR internal contraction is used

    * Approximate memory requirement for SMITH calulation per MPI process:
      o Storage requirement for T-amplitude, lambda, and residual is 5.15 GB
      o Storage requirement for MO integrals is 0.68 GB
       - MO integral evaluation                    3.93

  ++ State-averaged Fock matrix over basis states ++

                         0                   1                   2                   3                   4
     0       -4.1348354355        0.0456766606       -0.0127516837        0.0211248200        0.0066839291
     1        0.0456766606       -4.0481741605        0.0723304861        0.0536717555        0.0172066127
     2       -0.0127516837        0.0723304861       -3.9529239938       -0.0881126665       -0.0262790641
     3        0.0211248200        0.0536717555       -0.0881126665       -3.8641674728       -0.0268216817
     4        0.0066839291        0.0172066127       -0.0262790641       -0.0268216817       -3.7608902626


  ++ Extended multi-state CASPT2 (XMS-CASPT2) rotation matrix ++

                         0                   1                   2                   3                   4
     0       -0.7834520992        0.5987991504       -0.1422135762       -0.0856821842        0.0087319980
     1        0.5366073467        0.5402086707       -0.6454627876       -0.0586201220        0.0129853254
     2       -0.2844741075       -0.4558390538       -0.6656447173        0.5166499116       -0.0357101999
     3       -0.1264531424       -0.3620008739       -0.3362205331       -0.8361562873       -0.2018994464
     4       -0.0365984778       -0.1038281945       -0.0838209525       -0.1521110669        0.9786299243


  ++ Reference energies in XMS basis ++

                         0                   1                   2                   3                   4
     0     -590.9967100340        0.0630521761       -0.0001416077       -0.0066228953        0.0000738398
     1        0.0630521761     -590.9525596353        0.0338358492        0.0175770142       -0.0031413650
     2       -0.0001416077        0.0338358492     -590.9044560858        0.0033280590       -0.0007629351
     3       -0.0066228953        0.0175770142        0.0033280590     -590.8679062955       -0.0012449011
     4        0.0000738398       -0.0031413650       -0.0007629351       -0.0012449011     -590.8482482195

    * Calculating and saving rdm4f

    * Third and Fock-weighted fourth order RDM ( 1, 1) evaluation
      will be done with 14 passes
       - RDM evaluation (multipassing)           164.39
    * Third and Fock-weighted fourth order RDM ( 2, 1) evaluation
      will be done with 14 passes
       - RDM evaluation (multipassing)           251.94
    * Third and Fock-weighted fourth order RDM ( 3, 1) evaluation
      will be done with 14 passes
       - RDM evaluation (multipassing)           246.73
    * Third and Fock-weighted fourth order RDM ( 4, 1) evaluation
      will be done with 14 passes
       - RDM evaluation (multipassing)           246.68
    * Third and Fock-weighted fourth order RDM ( 5, 1) evaluation
      will be done with 14 passes
       - RDM evaluation (multipassing)           246.64
    * Third and Fock-weighted fourth order RDM ( 1, 2) evaluation
      will be done with 14 passes
       - RDM evaluation (multipassing)           246.66
    * Third and Fock-weighted fourth order RDM ( 2, 2) evaluation
      will be done with 14 passes
       - RDM evaluation (multipassing)           161.81
    * Third and Fock-weighted fourth order RDM ( 3, 2) evaluation
      will be done with 14 passes
       - RDM evaluation (multipassing)           246.65
    * Third and Fock-weighted fourth order RDM ( 4, 2) evaluation
      will be done with 14 passes
       - RDM evaluation (multipassing)           246.68
    * Third and Fock-weighted fourth order RDM ( 5, 2) evaluation
      will be done with 14 passes
       - RDM evaluation (multipassing)           246.66
    * Third and Fock-weighted fourth order RDM ( 1, 3) evaluation
      will be done with 14 passes
       - RDM evaluation (multipassing)           247.17
    * Third and Fock-weighted fourth order RDM ( 2, 3) evaluation
      will be done with 14 passes
       - RDM evaluation (multipassing)           248.88
    * Third and Fock-weighted fourth order RDM ( 3, 3) evaluation
      will be done with 14 passes
       - RDM evaluation (multipassing)           161.86
    * Third and Fock-weighted fourth order RDM ( 4, 3) evaluation
      will be done with 14 passes
       - RDM evaluation (multipassing)           249.01
    * Third and Fock-weighted fourth order RDM ( 5, 3) evaluation
      will be done with 14 passes
       - RDM evaluation (multipassing)           246.89
    * Third and Fock-weighted fourth order RDM ( 1, 4) evaluation
      will be done with 14 passes
       - RDM evaluation (multipassing)           246.94
    * Third and Fock-weighted fourth order RDM ( 2, 4) evaluation
      will be done with 14 passes
       - RDM evaluation (multipassing)           247.15
    * Third and Fock-weighted fourth order RDM ( 3, 4) evaluation
      will be done with 14 passes
       - RDM evaluation (multipassing)           247.17
    * Third and Fock-weighted fourth order RDM ( 4, 4) evaluation
      will be done with 14 passes
       - RDM evaluation (multipassing)           162.37
    * Third and Fock-weighted fourth order RDM ( 5, 4) evaluation
      will be done with 14 passes
       - RDM evaluation (multipassing)           247.18
    * Third and Fock-weighted fourth order RDM ( 1, 5) evaluation
      will be done with 14 passes
       - RDM evaluation (multipassing)           247.17
    * Third and Fock-weighted fourth order RDM ( 2, 5) evaluation
      will be done with 14 passes
       - RDM evaluation (multipassing)           247.15
    * Third and Fock-weighted fourth order RDM ( 3, 5) evaluation
      will be done with 14 passes
       - RDM evaluation (multipassing)           247.13
    * Third and Fock-weighted fourth order RDM ( 4, 5) evaluation
      will be done with 14 passes
       - RDM evaluation (multipassing)           251.18
    * Third and Fock-weighted fourth order RDM ( 5, 5) evaluation
      will be done with 14 passes
       - RDM evaluation (multipassing)           161.95
    - linear dependency detected:    1 /  288    min eigenvalue:    -1.1430e-14    max eigenvalue:    -1.1430e-14
    - linear dependency detected:    1 /  288    min eigenvalue:    -8.6621e-15    max eigenvalue:    -8.6621e-15
    - linear dependency detected:    1 /  288    min eigenvalue:    -3.6282e-15    max eigenvalue:    -3.6282e-15
    - linear dependency detected:    1 /  288    min eigenvalue:    -4.9908e-15    max eigenvalue:    -4.9908e-15
    - linear dependency detected:    1 /  288    min eigenvalue:    -9.4620e-15    max eigenvalue:    -9.4620e-15
    - linear dependency detected:   12 / 1728    min eigenvalue:    -5.5995e-14    max eigenvalue:     2.4252e-14
    - linear dependency detected:   12 / 1728    min eigenvalue:    -5.7204e-14    max eigenvalue:     1.9049e-14
    - linear dependency detected:   12 / 1728    min eigenvalue:    -4.7527e-14    max eigenvalue:     3.4328e-14
    - linear dependency detected:   12 / 1728    min eigenvalue:    -3.5015e-14    max eigenvalue:     4.6205e-14
    - linear dependency detected:   12 / 1728    min eigenvalue:    -4.1385e-14    max eigenvalue:     9.9520e-15
    - linear dependency detected:   12 / 1728    min eigenvalue:    -3.9655e-15    max eigenvalue:     2.3079e-15
    - linear dependency detected:   12 / 1728    min eigenvalue:    -1.8506e-15    max eigenvalue:     5.1433e-15
    - linear dependency detected:   12 / 1728    min eigenvalue:    -3.8400e-15    max eigenvalue:     3.5191e-15
    - linear dependency detected:   12 / 1728    min eigenvalue:    -3.5378e-15    max eigenvalue:     6.1723e-16
    - linear dependency detected:   12 / 1728    min eigenvalue:    -5.2948e-15    max eigenvalue:     1.5394e-14
       - RDM + denominator evaluation           5932.08

    * Zeroth order energy : state  0       -4.1670288958
    * Zeroth order energy : state  1       -4.0978506470
    * Zeroth order energy : state  2       -3.9333262257
    * Zeroth order energy : state  3       -3.8086757029
    * Zeroth order energy : state  4       -3.7541098539

    * CASPT2 iteration is performed using redundant basis

      ---- iteration ----

        0    -1.59472714     0.00187257     17.37
        1    -1.59675027     0.00017990     17.63
        2    -1.59677261     0.00001969     17.85
        3    -1.59677292     0.00000303     18.17
        4    -1.59677292     0.00000037     18.39

        0    -1.59996165     0.00176795     17.48
        1    -1.60191554     0.00016444     17.62
        2    -1.60193646     0.00001666     17.87
        3    -1.60193674     0.00000255     18.17
        4    -1.60193675     0.00000027     18.45

        0    -1.59096481     0.00179097     17.51
        1    -1.59290338     0.00016789     17.67
        2    -1.59292521     0.00001753     17.95
        3    -1.59292552     0.00000268     18.16
        4    -1.59292552     0.00000033     18.48

        0    -1.58992948     0.00169416     17.59
        1    -1.59190699     0.00015734     17.65
        2    -1.59193055     0.00001615     17.97
        3    -1.59193090     0.00000246     18.30
        4    -1.59193090     0.00000029     18.60

        0    -1.59228494     0.00170509     17.61
        1    -1.59420524     0.00015850     17.76
        2    -1.59422778     0.00001636     18.03
        3    -1.59422809     0.00000251     18.33
        4    -1.59422809     0.00000031     18.57

      -------------------

       - CASPT2 energy evaluation                455.26

    * CASPT2 energy : state  0     -592.8327626265
        w/o shift correction       -592.5934829557
        reference weight              0.6763340312

    * CASPT2 energy : state  1     -592.7956604637
        w/o shift correction       -592.5544963827
        reference weight              0.6746144515

    * CASPT2 energy : state  2     -592.7377467123
        w/o shift correction       -592.4973816103
        reference weight              0.6753424745

    * CASPT2 energy : state  3     -592.7017507031
        w/o shift correction       -592.4598371971
        reference weight              0.6739330070

    * CASPT2 energy : state  4     -592.6882505081
        w/o shift correction       -592.4424763121
        reference weight              0.6704442212


    * MS-CASPT2 Heff
           -592.8327626265        0.0388437997        0.0007898664       -0.0031703343       -0.0002971427
              0.0388437997     -592.7956604637        0.0212936445        0.0109333805       -0.0020991579
              0.0007898664        0.0212936445     -592.7377467123        0.0022555088        0.0004168735
             -0.0031703343        0.0109333805        0.0022555088     -592.7017507031       -0.0009873470
             -0.0002971427       -0.0020991579        0.0004168735       -0.0009873470     -592.6882505081


    * MS-CASPT2 rotation matrix
             -0.8282033481        0.5411364637       -0.1439446694       -0.0210435411       -0.0093618054
              0.5504280924        0.7436982720       -0.3470412968       -0.1492232140       -0.0351648424
             -0.0905125650       -0.3855416893       -0.9068766019       -0.1435613090       -0.0114044239
             -0.0537409837       -0.0710462999        0.1907693862       -0.9724932588       -0.0996405179
              0.0052451523        0.0198554014       -0.0049133222       -0.1045782669        0.9942924604


    * XMS-CASPT2 rotation matrix
              0.9959760868        0.0824614368        0.0175474437        0.0299604092        0.0051192893
             -0.0854330675        0.9454054421        0.3093918889        0.0564093805        0.0020933154
              0.0169924183       -0.2737273452        0.9015375692       -0.3291351072       -0.0607016530
             -0.0202174836       -0.1526237826        0.2902210184        0.9392188625       -0.0996841169
             -0.0059444624       -0.0344671296        0.0834896286        0.0738807498        0.9931504403

    * MS-CASPT2 energy : state  0     -592.8586959243
    * MS-CASPT2 energy : state  1     -592.7795359770
    * MS-CASPT2 energy : state  2     -592.7299449482
    * MS-CASPT2 energy : state  3     -592.6999148571
    * MS-CASPT2 energy : state  4     -592.6880793070


    * METHOD: SMITH                             6473.47


    * METHOD: SAVE_REF                             0.07


  
  ===============================================================
