# Supplementary material for: Simulating the Energy Capture Process in Push–Pull Norbornadiene-Quadricyclane Photoswitches
Source: J Phys Chem Lett. 2025 Apr 23;16(17):4315–25. doi: 10.1021/acs.jpclett.5c00634 (PMC12051204; doi:10.1021/acs.jpclett.5c00634)
Supplement: Supplementary file 4 — jz5c00634_si_004.zip [file jz5c00634_si_004.zip › PES_scans/XMS-CASPT2/Compound_I/1_PES_scan/logfile_04]

    dorgali10                       

  * using 15 threads per process

  ===============================================================
    BAGEL - Freshly leavened quantum chemistry                   
  ===============================================================

  *** Geometry ***

  { "atom" : "C", "xyz" : [      0.157877,      1.834940,      1.988023 ] },
  { "atom" : "C", "xyz" : [      0.117714,      4.327792,      1.048858 ] },
  { "atom" : "C", "xyz" : [     -2.322717,      1.449521,      3.389200 ] },
  { "atom" : "C", "xyz" : [     -4.057154,      1.322218,      1.082715 ] },
  { "atom" : "C", "xyz" : [     -4.043608,      3.700769,      0.062795 ] },
  { "atom" : "C", "xyz" : [     -2.489499,      5.402757,      1.743926 ] },
  { "atom" : "C", "xyz" : [     -2.899420,      4.182439,      4.350943 ] },
  { "atom" : "C", "xyz" : [      1.869365,      5.619498,     -0.467493 ] },
  { "atom" : "N", "xyz" : [      3.273125,      6.747320,     -1.703753 ] },
  { "atom" : "C", "xyz" : [      2.089265,     -0.104090,      1.710263 ] },
  { "atom" : "C", "xyz" : [      4.509146,      0.465828,      0.766034 ] },
  { "atom" : "C", "xyz" : [      1.584754,     -2.621784,      2.408858 ] },
  { "atom" : "C", "xyz" : [      3.409311,     -4.487799,      2.156193 ] },
  { "atom" : "C", "xyz" : [      5.794688,     -3.887229,      1.216840 ] },
  { "atom" : "C", "xyz" : [      6.333925,     -1.405159,      0.528986 ] },
  { "atom" : "H", "xyz" : [     -2.411835,     -0.097616,      4.734936 ] },
  { "atom" : "H", "xyz" : [     -4.774382,     -0.393348,      0.236469 ] },
  { "atom" : "H", "xyz" : [     -4.889644,      4.297903,     -1.701521 ] },
  { "atom" : "H", "xyz" : [     -2.711058,      7.433160,      1.527565 ] },
  { "atom" : "H", "xyz" : [     -4.830683,      4.383883,      5.051574 ] },
  { "atom" : "H", "xyz" : [     -1.551018,      4.841816,      5.768370 ] },
  { "atom" : "H", "xyz" : [      4.973949,      2.380916,      0.227788 ] },
  { "atom" : "H", "xyz" : [     -0.257517,     -3.132814,      3.136830 ] },
  { "atom" : "H", "xyz" : [      2.971558,     -6.415581,      2.697776 ] },
  { "atom" : "H", "xyz" : [      7.223823,     -5.344380,      1.027009 ] },
  { "atom" : "H", "xyz" : [      8.187714,     -0.917966,     -0.196366 ] },

  Number of auxiliary basis functions:     1515

  Since a DF basis is specified, we compute 2- and 3-index integrals:
    o Being stored without compression. Storage requirement is 0.851 GB
       - 3-index ints prep                         0.03
       - 3-index ints                              0.27
       - 2-index ints                              0.01
       - computing inverse                         2.40
        elapsed time:        2.73 sec.


  Number of basis functions:      265
  Number of electrons      :      102


    * METHOD: MOLECULE                             2.75

       - 3-index ints prep                         0.03
       - 3-index ints                              0.33
       - 2-index ints                              0.01
       - computing inverse                         2.38

  Using the coefficient projected to the input geometry 


    * METHOD: LOAD_REF                             2.91

  ---------------------------
      CASSCF calculation     
  ---------------------------

    * nstate   :      5
    * nclosed  :     45
    * nact     :     12
    * nvirt    :    208
  === CASSCF iteration (/home/mkochman/bagel_basis_sets/cc-pvdz.json) ===

    * Using the second-order algorithm

      0  0      -591.09022366     1.08e-02    115.68
      0  1      -590.90466489     0.00e+00    115.68
      0  2      -590.89117569     0.00e+00    115.68
      0  3      -590.87769792     0.00e+00    115.68
      0  4      -590.87292949     0.00e+00    115.68

         res : 7.99e-02   lamb: 1.00e+00   eps : -9.72e-02   step: 1.29e-01    0.29
         res : 2.28e-02   lamb: 1.00e+00   eps : -9.82e-02   step: 1.36e-01    0.29
         res : 6.90e-03   lamb: 1.00e+00   eps : -9.83e-02   step: 1.38e-01    0.29
         res : 2.08e-03   lamb: 1.00e+00   eps : -9.83e-02   step: 1.39e-01    0.29
         res : 5.36e-04   lamb: 1.00e+00   eps : -9.83e-02   step: 1.39e-01    0.29
         res : 1.94e-04   lamb: 1.00e+00   eps : -9.83e-02   step: 1.39e-01    0.29
         res : 5.76e-05   lamb: 1.00e+00   eps : -9.83e-02   step: 1.39e-01    0.30
         res : 2.23e-05   lamb: 1.00e+00   eps : -9.83e-02   step: 1.39e-01    0.29
         res : 6.67e-06   lamb: 1.00e+00   eps : -9.83e-02   step: 1.39e-01    0.29

      1  0      -591.14000069     1.49e-04    117.51
      1  1      -590.95547771     0.00e+00    117.51
      1  2      -590.94094515     0.00e+00    117.51
      1  3      -590.92715339     0.00e+00    117.51
      1  4      -590.92361844     0.00e+00    117.51

         res : 6.78e-03   lamb: 1.00e+00   eps : -2.09e-04   step: 2.34e-02    0.28
         res : 2.97e-03   lamb: 1.00e+00   eps : -2.24e-04   step: 2.64e-02    0.28
         res : 6.60e-04   lamb: 1.00e+00   eps : -2.27e-04   step: 2.73e-02    0.28
         res : 3.49e-04   lamb: 1.00e+00   eps : -2.27e-04   step: 2.75e-02    0.28
         res : 1.96e-04   lamb: 1.00e+00   eps : -2.27e-04   step: 2.76e-02    0.28
         res : 9.40e-05   lamb: 1.00e+00   eps : -2.27e-04   step: 2.76e-02    0.28
         res : 5.11e-05   lamb: 1.00e+00   eps : -2.27e-04   step: 2.76e-02    0.28
         res : 3.69e-05   lamb: 1.00e+00   eps : -2.27e-04   step: 2.76e-02    0.28
         res : 1.76e-05   lamb: 1.00e+00   eps : -2.27e-04   step: 2.76e-02    0.28
         res : 7.03e-06   lamb: 1.00e+00   eps : -2.27e-04   step: 2.76e-02    0.28
         res : 4.95e-06   lamb: 1.00e+00   eps : -2.27e-04   step: 2.77e-02    0.28
         res : 3.16e-06   lamb: 1.00e+00   eps : -2.27e-04   step: 2.77e-02    0.28
         res : 1.50e-06   lamb: 1.00e+00   eps : -2.27e-04   step: 2.77e-02    0.28

      2  0      -591.13990711     1.93e-05    114.08
      2  1      -590.95582974     0.00e+00    114.08
      2  2      -590.94103895     0.00e+00    114.08
      2  3      -590.92713580     0.00e+00    114.08
      2  4      -590.92387839     0.00e+00    114.08

         res : 9.04e-04   lamb: 1.00e+00   eps : -2.03e-06   step: 1.77e-03    0.29
         res : 2.39e-04   lamb: 1.00e+00   eps : -2.27e-06   step: 2.29e-03    0.29
         res : 1.07e-04   lamb: 1.00e+00   eps : -2.31e-06   step: 2.42e-03    0.29
         res : 8.16e-05   lamb: 1.00e+00   eps : -2.31e-06   step: 2.49e-03    0.29
         res : 4.40e-05   lamb: 1.00e+00   eps : -2.32e-06   step: 2.54e-03    0.29
         res : 1.93e-05   lamb: 1.00e+00   eps : -2.32e-06   step: 2.56e-03    0.29
         res : 6.69e-06   lamb: 1.00e+00   eps : -2.32e-06   step: 2.56e-03    0.29
         res : 2.30e-06   lamb: 1.00e+00   eps : -2.32e-06   step: 2.56e-03    0.29
         res : 9.79e-07   lamb: 1.00e+00   eps : -2.32e-06   step: 2.56e-03    0.30
         res : 5.11e-07   lamb: 1.00e+00   eps : -2.32e-06   step: 2.56e-03    0.29
         res : 2.67e-07   lamb: 1.00e+00   eps : -2.32e-06   step: 2.56e-03    0.29
         res : 1.89e-07   lamb: 1.00e+00   eps : -2.32e-06   step: 2.56e-03    0.29

      3  0      -591.13986972     5.55e-06    119.35
      3  1      -590.95585107     0.00e+00    119.35
      3  2      -590.94103692     0.00e+00    119.35
      3  3      -590.92709583     0.00e+00    119.35
      3  4      -590.92394374     0.00e+00    119.35

         res : 2.45e-04   lamb: 1.00e+00   eps : -1.43e-07   step: 4.34e-04    0.29
         res : 8.00e-05   lamb: 1.00e+00   eps : -1.64e-07   step: 6.25e-04    0.29
         res : 6.72e-05   lamb: 1.00e+00   eps : -1.71e-07   step: 7.44e-04    0.29
         res : 4.02e-05   lamb: 1.00e+00   eps : -1.73e-07   step: 8.20e-04    0.30
         res : 1.42e-05   lamb: 1.00e+00   eps : -1.73e-07   step: 8.48e-04    0.29
         res : 5.11e-06   lamb: 1.00e+00   eps : -1.73e-07   step: 8.53e-04    0.29
         res : 1.65e-06   lamb: 1.00e+00   eps : -1.73e-07   step: 8.53e-04    0.29
         res : 5.71e-07   lamb: 1.00e+00   eps : -1.73e-07   step: 8.53e-04    0.29
         res : 2.32e-07   lamb: 1.00e+00   eps : -1.73e-07   step: 8.53e-04    0.29
         res : 1.29e-07   lamb: 1.00e+00   eps : -1.73e-07   step: 8.53e-04    0.29
         res : 8.58e-08   lamb: 1.00e+00   eps : -1.73e-07   step: 8.53e-04    0.29
         res : 5.62e-08   lamb: 1.00e+00   eps : -1.73e-07   step: 8.53e-04    0.29

      4  0      -591.13986103     1.68e-06    121.60
      4  1      -590.95585201     0.00e+00    121.60
      4  2      -590.94104154     0.00e+00    121.60
      4  3      -590.92708027     0.00e+00    121.60
      4  4      -590.92396300     0.00e+00    121.60

         res : 8.64e-05   lamb: 1.00e+00   eps : -1.42e-08   step: 1.53e-04    0.29
         res : 4.59e-05   lamb: 1.00e+00   eps : -1.81e-08   step: 2.74e-04    0.29
         res : 3.52e-05   lamb: 1.00e+00   eps : -2.01e-08   step: 3.81e-04    0.29
         res : 1.38e-05   lamb: 1.00e+00   eps : -2.05e-08   step: 4.10e-04    0.29
         res : 4.46e-06   lamb: 1.00e+00   eps : -2.06e-08   step: 4.16e-04    0.29
         res : 1.55e-06   lamb: 1.00e+00   eps : -2.06e-08   step: 4.17e-04    0.29
         res : 4.86e-07   lamb: 1.00e+00   eps : -2.06e-08   step: 4.17e-04    0.29
         res : 1.63e-07   lamb: 1.00e+00   eps : -2.06e-08   step: 4.17e-04    0.29
         res : 6.64e-08   lamb: 1.00e+00   eps : -2.06e-08   step: 4.17e-04    0.29
         res : 4.12e-08   lamb: 1.00e+00   eps : -2.06e-08   step: 4.17e-04    0.29

      5  0      -591.13985911     5.31e-07    117.40
      5  1      -590.95585111     0.00e+00    117.40
      5  2      -590.94104586     0.00e+00    117.40
      5  3      -590.92707314     0.00e+00    117.40
      5  4      -590.92396871     0.00e+00    117.40

         res : 4.46e-05   lamb: 1.00e+00   eps : -2.39e-09   step: 8.53e-05    0.29
         res : 2.86e-05   lamb: 1.00e+00   eps : -3.59e-09   step: 1.75e-04    0.29
         res : 1.37e-05   lamb: 1.00e+00   eps : -4.10e-09   step: 2.26e-04    0.29
         res : 4.76e-06   lamb: 1.00e+00   eps : -4.15e-09   step: 2.32e-04    0.29
         res : 1.57e-06   lamb: 1.00e+00   eps : -4.16e-09   step: 2.34e-04    0.29
         res : 5.75e-07   lamb: 1.00e+00   eps : -4.16e-09   step: 2.34e-04    0.29
         res : 1.70e-07   lamb: 1.00e+00   eps : -4.16e-09   step: 2.34e-04    0.29
         res : 5.22e-08   lamb: 1.00e+00   eps : -4.16e-09   step: 2.34e-04    0.30
         res : 2.18e-08   lamb: 1.00e+00   eps : -4.16e-09   step: 2.34e-04    0.29

      6  0      -591.13985879     1.90e-07    116.26
      6  1      -590.95585035     0.00e+00    116.26
      6  2      -590.94104883     0.00e+00    116.26
      6  3      -590.92706952     0.00e+00    116.26
      6  4      -590.92397046     0.00e+00    116.26

         res : 2.54e-05   lamb: 1.00e+00   eps : -7.26e-10   step: 6.43e-05    0.29
         res : 1.63e-05   lamb: 1.00e+00   eps : -1.09e-09   step: 1.15e-04    0.29
         res : 5.10e-06   lamb: 1.00e+00   eps : -1.20e-09   step: 1.34e-04    0.29
         res : 2.00e-06   lamb: 1.00e+00   eps : -1.21e-09   step: 1.36e-04    0.29
         res : 6.46e-07   lamb: 1.00e+00   eps : -1.21e-09   step: 1.37e-04    0.29
         res : 2.43e-07   lamb: 1.00e+00   eps : -1.21e-09   step: 1.37e-04    0.29
         res : 6.69e-08   lamb: 1.00e+00   eps : -1.21e-09   step: 1.37e-04    0.30
         res : 1.78e-08   lamb: 1.00e+00   eps : -1.21e-09   step: 1.37e-04    0.29
         res : 7.94e-09   lamb: 1.00e+00   eps : -1.21e-09   step: 1.37e-04    0.29

      7  0      -591.13985881     8.60e-08    120.99
      7  1      -590.95584986     0.00e+00    120.99
      7  2      -590.94105070     0.00e+00    120.99
      7  3      -590.92706754     0.00e+00    120.99
      7  4      -590.92397103     0.00e+00    120.99

         res : 1.23e-05   lamb: 1.00e+00   eps : -2.67e-10   step: 4.53e-05    0.29
         res : 8.93e-06   lamb: 1.00e+00   eps : -3.82e-10   step: 7.32e-05    0.29
         res : 2.13e-06   lamb: 1.00e+00   eps : -4.04e-10   step: 7.96e-05    0.29
         res : 9.80e-07   lamb: 1.00e+00   eps : -4.06e-10   step: 8.05e-05    0.29
         res : 2.99e-07   lamb: 1.00e+00   eps : -4.06e-10   step: 8.07e-05    0.29
         res : 9.41e-08   lamb: 1.00e+00   eps : -4.06e-10   step: 8.07e-05    0.29
         res : 2.87e-08   lamb: 1.00e+00   eps : -4.06e-10   step: 8.07e-05    0.30
         res : 6.82e-09   lamb: 1.00e+00   eps : -4.06e-10   step: 8.07e-05    0.29

      8  0      -591.13985888     4.72e-08    117.24
      8  1      -590.95584957     0.00e+00    117.24
      8  2      -590.94105184     0.00e+00    117.24
      8  3      -590.92706642     0.00e+00    117.24
      8  4      -590.92397124     0.00e+00    117.24

         res : 6.54e-06   lamb: 1.00e+00   eps : -9.56e-11   step: 2.81e-05    0.29
         res : 4.84e-06   lamb: 1.00e+00   eps : -1.35e-10   step: 4.44e-05    0.29
         res : 1.13e-06   lamb: 1.00e+00   eps : -1.41e-10   step: 4.72e-05    0.29
         res : 5.82e-07   lamb: 1.00e+00   eps : -1.42e-10   step: 4.77e-05    0.29
         res : 1.76e-07   lamb: 1.00e+00   eps : -1.42e-10   step: 4.78e-05    0.29
         res : 4.71e-08   lamb: 1.00e+00   eps : -1.42e-10   step: 4.78e-05    0.29
         res : 1.56e-08   lamb: 1.00e+00   eps : -1.42e-10   step: 4.78e-05    0.29
         res : 3.65e-09   lamb: 1.00e+00   eps : -1.42e-10   step: 4.78e-05    0.29

      9  0      -591.13985894     2.79e-08    116.87
      9  1      -590.95584939     0.00e+00    116.87
      9  2      -590.94105253     0.00e+00    116.87
      9  3      -590.92706578     0.00e+00    116.87
      9  4      -590.92397132     0.00e+00    116.87

         res : 3.91e-06   lamb: 1.00e+00   eps : -3.37e-11   step: 1.67e-05    0.28
         res : 3.00e-06   lamb: 1.00e+00   eps : -4.75e-11   step: 2.62e-05    0.28
         res : 7.15e-07   lamb: 1.00e+00   eps : -4.97e-11   step: 2.80e-05    0.28
         res : 3.69e-07   lamb: 1.00e+00   eps : -4.99e-11   step: 2.83e-05    0.28
         res : 1.06e-07   lamb: 1.00e+00   eps : -5.00e-11   step: 2.84e-05    0.28
         res : 2.88e-08   lamb: 1.00e+00   eps : -5.00e-11   step: 2.84e-05    0.28
         res : 9.54e-09   lamb: 1.00e+00   eps : -5.00e-11   step: 2.84e-05    0.28
         res : 2.14e-09   lamb: 1.00e+00   eps : -5.00e-11   step: 2.84e-05    0.28

     10  0      -591.13985898     1.67e-08    114.54
     10  1      -590.95584929     0.00e+00    114.54
     10  2      -590.94105294     0.00e+00    114.54
     10  3      -590.92706540     0.00e+00    114.54
     10  4      -590.92397135     0.00e+00    114.54

         res : 2.39e-06   lamb: 1.00e+00   eps : -1.18e-11   step: 9.82e-06    0.29
         res : 1.86e-06   lamb: 1.00e+00   eps : -1.67e-11   step: 1.55e-05    0.29
         res : 4.42e-07   lamb: 1.00e+00   eps : -1.76e-11   step: 1.66e-05    0.29
         res : 2.25e-07   lamb: 1.00e+00   eps : -1.77e-11   step: 1.68e-05    0.29
         res : 6.42e-08   lamb: 1.00e+00   eps : -1.77e-11   step: 1.69e-05    0.29
         res : 1.85e-08   lamb: 1.00e+00   eps : -1.77e-11   step: 1.69e-05    0.29
         res : 5.92e-09   lamb: 1.00e+00   eps : -1.77e-11   step: 1.69e-05    0.29
         res : 1.31e-09   lamb: 1.00e+00   eps : -1.77e-11   step: 1.69e-05    0.29

     11  0      -591.13985900     9.99e-09    113.68
     11  1      -590.95584923     0.00e+00    113.68
     11  2      -590.94105318     0.00e+00    113.68
     11  3      -590.92706517     0.00e+00    113.68
     11  4      -590.92397137     0.00e+00    113.68

    * Second-order optimization converged. *   

    * Integral transformation done. Elapsed time: 0.66

     guess   0:   closed 111111......         open ............        
     guess   1:   closed 11111.......         open .....11.....        
     guess   2:   closed 1111.1......         open ....1.1.....        
     guess   3:   closed 11111.......         open .....1.1....        
     guess   4:   closed 111.11......         open ...1..1.....        

  === FCI iteration ===

      0  0      -590.95432588     4.44e-04      2.64
      0  1      -590.78877844     4.19e-04      0.00
      0  2      -590.70467048     4.31e-04      0.00
      0  3      -590.66871002     4.42e-04      0.00
      0  4      -590.65660036     4.37e-04      0.00

      1  0      -591.10215957     2.21e-04      2.64
      1  1      -590.91108937     1.98e-04      0.00
      1  2      -590.83758754     2.40e-04      0.00
      1  3      -590.82580277     2.73e-04      0.00
      1  4      -590.79485766     2.36e-04      0.00

      2  0      -591.13272117     1.09e-04      2.65
      2  1      -590.93484636     1.02e-04      0.00
      2  2      -590.88990200     1.86e-04      0.00
      2  3      -590.87100593     1.51e-04      0.00
      2  4      -590.83308135     1.45e-04      0.00

      3  0      -591.13852455     4.98e-05      2.66
      3  1      -590.94216584     6.66e-05      0.00
      3  2      -590.91948687     1.39e-04      0.00
      3  3      -590.89491638     1.39e-04      0.00
      3  4      -590.84993700     9.48e-05      0.00

      4  0      -591.13966488     2.04e-05      2.67
      4  1      -590.94739271     7.11e-05      0.00
      4  2      -590.93326619     8.91e-05      0.00
      4  3      -590.91362439     1.19e-04      0.00
      4  4      -590.85797009     7.97e-05      0.00

      5  0      -591.13983256     7.31e-06      2.68
      5  1      -590.95164524     5.41e-05      0.00
      5  2      -590.93800300     5.57e-05      0.00
      5  3      -590.92286595     7.02e-05      0.00
      5  4      -590.87429981     1.96e-04      0.00

      6  0      -591.13985495     2.61e-06      2.68
      6  1      -590.95407251     4.00e-05      0.00
      6  2      -590.93996427     3.57e-05      0.00
      6  3      -590.92543551     3.65e-05      0.00
      6  4      -590.91101180     1.29e-04      0.00

      7  0      -591.13985808     1.20e-06      2.69
      7  1      -590.95511786     2.49e-05      0.00
      7  2      -590.94071769     1.92e-05      0.00
      7  3      -590.92632797     2.41e-05      0.00
      7  4      -590.92006669     6.36e-05      0.00

      8  0      -591.13985875     6.58e-07      2.70
      8  1      -590.95553341     1.67e-05      0.00
      8  2      -590.94094411     1.05e-05      0.00
      8  3      -590.92676349     1.72e-05      0.00
      8  4      -590.92248561     3.62e-05      0.00

      9  0      -591.13985894     3.35e-07      2.71
      9  1      -590.95572318     1.13e-05      0.00
      9  2      -590.94101179     6.14e-06      0.00
      9  3      -590.92694750     1.07e-05      0.00
      9  4      -590.92332109     2.30e-05      0.00

     10  0      -591.13985899     1.61e-07      2.71
     10  1      -590.95580535     7.04e-06      0.00
     10  2      -590.94103602     3.85e-06      0.00
     10  3      -590.92701634     6.50e-06      0.00
     10  4      -590.92368225     1.53e-05      0.00

     11  0      -591.13985900     7.29e-08      2.85
     11  1      -590.95583421     4.23e-06      0.00
     11  2      -590.94104595     2.58e-06      0.00
     11  3      -590.92704332     4.31e-06      0.00
     11  4      -590.92384399     1.05e-05      0.00

     12  0      -591.13985900     3.02e-08      2.86
     12  1      -590.95584436     2.41e-06      0.00
     12  2      -590.94105051     1.66e-06      0.00
     12  3      -590.92705635     2.88e-06      0.00
     12  4      -590.92392069     6.99e-06      0.00

     13  0      -591.13985900     1.19e-08      2.87
     13  1      -590.95584760     1.35e-06      0.00
     13  2      -590.94105224     9.83e-07      0.00
     13  3      -590.92706179     1.79e-06      0.00
     13  4      -590.92395201     4.34e-06      0.00

     14  0      -591.13985900     5.08e-09      2.87
     14  1      -590.95584864     7.80e-07      0.00
     14  2      -590.94105282     5.75e-07      0.00
     14  3      -590.92706380     1.09e-06      0.00
     14  4      -590.92396359     2.66e-06      0.00

     15  0      -591.13985900     2.37e-09      2.88
     15  1      -590.95584902     4.84e-07      0.00
     15  2      -590.94105305     3.70e-07      0.00
     15  3      -590.92706463     7.12e-07      0.00
     15  4      -590.92396833     1.74e-06      0.00

     16  0      -591.13985900     1.18e-09      2.89
     16  1      -590.95584916     2.86e-07      0.00
     16  2      -590.94105314     2.29e-07      0.00
     16  3      -590.92706498     4.57e-07      0.00
     16  4      -590.92397033     1.10e-06      0.00

     17  0      -591.13985900     5.35e-10      2.89
     17  1      -590.95584921     1.58e-07      0.00
     17  2      -590.94105317     1.24e-07      0.00
     17  3      -590.92706511     2.68e-07      0.00
     17  4      -590.92397103     6.28e-07      0.00

     18  0      -591.13985900     2.18e-10      3.01
     18  1      -590.95584922     8.56e-08      0.00
     18  2      -590.94105318     6.48e-08      0.00
     18  3      -590.92706515     1.50e-07      0.00
     18  4      -590.92397126     3.55e-07      0.00

     19  0 *    -591.13985900     9.20e-11      3.03
     19  1      -590.95584923     4.79e-08      0.00
     19  2      -590.94105318     3.68e-08      0.00
     19  3      -590.92706517     8.32e-08      0.00
     19  4      -590.92397133     2.12e-07      0.00
    ** throwing out 4 trial vectors **

     20  0 *    -591.13985900     7.32e-11      2.88
     20  1      -590.95584923     2.61e-08      0.00
     20  2      -590.94105318     2.00e-08      0.00
     20  3      -590.92706517     4.35e-08      0.00
     20  4      -590.92397136     1.20e-07      0.00
    ** throwing out 4 trial vectors **

     21  0 *    -591.13985900     7.07e-11      3.84
     21  1      -590.95584923     1.41e-08      0.00
     21  2      -590.94105318     1.04e-08      0.00
     21  3      -590.92706517     2.30e-08      0.00
     21  4      -590.92397137     6.49e-08      0.00
    ** throwing out 4 trial vectors **

     22  0 *    -591.13985900     7.02e-11      5.04
     22  1      -590.95584923     7.61e-09      0.00
     22  2      -590.94105318     5.22e-09      0.00
     22  3      -590.92706517     1.22e-08      0.00
     22  4      -590.92397137     3.45e-08      0.00
    ** throwing out 4 trial vectors **

     23  0 *    -591.13985900     7.01e-11      5.02
     23  1      -590.95584923     4.21e-09      0.00
     23  2      -590.94105318     2.71e-09      0.00
     23  3      -590.92706517     6.39e-09      0.00
     23  4      -590.92397137     1.94e-08      0.00
    ** throwing out 4 trial vectors **

     24  0 *    -591.13985900     6.98e-11      5.04
     24  1      -590.95584923     2.29e-09      0.00
     24  2      -590.94105318     1.44e-09      0.00
     24  3      -590.92706517     3.44e-09      0.00
     24  4      -590.92397137     1.09e-08      0.00
    ** throwing out 4 trial vectors **

     25  0 *    -591.13985900     6.95e-11      5.03
     25  1      -590.95584923     1.26e-09      0.00
     25  2      -590.94105318     7.60e-10      0.00
     25  3      -590.92706517     1.87e-09      0.00
     25  4      -590.92397137     6.29e-09      0.00
    ** throwing out 4 trial vectors **

     26  0 *    -591.13985900     6.91e-11      5.03
     26  1      -590.95584923     6.89e-10      0.00
     26  2      -590.94105318     4.02e-10      0.00
     26  3      -590.92706517     1.06e-09      0.00
     26  4      -590.92397137     3.62e-09      0.00
    ** throwing out 4 trial vectors **

     27  0 *    -591.13985900     6.89e-11      5.03
     27  1      -590.95584923     3.62e-10      0.00
     27  2      -590.94105318     2.13e-10      0.00
     27  3      -590.92706517     5.81e-10      0.00
     27  4      -590.92397137     2.02e-09      0.00
    ** throwing out 4 trial vectors **

     28  0 *    -591.13985900     6.88e-11      5.05
     28  1      -590.95584923     1.80e-10      0.00
     28  2      -590.94105318     1.12e-10      0.00
     28  3      -590.92706517     3.07e-10      0.00
     28  4      -590.92397137     1.06e-09      0.00
    ** throwing out 4 trial vectors **

     29  0 *    -591.13985900     6.85e-11      3.51
     29  1 *    -590.95584923     8.75e-11      0.00
     29  2 *    -590.94105318     5.62e-11      0.00
     29  3      -590.92706517     1.62e-10      0.00
     29  4      -590.92397137     5.49e-10      0.00
    ** throwing out 2 trial vectors **

     30  0 *    -591.13985900     6.81e-11      1.99
     30  1 *    -590.95584923     4.35e-11      0.00
     30  2 *    -590.94105318     4.98e-11      0.00
     30  3 *    -590.92706517     8.67e-11      0.00
     30  4      -590.92397137     2.81e-10      0.00
    ** throwing out 1 trial vectors **

     31  0 *    -591.13985900     6.77e-11      1.60
     31  1 *    -590.95584923     2.45e-11      0.00
     31  2 *    -590.94105318     4.96e-11      0.00
     31  3 *    -590.92706517     8.64e-11      0.00
     31  4      -590.92397137     1.43e-10      0.00
    ** throwing out 1 trial vectors **

     32  0 *    -591.13985900     6.77e-11      0.84
     32  1 *    -590.95584923     1.90e-11      0.00
     32  2 *    -590.94105318     4.94e-11      0.00
     32  3 *    -590.92706517     8.64e-11      0.00
     32  4 *    -590.92397137     7.53e-11      0.00

     * ci vector, state   0, <S^2> = -0.0000
       222222......    -0.8667481375
       22222.2.....     0.1560613086
       2.2222....2.     0.1147649456
       222.22..2...     0.1073176267
       2222.2.2....     0.0899479428
       22b22aa..b..    -0.0702719089
       22a22bb..a..    -0.0702719089
       .22222.....2     0.0685636183
       2222abba....     0.0573388495
       2222baab....     0.0573388495
       22222b...a..     0.0570835216
       22222a...b..     0.0570835216
       22.2222.....     0.0563760192
       ab2222....ab     0.0534585376
       ba2222....ba     0.0534585376

     * ci vector, state   1, <S^2> = 0.0000
       22222.2.....    -0.4670411625
       22222ba.....     0.3890082447
       22222ab.....     0.3890082447
       2222b2a.....    -0.1865915195
       2222a2b.....    -0.1865915195
       2222abba....    -0.1499937344
       2222baab....    -0.1499937344
       22.2222.....     0.1022431819
       2222bbaa....     0.0927494550
       2222aabb....     0.0927494550
       22b222a.....     0.0868401022
       22a222b.....     0.0868401022
       222222......    -0.0867332092
       22222a...b..     0.0799872347
       22222b...a..     0.0799872347
       2222.22.....     0.0752504807
       22222a.b....     0.0739888295
       22222b.a....     0.0739888295
       22222a..b...    -0.0722729403
       22222b..a...    -0.0722729403
       2222..22....     0.0669882694
       222a2bb.a...     0.0663977749
       222b2aa.b...     0.0663977749
       222.2.2.2...     0.0642067979
       22222.b..a..    -0.0636157657
       22222.a..b..    -0.0636157657
       2.222.2...2.     0.0621591422
       22222....2..     0.0618594303
       222a22b.....    -0.0598303822
       222b22a.....    -0.0598303822
       2222abab....    -0.0572442794
       2222baba....    -0.0572442794
       22b2a2ba....    -0.0563766122
       22a2b2ab....    -0.0563766122
       22a2b2ba....    -0.0548543659
       22b2a2ab....    -0.0548543659
       22b22ba..a..    -0.0528444672
       22a22ab..b..    -0.0528444672
       22222.b.a...     0.0527368605
       22222.a.b...     0.0527368605
       2.222ba...2.    -0.0513159029
       2.222ab...2.    -0.0513159029
       222b2a2.....    -0.0503495194
       222a2b2.....    -0.0503495194

     * ci vector, state   2, <S^2> = 0.0000
       222b22a.....    -0.2996294185
       222a22b.....    -0.2996294185
       22222b..a...    -0.2386202022
       22222a..b...    -0.2386202022
       22222ba.....    -0.1955890137
       22222ab.....    -0.1955890137
       2222ab2.....    -0.1850341312
       2222ba2.....    -0.1850341312
       222b2a2.....    -0.1577791632
       222a2b2.....    -0.1577791632
       22222.ba....    -0.1434980373
       22222.ab....    -0.1434980373
       22222b.a....     0.1360226195
       22222a.b....     0.1360226195
       2222b2..a...    -0.1272947975
       2222a2..b...    -0.1272947975
       222a22.b....    -0.1152496810
       222b22.a....    -0.1152496810
       2222a2b.....    -0.0958728298
       2222b2a.....    -0.0958728298
       22222.a.b...     0.0889113396
       22222.b.a...     0.0889113396
       222.22a.b...    -0.0860550972
       222.22b.a...    -0.0860550972
       2222baa.b...     0.0824869148
       2222abb.a...     0.0824869148
       222b2a..2...     0.0739722549
       222a2b..2...     0.0739722549
       22a222b.....     0.0683803203
       22b222a.....     0.0683803203
       222222......     0.0665045162
       222b2aab....    -0.0664779795
       222a2bba....    -0.0664779795
       222a22...b..    -0.0604480551
       222b22...a..    -0.0604480551
       22a2b22.....    -0.0516328933
       22b2a22.....    -0.0516328933
       22222..b.a..     0.0507972726
       22222..a.b..     0.0507972726

     * ci vector, state   3, <S^2> = -0.0000
       2222ba2.....    -0.2294460412
       2222ab2.....    -0.2294460412
       222a22b.....     0.2232763037
       222b22a.....     0.2232763037
       22222b...a..     0.1973922236
       22222a...b..     0.1973922236
       22a222b.....     0.1772566928
       22b222a.....     0.1772566928
       22222ba.....    -0.1768931126
       22222ab.....    -0.1768931123
       22222.ba....    -0.1521700867
       22222.ab....    -0.1521700867
       2222a2b.....    -0.1482880187
       2222b2a.....    -0.1482880187
       22222.2.....    -0.1481052310
       22222b.a....     0.1141870569
       22222a.b....     0.1141870568
       222b2a2.....     0.1104261899
       222a2b2.....     0.1104261899
       22222a..b...     0.1061678154
       22222b..a...     0.1061678154
       222b2aa.b...     0.0956008252
       222a2bb.a...     0.0956008252
       222b22.a....     0.0943302091
       222a22.b....     0.0943302091
       2222a2..b...     0.0857957176
       2222b2..a...     0.0857957176
       22a2b22.....    -0.0850940571
       22b2a22.....    -0.0850940571
       22222.b.a...    -0.0707542736
       22222.a.b...    -0.0707542736
       22a222.b....     0.0666281600
       22b222.a....     0.0666281600
       2222a2...b..     0.0637697409
       2222b2...a..     0.0637697409
       22a22b2.....     0.0612037754
       22b22a2.....     0.0612037754
       22.222ab....     0.0586801342
       22.222ba....     0.0586801342
       222b2ab.a...     0.0584225033
       222a2ba.b...     0.0584225033
       22222..b.a..     0.0581757544
       22222..a.b..     0.0581757544
       222222......     0.0570741079
       2222aab..b..     0.0561487886
       2222bba..a..     0.0561487886
       222b22...a..     0.0538607891
       222a22...b..     0.0538607891

     * ci vector, state   4, <S^2> = 0.0000
       22222ab.....    -0.4237924923
       22222ba.....    -0.4237924916
       22222.2.....    -0.3008181343
       22222.ba....     0.2315138378
       22222.ab....     0.2315138377
       2222abba....    -0.1619128240
       2222baab....    -0.1619128240
       2222ba2.....     0.1336807982
       2222ab2.....     0.1336807982
       22b22a2.....     0.1094692002
       22a22b2.....     0.1094692002
       2222bbaa....     0.1022847971
       2222aabb....     0.1022847971
       22a2b22.....     0.0978726226
       22b2a22.....     0.0978726226
       22b22baa....     0.0804702253
       22a22abb....     0.0804702253
       22222..2....     0.0757710449
       22.2222.....     0.0732698362
       22b22aab....    -0.0724983846
       22a22bba....    -0.0724983846
       2222abab....    -0.0596280269
       2222baba....    -0.0596280269
       22.222ab....    -0.0592029958
       22.222ba....    -0.0592029958
       2222a2.b....    -0.0581205861
       2222b2.a....    -0.0581205860
       22b2a2ba....    -0.0578838889
       22a2b2ab....    -0.0578838889
       2.222ab...2.     0.0560531497
       2.222ba...2.     0.0560531496
       2222.2.2....    -0.0535273671
       222.2ab.2...     0.0500590452
       222.2ba.2...     0.0500590452

    * METHOD: CASSCF                            1517.28

  === SMITH program ===

    * freezing 15 orbitals
    * SS-SR internal contraction is used

    * Approximate memory requirement for SMITH calulation per MPI process:
      o Storage requirement for T-amplitude, lambda, and residual is 5.15 GB
      o Storage requirement for MO integrals is 0.68 GB
       - MO integral evaluation                    4.36

  ++ State-averaged Fock matrix over basis states ++

                         0                   1                   2                   3                   4
     0       -4.1699986814       -0.0287750528        0.0219712141        0.0174931913        0.0074823399
     1       -0.0287750528       -3.9006937566        0.0462475942        0.0356430308        0.1408453096
     2        0.0219712141        0.0462475942       -3.7928961830       -0.0242739459       -0.0858593902
     3        0.0174931913        0.0356430308       -0.0242739459       -3.7667140585       -0.0850922359
     4        0.0074823399        0.1408453096       -0.0858593902       -0.0850922359       -3.8540966181


  ++ Extended multi-state CASPT2 (XMS-CASPT2) rotation matrix ++

                         0                   1                   2                   3                   4
     0       -0.9477721721       -0.3159011829        0.0030787871        0.0119779920       -0.0422066481
     1       -0.2158711189        0.6084882618        0.6884281084       -0.0982889411        0.3155118364
     2        0.1233239018       -0.2942799790        0.5490448953        0.6992941431       -0.3282193071
     3        0.1008461908       -0.2533717326        0.4020773240       -0.6911980826       -0.5349877074
     4        0.1724784937       -0.6157520093        0.2508800291       -0.1530644437        0.7104443112


  ++ Reference energies in XMS basis ++

                         0                   1                   2                   3                   4
     0     -591.1196739802       -0.0597509663        0.0040853187        0.0005169907       -0.0056064611
     1       -0.0597509663     -590.9589965063       -0.0100685377        0.0056968477       -0.0110678071
     2        0.0040853187       -0.0100685377     -590.9447308736       -0.0035495930       -0.0031522864
     3        0.0005169907        0.0056968477       -0.0035495930     -590.9341416014        0.0038743319
     4       -0.0056064611       -0.0110678071       -0.0031522864        0.0038743319     -590.9302549919

    * Calculating and saving rdm4f

    * Third and Fock-weighted fourth order RDM ( 1, 1) evaluation
      will be done with 14 passes
       - RDM evaluation (multipassing)           162.62
    * Third and Fock-weighted fourth order RDM ( 2, 1) evaluation
      will be done with 14 passes
       - RDM evaluation (multipassing)           247.23
    * Third and Fock-weighted fourth order RDM ( 3, 1) evaluation
      will be done with 14 passes
       - RDM evaluation (multipassing)           247.44
    * Third and Fock-weighted fourth order RDM ( 4, 1) evaluation
      will be done with 14 passes
       - RDM evaluation (multipassing)           247.37
    * Third and Fock-weighted fourth order RDM ( 5, 1) evaluation
      will be done with 14 passes
       - RDM evaluation (multipassing)           247.46
    * Third and Fock-weighted fourth order RDM ( 1, 2) evaluation
      will be done with 14 passes
       - RDM evaluation (multipassing)           247.26
    * Third and Fock-weighted fourth order RDM ( 2, 2) evaluation
      will be done with 14 passes
       - RDM evaluation (multipassing)           163.69
    * Third and Fock-weighted fourth order RDM ( 3, 2) evaluation
      will be done with 14 passes
       - RDM evaluation (multipassing)           247.26
    * Third and Fock-weighted fourth order RDM ( 4, 2) evaluation
      will be done with 14 passes
       - RDM evaluation (multipassing)           247.39
    * Third and Fock-weighted fourth order RDM ( 5, 2) evaluation
      will be done with 14 passes
       - RDM evaluation (multipassing)           247.19
    * Third and Fock-weighted fourth order RDM ( 1, 3) evaluation
      will be done with 14 passes
       - RDM evaluation (multipassing)           247.58
    * Third and Fock-weighted fourth order RDM ( 2, 3) evaluation
      will be done with 14 passes
       - RDM evaluation (multipassing)           252.85
    * Third and Fock-weighted fourth order RDM ( 3, 3) evaluation
      will be done with 14 passes
       - RDM evaluation (multipassing)           162.61
    * Third and Fock-weighted fourth order RDM ( 4, 3) evaluation
      will be done with 14 passes
       - RDM evaluation (multipassing)           247.15
    * Third and Fock-weighted fourth order RDM ( 5, 3) evaluation
      will be done with 14 passes
       - RDM evaluation (multipassing)           247.41
    * Third and Fock-weighted fourth order RDM ( 1, 4) evaluation
      will be done with 14 passes
       - RDM evaluation (multipassing)           254.26
    * Third and Fock-weighted fourth order RDM ( 2, 4) evaluation
      will be done with 14 passes
       - RDM evaluation (multipassing)           247.32
    * Third and Fock-weighted fourth order RDM ( 3, 4) evaluation
      will be done with 14 passes
       - RDM evaluation (multipassing)           250.13
    * Third and Fock-weighted fourth order RDM ( 4, 4) evaluation
      will be done with 14 passes
       - RDM evaluation (multipassing)           162.58
    * Third and Fock-weighted fourth order RDM ( 5, 4) evaluation
      will be done with 14 passes
       - RDM evaluation (multipassing)           247.15
    * Third and Fock-weighted fourth order RDM ( 1, 5) evaluation
      will be done with 14 passes
       - RDM evaluation (multipassing)           247.36
    * Third and Fock-weighted fourth order RDM ( 2, 5) evaluation
      will be done with 14 passes
       - RDM evaluation (multipassing)           250.29
    * Third and Fock-weighted fourth order RDM ( 3, 5) evaluation
      will be done with 14 passes
       - RDM evaluation (multipassing)           247.33
    * Third and Fock-weighted fourth order RDM ( 4, 5) evaluation
      will be done with 14 passes
       - RDM evaluation (multipassing)           248.25
    * Third and Fock-weighted fourth order RDM ( 5, 5) evaluation
      will be done with 14 passes
       - RDM evaluation (multipassing)           162.66
    - linear dependency detected:    1 /  288    min eigenvalue:    -3.0573e-15    max eigenvalue:    -3.0573e-15
    - linear dependency detected:    1 /  288    min eigenvalue:     2.2190e-15    max eigenvalue:     2.2190e-15
    - linear dependency detected:    1 /  288    min eigenvalue:    -7.3972e-15    max eigenvalue:    -7.3972e-15
    - linear dependency detected:    1 /  288    min eigenvalue:     1.1652e-15    max eigenvalue:     1.1652e-15
    - linear dependency detected:    1 /  288    min eigenvalue:    -2.4895e-16    max eigenvalue:    -2.4895e-16
    - linear dependency detected:   12 / 1728    min eigenvalue:    -8.2023e-14    max eigenvalue:     6.9825e-15
    - linear dependency detected:   12 / 1728    min eigenvalue:    -2.0288e-14    max eigenvalue:     3.6950e-14
    - linear dependency detected:   12 / 1728    min eigenvalue:    -4.5656e-14    max eigenvalue:     3.2864e-14
    - linear dependency detected:   12 / 1728    min eigenvalue:    -8.6779e-15    max eigenvalue:     3.4921e-14
    - linear dependency detected:   12 / 1728    min eigenvalue:    -1.4338e-14    max eigenvalue:     3.9120e-14
    - linear dependency detected:   12 / 1728    min eigenvalue:    -8.3655e-15    max eigenvalue:     5.9844e-15
    - linear dependency detected:   12 / 1728    min eigenvalue:    -5.8626e-15    max eigenvalue:     2.6267e-15
    - linear dependency detected:   12 / 1728    min eigenvalue:    -5.6604e-15    max eigenvalue:     4.4702e-15
    - linear dependency detected:   12 / 1728    min eigenvalue:    -2.0876e-15    max eigenvalue:     3.0590e-15
    - linear dependency detected:   12 / 1728    min eigenvalue:    -6.6091e-15    max eigenvalue:     3.7185e-15
       - RDM + denominator evaluation           5948.84

    * Zeroth order energy : state  0       -4.1826345695
    * Zeroth order energy : state  1       -4.0654896829
    * Zeroth order energy : state  2       -3.7917935793
    * Zeroth order energy : state  3       -3.7562339731
    * Zeroth order energy : state  4       -3.6882474928

    * CASPT2 iteration is performed using redundant basis

      ---- iteration ----

        0    -1.56328725     0.00174075     17.51
        1    -1.56506210     0.00015977     17.75
        2    -1.56508138     0.00001628     18.03
        3    -1.56508165     0.00000252     18.36
        4    -1.56508166     0.00000028     18.64

        0    -1.60471357     0.00170385     17.69
        1    -1.60660113     0.00015584     17.86
        2    -1.60662212     0.00001572     18.03
        3    -1.60662243     0.00000243     18.29
        4    -1.60662243     0.00000027     18.55

        0    -1.56728261     0.00163965     17.65
        1    -1.56912434     0.00015155     17.72
        2    -1.56914698     0.00001543     17.94
        3    -1.56914733     0.00000238     18.26
        4    -1.56914734     0.00000026     18.50

        0    -1.57028324     0.00160977     17.63
        1    -1.57205442     0.00014864     17.74
        2    -1.57207613     0.00001526     18.01
        3    -1.57207646     0.00000234     18.32
        4    -1.57207647     0.00000027     18.63

        0    -1.55949576     0.00166665     17.60
        1    -1.56124549     0.00015433     17.74
        2    -1.56126633     0.00001617     18.07
        3    -1.56126665     0.00000253     18.34
        4    -1.56126665     0.00000029     18.61

      -------------------

       - CASPT2 energy evaluation                457.58

    * CASPT2 energy : state  0     -592.9166504826
        w/o shift correction       -592.6847556358
        reference weight              0.6831582463

    * CASPT2 energy : state  1     -592.8101074500
        w/o shift correction       -592.5656189380
        reference weight              0.6716020354

    * CASPT2 energy : state  2     -592.7508665637
        w/o shift correction       -592.5138782137
        reference weight              0.6784367759

    * CASPT2 energy : state  3     -592.7473205455
        w/o shift correction       -592.5062180727
        reference weight              0.6746705325

    * CASPT2 energy : state  4     -592.7265470228
        w/o shift correction       -592.4915216439
        reference weight              0.6802486205


    * MS-CASPT2 Heff
           -592.9166504826       -0.0383761143        0.0029576873       -0.0011844666       -0.0027966218
             -0.0383761143     -592.8101074500       -0.0053853940        0.0031382204       -0.0063988534
              0.0029576873       -0.0053853940     -592.7508665637       -0.0038110547       -0.0035517705
             -0.0011844666        0.0031382204       -0.0038110547     -592.7473205455        0.0025877905
             -0.0027966218       -0.0063988534       -0.0035517705        0.0025877905     -592.7265470228


    * MS-CASPT2 rotation matrix
             -0.9512258660       -0.3047432322       -0.0262080621       -0.0397403598       -0.0058953830
             -0.3075971204        0.9390690687        0.0687897714        0.1246443844       -0.0571405335
              0.0060269445        0.1247250909       -0.8212796761       -0.5376786059       -0.1442523416
             -0.0004377108       -0.0586613244       -0.5642677766        0.8128417705        0.1320938674
             -0.0227342851        0.0792675683       -0.0410204196       -0.1818638338        0.9790008560


    * XMS-CASPT2 rotation matrix
              0.9996885502       -0.0114901357       -0.0044475040        0.0140461758       -0.0165440055
              0.0151921590        0.7538376417       -0.4753578274       -0.4230031739        0.1630989239
             -0.0163244053       -0.3124903427       -0.8555204043        0.2913157339       -0.2920672533
             -0.0031026842       -0.2203772000        0.0616759242       -0.7163171603       -0.6591737778
              0.0107651349       -0.5342101292       -0.1956938265       -0.4721185114        0.6732842544

    * MS-CASPT2 energy : state  0     -592.9291462590
    * MS-CASPT2 energy : state  1     -592.7991052203
    * MS-CASPT2 energy : state  2     -592.7531169240
    * MS-CASPT2 energy : state  3     -592.7448394602
    * MS-CASPT2 energy : state  4     -592.7252842011


    * METHOD: SMITH                             6493.05


    * METHOD: SAVE_REF                             0.07


  
  ===============================================================
