# Supplementary material for: Simulating the Energy Capture Process in Push–Pull Norbornadiene-Quadricyclane Photoswitches
Source: J Phys Chem Lett. 2025 Apr 23;16(17):4315–25. doi: 10.1021/acs.jpclett.5c00634 (PMC12051204; doi:10.1021/acs.jpclett.5c00634)
Supplement: Supplementary file 4 — jz5c00634_si_004.zip [file jz5c00634_si_004.zip › PES_scans/XMS-CASPT2/Compound_I/1_PES_scan/input_10]

{ "bagel" : [
{
  "title"    : "molecule",
  "basis"    : "/home/mkochman/bagel_basis_sets/cc-pvdz.json" ,
  "df_basis" : "/home/mkochman/bagel_basis_sets/cc-pvtz-jkfit.json" ,
  "angstrom" : "true" ,
  "charge" : 0 ,
"geometry" : [
{ "atom" : "c", "xyz" : [ 0.00406448, 0.96456268, 1.12706671 ]},
{ "atom" : "c", "xyz" : [ 0.05695042, 2.38257409, 0.68416492 ]},
{ "atom" : "c", "xyz" : [ -1.26225062, 0.77814223, 1.88060715 ]},
{ "atom" : "c", "xyz" : [ -1.82894263, 0.63620854, 0.47843031 ]},
{ "atom" : "c", "xyz" : [ -1.72098587, 1.96350513, -0.03712574 ]},
{ "atom" : "c", "xyz" : [ -1.33688610, 2.89234699, 1.03932013 ]},
{ "atom" : "c", "xyz" : [ -1.69580205, 2.17208888, 2.33782700 ]},
{ "atom" : "c", "xyz" : [ 0.99184216, 3.08119069, -0.06975409 ]},
{ "atom" : "n", "xyz" : [ 1.75705739, 3.69344548, -0.69231402 ]},
{ "atom" : "c", "xyz" : [ 0.99486472, -0.06649892, 0.91735777 ]},
{ "atom" : "c", "xyz" : [ 2.15684246, 0.18499218, 0.15882695 ]},
{ "atom" : "c", "xyz" : [ 0.84592822, -1.34962445, 1.49263747 ]},
{ "atom" : "c", "xyz" : [ 1.80809605, -2.32716519, 1.31496630 ]},
{ "atom" : "c", "xyz" : [ 2.95419388, -2.05632470, 0.56330319 ]},
{ "atom" : "c", "xyz" : [ 3.12238225, -0.79918650, -0.00882514 ]},
{ "atom" : "h", "xyz" : [ -1.35752735, -0.05187016, 2.57074100 ]},
{ "atom" : "h", "xyz" : [ -1.84036734, -0.27123242, -0.10379701 ]},
{ "atom" : "h", "xyz" : [ -1.84411131, 2.26377157, -1.06950713 ]},
{ "atom" : "h", "xyz" : [ -1.51892769, 3.95509770, 0.92192547 ]},
{ "atom" : "h", "xyz" : [ -2.76371416, 2.20500053, 2.56807071 ]},
{ "atom" : "h", "xyz" : [ -1.11602514, 2.54282900, 3.18598352 ]},
{ "atom" : "h", "xyz" : [ 2.30829650, 1.15182441, -0.29727446 ]},
{ "atom" : "h", "xyz" : [ -0.03132715, -1.58350506, 2.08090942 ]},
{ "atom" : "h", "xyz" : [ 1.67173110, -3.30409079, 1.76566372 ]},
{ "atom" : "h", "xyz" : [ 3.70905866, -2.82334914, 0.42813739 ]},
{ "atom" : "h", "xyz" : [ 4.00957494, -0.58008495, -0.59235647 ]}
]
},

 {
  "title"         : "load_ref" ,
  "file"          : "/home/mkochman/systems/new_XMS_CASPT2_calculations/compound_1/4_xms_caspt2_scan/wfu" ,
  "continue_geom" : false
 },

 {
  "title"   : "casscf",
  "maxiter" : 2000 ,
  "charge"  : 0 ,
  "nspin"   : 0 ,
  "nclosed" : 45 ,
  "nact"    : 12 ,
  "nstate"  : 5
 },

 {
   "title"  : "smith" ,
   "method" : "caspt2" ,
   "ms"     : true ,
   "xms"    : true ,
   "sssr"   : true ,
   "shift"  : 0.5 ,
   "frozen" : true
 },

 {
  "title" : "save_ref",
  "file"  : "/home/mkochman/systems/new_XMS_CASPT2_calculations/compound_1/4_xms_caspt2_scan/wfu"
 }

]}
