# Supplementary material for: Simulating the Energy Capture Process in Push–Pull Norbornadiene-Quadricyclane Photoswitches
Source: J Phys Chem Lett. 2025 Apr 23;16(17):4315–25. doi: 10.1021/acs.jpclett.5c00634 (PMC12051204; doi:10.1021/acs.jpclett.5c00634)
Supplement: Supplementary file 4 — jz5c00634_si_004.zip [file jz5c00634_si_004.zip › PES_scans/XMS-CASPT2/Compound_I/1_PES_scan/logfile_05]

    dorgali10                       

  * using 15 threads per process

  ===============================================================
    BAGEL - Freshly leavened quantum chemistry                   
  ===============================================================

  *** Geometry ***

  { "atom" : "C", "xyz" : [      0.134940,      1.832794,      2.015235 ] },
  { "atom" : "C", "xyz" : [      0.117203,      4.357890,      1.092849 ] },
  { "atom" : "C", "xyz" : [     -2.329701,      1.449140,      3.421794 ] },
  { "atom" : "C", "xyz" : [     -3.965704,      1.298933,      1.049492 ] },
  { "atom" : "C", "xyz" : [     -3.920949,      3.697321,      0.030028 ] },
  { "atom" : "C", "xyz" : [     -2.493530,      5.417639,      1.783627 ] },
  { "atom" : "C", "xyz" : [     -2.950511,      4.175966,      4.368799 ] },
  { "atom" : "C", "xyz" : [      1.872850,      5.654013,     -0.407173 ] },
  { "atom" : "N", "xyz" : [      3.284875,      6.786379,     -1.632707 ] },
  { "atom" : "C", "xyz" : [      2.057342,     -0.107211,      1.715377 ] },
  { "atom" : "C", "xyz" : [      4.446033,      0.450882,      0.685872 ] },
  { "atom" : "C", "xyz" : [      1.584218,     -2.613248,      2.481615 ] },
  { "atom" : "C", "xyz" : [      3.407817,     -4.476236,      2.214542 ] },
  { "atom" : "C", "xyz" : [      5.762599,     -3.886643,      1.191471 ] },
  { "atom" : "C", "xyz" : [      6.270772,     -1.418415,      0.434918 ] },
  { "atom" : "H", "xyz" : [     -2.433141,     -0.102105,      4.760572 ] },
  { "atom" : "H", "xyz" : [     -4.579673,     -0.424025,      0.141481 ] },
  { "atom" : "H", "xyz" : [     -4.674719,      4.283545,     -1.779069 ] },
  { "atom" : "H", "xyz" : [     -2.734010,      7.445070,      1.566379 ] },
  { "atom" : "H", "xyz" : [     -4.898739,      4.356405,      5.027467 ] },
  { "atom" : "H", "xyz" : [     -1.640600,      4.842718,      5.818392 ] },
  { "atom" : "H", "xyz" : [      4.885967,      2.354608,      0.091008 ] },
  { "atom" : "H", "xyz" : [     -0.232215,     -3.115948,      3.276582 ] },
  { "atom" : "H", "xyz" : [      2.995452,     -6.393516,      2.810406 ] },
  { "atom" : "H", "xyz" : [      7.191354,     -5.342588,      0.990173 ] },
  { "atom" : "H", "xyz" : [      8.099750,     -0.940372,     -0.356310 ] },

  Number of auxiliary basis functions:     1515

  Since a DF basis is specified, we compute 2- and 3-index integrals:
    o Being stored without compression. Storage requirement is 0.851 GB
       - 3-index ints prep                         0.03
       - 3-index ints                              0.27
       - 2-index ints                              0.01
       - computing inverse                         2.41
        elapsed time:        2.74 sec.


  Number of basis functions:      265
  Number of electrons      :      102


    * METHOD: MOLECULE                             2.76

       - 3-index ints prep                         0.03
       - 3-index ints                              0.32
       - 2-index ints                              0.01
       - computing inverse                         2.39

  Using the coefficient projected to the input geometry 


    * METHOD: LOAD_REF                             2.90

  ---------------------------
      CASSCF calculation     
  ---------------------------

    * nstate   :      5
    * nclosed  :     45
    * nact     :     12
    * nvirt    :    208
  === CASSCF iteration (/home/mkochman/bagel_basis_sets/cc-pvdz.json) ===

    * Using the second-order algorithm

      0  0      -591.07818242     1.09e-02    121.44
      0  1      -590.90963282     0.00e+00    121.44
      0  2      -590.88728240     0.00e+00    121.44
      0  3      -590.87386257     0.00e+00    121.44
      0  4      -590.87159311     0.00e+00    121.44

         res : 8.06e-02   lamb: 1.00e+00   eps : -9.97e-02   step: 1.31e-01    0.29
         res : 2.34e-02   lamb: 1.00e+00   eps : -1.01e-01   step: 1.38e-01    0.29
         res : 6.92e-03   lamb: 1.00e+00   eps : -1.01e-01   step: 1.40e-01    0.29
         res : 2.11e-03   lamb: 1.00e+00   eps : -1.01e-01   step: 1.40e-01    0.29
         res : 5.45e-04   lamb: 1.00e+00   eps : -1.01e-01   step: 1.41e-01    0.29
         res : 1.91e-04   lamb: 1.00e+00   eps : -1.01e-01   step: 1.41e-01    0.29
         res : 5.67e-05   lamb: 1.00e+00   eps : -1.01e-01   step: 1.40e-01    0.30
         res : 2.10e-05   lamb: 1.00e+00   eps : -1.01e-01   step: 1.40e-01    0.29
         res : 6.11e-06   lamb: 1.00e+00   eps : -1.01e-01   step: 1.40e-01    0.29

      1  0      -591.12911396     1.54e-04    128.91
      1  1      -590.96238144     0.00e+00    128.91
      1  2      -590.93821525     0.00e+00    128.91
      1  3      -590.92554762     0.00e+00    128.91
      1  4      -590.92235226     0.00e+00    128.91

         res : 7.09e-03   lamb: 1.00e+00   eps : -2.20e-04   step: 2.40e-02    0.29
         res : 3.00e-03   lamb: 1.00e+00   eps : -2.36e-04   step: 2.72e-02    0.29
         res : 6.91e-04   lamb: 1.00e+00   eps : -2.39e-04   step: 2.81e-02    0.29
         res : 3.59e-04   lamb: 1.00e+00   eps : -2.39e-04   step: 2.83e-02    0.30
         res : 1.96e-04   lamb: 1.00e+00   eps : -2.39e-04   step: 2.84e-02    0.29
         res : 9.88e-05   lamb: 1.00e+00   eps : -2.39e-04   step: 2.84e-02    0.29
         res : 5.31e-05   lamb: 1.00e+00   eps : -2.39e-04   step: 2.84e-02    0.30
         res : 3.77e-05   lamb: 1.00e+00   eps : -2.39e-04   step: 2.84e-02    0.29
         res : 1.81e-05   lamb: 1.00e+00   eps : -2.39e-04   step: 2.84e-02    0.29
         res : 7.13e-06   lamb: 1.00e+00   eps : -2.39e-04   step: 2.84e-02    0.29
         res : 5.00e-06   lamb: 1.00e+00   eps : -2.39e-04   step: 2.84e-02    0.29
         res : 3.23e-06   lamb: 1.00e+00   eps : -2.39e-04   step: 2.84e-02    0.29
         res : 1.49e-06   lamb: 1.00e+00   eps : -2.39e-04   step: 2.84e-02    0.30

      2  0      -591.12899673     2.02e-05    131.61
      2  1      -590.96279923     0.00e+00    131.61
      2  2      -590.93828857     0.00e+00    131.61
      2  3      -590.92578284     0.00e+00    131.61
      2  4      -590.92236699     0.00e+00    131.61

         res : 8.96e-04   lamb: 1.00e+00   eps : -1.93e-06   step: 1.63e-03    0.29
         res : 2.30e-04   lamb: 1.00e+00   eps : -2.17e-06   step: 2.18e-03    0.30
         res : 1.14e-04   lamb: 1.00e+00   eps : -2.20e-06   step: 2.30e-03    0.29
         res : 8.17e-05   lamb: 1.00e+00   eps : -2.21e-06   step: 2.38e-03    0.29
         res : 4.54e-05   lamb: 1.00e+00   eps : -2.22e-06   step: 2.44e-03    0.30
         res : 1.95e-05   lamb: 1.00e+00   eps : -2.22e-06   step: 2.45e-03    0.29
         res : 6.46e-06   lamb: 1.00e+00   eps : -2.22e-06   step: 2.46e-03    0.29
         res : 2.24e-06   lamb: 1.00e+00   eps : -2.22e-06   step: 2.46e-03    0.30
         res : 9.60e-07   lamb: 1.00e+00   eps : -2.22e-06   step: 2.46e-03    0.29
         res : 5.41e-07   lamb: 1.00e+00   eps : -2.22e-06   step: 2.46e-03    0.29
         res : 3.08e-07   lamb: 1.00e+00   eps : -2.22e-06   step: 2.46e-03    0.29
         res : 2.09e-07   lamb: 1.00e+00   eps : -2.22e-06   step: 2.46e-03    0.30

      3  0      -591.12895646     5.76e-06    131.39
      3  1      -590.96282486     0.00e+00    131.39
      3  2      -590.93828085     0.00e+00    131.39
      3  3      -590.92583782     0.00e+00    131.39
      3  4      -590.92234133     0.00e+00    131.39

         res : 2.34e-04   lamb: 1.00e+00   eps : -1.33e-07   step: 3.91e-04    0.28
         res : 7.76e-05   lamb: 1.00e+00   eps : -1.54e-07   step: 5.87e-04    0.28
         res : 7.00e-05   lamb: 1.00e+00   eps : -1.60e-07   step: 7.07e-04    0.28
         res : 3.86e-05   lamb: 1.00e+00   eps : -1.62e-07   step: 7.83e-04    0.29
         res : 1.44e-05   lamb: 1.00e+00   eps : -1.63e-07   step: 8.12e-04    0.29
         res : 4.84e-06   lamb: 1.00e+00   eps : -1.63e-07   step: 8.17e-04    0.28
         res : 1.56e-06   lamb: 1.00e+00   eps : -1.63e-07   step: 8.17e-04    0.28
         res : 5.54e-07   lamb: 1.00e+00   eps : -1.63e-07   step: 8.17e-04    0.28
         res : 2.30e-07   lamb: 1.00e+00   eps : -1.63e-07   step: 8.17e-04    0.28
         res : 1.43e-07   lamb: 1.00e+00   eps : -1.63e-07   step: 8.17e-04    0.28
         res : 9.96e-08   lamb: 1.00e+00   eps : -1.63e-07   step: 8.17e-04    0.28
         res : 5.93e-08   lamb: 1.00e+00   eps : -1.63e-07   step: 8.17e-04    0.28

      4  0      -591.12894774     1.72e-06    131.23
      4  1      -590.96282626     0.00e+00    131.23
      4  2      -590.93828243     0.00e+00    131.23
      4  3      -590.92585410     0.00e+00    131.23
      4  4      -590.92233132     0.00e+00    131.23

         res : 8.16e-05   lamb: 1.00e+00   eps : -1.30e-08   step: 1.38e-04    0.28
         res : 4.46e-05   lamb: 1.00e+00   eps : -1.68e-08   step: 2.61e-04    0.28
         res : 3.49e-05   lamb: 1.00e+00   eps : -1.87e-08   step: 3.66e-04    0.28
         res : 1.32e-05   lamb: 1.00e+00   eps : -1.91e-08   step: 3.94e-04    0.28
         res : 4.57e-06   lamb: 1.00e+00   eps : -1.91e-08   step: 4.00e-04    0.28
         res : 1.48e-06   lamb: 1.00e+00   eps : -1.91e-08   step: 4.01e-04    0.28
         res : 4.70e-07   lamb: 1.00e+00   eps : -1.91e-08   step: 4.02e-04    0.28
         res : 1.58e-07   lamb: 1.00e+00   eps : -1.91e-08   step: 4.02e-04    0.28
         res : 6.56e-08   lamb: 1.00e+00   eps : -1.91e-08   step: 4.02e-04    0.28
         res : 4.78e-08   lamb: 1.00e+00   eps : -1.91e-08   step: 4.02e-04    0.28
         res : 3.59e-08   lamb: 1.00e+00   eps : -1.91e-08   step: 4.02e-04    0.28

      5  0      -591.12894595     5.40e-07    130.53
      5  1      -590.96282556     0.00e+00    130.53
      5  2      -590.93828464     0.00e+00    130.53
      5  3      -590.92585896     0.00e+00    130.53
      5  4      -590.92232681     0.00e+00    130.53

         res : 4.25e-05   lamb: 1.00e+00   eps : -2.12e-09   step: 7.61e-05    0.28
         res : 2.69e-05   lamb: 1.00e+00   eps : -3.26e-09   step: 1.66e-04    0.28
         res : 1.33e-05   lamb: 1.00e+00   eps : -3.74e-09   step: 2.15e-04    0.28
         res : 4.73e-06   lamb: 1.00e+00   eps : -3.79e-09   step: 2.22e-04    0.28
         res : 1.68e-06   lamb: 1.00e+00   eps : -3.79e-09   step: 2.24e-04    0.28
         res : 5.64e-07   lamb: 1.00e+00   eps : -3.79e-09   step: 2.24e-04    0.28
         res : 1.67e-07   lamb: 1.00e+00   eps : -3.79e-09   step: 2.24e-04    0.28
         res : 5.00e-08   lamb: 1.00e+00   eps : -3.79e-09   step: 2.24e-04    0.28
         res : 2.06e-08   lamb: 1.00e+00   eps : -3.79e-09   step: 2.24e-04    0.28

      6  0      -591.12894568     1.89e-07    130.09
      6  1      -590.96282496     0.00e+00    130.09
      6  2      -590.93828623     0.00e+00    130.09
      6  3      -590.92586049     0.00e+00    130.09
      6  4      -590.92232457     0.00e+00    130.09

         res : 2.50e-05   lamb: 1.00e+00   eps : -6.19e-10   step: 5.73e-05    0.29
         res : 1.49e-05   lamb: 1.00e+00   eps : -9.57e-10   step: 1.07e-04    0.29
         res : 4.98e-06   lamb: 1.00e+00   eps : -1.07e-09   step: 1.27e-04    0.29
         res : 2.04e-06   lamb: 1.00e+00   eps : -1.07e-09   step: 1.29e-04    0.30
         res : 7.06e-07   lamb: 1.00e+00   eps : -1.08e-09   step: 1.29e-04    0.29
         res : 2.36e-07   lamb: 1.00e+00   eps : -1.08e-09   step: 1.29e-04    0.29
         res : 6.36e-08   lamb: 1.00e+00   eps : -1.08e-09   step: 1.29e-04    0.29
         res : 1.71e-08   lamb: 1.00e+00   eps : -1.08e-09   step: 1.29e-04    0.29
         res : 7.56e-09   lamb: 1.00e+00   eps : -1.08e-09   step: 1.29e-04    0.29

      7  0      -591.12894572     8.22e-08    130.28
      7  1      -590.96282458     0.00e+00    130.28
      7  2      -590.93828725     0.00e+00    130.28
      7  3      -590.92586101     0.00e+00    130.28
      7  4      -590.92232338     0.00e+00    130.28

         res : 1.23e-05   lamb: 1.00e+00   eps : -2.25e-10   step: 4.11e-05    0.27
         res : 8.56e-06   lamb: 1.00e+00   eps : -3.25e-10   step: 6.70e-05    0.27
         res : 2.15e-06   lamb: 1.00e+00   eps : -3.49e-10   step: 7.44e-05    0.27
         res : 9.99e-07   lamb: 1.00e+00   eps : -3.51e-10   step: 7.54e-05    0.27
         res : 3.17e-07   lamb: 1.00e+00   eps : -3.51e-10   step: 7.56e-05    0.27
         res : 9.92e-08   lamb: 1.00e+00   eps : -3.51e-10   step: 7.57e-05    0.27
         res : 2.70e-08   lamb: 1.00e+00   eps : -3.51e-10   step: 7.57e-05    0.27
         res : 6.24e-09   lamb: 1.00e+00   eps : -3.51e-10   step: 7.57e-05    0.27

      8  0      -591.12894579     4.38e-08    130.23
      8  1      -590.96282435     0.00e+00    130.23
      8  2      -590.93828787     0.00e+00    130.23
      8  3      -590.92586121     0.00e+00    130.23
      8  4      -590.92232272     0.00e+00    130.23

         res : 6.20e-06   lamb: 1.00e+00   eps : -7.99e-11   step: 2.56e-05    0.27
         res : 4.67e-06   lamb: 1.00e+00   eps : -1.13e-10   step: 4.06e-05    0.27
         res : 1.13e-06   lamb: 1.00e+00   eps : -1.19e-10   step: 4.37e-05    0.27
         res : 5.85e-07   lamb: 1.00e+00   eps : -1.20e-10   step: 4.42e-05    0.27
         res : 1.74e-07   lamb: 1.00e+00   eps : -1.20e-10   step: 4.44e-05    0.27
         res : 4.97e-08   lamb: 1.00e+00   eps : -1.20e-10   step: 4.44e-05    0.27
         res : 1.50e-08   lamb: 1.00e+00   eps : -1.20e-10   step: 4.44e-05    0.27
         res : 3.29e-09   lamb: 1.00e+00   eps : -1.20e-10   step: 4.44e-05    0.27

      9  0      -591.12894585     2.55e-08    130.12
      9  1      -590.96282421     0.00e+00    130.12
      9  2      -590.93828825     0.00e+00    130.12
      9  3      -590.92586129     0.00e+00    130.12
      9  4      -590.92232235     0.00e+00    130.12

         res : 3.61e-06   lamb: 1.00e+00   eps : -2.76e-11   step: 1.51e-05    0.27
         res : 2.79e-06   lamb: 1.00e+00   eps : -3.91e-11   step: 2.39e-05    0.27
         res : 6.80e-07   lamb: 1.00e+00   eps : -4.12e-11   step: 2.57e-05    0.27
         res : 3.69e-07   lamb: 1.00e+00   eps : -4.14e-11   step: 2.60e-05    0.27
         res : 1.02e-07   lamb: 1.00e+00   eps : -4.14e-11   step: 2.61e-05    0.27
         res : 2.75e-08   lamb: 1.00e+00   eps : -4.14e-11   step: 2.61e-05    0.27
         res : 8.86e-09   lamb: 1.00e+00   eps : -4.14e-11   step: 2.61e-05    0.27
         res : 1.90e-09   lamb: 1.00e+00   eps : -4.14e-11   step: 2.61e-05    0.27

     10  0      -591.12894588     1.52e-08    129.73
     10  1      -590.96282413     0.00e+00    129.73
     10  2      -590.93828847     0.00e+00    129.73
     10  3      -590.92586133     0.00e+00    129.73
     10  4      -590.92232213     0.00e+00    129.73

         res : 2.18e-06   lamb: 1.00e+00   eps : -9.52e-12   step: 8.79e-06    0.27
         res : 1.70e-06   lamb: 1.00e+00   eps : -1.35e-11   step: 1.40e-05    0.27
         res : 4.16e-07   lamb: 1.00e+00   eps : -1.43e-11   step: 1.51e-05    0.27
         res : 2.25e-07   lamb: 1.00e+00   eps : -1.44e-11   step: 1.53e-05    0.27
         res : 6.06e-08   lamb: 1.00e+00   eps : -1.44e-11   step: 1.54e-05    0.27
         res : 1.67e-08   lamb: 1.00e+00   eps : -1.44e-11   step: 1.54e-05    0.27
         res : 5.36e-09   lamb: 1.00e+00   eps : -1.44e-11   step: 1.54e-05    0.27
         res : 1.14e-09   lamb: 1.00e+00   eps : -1.44e-11   step: 1.54e-05    0.27

     11  0      -591.12894590     9.02e-09    124.43
     11  1      -590.96282409     0.00e+00    124.43
     11  2      -590.93828861     0.00e+00    124.43
     11  3      -590.92586135     0.00e+00    124.43
     11  4      -590.92232200     0.00e+00    124.43

    * Second-order optimization converged. *   

    * Integral transformation done. Elapsed time: 0.66

     guess   0:   closed 111111......         open ............        
     guess   1:   closed 11111.......         open .....11.....        
     guess   2:   closed 1111.1......         open ....1.1.....        
     guess   3:   closed 11111.1.....         open ............        
     guess   4:   closed 11111.......         open .....1.1....        

  === FCI iteration ===

      0  0      -590.94872703     4.44e-04      2.49
      0  1      -590.80027279     4.18e-04      0.00
      0  2      -590.70796950     4.33e-04      0.00
      0  3      -590.68260253     4.38e-04      0.00
      0  4      -590.64868352     4.42e-04      0.00

      1  0      -591.09365121     2.17e-04      2.63
      1  1      -590.92329325     1.94e-04      0.00
      1  2      -590.85754857     2.49e-04      0.00
      1  3      -590.81899854     2.36e-04      0.00
      1  4      -590.79206143     2.53e-04      0.00

      2  0      -591.12239507     1.06e-04      2.65
      2  1      -590.94810586     1.11e-04      0.00
      2  2      -590.90289448     1.53e-04      0.00
      2  3      -590.85820966     1.53e-04      0.00
      2  4      -590.83570914     1.43e-04      0.00

      3  0      -591.12775497     4.75e-05      2.65
      3  1      -590.95713971     7.19e-05      0.00
      3  2      -590.91952629     9.20e-05      0.00
      3  3      -590.88735515     1.64e-04      0.00
      3  4      -590.84957456     7.66e-05      0.00

      4  0      -591.12877249     1.94e-05      2.66
      4  1      -590.96078561     4.62e-05      0.00
      4  2      -590.92583187     7.55e-05      0.00
      4  3      -590.91469190     1.37e-04      0.00
      4  4      -590.85364081     4.85e-05      0.00

      5  0      -591.12892149     7.07e-06      2.67
      5  1      -590.96213996     2.56e-05      0.00
      5  2      -590.93270932     6.94e-05      0.00
      5  3      -590.92337123     4.37e-05      0.00
      5  4      -590.85556558     3.71e-05      0.00

      6  0      -591.12894219     2.54e-06      2.68
      6  1      -590.96249472     1.38e-05      0.00
      6  2      -590.93549052     3.76e-05      0.00
      6  3      -590.92427305     1.92e-05      0.00
      6  4      -590.85750990     5.18e-05      0.00

      7  0      -591.12894515     1.09e-06      2.68
      7  1      -590.96262221     9.70e-06      0.00
      7  2      -590.93646800     2.61e-05      0.00
      7  3      -590.92451434     1.26e-05      0.00
      7  4      -590.86394045     1.10e-04      0.00

      8  0      -591.12894572     5.49e-07      2.69
      8  1      -590.96270715     8.56e-06      0.00
      8  2      -590.93706648     2.32e-05      0.00
      8  3      -590.92465870     1.16e-05      0.00
      8  4      -590.88429285     1.50e-04      0.00

      9  0      -591.12894586     2.72e-07      2.70
      9  1      -590.96276919     6.82e-06      0.00
      9  2      -590.93752264     2.00e-05      0.00
      9  3      -590.92481422     1.30e-05      0.00
      9  4      -590.90447379     1.23e-04      0.00

     10  0      -591.12894589     1.30e-07      2.70
     10  1      -590.96280252     4.70e-06      0.00
     10  2      -590.93787664     1.67e-05      0.00
     10  3      -590.92503192     1.61e-05      0.00
     10  4      -590.91554711     8.18e-05      0.00

     11  0      -591.12894590     6.08e-08      2.84
     11  1      -590.96281688     2.89e-06      0.00
     11  2      -590.93810369     1.25e-05      0.00
     11  3      -590.92533781     1.76e-05      0.00
     11  4      -590.91999709     4.94e-05      0.00

     12  0      -591.12894590     2.78e-08      2.85
     12  1      -590.96282188     1.65e-06      0.00
     12  2      -590.93821214     8.32e-06      0.00
     12  3      -590.92560311     1.45e-05      0.00
     12  4      -590.92148224     2.89e-05      0.00

     13  0      -591.12894590     1.23e-08      2.86
     13  1      -590.96282343     9.15e-07      0.00
     13  2      -590.93825735     5.40e-06      0.00
     13  3      -590.92574715     9.98e-06      0.00
     13  4      -590.92198585     1.75e-05      0.00

     14  0      -591.12894590     5.53e-09      2.87
     14  1      -590.96282389     4.96e-07      0.00
     14  2      -590.93827614     3.49e-06      0.00
     14  3      -590.92581212     6.58e-06      0.00
     14  4      -590.92217970     1.12e-05      0.00

     15  0      -591.12894590     2.49e-09      2.87
     15  1      -590.96282402     2.76e-07      0.00
     15  2      -590.93828390     2.19e-06      0.00
     15  3      -590.92584076     4.35e-06      0.00
     15  4      -590.92226244     7.34e-06      0.00

     16  0      -591.12894590     1.19e-09      2.88
     16  1      -590.96282407     1.57e-07      0.00
     16  2      -590.93828692     1.35e-06      0.00
     16  3      -590.92585327     2.82e-06      0.00
     16  4      -590.92229828     4.77e-06      0.00

     17  0      -591.12894590     5.41e-10      3.21
     17  1      -590.96282408     8.65e-08      0.00
     17  2      -590.93828804     7.88e-07      0.00
     17  3      -590.92585840     1.73e-06      0.00
     17  4      -590.92231313     2.95e-06      0.00

     18  0      -591.12894590     2.35e-10      3.33
     18  1      -590.96282408     4.63e-08      0.00
     18  2      -590.93828842     4.51e-07      0.00
     18  3      -590.92586031     1.03e-06      0.00
     18  4      -590.92231877     1.79e-06      0.00

     19  0      -591.12894590     1.05e-10      3.35
     19  1      -590.96282409     2.52e-08      0.00
     19  2      -590.93828854     2.66e-07      0.00
     19  3      -590.92586098     6.26e-07      0.00
     19  4      -590.92232082     1.11e-06      0.00
    ** throwing out 5 trial vectors **

     20  0 *    -591.12894590     4.44e-11      4.55
     20  1      -590.96282409     1.37e-08      0.00
     20  2      -590.93828858     1.58e-07      0.00
     20  3      -590.92586121     3.82e-07      0.00
     20  4      -590.92232156     6.88e-07      0.00
    ** throwing out 4 trial vectors **

     21  0 *    -591.12894590     3.21e-11      5.01
     21  1      -590.96282409     7.33e-09      0.00
     21  2      -590.93828860     9.02e-08      0.00
     21  3      -590.92586130     2.24e-07      0.00
     21  4      -590.92232185     4.08e-07      0.00
    ** throwing out 4 trial vectors **

     22  0 *    -591.12894590     3.05e-11      5.02
     22  1      -590.96282409     4.01e-09      0.00
     22  2      -590.93828860     5.14e-08      0.00
     22  3      -590.92586133     1.32e-07      0.00
     22  4      -590.92232195     2.42e-07      0.00
    ** throwing out 4 trial vectors **

     23  0 *    -591.12894590     3.03e-11      5.01
     23  1      -590.96282409     2.20e-09      0.00
     23  2      -590.93828860     2.88e-08      0.00
     23  3      -590.92586134     7.74e-08      0.00
     23  4      -590.92232199     1.43e-07      0.00
    ** throwing out 4 trial vectors **

     24  0 *    -591.12894590     3.01e-11      5.02
     24  1      -590.96282409     1.16e-09      0.00
     24  2      -590.93828860     1.57e-08      0.00
     24  3      -590.92586134     4.37e-08      0.00
     24  4      -590.92232200     8.10e-08      0.00
    ** throwing out 4 trial vectors **

     25  0 *    -591.12894590     3.01e-11      5.01
     25  1      -590.96282409     5.77e-10      0.00
     25  2      -590.93828861     8.01e-09      0.00
     25  3      -590.92586135     2.31e-08      0.00
     25  4      -590.92232200     4.31e-08      0.00
    ** throwing out 4 trial vectors **

     26  0 *    -591.12894590     2.98e-11      5.02
     26  1      -590.96282409     3.02e-10      0.00
     26  2      -590.93828861     4.19e-09      0.00
     26  3      -590.92586135     1.25e-08      0.00
     26  4      -590.92232200     2.33e-08      0.00
    ** throwing out 4 trial vectors **

     27  0 *    -591.12894590     2.98e-11      5.01
     27  1      -590.96282409     1.62e-10      0.00
     27  2      -590.93828861     2.28e-09      0.00
     27  3      -590.92586135     6.97e-09      0.00
     27  4      -590.92232200     1.30e-08      0.00
    ** throwing out 4 trial vectors **

     28  0 *    -591.12894590     2.98e-11      4.27
     28  1 *    -590.96282409     8.83e-11      0.00
     28  2      -590.93828861     1.29e-09      0.00
     28  3      -590.92586135     4.02e-09      0.00
     28  4      -590.92232200     7.49e-09      0.00
    ** throwing out 3 trial vectors **

     29  0 *    -591.12894590     2.96e-11      3.88
     29  1 *    -590.96282409     4.58e-11      0.00
     29  2      -590.93828861     7.00e-10      0.00
     29  3      -590.92586135     2.22e-09      0.00
     29  4      -590.92232200     4.16e-09      0.00
    ** throwing out 3 trial vectors **

     30  0 *    -591.12894590     2.96e-11      3.88
     30  1 *    -590.96282409     2.36e-11      0.00
     30  2      -590.93828861     3.59e-10      0.00
     30  3      -590.92586135     1.15e-09      0.00
     30  4      -590.92232200     2.18e-09      0.00
    ** throwing out 3 trial vectors **

     31  0 *    -591.12894590     2.94e-11      3.87
     31  1 *    -590.96282409     1.35e-11      0.00
     31  2      -590.93828861     1.86e-10      0.00
     31  3      -590.92586135     6.09e-10      0.00
     31  4      -590.92232200     1.15e-09      0.00
    ** throwing out 3 trial vectors **

     32  0 *    -591.12894590     2.94e-11      3.12
     32  1 *    -590.96282409     9.23e-12      0.00
     32  2 *    -590.93828861     9.69e-11      0.00
     32  3      -590.92586135     3.28e-10      0.00
     32  4      -590.92232200     6.26e-10      0.00
    ** throwing out 2 trial vectors **

     33  0 *    -591.12894590     2.94e-11      2.74
     33  1 *    -590.96282409     7.91e-12      0.00
     33  2 *    -590.93828861     5.05e-11      0.00
     33  3      -590.92586135     1.71e-10      0.00
     33  4      -590.92232200     3.28e-10      0.00
    ** throwing out 2 trial vectors **

     34  0 *    -591.12894590     2.94e-11      1.98
     34  1 *    -590.96282409     7.33e-12      0.00
     34  2 *    -590.93828861     2.77e-11      0.00
     34  3 *    -590.92586135     8.82e-11      0.00
     34  4      -590.92232200     1.71e-10      0.00
    ** throwing out 1 trial vectors **

     35  0 *    -591.12894590     2.93e-11      0.84
     35  1 *    -590.96282409     7.22e-12      0.00
     35  2 *    -590.93828861     1.91e-11      0.00
     35  3 *    -590.92586135     4.74e-11      0.00
     35  4 *    -590.92232200     9.20e-11      0.00

     * ci vector, state   0, <S^2> = -0.0000
       222222......    -0.8610627920
       22222.2.....     0.1721142718
       2.2222....2.     0.1150749295
       222.22..2...     0.1094318913
       2222.2.2....     0.0826451787
       22b22aa..b..    -0.0735939835
       22a22bb..a..    -0.0735939835
       .22222.....2     0.0685092535
       2222baab....     0.0650152047
       2222abba....     0.0650152047
       22.2222.....     0.0565555377
       22222a...b..    -0.0562052725
       22222b...a..    -0.0562052725
       ba2222....ba     0.0537250850
       ab2222....ab     0.0537250850
       2222a2b.....     0.0501493957
       2222b2a.....     0.0501493957

     * ci vector, state   1, <S^2> = -0.0000
       22222.2.....    -0.5081557271
       22222ba.....     0.3939014212
       22222ab.....     0.3939014209
       2222b2a.....     0.1562790448
       2222a2b.....     0.1562790448
       2222abba....    -0.1486955292
       2222baab....    -0.1486955292
       222222......    -0.1119945553
       22.2222.....     0.1052274315
       2222bbaa....     0.0932648314
       2222aabb....     0.0932648314
       2222.22.....     0.0824096034
       22222.a..b..     0.0703662413
       22222.b..a..     0.0703662413
       222.2.2.2...     0.0697812610
       22222.ba....    -0.0694090946
       22222.ab....    -0.0694090946
       2.222.2...2.     0.0681367983
       22222....2..     0.0678040595
       2222..22....     0.0632538631
       22b22ba..a..    -0.0589820616
       22a22ab..b..    -0.0589820616
       22222a...b..    -0.0573425274
       22222b...a..    -0.0573425274
       22a22bb..a..     0.0567402058
       22b22aa..b..     0.0567402058
       222a2bb.a...     0.0565582176
       222b2aa.b...     0.0565582175
       22b2a2ba....     0.0561655985
       22a2b2ab....     0.0561655985
       22b2a2ab....     0.0560553975
       22a2b2ba....     0.0560553975
       2222abab....    -0.0554306978
       2222baba....    -0.0554306978
       2222ba2.....    -0.0528654014
       2222ab2.....    -0.0528654014
       22b22aab....    -0.0524246416
       22a22bba....    -0.0524246415
       2.222ba...2.    -0.0523620768
       2.222ab...2.    -0.0523620768
       22222..2....     0.0516932248
       222.2ba.2...    -0.0500995159
       222.2ab.2...    -0.0500995159

     * ci vector, state   2, <S^2> = -0.0000
       2222ab2.....    -0.2546541406
       2222ba2.....    -0.2546541406
       222a22b.....    -0.2266498880
       222b22a.....    -0.2266498879
       22222.ab....    -0.2090542895
       22222.ba....    -0.2090542895
       22222a..b...    -0.1954713460
       22222b..a...    -0.1954713460
       22222a.b....     0.1919833105
       22222b.a....     0.1919833105
       2222b2a.....    -0.1711665064
       2222a2b.....    -0.1711665064
       222b2a2.....    -0.1271745169
       222a2b2.....    -0.1271745169
       22b222a.....     0.1104651417
       22a222b.....     0.1104651414
       2222a2..b...     0.1053944627
       2222b2..a...     0.1053944626
       222b22.a....     0.0932179659
       222a22.b....     0.0932179658
       2222abb.a...    -0.0855182944
       2222baa.b...    -0.0855182944
       22222a...b..     0.0827743776
       22222b...a..     0.0827743774
       22b2a22.....     0.0821439251
       22a2b22.....     0.0821439251
       222a2bba....     0.0737039324
       222b2aab....     0.0737039324
       22222.b.a...     0.0710067059
       22222.a.b...     0.0710067059
       222.22b.a...    -0.0688714772
       222.22a.b...    -0.0688714772
       22222ab.....     0.0678517544
       22222ba.....     0.0678517520
       222222......    -0.0648441352
       22222..a.b..    -0.0636189257
       22222..b.a..    -0.0636189257
       222a2b..2...     0.0630582773
       222b2a..2...     0.0630582772
       22a22abb....     0.0571059809
       22b22baa....     0.0571059809
       22.222ba....     0.0568090572
       22.222ab....     0.0568090572
       2222bba.a...     0.0523901538
       2222aab.b...     0.0523901538
       2222ab...2..     0.0500875888
       2222ba...2..     0.0500875888

     * ci vector, state   3, <S^2> = -0.0000
       22222ab.....    -0.4120705576
       22222ba.....    -0.4120705503
       22222.2.....    -0.2516471698
       22222.ba....    -0.2214881128
       22222.ab....    -0.2214881126
       222a22b.....     0.1398034719
       222b22a.....     0.1398034719
       2222ba2.....    -0.1383308726
       2222ab2.....    -0.1383308726
       2222abba....    -0.1161465255
       2222baab....    -0.1161465252
       22a2b22.....     0.1058567843
       22b2a22.....     0.1058567843
       22222a..b...     0.1025930479
       22222b..a...     0.1025930478
       222b2a2.....     0.0957234417
       222a2b2.....     0.0957234417
       22222.b.a...    -0.0899544207
       22222.a.b...    -0.0899544207
       22b22a2.....    -0.0813213888
       22a22b2.....    -0.0813213888
       2222bbaa....     0.0736123923
       2222aabb....     0.0736123922
       22b22baa....     0.0733763023
       22a22abb....     0.0733763023
       22.2222.....     0.0671932452
       2222a2..b...    -0.0632996343
       2222b2..a...    -0.0632996342
       22222..2....     0.0632306629
       22.222ab....     0.0603110859
       22.222ba....     0.0603110859
       22b22aab....    -0.0577942245
       22a22bba....    -0.0577942241
       2.222ab...2.     0.0549966146
       2.222ba...2.     0.0549966139
       222b22.a....    -0.0545732670
       222a22.b....    -0.0545732669
       2222aab..b..    -0.0537080610
       2222bba..a..    -0.0537080610
       2222baa..b..     0.0515209281
       2222abb..a..     0.0515209277
       22222..b.a..    -0.0509085391
       22222..a.b..    -0.0509085391

     * ci vector, state   4, <S^2> = 0.0000
       22222ba.....     0.2703635601
       22222ab.....     0.2703635464
       222a22b.....     0.2508474278
       222b22a.....     0.2508474277
       22222.2.....     0.2348890368
       22222b...a..     0.1670647680
       22222a...b..     0.1670647667
       22222a..b...     0.1524883425
       22222b..a...     0.1524883422
       2222ba2.....    -0.1497713617
       2222ab2.....    -0.1497713617
       22a222b.....     0.1333163101
       22b222a.....     0.1333163087
       222b2a2.....     0.1326763041
       222a2b2.....     0.1326763041
       2222a2b.....    -0.1237600840
       2222b2a.....    -0.1237600839
       222b22.a....    -0.1144080205
       222a22.b....    -0.1144080204
       2222a2..b...    -0.1047106702
       2222b2..a...    -0.1047106700
       22222b.a....     0.0999093477
       22222a.b....     0.0999093476
       222b2aa.b...    -0.0935113026
       222a2bb.a...    -0.0935113018
       22a22b2.....     0.0882162277
       22b22a2.....     0.0882162276
       22222.b.a...    -0.0749849863
       22222.a.b...    -0.0749849862
       222b2ab.a...    -0.0572156190
       222a2ba.b...    -0.0572156190
       2222a2...b..    -0.0558195146
       2222b2...a..    -0.0558195145
       2222b2.a....     0.0548377529
       2222a2.b....     0.0548377512
       22.2222.....    -0.0509572466
       22a222.b....    -0.0502775911
       22b222.a....    -0.0502775906

    * METHOD: CASSCF                            1676.94

  === SMITH program ===

    * freezing 15 orbitals
    * SS-SR internal contraction is used

    * Approximate memory requirement for SMITH calulation per MPI process:
      o Storage requirement for T-amplitude, lambda, and residual is 5.15 GB
      o Storage requirement for MO integrals is 0.68 GB
       - MO integral evaluation                    3.63

  ++ State-averaged Fock matrix over basis states ++

                         0                   1                   2                   3                   4
     0       -4.1522844124       -0.0354172430       -0.0193495097        0.0049922409       -0.0148139785
     1       -0.0354172430       -3.9161478381       -0.0064352261        0.1371791678       -0.0723329135
     2       -0.0193495097       -0.0064352261       -3.7643277412        0.0397689633       -0.0201504041
     3        0.0049922409        0.1371791678        0.0397689633       -3.8608781254        0.0982627310
     4       -0.0148139785       -0.0723329135       -0.0201504041        0.0982627310       -3.8048697717


  ++ Extended multi-state CASPT2 (XMS-CASPT2) rotation matrix ++

                         0                   1                   2                   3                   4
     0       -0.9220104142       -0.3825063414        0.0088709551       -0.0298421524        0.0511512173
     1       -0.2841394259        0.6096099314       -0.6272198788        0.2123224178       -0.3303860358
     2       -0.0760106013        0.0887487408        0.5670248536        0.7183953843       -0.3856642799
     3        0.2003203158       -0.5819850489       -0.2949124379       -0.0649518573       -0.7279925028
     4       -0.1524983355        0.3680783805        0.4450011227       -0.6585726725       -0.4577320170


  ++ Reference energies in XMS basis ++

                         0                   1                   2                   3                   4
     0     -591.1014778623       -0.0653351752       -0.0046309433       -0.0023238351        0.0059907201
     1       -0.0653351752     -590.9689294871        0.0147765134       -0.0087526824        0.0112470618
     2       -0.0046309433        0.0147765134     -590.9437133410       -0.0011232842       -0.0057550691
     3       -0.0023238351       -0.0087526824       -0.0011232842     -590.9325870449        0.0074129006
     4        0.0059907201        0.0112470618       -0.0057550691        0.0074129006     -590.9315342054

    * Calculating and saving rdm4f

    * Third and Fock-weighted fourth order RDM ( 1, 1) evaluation
      will be done with 14 passes
       - RDM evaluation (multipassing)           160.78
    * Third and Fock-weighted fourth order RDM ( 2, 1) evaluation
      will be done with 14 passes
       - RDM evaluation (multipassing)           245.76
    * Third and Fock-weighted fourth order RDM ( 3, 1) evaluation
      will be done with 14 passes
       - RDM evaluation (multipassing)           245.81
    * Third and Fock-weighted fourth order RDM ( 4, 1) evaluation
      will be done with 14 passes
       - RDM evaluation (multipassing)           246.03
    * Third and Fock-weighted fourth order RDM ( 5, 1) evaluation
      will be done with 14 passes
       - RDM evaluation (multipassing)           245.83
    * Third and Fock-weighted fourth order RDM ( 1, 2) evaluation
      will be done with 14 passes
       - RDM evaluation (multipassing)           245.79
    * Third and Fock-weighted fourth order RDM ( 2, 2) evaluation
      will be done with 14 passes
       - RDM evaluation (multipassing)           160.99
    * Third and Fock-weighted fourth order RDM ( 3, 2) evaluation
      will be done with 14 passes
       - RDM evaluation (multipassing)           245.87
    * Third and Fock-weighted fourth order RDM ( 4, 2) evaluation
      will be done with 14 passes
       - RDM evaluation (multipassing)           245.82
    * Third and Fock-weighted fourth order RDM ( 5, 2) evaluation
      will be done with 14 passes
       - RDM evaluation (multipassing)           245.72
    * Third and Fock-weighted fourth order RDM ( 1, 3) evaluation
      will be done with 14 passes
       - RDM evaluation (multipassing)           245.78
    * Third and Fock-weighted fourth order RDM ( 2, 3) evaluation
      will be done with 14 passes
       - RDM evaluation (multipassing)           245.83
    * Third and Fock-weighted fourth order RDM ( 3, 3) evaluation
      will be done with 14 passes
       - RDM evaluation (multipassing)           161.01
    * Third and Fock-weighted fourth order RDM ( 4, 3) evaluation
      will be done with 14 passes
       - RDM evaluation (multipassing)           245.69
    * Third and Fock-weighted fourth order RDM ( 5, 3) evaluation
      will be done with 14 passes
       - RDM evaluation (multipassing)           245.81
    * Third and Fock-weighted fourth order RDM ( 1, 4) evaluation
      will be done with 14 passes
       - RDM evaluation (multipassing)           245.87
    * Third and Fock-weighted fourth order RDM ( 2, 4) evaluation
      will be done with 14 passes
       - RDM evaluation (multipassing)           245.90
    * Third and Fock-weighted fourth order RDM ( 3, 4) evaluation
      will be done with 14 passes
       - RDM evaluation (multipassing)           245.66
    * Third and Fock-weighted fourth order RDM ( 4, 4) evaluation
      will be done with 14 passes
       - RDM evaluation (multipassing)           161.13
    * Third and Fock-weighted fourth order RDM ( 5, 4) evaluation
      will be done with 14 passes
       - RDM evaluation (multipassing)           245.78
    * Third and Fock-weighted fourth order RDM ( 1, 5) evaluation
      will be done with 14 passes
       - RDM evaluation (multipassing)           245.76
    * Third and Fock-weighted fourth order RDM ( 2, 5) evaluation
      will be done with 14 passes
       - RDM evaluation (multipassing)           245.74
    * Third and Fock-weighted fourth order RDM ( 3, 5) evaluation
      will be done with 14 passes
       - RDM evaluation (multipassing)           245.79
    * Third and Fock-weighted fourth order RDM ( 4, 5) evaluation
      will be done with 14 passes
       - RDM evaluation (multipassing)           245.82
    * Third and Fock-weighted fourth order RDM ( 5, 5) evaluation
      will be done with 14 passes
       - RDM evaluation (multipassing)           161.01
    - linear dependency detected:    1 /  288    min eigenvalue:     3.0916e-15    max eigenvalue:     3.0916e-15
    - linear dependency detected:    1 /  288    min eigenvalue:     1.1451e-14    max eigenvalue:     1.1451e-14
    - linear dependency detected:    1 /  288    min eigenvalue:     1.9108e-15    max eigenvalue:     1.9108e-15
    - linear dependency detected:    1 /  288    min eigenvalue:     1.6551e-15    max eigenvalue:     1.6551e-15
    - linear dependency detected:    1 /  288    min eigenvalue:     1.7180e-16    max eigenvalue:     1.7180e-16
    - linear dependency detected:   12 / 1728    min eigenvalue:    -5.8912e-15    max eigenvalue:     1.0646e-14
    - linear dependency detected:   12 / 1728    min eigenvalue:    -2.9417e-14    max eigenvalue:     4.9067e-14
    - linear dependency detected:   12 / 1728    min eigenvalue:    -3.7267e-14    max eigenvalue:     4.4598e-14
    - linear dependency detected:   12 / 1728    min eigenvalue:    -2.2539e-14    max eigenvalue:     1.8474e-14
    - linear dependency detected:   12 / 1728    min eigenvalue:    -1.1074e-14    max eigenvalue:     4.9704e-14
    - linear dependency detected:   12 / 1728    min eigenvalue:    -6.1653e-15    max eigenvalue:     6.2599e-15
    - linear dependency detected:   12 / 1728    min eigenvalue:    -2.3862e-15    max eigenvalue:     6.5661e-15
    - linear dependency detected:   12 / 1728    min eigenvalue:    -2.6578e-15    max eigenvalue:     3.4237e-15
    - linear dependency detected:   12 / 1728    min eigenvalue:    -4.3306e-15    max eigenvalue:     1.5432e-15
    - linear dependency detected:   12 / 1728    min eigenvalue:    -5.6691e-15    max eigenvalue:     3.0535e-15
       - RDM + denominator evaluation           5888.66

    * Zeroth order energy : state  0       -4.1683290873
    * Zeroth order energy : state  1       -4.0694986936
    * Zeroth order energy : state  2       -3.7940101460
    * Zeroth order energy : state  3       -3.7505490813
    * Zeroth order energy : state  4       -3.7161208806

    * CASPT2 iteration is performed using redundant basis

      ---- iteration ----

        0    -1.56858323     0.00175435     17.49
        1    -1.57037804     0.00016282     17.72
        2    -1.57039766     0.00001686     17.91
        3    -1.57039793     0.00000262     18.28
        4    -1.57039794     0.00000029     18.59

        0    -1.60241097     0.00170096     17.65
        1    -1.60428437     0.00015580     17.78
        2    -1.60430512     0.00001570     17.94
        3    -1.60430542     0.00000243     18.30
        4    -1.60430542     0.00000026     18.54

        0    -1.56880118     0.00164018     17.65
        1    -1.57063359     0.00015228     17.82
        2    -1.57065616     0.00001578     18.08
        3    -1.57065651     0.00000245     18.37
        4    -1.57065652     0.00000027     18.64

        0    -1.56993012     0.00160367     17.66
        1    -1.57168360     0.00014656     17.81
        2    -1.57170446     0.00001483     18.03
        3    -1.57170476     0.00000225     18.36
        4    -1.57170476     0.00000025     18.61

        0    -1.56322573     0.00161763     17.66
        1    -1.56496177     0.00014866     17.79
        2    -1.56498231     0.00001522     18.08
        3    -1.56498261     0.00000237     18.39
        4    -1.56498262     0.00000027     18.69

      -------------------

       - CASPT2 energy evaluation                457.94

    * CASPT2 energy : state  0     -592.9051958779
        w/o shift correction       -592.6718758008
        reference weight              0.6818305070

    * CASPT2 energy : state  1     -592.8168597977
        w/o shift correction       -592.5732349092
        reference weight              0.6723820137

    * CASPT2 energy : state  2     -592.7515069437
        w/o shift correction       -592.5143698581
        reference weight              0.6782998845

    * CASPT2 energy : state  3     -592.7439989636
        w/o shift correction       -592.5042918076
        reference weight              0.6759431702

    * CASPT2 energy : state  4     -592.7329627497
        w/o shift correction       -592.4965168250
        reference weight              0.6789364748


    * MS-CASPT2 Heff
           -592.9051958779       -0.0412139440       -0.0033658768        0.0002040602        0.0034059268
             -0.0412139440     -592.8168597977        0.0081542733       -0.0046560499        0.0064280095
             -0.0033658768        0.0081542733     -592.7515069437       -0.0013416240       -0.0052459299
              0.0002040602       -0.0046560499       -0.0013416240     -592.7439989636        0.0040600864
              0.0034059268        0.0064280095       -0.0052459299        0.0040600864     -592.7329627497


    * MS-CASPT2 rotation matrix
             -0.9293635349       -0.3629988866       -0.0595558228       -0.0255767141       -0.0177246699
             -0.3678678449        0.9084673609        0.1613312182        0.1132902598       -0.0223127291
              0.0000822608       -0.1743582025        0.9506143403        0.0919295849        0.2397509916
             -0.0092496316        0.0747980314        0.1769142866       -0.9383485321       -0.2872682828
              0.0295145069       -0.0832065757        0.1883057441        0.3123493757       -0.9269219891


    * XMS-CASPT2 rotation matrix
              0.9993811029       -0.0208407485        0.0059862969        0.0250426479       -0.0118365732
              0.0280462489        0.8096855410       -0.5056236604       -0.2837581438        0.0863062136
              0.0200127334        0.0951760284        0.6123383812       -0.7304424226        0.2864203001
              0.0070133702       -0.4942945783       -0.5347466722       -0.2646084746        0.6321803811
             -0.0010593824        0.3009806994        0.2887846634        0.5615072609        0.7146485223

    * MS-CASPT2 energy : state  0     -592.9216153350
    * MS-CASPT2 energy : state  1     -592.8029289336
    * MS-CASPT2 energy : state  2     -592.7512010307
    * MS-CASPT2 energy : state  3     -592.7446513078
    * MS-CASPT2 energy : state  4     -592.7301277254


    * METHOD: SMITH                             6432.64


    * METHOD: SAVE_REF                             0.07


  
  ===============================================================
