# Supplementary material for: Simulating the Energy Capture Process in Push–Pull Norbornadiene-Quadricyclane Photoswitches
Source: J Phys Chem Lett. 2025 Apr 23;16(17):4315–25. doi: 10.1021/acs.jpclett.5c00634 (PMC12051204; doi:10.1021/acs.jpclett.5c00634)
Supplement: Supplementary file 4 — jz5c00634_si_004.zip [file jz5c00634_si_004.zip › PES_scans/XMS-CASPT2/Compound_I/1_PES_scan/logfile_06]

    dorgali10                       

  * using 15 threads per process

  ===============================================================
    BAGEL - Freshly leavened quantum chemistry                   
  ===============================================================

  *** Geometry ***

  { "atom" : "C", "xyz" : [      0.111095,      1.830662,      2.041178 ] },
  { "atom" : "C", "xyz" : [      0.116145,      4.387541,      1.135642 ] },
  { "atom" : "C", "xyz" : [     -2.338093,      1.450194,      3.452525 ] },
  { "atom" : "C", "xyz" : [     -3.870884,      1.276895,      1.017376 ] },
  { "atom" : "C", "xyz" : [     -3.794426,      3.695831,      0.001103 ] },
  { "atom" : "C", "xyz" : [     -2.498475,      5.430843,      1.822241 ] },
  { "atom" : "C", "xyz" : [     -3.001791,      4.166907,      4.384042 ] },
  { "atom" : "C", "xyz" : [      1.875210,      5.688136,     -0.348499 ] },
  { "atom" : "N", "xyz" : [      3.295033,      6.825106,     -1.563631 ] },
  { "atom" : "C", "xyz" : [      2.024179,     -0.110506,      1.720126 ] },
  { "atom" : "C", "xyz" : [      4.379081,      0.434261,      0.606640 ] },
  { "atom" : "C", "xyz" : [      1.584946,     -2.603369,      2.553039 ] },
  { "atom" : "C", "xyz" : [      3.407608,     -4.463227,      2.271777 ] },
  { "atom" : "C", "xyz" : [      5.729263,     -3.886056,      1.166206 ] },
  { "atom" : "C", "xyz" : [      6.203841,     -1.433214,      0.342023 ] },
  { "atom" : "H", "xyz" : [     -2.456153,     -0.104992,      4.784312 ] },
  { "atom" : "H", "xyz" : [     -4.375899,     -0.450598,      0.054533 ] },
  { "atom" : "H", "xyz" : [     -4.451549,      4.273394,     -1.847890 ] },
  { "atom" : "H", "xyz" : [     -2.758345,      7.455072,      1.604210 ] },
  { "atom" : "H", "xyz" : [     -4.966074,      4.325540,      4.999809 ] },
  { "atom" : "H", "xyz" : [     -1.731788,      4.840760,      5.865404 ] },
  { "atom" : "H", "xyz" : [      4.792028,      2.325311,     -0.043934 ] },
  { "atom" : "H", "xyz" : [     -0.203571,     -3.096528,      3.413946 ] },
  { "atom" : "H", "xyz" : [      3.022635,     -6.368772,      2.921036 ] },
  { "atom" : "H", "xyz" : [      7.157656,     -5.340716,      0.953652 ] },
  { "atom" : "H", "xyz" : [      8.006007,     -0.965478,     -0.514045 ] },

  Number of auxiliary basis functions:     1515

  Since a DF basis is specified, we compute 2- and 3-index integrals:
    o Being stored without compression. Storage requirement is 0.851 GB
       - 3-index ints prep                         0.04
       - 3-index ints                              0.27
       - 2-index ints                              0.01
       - computing inverse                         2.42
        elapsed time:        2.75 sec.


  Number of basis functions:      265
  Number of electrons      :      102


    * METHOD: MOLECULE                             2.77

       - 3-index ints prep                         0.03
       - 3-index ints                              0.33
       - 2-index ints                              0.01
       - computing inverse                         2.40

  Using the coefficient projected to the input geometry 


    * METHOD: LOAD_REF                             2.92

  ---------------------------
      CASSCF calculation     
  ---------------------------

    * nstate   :      5
    * nclosed  :     45
    * nact     :     12
    * nvirt    :    208
  === CASSCF iteration (/home/mkochman/bagel_basis_sets/cc-pvdz.json) ===

    * Using the second-order algorithm

      0  0      -591.06310017     1.10e-02    120.11
      0  1      -590.91573784     0.00e+00    120.11
      0  2      -590.88269002     0.00e+00    120.11
      0  3      -590.87077890     0.00e+00    120.11
      0  4      -590.86316496     0.00e+00    120.11

         res : 8.14e-02   lamb: 1.00e+00   eps : -1.03e-01   step: 1.33e-01    0.29
         res : 2.41e-02   lamb: 1.00e+00   eps : -1.04e-01   step: 1.39e-01    0.30
         res : 6.97e-03   lamb: 1.00e+00   eps : -1.04e-01   step: 1.41e-01    0.29
         res : 2.17e-03   lamb: 1.00e+00   eps : -1.04e-01   step: 1.42e-01    0.29
         res : 5.59e-04   lamb: 1.00e+00   eps : -1.04e-01   step: 1.42e-01    0.29
         res : 1.90e-04   lamb: 1.00e+00   eps : -1.04e-01   step: 1.42e-01    0.29
         res : 5.68e-05   lamb: 1.00e+00   eps : -1.04e-01   step: 1.42e-01    0.29
         res : 2.04e-05   lamb: 1.00e+00   eps : -1.04e-01   step: 1.42e-01    0.29
         res : 6.19e-06   lamb: 1.00e+00   eps : -1.04e-01   step: 1.42e-01    0.29

      1  0      -591.11538444     1.60e-04    135.65
      1  1      -590.97038541     0.00e+00    135.65
      1  2      -590.93516721     0.00e+00    135.65
      1  3      -590.92388739     0.00e+00    135.65
      1  4      -590.91519486     0.00e+00    135.65

         res : 7.42e-03   lamb: 1.00e+00   eps : -2.31e-04   step: 2.46e-02    0.29
         res : 3.05e-03   lamb: 1.00e+00   eps : -2.48e-04   step: 2.79e-02    0.29
         res : 7.33e-04   lamb: 1.00e+00   eps : -2.51e-04   step: 2.89e-02    0.29
         res : 3.69e-04   lamb: 1.00e+00   eps : -2.51e-04   step: 2.91e-02    0.29
         res : 1.93e-04   lamb: 1.00e+00   eps : -2.51e-04   step: 2.92e-02    0.29
         res : 1.01e-04   lamb: 1.00e+00   eps : -2.51e-04   step: 2.92e-02    0.29
         res : 5.38e-05   lamb: 1.00e+00   eps : -2.51e-04   step: 2.92e-02    0.29
         res : 3.82e-05   lamb: 1.00e+00   eps : -2.51e-04   step: 2.92e-02    0.29
         res : 1.87e-05   lamb: 1.00e+00   eps : -2.51e-04   step: 2.92e-02    0.29
         res : 7.18e-06   lamb: 1.00e+00   eps : -2.51e-04   step: 2.92e-02    0.29
         res : 4.76e-06   lamb: 1.00e+00   eps : -2.51e-04   step: 2.92e-02    0.29
         res : 3.18e-06   lamb: 1.00e+00   eps : -2.51e-04   step: 2.92e-02    0.29
         res : 1.48e-06   lamb: 1.00e+00   eps : -2.51e-04   step: 2.92e-02    0.29

      2  0      -591.11525194     2.10e-05    130.38
      2  1      -590.97083177     0.00e+00    130.38
      2  2      -590.93525263     0.00e+00    130.38
      2  3      -590.92411939     0.00e+00    130.38
      2  4      -590.91521690     0.00e+00    130.38

         res : 8.58e-04   lamb: 1.00e+00   eps : -1.79e-06   step: 1.48e-03    0.29
         res : 2.17e-04   lamb: 1.00e+00   eps : -2.02e-06   step: 2.05e-03    0.30
         res : 1.11e-04   lamb: 1.00e+00   eps : -2.05e-06   step: 2.15e-03    0.29
         res : 7.04e-05   lamb: 1.00e+00   eps : -2.06e-06   step: 2.21e-03    0.29
         res : 4.37e-05   lamb: 1.00e+00   eps : -2.06e-06   step: 2.26e-03    0.30
         res : 1.88e-05   lamb: 1.00e+00   eps : -2.06e-06   step: 2.28e-03    0.29
         res : 6.26e-06   lamb: 1.00e+00   eps : -2.06e-06   step: 2.28e-03    0.29
         res : 2.15e-06   lamb: 1.00e+00   eps : -2.06e-06   step: 2.28e-03    0.29
         res : 9.03e-07   lamb: 1.00e+00   eps : -2.06e-06   step: 2.28e-03    0.30
         res : 5.56e-07   lamb: 1.00e+00   eps : -2.06e-06   step: 2.28e-03    0.29
         res : 3.48e-07   lamb: 1.00e+00   eps : -2.06e-06   step: 2.28e-03    0.29
         res : 2.11e-07   lamb: 1.00e+00   eps : -2.06e-06   step: 2.28e-03    0.29

      3  0      -591.11521229     6.07e-06    133.57
      3  1      -590.97085805     0.00e+00    133.57
      3  2      -590.93523874     0.00e+00    133.57
      3  3      -590.92417281     0.00e+00    133.57
      3  4      -590.91519720     0.00e+00    133.57

         res : 2.19e-04   lamb: 1.00e+00   eps : -1.28e-07   step: 3.62e-04    0.29
         res : 7.19e-05   lamb: 1.00e+00   eps : -1.47e-07   step: 5.57e-04    0.29
         res : 6.27e-05   lamb: 1.00e+00   eps : -1.52e-07   step: 6.50e-04    0.29
         res : 3.54e-05   lamb: 1.00e+00   eps : -1.54e-07   step: 7.12e-04    0.30
         res : 1.52e-05   lamb: 1.00e+00   eps : -1.54e-07   step: 7.40e-04    0.29
         res : 4.99e-06   lamb: 1.00e+00   eps : -1.54e-07   step: 7.45e-04    0.29
         res : 1.66e-06   lamb: 1.00e+00   eps : -1.54e-07   step: 7.46e-04    0.29
         res : 5.62e-07   lamb: 1.00e+00   eps : -1.54e-07   step: 7.46e-04    0.29
         res : 2.24e-07   lamb: 1.00e+00   eps : -1.54e-07   step: 7.46e-04    0.29
         res : 1.55e-07   lamb: 1.00e+00   eps : -1.54e-07   step: 7.46e-04    0.30
         res : 1.16e-07   lamb: 1.00e+00   eps : -1.54e-07   step: 7.46e-04    0.29
         res : 5.77e-08   lamb: 1.00e+00   eps : -1.54e-07   step: 7.46e-04    0.29

      4  0      -591.11520462     1.87e-06    131.85
      4  1      -590.97086038     0.00e+00    131.85
      4  2      -590.93523498     0.00e+00    131.85
      4  3      -590.92418644     0.00e+00    131.85
      4  4      -590.91519319     0.00e+00    131.85

         res : 7.51e-05   lamb: 1.00e+00   eps : -1.29e-08   step: 1.27e-04    0.28
         res : 3.84e-05   lamb: 1.00e+00   eps : -1.62e-08   step: 2.38e-04    0.28
         res : 3.17e-05   lamb: 1.00e+00   eps : -1.76e-08   step: 3.21e-04    0.28
         res : 1.37e-05   lamb: 1.00e+00   eps : -1.80e-08   step: 3.48e-04    0.28
         res : 5.29e-06   lamb: 1.00e+00   eps : -1.80e-08   step: 3.56e-04    0.28
         res : 1.66e-06   lamb: 1.00e+00   eps : -1.80e-08   step: 3.58e-04    0.28
         res : 5.39e-07   lamb: 1.00e+00   eps : -1.80e-08   step: 3.58e-04    0.28
         res : 1.69e-07   lamb: 1.00e+00   eps : -1.80e-08   step: 3.58e-04    0.28
         res : 6.66e-08   lamb: 1.00e+00   eps : -1.80e-08   step: 3.58e-04    0.28
         res : 5.45e-08   lamb: 1.00e+00   eps : -1.80e-08   step: 3.58e-04    0.28
         res : 4.18e-08   lamb: 1.00e+00   eps : -1.80e-08   step: 3.58e-04    0.28
         res : 1.65e-08   lamb: 1.00e+00   eps : -1.80e-08   step: 3.58e-04    0.28

      5  0      -591.11520323     6.02e-07    129.89
      5  1      -590.97086043     0.00e+00    129.89
      5  2      -590.93523371     0.00e+00    129.89
      5  3      -590.92419026     0.00e+00    129.89
      5  4      -590.91519203     0.00e+00    129.89

         res : 3.63e-05   lamb: 1.00e+00   eps : -1.89e-09   step: 6.23e-05    0.28
         res : 2.25e-05   lamb: 1.00e+00   eps : -2.81e-09   step: 1.39e-04    0.28
         res : 1.30e-05   lamb: 1.00e+00   eps : -3.20e-09   step: 1.84e-04    0.28
         res : 5.35e-06   lamb: 1.00e+00   eps : -3.26e-09   step: 1.92e-04    0.28
         res : 2.02e-06   lamb: 1.00e+00   eps : -3.27e-09   step: 1.95e-04    0.28
         res : 6.01e-07   lamb: 1.00e+00   eps : -3.27e-09   step: 1.95e-04    0.28
         res : 1.85e-07   lamb: 1.00e+00   eps : -3.27e-09   step: 1.95e-04    0.28
         res : 5.45e-08   lamb: 1.00e+00   eps : -3.27e-09   step: 1.95e-04    0.28
         res : 2.10e-08   lamb: 1.00e+00   eps : -3.27e-09   step: 1.95e-04    0.28
         res : 1.80e-08   lamb: 1.00e+00   eps : -3.27e-09   step: 1.95e-04    0.28

      6  0      -591.11520309     2.09e-07    129.84
      6  1      -590.97086030     0.00e+00    129.84
      6  2      -590.93523324     0.00e+00    129.84
      6  3      -590.92419156     0.00e+00    129.84
      6  4      -590.91519150     0.00e+00    129.84

         res : 2.18e-05   lamb: 1.00e+00   eps : -4.51e-10   step: 4.12e-05    0.28
         res : 1.23e-05   lamb: 1.00e+00   eps : -7.28e-10   step: 8.76e-05    0.28
         res : 5.08e-06   lamb: 1.00e+00   eps : -8.24e-10   step: 1.07e-04    0.28
         res : 2.29e-06   lamb: 1.00e+00   eps : -8.34e-10   step: 1.10e-04    0.28
         res : 8.23e-07   lamb: 1.00e+00   eps : -8.36e-10   step: 1.11e-04    0.28
         res : 2.32e-07   lamb: 1.00e+00   eps : -8.36e-10   step: 1.11e-04    0.28
         res : 6.68e-08   lamb: 1.00e+00   eps : -8.36e-10   step: 1.11e-04    0.28
         res : 1.87e-08   lamb: 1.00e+00   eps : -8.36e-10   step: 1.11e-04    0.28
         res : 7.60e-09   lamb: 1.00e+00   eps : -8.36e-10   step: 1.11e-04    0.28

      7  0      -591.11520315     8.33e-08    128.02
      7  1      -590.97086018     0.00e+00    128.02
      7  2      -590.93523306     0.00e+00    128.02
      7  3      -590.92419211     0.00e+00    128.02
      7  4      -590.91519118     0.00e+00    128.02

         res : 1.21e-05   lamb: 1.00e+00   eps : -1.51e-10   step: 3.01e-05    0.28
         res : 7.06e-06   lamb: 1.00e+00   eps : -2.29e-10   step: 5.39e-05    0.28
         res : 2.13e-06   lamb: 1.00e+00   eps : -2.54e-10   step: 6.27e-05    0.28
         res : 1.05e-06   lamb: 1.00e+00   eps : -2.56e-10   step: 6.38e-05    0.28
         res : 3.58e-07   lamb: 1.00e+00   eps : -2.56e-10   step: 6.41e-05    0.28
         res : 9.98e-08   lamb: 1.00e+00   eps : -2.56e-10   step: 6.42e-05    0.28
         res : 2.64e-08   lamb: 1.00e+00   eps : -2.56e-10   step: 6.42e-05    0.28
         res : 6.70e-09   lamb: 1.00e+00   eps : -2.56e-10   step: 6.42e-05    0.28
         res : 2.92e-09   lamb: 1.00e+00   eps : -2.56e-10   step: 6.42e-05    0.28

      8  0      -591.11520322     3.99e-08    133.05
      8  1      -590.97086009     0.00e+00    133.05
      8  2      -590.93523300     0.00e+00    133.05
      8  3      -590.92419239     0.00e+00    133.05
      8  4      -590.91519098     0.00e+00    133.05

         res : 6.00e-06   lamb: 1.00e+00   eps : -5.37e-11   step: 2.01e-05    0.28
         res : 4.18e-06   lamb: 1.00e+00   eps : -7.73e-11   step: 3.27e-05    0.28
         res : 1.05e-06   lamb: 1.00e+00   eps : -8.36e-11   step: 3.66e-05    0.28
         res : 5.45e-07   lamb: 1.00e+00   eps : -8.42e-11   step: 3.72e-05    0.28
         res : 1.73e-07   lamb: 1.00e+00   eps : -8.43e-11   step: 3.73e-05    0.28
         res : 4.87e-08   lamb: 1.00e+00   eps : -8.43e-11   step: 3.74e-05    0.28
         res : 1.28e-08   lamb: 1.00e+00   eps : -8.43e-11   step: 3.74e-05    0.28
         res : 2.76e-09   lamb: 1.00e+00   eps : -8.43e-11   step: 3.74e-05    0.28

      9  0      -591.11520327     2.18e-08    126.03
      9  1      -590.97086004     0.00e+00    126.03
      9  2      -590.93523298     0.00e+00    126.03
      9  3      -590.92419254     0.00e+00    126.03
      9  4      -590.91519085     0.00e+00    126.03

         res : 3.15e-06   lamb: 1.00e+00   eps : -1.86e-11   step: 1.22e-05    0.28
         res : 2.40e-06   lamb: 1.00e+00   eps : -2.65e-11   step: 1.95e-05    0.28
         res : 5.95e-07   lamb: 1.00e+00   eps : -2.82e-11   step: 2.14e-05    0.28
         res : 3.29e-07   lamb: 1.00e+00   eps : -2.84e-11   step: 2.17e-05    0.28
         res : 9.44e-08   lamb: 1.00e+00   eps : -2.84e-11   step: 2.18e-05    0.28
         res : 2.68e-08   lamb: 1.00e+00   eps : -2.85e-11   step: 2.18e-05    0.28
         res : 7.69e-09   lamb: 1.00e+00   eps : -2.85e-11   step: 2.18e-05    0.28
         res : 1.63e-09   lamb: 1.00e+00   eps : -2.85e-11   step: 2.18e-05    0.28

     10  0      -591.11520330     1.26e-08    130.53
     10  1      -590.97086000     0.00e+00    130.53
     10  2      -590.93523297     0.00e+00    130.53
     10  3      -590.92419263     0.00e+00    130.53
     10  4      -590.91519078     0.00e+00    130.53

         res : 1.82e-06   lamb: 1.00e+00   eps : -6.35e-12   step: 7.12e-06    0.28
         res : 1.41e-06   lamb: 1.00e+00   eps : -9.06e-12   step: 1.14e-05    0.28
         res : 3.53e-07   lamb: 1.00e+00   eps : -9.65e-12   step: 1.25e-05    0.28
         res : 2.00e-07   lamb: 1.00e+00   eps : -9.71e-12   step: 1.27e-05    0.28
         res : 5.36e-08   lamb: 1.00e+00   eps : -9.72e-12   step: 1.27e-05    0.28
         res : 1.50e-08   lamb: 1.00e+00   eps : -9.72e-12   step: 1.27e-05    0.28
         res : 4.56e-09   lamb: 1.00e+00   eps : -9.72e-12   step: 1.27e-05    0.28

     11  0      -591.11520332     7.40e-09    126.10
     11  1      -590.97085998     0.00e+00    126.10
     11  2      -590.93523297     0.00e+00    126.10
     11  3      -590.92419269     0.00e+00    126.10
     11  4      -590.91519073     0.00e+00    126.10

    * Second-order optimization converged. *   

    * Integral transformation done. Elapsed time: 0.66

     guess   0:   closed 111111......         open ............        
     guess   1:   closed 11111.......         open .....11.....        
     guess   2:   closed 11111.1.....         open ............        
     guess   3:   closed 1111.1......         open ....1.1.....        
     guess   4:   closed 11111.......         open .....1.1....        

  === FCI iteration ===

      0  0      -590.93329998     4.45e-04      2.77
      0  1      -590.80518546     4.19e-04      0.00
      0  2      -590.71127401     4.36e-04      0.00
      0  3      -590.67638196     4.42e-04      0.00
      0  4      -590.64611537     4.43e-04      0.00

      1  0      -591.07950552     2.18e-04      2.78
      1  1      -590.92967556     1.96e-04      0.00
      1  2      -590.86202871     2.41e-04      0.00
      1  3      -590.81684218     2.53e-04      0.00
      1  4      -590.79034505     2.50e-04      0.00

      2  0      -591.10843754     1.07e-04      2.78
      2  1      -590.95559431     1.14e-04      0.00
      2  2      -590.90283485     1.43e-04      0.00
      2  3      -590.86549483     1.71e-04      0.00
      2  4      -590.83079714     1.32e-04      0.00

      3  0      -591.11397668     4.80e-05      2.79
      3  1      -590.96508624     7.32e-05      0.00
      3  2      -590.91687966     8.39e-05      0.00
      3  3      -590.89841825     1.62e-04      0.00
      3  4      -590.84230224     7.09e-05      0.00

      4  0      -591.11501822     1.98e-05      2.80
      4  1      -590.96889060     4.80e-05      0.00
      4  2      -590.92270413     1.06e-04      0.00
      4  3      -590.92035069     8.34e-05      0.00
      4  4      -590.84588081     4.78e-05      0.00

      5  0      -591.11517587     7.33e-06      2.81
      5  1      -590.97028857     2.56e-05      0.00
      5  2      -590.93176120     6.36e-05      0.00
      5  3      -590.92237117     2.56e-05      0.00
      5  4      -590.84787167     3.84e-05      0.00

      6  0      -591.11519867     2.69e-06      2.81
      6  1      -590.97062960     1.32e-05      0.00
      6  2      -590.93388050     3.11e-05      0.00
      6  3      -590.92276775     1.51e-05      0.00
      6  4      -590.84963214     4.66e-05      0.00

      7  0      -591.11520223     1.23e-06      2.82
      7  1      -590.97074068     8.69e-06      0.00
      7  2      -590.93447658     1.91e-05      0.00
      7  3      -590.92296027     1.27e-05      0.00
      7  4      -590.85301085     7.09e-05      0.00

      8  0      -591.11520303     6.63e-07      2.83
      8  1      -590.97080295     6.80e-06      0.00
      8  2      -590.93476766     1.55e-05      0.00
      8  3      -590.92314621     1.38e-05      0.00
      8  4      -590.86318196     1.33e-04      0.00

      9  0      -591.11520324     3.47e-07      2.83
      9  1      -590.97083777     4.69e-06      0.00
      9  2      -590.93496316     1.28e-05      0.00
      9  3      -590.92337014     1.53e-05      0.00
      9  4      -590.88800792     1.50e-04      0.00

     10  0      -591.11520330     1.67e-07      2.84
     10  1      -590.97085223     2.91e-06      0.00
     10  2      -590.93509669     9.89e-06      0.00
     10  3      -590.92363689     1.62e-05      0.00
     10  4      -590.90468050     9.82e-05      0.00

     11  0      -591.11520331     7.37e-08      2.85
     11  1      -590.97085748     1.67e-06      0.00
     11  2      -590.93517269     6.95e-06      0.00
     11  3      -590.92389106     1.41e-05      0.00
     11  4      -590.91122034     5.89e-05      0.00

     12  0      -591.11520332     3.09e-08      2.86
     12  1      -590.97085920     9.41e-07      0.00
     12  2      -590.93520763     4.55e-06      0.00
     12  3      -590.92405089     1.03e-05      0.00
     12  4      -590.91357248     3.60e-05      0.00

     13  0      -591.11520332     1.31e-08      2.86
     13  1      -590.97085974     5.33e-07      0.00
     13  2      -590.93522216     2.98e-06      0.00
     13  3      -590.92412794     7.01e-06      0.00
     13  4      -590.91446528     2.31e-05      0.00

     14  0      -591.11520332     5.96e-09      2.87
     14  1      -590.97085990     2.98e-07      0.00
     14  2      -590.93522851     2.01e-06      0.00
     14  3      -590.92416378     4.86e-06      0.00
     14  4      -590.91485617     1.61e-05      0.00

     15  0      -591.11520332     2.81e-09      2.88
     15  1      -590.97085996     1.64e-07      0.00
     15  2      -590.93523133     1.30e-06      0.00
     15  3      -590.92418091     3.31e-06      0.00
     15  4      -590.91504780     1.12e-05      0.00

     16  0      -591.11520332     1.31e-09      2.88
     16  1      -590.97085997     8.91e-08      0.00
     16  2      -590.93523242     7.75e-07      0.00
     16  3      -590.92418826     2.08e-06      0.00
     16  4      -590.91513413     7.21e-06      0.00

     17  0      -591.11520332     5.65e-10      3.22
     17  1      -590.97085998     5.06e-08      0.00
     17  2      -590.93523279     4.51e-07      0.00
     17  3      -590.92419103     1.28e-06      0.00
     17  4      -590.91516831     4.55e-06      0.00

     18  0      -591.11520332     2.39e-10      3.34
     18  1      -590.97085998     2.92e-08      0.00
     18  2      -590.93523291     2.62e-07      0.00
     18  3      -590.92419206     7.92e-07      0.00
     18  4      -590.91518174     2.89e-06      0.00

     19  0      -591.11520332     1.06e-10      3.36
     19  1      -590.97085998     1.65e-08      0.00
     19  2      -590.93523295     1.54e-07      0.00
     19  3      -590.92419246     4.94e-07      0.00
     19  4      -590.91518723     1.86e-06      0.00
    ** throwing out 5 trial vectors **

     20  0 *    -591.11520332     4.45e-11      3.26
     20  1      -590.97085998     8.57e-09      0.00
     20  2      -590.93523297     9.04e-08      0.00
     20  3      -590.92419261     2.96e-07      0.00
     20  4      -590.91518945     1.16e-06      0.00
    ** throwing out 4 trial vectors **

     21  0 *    -591.11520332     3.31e-11      4.70
     21  1      -590.97085998     4.28e-09      0.00
     21  2      -590.93523297     5.11e-08      0.00
     21  3      -590.92419266     1.68e-07      0.00
     21  4      -590.91519029     6.80e-07      0.00
    ** throwing out 4 trial vectors **

     22  0 *    -591.11520332     3.13e-11      5.03
     22  1      -590.97085998     2.14e-09      0.00
     22  2      -590.93523297     2.85e-08      0.00
     22  3      -590.92419268     9.50e-08      0.00
     22  4      -590.91519059     3.95e-07      0.00
    ** throwing out 4 trial vectors **

     23  0 *    -591.11520332     3.12e-11      5.03
     23  1      -590.97085998     1.09e-09      0.00
     23  2      -590.93523297     1.55e-08      0.00
     23  3      -590.92419268     5.35e-08      0.00
     23  4      -590.91519068     2.27e-07      0.00
    ** throwing out 4 trial vectors **

     24  0 *    -591.11520332     3.11e-11      5.06
     24  1      -590.97085998     5.56e-10      0.00
     24  2      -590.93523297     8.48e-09      0.00
     24  3      -590.92419268     3.01e-08      0.00
     24  4      -590.91519071     1.31e-07      0.00
    ** throwing out 4 trial vectors **

     25  0 *    -591.11520332     3.10e-11      5.03
     25  1      -590.97085998     2.72e-10      0.00
     25  2      -590.93523297     4.45e-09      0.00
     25  3      -590.92419269     1.61e-08      0.00
     25  4      -590.91519072     7.17e-08      0.00
    ** throwing out 4 trial vectors **

     26  0 *    -591.11520332     3.10e-11      5.05
     26  1      -590.97085998     1.29e-10      0.00
     26  2      -590.93523297     2.26e-09      0.00
     26  3      -590.92419269     8.24e-09      0.00
     26  4      -590.91519073     3.75e-08      0.00
    ** throwing out 4 trial vectors **

     27  0 *    -591.11520332     3.08e-11      4.28
     27  1 *    -590.97085998     6.00e-11      0.00
     27  2      -590.93523297     1.16e-09      0.00
     27  3      -590.92419269     4.21e-09      0.00
     27  4      -590.91519073     1.95e-08      0.00
    ** throwing out 3 trial vectors **

     28  0 *    -591.11520332     3.08e-11      3.90
     28  1 *    -590.97085998     2.94e-11      0.00
     28  2      -590.93523297     6.32e-10      0.00
     28  3      -590.92419269     2.24e-09      0.00
     28  4      -590.91519073     1.05e-08      0.00
    ** throwing out 3 trial vectors **

     29  0 *    -591.11520332     3.08e-11      3.88
     29  1 *    -590.97085998     1.59e-11      0.00
     29  2      -590.93523297     3.51e-10      0.00
     29  3      -590.92419269     1.20e-09      0.00
     29  4      -590.91519073     5.72e-09      0.00
    ** throwing out 3 trial vectors **

     30  0 *    -591.11520332     3.08e-11      3.89
     30  1 *    -590.97085998     1.09e-11      0.00
     30  2      -590.93523297     1.93e-10      0.00
     30  3      -590.92419269     6.58e-10      0.00
     30  4      -590.91519073     3.18e-09      0.00
    ** throwing out 3 trial vectors **

     31  0 *    -591.11520332     3.07e-11      3.89
     31  1 *    -590.97085998     9.35e-12      0.00
     31  2      -590.93523297     1.03e-10      0.00
     31  3      -590.92419269     3.62e-10      0.00
     31  4      -590.91519073     1.77e-09      0.00
    ** throwing out 3 trial vectors **

     32  0 *    -591.11520332     3.06e-11      3.13
     32  1 *    -590.97085998     8.97e-12      0.00
     32  2 *    -590.93523297     5.22e-11      0.00
     32  3      -590.92419269     1.93e-10      0.00
     32  4      -590.91519073     9.58e-10      0.00
    ** throwing out 2 trial vectors **

     33  0 *    -591.11520332     3.06e-11      2.75
     33  1 *    -590.97085998     8.85e-12      0.00
     33  2 *    -590.93523297     2.92e-11      0.00
     33  3      -590.92419269     1.01e-10      0.00
     33  4      -590.91519073     5.08e-10      0.00
    ** throwing out 2 trial vectors **

     34  0 *    -591.11520332     3.06e-11      1.98
     34  1 *    -590.97085998     8.84e-12      0.00
     34  2 *    -590.93523297     1.94e-11      0.00
     34  3 *    -590.92419269     5.47e-11      0.00
     34  4      -590.91519073     2.80e-10      0.00
    ** throwing out 1 trial vectors **

     35  0 *    -591.11520332     3.05e-11      1.60
     35  1 *    -590.97085998     8.84e-12      0.00
     35  2 *    -590.93523297     1.66e-11      0.00
     35  3 *    -590.92419269     3.15e-11      0.00
     35  4      -590.91519073     1.63e-10      0.00
    ** throwing out 1 trial vectors **

     36  0 *    -591.11520332     3.05e-11      0.84
     36  1 *    -590.97085998     8.84e-12      0.00
     36  2 *    -590.93523297     1.57e-11      0.00
     36  3 *    -590.92419269     1.84e-11      0.00
     36  4 *    -590.91519073     9.62e-11      0.00

     * ci vector, state   0, <S^2> = 0.0000
       222222......    -0.8524056535
       22222.2.....     0.1953514211
       2.2222....2.     0.1147581019
       222.22..2...     0.1110456229
       2222.2.2....     0.0794884285
       22a22bb..a..     0.0785491087
       22b22aa..b..     0.0785491087
       2222abba....     0.0720710037
       2222baab....     0.0720710037
       .22222.....2     0.0676768830
       2222b2a.....     0.0595647407
       2222a2b.....     0.0595647407
       22.2222.....     0.0563006311
       22222a.b....    -0.0535417770
       22222b.a....    -0.0535417770
       ab2222....ab    -0.0534026363
       ba2222....ba    -0.0534026363
       22222b...a..     0.0533486393
       22222a...b..     0.0533486393
       22a22ba..b..     0.0516423388
       22b22ab..a..     0.0516423388

     * ci vector, state   1, <S^2> = 0.0000
       22222.2.....    -0.5470917173
       22222ba.....     0.3763878016
       22222ab.....     0.3763878015
       222222......    -0.1425188592
       2222abba....    -0.1327599811
       2222baab....    -0.1327599811
       2222b2a.....     0.1310624912
       2222a2b.....     0.1310624912
       22.2222.....     0.1114091750
       22222.ba....    -0.0949061435
       22222.ab....    -0.0949061435
       2222bbaa....     0.0831807665
       2222aabb....     0.0831807664
       22222....2..     0.0818013600
       2222ab2.....    -0.0810564170
       2222ba2.....    -0.0810564170
       2222.22.....     0.0809339110
       222.2.2.2...     0.0749929585
       2.222.2...2.     0.0738179253
       22222.a..b..    -0.0717452893
       22222.b..a..    -0.0717452893
       22222..b.a..     0.0663210562
       22222..a.b..     0.0663210562
       22b22ba..a..     0.0647120348
       22a22ab..b..     0.0647120348
       22a22bb..a..    -0.0633729537
       22b22aa..b..    -0.0633729537
       2222..22....     0.0625283336
       22222..2....     0.0538801296
       22b22baa....     0.0515539273
       22a22abb....     0.0515539273
       22b2a2ab....     0.0513357184
       22a2b2ba....     0.0513357184
       22b22aab....    -0.0509326603
       22a22bba....    -0.0509326603
       2.222ba...2.    -0.0503362595
       2.222ab...2.    -0.0503362594

     * ci vector, state   2, <S^2> = 0.0000
       2222ba2.....    -0.2899084259
       2222ab2.....    -0.2899084259
       22222.ab....    -0.2569698129
       22222.ba....    -0.2569698128
       22222a.b....     0.2167129151
       22222b.a....     0.2167129151
       2222b2a.....    -0.2056579619
       2222a2b.....    -0.2056579618
       222a22b.....    -0.1438778591
       222b22a.....    -0.1438778591
       22222a..b...     0.1331545081
       22222b..a...     0.1331545081
       22b222a.....     0.1124111191
       22a222b.....     0.1124111190
       22222a...b..    -0.1040667305
       22222b...a..    -0.1040667304
       22b2a22.....     0.0970712477
       22a2b22.....     0.0970712477
       22222ba.....    -0.0874277408
       22222ab.....    -0.0874277396
       222a2b2.....    -0.0851088106
       222b2a2.....    -0.0851088106
       2222abb.a...     0.0762860101
       2222baa.b...     0.0762860101
       222a2bba....     0.0699877825
       222b2aab....     0.0699877825
       2222a2..b...    -0.0699397760
       2222b2..a...    -0.0699397760
       222a2bb.a...     0.0695876916
       222b2aa.b...     0.0695876916
       222222......    -0.0688510462
       22222..a.b..     0.0656058520
       22222..b.a..     0.0656058520
       22.222ba....     0.0631813437
       22.222ab....     0.0631813437
       222b22.a....     0.0630413086
       222a22.b....     0.0630413086
       22a22abb....     0.0623496742
       22b22baa....     0.0623496742
       2222aab..b..     0.0575242495
       2222bba..a..     0.0575242495
       2222ab...2..     0.0565475747
       2222ba...2..     0.0565475747
       22b222.a....    -0.0503473079
       22a222.b....    -0.0503473079

     * ci vector, state   3, <S^2> = 0.0000
       22222ab.....     0.4807137463
       22222ba.....     0.4807137422
       22222.2.....     0.3097621157
       22222.ba....     0.1335555789
       22222.ab....     0.1335555788
       222a22b.....    -0.1210573270
       222b22a.....    -0.1210573270
       22222a..b...     0.1019886333
       22222b..a...     0.1019886333
       2222abba....     0.1014552476
       2222baab....     0.1014552474
       22b22a2.....     0.0973602474
       22a22b2.....     0.0973602474
       222a2b2.....    -0.0902371275
       222b2a2.....    -0.0902371275
       22222.b.a...    -0.0895076450
       22222.a.b...    -0.0895076450
       22222a.b....     0.0848093874
       22222b.a....     0.0848093873
       22.2222.....    -0.0799185746
       22a2b22.....    -0.0737703586
       22b2a22.....    -0.0737703586
       2222bbaa....    -0.0657212650
       2222aabb....    -0.0657212649
       2.222ab...2.    -0.0645794113
       2.222ba...2.    -0.0645794109
       22222..2....    -0.0614511012
       2222a2..b...    -0.0594216161
       2222b2..a...    -0.0594216160
       222.2ab.2...    -0.0586686251
       222.2ba.2...    -0.0586686247
       22222....2..    -0.0543237239

     * ci vector, state   4, <S^2> = 0.0000
       222a22b.....    -0.2928529252
       222b22a.....    -0.2928529251
       22222a..b...     0.2172329330
       22222b..a...     0.2172329329
       222a2b2.....    -0.1853219465
       222b2a2.....    -0.1853219465
       22222.2.....    -0.1679631026
       22222ba.....    -0.1543633317
       22222ab.....    -0.1543633158
       2222ab2.....     0.1463262845
       2222ba2.....     0.1463262843
       22222b...a..     0.1368792121
       22222a...b..     0.1368792108
       222b22.a....     0.1354392630
       222a22.b....     0.1354392628
       2222a2..b...    -0.1299118191
       2222b2..a...    -0.1299118188
       22222.b.a...    -0.1157965432
       22222.a.b...    -0.1157965432
       22a222b.....    -0.1049592223
       22b222a.....    -0.1049592210
       222b2aa.b...    -0.0928493842
       222a2bb.a...    -0.0928493834
       2222a2b.....     0.0875703279
       2222b2a.....     0.0875703275
       22222b.a....    -0.0848777677
       22222a.b....    -0.0848777673
       2222abb.a...     0.0668702756
       2222baa.b...     0.0668702754
       22222.ba....     0.0650284280
       22222.ab....     0.0650284276
       22a22b2.....    -0.0630954740
       22b22a2.....    -0.0630954739
       222.22b.a...     0.0613016017
       222.22a.b...     0.0613016016
       222b2ab.a...    -0.0553034501
       222a2ba.b...    -0.0553034500
       222a2bba....     0.0539703823
       222b2aab....     0.0539703821
       222a2b..2...     0.0532754090
       222b2a..2...     0.0532754088
       2222b2...a..    -0.0511592298
       2222a2...b..    -0.0511592296

    * METHOD: CASSCF                            1682.88

  === SMITH program ===

    * freezing 15 orbitals
    * SS-SR internal contraction is used

    * Approximate memory requirement for SMITH calulation per MPI process:
      o Storage requirement for T-amplitude, lambda, and residual is 5.15 GB
      o Storage requirement for MO integrals is 0.68 GB
       - MO integral evaluation                    3.93

  ++ State-averaged Fock matrix over basis states ++

                         0                   1                   2                   3                   4
     0       -4.1332188730       -0.0398430782       -0.0159707650       -0.0117270381        0.0105777033
     1       -0.0398430782       -3.9313268819        0.0356675248       -0.1367851743        0.0342916587
     2       -0.0159707650        0.0356675248       -3.7673423842        0.0203144136       -0.0099438679
     3       -0.0117270381       -0.1367851743        0.0203144136       -3.9357062649        0.0715997844
     4        0.0105777033        0.0342916587       -0.0099438679        0.0715997844       -3.7537737968


  ++ Extended multi-state CASPT2 (XMS-CASPT2) rotation matrix ++

                         0                   1                   2                   3                   4
     0       -0.8703831393       -0.4858301445        0.0406960080        0.0608036355        0.0323884906
     1       -0.3647942902        0.5556146656       -0.6918936659       -0.2456216206       -0.1384580939
     2        0.0168404185       -0.1385203559        0.2479262171       -0.9446568943       -0.1633537700
     3       -0.3113830075        0.6324720394        0.5984080556       -0.0070608154        0.3806280150
     4        0.1100697028       -0.1898753394       -0.3163342849       -0.2086778241        0.8990095672


  ++ Reference energies in XMS basis ++

                         0                   1                   2                   3                   4
     0     -591.0750003133       -0.0714740634       -0.0053724937        0.0058961659        0.0039487085
     1       -0.0714740634     -590.9835709480        0.0226365195        0.0109232448        0.0048092453
     2       -0.0053724937        0.0226365195     -590.9466272649       -0.0052235476       -0.0068353304
     3        0.0058961659        0.0109232448       -0.0052235476     -590.9371743968       -0.0053557003
     4        0.0039487085        0.0048092453       -0.0068353304       -0.0053557003     -590.9183067584

    * Calculating and saving rdm4f

    * Third and Fock-weighted fourth order RDM ( 1, 1) evaluation
      will be done with 14 passes
       - RDM evaluation (multipassing)           161.87
    * Third and Fock-weighted fourth order RDM ( 2, 1) evaluation
      will be done with 14 passes
       - RDM evaluation (multipassing)           246.75
    * Third and Fock-weighted fourth order RDM ( 3, 1) evaluation
      will be done with 14 passes
       - RDM evaluation (multipassing)           246.76
    * Third and Fock-weighted fourth order RDM ( 4, 1) evaluation
      will be done with 14 passes
       - RDM evaluation (multipassing)           246.74
    * Third and Fock-weighted fourth order RDM ( 5, 1) evaluation
      will be done with 14 passes
       - RDM evaluation (multipassing)           247.08
    * Third and Fock-weighted fourth order RDM ( 1, 2) evaluation
      will be done with 14 passes
       - RDM evaluation (multipassing)           246.72
    * Third and Fock-weighted fourth order RDM ( 2, 2) evaluation
      will be done with 14 passes
       - RDM evaluation (multipassing)           162.04
    * Third and Fock-weighted fourth order RDM ( 3, 2) evaluation
      will be done with 14 passes
       - RDM evaluation (multipassing)           246.73
    * Third and Fock-weighted fourth order RDM ( 4, 2) evaluation
      will be done with 14 passes
       - RDM evaluation (multipassing)           246.72
    * Third and Fock-weighted fourth order RDM ( 5, 2) evaluation
      will be done with 14 passes
       - RDM evaluation (multipassing)           246.87
    * Third and Fock-weighted fourth order RDM ( 1, 3) evaluation
      will be done with 14 passes
       - RDM evaluation (multipassing)           247.65
    * Third and Fock-weighted fourth order RDM ( 2, 3) evaluation
      will be done with 14 passes
       - RDM evaluation (multipassing)           246.98
    * Third and Fock-weighted fourth order RDM ( 3, 3) evaluation
      will be done with 14 passes
       - RDM evaluation (multipassing)           162.74
    * Third and Fock-weighted fourth order RDM ( 4, 3) evaluation
      will be done with 14 passes
       - RDM evaluation (multipassing)           247.22
    * Third and Fock-weighted fourth order RDM ( 5, 3) evaluation
      will be done with 14 passes
       - RDM evaluation (multipassing)           247.21
    * Third and Fock-weighted fourth order RDM ( 1, 4) evaluation
      will be done with 14 passes
       - RDM evaluation (multipassing)           247.23
    * Third and Fock-weighted fourth order RDM ( 2, 4) evaluation
      will be done with 14 passes
       - RDM evaluation (multipassing)           247.22
    * Third and Fock-weighted fourth order RDM ( 3, 4) evaluation
      will be done with 14 passes
       - RDM evaluation (multipassing)           247.23
    * Third and Fock-weighted fourth order RDM ( 4, 4) evaluation
      will be done with 14 passes
       - RDM evaluation (multipassing)           162.42
    * Third and Fock-weighted fourth order RDM ( 5, 4) evaluation
      will be done with 14 passes
       - RDM evaluation (multipassing)           247.12
    * Third and Fock-weighted fourth order RDM ( 1, 5) evaluation
      will be done with 14 passes
       - RDM evaluation (multipassing)           246.73
    * Third and Fock-weighted fourth order RDM ( 2, 5) evaluation
      will be done with 14 passes
       - RDM evaluation (multipassing)           246.62
    * Third and Fock-weighted fourth order RDM ( 3, 5) evaluation
      will be done with 14 passes
       - RDM evaluation (multipassing)           246.57
    * Third and Fock-weighted fourth order RDM ( 4, 5) evaluation
      will be done with 14 passes
       - RDM evaluation (multipassing)           246.58
    * Third and Fock-weighted fourth order RDM ( 5, 5) evaluation
      will be done with 14 passes
       - RDM evaluation (multipassing)           162.99
    - linear dependency detected:    1 /  288    min eigenvalue:    -6.6724e-15    max eigenvalue:    -6.6724e-15
    - linear dependency detected:    1 /  288    min eigenvalue:     1.0609e-14    max eigenvalue:     1.0609e-14
    - linear dependency detected:    1 /  288    min eigenvalue:     8.8932e-16    max eigenvalue:     8.8932e-16
    - linear dependency detected:    1 /  288    min eigenvalue:    -1.8225e-15    max eigenvalue:    -1.8225e-15
    - linear dependency detected:    1 /  288    min eigenvalue:     1.5661e-14    max eigenvalue:     1.5661e-14
    - linear dependency detected:   12 / 1728    min eigenvalue:    -3.1289e-14    max eigenvalue:     1.7306e-14
    - linear dependency detected:   12 / 1728    min eigenvalue:    -1.8198e-14    max eigenvalue:     4.4118e-14
    - linear dependency detected:   12 / 1728    min eigenvalue:    -5.1020e-14    max eigenvalue:     3.6822e-14
    - linear dependency detected:   12 / 1728    min eigenvalue:    -2.8967e-14    max eigenvalue:     3.1499e-14
    - linear dependency detected:   12 / 1728    min eigenvalue:    -2.3513e-15    max eigenvalue:     6.0160e-14
    - linear dependency detected:   12 / 1728    min eigenvalue:    -3.2523e-15    max eigenvalue:     4.8987e-15
    - linear dependency detected:   12 / 1728    min eigenvalue:    -7.5083e-15    max eigenvalue:     3.8288e-15
    - linear dependency detected:   12 / 1728    min eigenvalue:    -4.5235e-15    max eigenvalue:     1.7099e-15
    - linear dependency detected:   12 / 1728    min eigenvalue:    -2.2060e-15    max eigenvalue:     4.3743e-16
    - linear dependency detected:   12 / 1728    min eigenvalue:    -7.3996e-15    max eigenvalue:     5.0131e-15
       - RDM + denominator evaluation           5919.88

    * Zeroth order energy : state  0       -4.1551419288
    * Zeroth order energy : state  1       -4.0728055958
    * Zeroth order energy : state  2       -3.8077825839
    * Zeroth order energy : state  3       -3.7590852408
    * Zeroth order energy : state  4       -3.7265528515

    * CASPT2 iteration is performed using redundant basis

      ---- iteration ----

        0    -1.57678778     0.00177673     17.43
        1    -1.57861558     0.00016770     17.64
        2    -1.57863568     0.00001774     17.93
        3    -1.57863596     0.00000275     18.22
        4    -1.57863596     0.00000031     18.54

        0    -1.59709931     0.00169729     17.61
        1    -1.59894911     0.00015592     17.62
        2    -1.59896946     0.00001571     17.94
        3    -1.59896975     0.00000242     18.21
        4    -1.59896975     0.00000026     18.51

        0    -1.57007327     0.00165498     17.62
        1    -1.57188105     0.00015471     17.76
        2    -1.57190295     0.00001640     18.02
        3    -1.57190329     0.00000258     18.24
        4    -1.57190329     0.00000029     18.57

        0    -1.56735406     0.00161192     17.62
        1    -1.56912654     0.00014766     17.71
        2    -1.56914742     0.00001475     18.05
        3    -1.56914772     0.00000230     18.32
        4    -1.56914773     0.00000026     18.55

        0    -1.57095446     0.00158679     17.63
        1    -1.57269757     0.00014603     17.78
        2    -1.57271854     0.00001470     18.00
        3    -1.57271885     0.00000229     18.32
        4    -1.57271886     0.00000027     18.61

      -------------------

       - CASPT2 energy evaluation                456.54

    * CASPT2 energy : state  0     -592.8891522725
        w/o shift correction       -592.6536362777
        reference weight              0.6797948699

    * CASPT2 energy : state  1     -592.8244492761
        w/o shift correction       -592.5825407003
        reference weight              0.6739374854

    * CASPT2 energy : state  2     -592.7555386022
        w/o shift correction       -592.5185305570
        reference weight              0.6784186459

    * CASPT2 energy : state  3     -592.7431053268
        w/o shift correction       -592.5063221218
        reference weight              0.6786256753

    * CASPT2 energy : state  4     -592.7314592304
        w/o shift correction       -592.4910256138
        reference weight              0.6752799829


    * MS-CASPT2 Heff
           -592.8891522725       -0.0446388569       -0.0039928291        0.0023282581        0.0030817305
             -0.0446388569     -592.8244492761        0.0127835715        0.0059515455        0.0031007525
             -0.0039928291        0.0127835715     -592.7555386022       -0.0042574380       -0.0049225850
              0.0023282581        0.0059515455       -0.0042574380     -592.7431053268       -0.0016131779
              0.0030817305        0.0031007525       -0.0049225850       -0.0016131779     -592.7314592304


    * MS-CASPT2 rotation matrix
             -0.8884763231       -0.4461222941        0.1028909127       -0.0185460767       -0.0255778234
             -0.4571085494        0.8506709165       -0.2590526510       -0.0145702365        0.0094972682
              0.0161863494       -0.2628965054       -0.9010458955        0.2873659978        0.1901591625
              0.0289549484       -0.0830994587       -0.2679099927       -0.9575266000        0.0601924994
              0.0236898789       -0.0362463502       -0.1965851319       -0.0027101374       -0.9795263819


    * XMS-CASPT2 rotation matrix
              0.9985784893       -0.0419098034       -0.0230248969       -0.0233933741       -0.0026782923
              0.0485436264        0.8427141536        0.5349837676        0.0354078278        0.0038763219
              0.0211472235       -0.1061056058        0.0994198353        0.9779283308        0.1485472033
              0.0060466811        0.5064114581       -0.8080093082        0.1742511582       -0.2454961597
             -0.0008658090       -0.1427076007        0.2247195512        0.1071995780       -0.9579369316

    * MS-CASPT2 energy : state  0     -592.9122036399
    * MS-CASPT2 energy : state  1     -592.8057032823
    * MS-CASPT2 energy : state  2     -592.7537472099
    * MS-CASPT2 energy : state  3     -592.7416965237
    * MS-CASPT2 energy : state  4     -592.7303540523


    * METHOD: SMITH                             6462.38


    * METHOD: SAVE_REF                             0.07


  
  ===============================================================
