# Supplementary material for: Simulating the Energy Capture Process in Push–Pull Norbornadiene-Quadricyclane Photoswitches
Source: J Phys Chem Lett. 2025 Apr 23;16(17):4315–25. doi: 10.1021/acs.jpclett.5c00634 (PMC12051204; doi:10.1021/acs.jpclett.5c00634)
Supplement: Supplementary file 4 — jz5c00634_si_004.zip [file jz5c00634_si_004.zip › PES_scans/XMS-CASPT2/Compound_I/0_set_up_orbitals/logfile]

    dorgali10                       

  * using 8 threads per process

  ===============================================================
    BAGEL - Freshly leavened quantum chemistry                   
  ===============================================================

  *** Geometry ***

  { "atom" : "C", "xyz" : [      0.239889,      1.843486,      1.868523 ] },
  { "atom" : "C", "xyz" : [      0.113429,      4.202487,      0.862692 ] },
  { "atom" : "C", "xyz" : [     -2.308785,      1.464454,      3.242895 ] },
  { "atom" : "C", "xyz" : [     -4.390822,      1.427287,      1.223452 ] },
  { "atom" : "C", "xyz" : [     -4.493714,      3.733459,      0.226903 ] },
  { "atom" : "C", "xyz" : [     -2.483020,      5.327457,      1.576564 ] },
  { "atom" : "C", "xyz" : [     -2.699892,      4.181847,      4.255129 ] },
  { "atom" : "C", "xyz" : [      1.843210,      5.475995,     -0.724060 ] },
  { "atom" : "N", "xyz" : [      3.209209,      6.585345,     -2.006936 ] },
  { "atom" : "C", "xyz" : [      2.203890,     -0.092942,      1.687604 ] },
  { "atom" : "C", "xyz" : [      4.720963,      0.510557,      1.093958 ] },
  { "atom" : "C", "xyz" : [      1.601034,     -2.642628,      2.109160 ] },
  { "atom" : "C", "xyz" : [      3.430298,     -4.518968,      1.916278 ] },
  { "atom" : "C", "xyz" : [      5.911212,     -3.887651,      1.320627 ] },
  { "atom" : "C", "xyz" : [      6.547144,     -1.365168,      0.914967 ] },
  { "atom" : "H", "xyz" : [     -2.343254,     -0.065188,      4.615626 ] },
  { "atom" : "H", "xyz" : [     -5.457778,     -0.232778,      0.680997 ] },
  { "atom" : "H", "xyz" : [     -5.661152,      4.394753,     -1.318055 ] },
  { "atom" : "H", "xyz" : [     -2.631892,      7.368041,      1.366751 ] },
  { "atom" : "H", "xyz" : [     -4.555291,      4.459875,      5.114453 ] },
  { "atom" : "H", "xyz" : [     -1.210951,      4.807809,      5.541434 ] },
  { "atom" : "H", "xyz" : [      5.262226,      2.458374,      0.788495 ] },
  { "atom" : "H", "xyz" : [     -0.322516,     -3.175846,      2.561351 ] },
  { "atom" : "H", "xyz" : [      2.912843,     -6.476811,      2.234472 ] },
  { "atom" : "H", "xyz" : [      7.342517,     -5.348280,      1.178712 ] },
  { "atom" : "H", "xyz" : [      8.478882,     -0.851968,      0.460827 ] },

  Number of auxiliary basis functions:     1515

  Since a DF basis is specified, we compute 2- and 3-index integrals:
    o Being stored without compression. Storage requirement is 0.851 GB
       - 3-index ints prep                         0.05
       - 3-index ints                              0.48
       - 2-index ints                              0.02
       - computing inverse                         2.60
        elapsed time:        3.16 sec.


  Number of basis functions:      265
  Number of electrons      :      102


    * METHOD: MOLECULE                             3.20

       - Overlap matrix                            0.00
       - Hcore matrix                              0.03
       - Overlap orthog                            0.02

  *** RHF ***

  === Nuclear Repulsion ===
  
   881.1437674889

      * DIIS with orbital gradients will be used.

       - SCF startup                               1.33

  === RHF iteration (/home/mkochman/bagel_basis_sets/cc-pvdz.json) ===
  
               o Fock build                                  0.79
      0       -590.57394524          0.00891670           0.79
               o DIIS                                        0.00
               o Diag                                        0.02
               o Post process                                0.00
               o Fock build                                  0.73
      1       -590.87112445          0.00561601           0.75
               o DIIS                                        0.00
               o Diag                                        0.02
               o Post process                                0.00
               o Fock build                                  0.73
      2       -590.97451874          0.00184879           0.75
               o DIIS                                        0.00
               o Diag                                        0.02
               o Post process                                0.00
               o Fock build                                  0.73
      3       -590.98863343          0.00061794           0.75
               o DIIS                                        0.00
               o Diag                                        0.02
               o Post process                                0.00
               o Fock build                                  0.74
      4       -590.98991195          0.00008294           0.76
               o DIIS                                        0.00
               o Diag                                        0.02
               o Post process                                0.00
               o Fock build                                  0.73
      5       -590.98995655          0.00004050           0.75
               o DIIS                                        0.00
               o Diag                                        0.02
               o Post process                                0.00
               o Fock build                                  0.77
      6       -590.98996534          0.00001701           0.79
               o DIIS                                        0.00
               o Diag                                        0.02
               o Post process                                0.00
               o Fock build                                  0.73
      7       -590.98996759          0.00000656           0.75
               o DIIS                                        0.00
               o Diag                                        0.02
               o Post process                                0.00
               o Fock build                                  0.73
      8       -590.98996786          0.00000275           0.75
               o DIIS                                        0.00
               o Diag                                        0.02
               o Post process                                0.00
               o Fock build                                  0.74
      9       -590.98996794          0.00000187           0.76
               o DIIS                                        0.00
               o Diag                                        0.02
               o Post process                                0.00
               o Fock build                                  0.75
     10       -590.98996799          0.00000116           0.77
               o DIIS                                        0.00
               o Diag                                        0.02
               o Post process                                0.00
               o Fock build                                  0.74
     11       -590.98996801          0.00000052           0.76
               o DIIS                                        0.00
               o Diag                                        0.02
               o Post process                                0.00
               o Fock build                                  0.73
     12       -590.98996801          0.00000026           0.76
               o DIIS                                        0.00
               o Diag                                        0.02
               o Post process                                0.00
               o Fock build                                  0.73
     13       -590.98996801          0.00000012           0.75
               o DIIS                                        0.00
               o Diag                                        0.02
               o Post process                                0.00
               o Fock build                                  0.73
     14       -590.98996802          0.00000005           0.75
               o DIIS                                        0.00
               o Diag                                        0.02
               o Post process                                0.00
               o Fock build                                  0.77
     15       -590.98996801          0.00000003           0.79
               o DIIS                                        0.00
               o Diag                                        0.02
               o Post process                                0.00
               o Fock build                                  0.73
     16       -590.98996801          0.00000002           0.75
               o DIIS                                        0.00
               o Diag                                        0.02
               o Post process                                0.00
               o Fock build                                  0.73
     17       -590.98996801          0.00000001           0.75
               o DIIS                                        0.00
               o Diag                                        0.02
               o Post process                                0.00
               o Fock build                                  0.73
     18       -590.98996801          0.00000001           0.75
               o DIIS                                        0.00
               o Diag                                        0.02
               o Post process                                0.00
               o Fock build                                  0.75
     19       -590.98996802          0.00000000           0.77
               o DIIS                                        0.00
               o Diag                                        0.02
               o Post process                                0.00
               o Fock build                                  0.74
     20       -590.98996801          0.00000000           0.77
               o DIIS                                        0.00
               o Diag                                        0.02
               o Post process                                0.00
               o Fock build                                  0.73
     21       -590.98996801          0.00000000           0.75
               o DIIS                                        0.00
               o Diag                                        0.02
               o Post process                                0.00
               o Fock build                                  0.73
     22       -590.98996802          0.00000000           0.75
               o DIIS                                        0.00
               o Diag                                        0.02
               o Post process                                0.00
               o Fock build                                  0.74
     23       -590.98996802          0.00000000           0.76
               o DIIS                                        0.00
               o Diag                                        0.02
               o Post process                                0.00
               o Fock build                                  0.77
     24       -590.98996801          0.00000000           0.79
               o DIIS                                        0.00
               o Diag                                        0.02
               o Post process                                0.00
               o Fock build                                  0.72
     25       -590.98996801          0.00000000           0.75
               o DIIS                                        0.00
               o Diag                                        0.02
               o Post process                                0.00
               o Fock build                                  0.75
     26       -590.98996802          0.00000000           0.77
               o DIIS                                        0.00
               o Diag                                        0.02
               o Post process                                0.00
               o Fock build                                  0.75
     27       -590.98996802          0.00000000           0.77
               o DIIS                                        0.00
               o Diag                                        0.02
               o Post process                                0.00
               o Fock build                                  0.73
     28       -590.98996801          0.00000000           0.75
               o DIIS                                        0.00
               o Diag                                        0.02
               o Post process                                0.00
               o Fock build                                  0.74
     29       -590.98996802          0.00000000           0.76
               o DIIS                                        0.00
               o Diag                                        0.02
               o Post process                                0.00
               o Fock build                                  0.73
     30       -590.98996801          0.00000000           0.76
               o DIIS                                        0.00
               o Diag                                        0.02
               o Post process                                0.00
               o Fock build                                  0.73
     31       -590.98996801          0.00000000           0.75
               o DIIS                                        0.00
               o Diag                                        0.02
               o Post process                                0.00
               o Fock build                                  0.77
     32       -590.98996802          0.00000000           0.79
               o DIIS                                        0.00
               o Diag                                        0.02
               o Post process                                0.00
               o Fock build                                  0.73
     33       -590.98996801          0.00000000           0.75
               o DIIS                                        0.00
               o Diag                                        0.02
               o Post process                                0.00
               o Fock build                                  0.74
     34       -590.98996801          0.00000000           0.76
  
    * SCF iteration converged.

    * Permanent dipole moment:
           (    0.892343,     1.202581,    -1.036228) a.u.


    * METHOD: HF                                  28.06


    * METHOD: PRINT                                0.10

  ---------------------------
      CASSCF calculation     
  ---------------------------

 
    ==== Active orbitals : ===== 
         Orbital 44
         Orbital 47
         Orbital 48
         Orbital 49
         Orbital 50
         Orbital 51
         Orbital 52
         Orbital 53
         Orbital 54
         Orbital 56
         Orbital 59
    ============================ 

    * nstate   :      5
    * nclosed  :     45
    * nact     :     11
    * nvirt    :    209
  === CASSCF iteration (/home/mkochman/bagel_basis_sets/cc-pvdz.json) ===

    * Using the second-order algorithm

      0  0      -591.04821364     1.68e-03     18.08
      0  1      -590.83417759     0.00e+00     18.08
      0  2      -590.81700943     0.00e+00     18.08
      0  3      -590.79384163     0.00e+00     18.08
      0  4      -590.78025011     0.00e+00     18.08

         res : 7.87e-02   lamb: 1.00e+00   eps : -3.40e-02   step: 8.55e-01    0.32
         res : 2.66e-02   lamb: 1.00e+00   eps : -4.05e-02   step: 7.45e-01    0.32
         res : 1.56e-02   lamb: 1.00e+00   eps : -4.08e-02   step: 7.23e-01    0.32
         res : 3.32e-03   lamb: 1.00e+00   eps : -4.08e-02   step: 7.20e-01    0.32
         res : 1.91e-03   lamb: 1.00e+00   eps : -4.08e-02   step: 7.19e-01    0.32
         res : 5.45e-04   lamb: 1.00e+00   eps : -4.08e-02   step: 7.18e-01    0.32
         res : 2.14e-04   lamb: 1.00e+00   eps : -4.08e-02   step: 7.18e-01    0.32
         res : 9.02e-05   lamb: 1.00e+00   eps : -4.08e-02   step: 7.17e-01    0.32
         res : 2.16e-05   lamb: 1.00e+00   eps : -4.08e-02   step: 7.17e-01    0.33

      1  0      -591.08580894     6.34e-04     26.09
      1  1      -590.86752053     0.00e+00     26.09
      1  2      -590.85762198     0.00e+00     26.09
      1  3      -590.83592602     0.00e+00     26.09
      1  4      -590.82036761     0.00e+00     26.09

         res : 4.17e-02   lamb: 1.00e+00   eps : -2.13e-02   step: 6.23e-01    0.32
         res : 2.13e-02   lamb: 1.00e+00   eps : -2.44e-02   step: 6.05e-01    0.33
         res : 1.36e-02   lamb: 1.00e+00   eps : -2.46e-02   step: 6.12e-01    0.32
         res : 3.10e-03   lamb: 1.00e+00   eps : -2.46e-02   step: 6.17e-01    0.32
         res : 1.37e-03   lamb: 1.00e+00   eps : -2.46e-02   step: 6.18e-01    0.33
         res : 3.72e-04   lamb: 1.00e+00   eps : -2.46e-02   step: 6.18e-01    0.32
         res : 1.34e-04   lamb: 1.00e+00   eps : -2.46e-02   step: 6.18e-01    0.33
         res : 9.26e-05   lamb: 1.00e+00   eps : -2.46e-02   step: 6.18e-01    0.33
         res : 3.28e-05   lamb: 1.00e+00   eps : -2.46e-02   step: 6.18e-01    0.33

      2  0      -591.10768549     3.13e-04     30.11
      2  1      -590.88677072     0.00e+00     30.11
      2  2      -590.87852626     0.00e+00     30.11
      2  3      -590.85346429     0.00e+00     30.11
      2  4      -590.82637458     0.00e+00     30.11

         res : 2.09e-02   lamb: 1.00e+00   eps : -3.82e-03   step: 2.56e-01    0.35
         res : 1.08e-02   lamb: 1.00e+00   eps : -4.10e-03   step: 2.68e-01    0.33
         res : 4.50e-03   lamb: 1.00e+00   eps : -4.14e-03   step: 2.66e-01    0.32
         res : 1.91e-03   lamb: 1.00e+00   eps : -4.15e-03   step: 2.67e-01    0.32
         res : 1.01e-03   lamb: 1.00e+00   eps : -4.16e-03   step: 2.68e-01    0.32
         res : 4.04e-04   lamb: 1.00e+00   eps : -4.16e-03   step: 2.68e-01    0.32
         res : 1.39e-04   lamb: 1.00e+00   eps : -4.16e-03   step: 2.68e-01    0.32
         res : 5.25e-05   lamb: 1.00e+00   eps : -4.16e-03   step: 2.68e-01    0.33
         res : 3.76e-05   lamb: 1.00e+00   eps : -4.16e-03   step: 2.68e-01    0.32
         res : 1.83e-05   lamb: 1.00e+00   eps : -4.16e-03   step: 2.68e-01    0.32

      3  0      -591.11128175     2.51e-04     31.09
      3  1      -590.89133005     0.00e+00     31.09
      3  2      -590.88300661     0.00e+00     31.09
      3  3      -590.85507314     0.00e+00     31.09
      3  4      -590.82896850     0.00e+00     31.09

         res : 2.40e-02   lamb: 1.00e+00   eps : -2.35e-03   step: 1.45e-01    0.33
         res : 1.18e-02   lamb: 1.00e+00   eps : -2.61e-03   step: 1.67e-01    0.32
         res : 5.66e-03   lamb: 1.00e+00   eps : -2.68e-03   step: 1.74e-01    0.32
         res : 2.38e-03   lamb: 1.00e+00   eps : -2.69e-03   step: 1.77e-01    0.32
         res : 7.82e-04   lamb: 1.00e+00   eps : -2.69e-03   step: 1.77e-01    0.32
         res : 3.74e-04   lamb: 1.00e+00   eps : -2.69e-03   step: 1.77e-01    0.32
         res : 1.78e-04   lamb: 1.00e+00   eps : -2.69e-03   step: 1.77e-01    0.32
         res : 9.34e-05   lamb: 1.00e+00   eps : -2.69e-03   step: 1.77e-01    0.32
         res : 4.12e-05   lamb: 1.00e+00   eps : -2.69e-03   step: 1.77e-01    0.32
         res : 1.20e-05   lamb: 1.00e+00   eps : -2.69e-03   step: 1.77e-01    0.32

      4  0      -591.11405914     2.72e-04     33.04
      4  1      -590.89543698     0.00e+00     33.04
      4  2      -590.88904661     0.00e+00     33.04
      4  3      -590.85575624     0.00e+00     33.04
      4  4      -590.83019620     0.00e+00     33.04

         res : 2.90e-02   lamb: 1.00e+00   eps : -3.44e-03   step: 1.76e-01    0.32
         res : 1.42e-02   lamb: 1.00e+00   eps : -3.81e-03   step: 2.02e-01    0.34
         res : 7.21e-03   lamb: 1.00e+00   eps : -3.91e-03   step: 2.10e-01    0.32
         res : 3.42e-03   lamb: 1.00e+00   eps : -3.93e-03   step: 2.14e-01    0.32
         res : 1.38e-03   lamb: 1.00e+00   eps : -3.93e-03   step: 2.15e-01    0.32
         res : 8.91e-04   lamb: 1.00e+00   eps : -3.94e-03   step: 2.15e-01    0.32
         res : 3.79e-04   lamb: 1.00e+00   eps : -3.94e-03   step: 2.15e-01    0.32
         res : 1.40e-04   lamb: 1.00e+00   eps : -3.94e-03   step: 2.15e-01    0.32
         res : 4.85e-05   lamb: 1.00e+00   eps : -3.94e-03   step: 2.15e-01    0.32
         res : 1.41e-05   lamb: 1.00e+00   eps : -3.94e-03   step: 2.15e-01    0.32

      5  0      -591.11745404     3.10e-04     32.47
      5  1      -590.90029228     0.00e+00     32.47
      5  2      -590.89868561     0.00e+00     32.47
      5  3      -590.85749718     0.00e+00     32.47
      5  4      -590.83168831     0.00e+00     32.47

         res : 3.28e-02   lamb: 1.00e+00   eps : -4.09e-03   step: 1.85e-01    0.33
         res : 1.62e-02   lamb: 1.00e+00   eps : -4.54e-03   step: 2.13e-01    0.33
         res : 9.94e-03   lamb: 1.00e+00   eps : -4.68e-03   step: 2.24e-01    0.33
         res : 5.79e-03   lamb: 1.00e+00   eps : -4.72e-03   step: 2.31e-01    0.33
         res : 2.46e-03   lamb: 1.00e+00   eps : -4.74e-03   step: 2.34e-01    0.33
         res : 1.21e-03   lamb: 1.00e+00   eps : -4.74e-03   step: 2.34e-01    0.33
         res : 4.08e-04   lamb: 1.00e+00   eps : -4.74e-03   step: 2.34e-01    0.33
         res : 1.48e-04   lamb: 1.00e+00   eps : -4.74e-03   step: 2.34e-01    0.34
         res : 4.66e-05   lamb: 1.00e+00   eps : -4.74e-03   step: 2.34e-01    0.34
         res : 1.45e-05   lamb: 1.00e+00   eps : -4.74e-03   step: 2.34e-01    0.32

      6  0      -591.12098624     2.68e-04     32.46
      6  1      -590.90797088     0.00e+00     32.46
      6  2      -590.90540709     0.00e+00     32.46
      6  3      -590.86101303     0.00e+00     32.46
      6  4      -590.83373834     0.00e+00     32.46

         res : 2.72e-02   lamb: 1.00e+00   eps : -3.31e-03   step: 1.63e-01    0.33
         res : 1.67e-02   lamb: 1.00e+00   eps : -3.72e-03   step: 1.89e-01    0.32
         res : 1.08e-02   lamb: 1.00e+00   eps : -3.86e-03   step: 2.00e-01    0.32
         res : 6.18e-03   lamb: 1.00e+00   eps : -3.91e-03   step: 2.08e-01    0.33
         res : 2.46e-03   lamb: 1.00e+00   eps : -3.93e-03   step: 2.11e-01    0.32
         res : 9.01e-04   lamb: 1.00e+00   eps : -3.93e-03   step: 2.11e-01    0.32
         res : 2.98e-04   lamb: 1.00e+00   eps : -3.93e-03   step: 2.11e-01    0.32
         res : 1.03e-04   lamb: 1.00e+00   eps : -3.93e-03   step: 2.11e-01    0.32
         res : 4.08e-05   lamb: 1.00e+00   eps : -3.93e-03   step: 2.11e-01    0.33
         res : 1.40e-05   lamb: 1.00e+00   eps : -3.93e-03   step: 2.11e-01    0.32

      7  0      -591.12332249     1.73e-04     31.04
      7  1      -590.91219974     0.00e+00     31.04
      7  2      -590.90948927     0.00e+00     31.04
      7  3      -590.86605586     0.00e+00     31.04
      7  4      -590.83527836     0.00e+00     31.04

         res : 1.61e-02   lamb: 1.00e+00   eps : -1.66e-03   step: 1.15e-01    0.33
         res : 1.04e-02   lamb: 1.00e+00   eps : -1.85e-03   step: 1.29e-01    0.32
         res : 6.81e-03   lamb: 1.00e+00   eps : -1.91e-03   step: 1.35e-01    0.33
         res : 3.71e-03   lamb: 1.00e+00   eps : -1.93e-03   step: 1.40e-01    0.33
         res : 1.91e-03   lamb: 1.00e+00   eps : -1.93e-03   step: 1.41e-01    0.34
         res : 6.01e-04   lamb: 1.00e+00   eps : -1.94e-03   step: 1.42e-01    0.33
         res : 2.16e-04   lamb: 1.00e+00   eps : -1.94e-03   step: 1.42e-01    0.32
         res : 6.32e-05   lamb: 1.00e+00   eps : -1.94e-03   step: 1.42e-01    0.32
         res : 2.79e-05   lamb: 1.00e+00   eps : -1.94e-03   step: 1.42e-01    0.32
         res : 1.13e-05   lamb: 1.00e+00   eps : -1.94e-03   step: 1.42e-01    0.31

      8  0      -591.12401111     2.08e-04     32.02
      8  1      -590.91269310     0.00e+00     32.02
      8  2      -590.91126588     0.00e+00     32.02
      8  3      -590.87008577     0.00e+00     32.02
      8  4      -590.83631039     0.00e+00     32.02

         res : 1.76e-02   lamb: 1.00e+00   eps : -9.33e-04   step: 7.36e-02    0.32
         res : 7.95e-03   lamb: 1.00e+00   eps : -1.03e-03   step: 8.53e-02    0.32
         res : 4.21e-03   lamb: 1.00e+00   eps : -1.07e-03   step: 9.01e-02    0.32
         res : 3.35e-03   lamb: 1.00e+00   eps : -1.08e-03   step: 9.33e-02    0.33
         res : 1.57e-03   lamb: 1.00e+00   eps : -1.08e-03   step: 9.52e-02    0.33
         res : 7.15e-04   lamb: 1.00e+00   eps : -1.08e-03   step: 9.55e-02    0.33
         res : 2.28e-04   lamb: 1.00e+00   eps : -1.08e-03   step: 9.56e-02    0.32
         res : 7.98e-05   lamb: 1.00e+00   eps : -1.08e-03   step: 9.56e-02    0.32
         res : 3.15e-05   lamb: 1.00e+00   eps : -1.08e-03   step: 9.56e-02    0.32
         res : 1.50e-05   lamb: 1.00e+00   eps : -1.08e-03   step: 9.56e-02    0.32
         res : 9.40e-06   lamb: 1.00e+00   eps : -1.08e-03   step: 9.56e-02    0.32

      9  0      -591.12373186     4.53e-04     30.97
      9  1      -590.91267393     0.00e+00     30.97
      9  2      -590.91172096     0.00e+00     30.97
      9  3      -590.87260870     0.00e+00     30.97
      9  4      -590.83981493     0.00e+00     30.97

         res : 2.68e-02   lamb: 1.00e+00   eps : -1.57e-03   step: 6.74e-02    0.32
         res : 8.23e-03   lamb: 1.00e+00   eps : -1.75e-03   step: 8.44e-02    0.32
         res : 5.27e-03   lamb: 1.00e+00   eps : -1.78e-03   step: 8.85e-02    0.33
         res : 3.36e-03   lamb: 1.00e+00   eps : -1.80e-03   step: 9.11e-02    0.34
         res : 2.00e-03   lamb: 1.00e+00   eps : -1.80e-03   step: 9.31e-02    0.32
         res : 7.96e-04   lamb: 1.00e+00   eps : -1.80e-03   step: 9.37e-02    0.32
         res : 3.20e-04   lamb: 1.00e+00   eps : -1.80e-03   step: 9.38e-02    0.32
         res : 1.38e-04   lamb: 1.00e+00   eps : -1.80e-03   step: 9.38e-02    0.32
         res : 4.55e-05   lamb: 1.00e+00   eps : -1.80e-03   step: 9.38e-02    0.32
         res : 2.04e-05   lamb: 1.00e+00   eps : -1.80e-03   step: 9.38e-02    0.32
         res : 1.23e-05   lamb: 1.00e+00   eps : -1.80e-03   step: 9.38e-02    0.32
         res : 6.40e-06   lamb: 1.00e+00   eps : -1.80e-03   step: 9.38e-02    0.33

     10  0      -591.12282536     1.91e-04     25.86
     10  1      -590.91277121     0.00e+00     25.86
     10  2      -590.91147116     0.00e+00     25.86
     10  3      -590.87421905     0.00e+00     25.86
     10  4      -590.84596613     0.00e+00     25.86

         res : 1.22e-02   lamb: 1.00e+00   eps : -2.86e-04   step: 3.01e-02    0.35
         res : 4.28e-03   lamb: 1.00e+00   eps : -3.34e-04   step: 4.10e-02    0.35
         res : 3.43e-03   lamb: 1.00e+00   eps : -3.49e-04   step: 4.55e-02    0.37
         res : 2.01e-03   lamb: 1.00e+00   eps : -3.54e-04   step: 4.82e-02    0.37
         res : 9.90e-04   lamb: 1.00e+00   eps : -3.56e-04   step: 4.95e-02    0.36
         res : 4.56e-04   lamb: 1.00e+00   eps : -3.56e-04   step: 4.98e-02    0.33
         res : 1.94e-04   lamb: 1.00e+00   eps : -3.56e-04   step: 4.99e-02    0.33
         res : 7.16e-05   lamb: 1.00e+00   eps : -3.56e-04   step: 4.99e-02    0.33
         res : 2.54e-05   lamb: 1.00e+00   eps : -3.56e-04   step: 4.99e-02    0.33
         res : 1.18e-05   lamb: 1.00e+00   eps : -3.56e-04   step: 4.99e-02    0.33
         res : 8.25e-06   lamb: 1.00e+00   eps : -3.56e-04   step: 4.99e-02    0.33
         res : 5.33e-06   lamb: 1.00e+00   eps : -3.56e-04   step: 4.99e-02    0.33
         res : 2.76e-06   lamb: 1.00e+00   eps : -3.56e-04   step: 4.99e-02    0.33

     11  0      -591.12224632     6.10e-05     27.94
     11  1      -590.91263956     0.00e+00     27.94
     11  2      -590.91106507     0.00e+00     27.94
     11  3      -590.87498315     0.00e+00     27.94
     11  4      -590.84753747     0.00e+00     27.94

         res : 5.41e-03   lamb: 1.00e+00   eps : -4.32e-05   step: 1.33e-02    0.32
         res : 2.40e-03   lamb: 1.00e+00   eps : -5.53e-05   step: 2.02e-02    0.33
         res : 1.67e-03   lamb: 1.00e+00   eps : -6.03e-05   step: 2.41e-02    0.32
         res : 9.72e-04   lamb: 1.00e+00   eps : -6.15e-05   step: 2.55e-02    0.32
         res : 3.98e-04   lamb: 1.00e+00   eps : -6.19e-05   step: 2.62e-02    0.33
         res : 2.00e-04   lamb: 1.00e+00   eps : -6.19e-05   step: 2.63e-02    0.33
         res : 7.42e-05   lamb: 1.00e+00   eps : -6.20e-05   step: 2.63e-02    0.32
         res : 2.43e-05   lamb: 1.00e+00   eps : -6.20e-05   step: 2.63e-02    0.32
         res : 9.06e-06   lamb: 1.00e+00   eps : -6.20e-05   step: 2.63e-02    0.32
         res : 3.54e-06   lamb: 1.00e+00   eps : -6.20e-05   step: 2.63e-02    0.33
         res : 1.78e-06   lamb: 1.00e+00   eps : -6.20e-05   step: 2.63e-02    0.33

     12  0      -591.12199226     2.60e-05     26.15
     12  1      -590.91253527     0.00e+00     26.15
     12  2      -590.91085373     0.00e+00     26.15
     12  3      -590.87537139     0.00e+00     26.15
     12  4      -590.84795704     0.00e+00     26.15

         res : 2.94e-03   lamb: 1.00e+00   eps : -1.34e-05   step: 8.94e-03    0.32
         res : 1.62e-03   lamb: 1.00e+00   eps : -1.77e-05   step: 1.33e-02    0.32
         res : 8.62e-04   lamb: 1.00e+00   eps : -1.94e-05   step: 1.57e-02    0.32
         res : 5.65e-04   lamb: 1.00e+00   eps : -1.98e-05   step: 1.64e-02    0.33
         res : 2.04e-04   lamb: 1.00e+00   eps : -1.99e-05   step: 1.67e-02    0.32
         res : 9.36e-05   lamb: 1.00e+00   eps : -2.00e-05   step: 1.67e-02    0.32
         res : 3.52e-05   lamb: 1.00e+00   eps : -2.00e-05   step: 1.68e-02    0.32
         res : 1.08e-05   lamb: 1.00e+00   eps : -2.00e-05   step: 1.68e-02    0.32
         res : 4.18e-06   lamb: 1.00e+00   eps : -2.00e-05   step: 1.68e-02    0.32
         res : 1.66e-06   lamb: 1.00e+00   eps : -2.00e-05   step: 1.68e-02    0.32

     13  0      -591.12186020     1.43e-05     27.17
     13  1      -590.91247419     0.00e+00     27.17
     13  2      -590.91073598     0.00e+00     27.17
     13  3      -590.87557984     0.00e+00     27.17
     13  4      -590.84814201     0.00e+00     27.17

         res : 1.66e-03   lamb: 1.00e+00   eps : -6.23e-06   step: 6.88e-03    0.32
         res : 1.12e-03   lamb: 1.00e+00   eps : -8.11e-06   step: 9.71e-03    0.35
         res : 4.89e-04   lamb: 1.00e+00   eps : -8.80e-06   step: 1.11e-02    0.32
         res : 3.14e-04   lamb: 1.00e+00   eps : -8.95e-06   step: 1.16e-02    0.32
         res : 1.19e-04   lamb: 1.00e+00   eps : -8.99e-06   step: 1.17e-02    0.32
         res : 4.73e-05   lamb: 1.00e+00   eps : -8.99e-06   step: 1.17e-02    0.33
         res : 2.08e-05   lamb: 1.00e+00   eps : -8.99e-06   step: 1.17e-02    0.32
         res : 6.13e-06   lamb: 1.00e+00   eps : -8.99e-06   step: 1.17e-02    0.33
         res : 2.36e-06   lamb: 1.00e+00   eps : -8.99e-06   step: 1.17e-02    0.32
         res : 1.03e-06   lamb: 1.00e+00   eps : -8.99e-06   step: 1.17e-02    0.32

     14  0      -591.12178312     9.89e-06     26.34
     14  1      -590.91244283     0.00e+00     26.34
     14  2      -590.91066428     0.00e+00     26.34
     14  3      -590.87570291     0.00e+00     26.34
     14  4      -590.84823778     0.00e+00     26.34

         res : 1.15e-03   lamb: 1.00e+00   eps : -3.32e-06   step: 5.15e-03    0.33
         res : 8.07e-04   lamb: 1.00e+00   eps : -4.31e-06   step: 7.18e-03    0.32
         res : 4.06e-04   lamb: 1.00e+00   eps : -4.66e-06   step: 8.11e-03    0.32
         res : 1.98e-04   lamb: 1.00e+00   eps : -4.75e-06   step: 8.48e-03    0.32
         res : 8.87e-05   lamb: 1.00e+00   eps : -4.76e-06   step: 8.55e-03    0.32
         res : 2.72e-05   lamb: 1.00e+00   eps : -4.77e-06   step: 8.56e-03    0.32
         res : 1.53e-05   lamb: 1.00e+00   eps : -4.77e-06   step: 8.57e-03    0.33
         res : 4.29e-06   lamb: 1.00e+00   eps : -4.77e-06   step: 8.57e-03    0.32
         res : 1.60e-06   lamb: 1.00e+00   eps : -4.77e-06   step: 8.57e-03    0.32
         res : 7.00e-07   lamb: 1.00e+00   eps : -4.77e-06   step: 8.57e-03    0.32

     15  0      -591.12173371     7.68e-06     26.38
     15  1      -590.91242698     0.00e+00     26.38
     15  2      -590.91061739     0.00e+00     26.38
     15  3      -590.87578166     0.00e+00     26.38
     15  4      -590.84829204     0.00e+00     26.38

         res : 9.46e-04   lamb: 1.00e+00   eps : -1.85e-06   step: 3.77e-03    0.32
         res : 6.25e-04   lamb: 1.00e+00   eps : -2.42e-06   step: 5.31e-03    0.32
         res : 3.25e-04   lamb: 1.00e+00   eps : -2.64e-06   step: 6.04e-03    0.32
         res : 1.53e-04   lamb: 1.00e+00   eps : -2.69e-06   step: 6.35e-03    0.32
         res : 6.44e-05   lamb: 1.00e+00   eps : -2.70e-06   step: 6.41e-03    0.32
         res : 2.20e-05   lamb: 1.00e+00   eps : -2.70e-06   step: 6.41e-03    0.32
         res : 1.18e-05   lamb: 1.00e+00   eps : -2.70e-06   step: 6.42e-03    0.32
         res : 3.12e-06   lamb: 1.00e+00   eps : -2.70e-06   step: 6.42e-03    0.32
         res : 1.18e-06   lamb: 1.00e+00   eps : -2.70e-06   step: 6.42e-03    0.33
         res : 5.07e-07   lamb: 1.00e+00   eps : -2.70e-06   step: 6.42e-03    0.33

     16  0      -591.12169977     6.12e-06     26.51
     16  1      -590.91241854     0.00e+00     26.51
     16  2      -590.91058519     0.00e+00     26.51
     16  3      -590.87583513     0.00e+00     26.51
     16  4      -590.84832507     0.00e+00     26.51

         res : 7.85e-04   lamb: 1.00e+00   eps : -1.05e-06   step: 2.77e-03    0.32
         res : 4.73e-04   lamb: 1.00e+00   eps : -1.39e-06   step: 3.98e-03    0.33
         res : 2.51e-04   lamb: 1.00e+00   eps : -1.53e-06   step: 4.57e-03    0.32
         res : 1.19e-04   lamb: 1.00e+00   eps : -1.57e-06   step: 4.81e-03    0.33
         res : 4.90e-05   lamb: 1.00e+00   eps : -1.57e-06   step: 4.86e-03    0.33
         res : 1.79e-05   lamb: 1.00e+00   eps : -1.57e-06   step: 4.87e-03    0.31
         res : 8.75e-06   lamb: 1.00e+00   eps : -1.57e-06   step: 4.87e-03    0.32
         res : 2.36e-06   lamb: 1.00e+00   eps : -1.57e-06   step: 4.87e-03    0.32
         res : 9.52e-07   lamb: 1.00e+00   eps : -1.57e-06   step: 4.87e-03    0.32
         res : 3.92e-07   lamb: 1.00e+00   eps : -1.57e-06   step: 4.87e-03    0.33

     17  0      -591.12167537     4.88e-06     25.91
     17  1      -590.91241358     0.00e+00     25.91
     17  2      -590.91056235     0.00e+00     25.91
     17  3      -590.87587297     0.00e+00     25.91
     17  4      -590.84834639     0.00e+00     25.91

         res : 6.37e-04   lamb: 1.00e+00   eps : -6.10e-07   step: 2.06e-03    0.32
         res : 3.58e-04   lamb: 1.00e+00   eps : -8.17e-07   step: 3.03e-03    0.32
         res : 1.95e-04   lamb: 1.00e+00   eps : -9.04e-07   step: 3.49e-03    0.33
         res : 9.21e-05   lamb: 1.00e+00   eps : -9.23e-07   step: 3.68e-03    0.33
         res : 3.76e-05   lamb: 1.00e+00   eps : -9.27e-07   step: 3.72e-03    0.32
         res : 1.42e-05   lamb: 1.00e+00   eps : -9.27e-07   step: 3.72e-03    0.32
         res : 6.54e-06   lamb: 1.00e+00   eps : -9.27e-07   step: 3.72e-03    0.33
         res : 1.81e-06   lamb: 1.00e+00   eps : -9.27e-07   step: 3.72e-03    0.32
         res : 7.58e-07   lamb: 1.00e+00   eps : -9.27e-07   step: 3.72e-03    0.32
         res : 3.00e-07   lamb: 1.00e+00   eps : -9.27e-07   step: 3.72e-03    0.32

     18  0      -591.12165732     3.87e-06     26.75
     18  1      -590.91241033     0.00e+00     26.75
     18  2      -590.91054578     0.00e+00     26.75
     18  3      -590.87590052     0.00e+00     26.75
     18  4      -590.84836080     0.00e+00     26.75

         res : 5.08e-04   lamb: 1.00e+00   eps : -3.57e-07   step: 1.55e-03    0.33
         res : 2.73e-04   lamb: 1.00e+00   eps : -4.82e-07   step: 2.31e-03    0.33
         res : 1.52e-04   lamb: 1.00e+00   eps : -5.35e-07   step: 2.68e-03    0.32
         res : 7.12e-05   lamb: 1.00e+00   eps : -5.47e-07   step: 2.82e-03    0.32
         res : 2.89e-05   lamb: 1.00e+00   eps : -5.49e-07   step: 2.85e-03    0.32
         res : 1.12e-05   lamb: 1.00e+00   eps : -5.49e-07   step: 2.85e-03    0.32
         res : 4.94e-06   lamb: 1.00e+00   eps : -5.49e-07   step: 2.86e-03    0.32
         res : 1.40e-06   lamb: 1.00e+00   eps : -5.49e-07   step: 2.86e-03    0.33
         res : 5.93e-07   lamb: 1.00e+00   eps : -5.49e-07   step: 2.86e-03    0.32
         res : 2.30e-07   lamb: 1.00e+00   eps : -5.49e-07   step: 2.86e-03    0.32

     19  0      -591.12164376     3.04e-06     26.71
     19  1      -590.91240800     0.00e+00     26.71
     19  2      -590.91053358     0.00e+00     26.71
     19  3      -590.87592096     0.00e+00     26.71
     19  4      -590.84837089     0.00e+00     26.71

         res : 4.00e-04   lamb: 1.00e+00   eps : -2.10e-07   step: 1.17e-03    0.32
         res : 2.09e-04   lamb: 1.00e+00   eps : -2.86e-07   step: 1.78e-03    0.32
         res : 1.18e-04   lamb: 1.00e+00   eps : -3.18e-07   step: 2.06e-03    0.32
         res : 5.50e-05   lamb: 1.00e+00   eps : -3.25e-07   step: 2.17e-03    0.32
         res : 2.22e-05   lamb: 1.00e+00   eps : -3.26e-07   step: 2.19e-03    0.32
         res : 8.67e-06   lamb: 1.00e+00   eps : -3.26e-07   step: 2.20e-03    0.32
         res : 3.75e-06   lamb: 1.00e+00   eps : -3.26e-07   step: 2.20e-03    0.32
         res : 1.08e-06   lamb: 1.00e+00   eps : -3.26e-07   step: 2.20e-03    0.32
         res : 4.61e-07   lamb: 1.00e+00   eps : -3.26e-07   step: 2.20e-03    0.33
         res : 1.77e-07   lamb: 1.00e+00   eps : -3.26e-07   step: 2.20e-03    0.32

     20  0      -591.12163346     2.38e-06     26.12
     20  1      -590.91240623     0.00e+00     26.12
     20  2      -590.91052448     0.00e+00     26.12
     20  3      -590.87593632     0.00e+00     26.12
     20  4      -590.84837814     0.00e+00     26.12

         res : 3.13e-04   lamb: 1.00e+00   eps : -1.24e-07   step: 8.91e-04    0.32
         res : 1.60e-04   lamb: 1.00e+00   eps : -1.70e-07   step: 1.37e-03    0.33
         res : 9.11e-05   lamb: 1.00e+00   eps : -1.89e-07   step: 1.59e-03    0.32
         res : 4.24e-05   lamb: 1.00e+00   eps : -1.93e-07   step: 1.67e-03    0.32
         res : 1.71e-05   lamb: 1.00e+00   eps : -1.94e-07   step: 1.69e-03    0.32
         res : 6.72e-06   lamb: 1.00e+00   eps : -1.94e-07   step: 1.69e-03    0.34
         res : 2.86e-06   lamb: 1.00e+00   eps : -1.94e-07   step: 1.69e-03    0.32
         res : 8.30e-07   lamb: 1.00e+00   eps : -1.94e-07   step: 1.69e-03    0.32
         res : 3.57e-07   lamb: 1.00e+00   eps : -1.94e-07   step: 1.69e-03    0.32
         res : 1.36e-07   lamb: 1.00e+00   eps : -1.94e-07   step: 1.69e-03    0.32

     21  0      -591.12162560     1.85e-06     26.64
     21  1      -590.91240484     0.00e+00     26.64
     21  2      -590.91051765     0.00e+00     26.64
     21  3      -590.87594795     0.00e+00     26.64
     21  4      -590.84838346     0.00e+00     26.64

         res : 2.44e-04   lamb: 1.00e+00   eps : -7.33e-08   step: 6.81e-04    0.33
         res : 1.23e-04   lamb: 1.00e+00   eps : -1.01e-07   step: 1.05e-03    0.34
         res : 7.05e-05   lamb: 1.00e+00   eps : -1.12e-07   step: 1.23e-03    0.32
         res : 3.27e-05   lamb: 1.00e+00   eps : -1.15e-07   step: 1.29e-03    0.32
         res : 1.31e-05   lamb: 1.00e+00   eps : -1.15e-07   step: 1.30e-03    0.32
         res : 5.19e-06   lamb: 1.00e+00   eps : -1.15e-07   step: 1.30e-03    0.32
         res : 2.18e-06   lamb: 1.00e+00   eps : -1.15e-07   step: 1.31e-03    0.33
         res : 6.40e-07   lamb: 1.00e+00   eps : -1.15e-07   step: 1.31e-03    0.34
         res : 2.75e-07   lamb: 1.00e+00   eps : -1.15e-07   step: 1.31e-03    0.32
         res : 1.05e-07   lamb: 1.00e+00   eps : -1.15e-07   step: 1.31e-03    0.32

     22  0      -591.12161957     1.44e-06     26.50
     22  1      -590.91240374     0.00e+00     26.50
     22  2      -590.91051247     0.00e+00     26.50
     22  3      -590.87595682     0.00e+00     26.50
     22  4      -590.84838740     0.00e+00     26.50

         res : 1.90e-04   lamb: 1.00e+00   eps : -4.34e-08   step: 5.22e-04    0.32
         res : 9.48e-05   lamb: 1.00e+00   eps : -6.01e-08   step: 8.12e-04    0.32
         res : 5.45e-05   lamb: 1.00e+00   eps : -6.69e-08   step: 9.46e-04    0.32
         res : 2.52e-05   lamb: 1.00e+00   eps : -6.83e-08   step: 9.94e-04    0.32
         res : 1.01e-05   lamb: 1.00e+00   eps : -6.86e-08   step: 1.01e-03    0.33
         res : 4.01e-06   lamb: 1.00e+00   eps : -6.86e-08   step: 1.01e-03    0.32
         res : 1.67e-06   lamb: 1.00e+00   eps : -6.87e-08   step: 1.01e-03    0.32
         res : 4.93e-07   lamb: 1.00e+00   eps : -6.87e-08   step: 1.01e-03    0.33
         res : 2.13e-07   lamb: 1.00e+00   eps : -6.87e-08   step: 1.01e-03    0.33
         res : 8.06e-08   lamb: 1.00e+00   eps : -6.87e-08   step: 1.01e-03    0.33

     23  0      -591.12161493     1.12e-06     26.66
     23  1      -590.91240287     0.00e+00     26.66
     23  2      -590.91050854     0.00e+00     26.66
     23  3      -590.87596360     0.00e+00     26.66
     23  4      -590.84839037     0.00e+00     26.66

         res : 1.47e-04   lamb: 1.00e+00   eps : -2.58e-08   step: 4.01e-04    0.33
         res : 7.31e-05   lamb: 1.00e+00   eps : -3.58e-08   step: 6.26e-04    0.34
         res : 4.21e-05   lamb: 1.00e+00   eps : -3.98e-08   step: 7.30e-04    0.33
         res : 1.94e-05   lamb: 1.00e+00   eps : -4.07e-08   step: 7.67e-04    0.32
         res : 7.79e-06   lamb: 1.00e+00   eps : -4.08e-08   step: 7.76e-04    0.31
         res : 3.10e-06   lamb: 1.00e+00   eps : -4.09e-08   step: 7.76e-04    0.32
         res : 1.28e-06   lamb: 1.00e+00   eps : -4.09e-08   step: 7.77e-04    0.33
         res : 3.80e-07   lamb: 1.00e+00   eps : -4.09e-08   step: 7.77e-04    0.33
         res : 1.64e-07   lamb: 1.00e+00   eps : -4.09e-08   step: 7.77e-04    0.32
         res : 6.22e-08   lamb: 1.00e+00   eps : -4.09e-08   step: 7.77e-04    0.33

     24  0      -591.12161137     8.65e-07     27.08
     24  1      -590.91240218     0.00e+00     27.08
     24  2      -590.91050554     0.00e+00     27.08
     24  3      -590.87596880     0.00e+00     27.08
     24  4      -590.84839261     0.00e+00     27.08

         res : 1.14e-04   lamb: 1.00e+00   eps : -1.53e-08   step: 3.08e-04    0.32
         res : 5.64e-05   lamb: 1.00e+00   eps : -2.13e-08   step: 4.83e-04    0.33
         res : 3.25e-05   lamb: 1.00e+00   eps : -2.37e-08   step: 5.64e-04    0.33
         res : 1.50e-05   lamb: 1.00e+00   eps : -2.42e-08   step: 5.92e-04    0.34
         res : 6.00e-06   lamb: 1.00e+00   eps : -2.43e-08   step: 5.99e-04    0.34
         res : 2.39e-06   lamb: 1.00e+00   eps : -2.43e-08   step: 5.99e-04    0.32
         res : 9.87e-07   lamb: 1.00e+00   eps : -2.43e-08   step: 6.00e-04    0.33
         res : 2.93e-07   lamb: 1.00e+00   eps : -2.43e-08   step: 6.00e-04    0.32
         res : 1.27e-07   lamb: 1.00e+00   eps : -2.43e-08   step: 6.00e-04    0.32
         res : 4.79e-08   lamb: 1.00e+00   eps : -2.43e-08   step: 6.00e-04    0.32

     25  0      -591.12160862     6.70e-07     26.94
     25  1      -590.91240163     0.00e+00     26.94
     25  2      -590.91050324     0.00e+00     26.94
     25  3      -590.87597279     0.00e+00     26.94
     25  4      -590.84839431     0.00e+00     26.94

         res : 8.83e-05   lamb: 1.00e+00   eps : -9.11e-09   step: 2.37e-04    0.32
         res : 4.35e-05   lamb: 1.00e+00   eps : -1.27e-08   step: 3.73e-04    0.32
         res : 2.51e-05   lamb: 1.00e+00   eps : -1.41e-08   step: 4.35e-04    0.32
         res : 1.15e-05   lamb: 1.00e+00   eps : -1.44e-08   step: 4.57e-04    0.32
         res : 4.63e-06   lamb: 1.00e+00   eps : -1.45e-08   step: 4.62e-04    0.32
         res : 1.85e-06   lamb: 1.00e+00   eps : -1.45e-08   step: 4.62e-04    0.33
         res : 7.60e-07   lamb: 1.00e+00   eps : -1.45e-08   step: 4.63e-04    0.32
         res : 2.26e-07   lamb: 1.00e+00   eps : -1.45e-08   step: 4.63e-04    0.33
         res : 9.76e-08   lamb: 1.00e+00   eps : -1.45e-08   step: 4.63e-04    0.34
         res : 3.70e-08   lamb: 1.00e+00   eps : -1.45e-08   step: 4.63e-04    0.32

     26  0      -591.12160651     5.18e-07     26.49
     26  1      -590.91240120     0.00e+00     26.49
     26  2      -590.91050147     0.00e+00     26.49
     26  3      -590.87597587     0.00e+00     26.49
     26  4      -590.84839561     0.00e+00     26.49

         res : 6.83e-05   lamb: 1.00e+00   eps : -5.42e-09   step: 1.83e-04    0.32
         res : 3.35e-05   lamb: 1.00e+00   eps : -7.55e-09   step: 2.88e-04    0.33
         res : 1.94e-05   lamb: 1.00e+00   eps : -8.42e-09   step: 3.36e-04    0.33
         res : 8.89e-06   lamb: 1.00e+00   eps : -8.59e-09   step: 3.53e-04    0.32
         res : 3.57e-06   lamb: 1.00e+00   eps : -8.63e-09   step: 3.57e-04    0.32
         res : 1.42e-06   lamb: 1.00e+00   eps : -8.63e-09   step: 3.57e-04    0.32
         res : 5.85e-07   lamb: 1.00e+00   eps : -8.63e-09   step: 3.57e-04    0.33
         res : 1.75e-07   lamb: 1.00e+00   eps : -8.63e-09   step: 3.57e-04    0.32
         res : 7.53e-08   lamb: 1.00e+00   eps : -8.63e-09   step: 3.57e-04    0.32
         res : 2.85e-08   lamb: 1.00e+00   eps : -8.63e-09   step: 3.57e-04    0.34

     27  0      -591.12160488     4.00e-07     26.90
     27  1      -590.91240087     0.00e+00     26.90
     27  2      -590.91050012     0.00e+00     26.90
     27  3      -590.87597823     0.00e+00     26.90
     27  4      -590.84839661     0.00e+00     26.90

         res : 5.28e-05   lamb: 1.00e+00   eps : -3.23e-09   step: 1.41e-04    0.32
         res : 2.59e-05   lamb: 1.00e+00   eps : -4.50e-09   step: 2.22e-04    0.32
         res : 1.50e-05   lamb: 1.00e+00   eps : -5.01e-09   step: 2.59e-04    0.32
         res : 6.86e-06   lamb: 1.00e+00   eps : -5.12e-09   step: 2.72e-04    0.32
         res : 2.75e-06   lamb: 1.00e+00   eps : -5.14e-09   step: 2.75e-04    0.33
         res : 1.10e-06   lamb: 1.00e+00   eps : -5.14e-09   step: 2.75e-04    0.34
         res : 4.51e-07   lamb: 1.00e+00   eps : -5.14e-09   step: 2.76e-04    0.33
         res : 1.35e-07   lamb: 1.00e+00   eps : -5.14e-09   step: 2.76e-04    0.35
         res : 5.81e-08   lamb: 1.00e+00   eps : -5.14e-09   step: 2.76e-04    0.37
         res : 2.20e-08   lamb: 1.00e+00   eps : -5.14e-09   step: 2.76e-04    0.38

     28  0      -591.12160362     3.09e-07     26.50
     28  1      -590.91240060     0.00e+00     26.50
     28  2      -590.91049908     0.00e+00     26.50
     28  3      -590.87598005     0.00e+00     26.50
     28  4      -590.84839737     0.00e+00     26.50

         res : 4.08e-05   lamb: 1.00e+00   eps : -1.92e-09   step: 1.09e-04    0.32
         res : 2.00e-05   lamb: 1.00e+00   eps : -2.68e-09   step: 1.71e-04    0.33
         res : 1.16e-05   lamb: 1.00e+00   eps : -2.99e-09   step: 2.00e-04    0.33
         res : 5.29e-06   lamb: 1.00e+00   eps : -3.05e-09   step: 2.10e-04    0.32
         res : 2.12e-06   lamb: 1.00e+00   eps : -3.06e-09   step: 2.12e-04    0.32
         res : 8.48e-07   lamb: 1.00e+00   eps : -3.06e-09   step: 2.13e-04    0.33
         res : 3.47e-07   lamb: 1.00e+00   eps : -3.06e-09   step: 2.13e-04    0.33
         res : 1.04e-07   lamb: 1.00e+00   eps : -3.06e-09   step: 2.13e-04    0.32
         res : 4.48e-08   lamb: 1.00e+00   eps : -3.06e-09   step: 2.13e-04    0.32
         res : 1.70e-08   lamb: 1.00e+00   eps : -3.06e-09   step: 2.13e-04    0.32

     29  0      -591.12160265     2.39e-07     26.51
     29  1      -590.91240040     0.00e+00     26.51
     29  2      -590.91049827     0.00e+00     26.51
     29  3      -590.87598146     0.00e+00     26.51
     29  4      -590.84839796     0.00e+00     26.51

         res : 3.15e-05   lamb: 1.00e+00   eps : -1.14e-09   step: 8.37e-05    0.32
         res : 1.54e-05   lamb: 1.00e+00   eps : -1.60e-09   step: 1.32e-04    0.33
         res : 8.92e-06   lamb: 1.00e+00   eps : -1.78e-09   step: 1.54e-04    0.31
         res : 4.08e-06   lamb: 1.00e+00   eps : -1.82e-09   step: 1.62e-04    0.32
         res : 1.64e-06   lamb: 1.00e+00   eps : -1.82e-09   step: 1.64e-04    0.32
         res : 6.55e-07   lamb: 1.00e+00   eps : -1.83e-09   step: 1.64e-04    0.32
         res : 2.68e-07   lamb: 1.00e+00   eps : -1.83e-09   step: 1.64e-04    0.32
         res : 8.02e-08   lamb: 1.00e+00   eps : -1.83e-09   step: 1.64e-04    0.33
         res : 3.46e-08   lamb: 1.00e+00   eps : -1.83e-09   step: 1.64e-04    0.32
         res : 1.31e-08   lamb: 1.00e+00   eps : -1.83e-09   step: 1.64e-04    0.32

     30  0      -591.12160190     1.84e-07     26.40
     30  1      -590.91240024     0.00e+00     26.40
     30  2      -590.91049766     0.00e+00     26.40
     30  3      -590.87598254     0.00e+00     26.40
     30  4      -590.84839841     0.00e+00     26.40

         res : 2.43e-05   lamb: 1.00e+00   eps : -6.81e-10   step: 6.46e-05    0.32
         res : 1.19e-05   lamb: 1.00e+00   eps : -9.50e-10   step: 1.02e-04    0.32
         res : 6.88e-06   lamb: 1.00e+00   eps : -1.06e-09   step: 1.19e-04    0.32
         res : 3.15e-06   lamb: 1.00e+00   eps : -1.08e-09   step: 1.25e-04    0.32
         res : 1.26e-06   lamb: 1.00e+00   eps : -1.09e-09   step: 1.27e-04    0.33
         res : 5.05e-07   lamb: 1.00e+00   eps : -1.09e-09   step: 1.27e-04    0.33
         res : 2.07e-07   lamb: 1.00e+00   eps : -1.09e-09   step: 1.27e-04    0.34
         res : 6.19e-08   lamb: 1.00e+00   eps : -1.09e-09   step: 1.27e-04    0.33
         res : 2.67e-08   lamb: 1.00e+00   eps : -1.09e-09   step: 1.27e-04    0.32
         res : 1.01e-08   lamb: 1.00e+00   eps : -1.09e-09   step: 1.27e-04    0.32

     31  0      -591.12160132     1.42e-07     26.36
     31  1      -590.91240011     0.00e+00     26.36
     31  2      -590.91049718     0.00e+00     26.36
     31  3      -590.87598338     0.00e+00     26.36
     31  4      -590.84839875     0.00e+00     26.36

         res : 1.88e-05   lamb: 1.00e+00   eps : -4.06e-10   step: 4.98e-05    0.32
         res : 9.18e-06   lamb: 1.00e+00   eps : -5.66e-10   step: 7.88e-05    0.33
         res : 5.31e-06   lamb: 1.00e+00   eps : -6.32e-10   step: 9.20e-05    0.34
         res : 2.43e-06   lamb: 1.00e+00   eps : -6.45e-10   step: 9.66e-05    0.33
         res : 9.75e-07   lamb: 1.00e+00   eps : -6.47e-10   step: 9.77e-05    0.32
         res : 3.90e-07   lamb: 1.00e+00   eps : -6.48e-10   step: 9.78e-05    0.32
         res : 1.59e-07   lamb: 1.00e+00   eps : -6.48e-10   step: 9.78e-05    0.32
         res : 4.77e-08   lamb: 1.00e+00   eps : -6.48e-10   step: 9.79e-05    0.32
         res : 2.06e-08   lamb: 1.00e+00   eps : -6.48e-10   step: 9.79e-05    0.32
         res : 7.81e-09   lamb: 1.00e+00   eps : -6.48e-10   step: 9.79e-05    0.32

     32  0      -591.12160087     1.10e-07     26.60
     32  1      -590.91240002     0.00e+00     26.60
     32  2      -590.91049681     0.00e+00     26.60
     32  3      -590.87598402     0.00e+00     26.60
     32  4      -590.84839902     0.00e+00     26.60

         res : 1.45e-05   lamb: 1.00e+00   eps : -2.42e-10   step: 3.85e-05    0.33
         res : 7.09e-06   lamb: 1.00e+00   eps : -3.37e-10   step: 6.08e-05    0.32
         res : 4.10e-06   lamb: 1.00e+00   eps : -3.76e-10   step: 7.10e-05    0.32
         res : 1.87e-06   lamb: 1.00e+00   eps : -3.84e-10   step: 7.46e-05    0.32
         res : 7.52e-07   lamb: 1.00e+00   eps : -3.86e-10   step: 7.54e-05    0.32
         res : 3.01e-07   lamb: 1.00e+00   eps : -3.86e-10   step: 7.55e-05    0.32
         res : 1.23e-07   lamb: 1.00e+00   eps : -3.86e-10   step: 7.55e-05    0.31
         res : 3.68e-08   lamb: 1.00e+00   eps : -3.86e-10   step: 7.55e-05    0.33
         res : 1.59e-08   lamb: 1.00e+00   eps : -3.86e-10   step: 7.55e-05    0.33
         res : 6.02e-09   lamb: 1.00e+00   eps : -3.86e-10   step: 7.55e-05    0.33

     33  0      -591.12160053     8.49e-08     26.65
     33  1      -590.91239994     0.00e+00     26.65
     33  2      -590.91049653     0.00e+00     26.65
     33  3      -590.87598452     0.00e+00     26.65
     33  4      -590.84839923     0.00e+00     26.65

         res : 1.12e-05   lamb: 1.00e+00   eps : -1.44e-10   step: 2.97e-05    0.32
         res : 5.47e-06   lamb: 1.00e+00   eps : -2.01e-10   step: 4.69e-05    0.32
         res : 3.17e-06   lamb: 1.00e+00   eps : -2.24e-10   step: 5.48e-05    0.32
         res : 1.45e-06   lamb: 1.00e+00   eps : -2.29e-10   step: 5.75e-05    0.32
         res : 5.80e-07   lamb: 1.00e+00   eps : -2.30e-10   step: 5.82e-05    0.31
         res : 2.32e-07   lamb: 1.00e+00   eps : -2.30e-10   step: 5.82e-05    0.32
         res : 9.49e-08   lamb: 1.00e+00   eps : -2.30e-10   step: 5.83e-05    0.31
         res : 2.84e-08   lamb: 1.00e+00   eps : -2.30e-10   step: 5.83e-05    0.32
         res : 1.23e-08   lamb: 1.00e+00   eps : -2.30e-10   step: 5.83e-05    0.32
         res : 4.64e-09   lamb: 1.00e+00   eps : -2.30e-10   step: 5.83e-05    0.32

     34  0      -591.12160026     6.55e-08     26.96
     34  1      -590.91239989     0.00e+00     26.96
     34  2      -590.91049631     0.00e+00     26.96
     34  3      -590.87598491     0.00e+00     26.96
     34  4      -590.84839939     0.00e+00     26.96

         res : 8.64e-06   lamb: 1.00e+00   eps : -8.57e-11   step: 2.29e-05    0.32
         res : 4.22e-06   lamb: 1.00e+00   eps : -1.20e-10   step: 3.62e-05    0.32
         res : 2.44e-06   lamb: 1.00e+00   eps : -1.34e-10   step: 4.23e-05    0.32
         res : 1.12e-06   lamb: 1.00e+00   eps : -1.36e-10   step: 4.44e-05    0.33
         res : 4.48e-07   lamb: 1.00e+00   eps : -1.37e-10   step: 4.49e-05    0.32
         res : 1.79e-07   lamb: 1.00e+00   eps : -1.37e-10   step: 4.50e-05    0.32
         res : 7.32e-08   lamb: 1.00e+00   eps : -1.37e-10   step: 4.50e-05    0.32
         res : 2.19e-08   lamb: 1.00e+00   eps : -1.37e-10   step: 4.50e-05    0.32
         res : 9.48e-09   lamb: 1.00e+00   eps : -1.37e-10   step: 4.50e-05    0.32
         res : 3.59e-09   lamb: 1.00e+00   eps : -1.37e-10   step: 4.50e-05    0.33

     35  0      -591.12160006     5.06e-08     26.27
     35  1      -590.91239984     0.00e+00     26.27
     35  2      -590.91049614     0.00e+00     26.27
     35  3      -590.87598520     0.00e+00     26.27
     35  4      -590.84839951     0.00e+00     26.27

         res : 6.67e-06   lamb: 1.00e+00   eps : -5.10e-11   step: 1.77e-05    0.32
         res : 3.26e-06   lamb: 1.00e+00   eps : -7.13e-11   step: 2.80e-05    0.33
         res : 1.89e-06   lamb: 1.00e+00   eps : -7.95e-11   step: 3.26e-05    0.32
         res : 8.62e-07   lamb: 1.00e+00   eps : -8.12e-11   step: 3.43e-05    0.33
         res : 3.46e-07   lamb: 1.00e+00   eps : -8.15e-11   step: 3.47e-05    0.33
         res : 1.38e-07   lamb: 1.00e+00   eps : -8.15e-11   step: 3.47e-05    0.33
         res : 5.65e-08   lamb: 1.00e+00   eps : -8.15e-11   step: 3.47e-05    0.32
         res : 1.69e-08   lamb: 1.00e+00   eps : -8.15e-11   step: 3.47e-05    0.32
         res : 7.31e-09   lamb: 1.00e+00   eps : -8.15e-11   step: 3.47e-05    0.32
         res : 2.77e-09   lamb: 1.00e+00   eps : -8.15e-11   step: 3.47e-05    0.33

     36  0      -591.12159990     3.90e-08     27.24
     36  1      -590.91239981     0.00e+00     27.24
     36  2      -590.91049601     0.00e+00     27.24
     36  3      -590.87598543     0.00e+00     27.24
     36  4      -590.84839960     0.00e+00     27.24

         res : 5.15e-06   lamb: 1.00e+00   eps : -3.04e-11   step: 1.36e-05    0.32
         res : 2.51e-06   lamb: 1.00e+00   eps : -4.25e-11   step: 2.16e-05    0.32
         res : 1.46e-06   lamb: 1.00e+00   eps : -4.74e-11   step: 2.52e-05    0.32
         res : 6.65e-07   lamb: 1.00e+00   eps : -4.84e-11   step: 2.65e-05    0.32
         res : 2.67e-07   lamb: 1.00e+00   eps : -4.86e-11   step: 2.68e-05    0.32
         res : 1.07e-07   lamb: 1.00e+00   eps : -4.86e-11   step: 2.68e-05    0.32
         res : 4.36e-08   lamb: 1.00e+00   eps : -4.86e-11   step: 2.68e-05    0.32
         res : 1.31e-08   lamb: 1.00e+00   eps : -4.86e-11   step: 2.68e-05    0.33
         res : 5.64e-09   lamb: 1.00e+00   eps : -4.86e-11   step: 2.68e-05    0.32
         res : 2.14e-09   lamb: 1.00e+00   eps : -4.86e-11   step: 2.68e-05    0.32

     37  0      -591.12159978     3.01e-08     26.43
     37  1      -590.91239978     0.00e+00     26.43
     37  2      -590.91049591     0.00e+00     26.43
     37  3      -590.87598561     0.00e+00     26.43
     37  4      -590.84839968     0.00e+00     26.43

         res : 3.97e-06   lamb: 1.00e+00   eps : -1.81e-11   step: 1.05e-05    0.32
         res : 1.94e-06   lamb: 1.00e+00   eps : -2.53e-11   step: 1.67e-05    0.32
         res : 1.12e-06   lamb: 1.00e+00   eps : -2.82e-11   step: 1.95e-05    0.32
         res : 5.13e-07   lamb: 1.00e+00   eps : -2.88e-11   step: 2.04e-05    0.32
         res : 2.06e-07   lamb: 1.00e+00   eps : -2.89e-11   step: 2.07e-05    0.32
         res : 8.24e-08   lamb: 1.00e+00   eps : -2.89e-11   step: 2.07e-05    0.32
         res : 3.37e-08   lamb: 1.00e+00   eps : -2.89e-11   step: 2.07e-05    0.33
         res : 1.01e-08   lamb: 1.00e+00   eps : -2.89e-11   step: 2.07e-05    0.33
         res : 4.36e-09   lamb: 1.00e+00   eps : -2.89e-11   step: 2.07e-05    0.32

     38  0      -591.12159968     2.33e-08     26.57
     38  1      -590.91239976     0.00e+00     26.57
     38  2      -590.91049583     0.00e+00     26.57
     38  3      -590.87598574     0.00e+00     26.57
     38  4      -590.84839973     0.00e+00     26.57

         res : 3.07e-06   lamb: 1.00e+00   eps : -1.08e-11   step: 8.12e-06    0.32
         res : 1.50e-06   lamb: 1.00e+00   eps : -1.51e-11   step: 1.29e-05    0.32
         res : 8.67e-07   lamb: 1.00e+00   eps : -1.68e-11   step: 1.50e-05    0.33
         res : 3.96e-07   lamb: 1.00e+00   eps : -1.72e-11   step: 1.58e-05    0.32
         res : 1.59e-07   lamb: 1.00e+00   eps : -1.72e-11   step: 1.59e-05    0.32
         res : 6.36e-08   lamb: 1.00e+00   eps : -1.72e-11   step: 1.60e-05    0.32
         res : 2.60e-08   lamb: 1.00e+00   eps : -1.72e-11   step: 1.60e-05    0.33
         res : 7.78e-09   lamb: 1.00e+00   eps : -1.72e-11   step: 1.60e-05    0.35
         res : 3.36e-09   lamb: 1.00e+00   eps : -1.72e-11   step: 1.60e-05    0.33

     39  0      -591.12159961     1.79e-08     25.99
     39  1      -590.91239974     0.00e+00     25.99
     39  2      -590.91049577     0.00e+00     25.99
     39  3      -590.87598585     0.00e+00     25.99
     39  4      -590.84839978     0.00e+00     25.99

         res : 2.36e-06   lamb: 1.00e+00   eps : -6.41e-12   step: 6.26e-06    0.32
         res : 1.15e-06   lamb: 1.00e+00   eps : -8.95e-12   step: 9.90e-06    0.32
         res : 6.69e-07   lamb: 1.00e+00   eps : -9.99e-12   step: 1.16e-05    0.33
         res : 3.06e-07   lamb: 1.00e+00   eps : -1.02e-11   step: 1.21e-05    0.34
         res : 1.23e-07   lamb: 1.00e+00   eps : -1.02e-11   step: 1.23e-05    0.35
         res : 4.91e-08   lamb: 1.00e+00   eps : -1.02e-11   step: 1.23e-05    0.36
         res : 2.00e-08   lamb: 1.00e+00   eps : -1.02e-11   step: 1.23e-05    0.38
         res : 6.00e-09   lamb: 1.00e+00   eps : -1.02e-11   step: 1.23e-05    0.38
         res : 2.59e-09   lamb: 1.00e+00   eps : -1.02e-11   step: 1.23e-05    0.36

     40  0      -591.12159956     1.38e-08     26.75
     40  1      -590.91239973     0.00e+00     26.75
     40  2      -590.91049573     0.00e+00     26.75
     40  3      -590.87598593     0.00e+00     26.75
     40  4      -590.84839981     0.00e+00     26.75

         res : 1.83e-06   lamb: 1.00e+00   eps : -3.82e-12   step: 4.84e-06    0.33
         res : 8.91e-07   lamb: 1.00e+00   eps : -5.34e-12   step: 7.66e-06    0.33
         res : 5.16e-07   lamb: 1.00e+00   eps : -5.96e-12   step: 8.94e-06    0.33
         res : 2.36e-07   lamb: 1.00e+00   eps : -6.08e-12   step: 9.38e-06    0.33
         res : 9.46e-08   lamb: 1.00e+00   eps : -6.11e-12   step: 9.49e-06    0.32
         res : 3.79e-08   lamb: 1.00e+00   eps : -6.11e-12   step: 9.49e-06    0.32
         res : 1.55e-08   lamb: 1.00e+00   eps : -6.11e-12   step: 9.50e-06    0.33
         res : 4.63e-09   lamb: 1.00e+00   eps : -6.11e-12   step: 9.50e-06    0.32

     41  0      -591.12159951     1.07e-08     25.91
     41  1      -590.91239972     0.00e+00     25.91
     41  2      -590.91049569     0.00e+00     25.91
     41  3      -590.87598599     0.00e+00     25.91
     41  4      -590.84839984     0.00e+00     25.91

         res : 1.41e-06   lamb: 1.00e+00   eps : -2.28e-12   step: 3.74e-06    0.32
         res : 6.90e-07   lamb: 1.00e+00   eps : -3.19e-12   step: 5.93e-06    0.32
         res : 3.99e-07   lamb: 1.00e+00   eps : -3.56e-12   step: 6.92e-06    0.32
         res : 1.82e-07   lamb: 1.00e+00   eps : -3.64e-12   step: 7.26e-06    0.33
         res : 7.29e-08   lamb: 1.00e+00   eps : -3.65e-12   step: 7.34e-06    0.33
         res : 2.92e-08   lamb: 1.00e+00   eps : -3.65e-12   step: 7.35e-06    0.32
         res : 1.19e-08   lamb: 1.00e+00   eps : -3.65e-12   step: 7.35e-06    0.32
         res : 3.58e-09   lamb: 1.00e+00   eps : -3.65e-12   step: 7.36e-06    0.33

     42  0      -591.12159948     8.26e-09     25.97
     42  1      -590.91239971     0.00e+00     25.97
     42  2      -590.91049567     0.00e+00     25.97
     42  3      -590.87598604     0.00e+00     25.97
     42  4      -590.84839986     0.00e+00     25.97

    * Second-order optimization converged. *   

    * Integral transformation done. Elapsed time: 0.72

     guess   0:   closed 111111.....          open ...........         
     guess   1:   closed 11111......          open .....11....         
     guess   2:   closed 111.11.....          open ...1..1....         
     guess   3:   closed 1111.1.....          open ....1.1....         
     guess   4:   closed 11.111.....          open ..1...1....         

  === FCI iteration ===

      0  0      -590.97734275     8.28e-04      0.57
      0  1      -590.76318897     8.09e-04      0.00
      0  2      -590.71417284     7.81e-04      0.00
      0  3      -590.69913811     8.32e-04      0.00
      0  4      -590.65495808     7.94e-04      0.00

      1  0      -591.09946484     3.55e-04      0.58
      1  1      -590.88302204     3.78e-04      0.00
      1  2      -590.84400218     4.62e-04      0.00
      1  3      -590.82336021     4.05e-04      0.00
      1  4      -590.77456262     3.66e-04      0.00

      2  0      -591.11867498     1.49e-04      0.58
      2  1      -590.90485484     1.85e-04      0.00
      2  2      -590.88649919     2.86e-04      0.00
      2  3      -590.85507308     2.47e-04      0.00
      2  4      -590.79734332     1.97e-04      0.00

      3  0      -591.12119685     5.50e-05      0.61
      3  1      -590.90981955     8.01e-05      0.00
      3  2      -590.90353067     1.68e-04      0.00
      3  3      -590.86842999     1.54e-04      0.00
      3  4      -590.80570808     1.36e-04      0.00

      4  0      -591.12155580     1.88e-05      0.57
      4  1      -590.91089647     5.18e-05      0.00
      4  2      -590.90886167     1.00e-04      0.00
      4  3      -590.87334474     1.00e-04      0.00
      4  4      -590.81342115     1.88e-04      0.00

      5  0      -591.12159443     6.10e-06      0.57
      5  1      -590.91173627     4.77e-05      0.00
      5  2      -590.91023305     3.73e-05      0.00
      5  3      -590.87511321     5.52e-05      0.00
      5  4      -590.82672805     2.05e-04      0.00

      6  0      -591.12159880     2.10e-06      0.58
      6  1      -590.91218782     3.00e-05      0.00
      6  2      -590.91042977     1.69e-05      0.00
      6  3      -590.87565356     2.89e-05      0.00
      6  4      -590.83560038     1.26e-04      0.00

      7  0      -591.12159937     8.03e-07      0.58
      7  1      -590.91233958     1.61e-05      0.00
      7  2      -590.91047593     8.50e-06      0.00
      7  3      -590.87580805     1.71e-05      0.00
      7  4      -590.83916601     9.02e-05      0.00

      8  0      -591.12159946     3.32e-07      0.58
      8  1      -590.91238150     8.36e-06      0.00
      8  2      -590.91048885     4.92e-06      0.00
      8  3      -590.87588930     1.48e-05      0.00
      8  4      -590.84223476     9.97e-05      0.00

      9  0      -591.12159948     1.27e-07      0.60
      9  1      -590.91239410     4.56e-06      0.00
      9  2      -590.91049350     2.91e-06      0.00
      9  3      -590.87594697     1.20e-05      0.00
      9  4      -590.84541850     9.42e-05      0.00

     10  0      -591.12159948     4.74e-08      0.61
     10  1      -590.91239797     2.68e-06      0.00
     10  2      -590.91049505     1.67e-06      0.00
     10  3      -590.87597531     7.01e-06      0.00
     10  4      -590.84739203     6.17e-05      0.00

     11  0      -591.12159948     1.77e-08      0.62
     11  1      -590.91239928     1.46e-06      0.00
     11  2      -590.91049551     8.56e-07      0.00
     11  3      -590.87598319     3.45e-06      0.00
     11  4      -590.84806672     3.35e-05      0.00

     12  0      -591.12159948     6.66e-09      0.61
     12  1      -590.91239961     7.32e-07      0.00
     12  2      -590.91049563     4.27e-07      0.00
     12  3      -590.87598529     1.81e-06      0.00
     12  4      -590.84829010     1.99e-05      0.00

     13  0      -591.12159948     2.36e-09      0.60
     13  1      -590.91239969     3.35e-07      0.00
     13  2      -590.91049566     2.07e-07      0.00
     13  3      -590.87598584     9.40e-07      0.00
     13  4      -590.84836461     1.14e-05      0.00

     14  0      -591.12159948     8.71e-10      0.60
     14  1      -590.91239971     1.57e-07      0.00
     14  2      -590.91049566     9.96e-08      0.00
     14  3      -590.87598599     4.85e-07      0.00
     14  4      -590.84838909     6.62e-06      0.00

     15  0      -591.12159948     3.50e-10      0.65
     15  1      -590.91239971     7.28e-08      0.00
     15  2      -590.91049566     4.61e-08      0.00
     15  3      -590.87598603     2.36e-07      0.00
     15  4      -590.84839667     3.56e-06      0.00

     16  0      -591.12159948     1.30e-10      0.67
     16  1      -590.91239971     3.72e-08      0.00
     16  2      -590.91049567     2.30e-08      0.00
     16  3      -590.87598604     1.14e-07      0.00
     16  4      -590.84839893     1.93e-06      0.00

     17  0 *    -591.12159948     4.66e-11      0.67
     17  1      -590.91239971     1.86e-08      0.00
     17  2      -590.91049567     1.15e-08      0.00
     17  3      -590.87598604     5.77e-08      0.00
     17  4      -590.84839958     1.05e-06      0.00

     18  0 *    -591.12159948     3.43e-11      0.60
     18  1      -590.91239971     8.30e-09      0.00
     18  2      -590.91049567     5.37e-09      0.00
     18  3      -590.87598604     2.90e-08      0.00
     18  4      -590.84839978     5.68e-07      0.00

     19  0 *    -591.12159948     3.23e-11      0.81
     19  1      -590.91239971     3.37e-09      0.00
     19  2      -590.91049567     2.32e-09      0.00
     19  3      -590.87598604     1.34e-08      0.00
     19  4      -590.84839983     3.01e-07      0.00
    ** throwing out 4 trial vectors **

     20  0 *    -591.12159948     3.22e-11      1.00
     20  1      -590.91239971     1.49e-09      0.00
     20  2      -590.91049567     1.04e-09      0.00
     20  3      -590.87598604     6.15e-09      0.00
     20  4      -590.84839985     1.72e-07      0.00
    ** throwing out 4 trial vectors **

     21  0 *    -591.12159948     3.20e-11      0.96
     21  1      -590.91239971     6.99e-10      0.00
     21  2      -590.91049567     4.89e-10      0.00
     21  3      -590.87598604     2.98e-09      0.00
     21  4      -590.84839985     1.00e-07      0.00
    ** throwing out 4 trial vectors **

     22  0 *    -591.12159948     3.19e-11      0.96
     22  1      -590.91239971     3.39e-10      0.00
     22  2      -590.91049567     2.34e-10      0.00
     22  3      -590.87598604     1.46e-09      0.00
     22  4      -590.84839986     5.60e-08      0.00
    ** throwing out 4 trial vectors **

     23  0 *    -591.12159948     3.15e-11      0.96
     23  1      -590.91239971     1.65e-10      0.00
     23  2      -590.91049567     1.10e-10      0.00
     23  3      -590.87598604     6.48e-10      0.00
     23  4      -590.84839986     3.08e-08      0.00
    ** throwing out 4 trial vectors **

     24  0 *    -591.12159948     3.12e-11      0.70
     24  1 *    -590.91239971     7.35e-11      0.00
     24  2 *    -590.91049567     4.77e-11      0.00
     24  3      -590.87598604     2.76e-10      0.00
     24  4      -590.84839986     1.60e-08      0.00

     25  0 *    -591.12159948     3.12e-11      0.55
     25  1 *    -590.91239971     7.27e-11      0.00
     25  2 *    -590.91049567     4.41e-11      0.00
     25  3      -590.87598604     1.27e-10      0.00
     25  4      -590.84839986     7.88e-09      0.00
    ** throwing out 2 trial vectors **

     26  0 *    -591.12159948     3.11e-11      0.42
     26  1 *    -590.91239971     7.25e-11      0.00
     26  2 *    -590.91049567     4.35e-11      0.00
     26  3 *    -590.87598604     5.88e-11      0.00
     26  4      -590.84839986     3.82e-09      0.00
    ** throwing out 1 trial vectors **

     27  0 *    -591.12159948     3.11e-11      0.33
     27  1 *    -590.91239971     7.25e-11      0.00
     27  2 *    -590.91049567     4.34e-11      0.00
     27  3 *    -590.87598604     5.87e-11      0.00
     27  4      -590.84839986     1.95e-09      0.00
    ** throwing out 1 trial vectors **

     28  0 *    -591.12159948     3.11e-11      0.33
     28  1 *    -590.91239971     7.25e-11      0.00
     28  2 *    -590.91049567     4.34e-11      0.00
     28  3 *    -590.87598604     5.85e-11      0.00
     28  4      -590.84839986     1.08e-09      0.00
    ** throwing out 1 trial vectors **

     29  0 *    -591.12159948     3.11e-11      0.33
     29  1 *    -590.91239971     7.25e-11      0.00
     29  2 *    -590.91049567     4.34e-11      0.00
     29  3 *    -590.87598604     5.85e-11      0.00
     29  4      -590.84839986     5.94e-10      0.00
    ** throwing out 1 trial vectors **

     30  0 *    -591.12159948     3.11e-11      0.33
     30  1 *    -590.91239971     7.25e-11      0.00
     30  2 *    -590.91049567     4.34e-11      0.00
     30  3 *    -590.87598604     5.84e-11      0.00
     30  4      -590.84839986     3.01e-10      0.00
    ** throwing out 1 trial vectors **

     31  0 *    -591.12159948     3.11e-11      0.33
     31  1 *    -590.91239971     7.24e-11      0.00
     31  2 *    -590.91049567     4.33e-11      0.00
     31  3 *    -590.87598604     5.84e-11      0.00
     31  4      -590.84839986     1.59e-10      0.00
    ** throwing out 1 trial vectors **

     32  0 *    -591.12159948     3.11e-11      0.19
     32  1 *    -590.91239971     7.24e-11      0.00
     32  2 *    -590.91049567     4.33e-11      0.00
     32  3 *    -590.87598604     5.83e-11      0.00
     32  4 *    -590.84839986     8.30e-11      0.00

     * ci vector, state   0, <S^2> = -0.0000
       222222.....     0.9146995868
       2222.2.2...    -0.1540567290
       222.22..2..    -0.1268266261
       2.2222...2.    -0.1236761259
       22222.2....    -0.1132262599
       .22222....2    -0.0705397313
       ba2222...ba    -0.0580435292
       ab2222...ab    -0.0580435292
       222b2aa.b..     0.0503730208
       222a2bb.a..     0.0503730208

     * ci vector, state   1, <S^2> = 0.0000
       222a22b....     0.4281735081
       222b22a....     0.4281735081
       22222ba....    -0.2700385418
       22222ab....    -0.2700385418
       22222a..b..     0.2699557509
       22222b..a..     0.2699557509
       222a2b2....    -0.1617232674
       222b2a2....    -0.1617232674
       22222.b.a..     0.1214790926
       22222.a.b..     0.1214790926
       22222.2....    -0.1101815485
       222.22b.a..    -0.1001974818
       222.22a.b..    -0.1001974818
       222a2b..2..     0.0929079854
       222b2a..2..     0.0929079854
       2222b2..a..    -0.0774694544
       2222a2..b..    -0.0774694544
       222a.2b2...     0.0748511099
       222b.2a2...     0.0748511099
       22b222..a..     0.0645254109
       22a222..b..     0.0645254109
       222a22.b...    -0.0575852652
       222b22.a...    -0.0575852652
       2.2a22b..2.    -0.0575243846
       2.2b22a..2.    -0.0575243846
       222.222....     0.0547243194
       22b222a....     0.0530747818
       22a222b....     0.0530747818
       2222.a.2b..     0.0504520208
       2222.b.2a..     0.0504520208
       222b2aa.b..    -0.0503188047
       222a2bb.a..    -0.0503188047
       222a2ba.b..    -0.0501206977
       222b2ab.a..    -0.0501206977

     * ci vector, state   2, <S^2> = -0.0000
       22222ba....    -0.5676192640
       22222ab....    -0.5676192639
       222b22a....    -0.2032770116
       222a22b....    -0.2032770116
       22222b..a..    -0.1470858081
       22222a..b..    -0.1470858081
       22b22a2....     0.1225415114
       22a22b2....     0.1225415114
       2222.ba2...     0.0939135524
       2222.ab2...     0.0939135524
       2.222ba..2.     0.0767747856
       2.222ab..2.     0.0767747856
       222.2ba.2..     0.0739624557
       222.2ab.2..     0.0739624557
       222.22a.b..     0.0723266971
       222.22b.a..     0.0723266971
       222b2a2....     0.0712542736
       222a2b2....     0.0712542736
       2222ba2....    -0.0644990598
       2222ab2....    -0.0644990598
       22222.2....    -0.0625981514
       22222.a.b..    -0.0556844447
       22222.b.a..    -0.0556844447

     * ci vector, state   3, <S^2> = 0.0000
       22222.2....     0.5009963480
       22b222a....    -0.3489612923
       22a222b....    -0.3489612923
       2222a2b....     0.3427026561
       2222b2a....     0.3427026561
       22.2222....    -0.1042810200
       222a2bb.a..    -0.0950723986
       222b2aa.b..    -0.0950723986
       2222..22...    -0.0915522007
       22b2.2a2...    -0.0778741849
       22a2.2b2...    -0.0778741849
       222.2.2.2..    -0.0773032718
       22222ab....    -0.0763587454
       22222ba....    -0.0763587453
       2222baab...     0.0754866008
       2222abba...     0.0754866008
       222b22a....     0.0725309568
       222a22b....     0.0725309568
       2.222.2..2.    -0.0693679961
       222b2ab.a..    -0.0578496068
       222a2ba.b..    -0.0578496068
       b22222a....     0.0566726831
       a22222b....     0.0566726831
       222a22..b..     0.0539469864
       222b22..a..     0.0539469864
       b2222aa...b    -0.0520282321
       a2222bb...a    -0.0520282321

     * ci vector, state   4, <S^2> = -0.0000
       2222baab...     0.3868540089
       2222abba...     0.3868540089
       2222ba2....     0.2497910698
       2222ab2....     0.2497910698
       2222bbaa...    -0.2247303556
       2222aabb...    -0.2247303556
       22222.ba...     0.2209273374
       22222.ab...     0.2209273373
       2222abab...     0.1621236533
       2222baba...     0.1621236533
       22a222b....     0.1569755355
       22b222a....     0.1569755352
       22b22aab...     0.1074099006
       22a22bba...     0.1074099006
       2222ba.2...    -0.0912347099
       2222ab.2...    -0.0912347099
       22a22b2....     0.0787064914
       22b22a2....     0.0787064913
       22222..2...    -0.0737907855
       22b22baa...    -0.0729962970
       22a22abb...    -0.0729962970
       2222.2ba...    -0.0707820938
       2222.2ab...    -0.0707820938
       2222.22....    -0.0643091397
       222ab2.ba..    -0.0595855961
       222ba2.ab..    -0.0595855961
       2222a2b....     0.0585853624
       2222b2a....     0.0585853620
       222.abba2..    -0.0580504059
       222.baab2..    -0.0580504059
       22b2a2ba...    -0.0559566961
       22a2b2ab...    -0.0559566961
       22a2b22....    -0.0557546870
       22b2a22....    -0.0557546870
       2.22baab.2.    -0.0530036473
       2.22abba.2.    -0.0530036473

    * METHOD: CASSCF                            1195.99

  ---------------------------
      CASSCF calculation     
  ---------------------------

 
    ==== Active orbitals : ===== 
         Orbital 46
         Orbital 47
         Orbital 48
         Orbital 49
         Orbital 50
         Orbital 51
         Orbital 52
         Orbital 53
         Orbital 54
         Orbital 55
         Orbital 56
         Orbital 59
    ============================ 

    * nstate   :      5
    * nclosed  :     45
    * nact     :     12
    * nvirt    :    208
  === CASSCF iteration (/home/mkochman/bagel_basis_sets/cc-pvdz.json) ===

    * Using the second-order algorithm

      0  0      -591.13881877     5.66e-04    118.77
      0  1      -590.92775463     0.00e+00    118.77
      0  2      -590.92109452     0.00e+00    118.77
      0  3      -590.89894279     0.00e+00    118.77
      0  4      -590.86808602     0.00e+00    118.77

         res : 6.45e-02   lamb: 1.00e+00   eps : -1.93e-02   step: 4.77e-01    0.32
         res : 1.78e-02   lamb: 1.00e+00   eps : -2.02e-02   step: 5.13e-01    0.33
         res : 6.52e-03   lamb: 1.00e+00   eps : -2.03e-02   step: 5.19e-01    0.32
         res : 2.72e-03   lamb: 1.00e+00   eps : -2.04e-02   step: 5.20e-01    0.32
         res : 1.61e-03   lamb: 1.00e+00   eps : -2.04e-02   step: 5.21e-01    0.33
         res : 7.40e-04   lamb: 1.00e+00   eps : -2.04e-02   step: 5.21e-01    0.31
         res : 2.35e-04   lamb: 1.00e+00   eps : -2.04e-02   step: 5.21e-01    0.32
         res : 8.25e-05   lamb: 1.00e+00   eps : -2.04e-02   step: 5.21e-01    0.33
         res : 2.32e-05   lamb: 1.00e+00   eps : -2.04e-02   step: 5.21e-01    0.34

      1  0      -591.15531750     3.30e-04    127.44
      1  1      -590.94221660     0.00e+00    127.44
      1  2      -590.92672589     0.00e+00    127.44
      1  3      -590.92114685     0.00e+00    127.44
      1  4      -590.88941807     0.00e+00    127.44

         res : 2.89e-02   lamb: 1.00e+00   eps : -2.22e-03   step: 1.15e-01    0.33
         res : 1.24e-02   lamb: 1.00e+00   eps : -2.56e-03   step: 1.45e-01    0.33
         res : 7.25e-03   lamb: 1.00e+00   eps : -2.67e-03   step: 1.60e-01    0.33
         res : 3.98e-03   lamb: 1.00e+00   eps : -2.70e-03   step: 1.68e-01    0.33
         res : 1.58e-03   lamb: 1.00e+00   eps : -2.71e-03   step: 1.71e-01    0.34
         res : 4.63e-04   lamb: 1.00e+00   eps : -2.71e-03   step: 1.71e-01    0.33
         res : 1.53e-04   lamb: 1.00e+00   eps : -2.71e-03   step: 1.71e-01    0.33
         res : 5.23e-05   lamb: 1.00e+00   eps : -2.71e-03   step: 1.71e-01    0.33
         res : 2.24e-05   lamb: 1.00e+00   eps : -2.71e-03   step: 1.71e-01    0.34
         res : 1.33e-05   lamb: 1.00e+00   eps : -2.71e-03   step: 1.71e-01    0.33

      2  0      -591.15737240     9.70e-05    131.32
      2  1      -590.94463476     0.00e+00    131.32
      2  2      -590.92862285     0.00e+00    131.32
      2  3      -590.92124349     0.00e+00    131.32
      2  4      -590.89234453     0.00e+00    131.32

         res : 1.01e-02   lamb: 1.00e+00   eps : -2.89e-04   step: 4.52e-02    0.32
         res : 7.13e-03   lamb: 1.00e+00   eps : -3.60e-04   step: 6.26e-02    0.32
         res : 3.25e-03   lamb: 1.00e+00   eps : -3.87e-04   step: 7.08e-02    0.31
         res : 1.49e-03   lamb: 1.00e+00   eps : -3.93e-04   step: 7.37e-02    0.33
         res : 5.94e-04   lamb: 1.00e+00   eps : -3.94e-04   step: 7.42e-02    0.33
         res : 1.58e-04   lamb: 1.00e+00   eps : -3.94e-04   step: 7.43e-02    0.32
         res : 4.46e-05   lamb: 1.00e+00   eps : -3.94e-04   step: 7.43e-02    0.32
         res : 1.60e-05   lamb: 1.00e+00   eps : -3.94e-04   step: 7.43e-02    0.32
         res : 6.51e-06   lamb: 1.00e+00   eps : -3.94e-04   step: 7.43e-02    0.32

      3  0      -591.15759466     3.35e-05    131.36
      3  1      -590.94585948     0.00e+00    131.36
      3  2      -590.92885369     0.00e+00    131.36
      3  3      -590.92053725     0.00e+00    131.36
      3  4      -590.89281296     0.00e+00    131.36

         res : 3.86e-03   lamb: 1.00e+00   eps : -5.78e-05   step: 2.26e-02    0.33
         res : 3.06e-03   lamb: 1.00e+00   eps : -7.66e-05   step: 3.22e-02    0.33
         res : 1.36e-03   lamb: 1.00e+00   eps : -8.06e-05   step: 3.48e-02    0.33
         res : 4.95e-04   lamb: 1.00e+00   eps : -8.14e-05   step: 3.54e-02    0.34
         res : 1.90e-04   lamb: 1.00e+00   eps : -8.15e-05   step: 3.54e-02    0.34
         res : 5.09e-05   lamb: 1.00e+00   eps : -8.15e-05   step: 3.54e-02    0.33
         res : 1.43e-05   lamb: 1.00e+00   eps : -8.15e-05   step: 3.54e-02    0.33
         res : 5.30e-06   lamb: 1.00e+00   eps : -8.15e-05   step: 3.54e-02    0.32
         res : 2.00e-06   lamb: 1.00e+00   eps : -8.15e-05   step: 3.54e-02    0.33

      4  0      -591.15761930     1.62e-05    129.71
      4  1      -590.94650057     0.00e+00    129.71
      4  2      -590.92864646     0.00e+00    129.71
      4  3      -590.92029180     0.00e+00    129.71
      4  4      -590.89290997     0.00e+00    129.71

         res : 2.00e-03   lamb: 1.00e+00   eps : -1.62e-05   step: 1.25e-02    0.32
         res : 1.07e-03   lamb: 1.00e+00   eps : -2.20e-05   step: 1.81e-02    0.33
         res : 4.70e-04   lamb: 1.00e+00   eps : -2.26e-05   step: 1.89e-02    0.31
         res : 1.66e-04   lamb: 1.00e+00   eps : -2.27e-05   step: 1.89e-02    0.32
         res : 5.80e-05   lamb: 1.00e+00   eps : -2.27e-05   step: 1.89e-02    0.34
         res : 1.62e-05   lamb: 1.00e+00   eps : -2.27e-05   step: 1.89e-02    0.32
         res : 4.71e-06   lamb: 1.00e+00   eps : -2.27e-05   step: 1.89e-02    0.32
         res : 1.72e-06   lamb: 1.00e+00   eps : -2.27e-05   step: 1.89e-02    0.32

      5  0      -591.15762889     9.79e-06    131.09
      5  1      -590.94683631     0.00e+00    131.09
      5  2      -590.92845078     0.00e+00    131.09
      5  3      -590.92021256     0.00e+00    131.09
      5  4      -590.89292874     0.00e+00    131.09

         res : 1.35e-03   lamb: 1.00e+00   eps : -5.47e-06   step: 7.19e-03    0.32
         res : 8.31e-04   lamb: 1.00e+00   eps : -7.42e-06   step: 1.05e-02    0.32
         res : 2.46e-04   lamb: 1.00e+00   eps : -7.60e-06   step: 1.08e-02    0.34
         res : 7.77e-05   lamb: 1.00e+00   eps : -7.62e-06   step: 1.09e-02    0.32
         res : 3.47e-05   lamb: 1.00e+00   eps : -7.62e-06   step: 1.09e-02    0.32
         res : 1.10e-05   lamb: 1.00e+00   eps : -7.62e-06   step: 1.09e-02    0.32
         res : 3.22e-06   lamb: 1.00e+00   eps : -7.62e-06   step: 1.09e-02    0.32
         res : 1.03e-06   lamb: 1.00e+00   eps : -7.62e-06   step: 1.09e-02    0.32

      6  0      -591.15763813     6.26e-06    131.41
      6  1      -590.94702093     0.00e+00    131.41
      6  2      -590.92831406     0.00e+00    131.41
      6  3      -590.92018562     0.00e+00    131.41
      6  4      -590.89292902     0.00e+00    131.41

         res : 8.93e-04   lamb: 1.00e+00   eps : -1.99e-06   step: 4.21e-03    0.32
         res : 5.84e-04   lamb: 1.00e+00   eps : -2.70e-06   step: 6.20e-03    0.32
         res : 1.41e-04   lamb: 1.00e+00   eps : -2.78e-06   step: 6.48e-03    0.31
         res : 4.58e-05   lamb: 1.00e+00   eps : -2.78e-06   step: 6.51e-03    0.32
         res : 1.93e-05   lamb: 1.00e+00   eps : -2.79e-06   step: 6.51e-03    0.32
         res : 6.64e-06   lamb: 1.00e+00   eps : -2.79e-06   step: 6.51e-03    0.32
         res : 2.14e-06   lamb: 1.00e+00   eps : -2.79e-06   step: 6.51e-03    0.32
         res : 5.61e-07   lamb: 1.00e+00   eps : -2.79e-06   step: 6.51e-03    0.32

      7  0      -591.15764584     3.99e-06    130.12
      7  1      -590.94712713     0.00e+00    130.12
      7  2      -590.92822503     0.00e+00    130.12
      7  3      -590.92017535     0.00e+00    130.12
      7  4      -590.89292562     0.00e+00    130.12

         res : 5.70e-04   lamb: 1.00e+00   eps : -7.50e-07   step: 2.53e-03    0.31
         res : 3.78e-04   lamb: 1.00e+00   eps : -1.02e-06   step: 3.75e-03    0.32
         res : 8.86e-05   lamb: 1.00e+00   eps : -1.05e-06   step: 3.94e-03    0.32
         res : 3.01e-05   lamb: 1.00e+00   eps : -1.05e-06   step: 3.97e-03    0.32
         res : 1.21e-05   lamb: 1.00e+00   eps : -1.05e-06   step: 3.97e-03    0.32
         res : 4.15e-06   lamb: 1.00e+00   eps : -1.05e-06   step: 3.97e-03    0.33
         res : 1.36e-06   lamb: 1.00e+00   eps : -1.05e-06   step: 3.97e-03    0.32
         res : 3.59e-07   lamb: 1.00e+00   eps : -1.05e-06   step: 3.97e-03    0.33

      8  0      -591.15765146     2.52e-06    131.50
      8  1      -590.94719016     0.00e+00    131.50
      8  2      -590.92816848     0.00e+00    131.50
      8  3      -590.92017082     0.00e+00    131.50
      8  4      -590.89292231     0.00e+00    131.50

         res : 3.57e-04   lamb: 1.00e+00   eps : -2.87e-07   step: 1.54e-03    0.34
         res : 2.38e-04   lamb: 1.00e+00   eps : -3.88e-07   step: 2.30e-03    0.33
         res : 5.62e-05   lamb: 1.00e+00   eps : -4.02e-07   step: 2.42e-03    0.33
         res : 1.98e-05   lamb: 1.00e+00   eps : -4.03e-07   step: 2.44e-03    0.33
         res : 7.77e-06   lamb: 1.00e+00   eps : -4.03e-07   step: 2.44e-03    0.32
         res : 2.60e-06   lamb: 1.00e+00   eps : -4.03e-07   step: 2.44e-03    0.33
         res : 8.51e-07   lamb: 1.00e+00   eps : -4.03e-07   step: 2.44e-03    0.34
         res : 2.31e-07   lamb: 1.00e+00   eps : -4.03e-07   step: 2.44e-03    0.34

      9  0      -591.15765527     1.58e-06    132.30
      9  1      -590.94722830     0.00e+00    132.30
      9  2      -590.92813293     0.00e+00    132.30
      9  3      -590.92016852     0.00e+00    132.30
      9  4      -590.89291984     0.00e+00    132.30

         res : 2.23e-04   lamb: 1.00e+00   eps : -1.10e-07   step: 9.49e-04    0.36
         res : 1.49e-04   lamb: 1.00e+00   eps : -1.49e-07   step: 1.42e-03    0.35
         res : 3.55e-05   lamb: 1.00e+00   eps : -1.55e-07   step: 1.50e-03    0.33
         res : 1.28e-05   lamb: 1.00e+00   eps : -1.55e-07   step: 1.51e-03    0.33
         res : 4.95e-06   lamb: 1.00e+00   eps : -1.55e-07   step: 1.51e-03    0.33
         res : 1.62e-06   lamb: 1.00e+00   eps : -1.55e-07   step: 1.51e-03    0.33
         res : 5.29e-07   lamb: 1.00e+00   eps : -1.55e-07   step: 1.51e-03    0.33
         res : 1.47e-07   lamb: 1.00e+00   eps : -1.55e-07   step: 1.51e-03    0.33

     10  0      -591.15765775     9.87e-07    129.74
     10  1      -590.94725166     0.00e+00    129.74
     10  2      -590.92811068     0.00e+00    129.74
     10  3      -590.92016723     0.00e+00    129.74
     10  4      -590.89291816     0.00e+00    129.74

         res : 1.39e-04   lamb: 1.00e+00   eps : -4.26e-08   step: 5.87e-04    0.34
         res : 9.26e-05   lamb: 1.00e+00   eps : -5.77e-08   step: 8.79e-04    0.32
         res : 2.23e-05   lamb: 1.00e+00   eps : -5.97e-08   step: 9.30e-04    0.32
         res : 8.11e-06   lamb: 1.00e+00   eps : -5.99e-08   step: 9.37e-04    0.33
         res : 3.12e-06   lamb: 1.00e+00   eps : -5.99e-08   step: 9.38e-04    0.32
         res : 1.01e-06   lamb: 1.00e+00   eps : -5.99e-08   step: 9.38e-04    0.32
         res : 3.29e-07   lamb: 1.00e+00   eps : -5.99e-08   step: 9.39e-04    0.32
         res : 9.20e-08   lamb: 1.00e+00   eps : -5.99e-08   step: 9.39e-04    0.32

     11  0      -591.15765933     6.15e-07    134.06
     11  1      -590.94726606     0.00e+00    134.06
     11  2      -590.92809680     0.00e+00    134.06
     11  3      -590.92016647     0.00e+00    134.06
     11  4      -590.89291707     0.00e+00    134.06

         res : 8.62e-05   lamb: 1.00e+00   eps : -1.65e-08   step: 3.65e-04    0.35
         res : 5.76e-05   lamb: 1.00e+00   eps : -2.23e-08   step: 5.46e-04    0.33
         res : 1.39e-05   lamb: 1.00e+00   eps : -2.31e-08   step: 5.78e-04    0.33
         res : 5.10e-06   lamb: 1.00e+00   eps : -2.32e-08   step: 5.82e-04    0.33
         res : 1.95e-06   lamb: 1.00e+00   eps : -2.32e-08   step: 5.83e-04    0.33
         res : 6.28e-07   lamb: 1.00e+00   eps : -2.32e-08   step: 5.83e-04    0.33
         res : 2.04e-07   lamb: 1.00e+00   eps : -2.32e-08   step: 5.83e-04    0.33
         res : 5.75e-08   lamb: 1.00e+00   eps : -2.32e-08   step: 5.83e-04    0.33

     12  0      -591.15766033     3.83e-07    128.89
     12  1      -590.94727498     0.00e+00    128.89
     12  2      -590.92808814     0.00e+00    128.89
     12  3      -590.92016601     0.00e+00    128.89
     12  4      -590.89291636     0.00e+00    128.89

         res : 5.36e-05   lamb: 1.00e+00   eps : -6.37e-09   step: 2.27e-04    0.32
         res : 3.58e-05   lamb: 1.00e+00   eps : -8.63e-09   step: 3.39e-04    0.32
         res : 8.70e-06   lamb: 1.00e+00   eps : -8.94e-09   step: 3.59e-04    0.32
         res : 3.19e-06   lamb: 1.00e+00   eps : -8.97e-09   step: 3.62e-04    0.33
         res : 1.22e-06   lamb: 1.00e+00   eps : -8.97e-09   step: 3.63e-04    0.34
         res : 3.90e-07   lamb: 1.00e+00   eps : -8.97e-09   step: 3.63e-04    0.33
         res : 1.27e-07   lamb: 1.00e+00   eps : -8.97e-09   step: 3.63e-04    0.32
         res : 3.58e-08   lamb: 1.00e+00   eps : -8.97e-09   step: 3.63e-04    0.32

     13  0      -591.15766096     2.39e-07    128.46
     13  1      -590.94728051     0.00e+00    128.46
     13  2      -590.92808275     0.00e+00    128.46
     13  3      -590.92016572     0.00e+00    128.46
     13  4      -590.89291592     0.00e+00    128.46

         res : 3.34e-05   lamb: 1.00e+00   eps : -2.47e-09   step: 1.41e-04    0.34
         res : 2.23e-05   lamb: 1.00e+00   eps : -3.34e-09   step: 2.11e-04    0.33
         res : 5.42e-06   lamb: 1.00e+00   eps : -3.46e-09   step: 2.23e-04    0.32
         res : 1.99e-06   lamb: 1.00e+00   eps : -3.47e-09   step: 2.25e-04    0.33
         res : 7.61e-07   lamb: 1.00e+00   eps : -3.47e-09   step: 2.26e-04    0.32
         res : 2.43e-07   lamb: 1.00e+00   eps : -3.47e-09   step: 2.26e-04    0.32
         res : 7.90e-08   lamb: 1.00e+00   eps : -3.47e-09   step: 2.26e-04    0.33
         res : 2.23e-08   lamb: 1.00e+00   eps : -3.47e-09   step: 2.26e-04    0.32

     14  0      -591.15766135     1.49e-07    131.54
     14  1      -590.94728395     0.00e+00    131.54
     14  2      -590.92807939     0.00e+00    131.54
     14  3      -590.92016554     0.00e+00    131.54
     14  4      -590.89291564     0.00e+00    131.54

         res : 2.08e-05   lamb: 1.00e+00   eps : -9.56e-10   step: 8.77e-05    0.32
         res : 1.39e-05   lamb: 1.00e+00   eps : -1.30e-09   step: 1.31e-04    0.33
         res : 3.38e-06   lamb: 1.00e+00   eps : -1.34e-09   step: 1.39e-04    0.32
         res : 1.24e-06   lamb: 1.00e+00   eps : -1.35e-09   step: 1.40e-04    0.33
         res : 4.74e-07   lamb: 1.00e+00   eps : -1.35e-09   step: 1.40e-04    0.32
         res : 1.51e-07   lamb: 1.00e+00   eps : -1.35e-09   step: 1.40e-04    0.32
         res : 4.91e-08   lamb: 1.00e+00   eps : -1.35e-09   step: 1.40e-04    0.33
         res : 1.39e-08   lamb: 1.00e+00   eps : -1.35e-09   step: 1.40e-04    0.33

     15  0      -591.15766159     9.26e-08    132.00
     15  1      -590.94728608     0.00e+00    132.00
     15  2      -590.92807730     0.00e+00    132.00
     15  3      -590.92016543     0.00e+00    132.00
     15  4      -590.89291547     0.00e+00    132.00

         res : 1.29e-05   lamb: 1.00e+00   eps : -3.70e-10   step: 5.46e-05    0.33
         res : 8.63e-06   lamb: 1.00e+00   eps : -5.02e-10   step: 8.17e-05    0.33
         res : 2.10e-06   lamb: 1.00e+00   eps : -5.20e-10   step: 8.66e-05    0.32
         res : 7.72e-07   lamb: 1.00e+00   eps : -5.21e-10   step: 8.73e-05    0.33
         res : 2.95e-07   lamb: 1.00e+00   eps : -5.21e-10   step: 8.74e-05    0.32
         res : 9.39e-08   lamb: 1.00e+00   eps : -5.21e-10   step: 8.74e-05    0.32
         res : 3.06e-08   lamb: 1.00e+00   eps : -5.21e-10   step: 8.74e-05    0.32
         res : 8.65e-09   lamb: 1.00e+00   eps : -5.21e-10   step: 8.74e-05    0.33

     16  0      -591.15766175     5.76e-08    130.28
     16  1      -590.94728741     0.00e+00    130.28
     16  2      -590.92807600     0.00e+00    130.28
     16  3      -590.92016536     0.00e+00    130.28
     16  4      -590.89291536     0.00e+00    130.28

         res : 8.04e-06   lamb: 1.00e+00   eps : -1.44e-10   step: 3.40e-05    0.32
         res : 5.37e-06   lamb: 1.00e+00   eps : -1.94e-10   step: 5.09e-05    0.32
         res : 1.31e-06   lamb: 1.00e+00   eps : -2.01e-10   step: 5.39e-05    0.33
         res : 4.80e-07   lamb: 1.00e+00   eps : -2.02e-10   step: 5.43e-05    0.32
         res : 1.84e-07   lamb: 1.00e+00   eps : -2.02e-10   step: 5.44e-05    0.33
         res : 5.84e-08   lamb: 1.00e+00   eps : -2.02e-10   step: 5.44e-05    0.33
         res : 1.90e-08   lamb: 1.00e+00   eps : -2.02e-10   step: 5.44e-05    0.32
         res : 5.39e-09   lamb: 1.00e+00   eps : -2.02e-10   step: 5.44e-05    0.33

     17  0      -591.15766184     3.59e-08    133.29
     17  1      -590.94728824     0.00e+00    133.29
     17  2      -590.92807518     0.00e+00    133.29
     17  3      -590.92016532     0.00e+00    133.29
     17  4      -590.89291529     0.00e+00    133.29

         res : 5.01e-06   lamb: 1.00e+00   eps : -5.57e-11   step: 2.12e-05    0.32
         res : 3.34e-06   lamb: 1.00e+00   eps : -7.54e-11   step: 3.17e-05    0.32
         res : 8.15e-07   lamb: 1.00e+00   eps : -7.81e-11   step: 3.35e-05    0.33
         res : 2.99e-07   lamb: 1.00e+00   eps : -7.83e-11   step: 3.38e-05    0.35
         res : 1.14e-07   lamb: 1.00e+00   eps : -7.83e-11   step: 3.39e-05    0.33
         res : 3.63e-08   lamb: 1.00e+00   eps : -7.83e-11   step: 3.39e-05    0.32
         res : 1.18e-08   lamb: 1.00e+00   eps : -7.83e-11   step: 3.39e-05    0.32
         res : 3.35e-09   lamb: 1.00e+00   eps : -7.83e-11   step: 3.39e-05    0.32

     18  0      -591.15766190     2.23e-08    131.65
     18  1      -590.94728876     0.00e+00    131.65
     18  2      -590.92807468     0.00e+00    131.65
     18  3      -590.92016529     0.00e+00    131.65
     18  4      -590.89291525     0.00e+00    131.65

         res : 3.11e-06   lamb: 1.00e+00   eps : -2.16e-11   step: 1.32e-05    0.32
         res : 2.08e-06   lamb: 1.00e+00   eps : -2.92e-11   step: 1.97e-05    0.32
         res : 5.08e-07   lamb: 1.00e+00   eps : -3.02e-11   step: 2.09e-05    0.33
         res : 1.86e-07   lamb: 1.00e+00   eps : -3.03e-11   step: 2.11e-05    0.32
         res : 7.13e-08   lamb: 1.00e+00   eps : -3.03e-11   step: 2.11e-05    0.32
         res : 2.26e-08   lamb: 1.00e+00   eps : -3.03e-11   step: 2.11e-05    0.33
         res : 7.37e-09   lamb: 1.00e+00   eps : -3.03e-11   step: 2.11e-05    0.32
         res : 2.09e-09   lamb: 1.00e+00   eps : -3.03e-11   step: 2.11e-05    0.32

     19  0      -591.15766194     1.39e-08    132.37
     19  1      -590.94728908     0.00e+00    132.37
     19  2      -590.92807437     0.00e+00    132.37
     19  3      -590.92016528     0.00e+00    132.37
     19  4      -590.89291522     0.00e+00    132.37

         res : 1.94e-06   lamb: 1.00e+00   eps : -8.37e-12   step: 8.20e-06    0.32
         res : 1.30e-06   lamb: 1.00e+00   eps : -1.13e-11   step: 1.23e-05    0.33
         res : 3.16e-07   lamb: 1.00e+00   eps : -1.17e-11   step: 1.30e-05    0.32
         res : 1.16e-07   lamb: 1.00e+00   eps : -1.18e-11   step: 1.31e-05    0.33
         res : 4.44e-08   lamb: 1.00e+00   eps : -1.18e-11   step: 1.31e-05    0.32
         res : 1.41e-08   lamb: 1.00e+00   eps : -1.18e-11   step: 1.31e-05    0.32
         res : 4.59e-09   lamb: 1.00e+00   eps : -1.18e-11   step: 1.31e-05    0.33

     20  0      -591.15766196     8.66e-09    129.55
     20  1      -590.94728928     0.00e+00    129.55
     20  2      -590.92807417     0.00e+00    129.55
     20  3      -590.92016527     0.00e+00    129.55
     20  4      -590.89291521     0.00e+00    129.55

    * Second-order optimization converged. *   

    * Integral transformation done. Elapsed time: 0.73

     guess   0:   closed 111111......         open ............        
     guess   1:   closed 11111.......         open .....11.....        
     guess   2:   closed 1111.1......         open ....1.1.....        
     guess   3:   closed 111.11......         open ...1..1.....        
     guess   4:   closed 11.111......         open ..1...1.....        

  === FCI iteration ===

      0  0      -590.97909099     4.42e-04      2.95
      0  1      -590.76345886     4.24e-04      0.00
      0  2      -590.70597227     4.19e-04      0.00
      0  3      -590.68239390     4.48e-04      0.00
      0  4      -590.64650796     4.33e-04      0.00

      1  0      -591.12333473     2.14e-04      2.84
      1  1      -590.88891072     2.08e-04      0.00
      1  2      -590.84246439     2.75e-04      0.00
      1  3      -590.83416392     2.26e-04      0.00
      1  4      -590.79058693     2.25e-04      0.00

      2  0      -591.15182051     1.01e-04      2.92
      2  1      -590.91392513     1.06e-04      0.00
      2  2      -590.89910797     1.80e-04      0.00
      2  3      -590.87512320     1.63e-04      0.00
      2  4      -590.82411823     1.23e-04      0.00

      3  0      -591.15669355     4.28e-05      3.00
      3  1      -590.92571183     1.32e-04      0.00
      3  2      -590.92030307     5.17e-05      0.00
      3  3      -590.90123636     1.33e-04      0.00
      3  4      -590.83663244     8.68e-05      0.00

      4  0      -591.15753286     1.64e-05      2.86
      4  1      -590.93939055     9.53e-05      0.00
      4  2      -590.92272942     5.53e-05      0.00
      4  3      -590.91610375     8.78e-05      0.00
      4  4      -590.84512933     8.54e-05      0.00

      5  0      -591.15764411     5.86e-06      2.99
      5  1      -590.94521957     5.43e-05      0.00
      5  2      -590.92604515     4.70e-05      0.00
      5  3      -590.91946843     2.95e-05      0.00
      5  4      -590.85349121     9.29e-05      0.00

      6  0      -591.15765884     2.22e-06      3.00
      6  1      -590.94674864     2.76e-05      0.00
      6  2      -590.92740417     2.57e-05      0.00
      6  3      -590.91991062     1.37e-05      0.00
      6  4      -590.86554210     1.04e-04      0.00

      7  0      -591.15766130     1.00e-06      2.90
      7  1      -590.94713375     1.44e-05      0.00
      7  2      -590.92782448     1.49e-05      0.00
      7  3      -590.92003775     9.01e-06      0.00
      7  4      -590.87592138     8.67e-05      0.00

      8  0      -591.15766182     4.94e-07      2.96
      8  1      -590.94724477     7.43e-06      0.00
      8  2      -590.92798039     9.37e-06      0.00
      8  3      -590.92010215     6.64e-06      0.00
      8  4      -590.88309707     6.98e-05      0.00

      9  0      -591.15766193     2.42e-07      3.04
      9  1      -590.94727545     3.83e-06      0.00
      9  2      -590.92803690     5.60e-06      0.00
      9  3      -590.92013608     4.69e-06      0.00
      9  4      -590.88700369     5.20e-05      0.00

     10  0      -591.15766195     1.13e-07      2.93
     10  1      -590.94728422     2.11e-06      0.00
     10  2      -590.92805731     3.46e-06      0.00
     10  3      -590.92015300     3.34e-06      0.00
     10  4      -590.88933011     4.33e-05      0.00

     11  0      -591.15766196     4.85e-08      3.10
     11  1      -590.94728720     1.32e-06      0.00
     11  2      -590.92806597     2.49e-06      0.00
     11  3      -590.92016086     2.23e-06      0.00
     11  4      -590.89094937     3.66e-05      0.00

     12  0      -591.15766196     1.87e-08      3.11
     12  1      -590.94728844     8.97e-07      0.00
     12  2      -590.92807077     1.83e-06      0.00
     12  3      -590.92016393     1.26e-06      0.00
     12  4      -590.89200489     2.67e-05      0.00

     13  0      -591.15766196     6.96e-09      3.14
     13  1      -590.94728897     5.98e-07      0.00
     13  2      -590.92807305     1.18e-06      0.00
     13  3      -590.92016486     6.87e-07      0.00
     13  4      -590.89252917     1.83e-05      0.00

     14  0      -591.15766196     2.65e-09      3.13
     14  1      -590.94728918     3.61e-07      0.00
     14  2      -590.92807386     6.52e-07      0.00
     14  3      -590.92016514     3.90e-07      0.00
     14  4      -590.89277227     1.21e-05      0.00

     15  0      -591.15766196     1.13e-09      3.27
     15  1      -590.94728925     1.94e-07      0.00
     15  2      -590.92807409     3.36e-07      0.00
     15  3      -590.92016523     2.14e-07      0.00
     15  4      -590.89286988     7.31e-06      0.00

     16  0      -591.15766196     5.32e-10      3.42
     16  1      -590.94728927     9.80e-08      0.00
     16  2      -590.92807415     1.69e-07      0.00
     16  3      -590.92016526     1.11e-07      0.00
     16  4      -590.89290210     3.90e-06      0.00

     17  0      -591.15766196     2.27e-10      3.56
     17  1      -590.94728927     4.98e-08      0.00
     17  2      -590.92807416     8.81e-08      0.00
     17  3      -590.92016526     5.76e-08      0.00
     17  4      -590.89291141     2.09e-06      0.00

     18  0 *    -591.15766196     8.83e-11      3.49
     18  1      -590.94728928     2.59e-08      0.00
     18  2      -590.92807417     4.63e-08      0.00
     18  3      -590.92016527     3.03e-08      0.00
     18  4      -590.89291401     1.14e-06      0.00

     19  0 *    -591.15766196     8.33e-11      4.03
     19  1      -590.94728928     1.38e-08      0.00
     19  2      -590.92807417     2.43e-08      0.00
     19  3      -590.92016527     1.63e-08      0.00
     19  4      -590.89291478     6.36e-07      0.00
    ** throwing out 4 trial vectors **

     20  0 *    -591.15766196     8.28e-11      5.97
     20  1      -590.94728928     6.90e-09      0.00
     20  2      -590.92807417     1.29e-08      0.00
     20  3      -590.92016527     8.81e-09      0.00
     20  4      -590.89291504     3.90e-07      0.00
    ** throwing out 4 trial vectors **

     21  0 *    -591.15766196     8.26e-11      5.56
     21  1      -590.94728928     3.46e-09      0.00
     21  2      -590.92807417     7.31e-09      0.00
     21  3      -590.92016527     4.87e-09      0.00
     21  4      -590.89291515     2.45e-07      0.00
    ** throwing out 4 trial vectors **

     22  0 *    -591.15766196     8.29e-11      5.49
     22  1      -590.94728928     1.83e-09      0.00
     22  2      -590.92807417     4.03e-09      0.00
     22  3      -590.92016527     2.59e-09      0.00
     22  4      -590.89291519     1.50e-07      0.00
    ** throwing out 4 trial vectors **

     23  0 *    -591.15766196     8.23e-11      5.50
     23  1      -590.94728928     9.44e-10      0.00
     23  2      -590.92807417     2.17e-09      0.00
     23  3      -590.92016527     1.35e-09      0.00
     23  4      -590.89291520     8.83e-08      0.00
    ** throwing out 4 trial vectors **

     24  0 *    -591.15766196     7.93e-11      5.57
     24  1      -590.94728928     4.65e-10      0.00
     24  2      -590.92807417     1.16e-09      0.00
     24  3      -590.92016527     7.46e-10      0.00
     24  4      -590.89291520     5.46e-08      0.00
    ** throwing out 4 trial vectors **

     25  0 *    -591.15766196     7.93e-11      5.59
     25  1      -590.94728928     2.35e-10      0.00
     25  2      -590.92807417     5.98e-10      0.00
     25  3      -590.92016527     4.23e-10      0.00
     25  4      -590.89291521     3.50e-08      0.00
    ** throwing out 4 trial vectors **

     26  0 *    -591.15766196     7.76e-11      5.55
     26  1      -590.94728928     1.15e-10      0.00
     26  2      -590.92807417     2.93e-10      0.00
     26  3      -590.92016527     2.37e-10      0.00
     26  4      -590.89291521     2.12e-08      0.00
    ** throwing out 4 trial vectors **

     27  0 *    -591.15766196     7.71e-11      4.73
     27  1 *    -590.94728928     5.46e-11      0.00
     27  2      -590.92807417     1.40e-10      0.00
     27  3      -590.92016527     1.28e-10      0.00
     27  4      -590.89291521     1.21e-08      0.00
    ** throwing out 3 trial vectors **

     28  0 *    -591.15766196     7.59e-11      2.66
     28  1 *    -590.94728928     3.49e-11      0.00
     28  2 *    -590.92807417     6.93e-11      0.00
     28  3 *    -590.92016527     6.78e-11      0.00
     28  4      -590.89291521     6.62e-09      0.00

     29  0 *    -591.15766196     7.54e-11      1.72
     29  1 *    -590.94728928     3.40e-11      0.00
     29  2 *    -590.92807417     6.33e-11      0.00
     29  3 *    -590.92016527     4.76e-11      0.00
     29  4      -590.89291521     3.57e-09      0.00
    ** throwing out 1 trial vectors **

     30  0 *    -591.15766196     7.53e-11      1.88
     30  1 *    -590.94728928     3.40e-11      0.00
     30  2 *    -590.92807417     6.16e-11      0.00
     30  3 *    -590.92016527     4.13e-11      0.00
     30  4      -590.89291521     1.98e-09      0.00
    ** throwing out 1 trial vectors **

     31  0 *    -591.15766196     7.52e-11      1.76
     31  1 *    -590.94728928     3.40e-11      0.00
     31  2 *    -590.92807417     6.14e-11      0.00
     31  3 *    -590.92016527     3.91e-11      0.00
     31  4      -590.89291521     1.08e-09      0.00
    ** throwing out 1 trial vectors **

     32  0 *    -591.15766196     7.49e-11      1.92
     32  1 *    -590.94728928     3.40e-11      0.00
     32  2 *    -590.92807417     6.13e-11      0.00
     32  3 *    -590.92016527     3.83e-11      0.00
     32  4      -590.89291521     5.56e-10      0.00
    ** throwing out 1 trial vectors **

     33  0 *    -591.15766196     7.49e-11      1.79
     33  1 *    -590.94728928     3.40e-11      0.00
     33  2 *    -590.92807417     6.13e-11      0.00
     33  3 *    -590.92016527     3.81e-11      0.00
     33  4      -590.89291521     2.74e-10      0.00
    ** throwing out 1 trial vectors **

     34  0 *    -591.15766196     7.46e-11      1.83
     34  1 *    -590.94728928     3.40e-11      0.00
     34  2 *    -590.92807417     6.13e-11      0.00
     34  3 *    -590.92016527     3.81e-11      0.00
     34  4      -590.89291521     1.37e-10      0.00
    ** throwing out 1 trial vectors **

     35  0 *    -591.15766196     7.46e-11      0.92
     35  1 *    -590.94728928     3.40e-11      0.00
     35  2 *    -590.92807417     6.13e-11      0.00
     35  3 *    -590.92016527     3.81e-11      0.00
     35  4 *    -590.89291521     7.23e-11      0.00

     * ci vector, state   0, <S^2> = 0.0000
       222222......     0.8798589932
       2222.2.2....    -0.1382907262
       22222.2.....    -0.1259675200
       2.2222....2.    -0.1131383023
       222.22..2...    -0.1010611500
       22b22aa..b..    -0.0689996590
       22a22bb..a..    -0.0689996590
       .22222.....2    -0.0667751890
       22.2222.....    -0.0590067068
       22222a...b..     0.0528129762
       22222b...a..     0.0528129762
       22222ab.....     0.0518246942
       22222ba.....     0.0518246942
       ba2222....ba     0.0515120717
       ab2222....ab     0.0515120717

     * ci vector, state   1, <S^2> = -0.0000
       222a22b.....     0.3923031050
       222b22a.....     0.3923031050
       22222b..a...     0.2926140546
       22222a..b...     0.2926140546
       222b2a2.....     0.1764500062
       222a2b2.....     0.1764500062
       22222.2.....    -0.1609719908
       222.22a.b...     0.1085768041
       222.22b.a...     0.1085768041
       222a22...b..    -0.1073317215
       222b22...a..    -0.1073317215
       22222.a.b...    -0.1070081209
       22222.b.a...    -0.1070081209
       2222a2..b...    -0.0996251940
       2222b2..a...    -0.0996251940
       22a222..b...    -0.0992089959
       22b222..a...    -0.0992089959
       222b2a..2...    -0.0988457140
       222a2b..2...    -0.0988457140
       222b22.a....     0.0929756780
       222a22.b....     0.0929756780
       2222b2a.....     0.0737214532
       2222a2b.....     0.0737214532
       22222a...b..     0.0658781071
       22222b...a..     0.0658781071
       222b.2a2....     0.0657391215
       222a.2b2....     0.0657391215
       22222a.b....     0.0634386229
       22222b.a....     0.0634386229
       222.22..ba..    -0.0532514373
       222.22..ab..    -0.0532514373
       2222.b.2a...     0.0524111588
       2222.a.2b...     0.0524111588
       222b22..a...     0.0504744790
       222a22..b...     0.0504744789
       2.2a22b...2.    -0.0502029794
       2.2b22a...2.    -0.0502029794

     * ci vector, state   2, <S^2> = -0.0000
       22222.2.....    -0.4458529833
       22222ab.....     0.2685454358
       22222ba.....     0.2685454355
       22a222b.....     0.2498226258
       22b222a.....     0.2498226258
       22222b...a..    -0.2105091121
       22222a...b..    -0.2105091120
       2222b2a.....     0.1739600442
       2222a2b.....     0.1739600442
       22.2222.....     0.1427812407
       222b22a.....    -0.0983351224
       222a22b.....    -0.0983351224
       222b2aa.b...     0.0974561018
       222a2bb.a...     0.0974561017
       22222....2..     0.0833107886
       2222..22....     0.0807232990
       22a2b22.....     0.0787588980
       22b2a22.....     0.0787588980
       22222a.b....     0.0649758949
       22222b.a....     0.0649758949
       22a22ab..b..     0.0643877795
       22b22ba..a..     0.0643877795
       22222...ab..    -0.0641453337
       22222...ba..    -0.0641453337
       222.2.2.2...     0.0615695265
       2.222.2...2.     0.0581962852
       22.222...2..    -0.0570619262
       22222.ba....    -0.0553557114
       22222.ab....    -0.0553557114
       2222baab....     0.0533979870
       2222abba....     0.0533979870
       2222a2...b..     0.0503766882
       2222b2...a..     0.0503766882

     * ci vector, state   3, <S^2> = 0.0000
       22222ab.....    -0.5647240882
       22222ba.....    -0.5647240880
       22222.2.....    -0.1663737263
       22b222a.....     0.1366355608
       22a222b.....     0.1366355608
       22222a...b..    -0.1142611880
       22222b...a..    -0.1142611880
       22a22b2.....     0.0995176524
       22b22a2.....     0.0995176524
       222222......     0.0987245026
       2222ab2.....     0.0947136270
       2222ba2.....     0.0947136269
       2222.ab2....     0.0903319445
       2222.ba2....     0.0903319444
       2222a2b.....     0.0893856644
       2222b2a.....     0.0893856644
       2.222ab...2.     0.0724365057
       2.222ba...2.     0.0724365057
       22.2222.....     0.0622275271
       2222a2.b....     0.0584548500
       2222b2.a....     0.0584548500
       222.2ab.2...     0.0580213576
       222.2ba.2...     0.0580213576

     * ci vector, state   4, <S^2> = 0.0000
       2222baab....     0.3642995444
       2222abba....     0.3642995443
       2222ab2.....    -0.2175942673
       2222ba2.....    -0.2175942672
       22222.ab....     0.2102606701
       22222.ba....     0.2102606700
       2222aabb....    -0.1989933009
       2222bbaa....    -0.1989933009
       2222baba....     0.1653062435
       2222abab....     0.1653062434
       22a22bba....    -0.1162773493
       22b22aab....    -0.1162773491
       22222.2.....    -0.1000848874
       22a22abb....     0.0869363963
       22b22baa....     0.0869363963
       22a2b2ab....     0.0867347263
       22b2a2ba....     0.0867347262
       2222b2a.....     0.0856149513
       2222a2b.....     0.0856149511
       22a2b2.b.a..     0.0812003422
       22b2a2.a.b..     0.0812003422
       22b2a22.....    -0.0666345503
       22a2b22.....    -0.0666345503
       22b22a2.....     0.0660537630
       22a22b2.....     0.0660537629
       2222ba.b.a..     0.0632837654
       2222ab.a.b..     0.0632837654
       22222ba.....    -0.0620868656
       22222ab.....    -0.0620868563
       22b222a.....    -0.0615541227
       22a222b.....    -0.0615541216
       22.222ba....    -0.0576546842
       22.222ab....    -0.0576546842
       22b2a2ab....     0.0576258121
       22a2b2ba....     0.0576258120
       2222.2.2....    -0.0574523507
       2222abb.a...    -0.0534285463
       2222baa.b...    -0.0534285462
       2222ab.2....     0.0532990817
       2222ba.2....     0.0532990817
       22222..2....     0.0518604361
       22.222.a.b..    -0.0506832268
       22.222.b.a..    -0.0506832267
       22a2a2.b.b..    -0.0506099101
       22b2b2.a.a..    -0.0506099101

    * METHOD: CASSCF                            2864.91


    * METHOD: PRINT                                0.10


    * METHOD: SAVE_REF                             0.03


  
  ===============================================================
