# Supplementary material for: Simulating the Energy Capture Process in Push–Pull Norbornadiene-Quadricyclane Photoswitches
Source: J Phys Chem Lett. 2025 Apr 23;16(17):4315–25. doi: 10.1021/acs.jpclett.5c00634 (PMC12051204; doi:10.1021/acs.jpclett.5c00634)
Supplement: Supplementary file 4 — jz5c00634_si_004.zip [file jz5c00634_si_004.zip › PES_scans/XMS-CASPT2/Compound_I/0_set_up_orbitals/input]

{ "bagel" : [
{
  "title"    : "molecule",
  "basis"    : "/home/mkochman/bagel_basis_sets/cc-pvdz.json" ,
  "df_basis" : "/home/mkochman/bagel_basis_sets/cc-pvtz-jkfit.json" ,
  "angstrom" : "true",
  "charge" : 0 ,
"geometry" : [
{ "atom" : "c", "xyz" : [ 0.12694395, 0.97553062, 0.98877961 ]},
{ "atom" : "c", "xyz" : [ 0.06002398, 2.22386012, 0.45651682 ]},
{ "atom" : "c", "xyz" : [ -1.22175652, 0.77495569, 1.71606632 ]},
{ "atom" : "c", "xyz" : [ -2.32352308, 0.75528770, 0.64742274 ]},
{ "atom" : "c", "xyz" : [ -2.37797106, 1.97566122, 0.12007195 ]},
{ "atom" : "c", "xyz" : [ -1.31395748, 2.81916889, 0.83428167 ]},
{ "atom" : "c", "xyz" : [ -1.42872144, 2.21293813, 2.25171711 ]},
{ "atom" : "c", "xyz" : [ 0.97538462, 2.89777186, -0.38315585 ]},
{ "atom" : "n", "xyz" : [ 1.69824033, 3.48481463, -1.06202458 ]},
{ "atom" : "c", "xyz" : [ 1.16624854, -0.04918298, 0.89304165 ]},
{ "atom" : "c", "xyz" : [ 2.49822602, 0.27017489, 0.57889777 ]},
{ "atom" : "c", "xyz" : [ 0.84723067, -1.39841845, 1.11611956 ]},
{ "atom" : "c", "xyz" : [ 1.81523528, -2.39133506, 1.01405060 ]},
{ "atom" : "c", "xyz" : [ 3.12807877, -2.05725619, 0.69884572 ]},
{ "atom" : "c", "xyz" : [ 3.46459963, -0.72241572, 0.48417981 ]},
{ "atom" : "h", "xyz" : [ -1.23999651, -0.03449599, 2.44248404 ]},
{ "atom" : "h", "xyz" : [ -2.88813186, -0.12318095, 0.36036786 ]},
{ "atom" : "h", "xyz" : [ -2.99575282, 2.32560308, -0.69748473 ]},
{ "atom" : "h", "xyz" : [ -1.39273745, 3.89899946, 0.72325371 ]},
{ "atom" : "h", "xyz" : [ -2.41055605, 2.36006407, 2.70645193 ]},
{ "atom" : "h", "xyz" : [ -0.64080775, 2.54418300, 2.93240084 ]},
{ "atom" : "h", "xyz" : [ 2.78464990, 1.30091549, 0.41725384 ]},
{ "atom" : "h", "xyz" : [ -0.17066793, -1.68058534, 1.35540847 ]},
{ "atom" : "h", "xyz" : [ 1.54141039, -3.42738065, 1.18243153 ]},
{ "atom" : "h", "xyz" : [ 3.88549247, -2.83018788, 0.62374775 ]},
{ "atom" : "h", "xyz" : [ 4.48683123, -0.45084182, 0.24385890 ]}
]
},

 {
  "title"  : "hf",
  "thresh" : 1.0e-12, 
  "charge" : 0
 },

 {
  "title"    : "print",
  "file"     : "rhf.molden",
  "orbitals" : true
 },

 {
  "title"   : "casscf",
  "maxiter" : 800 ,
  "charge"  : 0 ,
  "nspin"   : 0 ,  
  "nclosed" : 45 ,
  "nact"    : 11 ,
  "nstate"  : 5 , 
  "active"  : [ 44 , 47 , 48 , 49 , 50 , 51 , 52 , 53 , 54 , 56 , 59 ]
 },

 {
  "title"   : "casscf",
  "maxiter" : 800 ,
  "charge"  : 0 ,
  "nspin"   : 0 ,
  "nclosed" : 45 ,
  "nact"    : 12 ,
  "nstate"  : 5 ,
  "active"  : [ 46 , 47 , 48 , 49 , 50 , 51 , 52 , 53 , 54 , 55 , 56 , 59 ]
 },

 {
  "title"    : "print",
  "file"     : "casscf.molden",
  "orbitals" : true
 },

 {
   "title" : "save_ref",
   "file"  : "/home/mkochman/systems/new_XMS_CASPT2_calculations/compound_1/3_cas_orbs/wfu"
 }

]}
