# Supplementary material for: Simulating the Energy Capture Process in Push–Pull Norbornadiene-Quadricyclane Photoswitches
Source: J Phys Chem Lett. 2025 Apr 23;16(17):4315–25. doi: 10.1021/acs.jpclett.5c00634 (PMC12051204; doi:10.1021/acs.jpclett.5c00634)
Supplement: Supplementary file 4 — jz5c00634_si_004.zip [file jz5c00634_si_004.zip › PES_scans/XMS-CASPT2/Compound_I/0_set_up_orbitals/makepovs.bash]

#!/bin/bash

# Make the pngs

for file in *.pov; do povray +a0.3 -d +w1676 +h900 "$file"; done

povray +a0.3 -d +w1676 +h900 mo_orbital_40.pov

# Crop the pngs

for file in *.png; do convert "$file" -size 980x690 xc:white +swap -gravity center -composite "$file"; done


exit

# Trim the pngs

for file in *.png; do convert "$file" -trim +repage "$file"; done

# Resize the pngs

for file in *.png; do convert "$file" -size 980x690 xc:white +swap -gravity center -composite "$file"; done
