# Supplementary material for: Simulating the Energy Capture Process in Push–Pull Norbornadiene-Quadricyclane Photoswitches
Source: J Phys Chem Lett. 2025 Apr 23;16(17):4315–25. doi: 10.1021/acs.jpclett.5c00634 (PMC12051204; doi:10.1021/acs.jpclett.5c00634)
Supplement: Supplementary file 4 — jz5c00634_si_004.zip [file jz5c00634_si_004.zip › PES_scans/XMS-CASPT2/Compound_I/0_set_up_orbitals/run.bash]

#!/bin/bash
export OMP_NUM_THREADS=8
export BAGEL_NUM_THREADS=8
export MKL_NUM_THREADS=8
BAGEL input > logfile
