# Supplementary material for: Simulating the Energy Capture Process in Push–Pull Norbornadiene-Quadricyclane Photoswitches
Source: J Phys Chem Lett. 2025 Apr 23;16(17):4315–25. doi: 10.1021/acs.jpclett.5c00634 (PMC12051204; doi:10.1021/acs.jpclett.5c00634)
Supplement: Supplementary file 4 — jz5c00634_si_004.zip [file jz5c00634_si_004.zip › PES_scans/XMS-CASPT2/Compound_I/0_set_up_orbitals/jmolscript]

load "casscf.molden"

color background black
color carbon grey
color hydrogens lightgrey
select all
spacefill 0.0
wireframe 28
select all
spacefill 0.30
select hydrogens 
spacefill 0.24
color background white
frank off

set perspectivedepth off

isosurface off

reset;center {0.7455392 0.23580945 0.93518806}; rotate z 168.15; rotate y 168.57; rotate z -75.9; zoom 65.0;

mo cutoff 0.05
mo resolution 10

select all

translate y 4

##################
# CUTOFF IS 0.05 #
##################

# isosurface cutoff 0.05 mo 40
isosurface cutoff 0.05 mo 40 ; mo off ; write POVRAY   mo_orbital_40.pov ; isosurface off

# isosurface cutoff 0.05 mo 41
isosurface cutoff 0.05 mo 41 ; mo off ; write POVRAY   mo_orbital_41.pov ; isosurface off

# isosurface cutoff 0.05 mo 42
isosurface cutoff 0.05 mo 42 ; mo off ; write POVRAY   mo_orbital_42.pov ; isosurface off

# isosurface cutoff 0.05 mo 43
isosurface cutoff 0.05 mo 43 ; mo off ; write POVRAY   mo_orbital_43.pov ; isosurface off

# isosurface cutoff 0.05 mo 44
isosurface cutoff 0.05 mo 44 ; mo off ; write POVRAY   mo_orbital_44.pov ; isosurface off

# isosurface cutoff 0.05 mo 45
isosurface cutoff 0.05 mo 45 ; mo off ; write POVRAY   mo_orbital_45.pov ; isosurface off

# isosurface cutoff 0.05 mo 46
isosurface cutoff 0.05 mo 46 ; mo off ; write POVRAY   mo_orbital_46.pov ; isosurface off

# isosurface cutoff 0.05 mo 47
isosurface cutoff 0.05 mo 47 ; mo off ; write POVRAY   mo_orbital_47.pov ; isosurface off

# isosurface cutoff 0.05 mo 48
isosurface cutoff 0.05 mo 48 ; mo off ; write POVRAY   mo_orbital_48.pov ; isosurface off

# isosurface cutoff 0.05 mo 49
isosurface cutoff 0.05 mo 49 ; mo off ; write POVRAY   mo_orbital_49.pov ; isosurface off


# isosurface cutoff 0.05 mo 50
isosurface cutoff 0.05 mo 50 ; mo off ; write POVRAY   mo_orbital_50.pov ; isosurface off

# isosurface cutoff 0.05 mo 51
isosurface cutoff 0.05 mo 51 ; mo off ; write POVRAY   mo_orbital_51.pov ; isosurface off

# isosurface cutoff 0.05 mo 52
isosurface cutoff 0.05 mo 52 ; mo off ; write POVRAY   mo_orbital_52.pov ; isosurface off

# isosurface cutoff 0.05 mo 53
isosurface cutoff 0.05 mo 53 ; mo off ; write POVRAY   mo_orbital_53.pov ; isosurface off

# isosurface cutoff 0.05 mo 54
isosurface cutoff 0.05 mo 54 ; mo off ; write POVRAY   mo_orbital_54.pov ; isosurface off

# isosurface cutoff 0.05 mo 55
isosurface cutoff 0.05 mo 55 ; mo off ; write POVRAY   mo_orbital_55.pov ; isosurface off

# isosurface cutoff 0.05 mo 56
isosurface cutoff 0.05 mo 56 ; mo off ; write POVRAY   mo_orbital_56.pov ; isosurface off

# isosurface cutoff 0.05 mo 57
isosurface cutoff 0.05 mo 57 ; mo off ; write POVRAY   mo_orbital_57.pov ; isosurface off

# isosurface cutoff 0.05 mo 58
isosurface cutoff 0.05 mo 58 ; mo off ; write POVRAY   mo_orbital_58.pov ; isosurface off

# isosurface cutoff 0.05 mo 59
isosurface cutoff 0.05 mo 59 ; mo off ; write POVRAY   mo_orbital_59.pov ; isosurface off


##################
# CUTOFF IS 0.05 #
##################

# isosurface cutoff 0.05 mo 40
isosurface cutoff 0.05 mo 40 ; mo off ; write IMAGE   mo_orbital_40.png ; isosurface off

# isosurface cutoff 0.05 mo 41
isosurface cutoff 0.05 mo 41 ; mo off ; write IMAGE   mo_orbital_41.png ; isosurface off

# isosurface cutoff 0.05 mo 42
isosurface cutoff 0.05 mo 42 ; mo off ; write IMAGE   mo_orbital_42.png ; isosurface off

# isosurface cutoff 0.05 mo 43
isosurface cutoff 0.05 mo 43 ; mo off ; write IMAGE   mo_orbital_43.png ; isosurface off

# isosurface cutoff 0.05 mo 44
isosurface cutoff 0.05 mo 44 ; mo off ; write IMAGE   mo_orbital_44.png ; isosurface off

# isosurface cutoff 0.05 mo 45
isosurface cutoff 0.05 mo 45 ; mo off ; write IMAGE   mo_orbital_45.png ; isosurface off

# isosurface cutoff 0.05 mo 46
isosurface cutoff 0.05 mo 46 ; mo off ; write IMAGE   mo_orbital_46.png ; isosurface off

# isosurface cutoff 0.05 mo 47
isosurface cutoff 0.05 mo 47 ; mo off ; write IMAGE   mo_orbital_47.png ; isosurface off

# isosurface cutoff 0.05 mo 48
isosurface cutoff 0.05 mo 48 ; mo off ; write IMAGE   mo_orbital_48.png ; isosurface off

# isosurface cutoff 0.05 mo 49
isosurface cutoff 0.05 mo 49 ; mo off ; write IMAGE   mo_orbital_49.png ; isosurface off


# isosurface cutoff 0.05 mo 50
isosurface cutoff 0.05 mo 50 ; mo off ; write IMAGE   mo_orbital_50.png ; isosurface off

# isosurface cutoff 0.05 mo 51
isosurface cutoff 0.05 mo 51 ; mo off ; write IMAGE   mo_orbital_51.png ; isosurface off

# isosurface cutoff 0.05 mo 52
isosurface cutoff 0.05 mo 52 ; mo off ; write IMAGE   mo_orbital_52.png ; isosurface off

# isosurface cutoff 0.05 mo 53
isosurface cutoff 0.05 mo 53 ; mo off ; write IMAGE   mo_orbital_53.png ; isosurface off

# isosurface cutoff 0.05 mo 54
isosurface cutoff 0.05 mo 54 ; mo off ; write IMAGE   mo_orbital_54.png ; isosurface off

# isosurface cutoff 0.05 mo 55
isosurface cutoff 0.05 mo 55 ; mo off ; write IMAGE   mo_orbital_55.png ; isosurface off

# isosurface cutoff 0.05 mo 56
isosurface cutoff 0.05 mo 56 ; mo off ; write IMAGE   mo_orbital_56.png ; isosurface off

# isosurface cutoff 0.05 mo 57
isosurface cutoff 0.05 mo 57 ; mo off ; write IMAGE   mo_orbital_57.png ; isosurface off

# isosurface cutoff 0.05 mo 58
isosurface cutoff 0.05 mo 58 ; mo off ; write IMAGE   mo_orbital_58.png ; isosurface off

# isosurface cutoff 0.05 mo 59
isosurface cutoff 0.05 mo 59 ; mo off ; write IMAGE   mo_orbital_59.png ; isosurface off
