# Supplementary material for: Simulating the Energy Capture Process in Push–Pull Norbornadiene-Quadricyclane Photoswitches
Source: J Phys Chem Lett. 2025 Apr 23;16(17):4315–25. doi: 10.1021/acs.jpclett.5c00634 (PMC12051204; doi:10.1021/acs.jpclett.5c00634)
Supplement: Supplementary file 4 — jz5c00634_si_004.zip [file jz5c00634_si_004.zip › PES_scans/MRSF-TDDFT/Compound_II/input_03.inp]

[input]
system=
 6.0   -8.34576835   -0.49603191   4.69667985
 6.0   -8.94328270   -0.93779212   3.37610425
 6.0   -8.52337277   -0.08431973   2.40210498
 6.0   -7.56078921   0.89000535   3.08383644
 6.0   -6.42537248   -0.06955805   3.43178822
 6.0   -8.23409784   1.04328425   4.46500717
 6.0   -6.21144987   -1.97826998   5.05807458
 6.0   -2.81104072   -0.17848796   1.63426792
 7.0   -5.67793204   -2.86781310   5.56575237
 6.0   -2.45397462   0.74665976   0.64054593
 6.0   -1.20136716   0.68439407   0.04406217
 6.0   -0.29051195   -0.29698570   0.42961821
 6.0   -0.63556631   -1.21904783   1.41549913
 6.0   -1.88655933   -1.16421115   2.01623173
 1.0   -8.80139944   -0.86715242   5.61123510
 1.0   -9.55231338   -1.82478491   3.25473962
 1.0   -8.65673888   -0.18146075   1.33326566
 1.0   -7.27664899   1.78236849   2.53160810
 1.0   -7.60332275   1.54423161   5.20292134
 1.0   -9.20828792   1.53307883   4.40331526
 1.0   -3.16488426   1.50875138   0.34428266
 1.0   -0.93412605   1.40307798   -0.72305268
 1.0   0.68730212   -0.34291166   -0.03777969
 1.0   0.07215069   -1.98355223   1.71699107
 1.0   -2.16094755   -1.87867505   2.78300658
 6.0   -5.17766226   -0.10154208   2.79233668
 6.0   -4.09521673   -0.12464409   2.25309406
 6.0   -6.87976729   -0.89607551   4.46196103
charge=0
method=tdhf
basis=def2-sv(p)
runtype=energy
functional=dtcam-vaee
d4=False

[guess]
type=huckel
save_mol=False

[scf]
type=rohf
maxit=1000
maxdiis=5
multiplicity=3
conv=1.0e-7
save_molden=False

[dftgrid]
rad_npts=96
ang_npts=302
pruned=

[tdhf]
type=mrsf
maxit=1000
multiplicity=1
conv=1.0e-7
nstate=5
