# Supplementary material for: Simulating the Energy Capture Process in Push–Pull Norbornadiene-Quadricyclane Photoswitches
Source: J Phys Chem Lett. 2025 Apr 23;16(17):4315–25. doi: 10.1021/acs.jpclett.5c00634 (PMC12051204; doi:10.1021/acs.jpclett.5c00634)
Supplement: Supplementary file 4 — jz5c00634_si_004.zip [file jz5c00634_si_004.zip › PES_scans/MRSF-TDDFT/Compound_II/input_20.inp]

[input]
system=
 6.0   -8.35147977   -0.33724434   4.83953899
 6.0   -8.50322704   -1.14060850   3.58236005
 6.0   -8.01003643   -0.21130456   2.46049328
 6.0   -7.60924207   1.05118948   3.16698106
 6.0   -6.64151057   -0.12057498   3.11814960
 6.0   -8.26688533   1.14080939   4.52673693
 6.0   -6.39476066   -2.07616854   4.91227821
 6.0   -2.90065323   -0.18747311   1.54816991
 7.0   -5.78998752   -2.90052337   5.43655856
 6.0   -2.48863924   0.74540991   0.57897886
 6.0   -1.19977968   0.69364780   0.06102528
 6.0   -0.30703133   -0.27815753   0.49690162
 6.0   -0.70128758   -1.20472686   1.45447880
 6.0   -1.98730517   -1.16700585   1.98077005
 1.0   -8.77028526   -0.70918618   5.76768251
 1.0   -9.13080679   -2.01510123   3.47292457
 1.0   -8.23207741   -0.29685302   1.40503905
 1.0   -7.36324754   1.93324795   2.58725130
 1.0   -7.65694004   1.68731268   5.25198516
 1.0   -9.25755562   1.60433335   4.47686841
 1.0   -3.18523406   1.50345711   0.24108289
 1.0   -0.89276654   1.41773739   -0.68637826
 1.0   0.69792643   -0.31315655   0.08951496
 1.0   -0.00530024   -1.96373426   1.79580055
 1.0   -2.29774005   -1.88849185   2.72700494
 6.0   -5.33718240   -0.12063060   2.55023622
 6.0   -4.22317058   -0.14610722   2.08855802
 6.0   -7.14668932   -1.05756100   4.25648522
charge=0
method=tdhf
basis=def2-sv(p)
runtype=energy
functional=dtcam-vaee
d4=False

[guess]
type=huckel
save_mol=False

[scf]
type=rohf
maxit=1000
maxdiis=5
multiplicity=3
conv=1.0e-7
save_molden=False

[dftgrid]
rad_npts=96
ang_npts=302
pruned=

[tdhf]
type=mrsf
maxit=1000
multiplicity=1
conv=1.0e-7
nstate=5
