# Supplementary material for: Simulating the Energy Capture Process in Push–Pull Norbornadiene-Quadricyclane Photoswitches
Source: J Phys Chem Lett. 2025 Apr 23;16(17):4315–25. doi: 10.1021/acs.jpclett.5c00634 (PMC12051204; doi:10.1021/acs.jpclett.5c00634)
Supplement: Supplementary file 4 — jz5c00634_si_004.zip [file jz5c00634_si_004.zip › PES_scans/MRSF-TDDFT/Compound_II/input_01.log]

   PyOQP started at 2025-02-01 20:23:36


          ***********************************************************
          *                                                         *
          *             OpenQP: Open Quantum Platform               *
          *                                                         *
          *                Version: 1.0 Aug, 2024                   *
          *                                                         *
          ***********************************************************
          *     The most efficient implementation of MRSF-TDDFT.    *
          ***********************************************************
          *                                                         *
          *   OpenQP was initiated by Prof. Cheol Ho Choi in 2012.  *
          *                                                         *
          *   It has since been developed by:                       *
          *   Dr. Vladimir Mironov                                  *
          *   Dr. Konstantin Komarov                                *
          *   Mr. Igor Gerasimov                                    *
          *   Dr. Hiroya Nakata                                     *
          *   Dr. Mohsen Mazaherifar                                *
          *                                                         *
          *   In 2024, Prof. Jingbai Li at Hoffmann Institute of    *
          *   Advanced Materials began developing PyOQP.            *
          *                                                         *
          ***********************************************************

                     Job Details:
                      Start Time: Sat Feb  1 20:23:36 2025    
                      Host: r21c01b05.bem2.kdm.wcss.pl  
                      Resources Allocated:
                        OpenMP Threads:   12

                    ++++++++++++++++++++++++++++++++++++++++
                      MODULE: apply_basis 
                      Setting up basis set information
                    ++++++++++++++++++++++++++++++++++++++++

     Basis Sets options
     ------------------
     Basis Set File: /home/mkochman/programs/openqp/openqp/share/basis_sets/def2-sv(p).basis
     Number of Shells  =     124     Number of Primitives  =     248
     Number of Basis Set functions  =     277
     Maximum Angluar Momentum =       2


                    ++++++++++++++++++++++++++++++++++++++++
                       MODULE: int1e
                       Computing H, S and T Matrices
                    ++++++++++++++++++++++++++++++++++++++++

                     ================================
                     Cartesian Coordinate in Angstrom
                     ================================
        ATOM     ZNUC           X              Y              Z
      --------------------------------------------------------------
          1      6.0    -8.342204610    -0.511485980     4.675748080
          2      6.0    -9.062651510    -0.891967710     3.382842360
          3      6.0    -8.611266660    -0.083206910     2.412995840
          4      6.0    -7.559251810     0.829997070     3.051700520
          5      6.0    -6.405210710    -0.115828880     3.428084140
          6      6.0    -8.193650030     1.019583550     4.450437880
          7      6.0    -6.215447870    -1.991404170     5.071382880
          8      6.0    -2.780851310    -0.187113520     1.639239430
          9      7.0    -5.694756340    -2.866988420     5.611991570
         10      6.0    -2.443046690     0.735184010     0.637233930
         11      6.0    -1.190616360     0.691071370     0.037744280
         12      6.0    -0.261012640    -0.270066500     0.428317900
         13      6.0    -0.587307880    -1.189637200     1.422447750
         14      6.0    -1.837875600    -1.151904560     2.026334700
         15      1.0    -8.778162100    -0.863418140     5.608133800
         16      1.0    -9.759694430    -1.715505840     3.291339420
         17      1.0    -8.838547940    -0.117771360     1.355342700
         18      1.0    -7.266067500     1.712728780     2.487631830
         19      1.0    -7.527623660     1.501077090     5.170335980
         20      1.0    -9.153084520     1.539628230     4.413372520
         21      1.0    -3.168365190     1.481662810     0.336055330
         22      1.0    -0.938919460     1.408350200    -0.735986640
         23      1.0     0.716277670    -0.302233940    -0.041378110
         24      1.0     0.134553370    -1.939011470     1.728566210
         25      1.0    -2.096620090    -1.864992010     2.799832770
         26      6.0    -5.147142150    -0.140489700     2.801883640
         27      6.0    -4.066489280    -0.150340070     2.261342390
         28      6.0    -6.877912760    -0.923381220     4.434524630

 ...... End Of One Electron Integrals ......


                    ++++++++++++++++++++++++++++++++++++++++
                       MODULE: Guess_Huckel
                       Initial guess using Huckel theory
                    ++++++++++++++++++++++++++++++++++++++++

 ...... End of initial orbital guess ......

   Step  CPU time (seconds):      0.000   Wall time (seconds):      0.000
   Total CPU time (seconds):      0.000   Wall time (seconds):      0.000

   ==============================================
      PyQOP: Orbital Guess
   ==============================================

   PyOQP guess type:                   huckel
   PyOQP guess file:                   compute orbitals
   PyOQP guess alpha:                  computed
   PyOQP guess beta:                   computed


   ==============================================
   PyOQP: Entering Electronic Energy Calculation
   ==============================================

   PyOQP natom:                        28
   PyOQP charge:                       0
   PyOQP basis:                        def2-sv(p)
    

   ==============================================
   PyOQP: Normal SCF steps
   ==============================================

   PyOQP method:                       tdhf
   PyOQP hf/functional:                dtcam-vaee
   PyOQP scf type:                     rohf
   PyOQP scf maxit:                    1000
   PyOQP scf multiplicity:             3
   PyOQP scf convergence:              1e-07
   PyOQP scf incremental:              True
   PyOQP diis type:                    cdiis
   PyOQP vdiis/cdiis switch:           0.3
   PyOQP vdiis/vshift switch:          0.003
   PyOQP cdiis/vshift_switch           0.3
   PyOQP vshift:                       0.0
   

                    ++++++++++++++++++++++++++++++++++++++++
                       MODULE: HF_DFT_Energy
                       Computing HF/DFT SCF Energy
                    ++++++++++++++++++++++++++++++++++++++++

     Lebedev grid-based DFT options
     ------------------------------
     XC functional: DTCAM-VAEE
     NRAD  =      96     NLEB  =     302
     THRESH=    0.00E+00
 
 The LibXC 6.2.2 version is used.
 S. Lehtola, C. Steigemann, M. J.T. Oliveira, and M. A.L. Marques.,  SoftwareX 7, 1–5 (2018)
 The libXC interfaces are described in the following article:
 Igor S. Gerasimov, Federico Zahariev, Sarom S. Leang, Anton Tesliuk, Mark S. Gordon, Michael G. Medvedev,
 Introducing LibXC into GAMESS (US),
 Mendeleev Commun., 2021, 31, 302–305
 
 The information about selected functionals:
The CAM version of B3LYP, tuned for excitations and properties exchange-correlation functional will be used with a coefficient   1.00000000E+00.
The functional has been described in the following articles:
[1] K. Okuno, Y. Shigeta, R. Kishi, H. Miyasaka, and M. Nakano.,  J. Photochem. Photobiol., A 235, 29 (2012); DOI: 10.1016/j.jphotochem.2012.03.003
[2] W. Park, A. Lashkaripour, K. Komarov, S. Lee, M. Huix-Rotllant, and C. H. Choi, J. Chem. Theory Comput., ??, ?? (2024); DOI: 10.1021/acs.jctc.4c00640
 
CAM-corrected functional is called
Yanai's notation of CAM parameters is used
The global hybrid part:                  5.00000000E-01
Additional long-range hybrid part:      -2.00000000E-01
Range-saparated factor:                  3.30000000E-01
 
     DFT Threshold         = 0.123E-08
   Step  CPU time (seconds):      0.920   Wall time (seconds):      0.087
   Total CPU time (seconds):      0.920   Wall time (seconds):      0.087

     SCF options
     ------------------
     SCF type = ROHF                 MaxIT =  1000
     MaxDIIS =     5                 Conv =   0.0000001000
     DIIS Type = c-DIIS
     vDIIS_cDIIS_Switch =  0.30000   vDIIS_vshift_Switch =  0.00300
     DIIS Reset Mod =    10          DIIS Reset Conv =   0.00500000
     VShift =  0.00000               VShift_cDIIS_Switch =  0.30000
     MOM =     F                     MOM_Switch =  0.00300


   Direct SCF iterations begin.
   =============================================================================================
    Iter         Energy            Delta E         Int Skip     DIIS Error     Shift     Method
   =============================================================================================
       1    -669.2215749677   -669.2215749677     123520173     0.51350925     0.000     SD
       2    -668.9708531290      0.2507218387     123462570     0.33405903     0.000     C-DIIS
       3    -668.1958247048      0.7750284242     123677813     0.50878868     0.000     C-DIIS
       4    -670.7284696353     -2.5326449305     123937800     0.09916869     0.000     C-DIIS
       5    -670.5706590947      0.1578105406     124144890     0.08485066     0.000     C-DIIS
       6    -670.9354843008     -0.3648252061     124264406     0.02508118     0.000     C-DIIS
       7    -670.9491710956     -0.0136867948     125981747     0.01123373     0.000     C-DIIS
       8    -670.9522602485     -0.0030891528     127343258     0.00240889     0.000     C-DIIS
       9    -670.9526123313     -0.0003520828     135791570     0.00087898     0.000     C-DIIS
      10    -670.9527611681     -0.0001488368     135494426     0.00043843     0.000     C-DIIS
      11    -670.9528145507     -0.0000533826     137489112     0.00050490     0.000     C-DIIS
      12    -670.9528282241     -0.0000136734     141744762     0.00025733     0.000     C-DIIS
      13    -670.9528392447     -0.0000110206     140266590     0.00015882     0.000     C-DIIS
      14    -670.9528406022     -0.0000013574     148341326     0.00020254     0.000     C-DIIS
      15    -670.9528423257     -0.0000017235     145582368     0.00006015     0.000     C-DIIS
      16    -670.9528426990     -0.0000003733     149263110     0.00003219     0.000     C-DIIS
      17    -670.9528428959     -0.0000001969     149940100     0.00001707     0.000     C-DIIS
      18    -670.9528429321     -0.0000000362     149891974     0.00002072     0.000     C-DIIS
      19    -670.9528429453     -0.0000000132     155429715     0.00000699     0.000     C-DIIS
      20    -670.9528429502     -0.0000000049     160777824     0.00000514     0.000     C-DIIS
      21    -670.9528429497      0.0000000005     173878960     0.00000459     0.000     C-DIIS
      22    -670.9528429491      0.0000000006     178713446     0.00000086     0.000     C-DIIS
      23    -670.9528429461      0.0000000030     187048831     0.00000056     0.000     C-DIIS
      24    -670.9528429385      0.0000000075     188223989     0.00000020     0.000     C-DIIS
      25    -670.9528429281      0.0000000105     192445843     0.00000055     0.000     C-DIIS
      26    -670.9528429159      0.0000000121     199360311     0.00000016     0.000     C-DIIS
      27    -670.9528428962      0.0000000197     202523582     0.00000009     0.000     C-DIIS
   ----------------------------------------------------------------
          SCF convergence achieved ....

 Final ROHF energy is     -670.9528428962 after  27 iterations


 DFT: XC energy              =       -55.4172662310
 DFT: total electron density =       113.9999736971
 DFT: number of electrons    =       114


          ===============================
          Molecular Orbitals and Energies
          ===============================

   -------------- Alpha Orbitals -------------

                          1                2                3                4                5
                  -14.7856318558   -10.6285534616   -10.6164693867   -10.6159846841   -10.6128418590
    1  C  1  S     -0.0000143760     0.0095042908     0.0009082812    -0.0046759913    -0.9896710532
    2  C  1  S     -0.0004662710     0.0036386206     0.0004371406     0.0007596242    -0.0481316325
    3  C  1  S      0.0116674094    -0.0209058463     0.0052729346    -0.0116167675     0.0973638656
    4  C  1  X      0.0002060910    -0.0006598727     0.0001076539    -0.0005558001    -0.0010111445
    5  C  1  Y     -0.0001316523     0.0006271815    -0.0000663797     0.0000749085    -0.0007406330
    6  C  1  Z      0.0000468866    -0.0002133006    -0.0000823071     0.0001038377     0.0019403019
    7  C  1  X      0.0020801870    -0.0025008876     0.0017381117    -0.0012728208     0.0114113464
    8  C  1  Y      0.0024812625    -0.0048714535     0.0007715999    -0.0028426158     0.0086086284
    9  C  1  Z     -0.0047237398     0.0110005378    -0.0016959223     0.0091492246    -0.0220662069
   10  C  1 XX     -0.0000395923    -0.0016539577     0.0000399781    -0.0004242563    -0.0013223958
   11  C  1 YY     -0.0001032463     0.0001524317     0.0000096946     0.0001837181    -0.0013101975
   12  C  1 ZZ     -0.0000914436     0.0002807276     0.0000561898    -0.0003111288    -0.0018048167
   13  C  1 XY      0.0000972024     0.0005319619     0.0000554500    -0.0002437504    -0.0000572082
   14  C  1 XZ     -0.0000140278     0.0002313588     0.0000318832     0.0004548448     0.0001911222
   15  C  1 YZ      0.0000363707    -0.0001935603     0.0000630869     0.0001029470     0.0001497738
   16  C  2  S     -0.0000026172    -0.0000388381     0.0001800143    -0.0000246231    -0.0102369607
   17  C  2  S      0.0001021464    -0.0015859474     0.0002194220     0.0003857715    -0.0017502750
   18  C  2  S     -0.0064724358     0.0246657977    -0.0045929374     0.0173960555    -0.0324802262
   19  C  2  X      0.0000533733    -0.0000487507     0.0000926667     0.0000597201     0.0000221531
   20  C  2  Y     -0.0000880430    -0.0000692390     0.0000350938     0.0002442979     0.0000272892
   21  C  2  Z     -0.0001020583     0.0001135606     0.0000391130    -0.0000121317     0.0005415465
   22  C  2  X     -0.0021752979     0.0099323157    -0.0015622247     0.0043854557    -0.0086171041
   23  C  2  Y     -0.0019026790     0.0077756300    -0.0018597592     0.0042913636    -0.0062721375
   24  C  2  Z     -0.0005184739     0.0012733908     0.0004385874     0.0002719650    -0.0076338759
   25  C  2 XX      0.0000536224     0.0002916182     0.0000766422    -0.0001262427     0.0002128267
   26  C  2 YY     -0.0000349255    -0.0004653339     0.0000705530     0.0002164906    -0.0000021485
   27  C  2 ZZ     -0.0000474313    -0.0001921886    -0.0000099673     0.0001288427     0.0014337178
   28  C  2 XY     -0.0000697920     0.0001829622    -0.0000070605    -0.0000480317     0.0001296288
   29  C  2 XZ     -0.0000427068     0.0002908287     0.0000341939     0.0000090664     0.0006180022
   30  C  2 YZ     -0.0000194230    -0.0001236889     0.0000205156     0.0001343527     0.0003862771
   31  C  3  S     -0.0000018206     0.0000538430    -0.0001254592    -0.0000839466    -0.0017651932
   32  C  3  S     -0.0000863873    -0.0002857536    -0.0000122011     0.0013781749     0.0001865239
   33  C  3  S      0.0034059006    -0.0185319797     0.0072006491    -0.0222103065     0.0139422487
   34  C  3  X     -0.0000720798     0.0000965669    -0.0001012498    -0.0000767019    -0.0000395798
   35  C  3  Y     -0.0000339547     0.0000258342     0.0001736151    -0.0000699482    -0.0000335576
   36  C  3  Z     -0.0000295632    -0.0002290234     0.0000967245     0.0000724166    -0.0001732709
   37  C  3  X     -0.0000190569    -0.0016579699     0.0011318330    -0.0046906271     0.0019361168
   38  C  3  Y     -0.0004296243     0.0007591856     0.0001040114     0.0006965263     0.0006221826
   39  C  3  Z      0.0015864407    -0.0066422319     0.0026704041    -0.0101795908     0.0043374854
   40  C  3 XX     -0.0000473657     0.0000545887    -0.0000812854    -0.0001895524     0.0000221422
   41  C  3 YY      0.0000243023    -0.0001461329     0.0000518558     0.0003681227    -0.0000026787
   42  C  3 ZZ     -0.0000452884    -0.0000772377     0.0000981863     0.0001526417    -0.0004963073
   43  C  3 XY      0.0000103184    -0.0000142368     0.0001110698    -0.0000512155    -0.0000385875
   44  C  3 XZ     -0.0000289158     0.0000968464    -0.0000154445    -0.0003725837    -0.0002199362
   45  C  3 YZ     -0.0000145608    -0.0001728675     0.0000789191     0.0001873831     0.0000679009
   46  C  4  S     -0.0000065882     0.0011565734    -0.0020488750    -0.0175751956     0.0008534131
   47  C  4  S     -0.0003756203    -0.0006271531    -0.0000492878    -0.0038929667     0.0021045570
   48  C  4  S     -0.0016006653     0.0074677093    -0.0140261689     0.0209430007    -0.0175437436
   49  C  4  X     -0.0000329248     0.0002459381    -0.0002356114     0.0008885577     0.0000740061
   50  C  4  Y      0.0001121674    -0.0003015241     0.0000494613    -0.0003214318     0.0001975940
   51  C  4  Z     -0.0000149411     0.0001873727     0.0000372767    -0.0001281458    -0.0000480098
   52  C  4  X      0.0002474989    -0.0054582791     0.0022398861    -0.0045337038     0.0005559313
   53  C  4  Y      0.0007566666    -0.0062782366     0.0047548354    -0.0090822398     0.0075559049
   54  C  4  Z     -0.0006413236     0.0024850508    -0.0040243668     0.0055151193    -0.0025923914
   55  C  4 XX     -0.0000278231    -0.0001646655     0.0003045210     0.0009145816     0.0001149654
   56  C  4 YY     -0.0000825188     0.0004590619     0.0001644065     0.0004972630    -0.0001508274
   57  C  4 ZZ     -0.0000693608     0.0001954549    -0.0000161504    -0.0000978605     0.0000531325
   58  C  4 XY     -0.0000423141     0.0000476413    -0.0002236172    -0.0011197367    -0.0002830115
   59  C  4 XZ     -0.0000348581     0.0001718813    -0.0000115401     0.0006075863     0.0002032129
   60  C  4 YZ     -0.0000134557    -0.0004650892    -0.0000673463    -0.0003238616     0.0005014340
   61  C  5  S     -0.0000088590     0.0309624838    -0.1460012610    -0.9781207728     0.0047193227
   62  C  5  S      0.0001714483     0.0008106204    -0.0092113391    -0.0434563255     0.0007274298
   63  C  5  S     -0.0006503207     0.0168690983    -0.0188236192     0.0105460079     0.0212103661
   64  C  5  X      0.0000445620     0.0002752518    -0.0005543723    -0.0000413977    -0.0000236903
   65  C  5  Y      0.0000291233     0.0012018088     0.0000227708     0.0007377393     0.0000110837
   66  C  5  Z     -0.0000321356    -0.0011343535     0.0002134093    -0.0002032581     0.0000118854
   67  C  5  X     -0.0096275991     0.0137123450    -0.0297465487     0.0012421242     0.0009952189
   68  C  5  Y     -0.0009071913     0.0016140505     0.0005988450    -0.0024031774     0.0026699555
   69  C  5  Z      0.0061178289    -0.0098839759     0.0150120970     0.0002835502    -0.0027460879
   70  C  5 XX     -0.0000014653    -0.0002089316    -0.0011667156    -0.0027517591    -0.0003352080
   71  C  5 YY     -0.0000292056    -0.0006482655    -0.0006474854    -0.0005792045    -0.0000560360
   72  C  5 ZZ     -0.0000028105    -0.0012431905    -0.0007457142    -0.0014047975    -0.0000092987
   73  C  5 XY     -0.0000108631    -0.0004141181     0.0000503152     0.0000220404    -0.0000852060
   74  C  5 XZ     -0.0000427028     0.0006580312     0.0003847402     0.0017785767     0.0001331540
   75  C  5 YZ      0.0000146393     0.0011706471     0.0001309074     0.0010992274     0.0001488595
   76  C  6  S     -0.0000032552     0.0004736084     0.0000240617    -0.0006871171    -0.0060158966
   77  C  6  S     -0.0001191399    -0.0005652949     0.0001229636     0.0004841854    -0.0012088857
   78  C  6  S     -0.0031522310     0.0077438454     0.0029736771    -0.0059575511    -0.0236231563
   79  C  6  X      0.0000354796    -0.0000782571     0.0000573068    -0.0001755835     0.0000237639
   80  C  6  Y      0.0001156044    -0.0004799778     0.0000584107    -0.0000255741    -0.0001557509
   81  C  6  Z     -0.0000265033     0.0001247254    -0.0000979498     0.0004307355    -0.0000087218
   82  C  6  X      0.0008027442     0.0042029147    -0.0007001993    -0.0056570374     0.0021985737
   83  C  6  Y      0.0013826149    -0.0043623505    -0.0001478963     0.0009642880     0.0094983062
   84  C  6  Z      0.0002728188     0.0015616644    -0.0021588669     0.0013088481    -0.0020626040
   85  C  6 XX     -0.0000117884     0.0002177437    -0.0001513088    -0.0002934878    -0.0000221574
   86  C  6 YY     -0.0000623495     0.0003968401     0.0000161894    -0.0000335733     0.0015342086
   87  C  6 ZZ     -0.0000122566    -0.0001508513     0.0001785993    -0.0000332329     0.0001682941
   88  C  6 XY     -0.0001271129    -0.0003490788     0.0000217196     0.0003712970     0.0001465178
   89  C  6 XZ      0.0000219138    -0.0000176914     0.0000836578     0.0001598907    -0.0002709133
   90  C  6 YZ     -0.0000507838     0.0000908422    -0.0000079333    -0.0001812970    -0.0003703226
   91  C  7  S      0.0001875814     0.0170846256     0.0000131855    -0.0014572531     0.0037111748
   92  C  7  S      0.0020436380     0.0021693872     0.0005495063    -0.0004294696     0.0008833426
   93  C  7  S      0.0006145869     0.0102603410    -0.0091804488     0.0171105802    -0.0046711050
   94  C  7  X     -0.0010531683     0.0009940204     0.0000299483    -0.0000427161    -0.0002264439
   95  C  7  Y      0.0017356683    -0.0014884049    -0.0002079388     0.0000836909    -0.0000731581
   96  C  7  Z     -0.0010530426     0.0007982892     0.0001863065    -0.0000559698     0.0001389628
   97  C  7  X      0.0189659785     0.0060078824     0.0092115828    -0.0096707391     0.0045565669
   98  C  7  Y     -0.0310485762    -0.0112812432    -0.0133799550     0.0142077467    -0.0083011510
   99  C  7  Z      0.0188243259     0.0067108346     0.0075163755    -0.0084459392     0.0053456410
  100  C  7 XX      0.0003725426    -0.0006864040     0.0000089781    -0.0001580192     0.0000665675
  101  C  7 YY     -0.0005893075    -0.0020672590    -0.0000203945    -0.0003249441     0.0000602734
  102  C  7 ZZ      0.0003473218    -0.0004871418     0.0000409319    -0.0001871587     0.0001022700
  103  C  7 XY      0.0010379932     0.0017289030     0.0000741534     0.0001708128    -0.0000411923
  104  C  7 XZ     -0.0006549079    -0.0009005174    -0.0000472799     0.0000025521     0.0000837201
  105  C  7 YZ      0.0010576896     0.0016266113     0.0000281416     0.0002811157     0.0002616903
  106  C  8  S     -0.0000017230    -0.0012225289     0.9786408722    -0.1461774640     0.0015945732
  107  C  8  S      0.0003785449    -0.0006553534     0.0430066606    -0.0040404104    -0.0002072083
  108  C  8  S      0.0029540881    -0.0017578590    -0.0016916033     0.0111370779    -0.0003352779
  109  C  8  X     -0.0000065629    -0.0000134995    -0.0006805156    -0.0004696874    -0.0000047571
  110  C  8  Y     -0.0000303850     0.0001058627    -0.0000195596     0.0000056321     0.0000176030
  111  C  8  Z      0.0000329231    -0.0001092417     0.0003634359     0.0002195546     0.0000087580
  112  C  8  X     -0.0027613503     0.0039113963    -0.0238059963    -0.0056583046     0.0008910902
  113  C  8  Y      0.0006091905    -0.0025032455     0.0017547558     0.0005476928    -0.0003684537
  114  C  8  Z      0.0008323065     0.0004813923     0.0105734017     0.0025898688    -0.0003580979
  115  C  8 XX      0.0001064465    -0.0000569657     0.0025271678     0.0003608941     0.0000057651
  116  C  8 YY      0.0000590983    -0.0000909593     0.0012383244     0.0002857302    -0.0000428087
  117  C  8 ZZ      0.0000659795    -0.0001018896     0.0011189975     0.0003616724    -0.0000409869
  118  C  8 XY     -0.0000052852    -0.0000428997    -0.0007223764     0.0000732449     0.0000024785
  119  C  8 XZ     -0.0000250233    -0.0000006733    -0.0011119110     0.0000105221    -0.0000168895
  120  C  8 YZ     -0.0000045405     0.0000185361    -0.0014002068     0.0002072940    -0.0000045900
  121  N  9  S     -0.9881431403    -0.0000397996    -0.0000157534     0.0000016894    -0.0000070291
  122  N  9  S      0.0463340679     0.0020547880     0.0006796459    -0.0002450439     0.0004053380
  123  N  9  S     -0.0525267165    -0.0189818165    -0.0128826161     0.0102480676    -0.0080109203
  124  N  9  X      0.0018423014     0.0005199882     0.0000136143     0.0001254263     0.0000122748
  125  N  9  Y     -0.0031354542    -0.0008521274    -0.0000901505    -0.0000571642    -0.0000437180
  126  N  9  Z      0.0019456706     0.0005563939     0.0000811962     0.0000111188     0.0000271734
  127  N  9  X      0.0061036994     0.0026855226     0.0012447837    -0.0007181451     0.0009605891
  128  N  9  Y     -0.0105420957    -0.0040586991    -0.0027860922     0.0021485784    -0.0016981644
  129  N  9  Z      0.0066192107     0.0026130829     0.0019683174    -0.0014738370     0.0010388092
  130  N  9 XX     -0.0033407082     0.0005356376     0.0002070442    -0.0000768421     0.0001325014
  131  N  9 YY     -0.0027666495     0.0008313696     0.0001250027     0.0000408621     0.0000617549
  132  N  9 ZZ     -0.0033310733     0.0006025298     0.0001535600    -0.0000251160     0.0000752418
  133  N  9 XY     -0.0006281584    -0.0002379904     0.0000212113    -0.0000565625     0.0000011005
  134  N  9 XZ      0.0003855761     0.0001499235    -0.0000275903     0.0000311127    -0.0000153534
  135  N  9 YZ     -0.0006291427    -0.0003108097     0.0000670322    -0.0001172184     0.0000357397
  136  C 10  S     -0.0000075229     0.0000035080     0.0150370406    -0.0016945057    -0.0000189555
  137  C 10  S      0.0000523225    -0.0000040157     0.0000298531     0.0003688986    -0.0000206938
  138  C 10  S     -0.0002411835     0.0015496013     0.0140755360    -0.0003981706    -0.0003203229
  139  C 10  X      0.0000155705    -0.0000576040     0.0004036967    -0.0001362834     0.0000037967
  140  C 10  Y     -0.0000075013    -0.0000118119     0.0011772683    -0.0001966562     0.0000141987
  141  C 10  Z     -0.0000009164     0.0000392638    -0.0012649985     0.0002455963    -0.0000123068
  142  C 10  X      0.0003167696    -0.0004728850     0.0036564013     0.0013164376    -0.0002526425
  143  C 10  Y     -0.0002160125    -0.0001607539    -0.0022401321    -0.0008529552     0.0001060638
  144  C 10  Z      0.0000395378     0.0003318059     0.0001481708     0.0000492214     0.0000914418
  145  C 10 XX     -0.0000055841     0.0000364347    -0.0002497181     0.0001411641    -0.0000020343
  146  C 10 YY     -0.0000043549     0.0000216892    -0.0009733696     0.0000949831    -0.0000010843
  147  C 10 ZZ     -0.0000206328     0.0000437260    -0.0011981288     0.0001194794     0.0000142910
  148  C 10 XY     -0.0000230014     0.0000365500    -0.0004360487     0.0000176678     0.0000062197
  149  C 10 XZ      0.0000131834    -0.0000422370     0.0005269235    -0.0001071616     0.0000025984
  150  C 10 YZ     -0.0000045620    -0.0000069725     0.0012123013    -0.0001109727    -0.0000031499
  151  C 11  S     -0.0000037117     0.0000051657     0.0007116939    -0.0000828649     0.0000114570
  152  C 11  S     -0.0000481787     0.0000835988    -0.0006667966     0.0000136898     0.0000141487
  153  C 11  S     -0.0000841558    -0.0000537575    -0.0043910246    -0.0016411757     0.0003999974
  154  C 11  X      0.0000135889     0.0000035876    -0.0000994314     0.0001056434    -0.0000116089
  155  C 11  Y      0.0000081782    -0.0000127225     0.0001014696    -0.0000111443    -0.0000039956
  156  C 11  Z     -0.0000147009     0.0000131851    -0.0000402890    -0.0000411106     0.0000062841
  157  C 11  X     -0.0001752583     0.0001803733     0.0020502375    -0.0002985475    -0.0000455600
  158  C 11  Y     -0.0000309118     0.0001197245    -0.0021564715     0.0006857934    -0.0000329486
  159  C 11  Z      0.0001165038    -0.0001917699     0.0008933084    -0.0004586956     0.0000453199
  160  C 11 XX     -0.0000044248    -0.0000080702     0.0001735831    -0.0000928584     0.0000070039
  161  C 11 YY     -0.0000167765     0.0000248052     0.0000088338    -0.0000355223     0.0000042419
  162  C 11 ZZ     -0.0000127393     0.0000142930     0.0000350226    -0.0000357802     0.0000046547
  163  C 11 XY     -0.0000003083    -0.0000002322    -0.0000405859     0.0000192782    -0.0000012569
  164  C 11 XZ     -0.0000147041     0.0000255794    -0.0001934187     0.0000134506     0.0000030174
  165  C 11 YZ     -0.0000139140     0.0000146080    -0.0002133968    -0.0000117723     0.0000030480
  166  C 12  S     -0.0000029747    -0.0000087312    -0.0004285891     0.0001253914     0.0000012657
  167  C 12  S     -0.0000289991     0.0000243630    -0.0005994238     0.0000089097     0.0000144520
  168  C 12  S      0.0001817551    -0.0010514300    -0.0015891134     0.0023870028    -0.0003855309
  169  C 12  X      0.0000183826    -0.0000160743     0.0002568998    -0.0000000858    -0.0000056996
  170  C 12  Y     -0.0000046000     0.0000221178    -0.0000150934    -0.0000012258     0.0000009657
  171  C 12  Z     -0.0000056538    -0.0000099396    -0.0001175047     0.0000026899    -0.0000011273
  172  C 12  X     -0.0001069615     0.0003020445    -0.0008360536    -0.0006665964     0.0001336070
  173  C 12  Y      0.0000644267     0.0001565298    -0.0000106946    -0.0000188901     0.0000282876
  174  C 12  Z     -0.0000024068    -0.0003073601     0.0004357287     0.0003471755    -0.0000826222
  175  C 12 XX     -0.0000084213     0.0000097010    -0.0001035081    -0.0000031431     0.0000034530
  176  C 12 YY     -0.0000063708     0.0000018932    -0.0001999307     0.0000193338     0.0000002455
  177  C 12 ZZ     -0.0000112371     0.0000025237    -0.0001927794     0.0000016507     0.0000025527
  178  C 12 XY     -0.0000069715     0.0000007446    -0.0000281742    -0.0000187103     0.0000015816
  179  C 12 XZ     -0.0000023236     0.0000065043    -0.0000699159     0.0000004049     0.0000002343
  180  C 12 YZ     -0.0000135391     0.0000189365    -0.0000534629    -0.0000440510     0.0000069616
  181  C 13  S     -0.0000035744     0.0000063666     0.0006710690    -0.0000838522     0.0000153214
  182  C 13  S     -0.0000214090    -0.0000247654    -0.0006297212     0.0000161661     0.0000080897
  183  C 13  S     -0.0007508466     0.0024393262    -0.0053163541    -0.0018545622     0.0006430499
  184  C 13  X      0.0000324354    -0.0000591370    -0.0000185322     0.0001063269    -0.0000194005
  185  C 13  Y     -0.0000074745    -0.0000075128    -0.0000897680     0.0000091043    -0.0000004800
  186  C 13  Z     -0.0000102800     0.0000404514     0.0000904411    -0.0000596104     0.0000071687
  187  C 13  X      0.0001527645    -0.0007014141     0.0010599709     0.0002024769    -0.0001527373
  188  C 13  Y      0.0000588132     0.0007026416     0.0018372653    -0.0007956733     0.0001383300
  189  C 13  Z     -0.0001310995    -0.0002662824    -0.0021938112     0.0006189152    -0.0000547080
  190  C 13 XX     -0.0000116385     0.0000366575     0.0002226220    -0.0000773566     0.0000092378
  191  C 13 YY     -0.0000067779    -0.0000010450     0.0000244308    -0.0000352700     0.0000049990
  192  C 13 ZZ     -0.0000174035     0.0000145237    -0.0000329186    -0.0000579916     0.0000058065
  193  C 13 XY     -0.0000127193     0.0000046057    -0.0001574305    -0.0000178329     0.0000029032
  194  C 13 XZ      0.0000055293    -0.0000227713    -0.0001107312     0.0000386907    -0.0000040093
  195  C 13 YZ     -0.0000087888     0.0000037154    -0.0001590138     0.0000049240     0.0000007527
  196  C 14  S     -0.0000064551    -0.0002657470     0.0141454073    -0.0015242383    -0.0000743874
  197  C 14  S      0.0000850110    -0.0001942453     0.0000754746     0.0004130372    -0.0000477194
  198  C 14  S      0.0013527765    -0.0041034837     0.0163036398     0.0000002130    -0.0007730910
  199  C 14  X     -0.0000444867     0.0001263577     0.0010955862    -0.0002792158     0.0000292593
  200  C 14  Y      0.0000483054    -0.0000243057    -0.0011953031     0.0001972396    -0.0000086783
  201  C 14  Z     -0.0000202110    -0.0000430645     0.0005166279    -0.0000356683    -0.0000051468
  202  C 14  X      0.0003937009    -0.0002287930     0.0022088235     0.0007535732    -0.0001809054
  203  C 14  Y      0.0002660692    -0.0015797719     0.0025857784     0.0010029810    -0.0002581457
  204  C 14  Z     -0.0004342530     0.0014835878    -0.0034550936    -0.0013333307     0.0003833564
  205  C 14 XX      0.0000074248    -0.0000767000    -0.0011065108     0.0002246862    -0.0000114672
  206  C 14 YY     -0.0000091385    -0.0000184232    -0.0010491923     0.0000978192     0.0000076047
  207  C 14 ZZ      0.0000036498    -0.0000181956    -0.0001785821     0.0000609572    -0.0000090656
  208  C 14 XY      0.0000122544     0.0000074288     0.0012050789    -0.0001078118    -0.0000011293
  209  C 14 XZ     -0.0000214640     0.0000391013    -0.0004336673    -0.0000330803     0.0000064368
  210  C 14 YZ     -0.0000058849     0.0000034909     0.0004728453    -0.0000533704     0.0000040751
  211  H 15  S      0.0004034044    -0.0008476834     0.0000757970    -0.0006752191     0.0026198433
  212  H 15  S      0.0000482468    -0.0017642343     0.0002271514    -0.0023250172    -0.0067774491
  213  H 16  S     -0.0001175927     0.0007586887    -0.0002252100     0.0001092791    -0.0001105649
  214  H 16  S     -0.0003024730     0.0013448320    -0.0002902070    -0.0001060025     0.0001152956
  215  H 17  S      0.0001223497    -0.0001654675     0.0000315425    -0.0006551663     0.0002304077
  216  H 17  S      0.0001085613    -0.0000108672     0.0002600963    -0.0010428810    -0.0004147015
  217  H 18  S     -0.0000470316     0.0006560529    -0.0003907928     0.0007355762    -0.0001178481
  218  H 18  S     -0.0001844867     0.0023258899     0.0002206628     0.0018064521    -0.0010387736
  219  H 19  S      0.0000334741    -0.0009875481     0.0000717856     0.0009053242     0.0005253529
  220  H 19  S     -0.0004845515    -0.0010256691     0.0008254773     0.0012496005     0.0006858394
  221  H 20  S      0.0001186783     0.0005310666    -0.0002098602    -0.0005533834     0.0006477055
  222  H 20  S      0.0005253845     0.0013912314    -0.0007196661    -0.0014612506     0.0016419060
  223  H 21  S      0.0000690153    -0.0000497868     0.0002478507     0.0003052102    -0.0000490412
  224  H 21  S      0.0000870631    -0.0001391376    -0.0012885279     0.0001672248     0.0001053698
  225  H 22  S      0.0000186078    -0.0000279260     0.0004565732    -0.0000855157    -0.0000008298
  226  H 22  S      0.0001036893    -0.0001245875     0.0013926460     0.0000496202    -0.0000504649
  227  H 23  S      0.0000087501    -0.0000165921     0.0002568215     0.0000083741    -0.0000081247
  228  H 23  S      0.0000301126    -0.0000332338     0.0006172440     0.0000243285    -0.0000108849
  229  H 24  S      0.0000162158     0.0000658905     0.0004316805    -0.0000972180     0.0000108699
  230  H 24  S      0.0001515091     0.0000353658     0.0013691347     0.0000108714    -0.0000199243
  231  H 25  S      0.0001211076    -0.0002088766     0.0003054205     0.0003101453    -0.0000643339
  232  H 25  S     -0.0002747922    -0.0001860649    -0.0014051629     0.0003293112     0.0000129517
  233  C 26  S     -0.0000183614     0.0003434915    -0.0049022580    -0.0166159797     0.0004313194
  234  C 26  S      0.0003263750    -0.0004941558    -0.0021692203    -0.0006708289     0.0003381761
  235  C 26  S     -0.0031202753    -0.0010212817    -0.0718248686    -0.0505122949    -0.0016571218
  236  C 26  X      0.0000627391    -0.0000862229     0.0010948421    -0.0010045757    -0.0001325630
  237  C 26  Y     -0.0001016964     0.0001117090    -0.0000160909     0.0000962437    -0.0000008839
  238  C 26  Z      0.0000653984    -0.0000966155    -0.0005363977     0.0004461521     0.0001768810
  239  C 26  X     -0.0107508100     0.0190713314    -0.0719354867    -0.0280251563     0.0100352598
  240  C 26  Y      0.0010950605    -0.0022670390     0.0009806961     0.0005950791    -0.0007894202
  241  C 26  Z      0.0043729681    -0.0069304245     0.0357251654     0.0143690253    -0.0050668911
  242  C 26 XX     -0.0000044618     0.0001944536     0.0009123845     0.0026451982     0.0002015506
  243  C 26 YY      0.0000639360    -0.0000399165    -0.0005734113     0.0000173804     0.0000694541
  244  C 26 ZZ      0.0000199035     0.0000548207    -0.0001989749     0.0006091704     0.0001480522
  245  C 26 XY     -0.0000269447     0.0000161473    -0.0000253173    -0.0002008790     0.0000157798
  246  C 26 XZ      0.0000673340    -0.0002764317    -0.0008497862    -0.0015198569    -0.0001090631
  247  C 26 YZ      0.0000163006    -0.0001433676     0.0000057844    -0.0000211699    -0.0000200664
  248  C 27  S     -0.0000111684    -0.0006424014     0.0133862114    -0.0008147784    -0.0009510007
  249  C 27  S      0.0006945971    -0.0012585060     0.0025308733     0.0006378757    -0.0008651511
  250  C 27  S      0.0081621811    -0.0136996918     0.0822470467     0.0420363217    -0.0075689386
  251  C 27  X      0.0000122609     0.0001665842    -0.0003695680     0.0012483000     0.0001620448
  252  C 27  Y      0.0000130312    -0.0001027540     0.0000617724     0.0000168411    -0.0000243385
  253  C 27  Z     -0.0000202841     0.0000367092     0.0001331613    -0.0006199406    -0.0000892928
  254  C 27  X     -0.0070976305     0.0087444896    -0.0691687326    -0.0285598196     0.0038508912
  255  C 27  Y     -0.0004903237     0.0015933950     0.0005376322     0.0001028746     0.0003603422
  256  C 27  Z      0.0041118530    -0.0063302671     0.0346983987     0.0140453939    -0.0018356195
  257  C 27 XX      0.0000119029    -0.0001735167    -0.0024963951    -0.0003174080    -0.0001809516
  258  C 27 YY      0.0001155582    -0.0001844372     0.0003742416     0.0003355354    -0.0001399339
  259  C 27 ZZ      0.0001050558    -0.0001998725    -0.0002677257     0.0001358923    -0.0001313009
  260  C 27 XY      0.0000155763    -0.0000016596     0.0001389497    -0.0000369441    -0.0000088352
  261  C 27 XZ      0.0000354206     0.0000315334     0.0016144934     0.0003910942     0.0000053262
  262  C 27 YZ     -0.0000213724     0.0000309625     0.0000181703    -0.0000350842     0.0000117806
  263  C 28  S      0.0000103671     0.9890784895     0.0058578441     0.0307646966     0.0095775397
  264  C 28  S      0.0011765064     0.0427623443    -0.0003209110     0.0020248741    -0.0006216441
  265  C 28  S      0.0183701965    -0.0092378376     0.0038678798    -0.0219961226    -0.0201083343
  266  C 28  X      0.0000771615     0.0002099453    -0.0000356119     0.0010664304    -0.0005799308
  267  C 28  Y     -0.0001680969    -0.0001165216     0.0003251827     0.0006734323     0.0001845506
  268  C 28  Z      0.0002107735    -0.0006314469    -0.0002870917    -0.0013820123     0.0003540090
  269  C 28  X      0.0115105917     0.0009447334     0.0088714721    -0.0099993213     0.0156860719
  270  C 28  Y     -0.0185105697    -0.0000930687    -0.0155659759     0.0160639927    -0.0105906671
  271  C 28  Z      0.0109879983     0.0011796649     0.0096770792    -0.0087112630     0.0030469187
  272  C 28 XX      0.0002676769     0.0011218938     0.0000083644     0.0003907775     0.0015069931
  273  C 28 YY      0.0004627960     0.0019360261     0.0001280764     0.0009406077     0.0001769289
  274  C 28 ZZ      0.0002640680     0.0010184221     0.0001877601     0.0011969298     0.0001764890
  275  C 28 XY     -0.0002264070    -0.0011021607     0.0000480465     0.0005266702    -0.0005305738
  276  C 28 XZ      0.0001203683     0.0001205240    -0.0001041722    -0.0006899234    -0.0005158739
  277  C 28 YZ     -0.0001335325    -0.0021424472    -0.0002895891    -0.0013222741     0.0000294926

                          6                7                8                9               10
                  -10.6110537576   -10.6076070275   -10.5986340930   -10.5969454128   -10.5957359817
    1  C  1  S     -0.0035075891     0.0007295519     0.0001677955     0.0071404173    -0.0079443863
    2  C  1  S      0.0003513164    -0.0019769228     0.0002892105    -0.0013811502     0.0031254624
    3  C  1  S     -0.0055726095     0.0137767719    -0.0290124203     0.0118618092    -0.0194063916
    4  C  1  X      0.0000896848    -0.0000518749    -0.0005384720    -0.0001907904     0.0005366477
    5  C  1  Y     -0.0004748951     0.0000437346     0.0002427665    -0.0002584269     0.0005153589
    6  C  1  Z      0.0002139168    -0.0002093205     0.0000973884     0.0001493524     0.0004740907
    7  C  1  X      0.0000680441     0.0032325772    -0.0090549378     0.0016542627    -0.0099070212
    8  C  1  Y      0.0003282251    -0.0001127852    -0.0030047477     0.0031460975    -0.0028841742
    9  C  1  Z      0.0021653465    -0.0055723468     0.0080769564    -0.0038212807     0.0081373744
   10  C  1 XX     -0.0001662439    -0.0001920272    -0.0001867102     0.0000705964    -0.0002677560
   11  C  1 YY      0.0002744011    -0.0001707518     0.0001403591    -0.0000786186     0.0001977848
   12  C  1 ZZ      0.0000756079     0.0003326015     0.0000033471    -0.0000031385    -0.0011544078
   13  C  1 XY     -0.0000470887     0.0000897109    -0.0001566704     0.0000734819    -0.0001648556
   14  C  1 XZ      0.0001970957    -0.0002368939     0.0000497745     0.0005963047    -0.0008116177
   15  C  1 YZ      0.0000599219    -0.0004673158    -0.0001115732     0.0004326371    -0.0003890037
   16  C  2  S     -0.0005506806     0.0028821701    -0.0017470055    -0.5333912692     0.8335285971
   17  C  2  S     -0.0010530253    -0.0001417107    -0.0001674507    -0.0216251209     0.0366189969
   18  C  2  S      0.0071468532    -0.0120407369     0.0115823553     0.0047826767    -0.0360289598
   19  C  2  X     -0.0001566280     0.0001133976    -0.0001679135    -0.0003552553     0.0016060350
   20  C  2  Y     -0.0000654502     0.0001667141     0.0000150592     0.0003886250     0.0015409647
   21  C  2  Z      0.0000119251     0.0000651042     0.0000810335    -0.0014442675    -0.0007500407
   22  C  2  X      0.0032590812    -0.0026243878     0.0037611099     0.0005265787    -0.0027489465
   23  C  2  Y      0.0007331777    -0.0025224778     0.0040356473     0.0002016736    -0.0028305977
   24  C  2  Z      0.0017655717    -0.0011083468     0.0000711652     0.0007605396     0.0035607566
   25  C  2 XX     -0.0000607159     0.0002683211    -0.0001760860    -0.0001037248     0.0001341977
   26  C  2 YY     -0.0002963081     0.0002114933    -0.0000417161     0.0000511334     0.0009571987
   27  C  2 ZZ     -0.0002292531     0.0000201213     0.0001250041     0.0003347950     0.0011952720
   28  C  2 XY      0.0000494860     0.0004060881     0.0000196612    -0.0003669971     0.0012978330
   29  C  2 XZ      0.0001720401     0.0000218261    -0.0000066363    -0.0002976545    -0.0000662375
   30  C  2 YZ     -0.0000971397     0.0000357437    -0.0000623972    -0.0004202322    -0.0008913269
   31  C  3  S      0.0004749405     0.0153937876    -0.0033405949    -0.8334423674    -0.5334683049
   32  C  3  S      0.0002543144     0.0020088178    -0.0006762938    -0.0350332414    -0.0242221422
   33  C  3  S      0.0010443045     0.0302360904    -0.0125840531     0.0200892312     0.0309691564
   34  C  3  X      0.0001838917    -0.0002444051     0.0000350891    -0.0011507746     0.0002423731
   35  C  3  Y      0.0001969302    -0.0004622432    -0.0002983186    -0.0004891660     0.0012993193
   36  C  3  Z      0.0000084282     0.0000044862    -0.0002407790    -0.0006923469    -0.0020546179
   37  C  3  X      0.0005244233     0.0075264278    -0.0013253266     0.0002988538    -0.0007492501
   38  C  3  Y      0.0005165160     0.0045921542    -0.0002302506    -0.0011772084    -0.0033334277
   39  C  3  Z      0.0011339172     0.0086048538    -0.0052398870     0.0022665290     0.0035092794
   40  C  3 XX      0.0000929856    -0.0006927548     0.0000692311     0.0001108009    -0.0001381828
   41  C  3 YY     -0.0000516341    -0.0008312027    -0.0002247241     0.0001146556    -0.0005215392
   42  C  3 ZZ      0.0001149149    -0.0000977518    -0.0002614857    -0.0009778101    -0.0015378439
   43  C  3 XY      0.0001011146    -0.0008891253    -0.0001897521    -0.0004332118    -0.0009559675
   44  C  3 XZ     -0.0000268078    -0.0004240567     0.0000887773    -0.0003640683     0.0003512479
   45  C  3 YZ     -0.0000051699    -0.0004259120    -0.0001812782     0.0000100477     0.0008695285
   46  C  4  S      0.0063731753     0.9894595907     0.0005825546     0.0147388387     0.0060530648
   47  C  4  S      0.0024107049     0.0481497824    -0.0003569833    -0.0025266902    -0.0020642553
   48  C  4  S     -0.0180206955    -0.0941027946     0.0325641419     0.0202793062     0.0118689820
   49  C  4  X     -0.0001349702    -0.0005288593     0.0008306533    -0.0000852398    -0.0004031477
   50  C  4  Y     -0.0001967980    -0.0019029887    -0.0003096155     0.0000096541    -0.0003778919
   51  C  4  Z      0.0002108171     0.0012666016     0.0000140829    -0.0005936305    -0.0004638571
   52  C  4  X     -0.0013271449     0.0060353686    -0.0027487422    -0.0005633001     0.0027675735
   53  C  4  Y      0.0060339419     0.0200195246    -0.0130593604    -0.0074117497    -0.0077758790
   54  C  4  Z     -0.0051225350    -0.0133056393     0.0104186026     0.0068054189     0.0055367136
   55  C  4 XX      0.0002701548     0.0013371744    -0.0003732891     0.0005340065     0.0005839855
   56  C  4 YY      0.0003128514     0.0017327873     0.0000795695    -0.0000057358     0.0005690731
   57  C  4 ZZ      0.0002550718     0.0013938077     0.0001476727    -0.0000602127     0.0000375298
   58  C  4 XY      0.0001364066     0.0001944049     0.0000435520     0.0004934700     0.0006882097
   59  C  4 XZ     -0.0000679124    -0.0000832509     0.0003533202     0.0006102089     0.0003662635
   60  C  4 YZ      0.0000918187    -0.0002521821    -0.0000445944     0.0006556393     0.0001671947
   61  C  5  S      0.0018368778    -0.0180237385     0.0151090025    -0.0002237006     0.0001049774
   62  C  5  S     -0.0003510863     0.0000129272     0.0006591515     0.0016903687     0.0005570969
   63  C  5  S      0.0267750367     0.0253859466     0.0112374758    -0.0130109176    -0.0262061287
   64  C  5  X      0.0002562056     0.0002531931     0.0011345626    -0.0003163412    -0.0000487917
   65  C  5  Y     -0.0001654103    -0.0005562145     0.0001940310    -0.0001438926     0.0000320233
   66  C  5  Z      0.0000007380     0.0001338397    -0.0007655250    -0.0000670004    -0.0001991861
   67  C  5  X      0.0022057896    -0.0106465330     0.0616101590     0.0096784427     0.0080525560
   68  C  5  Y     -0.0001205901     0.0060196758    -0.0035161016    -0.0020281998    -0.0006973930
   69  C  5  Z     -0.0023557530    -0.0011254341    -0.0276038290     0.0018950357     0.0006136014
   70  C  5 XX     -0.0002071831    -0.0008905898     0.0031854389    -0.0003746941    -0.0002161384
   71  C  5 YY     -0.0000051654    -0.0008896349     0.0001098777     0.0004407611     0.0000508315
   72  C  5 ZZ     -0.0002930885    -0.0001920322     0.0007651842     0.0002483174     0.0000941503
   73  C  5 XY     -0.0001435740     0.0009025537    -0.0001415924     0.0000740294     0.0000790488
   74  C  5 XZ      0.0004336178    -0.0002149443    -0.0018079696    -0.0002898987    -0.0000401172
   75  C  5 YZ      0.0001603126     0.0004121675     0.0000265161     0.0002145721    -0.0000426518
   76  C  6  S     -0.0001695132     0.0084457446    -0.0004297823    -0.0024177451     0.0008747402
   77  C  6  S     -0.0000968732     0.0013903321    -0.0003722369     0.0007376976    -0.0001225651
   78  C  6  S      0.0068336871     0.0236002465    -0.0019868894    -0.0163770241     0.0035394193
   79  C  6  X     -0.0001135166    -0.0001131065    -0.0002396516    -0.0002122926    -0.0001271630
   80  C  6  Y      0.0001602728     0.0000331588    -0.0001668538     0.0002748223    -0.0003808843
   81  C  6  Z     -0.0003819588     0.0001673847     0.0003345885     0.0003004223     0.0003046361
   82  C  6  X      0.0025361149     0.0031617315     0.0010530770     0.0027700985    -0.0014044785
   83  C  6  Y     -0.0015664596    -0.0002901125    -0.0015895304     0.0055876407    -0.0024338169
   84  C  6  Z     -0.0012403130    -0.0091446165     0.0040176320     0.0066984517     0.0000904583
   85  C  6 XX     -0.0000818155    -0.0001478218     0.0001744332     0.0000140391     0.0000137178
   86  C  6 YY     -0.0000659166    -0.0002144103    -0.0000132410    -0.0003211935     0.0003219955
   87  C  6 ZZ      0.0000891933    -0.0013108179    -0.0003408881    -0.0003649346    -0.0001780770
   88  C  6 XY      0.0000881675     0.0001361034     0.0000727415    -0.0000677440     0.0001108762
   89  C  6 XZ      0.0000207153     0.0008207687    -0.0001724318    -0.0001022411     0.0000751717
   90  C  6 YZ      0.0001133085    -0.0000029812     0.0000147743    -0.0005265389     0.0000686705
   91  C  7  S     -0.9893503661     0.0062901460    -0.0006107473    -0.0000553363    -0.0006366514
   92  C  7  S     -0.0484286015    -0.0009932320    -0.0008344950     0.0002201357     0.0008007532
   93  C  7  S      0.0348669261     0.0120523997     0.0316657535    -0.0034669317    -0.0006981712
   94  C  7  X     -0.0000353523    -0.0000865608    -0.0001315444     0.0000293101     0.0001016746
   95  C  7  Y      0.0000857952    -0.0000407266     0.0004916571    -0.0000122289     0.0001208906
   96  C  7  Z     -0.0001258753     0.0000031225    -0.0004102720     0.0000784318    -0.0000263665
   97  C  7  X     -0.0368578338    -0.0083081833    -0.0193703539     0.0018237796     0.0025947903
   98  C  7  Y      0.0614646287     0.0137352555     0.0323558109    -0.0049434533    -0.0014444868
   99  C  7  Z     -0.0379671371    -0.0078728546    -0.0191868309     0.0022858970     0.0016963406
  100  C  7 XX     -0.0005920526    -0.0002104994    -0.0000346203     0.0000242584     0.0000525371
  101  C  7 YY     -0.0030465641    -0.0002308837     0.0001990762    -0.0000276826     0.0001949109
  102  C  7 ZZ     -0.0005863691    -0.0002285100     0.0000463363     0.0000264122     0.0000997136
  103  C  7 XY      0.0027061377    -0.0000484207    -0.0001099071    -0.0000152699     0.0001043406
  104  C  7 XZ     -0.0016094701     0.0000285477     0.0000992585     0.0000007449    -0.0001290549
  105  C  7 YZ      0.0026816192     0.0000012333    -0.0001723153     0.0000670534    -0.0000000093
  106  C  8  S      0.0002219758    -0.0005637018     0.0038878514    -0.0000560036    -0.0004439158
  107  C  8  S     -0.0001088369     0.0001572573     0.0003988707     0.0000441850     0.0001856409
  108  C  8  S      0.0003857066     0.0009562476     0.0226378187    -0.0001059530     0.0015205418
  109  C  8  X     -0.0000316211    -0.0000015273    -0.0006627623     0.0000268081     0.0000106741
  110  C  8  Y     -0.0000447271    -0.0000283514     0.0000011236    -0.0000300213    -0.0000138567
  111  C  8  Z      0.0000431429     0.0000290545     0.0003418454     0.0000706788     0.0000077625
  112  C  8  X     -0.0001803680    -0.0012959479    -0.0271846984    -0.0001628142    -0.0006460670
  113  C  8  Y      0.0008981541     0.0006194626     0.0011282046     0.0009166776     0.0003009077
  114  C  8  Z     -0.0005576358     0.0000677233     0.0127477003    -0.0014347943    -0.0000590865
  115  C  8 XX      0.0000228010     0.0000343542     0.0018316932    -0.0000093360    -0.0000133151
  116  C  8 YY     -0.0000162249     0.0000271012     0.0000278990     0.0000091451     0.0000310909
  117  C  8 ZZ      0.0000122269     0.0000421202     0.0004230268    -0.0000102732     0.0000138902
  118  C  8 XY      0.0000106148     0.0000203909    -0.0000917627     0.0000379313     0.0000081161
  119  C  8 XZ     -0.0000443745    -0.0000180074    -0.0010275998     0.0000307911     0.0000327502
  120  C  8 YZ     -0.0000050465    -0.0000081690    -0.0000547772    -0.0000196866    -0.0000060172
  121  N  9  S     -0.0005306956     0.0000108358     0.0000219535    -0.0000042831    -0.0000026417
  122  N  9  S     -0.0005086259    -0.0004313076    -0.0010792715     0.0001842249     0.0001332154
  123  N  9  S      0.0672050751     0.0110672119     0.0255338914    -0.0037779139    -0.0024545584
  124  N  9  X      0.0008261325     0.0000070295    -0.0000724605     0.0000658444    -0.0000563224
  125  N  9  Y     -0.0013972241    -0.0000257164     0.0001702496     0.0000182007    -0.0000406001
  126  N  9  Z      0.0008827426    -0.0000170834    -0.0001595198     0.0000401948    -0.0000172550
  127  N  9  X     -0.0102396383    -0.0012502420    -0.0028489766     0.0007797945    -0.0001217359
  128  N  9  Y      0.0173547331     0.0020575257     0.0050108509    -0.0004917692    -0.0007887369
  129  N  9  Z     -0.0106754180    -0.0015110443    -0.0034383415     0.0006404083     0.0001980357
  130  N  9 XX     -0.0008789351    -0.0000772322    -0.0002760655     0.0000252485     0.0000470144
  131  N  9 YY     -0.0003394749    -0.0000527875    -0.0002320513     0.0000766966    -0.0000069792
  132  N  9 ZZ     -0.0008200204    -0.0000646338    -0.0002297019     0.0000260094     0.0000355067
  133  N  9 XY     -0.0005285374    -0.0000473506    -0.0000154696     0.0000185471     0.0000026056
  134  N  9 XZ      0.0003369451     0.0000419158     0.0000205647    -0.0000293751     0.0000062684
  135  N  9 YZ     -0.0005777431    -0.0000598916    -0.0000663687     0.0000100394     0.0000167345
  136  C 10  S     -0.0000966152    -0.0000387493     0.0028934211    -0.0009478397     0.0005753184
  137  C 10  S     -0.0000278268     0.0000066802     0.0006118002    -0.0000831552     0.0000387212
  138  C 10  S     -0.0013156566    -0.0003133668     0.0059869691    -0.0015808797    -0.0006686710
  139  C 10  X      0.0000323136     0.0000205607     0.0001251589     0.0000393988     0.0000132014
  140  C 10  Y      0.0000166244    -0.0000077980    -0.0000796333     0.0000174988    -0.0000063120
  141  C 10  Z     -0.0000329420    -0.0000012275     0.0000095278    -0.0000270613     0.0000014328
  142  C 10  X     -0.0002674357     0.0001352652     0.0047229281    -0.0002365281    -0.0000972093
  143  C 10  Y      0.0002772948     0.0000854699    -0.0046297339     0.0005573200     0.0001987255
  144  C 10  Z     -0.0001508640    -0.0001428425     0.0017749402    -0.0002141886    -0.0001082032
  145  C 10 XX     -0.0000194381    -0.0000096153    -0.0001162472    -0.0000211502     0.0000017213
  146  C 10 YY      0.0000049057    -0.0000060765     0.0000329405    -0.0000265533    -0.0000064001
  147  C 10 ZZ     -0.0000104175    -0.0000138752    -0.0001423667    -0.0000016360    -0.0000068348
  148  C 10 XY     -0.0000023114    -0.0000108009    -0.0001912207    -0.0000083673    -0.0000082478
  149  C 10 XZ      0.0000131515     0.0000117137     0.0001652337     0.0000260103     0.0000041085
  150  C 10 YZ      0.0000045401     0.0000039229    -0.0000756045     0.0000024733    -0.0000002062
  151  C 11  S      0.0000154872     0.0000024279     0.0008340014    -0.0000663551     0.0000897061
  152  C 11  S     -0.0000131767    -0.0000259567    -0.0003231317    -0.0000231227    -0.0000126738
  153  C 11  S      0.0006957616     0.0000159324    -0.0038204440     0.0007181806     0.0003751992
  154  C 11  X     -0.0000186525     0.0000002666     0.0000944509    -0.0000218905     0.0000017371
  155  C 11  Y      0.0000035841     0.0000053861     0.0000646020     0.0000006436     0.0000021516
  156  C 11  Z      0.0000085689    -0.0000060241    -0.0001080361     0.0000003610    -0.0000047596
  157  C 11  X     -0.0001390127    -0.0000173084     0.0000372834    -0.0001512783    -0.0001035678
  158  C 11  Y     -0.0001307810    -0.0000947280     0.0000927669    -0.0001877035    -0.0001246795
  159  C 11  Z      0.0001931967     0.0000967018    -0.0001031310     0.0002265244     0.0001664118
  160  C 11 XX      0.0000115836     0.0000004728    -0.0000156394     0.0000152298    -0.0000013456
  161  C 11 YY     -0.0000012600    -0.0000075593    -0.0000938651    -0.0000078596    -0.0000062443
  162  C 11 ZZ      0.0000003852    -0.0000042213    -0.0000880692     0.0000010844    -0.0000032827
  163  C 11 XY     -0.0000014617     0.0000002695    -0.0000316251    -0.0000000627     0.0000004762
  164  C 11 XZ     -0.0000085056    -0.0000085571    -0.0001003315    -0.0000078788    -0.0000048966
  165  C 11 YZ     -0.0000006679    -0.0000065640    -0.0001310388    -0.0000007629    -0.0000045280
  166  C 12  S      0.0000136630     0.0000057002     0.0002818532     0.0000043489     0.0000625519
  167  C 12  S      0.0000138896    -0.0000108413    -0.0001792424     0.0000047336    -0.0000018992
  168  C 12  S     -0.0000869006     0.0002289009     0.0023207369    -0.0000695749    -0.0001789207
  169  C 12  X     -0.0000006935     0.0000074876     0.0001534818    -0.0000020429     0.0000044250
  170  C 12  Y     -0.0000070329    -0.0000064539    -0.0000096139    -0.0000145680    -0.0000034471
  171  C 12  Z      0.0000086453     0.0000015046    -0.0000709257     0.0000033936    -0.0000008578
  172  C 12  X      0.0000611249    -0.0000633077    -0.0010282283     0.0000601421     0.0000720132
  173  C 12  Y     -0.0000652947    -0.0000678525     0.0000035907    -0.0000515648    -0.0000130606
  174  C 12  Z      0.0000204281     0.0000937017     0.0005247277     0.0000451071    -0.0000227677
  175  C 12 XX      0.0000019450    -0.0000041688    -0.0000642508    -0.0000014352    -0.0000015524
  176  C 12 YY      0.0000004017    -0.0000018132    -0.0000675199     0.0000007885    -0.0000013763
  177  C 12 ZZ      0.0000034284    -0.0000020256    -0.0000928850     0.0000043293    -0.0000017367
  178  C 12 XY      0.0000042118    -0.0000003715    -0.0000429013     0.0000026920    -0.0000011445
  179  C 12 XZ     -0.0000019751    -0.0000022979    -0.0000275928    -0.0000024584    -0.0000016378
  180  C 12 YZ      0.0000016628    -0.0000069949    -0.0000909582     0.0000005914    -0.0000037675
  181  C 13  S      0.0000124959     0.0000049977     0.0007152118     0.0000262302     0.0000687029
  182  C 13  S      0.0000243577     0.0000033892    -0.0003041316     0.0000323911    -0.0000011887
  183  C 13  S     -0.0002140004    -0.0006105475    -0.0042215322    -0.0004661264     0.0000430883
  184  C 13  X      0.0000021828     0.0000177115     0.0001463533     0.0000089194     0.0000111324
  185  C 13  Y      0.0000082029     0.0000011245    -0.0000689653     0.0000024029    -0.0000015232
  186  C 13  Z     -0.0000062378    -0.0000105699    -0.0000141781    -0.0000166859    -0.0000061251
  187  C 13  X      0.0001423862     0.0001438713     0.0002639662     0.0002067008    -0.0000488340
  188  C 13  Y     -0.0001718411    -0.0001788820    -0.0002566059    -0.0001756853     0.0000494957
  189  C 13  Z      0.0000866663     0.0000865358     0.0000952332     0.0000317235    -0.0000190074
  190  C 13 XX     -0.0000087709    -0.0000093403     0.0000075596    -0.0000128218    -0.0000060068
  191  C 13 YY      0.0000053368    -0.0000013582    -0.0000844959     0.0000100231    -0.0000016799
  192  C 13 ZZ      0.0000056848    -0.0000057930    -0.0001221132     0.0000003188    -0.0000063029
  193  C 13 XY      0.0000031285    -0.0000026024    -0.0000886456     0.0000045931    -0.0000032176
  194  C 13 XZ      0.0000067343     0.0000052400    -0.0000588634     0.0000110357     0.0000028487
  195  C 13 YZ      0.0000002200    -0.0000018725    -0.0001030335     0.0000023774    -0.0000018520
  196  C 14  S      0.0001164108     0.0001627383     0.0024147762     0.0005687650     0.0006620278
  197  C 14  S      0.0000418942     0.0000535724     0.0006001745     0.0000668199     0.0000700181
  198  C 14  S      0.0006009934     0.0010249755     0.0068286534     0.0011920031     0.0000851442
  199  C 14  X     -0.0000253114    -0.0000325259     0.0000445041    -0.0000451704    -0.0000173768
  200  C 14  Y     -0.0000122823     0.0000094562     0.0000750360     0.0000138133     0.0000147122
  201  C 14  Z      0.0000225851     0.0000080122    -0.0000890721     0.0000183211    -0.0000024026
  202  C 14  X     -0.0001608967     0.0000415522     0.0017407191    -0.0000720215     0.0000182924
  203  C 14  Y      0.0003491806     0.0004396029     0.0047251112     0.0003711901     0.0000200880
  204  C 14  Z     -0.0002700973    -0.0004070040    -0.0051179946    -0.0001284626    -0.0000051433
  205  C 14 XX      0.0000333499     0.0000196293    -0.0002368088     0.0000372715     0.0000123430
  206  C 14 YY      0.0000081413     0.0000045236     0.0000228227     0.0000243987     0.0000022889
  207  C 14 ZZ      0.0000138367     0.0000037010     0.0000175773    -0.0000080150     0.0000021953
  208  C 14 XY     -0.0000101903    -0.0000044522     0.0000705769    -0.0000051827     0.0000029968
  209  C 14 XZ     -0.0000021373    -0.0000104316    -0.0000035393    -0.0000189440    -0.0000108006
  210  C 14 YZ      0.0000026333    -0.0000056875    -0.0001954786     0.0000127302    -0.0000012503
  211  H 15  S      0.0005534066     0.0000589300    -0.0002194268     0.0002098389    -0.0008898876
  212  H 15  S      0.0000469230     0.0009490388    -0.0006128726     0.0000425265    -0.0019354749
  213  H 16  S      0.0000018018    -0.0001734105     0.0004762209     0.0018857995    -0.0022899516
  214  H 16  S      0.0000398687     0.0005474343     0.0005805985    -0.0025958828     0.0072181076
  215  H 17  S      0.0001696594     0.0000475842    -0.0002977532     0.0026804867     0.0012954179
  216  H 17  S      0.0004697934    -0.0001270378    -0.0004868511    -0.0054059278    -0.0054716772
  217  H 18  S     -0.0002292428    -0.0025709061     0.0010630290     0.0005397491     0.0007154970
  218  H 18  S     -0.0003914955     0.0069068435     0.0020453741     0.0007824137     0.0017614868
  219  H 19  S     -0.0006949525    -0.0005145040    -0.0003548712    -0.0005087345     0.0001070411
  220  H 19  S      0.0001041789    -0.0005980251    -0.0009687808    -0.0015782058     0.0003490317
  221  H 20  S      0.0003225856    -0.0006184259     0.0003968286     0.0014344521    -0.0003215789
  222  H 20  S      0.0000618971    -0.0016682076     0.0010023981     0.0007756528    -0.0002372967
  223  H 21  S     -0.0000593182     0.0000198180     0.0006920131    -0.0000496419    -0.0000020491
  224  H 21  S      0.0001530561    -0.0000595643     0.0022685573    -0.0000141475    -0.0000859283
  225  H 22  S      0.0000142804     0.0000159575     0.0001318230     0.0000194931     0.0000145383
  226  H 22  S     -0.0000105800     0.0000709057     0.0006742236     0.0000216545     0.0000547183
  227  H 23  S     -0.0000051740     0.0000054037     0.0000844029    -0.0000029974    -0.0000040596
  228  H 23  S     -0.0000032085     0.0000135771     0.0003417098    -0.0000067656     0.0000011827
  229  H 24  S     -0.0000226633    -0.0000154268     0.0001131180    -0.0000224258     0.0000048117
  230  H 24  S     -0.0000851460     0.0000024486     0.0006342795    -0.0000407098     0.0000413785
  231  H 25  S      0.0000015452     0.0000624677     0.0007235486     0.0000218481     0.0000186956
  232  H 25  S      0.0002566613     0.0000569479     0.0023206665    -0.0000588660    -0.0001008759
  233  C 26  S      0.0012660250    -0.0000899685    -0.8838000079     0.0025874385    -0.0069264435
  234  C 26  S      0.0003604738    -0.0001260075    -0.0375825770    -0.0003061034    -0.0009273495
  235  C 26  S     -0.0072348525    -0.0041343095    -0.0445834163    -0.0024189366    -0.0024978293
  236  C 26  X     -0.0001203364     0.0001859834     0.0003042533     0.0000837070     0.0000094711
  237  C 26  Y     -0.0003240697    -0.0001998992     0.0000009002     0.0000447754    -0.0000026639
  238  C 26  Z      0.0003183218     0.0001303678    -0.0001742414     0.0000267868    -0.0001372834
  239  C 26  X      0.0083415556    -0.0040605244     0.0367216223    -0.0013089496    -0.0063335268
  240  C 26  Y      0.0007961383    -0.0001861865    -0.0006208489     0.0004007591     0.0002316915
  241  C 26  Z     -0.0043897793     0.0021197971    -0.0186692538    -0.0022375364     0.0020924258
  242  C 26 XX      0.0003018906    -0.0000043446    -0.0040883942     0.0000055244    -0.0000295465
  243  C 26 YY      0.0001536776    -0.0000663477     0.0008353496    -0.0000525756    -0.0001068352
  244  C 26 ZZ      0.0002657601     0.0000541551    -0.0004353083    -0.0001799537    -0.0001756298
  245  C 26 XY      0.0000754941     0.0000085833     0.0000560090    -0.0000171593     0.0000190706
  246  C 26 XZ     -0.0001548939    -0.0000933492     0.0028675902     0.0000668877     0.0000923146
  247  C 26 YZ     -0.0000203717    -0.0002397577    -0.0000402528     0.0000532197     0.0000229024
  248  C 27  S     -0.0010216812     0.0006990443    -0.4447360055     0.0031693949     0.0144614737
  249  C 27  S     -0.0008874156     0.0003112269    -0.0165328712     0.0000940159     0.0010324214
  250  C 27  S     -0.0043385207     0.0041928771    -0.0355247020     0.0015477699     0.0054327877
  251  C 27  X      0.0002416286    -0.0000052197    -0.0020442812    -0.0000542891    -0.0000648097
  252  C 27  Y      0.0000339013     0.0000263588     0.0000119751     0.0000187378     0.0000118620
  253  C 27  Z     -0.0001364603    -0.0000237886     0.0010204148    -0.0000696988     0.0000210987
  254  C 27  X      0.0012612194    -0.0031619157    -0.0242838343     0.0004017778    -0.0034026631
  255  C 27  Y     -0.0007601838    -0.0002018907     0.0006735153    -0.0004167844    -0.0001293806
  256  C 27  Z     -0.0002805197     0.0018675578     0.0120010360     0.0015886981     0.0021787750
  257  C 27 XX     -0.0002108837    -0.0000038720    -0.0011239307     0.0000252193     0.0001360826
  258  C 27 YY     -0.0001453968     0.0000658244     0.0000294458    -0.0000151239     0.0000464248
  259  C 27 ZZ     -0.0001517977     0.0000658135    -0.0002278471     0.0000426392     0.0000701779
  260  C 27 XY      0.0000331336     0.0000233813     0.0000429850    -0.0000240130    -0.0000022235
  261  C 27 XZ      0.0000273590     0.0000192364     0.0006277133    -0.0000723075    -0.0000555150
  262  C 27 YZ     -0.0000147756    -0.0000015494    -0.0000342813     0.0000084890    -0.0000029993
  263  C 28  S      0.0174889053    -0.0006788189    -0.0004872174    -0.0000135413     0.0001681257
  264  C 28  S      0.0007193142    -0.0004343212     0.0013657137     0.0011853308    -0.0014098036
  265  C 28  S     -0.0797199237    -0.0268214261    -0.0055635648     0.0015030749     0.0286851657
  266  C 28  X      0.0010235655     0.0001120568     0.0007011504    -0.0000906634     0.0001582616
  267  C 28  Y     -0.0018376821    -0.0000969794    -0.0004875207     0.0001094171     0.0001314252
  268  C 28  Z      0.0008328521     0.0000108170     0.0000885196    -0.0002548289     0.0001110242
  269  C 28  X     -0.0187040851    -0.0032308442    -0.0313231993     0.0049863846    -0.0097964998
  270  C 28  Y      0.0256625508     0.0083703713     0.0415965731    -0.0036874223     0.0043965615
  271  C 28  Z     -0.0125781578    -0.0061255633    -0.0233992930     0.0030142582    -0.0050807671
  272  C 28 XX      0.0008885904     0.0001059245    -0.0000170769    -0.0002776970     0.0002766890
  273  C 28 YY      0.0020873926     0.0000561230    -0.0000546427     0.0003773079    -0.0002118982
  274  C 28 ZZ      0.0009209477     0.0002385613     0.0000170771     0.0002139632    -0.0001640309
  275  C 28 XY     -0.0012206419    -0.0000711758     0.0001228217    -0.0000646563    -0.0001564865
  276  C 28 XZ      0.0008575482     0.0000437609     0.0001764317    -0.0001728365     0.0002597886
  277  C 28 YZ     -0.0012905281    -0.0002473821     0.0003026104     0.0001879327    -0.0001206979

                         11               12               13               14               15
                  -10.5952287465   -10.5946946729   -10.5931787875   -10.5925188008   -10.5914074907
    1  C  1  S     -0.0008818346    -0.0000079008    -0.0000749119    -0.0000202737    -0.0000433376
    2  C  1  S      0.0013602731     0.0001618826     0.0000890436     0.0000379776     0.0000100288
    3  C  1  S     -0.0001419809    -0.0032546477     0.0009549779     0.0001176028     0.0004394964
    4  C  1  X      0.0003063837    -0.0000300738     0.0000443952     0.0000108174     0.0000096607
    5  C  1  Y      0.0000287130     0.0000207600    -0.0000286824     0.0000000973    -0.0000044525
    6  C  1  Z     -0.0002306724     0.0000018044    -0.0000204365    -0.0000062835    -0.0000039562
    7  C  1  X     -0.0006128443    -0.0008043494     0.0003963556     0.0000357825     0.0000793598
    8  C  1  Y      0.0000689324    -0.0001942218     0.0004463483    -0.0000003905     0.0000078025
    9  C  1  Z     -0.0006980668     0.0010858983    -0.0006039604    -0.0000102178    -0.0000761704
   10  C  1 XX      0.0001863144     0.0000090535     0.0000447275     0.0000063712     0.0000007939
   11  C  1 YY      0.0001530071     0.0000347198     0.0000034009     0.0000045640    -0.0000102736
   12  C  1 ZZ      0.0003219264    -0.0000127827     0.0000111711     0.0000060062     0.0000057918
   13  C  1 XY      0.0000924847    -0.0000207441     0.0000201438     0.0000011759     0.0000003471
   14  C  1 XZ      0.0000163057     0.0000115742    -0.0000150163     0.0000012689     0.0000001472
   15  C  1 YZ      0.0000689338     0.0000180332     0.0000299052     0.0000030815    -0.0000001499
   16  C  2  S     -0.0126520606     0.0003555124    -0.0000753467    -0.0000367535    -0.0000367974
   17  C  2  S     -0.0003401833    -0.0000245287    -0.0000138525     0.0000031639     0.0000010388
   18  C  2  S     -0.0047924724     0.0022261243    -0.0011142936    -0.0000888354    -0.0002363127
   19  C  2  X      0.0000857183    -0.0000108858     0.0000126163     0.0000036353     0.0000024274
   20  C  2  Y     -0.0000529047     0.0000091748     0.0000053243    -0.0000002109    -0.0000015851
   21  C  2  Z      0.0001785968     0.0000006154     0.0000027173     0.0000031925     0.0000031743
   22  C  2  X     -0.0013508096     0.0006797795    -0.0003538358    -0.0000248456    -0.0000620098
   23  C  2  Y     -0.0012904124     0.0005533021    -0.0006192022    -0.0000254572    -0.0000251845
   24  C  2  Z      0.0004000646     0.0001332987     0.0002571237     0.0000126167    -0.0000231989
   25  C  2 XX      0.0000809877    -0.0000132421     0.0000221621     0.0000024909     0.0000005914
   26  C  2 YY      0.0000689457    -0.0000108985    -0.0000068728     0.0000024514     0.0000049477
   27  C  2 ZZ     -0.0000163088     0.0000106695    -0.0000079307    -0.0000004156    -0.0000012380
   28  C  2 XY      0.0000111203    -0.0000066715    -0.0000071737     0.0000001244     0.0000024220
   29  C  2 XZ      0.0000820121     0.0000052243     0.0000155888     0.0000019235     0.0000006365
   30  C  2 YZ     -0.0000336754    -0.0000053801    -0.0000020883    -0.0000004252     0.0000009290
   31  C  3  S      0.0099888650     0.0009841874     0.0007055536     0.0000460509    -0.0000503971
   32  C  3  S     -0.0002592798    -0.0000182468    -0.0000676449    -0.0000103421    -0.0000053636
   33  C  3  S      0.0117420783    -0.0025683418     0.0018948341     0.0002312634     0.0003697195
   34  C  3  X     -0.0001310901    -0.0000074963    -0.0000366423    -0.0000032170     0.0000013918
   35  C  3  Y      0.0001630543    -0.0000547652     0.0000231712     0.0000038961     0.0000080025
   36  C  3  Z      0.0000299672    -0.0000416140     0.0000043452     0.0000001948     0.0000045818
   37  C  3  X      0.0032426496    -0.0005148063     0.0002071356     0.0000558396     0.0001060175
   38  C  3  Y      0.0003547766    -0.0000445442    -0.0000495809     0.0000083334     0.0000194570
   39  C  3  Z      0.0042135463    -0.0011268437     0.0007660879     0.0000723903     0.0001527612
   40  C  3 XX     -0.0000618904    -0.0000012993    -0.0000166157    -0.0000020975     0.0000002545
   41  C  3 YY     -0.0002056526    -0.0000244356    -0.0000126472    -0.0000035290    -0.0000013776
   42  C  3 ZZ     -0.0000428615    -0.0000507848    -0.0000030240    -0.0000016250     0.0000055869
   43  C  3 XY      0.0001539198    -0.0000293452     0.0000200415     0.0000032184     0.0000047635
   44  C  3 XZ      0.0000685880    -0.0000196762     0.0000011821    -0.0000004916     0.0000025497
   45  C  3 YZ      0.0000028293    -0.0000164595     0.0000065996     0.0000014009     0.0000035257
   46  C  4  S     -0.0006069406    -0.0000795077    -0.0001636191    -0.0000075608    -0.0000355272
   47  C  4  S      0.0005721806    -0.0003106474    -0.0000088295    -0.0000044306     0.0000438076
   48  C  4  S     -0.0189949859     0.0071037703    -0.0005792181    -0.0003490362    -0.0009505007
   49  C  4  X     -0.0000643198     0.0002096354     0.0000258383     0.0000001675    -0.0000191838
   50  C  4  Y      0.0001223189    -0.0000143713     0.0000028270     0.0000055640    -0.0000014342
   51  C  4  Z     -0.0002521181    -0.0000876297    -0.0000189403    -0.0000115867    -0.0000010799
   52  C  4  X      0.0022161206    -0.0000266829     0.0012150473     0.0000603737    -0.0000304010
   53  C  4  Y      0.0072266131    -0.0021964950     0.0006211929     0.0001711780     0.0003885642
   54  C  4  Z     -0.0042467817     0.0016255398    -0.0006477764    -0.0001011921    -0.0002036971
   55  C  4 XX      0.0002269763     0.0000137506     0.0000864380     0.0000078893    -0.0000029343
   56  C  4 YY     -0.0000548810    -0.0000526287    -0.0000047829    -0.0000061480     0.0000016941
   57  C  4 ZZ      0.0000497783    -0.0000212221    -0.0000183550    -0.0000020364    -0.0000046742
   58  C  4 XY      0.0000294001    -0.0000187294    -0.0000359655     0.0000003810     0.0000061064
   59  C  4 XZ     -0.0002412376     0.0000077888    -0.0000342752    -0.0000085386    -0.0000016591
   60  C  4 YZ      0.0001875837     0.0000244869     0.0000138427     0.0000064319     0.0000015342
   61  C  5  S      0.0090383496    -0.0000754355     0.0004676540     0.0000472233     0.0000477195
   62  C  5  S     -0.0007325115     0.0004932618    -0.0006722963     0.0000345063     0.0000023713
   63  C  5  S     -0.0632598780     0.0015672302    -0.0011206663    -0.0016119020    -0.0014907385
   64  C  5  X      0.0009038370     0.0000121230    -0.0001166772     0.0000125581     0.0000149558
   65  C  5  Y     -0.0002324064     0.0001617359     0.0001178873    -0.0000013482    -0.0000257837
   66  C  5  Z     -0.0004961740    -0.0001352258    -0.0000699295    -0.0000094084     0.0000104682
   67  C  5  X     -0.0491408346     0.0053846164    -0.0046775592    -0.0014461091    -0.0014459315
   68  C  5  Y      0.0043293071    -0.0033450856    -0.0030170231     0.0000213626     0.0005397763
   69  C  5  Z      0.0220166693     0.0003336703     0.0053249583     0.0007289867     0.0002450101
   70  C  5 XX      0.0009740081     0.0000518870    -0.0000699331    -0.0000114629     0.0000034559
   71  C  5 YY     -0.0001915293     0.0001193303    -0.0000985957     0.0000098645    -0.0000007785
   72  C  5 ZZ      0.0002494699     0.0001015423    -0.0000662100     0.0000080174    -0.0000026046
   73  C  5 XY      0.0000967178     0.0000124497     0.0000203191     0.0000034175    -0.0000069027
   74  C  5 XZ     -0.0006339246    -0.0000018031    -0.0000591999     0.0000133983     0.0000104380
   75  C  5 YZ      0.0000278521    -0.0000288274    -0.0000507450     0.0000013605     0.0000114110
   76  C  6  S     -0.0002542462    -0.0007457293    -0.0002463585    -0.0001095420     0.0053335814
   77  C  6  S      0.0000100029    -0.0000817939    -0.0000287225    -0.0000014296     0.0002482300
   78  C  6  S      0.0059691692    -0.0011372427     0.0002651982     0.0000857506    -0.0001033781
   79  C  6  X     -0.0001477314    -0.0000645693    -0.0000009481    -0.0000049899     0.0000040252
   80  C  6  Y     -0.0000933835    -0.0000147745     0.0000265506    -0.0000022061    -0.0000082730
   81  C  6  Z     -0.0000675049     0.0000853382    -0.0000094502     0.0000004914    -0.0000126569
   82  C  6  X      0.0013400449    -0.0000299211     0.0000106589     0.0000093748     0.0000167748
   83  C  6  Y     -0.0012591705    -0.0000995323    -0.0001001703    -0.0000164286     0.0000232719
   84  C  6  Z     -0.0017624878     0.0007740793    -0.0002842853    -0.0000344814    -0.0000691673
   85  C  6 XX     -0.0001609459     0.0000002738    -0.0000286652    -0.0000049667     0.0000016819
   86  C  6 YY      0.0000629139    -0.0000023514     0.0000049837     0.0000016495     0.0000044940
   87  C  6 ZZ      0.0001331024    -0.0000630874     0.0000218277     0.0000026659     0.0000097976
   88  C  6 XY      0.0000159598     0.0000060519    -0.0000177788     0.0000007997     0.0000005378
   89  C  6 XZ      0.0001258250     0.0000120639     0.0000245818     0.0000052792     0.0000013780
   90  C  6 YZ      0.0000447205    -0.0000190031    -0.0000050736    -0.0000000313     0.0000045434
   91  C  7  S     -0.0014259542     0.0000222007     0.0001438316    -0.0000197575    -0.0000267272
   92  C  7  S      0.0011621788    -0.0000687664     0.0000134003     0.0000271785     0.0000224793
   93  C  7  S     -0.0212921383     0.0022847277    -0.0016655706    -0.0006796497    -0.0006801638
   94  C  7  X      0.0002272020     0.0000010582     0.0000127324     0.0000064121     0.0000052179
   95  C  7  Y     -0.0000903706     0.0000357448    -0.0000569132    -0.0000049072    -0.0000020432
   96  C  7  Z     -0.0000311902    -0.0000323699     0.0000507432     0.0000016079    -0.0000003014
   97  C  7  X      0.0135861947    -0.0014144874     0.0020748908     0.0003712894     0.0002738070
   98  C  7  Y     -0.0221838721     0.0024775109    -0.0024505663    -0.0006423903    -0.0005702002
   99  C  7  Z      0.0135748796    -0.0015747983     0.0011381496     0.0003963854     0.0003809490
  100  C  7 XX      0.0001944301    -0.0000202166    -0.0000221308     0.0000042331     0.0000057708
  101  C  7 YY      0.0002045387     0.0000083884    -0.0000053526     0.0000016607    -0.0000011714
  102  C  7 ZZ      0.0002627461    -0.0000005102    -0.0000062746     0.0000039200     0.0000026070
  103  C  7 XY      0.0000825761     0.0000019075     0.0000050109     0.0000023279     0.0000025606
  104  C  7 XZ     -0.0000573550     0.0000194273     0.0000044114    -0.0000014848    -0.0000044596
  105  C  7 YZ      0.0000037152    -0.0000020616    -0.0000090279     0.0000027555     0.0000034915
  106  C  8  S     -0.0143403829     0.0146086874    -0.0140859833    -0.0023128029    -0.0004441955
  107  C  8  S      0.0013904127     0.0013527635    -0.0011661868     0.0003655704     0.0001495424
  108  C  8  S      0.0476222441    -0.0240172941     0.0260563339     0.0043245420     0.0030998904
  109  C  8  X      0.0012097455     0.0004175466    -0.0009580641     0.0000871573     0.0000521944
  110  C  8  Y     -0.0000829344     0.0008543559     0.0008767922    -0.0000161478    -0.0004267128
  111  C  8  Z     -0.0005395387    -0.0009814560    -0.0002992977    -0.0000300796     0.0003572093
  112  C  8  X     -0.0012008760     0.0074337990    -0.0132924926    -0.0008677582    -0.0012901669
  113  C  8  Y      0.0001282567     0.0082885443     0.0093319664     0.0010789074     0.0036438575
  114  C  8  Z      0.0004769300    -0.0112491042    -0.0016286069    -0.0005261488    -0.0026194086
  115  C  8 XX     -0.0024274659     0.0000495267    -0.0009293101    -0.0002112057    -0.0002088942
  116  C  8 YY      0.0001039227     0.0010605191    -0.0011122316    -0.0000951514    -0.0002615621
  117  C  8 ZZ     -0.0004886826     0.0011196223    -0.0002103045    -0.0000493191    -0.0002989805
  118  C  8 XY      0.0000898017     0.0003097614     0.0011777686     0.0001153650    -0.0000421957
  119  C  8 XZ      0.0014491067    -0.0003262962    -0.0004811914     0.0000966526     0.0001552107
  120  C  8 YZ      0.0000210723    -0.0012925494     0.0006082353     0.0001743192     0.0002828288
  121  N  9  S     -0.0000131245     0.0000020763    -0.0000025642    -0.0000002751    -0.0000001262
  122  N  9  S      0.0006844112    -0.0000964102     0.0001303940     0.0000169632     0.0000092774
  123  N  9  S     -0.0177781648     0.0020812494    -0.0024418832    -0.0004765682    -0.0003686573
  124  N  9  X      0.0000161352    -0.0000073840    -0.0000231588     0.0000008711     0.0000039435
  125  N  9  Y     -0.0000289050     0.0000123425    -0.0000146176    -0.0000014729    -0.0000008233
  126  N  9  Z      0.0000107846    -0.0000059006     0.0000290605     0.0000012178    -0.0000010398
  127  N  9  X      0.0020368555    -0.0002633664     0.0000871276     0.0000567906     0.0000616652
  128  N  9  Y     -0.0035290880     0.0004289008    -0.0005410180    -0.0000899366    -0.0000612870
  129  N  9  Z      0.0021655539    -0.0002515628     0.0004785192     0.0000559605     0.0000265754
  130  N  9 XX      0.0001370125    -0.0000246760     0.0000538289     0.0000031212    -0.0000010229
  131  N  9 YY      0.0000822683    -0.0000179561     0.0000231186     0.0000028284     0.0000018134
  132  N  9 ZZ      0.0001410468    -0.0000243655     0.0000233793     0.0000034470     0.0000017743
  133  N  9 XY      0.0000626744    -0.0000065440    -0.0000048484     0.0000010234     0.0000009318
  134  N  9 XZ     -0.0000370010     0.0000034614    -0.0000041187    -0.0000005191     0.0000000089
  135  N  9 YZ      0.0000572187    -0.0000069829     0.0000233619     0.0000008654    -0.0000016053
  136  C 10  S      0.0500665782    -0.9815498493    -0.0026034988     0.0543749500     0.1019720982
  137  C 10  S      0.0024314137    -0.0404064609    -0.0004903189     0.0031030766     0.0054107961
  138  C 10  S     -0.0236917725     0.0208901117    -0.0112710877    -0.0020127266    -0.0203683245
  139  C 10  X      0.0003208199    -0.0003790710    -0.0000149882     0.0003786785     0.0018022388
  140  C 10  Y     -0.0001518225     0.0009611412    -0.0000859324    -0.0001692065    -0.0001426457
  141  C 10  Z     -0.0000274886    -0.0006678266     0.0000852053    -0.0000412151    -0.0007917392
  142  C 10  X     -0.0087424387     0.0009684350     0.0056071045     0.0023083357    -0.0006998398
  143  C 10  Y      0.0058826216     0.0019498295     0.0008327510     0.0021557283     0.0012733266
  144  C 10  Z     -0.0008253584    -0.0022490866    -0.0036069840    -0.0031176674    -0.0007884780
  145  C 10 XX      0.0001590097    -0.0008156593     0.0000358016     0.0003430767     0.0017658310
  146  C 10 YY      0.0001388215    -0.0001033947     0.0002240575    -0.0000195829     0.0001515835
  147  C 10 ZZ      0.0000666979    -0.0002412613     0.0000610939     0.0001077595     0.0005224658
  148  C 10 XY     -0.0001233814     0.0001771107    -0.0001696095     0.0000387951    -0.0000912493
  149  C 10 XZ     -0.0000696823     0.0010475379     0.0000934783    -0.0002662580    -0.0010622599
  150  C 10 YZ     -0.0002359083     0.0012964989    -0.0002145080    -0.0000505757    -0.0002938341
  151  C 11  S      0.0082913422    -0.1134099593     0.0052104898    -0.3102642423    -0.9316817888
  152  C 11  S      0.0002273993    -0.0031946180    -0.0007986312    -0.0114324129    -0.0388028274
  153  C 11  S      0.0191648843    -0.0077727117    -0.0010417951    -0.0040036034     0.0379787597
  154  C 11  X      0.0000161238    -0.0018305890    -0.0000196786     0.0013288994     0.0000866715
  155  C 11  Y     -0.0000064069     0.0000849386     0.0002540995    -0.0010076198     0.0010983611
  156  C 11  Z     -0.0000028193     0.0008576724    -0.0002188407     0.0002285658    -0.0010331221
  157  C 11  X     -0.0043349240    -0.0002360454    -0.0005427138     0.0016844577    -0.0011608090
  158  C 11  Y     -0.0037832760    -0.0001766625    -0.0014610153    -0.0002740060    -0.0028842775
  159  C 11  Z      0.0056161479     0.0002797362     0.0015911984    -0.0006133978     0.0031889495
  160  C 11 XX     -0.0000370694     0.0017163195    -0.0002034878     0.0005171197    -0.0017732134
  161  C 11 YY     -0.0000684422     0.0001705590    -0.0002353586     0.0008420810    -0.0004028281
  162  C 11 ZZ     -0.0000528261     0.0004579678    -0.0001653056     0.0002376633     0.0001234039
  163  C 11 XY      0.0000034997    -0.0001482527     0.0000736540    -0.0006993505     0.0012450017
  164  C 11 XZ     -0.0000590798    -0.0008007491    -0.0001107211     0.0005155420     0.0005886940
  165  C 11 YZ     -0.0000682937     0.0000345035    -0.0000832060    -0.0001816337     0.0009543238
  166  C 12  S      0.0048835078    -0.0199172856     0.0723025521    -0.9220164080     0.3005422693
  167  C 12  S      0.0004518022    -0.0001472952     0.0022520493    -0.0371669784     0.0134722403
  168  C 12  S     -0.0125132775     0.0019521842    -0.0036359703     0.0246505770    -0.0239395499
  169  C 12  X      0.0000058237    -0.0000562897     0.0001003145     0.0004469603    -0.0015376920
  170  C 12  Y      0.0000011411    -0.0001064285    -0.0000828626     0.0001818112     0.0014153100
  171  C 12  Z     -0.0000041705     0.0001244874     0.0000232113    -0.0003917445    -0.0004889701
  172  C 12  X      0.0051369582     0.0005036328    -0.0013354427    -0.0031622818     0.0022146667
  173  C 12  Y     -0.0002467583     0.0018218729     0.0018675992     0.0002349868     0.0000628739
  174  C 12  Z     -0.0023979218    -0.0018967200    -0.0009993032     0.0014024906    -0.0011870979
  175  C 12 XX      0.0000708541    -0.0001189260     0.0001147317    -0.0000587735     0.0010457665
  176  C 12 YY     -0.0000110201    -0.0000497982     0.0000375104    -0.0000317712     0.0011313811
  177  C 12 ZZ      0.0000060981    -0.0000180821     0.0000023559     0.0001638838     0.0002263044
  178  C 12 XY     -0.0000060622     0.0000760395    -0.0000874312     0.0003522547    -0.0012450387
  179  C 12 XZ     -0.0000471706     0.0000625905    -0.0000871098     0.0003481950     0.0002691270
  180  C 12 YZ     -0.0000046348     0.0001203764    -0.0001675088     0.0009654514    -0.0009550109
  181  C 13  S      0.0036467960     0.0022599103     0.1434373541    -0.1474537216     0.0995315922
  182  C 13  S      0.0000780299     0.0010101051     0.0043601170    -0.0046966929     0.0040752394
  183  C 13  S      0.0184787474     0.0023665619     0.0081765488    -0.0084910238     0.0043832734
  184  C 13  X     -0.0000412433    -0.0001754036     0.0017643787     0.0006229187    -0.0003700090
  185  C 13  Y      0.0000011584     0.0001985754    -0.0000757836     0.0010496054    -0.0004560018
  186  C 13  Z      0.0000197371    -0.0000892225    -0.0008320240    -0.0012623821     0.0005991608
  187  C 13  X     -0.0068095095     0.0010180162     0.0000474273     0.0024274972     0.0022537460
  188  C 13  Y      0.0041412443    -0.0013207571    -0.0001086903    -0.0002979678     0.0005233377
  189  C 13  Z     -0.0002547627     0.0006689956     0.0000735683    -0.0009702362    -0.0016210404
  190  C 13 XX      0.0000475841     0.0000980902    -0.0016170036    -0.0000027094    -0.0001452801
  191  C 13 YY     -0.0000601957     0.0001779647    -0.0002068307     0.0007668591    -0.0004390514
  192  C 13 ZZ     -0.0000778930     0.0002286776    -0.0006009232     0.0008741483    -0.0004633541
  193  C 13 XY     -0.0000636113     0.0000974183    -0.0000307299     0.0003316784    -0.0000961453
  194  C 13 XZ     -0.0000483493     0.0000096995     0.0008801571    -0.0002103145     0.0001167508
  195  C 13 YZ     -0.0000419837     0.0000390212     0.0000543975    -0.0008133155     0.0004075664
  196  C 14  S      0.0134495942     0.0000423945     0.9763585201     0.0917390544    -0.0315981349
  197  C 14  S      0.0009355441     0.0003584895     0.0401617538     0.0044953602    -0.0011844308
  198  C 14  S     -0.0222972527     0.0098661613    -0.0211158324     0.0011003087     0.0043888094
  199  C 14  X      0.0002047829     0.0000912771    -0.0002691116    -0.0000116665    -0.0001116364
  200  C 14  Y      0.0001209604    -0.0001029524     0.0009729799     0.0002087640     0.0000845925
  201  C 14  Z     -0.0002133625     0.0000461717    -0.0007354095    -0.0001817702    -0.0000192731
  202  C 14  X     -0.0048886547    -0.0065640892    -0.0027034517     0.0030474811    -0.0011211798
  203  C 14  Y     -0.0053649502     0.0010431919     0.0020573921    -0.0018729241     0.0007050440
  204  C 14  Z      0.0073259235     0.0024092708    -0.0004705231     0.0001309976    -0.0000625283
  205  C 14 XX      0.0001311067     0.0000200908     0.0012271207     0.0002200082     0.0000801359
  206  C 14 YY      0.0001454031    -0.0002171664     0.0001509538    -0.0000219073     0.0001274354
  207  C 14 ZZ      0.0000948140    -0.0001319366    -0.0002506036    -0.0000430076     0.0000856251
  208  C 14 XY     -0.0000789642     0.0000538875    -0.0009776607    -0.0001099338    -0.0000365873
  209  C 14 XZ     -0.0000626883    -0.0000249865    -0.0005670993    -0.0000726328     0.0000642932
  210  C 14 YZ     -0.0002093731     0.0002605042    -0.0009354293     0.0000046063     0.0000247408
  211  H 15  S      0.0000222297    -0.0000237236     0.0000746041    -0.0000034692    -0.0000094559
  212  H 15  S      0.0001273891    -0.0001158580     0.0001851135    -0.0000097647    -0.0000167518
  213  H 16  S     -0.0000426915     0.0000375236    -0.0000750198    -0.0000027059     0.0000010155
  214  H 16  S     -0.0000152395     0.0000213710    -0.0001195611    -0.0000003096     0.0000120775
  215  H 17  S      0.0000624785    -0.0000565723     0.0000146773     0.0000018467     0.0000081692
  216  H 17  S      0.0003121549    -0.0001840334     0.0000537366    -0.0000031740     0.0000217328
  217  H 18  S      0.0000121377     0.0001321297    -0.0001292250    -0.0000019490    -0.0000081059
  218  H 18  S     -0.0006265113    -0.0000972982    -0.0002144757    -0.0000480139    -0.0000582687
  219  H 19  S     -0.0004303754    -0.0000095323    -0.0000175841    -0.0000048652    -0.0000098598
  220  H 19  S      0.0004299308    -0.0000983395     0.0001708692     0.0000141600     0.0000567055
  221  H 20  S      0.0001139976     0.0000662407     0.0000015545     0.0000014467    -0.0000081683
  222  H 20  S     -0.0002621687     0.0002024495    -0.0000006721    -0.0000073217     0.0000254542
  223  H 21  S     -0.0010357122     0.0023637276     0.0006910627    -0.0003808143     0.0000768612
  224  H 21  S     -0.0008429567    -0.0069246169     0.0025355751     0.0003127122     0.0026882615
  225  H 22  S      0.0002861302     0.0005961947     0.0004365997     0.0010187592     0.0026169619
  226  H 22  S      0.0006118879     0.0007789801     0.0008916668    -0.0007468821    -0.0071026050
  227  H 23  S     -0.0003831443    -0.0003157186     0.0001389438     0.0028099329    -0.0006546798
  228  H 23  S     -0.0002690698    -0.0007791408     0.0010605920    -0.0054831993     0.0035758944
  229  H 24  S      0.0003183946    -0.0004401772    -0.0006784131     0.0004581993    -0.0006870307
  230  H 24  S      0.0006748070    -0.0008682020    -0.0006121873     0.0001653756    -0.0004419401
  231  H 25  S     -0.0009054084    -0.0006994538    -0.0023669921    -0.0005670276     0.0000146530
  232  H 25  S     -0.0011406535    -0.0025506109     0.0067758962     0.0000685247    -0.0005892837
  233  C 26  S     -0.4442118664    -0.0256088438     0.0086971642    -0.0019184710    -0.0009449591
  234  C 26  S     -0.0256253926    -0.0002455370    -0.0008242376     0.0000618894     0.0000609499
  235  C 26  S     -0.0097624309     0.0131386827    -0.0169862094     0.0021088913     0.0011161042
  236  C 26  X     -0.0026543755     0.0000631019    -0.0000632911     0.0000625540     0.0000382269
  237  C 26  Y     -0.0000135708    -0.0001427608    -0.0001550790    -0.0000061598     0.0000184569
  238  C 26  Z      0.0013357725     0.0000945023     0.0001712905    -0.0000269894    -0.0000354990
  239  C 26  X     -0.0884656138     0.0086966401    -0.0144492137    -0.0014482245    -0.0014459860
  240  C 26  Y      0.0004246095     0.0023116874     0.0025234551     0.0001207583    -0.0001992242
  241  C 26  Z      0.0445976426    -0.0065173324     0.0050327966     0.0006361441     0.0009183160
  242  C 26 XX     -0.0033822735     0.0001179170    -0.0002537526     0.0000225304     0.0000020869
  243  C 26 YY      0.0003933886     0.0001974237    -0.0001907939     0.0000387394     0.0000295977
  244  C 26 ZZ     -0.0005326447     0.0001585670    -0.0002169893     0.0000357592     0.0000187167
  245  C 26 XY      0.0000752405    -0.0000190937    -0.0000068262     0.0000019626    -0.0000053606
  246  C 26 XZ      0.0021962583     0.0000454679     0.0000516133     0.0000108004     0.0000246406
  247  C 26 YZ     -0.0000309317    -0.0000180184     0.0000137806     0.0000037071     0.0000080634
  248  C 27  S      0.8826440878     0.0442018332    -0.0116429017     0.0031777435     0.0009340001
  249  C 27  S      0.0456526100     0.0020127732    -0.0003253944    -0.0001763474    -0.0001014054
  250  C 27  S      0.0552563967    -0.0017310275     0.0059570074     0.0002876699     0.0008090576
  251  C 27  X     -0.0022084437    -0.0002943302     0.0003057870    -0.0001571520    -0.0000718299
  252  C 27  Y     -0.0000241756    -0.0000545824    -0.0000723698    -0.0000200743    -0.0001298104
  253  C 27  Z      0.0011353538     0.0001988179    -0.0000927492     0.0000981831     0.0001531854
  254  C 27  X     -0.0570817352     0.0178533089    -0.0195250402     0.0009037699     0.0001969172
  255  C 27  Y      0.0009761046    -0.0034688848    -0.0028820150    -0.0002159219    -0.0000308049
  256  C 27  Z      0.0282035084    -0.0059611489     0.0125548104    -0.0002699559    -0.0000736544
  257  C 27 XX      0.0050548427    -0.0000775443     0.0005673034     0.0000252009     0.0000766005
  258  C 27 YY     -0.0003978506    -0.0001551850     0.0001655603    -0.0000430733    -0.0000253164
  259  C 27 ZZ      0.0009462812    -0.0002964057     0.0000236352    -0.0000728740    -0.0000576627
  260  C 27 XY     -0.0000722248    -0.0001898726    -0.0003256069    -0.0000685206    -0.0000786333
  261  C 27 XZ     -0.0031230465     0.0002147304    -0.0000501268    -0.0000381382    -0.0000187808
  262  C 27 YZ      0.0000600780     0.0002567064    -0.0000215938    -0.0000703564    -0.0000119138
  263  C 28  S      0.0004778455     0.0000514761     0.0002394590     0.0000157798    -0.0000057324
  264  C 28  S     -0.0009421880     0.0000580825    -0.0001787794    -0.0000365215    -0.0000331554
  265  C 28  S      0.0257629805    -0.0031754687    -0.0029451487     0.0005510456     0.0009347159
  266  C 28  X     -0.0001030612    -0.0000164934    -0.0001174121    -0.0000110871    -0.0000011713
  267  C 28  Y      0.0001467882    -0.0000560663     0.0000377953     0.0000042522     0.0000080784
  268  C 28  Z     -0.0000448440     0.0000398940     0.0000139252     0.0000016435    -0.0000040837
  269  C 28  X      0.0147420500    -0.0031179489     0.0008159834     0.0005201311     0.0006825202
  270  C 28  Y     -0.0224801422     0.0024290373    -0.0042169704    -0.0007210467    -0.0005257608
  271  C 28  Z      0.0123569187    -0.0005859963     0.0035137239     0.0003931248     0.0001293499
  272  C 28 XX      0.0000969690    -0.0000271664    -0.0000545588     0.0000008896     0.0000058792
  273  C 28 YY     -0.0002528165     0.0000049823    -0.0000133711    -0.0000059443    -0.0000023556
  274  C 28 ZZ     -0.0001461263    -0.0000359160    -0.0000412093    -0.0000056477     0.0000019111
  275  C 28 XY     -0.0000459652    -0.0000145155    -0.0000191642    -0.0000025659    -0.0000006794
  276  C 28 XZ     -0.0000552197     0.0000534870     0.0000489325    -0.0000022006    -0.0000109730
  277  C 28 YZ      0.0001580929     0.0000346605     0.0000184235     0.0000004802    -0.0000063026

                         16               17               18               19               20
                  -10.5913743813   -10.5904702733    -1.0078667250    -0.9815756894    -0.9531446692
    1  C  1  S      0.0062746455     0.0000276946     0.1031186756     0.0385846010    -0.0046054627
    2  C  1  S     -0.0012793531    -0.0000503521    -0.1911084579    -0.0744520936     0.0081229852
    3  C  1  S     -0.0056483077    -0.0000292647    -0.0683322681     0.0477747076    -0.0058808796
    4  C  1  X     -0.0000429881    -0.0000119490    -0.0338868689    -0.0026328946     0.0000243304
    5  C  1  Y      0.0006601743     0.0000026794    -0.0216427606    -0.0161424357     0.0011914927
    6  C  1  Z      0.0002635291     0.0000068901     0.0513737785     0.0251885988    -0.0022215246
    7  C  1  X      0.0021688382    -0.0000271106    -0.0137347503     0.0136298562    -0.0022199127
    8  C  1  Y     -0.0023784821    -0.0000217686    -0.0137060677     0.0052643942    -0.0001238887
    9  C  1  Z     -0.0046900386     0.0000018539     0.0246980919    -0.0202717993     0.0016714979
   10  C  1 XX      0.0000861743    -0.0000094394    -0.0117703211    -0.0031450565     0.0003059556
   11  C  1 YY      0.0017938683    -0.0000063163    -0.0101374666    -0.0048290532     0.0004975251
   12  C  1 ZZ     -0.0001435962    -0.0000067967    -0.0151469959    -0.0067146436     0.0006455106
   13  C  1 XY      0.0001961541    -0.0000011219    -0.0018601497    -0.0009456395     0.0000352414
   14  C  1 XZ      0.0001017003    -0.0000011530     0.0036374398     0.0007228082    -0.0000318639
   15  C  1 YZ     -0.0002621393    -0.0000053199     0.0038839838     0.0018808139    -0.0002053447
   16  C  2  S      0.0020842098     0.0000113042     0.0776186575     0.0378602021    -0.0043526369
   17  C  2  S      0.0006441952     0.0000008962    -0.1392536074    -0.0675116915     0.0078833542
   18  C  2  S     -0.0016201497     0.0000918244    -0.0232318921    -0.0513978364     0.0083659652
   19  C  2  X     -0.0000196757    -0.0000031685    -0.0438684731    -0.0189392088     0.0019026744
   20  C  2  Y     -0.0001314122    -0.0000010554    -0.0399099223    -0.0212839966     0.0021742540
   21  C  2  Z     -0.0002198533    -0.0000038750    -0.0060094679    -0.0000030387     0.0000801652
   22  C  2  X     -0.0018300738     0.0000222936    -0.0042586632    -0.0153426941     0.0021614088
   23  C  2  Y     -0.0022727768     0.0000541439    -0.0039415642    -0.0119007229     0.0022833712
   24  C  2  Z     -0.0007105690    -0.0000451740    -0.0019328388    -0.0050238217    -0.0001514162
   25  C  2 XX      0.0001008932    -0.0000028855    -0.0082181371    -0.0033667895     0.0003462474
   26  C  2 YY     -0.0003690552    -0.0000013799    -0.0080861793    -0.0043394033     0.0004819694
   27  C  2 ZZ     -0.0000111363     0.0000007966    -0.0084258145    -0.0042081026     0.0005277399
   28  C  2 XY     -0.0002070392    -0.0000000735    -0.0066926238    -0.0036590824     0.0003567103
   29  C  2 XZ     -0.0001305096    -0.0000039253    -0.0018268831    -0.0007693945     0.0000472807
   30  C  2 YZ     -0.0002101459     0.0000008792     0.0008936537     0.0004239898    -0.0000437406
   31  C  3  S      0.0016592884    -0.0000696163     0.0760382499     0.0395000193    -0.0038461712
   32  C  3  S      0.0006956451     0.0000199763    -0.1362688032    -0.0721055677     0.0073934620
   33  C  3  S     -0.0027988987    -0.0003291326    -0.0307212189     0.0000175720    -0.0097159833
   34  C  3  X     -0.0000658398     0.0000060057    -0.0189772115    -0.0087626176     0.0002241654
   35  C  3  Y     -0.0002116206    -0.0000052666     0.0033235369     0.0013145215    -0.0006773527
   36  C  3  Z     -0.0001065509     0.0000002311    -0.0558060380    -0.0277534503     0.0028000807
   37  C  3  X     -0.0009456570    -0.0000657472    -0.0037249356    -0.0018782181    -0.0024250912
   38  C  3  Y     -0.0003749986    -0.0000044350    -0.0007745740    -0.0032624078    -0.0002904362
   39  C  3  Z     -0.0034703842    -0.0001136438    -0.0078024223     0.0027221686    -0.0039152444
   40  C  3 XX      0.0000974516     0.0000030616    -0.0057362871    -0.0031554476     0.0002601726
   41  C  3 YY      0.0000167192     0.0000056579    -0.0054062378    -0.0028316838     0.0003515597
   42  C  3 ZZ     -0.0003785139     0.0000023522    -0.0129515704    -0.0069093687     0.0006827678
   43  C  3 XY     -0.0000904049    -0.0000044123    -0.0036140142    -0.0019494775     0.0000833630
   44  C  3 XZ     -0.0000402379     0.0000000617    -0.0029695877    -0.0013990893     0.0000457676
   45  C  3 YZ     -0.0002831946    -0.0000019320     0.0014035250     0.0005463797    -0.0001252664
   46  C  4  S      0.0086863211     0.0000192929     0.0987462917     0.0469312974    -0.0026543872
   47  C  4  S     -0.0012356550     0.0000099207    -0.1821199211    -0.0911407449     0.0044004428
   48  C  4  S     -0.0056136786     0.0002241793    -0.0484907082    -0.0349481766     0.0212402951
   49  C  4  X     -0.0002007877    -0.0000066853     0.0123827104     0.0093728691    -0.0025497967
   50  C  4  Y      0.0004524509    -0.0000013545     0.0498618856     0.0220229347    -0.0012254501
   51  C  4  Z      0.0005361236     0.0000124516    -0.0381697314    -0.0162475882     0.0015115910
   52  C  4  X      0.0001197569    -0.0001649712     0.0080291027     0.0038433703    -0.0033891630
   53  C  4  Y     -0.0055317146    -0.0001886524     0.0153420438     0.0100682891    -0.0082510018
   54  C  4  Z     -0.0009153885     0.0001233972    -0.0149868084    -0.0095883760     0.0060833585
   55  C  4 XX      0.0004017664    -0.0000154558    -0.0097892682    -0.0051463285     0.0000036485
   56  C  4 YY     -0.0001815021     0.0000068593    -0.0136605370    -0.0068312015     0.0004097864
   57  C  4 ZZ      0.0015075891     0.0000046199    -0.0119638169    -0.0061431151     0.0004379508
   58  C  4 XY     -0.0001694683     0.0000039881    -0.0020192651    -0.0015777153     0.0002830981
   59  C  4 XZ     -0.0007339072     0.0000100841     0.0014080060     0.0007024790     0.0000470718
   60  C  4 YZ      0.0003285443    -0.0000074518     0.0053974892     0.0019974278    -0.0002166595
   61  C  5  S      0.0004510203    -0.0000857752     0.1005965207     0.0294466358     0.0041475952
   62  C  5  S      0.0005834848     0.0000295749    -0.1867352028    -0.0524704670    -0.0066999758
   63  C  5  S      0.0003915393     0.0016911477    -0.0188452038    -0.0400392643     0.0420667105
   64  C  5  X      0.0000797886     0.0000037650     0.0497600014     0.0230051722    -0.0065784974
   65  C  5  Y     -0.0000169617    -0.0000145995     0.0111072444    -0.0077476285     0.0007271327
   66  C  5  Z      0.0000691317     0.0000176460    -0.0305835417    -0.0017853464     0.0026180856
   67  C  5  X      0.0028668687     0.0015853880     0.0340018815    -0.0658876785     0.0429403464
   68  C  5  Y     -0.0017488321     0.0002539695    -0.0030473997     0.0014341967    -0.0032543655
   69  C  5  Z     -0.0014035144    -0.0010657404    -0.0139301846     0.0349232176    -0.0194065836
   70  C  5 XX     -0.0002813140     0.0000167069    -0.0150162010    -0.0054257102    -0.0000733275
   71  C  5 YY     -0.0000545760    -0.0000018448    -0.0077000830    -0.0019192994    -0.0001012556
   72  C  5 ZZ     -0.0000802473    -0.0000072060    -0.0089180359    -0.0019099008    -0.0001821416
   73  C  5 XY      0.0002724764    -0.0000110364     0.0017337934     0.0012391600    -0.0000474424
   74  C  5 XZ      0.0002483911    -0.0000027698     0.0050784065     0.0011403045     0.0000114532
   75  C  5 YZ     -0.0001511260     0.0000058964     0.0052468477     0.0009510077     0.0000195956
   76  C  6  S     -0.9895991987    -0.0002119276     0.0823184086     0.0388670329    -0.0037365146
   77  C  6  S     -0.0443918454    -0.0000129014    -0.1522575649    -0.0737559070     0.0069406137
   78  C  6  S      0.0475963497    -0.0000813566    -0.0090439620    -0.0223533303    -0.0033918801
   79  C  6  X     -0.0004304188     0.0000067948    -0.0161709267    -0.0056442166     0.0000409689
   80  C  6  Y      0.0012573365     0.0000009396     0.0495917371     0.0213699087    -0.0021573594
   81  C  6  Z      0.0008336011    -0.0000002723     0.0321570816     0.0167564582    -0.0010888311
   82  C  6  X      0.0017633458    -0.0000077996    -0.0042221850     0.0039875701    -0.0006369677
   83  C  6  Y     -0.0038830392     0.0000355811     0.0027459765     0.0083053427     0.0000978802
   84  C  6  Z     -0.0023314423     0.0000406102     0.0009416759     0.0031510860     0.0023118566
   85  C  6 XX     -0.0006159825     0.0000067629    -0.0091756748    -0.0043918855     0.0004638302
   86  C  6 YY     -0.0006623405    -0.0000024761    -0.0124612408    -0.0058365172     0.0005719940
   87  C  6 ZZ     -0.0005784137    -0.0000040536    -0.0095351915    -0.0049710790     0.0003270135
   88  C  6 XY      0.0001022569    -0.0000004904     0.0024191778     0.0002000175    -0.0000151916
   89  C  6 XZ     -0.0000437841    -0.0000072069     0.0005154699     0.0002711875    -0.0000127613
   90  C  6 YZ     -0.0002703846    -0.0000000842    -0.0039459378    -0.0022284781     0.0001530131
   91  C  7  S      0.0002243347    -0.0000028332     0.0821555280    -0.1740632517    -0.0003731995
   92  C  7  S     -0.0001270927     0.0000000564    -0.1557421572     0.3392841726     0.0000558406
   93  C  7  S     -0.0031172864     0.0006468430    -0.0215654760    -0.0218552429     0.0194092798
   94  C  7  X      0.0000346329    -0.0000116346    -0.0130131682     0.0881929165    -0.0002249941
   95  C  7  Y     -0.0001178003     0.0000052947     0.0226494391    -0.1486796911    -0.0003176420
   96  C  7  Z     -0.0000413610     0.0000004272    -0.0136504147     0.0925420318     0.0003634291
   97  C  7  X      0.0016231853    -0.0002974836    -0.0269002117     0.1220941020    -0.0115106173
   98  C  7  Y     -0.0022870503     0.0004726837     0.0439016575    -0.2037190728     0.0188767729
   99  C  7  Z      0.0023039226    -0.0002738547    -0.0267387295     0.1245104269    -0.0113680493
  100  C  7 XX     -0.0000190606     0.0000009320    -0.0049984905     0.0112058532    -0.0000124095
  101  C  7 YY      0.0000605987     0.0000017409    -0.0108496912     0.0237536099     0.0000098937
  102  C  7 ZZ      0.0000205665     0.0000002662    -0.0052850836     0.0114556210    -0.0000719749
  103  C  7 XY     -0.0000832741    -0.0000022338     0.0063750747    -0.0137052894    -0.0001029780
  104  C  7 XZ      0.0000492202    -0.0000001579    -0.0038203490     0.0081957433     0.0000776065
  105  C  7 YZ     -0.0000740713    -0.0000029077     0.0070489684    -0.0143778339    -0.0000209939
  106  C  8  S      0.0001033517     0.0011643391     0.0028286151     0.0010907919     0.1365536463
  107  C  8  S     -0.0000792346    -0.0002217090    -0.0047645349     0.0000691005    -0.2605379896
  108  C  8  S     -0.0010093160    -0.0047368196     0.0119462836     0.0148808848    -0.0150589094
  109  C  8  X     -0.0000040273     0.0002279481     0.0008796162     0.0001219939    -0.0364239112
  110  C  8  Y     -0.0000602400    -0.0003928631    -0.0000641217    -0.0000786064     0.0010012704
  111  C  8  Z      0.0000089213     0.0002370384    -0.0003450822     0.0000119733     0.0176959121
  112  C  8  X      0.0007586570    -0.0005498693    -0.0073451285    -0.0155428280    -0.0151137396
  113  C  8  Y      0.0009774517     0.0031140436     0.0021416570     0.0015640591     0.0001268673
  114  C  8  Z     -0.0007535794    -0.0025208134     0.0016443436     0.0062845520     0.0075874664
  115  C  8 XX     -0.0000348084     0.0004496209    -0.0000838383     0.0002493355    -0.0167845523
  116  C  8 YY     -0.0000089900     0.0003506170    -0.0001607108     0.0001124000    -0.0133446780
  117  C  8 ZZ      0.0000121357     0.0001758191    -0.0001061953     0.0001522924    -0.0118700574
  118  C  8 XY     -0.0000026972    -0.0002843627     0.0000584900     0.0000179093     0.0038083851
  119  C  8 XZ     -0.0000164891    -0.0000179513    -0.0000240999    -0.0000603869     0.0040079135
  120  C  8 YZ      0.0000062784    -0.0002351724     0.0000934808     0.0000415508     0.0076231598
  121  N  9  S     -0.0000000817    -0.0000001240    -0.0703181892     0.2132768791     0.0005184131
  122  N  9  S      0.0000542792    -0.0000059792    -0.1381186964     0.4218693853     0.0004689370
  123  N  9  S     -0.0020212454     0.0002822855     0.0072211499    -0.0598455186     0.0147624713
  124  N  9  X     -0.0000106974     0.0000040087    -0.0289698181     0.0857969869     0.0002721949
  125  N  9  Y     -0.0000097713     0.0000003399     0.0486775129    -0.1439150425    -0.0002813979
  126  N  9  Z     -0.0000656127    -0.0000030226    -0.0299898325     0.0885931205     0.0001223067
  127  N  9  X      0.0002642734    -0.0000129895    -0.0040818428     0.0176210818    -0.0016157071
  128  N  9  Y     -0.0006236083     0.0000445377     0.0074797063    -0.0304898728     0.0027896723
  129  N  9  Z     -0.0000536326    -0.0000384553    -0.0048215828     0.0194608410    -0.0017940661
  130  N  9 XX      0.0000144569    -0.0000017727    -0.0033629355     0.0100445033    -0.0000482669
  131  N  9 YY     -0.0000387815    -0.0000016859    -0.0067757813     0.0200622043    -0.0000177149
  132  N  9 ZZ      0.0000448733    -0.0000002225    -0.0034820572     0.0102507255    -0.0000613594
  133  N  9 XY      0.0000389376     0.0000015868     0.0036878765    -0.0108682483    -0.0000567707
  134  N  9 XZ      0.0000007394    -0.0000007100    -0.0022593211     0.0065793610     0.0000346462
  135  N  9 YZ      0.0000085280    -0.0000001349     0.0038576240    -0.0112360545    -0.0000421970
  136  C 10  S      0.0012757795     0.0002576621     0.0012804175     0.0006273417     0.1149419300
  137  C 10  S      0.0000097925    -0.0003780044    -0.0022061007    -0.0009510320    -0.2113395720
  138  C 10  S     -0.0010863854    -0.0016150543    -0.0041952210     0.0026590749    -0.0677627308
  139  C 10  X      0.0000325807    -0.0001994372     0.0002035653    -0.0000682827    -0.0314236904
  140  C 10  Y      0.0000048280     0.0001369951     0.0006101859     0.0002473888     0.0455446436
  141  C 10  Z     -0.0000266460    -0.0000214630    -0.0006628891    -0.0001895390    -0.0249108710
  142  C 10  X     -0.0002611638     0.0003273106     0.0002663962     0.0032648601    -0.0108804863
  143  C 10  Y      0.0003442542     0.0001752303     0.0002993870    -0.0020362678     0.0122660442
  144  C 10  Z     -0.0003034407    -0.0003246516    -0.0003651108     0.0002264103    -0.0054438700
  145  C 10 XX     -0.0000101813    -0.0002901084    -0.0001604251    -0.0000642274    -0.0148273187
  146  C 10 YY      0.0000081090    -0.0001408466    -0.0001229417    -0.0000636600    -0.0112722095
  147  C 10 ZZ     -0.0000175255    -0.0002168871    -0.0001507466    -0.0001104031    -0.0099623195
  148  C 10 XY      0.0000036051    -0.0000425776    -0.0000242947    -0.0000653510     0.0035731560
  149  C 10 XZ     -0.0000037877     0.0001543704     0.0001019978     0.0000635612     0.0040418505
  150  C 10 YZ      0.0000074611     0.0000711735     0.0001108446     0.0000357657     0.0072777336
  151  C 11  S     -0.0049141950     0.0483260931     0.0006417786     0.0004194029     0.1026532304
  152  C 11  S     -0.0002128592     0.0018600778    -0.0013051245    -0.0010218792    -0.1887892135
  153  C 11  S      0.0006490366    -0.0078627786     0.0015312109    -0.0034312462    -0.0275784762
  154  C 11  X     -0.0000119910     0.0004312391     0.0002317462     0.0002130953     0.0171714408
  155  C 11  Y      0.0000120742    -0.0004485535     0.0002332003     0.0001817702     0.0363804093
  156  C 11  Z      0.0000025364     0.0001835673    -0.0003373527    -0.0002690890    -0.0415004531
  157  C 11  X     -0.0000345282    -0.0028577012    -0.0004440262     0.0001599157     0.0008060494
  158  C 11  Y     -0.0001311355     0.0010503284    -0.0005320718     0.0002254079     0.0029310068
  159  C 11  Z      0.0001526711     0.0005132005     0.0006852883    -0.0002915440    -0.0030553735
  160  C 11 XX     -0.0000032274     0.0005352204    -0.0000772907    -0.0000900816    -0.0130296360
  161  C 11 YY     -0.0000001909     0.0003797634    -0.0000789750    -0.0000840000    -0.0099589276
  162  C 11 ZZ      0.0000014050     0.0001366309    -0.0000755586    -0.0000799994    -0.0091089252
  163  C 11 XY      0.0000064049    -0.0003968308     0.0000066160     0.0000078617     0.0027415140
  164  C 11 XZ     -0.0000014535    -0.0000021503     0.0000086981    -0.0000004123     0.0038056257
  165  C 11 YZ      0.0000093442    -0.0002695034     0.0000199126    -0.0000008509     0.0064736009
  166  C 12  S      0.0017575791    -0.1831101794     0.0005261675     0.0003705998     0.0991402761
  167  C 12  S      0.0000821606    -0.0088930428    -0.0009723602    -0.0008686217    -0.1819434867
  168  C 12  S     -0.0001951024     0.0227938510    -0.0006990368     0.0019127817    -0.0554302806
  169  C 12  X     -0.0000086761     0.0007527145     0.0003605925     0.0002929084     0.0508510372
  170  C 12  Y      0.0000045396     0.0011881575    -0.0000219172    -0.0000134413    -0.0019187443
  171  C 12  Z      0.0000079831    -0.0014535070    -0.0001552673    -0.0001354911    -0.0242258594
  172  C 12  X      0.0000414800    -0.0020069090     0.0003528272    -0.0008121560     0.0156925419
  173  C 12  Y     -0.0000695073     0.0001734132    -0.0001941706     0.0000774221    -0.0006883528
  174  C 12  Z      0.0000176418     0.0008680862     0.0000227318     0.0003573831    -0.0073885240
  175  C 12 XX      0.0000067344    -0.0004339330    -0.0000872923    -0.0000891142    -0.0133631262
  176  C 12 YY      0.0000078122    -0.0011955593    -0.0000515105    -0.0000442868    -0.0093775213
  177  C 12 ZZ      0.0000045756    -0.0010974317    -0.0000490423    -0.0000602060    -0.0084541727
  178  C 12 XY     -0.0000020634     0.0000038808     0.0000175123    -0.0000077256     0.0031073449
  179  C 12 XZ      0.0000017576     0.0004118810     0.0000216482     0.0000197949     0.0038361909
  180  C 12 YZ     -0.0000035499     0.0015221862     0.0000195244    -0.0000192476     0.0059725735
  181  C 13  S      0.0003091768     0.9630001457     0.0006418683     0.0004060654     0.1017392323
  182  C 13  S      0.0000399348     0.0399025211    -0.0012096318    -0.0009443696    -0.1870606570
  183  C 13  S     -0.0002859208    -0.0377768544    -0.0003116302    -0.0040521613    -0.0267128239
  184  C 13  X      0.0000013638    -0.0009089860     0.0004177456     0.0003324695     0.0407296442
  185  C 13  Y      0.0000055051     0.0010303386    -0.0002417206    -0.0001969732    -0.0383385855
  186  C 13  Z      0.0000014087    -0.0004644232    -0.0000049789     0.0000107480     0.0137333109
  187  C 13  X      0.0001834808     0.0024657730    -0.0001483368     0.0005733034     0.0023929233
  188  C 13  Y     -0.0001162581    -0.0030870937    -0.0001667145    -0.0001928502    -0.0032387994
  189  C 13  Z      0.0000293745     0.0015216046     0.0002071145    -0.0001257748     0.0017078967
  190  C 13 XX     -0.0000084259     0.0011724860    -0.0001080259    -0.0000879002    -0.0133822359
  191  C 13 YY      0.0000024539     0.0002624006    -0.0000642001    -0.0000718843    -0.0099332049
  192  C 13 ZZ      0.0000065189     0.0005278347    -0.0000638860    -0.0000834648    -0.0084735194
  193  C 13 XY      0.0000026436    -0.0000896482     0.0000202108    -0.0000077441     0.0036343390
  194  C 13 XZ      0.0000087377    -0.0012939045     0.0000262579     0.0000171928     0.0032297687
  195  C 13 YZ      0.0000063238    -0.0014335320     0.0000205315     0.0000041054     0.0060329607
  196  C 14  S     -0.0003972126    -0.1283204018     0.0012824312     0.0005946948     0.1137831786
  197  C 14  S     -0.0000130691    -0.0066496415    -0.0020916711    -0.0008318078    -0.2092284736
  198  C 14  S      0.0008039604     0.0204528884     0.0003173029     0.0054599282    -0.0678264301
  199  C 14  X     -0.0000295655    -0.0017638063     0.0004968509     0.0000168112    -0.0022361483
  200  C 14  Y      0.0000013579    -0.0000855690    -0.0006302533    -0.0001793909    -0.0446137054
  201  C 14  Z      0.0000091865     0.0009762994     0.0003036092     0.0001506154     0.0412808944
  202  C 14  X     -0.0001425730    -0.0005677768    -0.0001371395     0.0017000318    -0.0035058510
  203  C 14  Y      0.0000888281     0.0015013252     0.0011707981     0.0020511483    -0.0119197040
  204  C 14  Z     -0.0001364341    -0.0010616479    -0.0009466420    -0.0026526207     0.0125012110
  205  C 14 XX      0.0000300984    -0.0019818072    -0.0001549194    -0.0001037447    -0.0147925359
  206  C 14 YY     -0.0000108239    -0.0001794500    -0.0001134348    -0.0000570619    -0.0111851511
  207  C 14 ZZ      0.0000143603    -0.0004009159    -0.0000725224    -0.0000245230    -0.0097459579
  208  C 14 XY     -0.0000104910     0.0003440285     0.0000786298     0.0000629690     0.0037573499
  209  C 14 XZ      0.0000031604     0.0009715502     0.0000027192    -0.0000258170     0.0038875340
  210  C 14 YZ      0.0000071561     0.0002120360     0.0000577508    -0.0000188304     0.0071526101
  211  H 15  S      0.0011021893    -0.0000020000    -0.0316560907    -0.0091887886     0.0016290300
  212  H 15  S      0.0022807183    -0.0000011924    -0.0079440543    -0.0000527606     0.0001193725
  213  H 16  S     -0.0003644962     0.0000072717    -0.0195840339    -0.0105856610     0.0014749218
  214  H 16  S     -0.0010462786     0.0000072477    -0.0019245954    -0.0024478506     0.0002817487
  215  H 17  S     -0.0004046559    -0.0000019926    -0.0191155470    -0.0105372297     0.0009711785
  216  H 17  S     -0.0011486122    -0.0000000572    -0.0017753026    -0.0009680739    -0.0002449348
  217  H 18  S      0.0010787521     0.0000098791    -0.0293194322    -0.0150836201     0.0008334726
  218  H 18  S      0.0021918508     0.0000864506    -0.0070918342    -0.0032976272     0.0014311440
  219  H 19  S      0.0009264073     0.0000082876    -0.0300544631    -0.0141231304     0.0014933683
  220  H 19  S     -0.0086976081    -0.0000346735    -0.0015373253    -0.0051967769    -0.0004369411
  221  H 20  S      0.0011299032    -0.0000032652    -0.0292143829    -0.0147140763     0.0017036154
  222  H 20  S     -0.0081251214     0.0000011592    -0.0053685495     0.0016361635     0.0005337293
  223  H 21  S     -0.0000477844     0.0000612182    -0.0005019436     0.0002086002    -0.0416061886
  224  H 21  S     -0.0000339524     0.0001524811     0.0007349317     0.0003636958    -0.0023749124
  225  H 22  S      0.0000245651     0.0002556838    -0.0001136191    -0.0000839632    -0.0345314615
  226  H 22  S     -0.0000391864     0.0013328061     0.0001762706     0.0004991154    -0.0041818370
  227  H 23  S     -0.0000038054     0.0002531937    -0.0001598199    -0.0000559173    -0.0338552606
  228  H 23  S      0.0000135165    -0.0031199942     0.0000100228     0.0001579989    -0.0052000458
  229  H 24  S     -0.0000203373    -0.0026675662    -0.0001799789    -0.0000724677    -0.0340075222
  230  H 24  S     -0.0000510803     0.0072583209     0.0000201996     0.0006120171    -0.0041924570
  231  H 25  S      0.0000025732     0.0000332021    -0.0004186150     0.0002599937    -0.0406671806
  232  H 25  S     -0.0000554510    -0.0028051052     0.0007722498    -0.0004355250    -0.0020218062
  233  C 26  S      0.0005128885     0.0009567006     0.0295807749     0.0076259794     0.0245312973
  234  C 26  S     -0.0001424670    -0.0000644307    -0.0542273920    -0.0127619903    -0.0449399099
  235  C 26  S      0.0002706119    -0.0007887054    -0.0583111767    -0.0069811205    -0.0078074403
  236  C 26  X      0.0000180820    -0.0000665538     0.0196769090     0.0058296033    -0.0189632271
  237  C 26  Y     -0.0001465411     0.0000210431     0.0006431028    -0.0012297298     0.0002791165
  238  C 26  Z     -0.0000741025     0.0000157116    -0.0102294697    -0.0014798791     0.0093210438
  239  C 26  X      0.0021175011     0.0024234641     0.0151779632    -0.0707957486     0.0671551943
  240  C 26  Y      0.0013561448    -0.0002443167     0.0010259147     0.0016937210    -0.0007355504
  241  C 26  Z     -0.0007525982    -0.0010164174    -0.0092624664     0.0338462577    -0.0336052822
  242  C 26 XX      0.0001091278     0.0000139831    -0.0049005299    -0.0012882487    -0.0044225990
  243  C 26 YY     -0.0000267953    -0.0000373971    -0.0007883637    -0.0000823917    -0.0013711043
  244  C 26 ZZ     -0.0000175980    -0.0000333576    -0.0019405286    -0.0003007862    -0.0021480446
  245  C 26 XY      0.0000020006    -0.0000126317    -0.0001409980     0.0000872524     0.0000499835
  246  C 26 XZ     -0.0001026500    -0.0000230226     0.0025407338     0.0005797888     0.0017867323
  247  C 26 YZ      0.0000049212     0.0000000324     0.0002618603    -0.0000376285     0.0000679759
  248  C 27  S     -0.0000479769    -0.0010241044     0.0092732289     0.0025476212     0.0596362089
  249  C 27  S     -0.0001390112     0.0001830389    -0.0181615574    -0.0000181410    -0.1115047101
  250  C 27  S     -0.0010440189    -0.0014502207    -0.0030057700     0.0511892629    -0.1205837652
  251  C 27  X      0.0000149855     0.0001911060     0.0075739037     0.0019292296    -0.0289791903
  252  C 27  Y      0.0000653669    -0.0001219961     0.0001804441    -0.0002598001     0.0010892895
  253  C 27  Z      0.0000025830     0.0000126043    -0.0039733609    -0.0007198300     0.0137869811
  254  C 27  X      0.0018398528     0.0002062560    -0.0152807233    -0.0426153423     0.0029794866
  255  C 27  Y     -0.0010445280     0.0000391661    -0.0007450655    -0.0002214998     0.0004458107
  256  C 27  Z     -0.0009857786    -0.0001389626     0.0088721230     0.0223215238    -0.0018819909
  257  C 27 XX     -0.0000284474    -0.0000399964    -0.0021193645    -0.0004238186    -0.0120726985
  258  C 27 YY     -0.0000076814     0.0000401208    -0.0006786796     0.0004264075    -0.0021703332
  259  C 27 ZZ     -0.0000333292     0.0000068778    -0.0010441236     0.0002793482    -0.0044064839
  260  C 27 XY      0.0000348196    -0.0000093487    -0.0000115147     0.0000578345     0.0004682308
  261  C 27 XZ      0.0000382309     0.0000998959     0.0008531080     0.0004043216     0.0057152117
  262  C 27 YZ     -0.0000167845     0.0000830226     0.0000489385    -0.0000524839     0.0003177864
  263  C 28  S      0.0003325481    -0.0000395764     0.1113347980     0.0019828359    -0.0009180336
  264  C 28  S      0.0005697627     0.0000532001    -0.2079822474     0.0010429549     0.0026355634
  265  C 28  S     -0.0001635196    -0.0000314981    -0.0774711308     0.1648778518    -0.0138469532
  266  C 28  X      0.0000646900     0.0000198701     0.0171193755     0.0271621876    -0.0028081827
  267  C 28  Y      0.0000359825    -0.0000048527    -0.0334700320    -0.0404939765     0.0002314924
  268  C 28  Z     -0.0000225318    -0.0000030429     0.0303947772     0.0267471317     0.0008626851
  269  C 28  X      0.0029500625    -0.0003797814    -0.0145536372     0.0972629097    -0.0168857599
  270  C 28  Y     -0.0050539138     0.0007773758     0.0238588729    -0.1393960026     0.0220201025
  271  C 28  Z      0.0021084514    -0.0005233029    -0.0130507724     0.0781106565    -0.0115577610
  272  C 28 XX     -0.0001126179     0.0000048439    -0.0132284303    -0.0011620576     0.0001763212
  273  C 28 YY     -0.0003911842     0.0000084687    -0.0123345795     0.0010185372     0.0002116560
  274  C 28 ZZ      0.0000649692     0.0000105058    -0.0097879670    -0.0003529137     0.0000219400
  275  C 28 XY      0.0003107850     0.0000032178     0.0048911949    -0.0009823355    -0.0001827467
  276  C 28 XZ      0.0000253340    -0.0000033266     0.0007228445     0.0009875221     0.0002263727
  277  C 28 YZ      0.0000144611    -0.0000048915     0.0082319089    -0.0001121474     0.0000197449

                         21               22               23               24               25
                   -0.8827523260    -0.8575161711    -0.8292135909    -0.8251849304    -0.8008744761
    1  C  1  S      0.0377943132    -0.0020100925    -0.0004767441    -0.0979526317    -0.0640816574
    2  C  1  S     -0.0726927864     0.0039299518     0.0006545708     0.1999631321     0.1361269004
    3  C  1  S      0.0116699194     0.0413202373     0.0031773765    -0.0468407580    -0.0433197493
    4  C  1  X      0.0342240222    -0.0550546277     0.0006160085     0.0390685739    -0.0271105683
    5  C  1  Y     -0.0148241748     0.0146223721    -0.0000487844    -0.0177935538    -0.0755270258
    6  C  1  Z      0.0285411590    -0.0290341366     0.0003085511     0.0109856342    -0.0305584859
    7  C  1  X      0.0181285982    -0.0057770799     0.0007431918    -0.0075708376    -0.0167308815
    8  C  1  Y     -0.0051649104     0.0095541791    -0.0005872600    -0.0083717110    -0.0333951376
    9  C  1  Z      0.0011663353    -0.0205766523    -0.0003576720     0.0251851035     0.0060121442
   10  C  1 XX     -0.0002289178    -0.0046785931     0.0000698214     0.0150031893     0.0089289910
   11  C  1 YY     -0.0051954788     0.0011006091     0.0000301069     0.0111447051     0.0019291968
   12  C  1 ZZ     -0.0084747401     0.0051849982     0.0000084659     0.0108630486     0.0142554237
   13  C  1 XY     -0.0009494833     0.0013181455    -0.0000207714    -0.0008581402    -0.0017799431
   14  C  1 XZ     -0.0023703088     0.0036901912    -0.0000320676    -0.0024565563     0.0030537676
   15  C  1 YZ      0.0014289524    -0.0006381810    -0.0000388849    -0.0000606610     0.0035246073
   16  C  2  S      0.0750398871    -0.0795831828     0.0007329724     0.0045292400    -0.1309635344
   17  C  2  S     -0.1419290535     0.1519647781    -0.0013338698    -0.0075404524     0.2536449862
   18  C  2  S     -0.0505403020     0.0123897201    -0.0017047139     0.0387426717     0.1013724540
   19  C  2  X     -0.0210493532     0.0164556717    -0.0000930012     0.0037256582     0.0190231650
   20  C  2  Y     -0.0351246872     0.0394947714    -0.0004103874    -0.0238598198     0.0084828863
   21  C  2  Z      0.0118967323    -0.0322688303     0.0006072107     0.0650072296    -0.0076911788
   22  C  2  X     -0.0060402288    -0.0083320184    -0.0004395393     0.0176816796     0.0162173210
   23  C  2  Y     -0.0093077586    -0.0024142071     0.0000998289     0.0075084886     0.0102254087
   24  C  2  Z     -0.0003263519    -0.0070249069    -0.0003928482     0.0326685088     0.0173182836
   25  C  2 XX     -0.0058719061     0.0061279091    -0.0000609078     0.0007124157     0.0136591113
   26  C  2 YY     -0.0097494161     0.0110325330    -0.0000878918    -0.0025101042     0.0135277799
   27  C  2 ZZ     -0.0093644212     0.0095128293    -0.0000873056     0.0014082161     0.0181612948
   28  C  2 XY     -0.0056648741     0.0060037042    -0.0000479434    -0.0012707373     0.0070942321
   29  C  2 XZ     -0.0001105946    -0.0012770347     0.0000151251     0.0047351338     0.0021845728
   30  C  2 YZ      0.0013930616    -0.0024446707     0.0000431990     0.0031161017    -0.0030709460
   31  C  3  S      0.0668603366    -0.0868354488     0.0010243954     0.0771162116    -0.0486555018
   32  C  3  S     -0.1267982772     0.1650658711    -0.0018018246    -0.1492514960     0.0920049760
   33  C  3  S     -0.0059861661     0.0794801738     0.0005436121    -0.0834598405     0.0083966748
   34  C  3  X      0.0116318278    -0.0118331286     0.0001531448    -0.0221755768    -0.0624766627
   35  C  3  Y      0.0171137798    -0.0179533658     0.0002438068    -0.0150333555    -0.0854151740
   36  C  3  Z     -0.0417865001     0.0432830980    -0.0003353425    -0.0119494471     0.0319547553
   37  C  3  X      0.0098091120     0.0038504202     0.0006593042    -0.0211005585    -0.0278764384
   38  C  3  Y      0.0040841805    -0.0004782646     0.0001929445    -0.0170551019    -0.0326965491
   39  C  3  Z      0.0043609214     0.0202613430     0.0003691087    -0.0195936183    -0.0037502201
   40  C  3 XX     -0.0035060853     0.0055263181    -0.0000558353    -0.0085290689     0.0009605378
   41  C  3 YY     -0.0062737516     0.0082744494    -0.0000831117    -0.0075410665     0.0045785876
   42  C  3 ZZ     -0.0123777302     0.0153487377    -0.0001337201    -0.0110297497     0.0093320434
   43  C  3 XY     -0.0027145965     0.0042711658    -0.0000338347    -0.0049479763    -0.0004881456
   44  C  3 XZ      0.0002676469    -0.0000570572     0.0000165920    -0.0023422058    -0.0036864669
   45  C  3 YZ      0.0018888902    -0.0019417451     0.0000276210    -0.0004363626    -0.0075219415
   46  C  4  S      0.0116796647    -0.0234227541     0.0003022043     0.0882223368     0.1231026482
   47  C  4  S     -0.0202228519     0.0481935270    -0.0000366946    -0.1813313777    -0.2494512842
   48  C  4  S     -0.0611611846    -0.0558268948    -0.0105751302     0.0585363024    -0.0331649407
   49  C  4  X      0.0580071306    -0.0552368121     0.0001873844    -0.0005795286    -0.0223066592
   50  C  4  Y      0.0000060401    -0.0014219387     0.0001785331     0.0164119894    -0.0173052774
   51  C  4  Z     -0.0006729960    -0.0160444377     0.0004271410     0.0304155404    -0.0463672783
   52  C  4  X      0.0209742095    -0.0087477239    -0.0020026010    -0.0001212992     0.0001712582
   53  C  4  Y      0.0198179638     0.0253035588     0.0019829698    -0.0247898923    -0.0112408440
   54  C  4  Z     -0.0156206661    -0.0214943790    -0.0009431192     0.0254966127    -0.0223590597
   55  C  4 XX     -0.0005326819     0.0043543502    -0.0001326409    -0.0129678207    -0.0125118736
   56  C  4 YY     -0.0014254595     0.0027831495     0.0000354105    -0.0124032014    -0.0147870844
   57  C  4 ZZ     -0.0024435959     0.0023866050     0.0000697701    -0.0083216179    -0.0196872528
   58  C  4 XY     -0.0057392968     0.0060582877     0.0000115066    -0.0019626273     0.0029102930
   59  C  4 XZ      0.0015465744    -0.0020703095     0.0000234825    -0.0005178469     0.0018984763
   60  C  4 YZ     -0.0007864142     0.0023395694    -0.0000500010    -0.0010479257     0.0031926180
   61  C  5  S     -0.1116056464     0.0843869348    -0.0001939186     0.0488998028     0.0409652993
   62  C  5  S      0.2178731373    -0.1685951435     0.0005689556    -0.1002183381    -0.0817317897
   63  C  5  S     -0.0334133862    -0.1235240202    -0.0036353393    -0.0171708717    -0.0955360791
   64  C  5  X      0.0470749151     0.0062466712    -0.0004321169    -0.0383221221     0.0621184759
   65  C  5  Y     -0.0303280094     0.0443753848    -0.0004822957    -0.0509941337    -0.0578443126
   66  C  5  Z      0.0084755321    -0.0531563950     0.0008084308     0.0780301486     0.0066110403
   67  C  5  X     -0.0873170178    -0.1238611625    -0.0019292545     0.0714753087    -0.0343715879
   68  C  5  Y      0.0073692760     0.0188858795     0.0095059558    -0.0446131872    -0.0363925310
   69  C  5  Z      0.0403659935     0.0424489369    -0.0078954672     0.0100822282     0.0420146856
   70  C  5 XX      0.0126351284    -0.0092101144     0.0000325235    -0.0101433601    -0.0081453378
   71  C  5 YY      0.0097048742    -0.0090999187     0.0000085216    -0.0036433576    -0.0053820055
   72  C  5 ZZ      0.0113367638    -0.0105248924     0.0000548283    -0.0024208627    -0.0034727134
   73  C  5 XY     -0.0003187363    -0.0004919210     0.0000426930     0.0041695176     0.0061943864
   74  C  5 XZ     -0.0050277725     0.0053776753    -0.0000412152    -0.0017686395     0.0010172315
   75  C  5 YZ     -0.0048882340     0.0057567358     0.0000179154    -0.0011140594     0.0003450447
   76  C  6  S      0.0357050288    -0.0201643829    -0.0001676690    -0.0115496390     0.0946575026
   77  C  6  S     -0.0687919312     0.0397700675     0.0003392494     0.0223619332    -0.1866254883
   78  C  6  S     -0.0017954593     0.0169194928     0.0018969532     0.0030135782    -0.0259083177
   79  C  6  X      0.0151902191    -0.0185053073     0.0002271121    -0.0077324957    -0.0402710104
   80  C  6  Y      0.0166655441    -0.0020332648    -0.0001743943    -0.0354417244    -0.0258741222
   81  C  6  Z      0.0120834662    -0.0194767375     0.0001864422     0.0438521081     0.0424504355
   82  C  6  X      0.0126933467    -0.0114786226     0.0003592424    -0.0062356380    -0.0188441811
   83  C  6  Y      0.0021025438     0.0026192295     0.0000489335    -0.0202882118    -0.0248600713
   84  C  6  Z     -0.0024698123    -0.0160143262    -0.0006262299     0.0279556707     0.0138069388
   85  C  6 XX     -0.0031775261     0.0010520055     0.0000461552     0.0010501557    -0.0153303457
   86  C  6 YY     -0.0056050212     0.0021423924     0.0000285950     0.0069233998    -0.0066271595
   87  C  6 ZZ     -0.0048769205     0.0048609114     0.0000163093    -0.0034863393    -0.0150982250
   88  C  6 XY     -0.0017475898     0.0024494493    -0.0000128977    -0.0006988172     0.0034281101
   89  C  6 XZ     -0.0014317122     0.0013410066    -0.0000421296     0.0019311910     0.0024174705
   90  C  6 YZ     -0.0018437217     0.0020562465     0.0000042598    -0.0021254343    -0.0024553145
   91  C  7  S     -0.0081972114     0.0209915234    -0.0002838008    -0.0282613490    -0.0204576883
   92  C  7  S      0.0163910906    -0.0384434445     0.0004897423     0.0562864974     0.0448180059
   93  C  7  S     -0.0465736174    -0.0649546208    -0.0018905189     0.0576257340    -0.0291723625
   94  C  7  X     -0.0239057542     0.0441113131    -0.0004640825    -0.0559396465    -0.0367264532
   95  C  7  Y      0.0522443762    -0.0809257807     0.0007516252     0.0800627605     0.0500238467
   96  C  7  Z     -0.0350434051     0.0508831202    -0.0004485197    -0.0449229586    -0.0318854985
   97  C  7  X      0.0160215931     0.0476649548    -0.0018464523    -0.0220697138     0.0237193117
   98  C  7  Y     -0.0283184651    -0.0787383031     0.0008351350     0.0459340736    -0.0312384396
   99  C  7  Z      0.0166315536     0.0489950774     0.0002853230    -0.0316498757     0.0198734085
  100  C  7 XX      0.0003446024    -0.0013335699     0.0000588338     0.0032904308     0.0031786181
  101  C  7 YY      0.0019130853    -0.0038972831     0.0000116348     0.0047547600     0.0037152219
  102  C  7 ZZ      0.0015879591    -0.0023104024     0.0000044683     0.0024914495     0.0026988036
  103  C  7 XY     -0.0000270200     0.0013926606    -0.0000256192    -0.0026153476    -0.0018818005
  104  C  7 XZ      0.0000988049    -0.0010268294    -0.0000147220     0.0015292391     0.0012686362
  105  C  7 YZ     -0.0013327498     0.0022925424     0.0000073510    -0.0018996216    -0.0016394937
  106  C  8  S     -0.0553419891    -0.1050252400    -0.0008677723    -0.0823015518     0.0401589209
  107  C  8  S      0.1093115249     0.2114053674     0.0015598612     0.1649212116    -0.0787130638
  108  C  8  S     -0.0423685466     0.0534574734     0.0006469691     0.1134171416    -0.0710504370
  109  C  8  X     -0.0447951671    -0.0343731759    -0.0299216106     0.0193131155    -0.0345946120
  110  C  8  Y      0.0009843846     0.0008180182     0.0942175233    -0.0017343195     0.0011498742
  111  C  8  Z      0.0219001025     0.0168270143    -0.0695401234    -0.0083362461     0.0166109005
  112  C  8  X      0.0113535859    -0.0559501795    -0.0074265922    -0.0731708109     0.0412735686
  113  C  8  Y     -0.0048841641     0.0054709988     0.0191918932     0.0048074790    -0.0017032470
  114  C  8  Z     -0.0017305034     0.0243148959    -0.0134698128     0.0323438909    -0.0171005992
  115  C  8 XX      0.0063730109     0.0132529919    -0.0031030980     0.0101652709    -0.0044420903
  116  C  8 YY      0.0047643722     0.0108179185    -0.0002184837     0.0097790541    -0.0053341333
  117  C  8 ZZ      0.0046394524     0.0100454639     0.0035571149     0.0084342265    -0.0042043936
  118  C  8 XY     -0.0008672711    -0.0022669172     0.0057162175    -0.0023185552     0.0014072973
  119  C  8 XZ     -0.0013363029    -0.0025867076    -0.0032945904    -0.0014570871     0.0002162420
  120  C  8 YZ     -0.0016272564    -0.0044851957    -0.0026571581    -0.0047016303     0.0028901191
  121  N  9  S     -0.0272282038     0.0367210525    -0.0002774253    -0.0332968771    -0.0206692040
  122  N  9  S     -0.0535647041     0.0755679490    -0.0007481354    -0.0669367319    -0.0406928146
  123  N  9  S     -0.0385856334    -0.0313436103     0.0019124961    -0.0054921463    -0.0484655217
  124  N  9  X     -0.0112888226     0.0136279488    -0.0000326338    -0.0090603092    -0.0050330563
  125  N  9  Y      0.0159070704    -0.0209525076     0.0001637337     0.0181566990     0.0115404545
  126  N  9  Z     -0.0092465525     0.0129560224    -0.0001490151    -0.0124822667    -0.0065657765
  127  N  9  X      0.0033105769     0.0056487242     0.0000701984    -0.0037301642     0.0018757602
  128  N  9  Y     -0.0037409256    -0.0109188890     0.0006051277     0.0023755797    -0.0079435986
  129  N  9  Z      0.0025570726     0.0062587303    -0.0006321471     0.0003934076     0.0036267656
  130  N  9 XX     -0.0013102051     0.0019968439    -0.0000605486    -0.0010057332    -0.0004818086
  131  N  9 YY     -0.0022416116     0.0033728155    -0.0000387978    -0.0029529767    -0.0020985405
  132  N  9 ZZ     -0.0009496412     0.0018075874    -0.0000382464    -0.0015997547    -0.0007671559
  133  N  9 XY      0.0016151462    -0.0018975253     0.0000054718     0.0014111604     0.0010278701
  134  N  9 XZ     -0.0009411028     0.0011437485     0.0000021332    -0.0009804754    -0.0005803746
  135  N  9 YZ      0.0012684105    -0.0017289246    -0.0000147582     0.0019937826     0.0012882527
  136  C 10  S      0.0020364779    -0.0254337282    -0.1401355935    -0.0408581872     0.0319105343
  137  C 10  S     -0.0038601971     0.0491519520     0.2695363036     0.0794585051    -0.0623191272
  138  C 10  S      0.0190317697     0.0342778804     0.0802608282     0.0296461619    -0.0191604032
  139  C 10  X     -0.0357443928    -0.0486520462     0.0493837197    -0.0285020450     0.0101276316
  140  C 10  Y     -0.0067581153    -0.0216666793     0.0035962525    -0.0239302213     0.0148725106
  141  C 10  Z      0.0242458108     0.0443787082    -0.0284738565     0.0360365001    -0.0182853105
  142  C 10  X     -0.0077028259    -0.0026434083     0.0101104785     0.0004809847    -0.0019874436
  143  C 10  Y     -0.0051837775    -0.0165939681     0.0035286583    -0.0172874021     0.0105840160
  144  C 10  Z      0.0086115467     0.0161455650    -0.0083795736     0.0154195575    -0.0088855900
  145  C 10 XX     -0.0019476394     0.0000136466     0.0220972009     0.0022025701    -0.0022728038
  146  C 10 YY      0.0005235629     0.0043037369     0.0126643802     0.0061153709    -0.0046221648
  147  C 10 ZZ      0.0011864446     0.0042480231     0.0127456332     0.0051113774    -0.0036748328
  148  C 10 XY      0.0016084250     0.0010681326    -0.0035189509    -0.0003831961     0.0007690623
  149  C 10 XZ     -0.0002265421    -0.0003711089    -0.0059897384    -0.0000119490    -0.0001538296
  150  C 10 YZ     -0.0012450968    -0.0039555697    -0.0045435642    -0.0045141428     0.0030374085
  151  C 11  S      0.0510090228     0.0654312651    -0.1351910442     0.0421916905    -0.0197299516
  152  C 11  S     -0.0953997288    -0.1248153623     0.2595294917    -0.0822163297     0.0390337998
  153  C 11  S     -0.0357841764    -0.0488189644     0.0579876418    -0.0291380539     0.0140608974
  154  C 11  X     -0.0143358555    -0.0363861371    -0.0583754037    -0.0445979850     0.0345808790
  155  C 11  Y      0.0215999745     0.0318827420     0.0094643794     0.0257665439    -0.0161540952
  156  C 11  Z     -0.0121029342    -0.0101633833     0.0212736444    -0.0004032514    -0.0031645475
  157  C 11  X     -0.0036073279    -0.0121536765    -0.0181455226    -0.0166426715     0.0123736891
  158  C 11  Y      0.0093343960     0.0118067579     0.0116607099     0.0073837463    -0.0042202447
  159  C 11  Z     -0.0065496195    -0.0044152433    -0.0012278239     0.0018642569    -0.0024605216
  160  C 11 XX     -0.0061266547    -0.0075252085     0.0201918022    -0.0044432017     0.0018030987
  161  C 11 YY     -0.0060071579    -0.0086792508     0.0119494803    -0.0064918770     0.0035214555
  162  C 11 ZZ     -0.0043816547    -0.0057315096     0.0131085937    -0.0037085879     0.0016930767
  163  C 11 XY      0.0024749373     0.0038484934    -0.0017281706     0.0031980787    -0.0019461743
  164  C 11 XZ      0.0004556383    -0.0006535214    -0.0065703831    -0.0016211827     0.0014099457
  165  C 11 YZ      0.0033309339     0.0042068346    -0.0048833223     0.0027044826    -0.0013328137
  166  C 12  S      0.0672621490     0.1014846886     0.0027083155     0.0826871616    -0.0506705420
  167  C 12  S     -0.1267798673    -0.1936158132    -0.0051846760    -0.1596674377     0.0985669086
  168  C 12  S     -0.0200632898    -0.0299872594    -0.0007274603    -0.0313161183     0.0213028138
  169  C 12  X      0.0223346979     0.0260719360    -0.0272402250     0.0124544015    -0.0029503648
  170  C 12  Y     -0.0009663073    -0.0012339682     0.0867209755    -0.0016174848     0.0008667132
  171  C 12  Z     -0.0104558163    -0.0122766428    -0.0641396256    -0.0048647074     0.0004546386
  172  C 12  X     -0.0009220349    -0.0041728686    -0.0101684074    -0.0036519381     0.0026218954
  173  C 12  Y      0.0002607146    -0.0003142838     0.0315785788    -0.0004257203     0.0002484425
  174  C 12  Z      0.0003155889     0.0023239933    -0.0232294675     0.0022969163    -0.0019348786
  175  C 12 XX     -0.0085826033    -0.0129924979     0.0030832797    -0.0106730958     0.0065861296
  176  C 12 YY     -0.0069883746    -0.0109338522     0.0000702114    -0.0092465342     0.0057730925
  177  C 12 ZZ     -0.0062008839    -0.0097469893    -0.0040539549    -0.0082252236     0.0051464900
  178  C 12 XY      0.0019134985     0.0027446693    -0.0061892775     0.0022009980    -0.0013215199
  179  C 12 XZ      0.0019033763     0.0025973873     0.0036799396     0.0018706905    -0.0010907158
  180  C 12 YZ      0.0037625550     0.0053938206     0.0029578016     0.0041893253    -0.0025074396
  181  C 13  S      0.0500708635     0.0645625339     0.1376729905     0.0386321044    -0.0173579212
  182  C 13  S     -0.0938529269    -0.1229975053    -0.2642707662    -0.0752458611     0.0343255902
  183  C 13  S     -0.0316516898    -0.0513008182    -0.0595718239    -0.0305894025     0.0142782988
  184  C 13  X     -0.0010016847    -0.0165151890     0.0522459866    -0.0298409946     0.0252840355
  185  C 13  Y     -0.0211487332    -0.0301585374     0.0036135313    -0.0234004581     0.0142060104
  186  C 13  Z      0.0195692473     0.0355407709    -0.0298913416     0.0363144678    -0.0257342095
  187  C 13  X      0.0009191068    -0.0038632676     0.0103950889    -0.0111775295     0.0096112105
  188  C 13  Y     -0.0080837005    -0.0122474150     0.0097691633    -0.0074162141     0.0042016604
  189  C 13  Z      0.0068066080     0.0129874671    -0.0140792128     0.0123806179    -0.0086139164
  190  C 13 XX     -0.0051515185    -0.0057208879    -0.0212974890    -0.0021248228     0.0002090400
  191  C 13 YY     -0.0058745671    -0.0083970669    -0.0123957393    -0.0059485204     0.0031296186
  192  C 13 ZZ     -0.0051860740    -0.0075334231    -0.0123641224    -0.0053889072     0.0028626410
  193  C 13 XY      0.0010173814     0.0007054713     0.0034725124    -0.0002022656     0.0004001170
  194  C 13 XZ      0.0011885242     0.0011561862     0.0055881764     0.0001900532     0.0001610898
  195  C 13 YZ      0.0039380681     0.0055888377     0.0043490002     0.0040860582    -0.0022870844
  196  C 14  S      0.0009964753    -0.0258773144     0.1385978710    -0.0438447055     0.0331961216
  197  C 14  S     -0.0020737556     0.0501837617    -0.2665580080     0.0854259048    -0.0647806219
  198  C 14  S      0.0092000666     0.0421828790    -0.0786169704     0.0381809045    -0.0239709340
  199  C 14  X     -0.0404229022    -0.0634194229    -0.0541705107    -0.0431518298     0.0183620472
  200  C 14  Y      0.0091585611     0.0254838146     0.0065746959     0.0262201258    -0.0154465076
  201  C 14  Z      0.0123087350     0.0094906957     0.0216974196    -0.0016121493     0.0047989545
  202  C 14  X     -0.0096324145    -0.0142164472    -0.0132712420    -0.0104211897     0.0054885559
  203  C 14  Y      0.0030033069     0.0188927857     0.0048839084     0.0193263391    -0.0118837109
  204  C 14  Z      0.0022460355    -0.0098411172     0.0023625471    -0.0119369779     0.0075027028
  205  C 14 XX     -0.0000161054     0.0027787386    -0.0211696635     0.0042874566    -0.0030749938
  206  C 14 YY      0.0008181021     0.0046034604    -0.0123025637     0.0065628320    -0.0048070019
  207  C 14 ZZ     -0.0008418791     0.0014831966    -0.0134855473     0.0037705577    -0.0031343658
  208  C 14 XY     -0.0018688106    -0.0036568953     0.0019262493    -0.0031798962     0.0017904421
  209  C 14 XZ      0.0017892871     0.0022553084     0.0069300543     0.0013539004    -0.0005940430
  210  C 14 YZ      0.0002855100    -0.0018609412     0.0050842663    -0.0033844094     0.0026096377
  211  H 15  S     -0.0169551342    -0.0013148491     0.0002437621     0.0654398047     0.0491606585
  212  H 15  S     -0.0027331672     0.0018641667    -0.0001344482     0.0071144777     0.0062616530
  213  H 16  S     -0.0303471471     0.0341052236    -0.0003148515     0.0026061779     0.0836999399
  214  H 16  S     -0.0030435446     0.0020685277     0.0001089788     0.0029708122     0.0116209846
  215  H 17  S     -0.0253006683     0.0395498189    -0.0005156505    -0.0455623587     0.0259119908
  216  H 17  S     -0.0015588092     0.0052620555     0.0001027810    -0.0073136010    -0.0001036014
  217  H 18  S     -0.0009537434     0.0107059532    -0.0001062570    -0.0604820607    -0.0837978135
  218  H 18  S     -0.0051028450    -0.0009385700     0.0012404039    -0.0036250397    -0.0136937328
  219  H 19  S     -0.0118850550     0.0024838579     0.0001817678     0.0110240777    -0.0673247597
  220  H 19  S     -0.0051642226     0.0085732827    -0.0002099422    -0.0017301610    -0.0025432359
  221  H 20  S     -0.0232604645     0.0182560409    -0.0000476433     0.0026540515    -0.0547416122
  222  H 20  S      0.0021461506    -0.0063369736    -0.0002330550     0.0031388276    -0.0106870128
  223  H 21  S      0.0043347526     0.0196055618     0.0813363292     0.0244696128    -0.0182005545
  224  H 21  S     -0.0039710266     0.0016742276     0.0038374462     0.0074054608    -0.0071754179
  225  H 22  S     -0.0231761701    -0.0327230179     0.0775776018    -0.0243821685     0.0130153357
  226  H 22  S     -0.0032429880    -0.0018728657     0.0048408605     0.0002500195    -0.0004312154
  227  H 23  S     -0.0301298386    -0.0507503632    -0.0014827085    -0.0480435709     0.0330479586
  228  H 23  S     -0.0023207906    -0.0027680619    -0.0001584296    -0.0024874202     0.0020384499
  229  H 24  S     -0.0224820449    -0.0321639214    -0.0783387020    -0.0222430273     0.0114747987
  230  H 24  S     -0.0029517578    -0.0018604127    -0.0048240026     0.0003445953    -0.0005460681
  231  H 25  S      0.0047450261     0.0197215202    -0.0789272411     0.0260064701    -0.0185614483
  232  H 25  S     -0.0034364393     0.0008728439    -0.0025720742     0.0070853891    -0.0065324024
  233  C 26  S     -0.1523981176    -0.0166080133     0.0012399061     0.1128860864    -0.0747798896
  234  C 26  S      0.2799881438     0.0239425670    -0.0023114574    -0.2179209185     0.1395099101
  235  C 26  S      0.1680154744    -0.0313011185     0.0017868641    -0.2225248947     0.1096724924
  236  C 26  X      0.0306630705     0.0800368765    -0.0019687465    -0.0176962450     0.0860751768
  237  C 26  Y     -0.0025295310     0.0034578943     0.0028340263    -0.0066652664    -0.0089717099
  238  C 26  Z     -0.0118325630    -0.0457628146    -0.0015247611     0.0168064142    -0.0391424672
  239  C 26  X     -0.0969687251    -0.1621002261     0.0041263263    -0.0060676794    -0.0521874545
  240  C 26  Y     -0.0020943120     0.0039521904    -0.0060680734     0.0028723878     0.0047760519
  241  C 26  Z      0.0510437612     0.0805502675     0.0034065242    -0.0012020744     0.0281712243
  242  C 26 XX      0.0274836750     0.0029896199    -0.0005250570    -0.0221903809     0.0140329721
  243  C 26 YY      0.0061011615     0.0008863083    -0.0000699206    -0.0054496979     0.0036300810
  244  C 26 ZZ      0.0120507129     0.0006323900     0.0002004810    -0.0090551660     0.0065916491
  245  C 26 XY      0.0002202615    -0.0007948821     0.0004823928     0.0007914912     0.0007359105
  246  C 26 XZ     -0.0130395480    -0.0003434194    -0.0001586210     0.0088995587    -0.0064358307
  247  C 26 YZ     -0.0004825303     0.0002320039    -0.0002215703    -0.0002131996    -0.0005394999
  248  C 27  S     -0.1326437742    -0.0963871746     0.0009024621     0.0446217553    -0.0724018190
  249  C 27  S      0.2461927922     0.1880429786    -0.0016412169    -0.0787621591     0.1354376790
  250  C 27  S      0.1503799038     0.1927307552    -0.0049551428    -0.0273714469     0.1214570954
  251  C 27  X     -0.0550716580     0.0250252419    -0.0024278701     0.1137912987    -0.0873176157
  252  C 27  Y     -0.0006457760    -0.0002328885     0.0112332750    -0.0035071326    -0.0008836252
  253  C 27  Z      0.0288769229    -0.0129835495    -0.0088459916    -0.0544060941     0.0443406781
  254  C 27  X      0.0226315607    -0.0972778887    -0.0024173227    -0.0991606482     0.0309749833
  255  C 27  Y      0.0020061257    -0.0007386348     0.0096718804    -0.0004325968    -0.0035160893
  256  C 27  Z     -0.0127686972     0.0488037666    -0.0074960130     0.0520978512    -0.0174280254
  257  C 27 XX      0.0248566315     0.0192571543    -0.0012603336    -0.0070578787     0.0124706951
  258  C 27 YY      0.0063153548     0.0047441747    -0.0001426201    -0.0025727261     0.0038562554
  259  C 27 ZZ      0.0108670820     0.0079020564     0.0011219258    -0.0034178365     0.0060661741
  260  C 27 XY     -0.0004569887    -0.0006621039     0.0019668670     0.0002898582     0.0002577362
  261  C 27 XZ     -0.0108153973    -0.0080348895    -0.0010453942     0.0022525994    -0.0050431663
  262  C 27 YZ     -0.0002412734    -0.0000661732    -0.0008822135    -0.0001291446    -0.0002050857
  263  C 28  S     -0.0692698296     0.1127872443    -0.0011000021    -0.1036435220    -0.0438216901
  264  C 28  S      0.1336415455    -0.2245269669     0.0022081507     0.2072557504     0.0859103893
  265  C 28  S      0.0537209024    -0.0129013947     0.0102032055     0.0486127004     0.0859096697
  266  C 28  X      0.0512205874    -0.0378035013    -0.0000038105    -0.0337138015    -0.0158829883
  267  C 28  Y      0.0153430603    -0.0125316286     0.0000786664    -0.0214443004    -0.0533678880
  268  C 28  Z     -0.0360493299     0.0267773274     0.0000287410     0.0345396871     0.0307091204
  269  C 28  X      0.0576750754     0.0425301281     0.0039620763    -0.0754749377    -0.0075809542
  270  C 28  Y     -0.0485340224    -0.0711419966     0.0027052433     0.0368375985    -0.0492173361
  271  C 28  Z      0.0178252908     0.0407204048    -0.0046831895     0.0041830639     0.0386849010
  272  C 28 XX      0.0058745152    -0.0114224649     0.0001730972     0.0154732514     0.0101952672
  273  C 28 YY      0.0076632187    -0.0135992039     0.0001211883     0.0118997503     0.0009301903
  274  C 28 ZZ      0.0083369528    -0.0120550829     0.0001497474     0.0080105122     0.0031786659
  275  C 28 XY      0.0005155930     0.0018558230    -0.0000074080    -0.0052361411    -0.0006728836
  276  C 28 XZ     -0.0036344835     0.0029560980    -0.0001159922    -0.0004001429     0.0004852200
  277  C 28 YZ     -0.0055097621     0.0074091975    -0.0001194626    -0.0035698919    -0.0000149469

                         26               27               28               29               30
                   -0.7859367575    -0.7031677781    -0.6820711484    -0.6762360120    -0.6517422275
    1  C  1  S      0.0979258918    -0.0543470272     0.0437122848     0.0004029901     0.0724090900
    2  C  1  S     -0.2000189624     0.1111718119    -0.0881623083    -0.0004711550    -0.1505106189
    3  C  1  S     -0.0447253750     0.0381055549    -0.0256823252    -0.0045958798    -0.0333170626
    4  C  1  X      0.0061958784    -0.0561610466     0.0123147001    -0.0010790395    -0.0608828115
    5  C  1  Y     -0.0682985917    -0.0003681945     0.0224895074     0.0015285018     0.0864665456
    6  C  1  Z     -0.0278421671    -0.0151807693     0.0341330606    -0.0014473532    -0.0090447871
    7  C  1  X      0.0026649946    -0.0091050324    -0.0021770193    -0.0011144776    -0.0211281776
    8  C  1  Y     -0.0335053806     0.0051042963     0.0043039238     0.0016320816     0.0316813942
    9  C  1  Z     -0.0121952896    -0.0119872122     0.0224051293     0.0000447419     0.0110255121
   10  C  1 XX     -0.0093445127     0.0051840140    -0.0066934202    -0.0000680109    -0.0134949962
   11  C  1 YY     -0.0191487142     0.0059324304    -0.0009980917     0.0000183684    -0.0012637300
   12  C  1 ZZ     -0.0102090512     0.0102384716    -0.0087561079    -0.0000400160    -0.0138744450
   13  C  1 XY     -0.0026855922     0.0037862565    -0.0040425543     0.0001428487     0.0000879876
   14  C  1 XZ      0.0016581965    -0.0001811316     0.0030280720    -0.0000138390     0.0061572639
   15  C  1 YZ      0.0036153438     0.0010696743    -0.0010883371     0.0000888642     0.0028791205
   16  C  2  S     -0.0475482016    -0.0495330593     0.0265920310    -0.0011259127    -0.0593660410
   17  C  2  S      0.0896939652     0.0987398572    -0.0535771923     0.0020698254     0.1145272764
   18  C  2  S      0.0254937218     0.0357356568    -0.0186381288     0.0028200399     0.0534956385
   19  C  2  X      0.0079397333    -0.0075829285    -0.0101427247    -0.0002414470    -0.0590499697
   20  C  2  Y      0.0133354035    -0.0215704093     0.0244208219     0.0001044916    -0.0005339429
   21  C  2  Z     -0.0934635921     0.0545450737    -0.0576250023    -0.0001229770    -0.0869279779
   22  C  2  X     -0.0001750808     0.0037813112    -0.0080286663     0.0008392921    -0.0101588452
   23  C  2  Y      0.0027147199    -0.0036980497     0.0060474638    -0.0001008744     0.0090593666
   24  C  2  Z     -0.0372707970     0.0305858590    -0.0256423455     0.0010764137    -0.0197179591
   25  C  2 XX      0.0059413990     0.0054605786    -0.0050720262     0.0001163343     0.0030004536
   26  C  2 YY      0.0044676337     0.0054746813    -0.0011857473     0.0001348129     0.0117152069
   27  C  2 ZZ      0.0041257688     0.0075488967    -0.0036521275     0.0001131110     0.0060648742
   28  C  2 XY      0.0025711439     0.0035242929    -0.0024455011     0.0000916294     0.0038980874
   29  C  2 XZ     -0.0046084647     0.0028771575    -0.0027392582     0.0000246845    -0.0029834027
   30  C  2 YZ     -0.0064659072     0.0023522935    -0.0019167502     0.0000178709    -0.0013752926
   31  C  3  S     -0.1044581039     0.0527229427    -0.0534629787     0.0007117932    -0.0148818704
   32  C  3  S      0.2030241051    -0.1045959092     0.1058862127    -0.0017143627     0.0253361410
   33  C  3  S      0.0540555804    -0.0445965096     0.0526299748    -0.0028596318     0.0055519774
   34  C  3  X      0.0016146696    -0.0246174382    -0.0101983985    -0.0010876353    -0.1022006927
   35  C  3  Y     -0.0312181532    -0.0412016179     0.0247701805    -0.0014969872    -0.0834986152
   36  C  3  Z      0.0072778613     0.0241369180    -0.0275168638     0.0010349770     0.0082690962
   37  C  3  X      0.0058290354    -0.0205464934     0.0079078977    -0.0016707910    -0.0362022824
   38  C  3  Y      0.0008633802    -0.0244322746     0.0178960038    -0.0010389539    -0.0276838319
   39  C  3  Z      0.0011059106    -0.0004640956     0.0020438882    -0.0005538793     0.0039479955
   40  C  3 XX      0.0112271237    -0.0050821504     0.0033309511    -0.0001399267    -0.0022227520
   41  C  3 YY      0.0102014907    -0.0057758703     0.0063645174    -0.0001196940     0.0020757841
   42  C  3 ZZ      0.0144754988    -0.0087631293     0.0103838860    -0.0001569534     0.0038771600
   43  C  3 XY      0.0041669048    -0.0034047371     0.0030502810    -0.0000989952    -0.0011899150
   44  C  3 XZ      0.0019417948    -0.0029558177     0.0004448966    -0.0000937251    -0.0055874290
   45  C  3 YZ     -0.0046465101    -0.0022991143     0.0021130230    -0.0000638833    -0.0024188362
   46  C  4  S     -0.0215329602     0.0509223055    -0.0144903389     0.0015865980     0.0887512209
   47  C  4  S      0.0466571547    -0.1057049156     0.0311730383    -0.0042282474    -0.1834700739
   48  C  4  S     -0.0151713528    -0.0191707808     0.0016556276     0.0159588059    -0.0276009401
   49  C  4  X      0.0194042551     0.0568428726    -0.0796706432     0.0004824890    -0.0296738487
   50  C  4  Y     -0.0540494615    -0.0177163245     0.0540993014    -0.0011644903     0.0331718276
   51  C  4  Z     -0.0769804237     0.0243093056    -0.0192880332     0.0018907331     0.0703811498
   52  C  4  X      0.0051142659     0.0138203868    -0.0191255977     0.0030357269    -0.0090783761
   53  C  4  Y     -0.0245295212    -0.0048866746     0.0259567152    -0.0034846847     0.0190604899
   54  C  4  Z     -0.0278317600     0.0033710197    -0.0050388531     0.0023441951     0.0270528647
   55  C  4 XX      0.0041328443    -0.0042065612     0.0018090002    -0.0001359597    -0.0088343693
   56  C  4 YY      0.0079895806    -0.0077712532    -0.0000691697    -0.0003810348    -0.0177643519
   57  C  4 ZZ     -0.0043104975    -0.0085357427     0.0050535381    -0.0003209915    -0.0085387882
   58  C  4 XY      0.0011706412    -0.0038380820     0.0043700824    -0.0001833602    -0.0030937199
   59  C  4 XZ      0.0068594015    -0.0010466037    -0.0019584052    -0.0000299526    -0.0033516496
   60  C  4 YZ      0.0002971690    -0.0005970395     0.0041790821     0.0000434970     0.0073727755
   61  C  5  S     -0.0730512111    -0.0742720183     0.0774589121    -0.0023599268    -0.0472271150
   62  C  5  S      0.1444941550     0.1539808518    -0.1580010366     0.0044368230     0.0972708688
   63  C  5  S      0.1508139718     0.0946571158    -0.0846483863     0.0091173905     0.1302603045
   64  C  5  X     -0.0156331928     0.0901865851     0.0351296117     0.0009990222     0.1593577863
   65  C  5  Y     -0.0335925532     0.0105392220    -0.0127137591    -0.0020993741    -0.0683016152
   66  C  5  Z      0.0119334003    -0.0521316092    -0.0009231963     0.0016169118     0.0091465841
   67  C  5  X      0.0755578105     0.0176159958     0.0026550474     0.0047210709     0.1100444948
   68  C  5  Y     -0.0008873005    -0.0004650450    -0.0032749068    -0.0145188025    -0.0227247691
   69  C  5  Z     -0.0516211785    -0.0105598577     0.0068842613     0.0112543816    -0.0246185536
   70  C  5 XX      0.0094231558     0.0139782850    -0.0143293321     0.0004051420     0.0048973411
   71  C  5 YY      0.0076273437     0.0044376819    -0.0059236273     0.0002082200     0.0045528943
   72  C  5 ZZ      0.0077221593     0.0068265868    -0.0078960755     0.0001284228     0.0061401709
   73  C  5 XY      0.0004237522     0.0002361006    -0.0002994480    -0.0001735392     0.0004798860
   74  C  5 XZ      0.0009917073    -0.0061174442     0.0053100656    -0.0000928585    -0.0046195337
   75  C  5 YZ     -0.0060020848     0.0009345896     0.0017460144    -0.0000331683     0.0000423501
   76  C  6  S      0.1382568519     0.0063258833    -0.0568234299    -0.0007927036    -0.1172903134
   77  C  6  S     -0.2745061059    -0.0129960757     0.1155395987     0.0015921500     0.2390453331
   78  C  6  S     -0.0613659604    -0.0096053229     0.0478166972    -0.0031897116     0.0655835682
   79  C  6  X      0.0090119148    -0.0142430458    -0.0205030957    -0.0002904972    -0.0507552309
   80  C  6  Y      0.0289482090    -0.0315824730     0.0552647007    -0.0002364362     0.0911891584
   81  C  6  Z     -0.0272297369     0.0340307900    -0.0048584864     0.0006494724     0.0636483407
   82  C  6  X      0.0087913472    -0.0055780522    -0.0086320556    -0.0004494043    -0.0165822746
   83  C  6  Y      0.0054050159    -0.0113526471     0.0172954095    -0.0001358670     0.0299495512
   84  C  6  Z     -0.0174903721     0.0161212842    -0.0069908907     0.0015714683     0.0240139044
   85  C  6 XX     -0.0194603501    -0.0006498225     0.0098069249     0.0001457637     0.0248605163
   86  C  6 YY     -0.0212026036     0.0026663040     0.0043033267     0.0001659633     0.0133794311
   87  C  6 ZZ     -0.0142909270    -0.0047820615     0.0104060257    -0.0000231181     0.0129792010
   88  C  6 XY      0.0006840004     0.0014493241    -0.0003284029    -0.0000409841    -0.0008628169
   89  C  6 XZ     -0.0033694196     0.0002426540     0.0033362127     0.0000882598     0.0076843368
   90  C  6 YZ     -0.0004835780    -0.0007330248     0.0008362968     0.0000482269     0.0041944426
   91  C  7  S     -0.0190976283     0.0609733686    -0.0743925868     0.0021490865    -0.0199753230
   92  C  7  S      0.0373466704    -0.1271520016     0.1579514881    -0.0044616236     0.0448945329
   93  C  7  S      0.0419113849    -0.0590970356     0.0299915092     0.0025090960    -0.0019169413
   94  C  7  X     -0.0193656359     0.0739425137    -0.0845776104     0.0030720746     0.0061381842
   95  C  7  Y      0.0445739460    -0.1152758641     0.1368940204    -0.0036296421     0.0420677764
   96  C  7  Z     -0.0351520020     0.0664316185    -0.0787111059     0.0017782214    -0.0357177994
   97  C  7  X     -0.0222595989     0.0177336228     0.0001255517     0.0026171974     0.0130995260
   98  C  7  Y      0.0432774262    -0.0300754128    -0.0036558005    -0.0006505554    -0.0166200375
   99  C  7  Z     -0.0235223468     0.0173121118     0.0030309295    -0.0009802379     0.0055720793
  100  C  7 XX      0.0010181050    -0.0065741648     0.0085384773    -0.0003265370     0.0008384531
  101  C  7 YY      0.0037912420    -0.0105625491     0.0131929870    -0.0003036704     0.0052278861
  102  C  7 ZZ      0.0029081140    -0.0062845274     0.0079801662    -0.0001646956     0.0036996470
  103  C  7 XY     -0.0011359524     0.0045790564    -0.0054637223     0.0001988911    -0.0003986553
  104  C  7 XZ      0.0013480415    -0.0029065553     0.0032511400    -0.0000737946     0.0006890423
  105  C  7 YZ     -0.0027257222     0.0038679714    -0.0046229526     0.0000561291    -0.0029650738
  106  C  8  S     -0.0308043908     0.0588719390     0.0771090708    -0.0012642558    -0.0361439939
  107  C  8  S      0.0590832748    -0.1247540928    -0.1598672868     0.0028746205     0.0721892002
  108  C  8  S      0.0675752622    -0.0571747958    -0.0794775623     0.0051018328     0.0177894909
  109  C  8  X      0.0466550183     0.1117088208     0.0651868622     0.0559227639     0.0163442380
  110  C  8  Y     -0.0012725347    -0.0020681994    -0.0049676129    -0.1730027694     0.0017045264
  111  C  8  Z     -0.0226493637    -0.0549417809    -0.0288794413     0.1271845305    -0.0096835166
  112  C  8  X     -0.0324755177     0.0434874928     0.0532274873     0.0133297103    -0.0026814532
  113  C  8  Y     -0.0012186084    -0.0014902377    -0.0043911946    -0.0423419057    -0.0013306012
  114  C  8  Z      0.0203337820    -0.0204002357    -0.0243787770     0.0312835525     0.0003100492
  115  C  8 XX      0.0031686699    -0.0104173710    -0.0117663173     0.0022092632     0.0044295159
  116  C  8 YY      0.0045454451    -0.0041129413    -0.0072264621     0.0003566295     0.0041567087
  117  C  8 ZZ      0.0034051541    -0.0054720456    -0.0076898707    -0.0019911649     0.0038849704
  118  C  8 XY     -0.0012967887     0.0003661868     0.0011604942    -0.0035855447    -0.0006807226
  119  C  8 XZ      0.0000574423     0.0035970815     0.0031371868     0.0019762256    -0.0008193996
  120  C  8 YZ     -0.0026940986     0.0002639228     0.0020521057     0.0015596598    -0.0017963222
  121  N  9  S     -0.0158660346     0.0368342506    -0.0434144130     0.0011479956    -0.0108150525
  122  N  9  S     -0.0333960511     0.0756439530    -0.0889831885     0.0026036442    -0.0220092619
  123  N  9  S      0.0140841623     0.0350641304    -0.0705055143    -0.0008900773    -0.0320193647
  124  N  9  X     -0.0068628809     0.0061413084    -0.0067827633    -0.0002185122    -0.0114634228
  125  N  9  Y      0.0082855815    -0.0124499403     0.0121530170    -0.0003632288    -0.0002750193
  126  N  9  Z     -0.0027871146     0.0094732160    -0.0098153220     0.0004721403     0.0032737364
  127  N  9  X     -0.0033716607     0.0009570745     0.0027764709    -0.0000372967     0.0071369098
  128  N  9  Y      0.0035111633    -0.0003338197    -0.0031479619    -0.0006949081    -0.0011931507
  129  N  9  Z     -0.0049391165    -0.0005344808     0.0033038765     0.0007491534     0.0011408628
  130  N  9 XX     -0.0011146440     0.0013734096    -0.0017308509     0.0000783486    -0.0015886843
  131  N  9 YY     -0.0017836735     0.0031379674    -0.0035779594     0.0001219075    -0.0005114855
  132  N  9 ZZ     -0.0005335434     0.0018087089    -0.0021404530     0.0001061912     0.0000548670
  133  N  9 XY      0.0011472070    -0.0014915490     0.0018060449    -0.0000080080     0.0015475250
  134  N  9 XZ     -0.0004737050     0.0010304174    -0.0012839113     0.0000061855    -0.0007777921
  135  N  9 YZ      0.0005930028    -0.0019024006     0.0021712472    -0.0000385377    -0.0000397674
  136  C 10  S     -0.0346438888    -0.0604559577    -0.0453011614     0.1039369497     0.0093894315
  137  C 10  S      0.0679467559     0.1200330949     0.0902600317    -0.2084508358    -0.0188428613
  138  C 10  S      0.0241179459     0.0339465550     0.0187131418    -0.0595718223     0.0022195884
  139  C 10  X     -0.0042715834     0.0520618140     0.0607104681     0.1134035042    -0.0232890547
  140  C 10  Y     -0.0132660399     0.0245186654     0.0467062258     0.0006832241    -0.0362698236
  141  C 10  Z      0.0144387756    -0.0486895262    -0.0730865853    -0.0584736561     0.0440885298
  142  C 10  X      0.0024497723     0.0168462123     0.0157107475     0.0334275501    -0.0061819321
  143  C 10  Y     -0.0112052897     0.0066019140     0.0181213004     0.0104744995    -0.0137205821
  144  C 10  Z      0.0084052510    -0.0147112357    -0.0240884968    -0.0264232374     0.0156775964
  145  C 10 XX      0.0028471368     0.0091940295     0.0089723776    -0.0122900938    -0.0034867158
  146  C 10 YY      0.0049741070     0.0070089718     0.0042471434    -0.0145476560    -0.0001093651
  147  C 10 ZZ      0.0037909670     0.0052046903     0.0034402203    -0.0115456348    -0.0004057938
  148  C 10 XY     -0.0010202805    -0.0032927550    -0.0026993853     0.0037708287     0.0006246010
  149  C 10 XZ      0.0001470134    -0.0003288052    -0.0010924437     0.0003328813     0.0010464081
  150  C 10 YZ     -0.0030062168    -0.0018355123     0.0000663584     0.0070044148    -0.0010177300
  151  C 11  S      0.0150115571    -0.0205135279    -0.0354751649    -0.1096843342     0.0226846333
  152  C 11  S     -0.0299191811     0.0408679906     0.0713896275     0.2189338355    -0.0456496719
  153  C 11  S     -0.0126341824    -0.0031789774     0.0142839160     0.0530285675    -0.0183331375
  154  C 11  X     -0.0386628249    -0.1077569518    -0.1013439565     0.0980192693     0.0347877300
  155  C 11  Y      0.0163990988     0.0485925496     0.0567133461    -0.0036028189    -0.0329082594
  156  C 11  Z      0.0049031787     0.0112349317     0.0007455014    -0.0467649763     0.0119718764
  157  C 11  X     -0.0133410047    -0.0328366674    -0.0324917129     0.0328407770     0.0129835329
  158  C 11  Y      0.0047013554     0.0163362454     0.0177987358    -0.0100757589    -0.0087719681
  159  C 11  Z      0.0026599474     0.0020283817     0.0005655542    -0.0077373089     0.0012392004
  160  C 11 XX     -0.0011919765     0.0040302791     0.0056666996     0.0121777433    -0.0031711812
  161  C 11 YY     -0.0030487032     0.0000258851     0.0023905086     0.0148829037    -0.0023831416
  162  C 11 ZZ     -0.0012082486     0.0030568517     0.0048033546     0.0127715287    -0.0029832273
  163  C 11 XY      0.0018656961     0.0025942704     0.0019524495    -0.0025125909    -0.0004055239
  164  C 11 XZ     -0.0016418467    -0.0040665264    -0.0037735486    -0.0011391049     0.0013818301
  165  C 11 YZ      0.0011179176    -0.0002291973    -0.0011664940    -0.0075270969     0.0010862770
  166  C 12  S      0.0500772059     0.0907670070     0.0830539039     0.0006101572    -0.0302599207
  167  C 12  S     -0.0978247261    -0.1805726264    -0.1656692810    -0.0012622457     0.0606720749
  168  C 12  S     -0.0228560659    -0.0375342275    -0.0379171136    -0.0010462538     0.0160582196
  169  C 12  X     -0.0004710544    -0.0346785195    -0.0383872254    -0.0507231641     0.0132129852
  170  C 12  Y     -0.0006771937    -0.0008020805     0.0026581697     0.1575282965    -0.0023517280
  171  C 12  Z      0.0005086143     0.0184920884     0.0172759094    -0.1158681964    -0.0040993132
  172  C 12  X     -0.0031079005    -0.0117215188    -0.0084028586    -0.0154279148    -0.0005308673
  173  C 12  Y     -0.0000829831    -0.0001425660     0.0010015948     0.0484425340    -0.0004535224
  174  C 12  Z      0.0012120529     0.0062040798     0.0034947259    -0.0356884839     0.0012666141
  175  C 12 XX     -0.0065388089    -0.0132549520    -0.0127923825     0.0026506392     0.0052341480
  176  C 12 YY     -0.0057498853    -0.0099030185    -0.0085277279     0.0002254713     0.0026057640
  177  C 12 ZZ     -0.0051662367    -0.0094898194    -0.0086313504    -0.0031073891     0.0030333747
  178  C 12 XY      0.0012583972     0.0020177479     0.0015850602    -0.0050083191    -0.0004032887
  179  C 12 XZ      0.0010921004     0.0028129629     0.0032260506     0.0029124431    -0.0017021668
  180  C 12 YZ      0.0024542711     0.0036481875     0.0029722084     0.0022665683    -0.0006984318
  181  C 13  S      0.0136430147    -0.0237026930    -0.0333441627     0.1099134668     0.0201897943
  182  C 13  S     -0.0273965397     0.0471872902     0.0670691603    -0.2194592811    -0.0407244796
  183  C 13  S     -0.0090641870    -0.0011739583     0.0148198880    -0.0524146208    -0.0160569236
  184  C 13  X     -0.0289478055    -0.0769284226    -0.0687622714    -0.0979063488     0.0179334774
  185  C 13  Y     -0.0142850476    -0.0423124908    -0.0506220528     0.0026214367     0.0311185834
  186  C 13  Z      0.0275664525     0.0772947083     0.0806950879     0.0475998128    -0.0370546273
  187  C 13  X     -0.0116918068    -0.0225148919    -0.0224327367    -0.0275807932     0.0080157210
  188  C 13  Y     -0.0029716691    -0.0141310846    -0.0152846881    -0.0075624069     0.0082963749
  189  C 13  Z      0.0087165227     0.0241810597     0.0252056754     0.0208624318    -0.0115968014
  190  C 13 XX      0.0003657668     0.0071179352     0.0078954732    -0.0130832415    -0.0038189130
  191  C 13 YY     -0.0028115257     0.0006897819     0.0023314755    -0.0150123671    -0.0020721280
  192  C 13 ZZ     -0.0025268375     0.0004429265     0.0018495989    -0.0118596661    -0.0017164699
  193  C 13 XY     -0.0005749031    -0.0023533526    -0.0024339291     0.0040932656     0.0011451544
  194  C 13 XZ     -0.0003306124    -0.0013269670    -0.0012192433     0.0002349183     0.0004370812
  195  C 13 YZ      0.0021372236     0.0017993875     0.0009984460     0.0068252242     0.0001426604
  196  C 14  S     -0.0350993060    -0.0591747662    -0.0482080063    -0.1038646384     0.0130229969
  197  C 14  S      0.0685843171     0.1174375506     0.0960754913     0.2084338955    -0.0262397548
  198  C 14  S      0.0167205788     0.0323722108     0.0170276094     0.0572075043    -0.0035159399
  199  C 14  X     -0.0118575427     0.0717448564     0.0887507023    -0.1169045109    -0.0447616000
  200  C 14  Y      0.0139738864    -0.0283896015    -0.0506571272     0.0108643006     0.0378204145
  201  C 14  Z     -0.0061968831    -0.0111014745     0.0002446342     0.0498455302    -0.0116505587
  202  C 14  X     -0.0036395450     0.0224206872     0.0272071809    -0.0401215005    -0.0141951204
  203  C 14  Y      0.0088050464    -0.0083741358    -0.0199110190     0.0123306076     0.0138990261
  204  C 14  Z     -0.0064626941    -0.0040755385     0.0042757320     0.0093782387    -0.0051057679
  205  C 14 XX      0.0031280197     0.0069510217     0.0069956124     0.0118458156    -0.0030637403
  206  C 14 YY      0.0049487157     0.0065407111     0.0043860578     0.0144827178    -0.0004136445
  207  C 14 ZZ      0.0035268942     0.0073664600     0.0062858372     0.0119488735    -0.0018325542
  208  C 14 XY     -0.0015409685     0.0006377047     0.0014503539    -0.0030812510    -0.0009341333
  209  C 14 XZ      0.0004751103    -0.0025793079    -0.0035519229    -0.0007232319     0.0020431496
  210  C 14 YZ     -0.0027864925    -0.0034361543    -0.0019853955    -0.0073145394    -0.0000855081
  211  H 15  S     -0.0718752424     0.0503504921    -0.0292492028    -0.0009229256    -0.0740283515
  212  H 15  S     -0.0081954234     0.0120561682    -0.0134368408     0.0002383760    -0.0231899730
  213  H 16  S      0.0299990435     0.0503154683    -0.0274514903     0.0010091430     0.0805136497
  214  H 16  S      0.0018255715     0.0102508881    -0.0065989343     0.0000805122     0.0178330867
  215  H 17  S      0.0717676810    -0.0534594663     0.0623188038    -0.0011049414     0.0218552422
  216  H 17  S      0.0089786513    -0.0115390159     0.0135901736    -0.0004592083     0.0038683216
  217  H 18  S      0.0167223091    -0.0478156488     0.0294310829    -0.0026430296    -0.0919036172
  218  H 18  S      0.0079089236    -0.0109120396     0.0000210537    -0.0024120484    -0.0267550542
  219  H 19  S     -0.0955693048    -0.0052010135     0.0527614960     0.0007547608     0.1346618508
  220  H 19  S     -0.0113227202    -0.0020797345     0.0113721641     0.0003944938     0.0260619725
  221  H 20  S     -0.0923872610    -0.0069104630     0.0713364436     0.0008120678     0.1541888055
  222  H 20  S     -0.0096504429     0.0000522002     0.0075718119     0.0007114179     0.0304469036
  223  H 21  S      0.0196247170     0.0466689102     0.0447421732    -0.1222526048    -0.0213306874
  224  H 21  S      0.0075802630     0.0106481221     0.0067872800    -0.0233433652    -0.0016920272
  225  H 22  S     -0.0109789600     0.0164222393     0.0373771706     0.1239715998    -0.0330463855
  226  H 22  S      0.0005664069     0.0040342770     0.0070211082     0.0264734859    -0.0064847809
  227  H 23  S     -0.0351004618    -0.0937841822    -0.0930225542    -0.0006287020     0.0354096557
  228  H 23  S     -0.0024932775    -0.0151607449    -0.0184103182    -0.0000927770     0.0095305141
  229  H 24  S     -0.0099023685     0.0193357368     0.0346564198    -0.1235120158    -0.0293735865
  230  H 24  S      0.0008476932     0.0045380396     0.0064668029    -0.0256192502    -0.0056024738
  231  H 25  S      0.0193719377     0.0440649621     0.0469965824     0.1191567305    -0.0246464663
  232  H 25  S      0.0078164458     0.0098083056     0.0066890163     0.0209760365    -0.0010599043
  233  C 26  S      0.0601511652    -0.0725879267    -0.0406120439     0.0004615437    -0.0200076743
  234  C 26  S     -0.1089487325     0.1516608395     0.0748188277    -0.0007364724     0.0501360126
  235  C 26  S     -0.1094535990     0.1374543731     0.0666625286    -0.0081465538     0.0127839110
  236  C 26  X     -0.1268080111    -0.1015593990     0.1149842299     0.0003540350    -0.1496848239
  237  C 26  Y     -0.0040959109     0.0053808062    -0.0055350070    -0.0111756781    -0.0119955728
  238  C 26  Z      0.0624277271     0.0478230913    -0.0516347625     0.0099605140     0.0959052537
  239  C 26  X      0.0974902273     0.0453444500     0.0035134514    -0.0045012638     0.0939227834
  240  C 26  Y     -0.0040543395     0.0012699305    -0.0013218323     0.0056138732    -0.0068824574
  241  C 26  Z     -0.0402512209    -0.0229199245    -0.0029154764    -0.0028540899    -0.0447987080
  242  C 26 XX     -0.0098736553     0.0150161599     0.0077478649     0.0008273359     0.0045467427
  243  C 26 YY     -0.0030331938     0.0039165418     0.0019448351     0.0000011049     0.0016787049
  244  C 26 ZZ     -0.0046050172     0.0067425255     0.0036346627    -0.0009278893     0.0040401436
  245  C 26 XY      0.0009689338    -0.0001459983     0.0000062693    -0.0014425888     0.0012924913
  246  C 26 XZ      0.0039603160    -0.0062499367    -0.0037520749     0.0007982303    -0.0033540683
  247  C 26 YZ     -0.0002134670     0.0006414184    -0.0005324497     0.0007163280    -0.0000680645
  248  C 27  S      0.0899050500     0.0730575059    -0.0075142142     0.0013117599     0.0449455109
  249  C 27  S     -0.1729712314    -0.1522670807     0.0039085010    -0.0024151281    -0.0920172961
  250  C 27  S     -0.1711733105    -0.1283482874     0.0396926750     0.0030895445    -0.1476147795
  251  C 27  X      0.0866083533    -0.0956445089    -0.1560090095     0.0143474282     0.0746041173
  252  C 27  Y     -0.0024325976     0.0038096484     0.0008819236    -0.0344141733    -0.0048178791
  253  C 27  Z     -0.0432818942     0.0457589636     0.0790519867     0.0236373274    -0.0303530415
  254  C 27  X     -0.0172821370     0.0497651041     0.0220613118     0.0020035609     0.0483869334
  255  C 27  Y      0.0013907300    -0.0005322927    -0.0004457958    -0.0175892036     0.0009099178
  256  C 27  Z      0.0021917770    -0.0251978140    -0.0087808521     0.0148987821    -0.0200309038
  257  C 27 XX     -0.0166190156    -0.0155843812    -0.0009578662     0.0018947010    -0.0095023221
  258  C 27 YY     -0.0049634575    -0.0039852536     0.0000665177     0.0001283253    -0.0029343400
  259  C 27 ZZ     -0.0079314409    -0.0069458647    -0.0000469964    -0.0024297452    -0.0036656384
  260  C 27 XY      0.0005022347     0.0000010039    -0.0000227948    -0.0038250653     0.0007219760
  261  C 27 XZ      0.0068315579     0.0065599263     0.0001946818     0.0022680414     0.0028359242
  262  C 27 YZ     -0.0001831447    -0.0004327205    -0.0005000288     0.0017230180    -0.0001634531
  263  C 28  S     -0.0473818555     0.0702441582    -0.0448671433     0.0015749038     0.0078928701
  264  C 28  S      0.0960786560    -0.1434685899     0.0914201373    -0.0032183555    -0.0172576812
  265  C 28  S     -0.0051501090    -0.0586168982     0.0881568412    -0.0170221203     0.0291645757
  266  C 28  X      0.0776585733    -0.0474808698     0.0780953232     0.0005608713     0.1518991288
  267  C 28  Y     -0.0141219482     0.0944642213    -0.1491313596     0.0044873946    -0.0301843020
  268  C 28  Z     -0.0476340406    -0.0685360185     0.1118074085    -0.0044431202    -0.0267979813
  269  C 28  X      0.0063669133     0.0021345407     0.0292979233    -0.0062738418     0.0595687039
  270  C 28  Y      0.0330638903     0.0035188172    -0.0505283182    -0.0019176021    -0.0108149628
  271  C 28  Z     -0.0428632625    -0.0027521264     0.0338441059     0.0054031827    -0.0101116872
  272  C 28 XX      0.0016478710    -0.0053752800     0.0037097708    -0.0002608773    -0.0048617448
  273  C 28 YY      0.0039855691    -0.0116542089     0.0084514133    -0.0002122670     0.0003264573
  274  C 28 ZZ      0.0081731206    -0.0063723233     0.0025387409    -0.0001223060    -0.0003848037
  275  C 28 XY      0.0028089721     0.0055833123    -0.0056489251     0.0001626461     0.0020776717
  276  C 28 XZ      0.0005885654    -0.0035963085     0.0029033898    -0.0000072024    -0.0018980554
  277  C 28 YZ     -0.0055552451     0.0044672785    -0.0015137940     0.0001187703     0.0004294632

                         31               32               33               34               35
                   -0.6257132510    -0.5989828499    -0.5912828328    -0.5649238444    -0.5380217481
    1  C  1  S     -0.0638043515    -0.0342254872     0.0579191646    -0.0088560888     0.0069118137
    2  C  1  S      0.1354076953     0.0658525357    -0.1148771655     0.0100685316    -0.0123185850
    3  C  1  S      0.0192143375     0.1092983920    -0.1538029472     0.1089434017    -0.0192498347
    4  C  1  X     -0.1062763068     0.0615619340    -0.0065008197    -0.0824382744     0.0479563680
    5  C  1  Y     -0.0873169895     0.0445890559    -0.0224432277     0.0548628596    -0.0035771623
    6  C  1  Z      0.1019509130     0.0513583316    -0.1390090354    -0.1221141655    -0.0096693795
    7  C  1  X     -0.0396430684     0.0370649304    -0.0212771987     0.0060780243     0.0166075032
    8  C  1  Y     -0.0383203431     0.0381556239    -0.0347182670     0.0438257810    -0.0065194914
    9  C  1  Z      0.0422540133    -0.0232756083     0.0028900274    -0.0899998531     0.0049883255
   10  C  1 XX      0.0059316521     0.0043729210    -0.0068291225    -0.0075186667     0.0011260020
   11  C  1 YY      0.0079621919     0.0043496726    -0.0083738846     0.0001248083    -0.0009041715
   12  C  1 ZZ      0.0142002771     0.0039130847    -0.0086006008     0.0072242150    -0.0028137878
   13  C  1 XY     -0.0006488932    -0.0014379144     0.0001322333    -0.0049603324     0.0001760584
   14  C  1 XZ      0.0016889971    -0.0048789238     0.0058281300     0.0049518273    -0.0001953666
   15  C  1 YZ     -0.0018138633    -0.0037395086     0.0039254891    -0.0050738288     0.0010401132
   16  C  2  S     -0.0081274811     0.0804326096    -0.0774620871     0.0270164394    -0.0050033970
   17  C  2  S      0.0202499222    -0.1630752795     0.1569642239    -0.0540477606     0.0108218018
   18  C  2  S      0.0331450470    -0.1525905262     0.1708000685    -0.0868369461     0.0145567232
   19  C  2  X     -0.0422537962     0.0699497279    -0.0244803374     0.1496406715    -0.0065179259
   20  C  2  Y     -0.0555419383     0.0929603056    -0.0522085515     0.1973240077    -0.0189998757
   21  C  2  Z      0.0903974938    -0.0417804048     0.0335980457     0.0779582931    -0.0233436694
   22  C  2  X     -0.0098408931    -0.0127527889     0.0372013375     0.0375480144     0.0003168933
   23  C  2  Y     -0.0114292999    -0.0107176172     0.0351060711     0.0561107510    -0.0042819599
   24  C  2  Z      0.0337747957    -0.0210578061     0.0138202195     0.0218738221    -0.0085791659
   25  C  2 XX     -0.0002038368    -0.0117081538     0.0128725312    -0.0065280917     0.0019685177
   26  C  2 YY      0.0018088341    -0.0148194814     0.0146877381    -0.0040857973     0.0008277794
   27  C  2 ZZ      0.0052196837    -0.0066828579     0.0029743565    -0.0051038446    -0.0003089564
   28  C  2 XY      0.0001890572    -0.0090813535     0.0101418405    -0.0023379908     0.0008229257
   29  C  2 XZ      0.0025805810    -0.0022153419     0.0022154651    -0.0000876027     0.0000598366
   30  C  2 YZ      0.0022059889    -0.0014938417     0.0011413973     0.0018067569    -0.0006734069
   31  C  3  S      0.0205203322    -0.0775346389     0.0883828301     0.0114706196     0.0015905450
   32  C  3  S     -0.0373637075     0.1570627521    -0.1794037552    -0.0222801493    -0.0027815804
   33  C  3  S     -0.0083943236     0.1361285788    -0.1994446525    -0.0420105317    -0.0035798014
   34  C  3  X      0.0304381286     0.0086690412     0.0089147721     0.0722430310    -0.0099168504
   35  C  3  Y      0.0627426613     0.0212332645    -0.0248273412     0.0619777016    -0.0182253019
   36  C  3  Z     -0.0445570775    -0.0778688480     0.1604763608     0.2164268292    -0.0051425551
   37  C  3  X      0.0063547806     0.0147988779    -0.0123964428     0.0188721394    -0.0016639125
   38  C  3  Y      0.0210093557     0.0085431439    -0.0087197042     0.0180658648    -0.0047808362
   39  C  3  Z     -0.0190326566     0.0239788252    -0.0193474215     0.0752487162    -0.0066888875
   40  C  3 XX      0.0003957302     0.0061146979    -0.0081478022    -0.0033928058    -0.0003137426
   41  C  3 YY      0.0004616491     0.0042283352    -0.0057255794    -0.0038312836     0.0004774373
   42  C  3 ZZ     -0.0052623171     0.0204156811    -0.0235158898    -0.0018931375    -0.0005728419
   43  C  3 XY      0.0023406707     0.0001402145    -0.0009522551    -0.0013050128     0.0000514247
   44  C  3 XZ     -0.0008348306     0.0045609444    -0.0042010269    -0.0001201441     0.0000030817
   45  C  3 YZ      0.0025075566     0.0006433040    -0.0008237691     0.0019894778    -0.0006009736
   46  C  4  S     -0.0663144399     0.0463871100    -0.0485054441     0.0063309395    -0.0028098938
   47  C  4  S      0.1404062982    -0.0934064633     0.0925079932    -0.0203758001     0.0060212800
   48  C  4  S      0.0380185698    -0.0972127523     0.1679447406     0.0603857851    -0.0128193149
   49  C  4  X      0.0432563098    -0.0635576978     0.0210152247    -0.1433352381     0.0130549575
   50  C  4  Y      0.1052779749    -0.0776716097     0.0403787252    -0.0844638618     0.0072494291
   51  C  4  Z     -0.1134190256    -0.0233517291     0.0726895446     0.0038319120     0.0200640015
   52  C  4  X      0.0140463222    -0.0061687115    -0.0171007160    -0.0508187422     0.0066590811
   53  C  4  Y      0.0342233650     0.0011321360    -0.0409364383    -0.0618044469     0.0081466060
   54  C  4  Z     -0.0435588241    -0.0292969991     0.0714566627     0.0279596999     0.0032950003
   55  C  4 XX      0.0115552430    -0.0053264745     0.0038967455     0.0046776245    -0.0008209636
   56  C  4 YY      0.0109658094    -0.0081570425     0.0081554002    -0.0030702252     0.0002737845
   57  C  4 ZZ      0.0063682921    -0.0054024184     0.0057445755    -0.0079996867     0.0018466632
   58  C  4 XY      0.0027860175     0.0015374845     0.0001321776     0.0069055467    -0.0002954365
   59  C  4 XZ     -0.0026187792     0.0037976322    -0.0046802775    -0.0059086784     0.0001409835
   60  C  4 YZ     -0.0011202695     0.0040826724    -0.0053802264     0.0024977796    -0.0006833364
   61  C  5  S      0.0042402510     0.0083732661     0.0279103350     0.0047473760     0.0164205329
   62  C  5  S     -0.0033591263    -0.0163438653    -0.0581265955    -0.0068220225    -0.0371955751
   63  C  5  S      0.1339721602     0.0278946357    -0.1661803984     0.0343865465    -0.0825799152
   64  C  5  X      0.1599382592     0.0113560439    -0.0976323821     0.1073855030    -0.0282988978
   65  C  5  Y      0.0959105812    -0.0398952102     0.0211516552    -0.0453908034     0.0195201315
   66  C  5  Z     -0.1746032040     0.0125948003     0.0435913172    -0.0699816558     0.0085881823
   67  C  5  X      0.1076446787    -0.0395888016     0.0274348904     0.0751785277    -0.0609618973
   68  C  5  Y      0.0318011160    -0.0308004548     0.0218072604    -0.0385601048     0.0117152499
   69  C  5  Z     -0.0870024289     0.0410883100    -0.0280583137    -0.0254816416     0.0259028233
   70  C  5 XX      0.0028997727     0.0003710626    -0.0068595359     0.0040139206    -0.0035549539
   71  C  5 YY      0.0008229999    -0.0046829449     0.0008520327    -0.0033416868    -0.0020362568
   72  C  5 ZZ     -0.0026990210     0.0004013810    -0.0047287005    -0.0026053467    -0.0024356875
   73  C  5 XY     -0.0047736644     0.0033263756    -0.0017483961     0.0014062580    -0.0000693266
   74  C  5 XZ      0.0032016686    -0.0015726716     0.0029483370     0.0006996930     0.0004392931
   75  C  5 YZ      0.0023024746     0.0011855268    -0.0005187055     0.0017444621     0.0009887077
   76  C  6  S      0.0228233683     0.0015190579     0.0054407644     0.0101696286    -0.0006927982
   77  C  6  S     -0.0484095732    -0.0026796725    -0.0104835186    -0.0216045331     0.0023316897
   78  C  6  S      0.0428841146    -0.0178035525    -0.0276041844    -0.0847540873     0.0078359480
   79  C  6  X     -0.0373493609    -0.0157819767     0.0362018630    -0.1353746060     0.0459517426
   80  C  6  Y      0.0239279522    -0.0558568107     0.0263127549    -0.0791651268     0.0008827038
   81  C  6  Z     -0.0021283171     0.0434176143    -0.0946801536    -0.1087689735     0.0030402642
   82  C  6  X     -0.0120932757    -0.0045034797     0.0047333405    -0.0669006899     0.0158301536
   83  C  6  Y     -0.0004012071    -0.0130443693     0.0074380080    -0.0113494819    -0.0013899876
   84  C  6  Z     -0.0058273576     0.0130954707    -0.0244992786    -0.0359174928    -0.0023781094
   85  C  6 XX     -0.0033268749    -0.0028715558    -0.0007790766    -0.0064762697    -0.0005832515
   86  C  6 YY     -0.0045440348     0.0037349159    -0.0042750209     0.0009574576    -0.0000939046
   87  C  6 ZZ     -0.0007959857    -0.0019900382     0.0015864104    -0.0023463408     0.0010643813
   88  C  6 XY      0.0046132394    -0.0013046956    -0.0001223862    -0.0001679394     0.0000026253
   89  C  6 XZ     -0.0017025517     0.0025175562    -0.0038586763    -0.0019224453     0.0001484327
   90  C  6 YZ     -0.0063118901    -0.0006372842     0.0037027081     0.0024951364     0.0007872883
   91  C  7  S     -0.0464775846     0.0239482532    -0.0218408872    -0.0295354085     0.0015230298
   92  C  7  S      0.0992015442    -0.0529755300     0.0477488655     0.0654855884    -0.0031337351
   93  C  7  S     -0.0061607750    -0.0285077091     0.0663243778    -0.0254115066     0.0022513180
   94  C  7  X     -0.0673839914     0.0197653618    -0.0176996802    -0.0168990367    -0.0077034233
   95  C  7  Y      0.0728003988    -0.0366110091     0.0314727917     0.0385555301    -0.0025101181
   96  C  7  Z     -0.0341524383     0.0287393689    -0.0291619766    -0.0430860002     0.0089793735
   97  C  7  X      0.0105064384     0.0041130440    -0.0369399555     0.0262904643    -0.0032432220
   98  C  7  Y     -0.0249094265    -0.0077711602     0.0547458761    -0.0447221053     0.0011757582
   99  C  7  Z      0.0181978746     0.0055028493    -0.0321895153     0.0228686350     0.0016343938
  100  C  7 XX      0.0070581025    -0.0027694545     0.0024137240     0.0034398430     0.0002333587
  101  C  7 YY      0.0072882393    -0.0042975216     0.0036675255     0.0048437566    -0.0004443627
  102  C  7 ZZ      0.0042228261    -0.0030942602     0.0028479440     0.0040752768    -0.0005506524
  103  C  7 XY     -0.0041452326     0.0013168655    -0.0010459686    -0.0015890821    -0.0001701571
  104  C  7 XZ      0.0018595044    -0.0011637263     0.0012834711     0.0014517448    -0.0000641748
  105  C  7 YZ     -0.0018718290     0.0017501197    -0.0013679340    -0.0020834576     0.0005936753
  106  C  8  S     -0.0267995630    -0.0108631878     0.0016925538    -0.0044289799     0.0281465116
  107  C  8  S      0.0530361149     0.0209119729    -0.0055530485     0.0089916764    -0.0557811055
  108  C  8  S     -0.0179973779    -0.1000641834    -0.0955279107     0.0024276156    -0.2497934042
  109  C  8  X      0.0634628374     0.1727286008     0.1236923534    -0.0038998203     0.1600638065
  110  C  8  Y     -0.0023282984    -0.0048926781    -0.0027430058    -0.0016942143    -0.0052616766
  111  C  8  Z     -0.0302078092    -0.0843397237    -0.0598460183     0.0029777092    -0.0765340292
  112  C  8  X      0.0290775373     0.1166913111     0.1174490606    -0.0306557290    -0.0906171540
  113  C  8  Y     -0.0007773990    -0.0040110385    -0.0043785553     0.0082522439     0.0004623563
  114  C  8  Z     -0.0136055146    -0.0557064807    -0.0559108591     0.0094131693     0.0456906570
  115  C  8 XX      0.0024239160    -0.0007335927    -0.0016230864    -0.0003044663    -0.0152591918
  116  C  8 YY      0.0038060659     0.0020538890    -0.0003567007     0.0016073590     0.0065007655
  117  C  8 ZZ      0.0027945363     0.0011701465    -0.0005376497     0.0008375200    -0.0003932215
  118  C  8 XY     -0.0010185047    -0.0002208086     0.0001647611    -0.0001113344    -0.0022428072
  119  C  8 XZ      0.0004769867     0.0012139895     0.0006875160     0.0008392542     0.0105844519
  120  C  8 YZ     -0.0016814210    -0.0011312515     0.0001566110    -0.0012073990    -0.0062068115
  121  N  9  S     -0.0261287970     0.0123032160    -0.0105593036    -0.0153348166     0.0008098562
  122  N  9  S     -0.0539180667     0.0255757895    -0.0238684981    -0.0310300629     0.0017953124
  123  N  9  S     -0.0615214085     0.0204953551     0.0237141087    -0.0633900478     0.0018139578
  124  N  9  X      0.0062416486     0.0013538318    -0.0008685528    -0.0022520171     0.0038717193
  125  N  9  Y      0.0049794774    -0.0012939483     0.0019140333     0.0011041311     0.0002336537
  126  N  9  Z     -0.0068854297    -0.0026081577     0.0042040199     0.0107414368    -0.0041035216
  127  N  9  X     -0.0016453957    -0.0000203407    -0.0037429559     0.0057314778    -0.0017454510
  128  N  9  Y     -0.0048085569     0.0007289116     0.0075714177    -0.0074117779    -0.0000676596
  129  N  9  Z      0.0041379287     0.0016665122    -0.0091465507    -0.0024200317     0.0020298520
  130  N  9 XX     -0.0002519557     0.0006827691    -0.0009490413    -0.0009925227     0.0004558647
  131  N  9 YY     -0.0024424439     0.0011342091    -0.0012657133    -0.0014875946     0.0000774172
  132  N  9 ZZ     -0.0018145131     0.0003393940    -0.0003681510     0.0001865089    -0.0003037906
  133  N  9 XY      0.0001848325    -0.0006163442     0.0004870740     0.0009711969    -0.0004111515
  134  N  9 XZ     -0.0003942987     0.0002017563     0.0000094452    -0.0000591015     0.0000508150
  135  N  9 YZ      0.0016474988    -0.0002853249    -0.0000619239    -0.0001561544     0.0003103901
  136  C 10  S      0.0051907335     0.0015542512     0.0034265444    -0.0068667396    -0.0649390165
  137  C 10  S     -0.0104325865    -0.0028541887    -0.0068370213     0.0136847587     0.1314256994
  138  C 10  S      0.0042624513    -0.0012542486    -0.0220970693     0.0258123781     0.3359607958
  139  C 10  X     -0.0057971901     0.0551554035     0.0602197343    -0.0295482824    -0.1424314344
  140  C 10  Y     -0.0505733200    -0.1126245647    -0.0843066117     0.0186232242     0.0650472999
  141  C 10  Z      0.0484777253     0.0733998256     0.0451069458    -0.0007581926     0.0140985183
  142  C 10  X     -0.0001569629     0.0162795772     0.0098793266    -0.0004256932     0.0473759424
  143  C 10  Y     -0.0182775193    -0.0335252372    -0.0180733063     0.0003304978    -0.0631394632
  144  C 10  Z      0.0164001526     0.0220216765     0.0112520168     0.0005906570     0.0324796701
  145  C 10 XX     -0.0032383169    -0.0035614251    -0.0022296847     0.0004824612     0.0067624344
  146  C 10 YY      0.0005465098     0.0006610227    -0.0005263514     0.0017320728     0.0149838430
  147  C 10 ZZ     -0.0002290272    -0.0008223763    -0.0010620729     0.0009615074     0.0061625289
  148  C 10 XY      0.0001815189    -0.0005220507    -0.0001761654    -0.0006525684    -0.0093377368
  149  C 10 XZ      0.0014410788     0.0022906475     0.0011776630     0.0006208526     0.0070348487
  150  C 10 YZ     -0.0011866552    -0.0009060629     0.0001290623    -0.0009115412    -0.0061987627
  151  C 11  S      0.0221492624     0.0309691446     0.0159423165     0.0059850308     0.0700602644
  152  C 11  S     -0.0444319700    -0.0610186945    -0.0304714415    -0.0128447986    -0.1426282643
  153  C 11  S     -0.0293190767    -0.0578052794    -0.0256261455    -0.0184658927    -0.3126592432
  154  C 11  X      0.0240636928    -0.0077540878    -0.0173417056     0.0092999247     0.0221578362
  155  C 11  Y     -0.0440127824    -0.1047495767    -0.0807159795     0.0167171129    -0.0113530226
  156  C 11  Z      0.0272888380     0.0982410259     0.0813793193    -0.0202704924    -0.0009579886
  157  C 11  X      0.0111494120     0.0035815098    -0.0038655523     0.0069272299     0.0489518990
  158  C 11  Y     -0.0102845799    -0.0276765392    -0.0247408487     0.0097683774     0.0718070015
  159  C 11  Z      0.0035605105     0.0231888220     0.0240596552    -0.0125852056    -0.0894997516
  160  C 11 XX     -0.0031712114    -0.0052358508    -0.0033077281     0.0001502216    -0.0015811971
  161  C 11 YY     -0.0027035291    -0.0046636872    -0.0025925552    -0.0008152280    -0.0115297549
  162  C 11 ZZ     -0.0029847371    -0.0044537718    -0.0023546566    -0.0008718615    -0.0124558722
  163  C 11 XY     -0.0001031802     0.0006451203     0.0006534786    -0.0003600461    -0.0037823838
  164  C 11 XZ      0.0010346881     0.0010838335     0.0006421988    -0.0000695548     0.0018570692
  165  C 11 YZ      0.0012311187     0.0020683353     0.0010636349     0.0006994291     0.0095061462
  166  C 12  S     -0.0219800309    -0.0140158946    -0.0022165883    -0.0078117668    -0.0662689512
  167  C 12  S      0.0442733872     0.0288879644     0.0054914451     0.0150952045     0.1295433207
  168  C 12  S      0.0168375116     0.0101282083    -0.0092996962     0.0262131067     0.2993530888
  169  C 12  X     -0.0041647959    -0.0804074056    -0.0837688388     0.0440667870     0.2179510830
  170  C 12  Y      0.0028919791     0.0023726321     0.0031465297    -0.0036999668    -0.0040380745
  171  C 12  Z     -0.0004941748     0.0385604113     0.0400249478    -0.0206694027    -0.1072515992
  172  C 12  X     -0.0100093506    -0.0414198044    -0.0331095230     0.0069672394    -0.0341517432
  173  C 12  Y      0.0011432655     0.0007996695     0.0009735748    -0.0019448450     0.0031740439
  174  C 12  Z      0.0040551440     0.0199972395     0.0162520916    -0.0031318551     0.0148370318
  175  C 12 XX      0.0044334139     0.0034837377     0.0008279440     0.0020824441     0.0203899653
  176  C 12 YY      0.0012472383    -0.0010574852    -0.0015132029     0.0007497377     0.0019631695
  177  C 12 ZZ      0.0018984159     0.0002945074    -0.0006921463     0.0010366766     0.0066782465
  178  C 12 XY     -0.0002315233     0.0003281457     0.0003840960    -0.0000813545     0.0000572395
  179  C 12 XZ     -0.0017264675    -0.0021877727    -0.0009758353    -0.0008228093    -0.0098051834
  180  C 12 YZ      0.0000124853     0.0012167324     0.0011157976    -0.0001818463     0.0019251047
  181  C 13  S      0.0246139043     0.0310830730     0.0162997028     0.0054263660     0.0706745210
  182  C 13  S     -0.0493851553    -0.0614367795    -0.0313476316    -0.0113665035    -0.1439036529
  183  C 13  S     -0.0310813398    -0.0583739475    -0.0259063242    -0.0234374639    -0.3111987003
  184  C 13  X     -0.0081489872    -0.0730696990    -0.0686236384     0.0232077409     0.0074100317
  185  C 13  Y      0.0425216557     0.1061521796     0.0822543656    -0.0170437014     0.0098816739
  186  C 13  Z     -0.0341416982    -0.0582184921    -0.0391106534     0.0030499270    -0.0125590449
  187  C 13  X      0.0034352034    -0.0140644117    -0.0201675965     0.0161187191     0.0941387085
  188  C 13  Y      0.0093389478     0.0275563344     0.0248418493    -0.0125952614    -0.0754360434
  189  C 13  Z     -0.0101637887    -0.0175146470    -0.0122175344     0.0028750085     0.0199283850
  190  C 13 XX     -0.0040798952    -0.0056493946    -0.0032889462    -0.0004543545    -0.0087595032
  191  C 13 YY     -0.0031465499    -0.0046470779    -0.0025741556    -0.0007751258    -0.0125100931
  192  C 13 ZZ     -0.0025299110    -0.0040569972    -0.0024875084    -0.0001002497    -0.0046104057
  193  C 13 XY      0.0012029207     0.0012245681     0.0004719456     0.0006403623     0.0094642318
  194  C 13 XZ      0.0003041932     0.0007925936     0.0007614573    -0.0005259454    -0.0058627496
  195  C 13 YZ      0.0008639434     0.0016932756     0.0010959205     0.0001697434     0.0037445025
  196  C 14  S      0.0023640100     0.0031603180     0.0041548768    -0.0060215651    -0.0671911391
  197  C 14  S     -0.0048295721    -0.0062000305    -0.0084458762     0.0123488802     0.1361800036
  198  C 14  S      0.0075130079    -0.0055915268    -0.0256917522     0.0402974596     0.3344127616
  199  C 14  X     -0.0387525472    -0.0171231702     0.0068186032    -0.0210764263    -0.0988050497
  200  C 14  Y      0.0504908150     0.1097360394     0.0802815954    -0.0142597623    -0.0553867908
  201  C 14  Z     -0.0256607603    -0.0898181020    -0.0757267639     0.0245118284     0.1001181414
  202  C 14  X     -0.0124124205    -0.0043167700    -0.0012541712    -0.0037622832     0.0109353126
  203  C 14  Y      0.0179049275     0.0326990875     0.0171571119     0.0057577763     0.0592651524
  204  C 14  Z     -0.0099119243    -0.0270832901    -0.0148337794    -0.0025635341    -0.0590009892
  205  C 14 XX     -0.0024747381    -0.0041468122    -0.0027408982     0.0004380292     0.0009667056
  206  C 14 YY      0.0009528107     0.0005037914    -0.0005374242     0.0016448900     0.0144579717
  207  C 14 ZZ     -0.0004533730    -0.0006199472    -0.0008128464     0.0011067403     0.0131218893
  208  C 14 XY     -0.0007686801     0.0000053539     0.0003940657    -0.0003861004     0.0018724883
  209  C 14 XZ      0.0019387273     0.0021068223     0.0009142274     0.0003664885     0.0004653096
  210  C 14 YZ     -0.0009690591    -0.0011758843    -0.0001665993    -0.0010392158    -0.0111481708
  211  H 15  S      0.1554616685     0.0395346607    -0.1312813122    -0.0476955320    -0.0270825357
  212  H 15  S      0.0247055317     0.0175692076    -0.0362459190     0.0023509831    -0.0088009005
  213  H 16  S      0.0453515058    -0.1574204548     0.1205899212    -0.1982184489     0.0206194170
  214  H 16  S      0.0073852736    -0.0454804133     0.0434709853    -0.0402470000     0.0052727203
  215  H 17  S      0.0007501000     0.1308084560    -0.1988462379    -0.1634102234     0.0028637977
  216  H 17  S     -0.0043711792     0.0412262540    -0.0575730201    -0.0284288003    -0.0011789635
  217  H 18  S      0.1561379548    -0.0902343342     0.0533764019    -0.0783301786     0.0027268113
  218  H 18  S      0.0261421171    -0.0266028078     0.0246924521    -0.0091875886     0.0008529754
  219  H 19  S     -0.0297674647    -0.0049607720    -0.0239340395    -0.1377466550     0.0225412184
  220  H 19  S     -0.0121526491     0.0003480283    -0.0005428159    -0.0148114348     0.0061012565
  221  H 20  S      0.0043113655    -0.0103930495    -0.0162406091     0.0447647216    -0.0282695447
  222  H 20  S     -0.0086322998    -0.0007047773    -0.0037513556     0.0010768279    -0.0070161884
  223  H 21  S     -0.0318497994    -0.0864375960    -0.0746398613     0.0295141545     0.1778287663
  224  H 21  S     -0.0023036657    -0.0164006578    -0.0169200126     0.0089652492     0.0635739125
  225  H 22  S     -0.0466819340    -0.1196094753    -0.0896016914     0.0118216792    -0.0869528365
  226  H 22  S     -0.0094731560    -0.0230591735    -0.0171351690     0.0007000241    -0.0423899336
  227  H 23  S      0.0195256935    -0.0400496259    -0.0557787037     0.0415589608     0.2552540428
  228  H 23  S      0.0086173618     0.0016532337    -0.0055513426     0.0102234234     0.0838776461
  229  H 24  S     -0.0496459246    -0.1173700692    -0.0882577136     0.0124399261    -0.0899064309
  230  H 24  S     -0.0098468073    -0.0220200002    -0.0164213526     0.0003483963    -0.0425813368
  231  H 25  S     -0.0277707569    -0.0849187656    -0.0727308701     0.0279794408     0.1743224140
  232  H 25  S     -0.0022959508    -0.0137554252    -0.0146873936     0.0082659529     0.0591259067
  233  C 26  S     -0.0412573648    -0.0385762693    -0.0003755859    -0.0248071221    -0.0291953462
  234  C 26  S      0.0909561559     0.0847848879    -0.0041198206     0.0546322807     0.0544511561
  235  C 26  S      0.0345346065     0.1261955179     0.0582084215     0.0010335049     0.0475031686
  236  C 26  X     -0.1535821289     0.0431363143     0.1393273356    -0.0933633033     0.0799969650
  237  C 26  Y      0.0219674408    -0.0090296790     0.0020263064    -0.0187487063     0.0060833070
  238  C 26  Z      0.0570258825    -0.0192435749    -0.0692084752     0.0442783995    -0.0414432671
  239  C 26  X      0.0942512742     0.0094860561     0.0418422801     0.0288716977    -0.0553817361
  240  C 26  Y      0.0037569227     0.0014573519    -0.0010670122     0.0004323941     0.0023385971
  241  C 26  Z     -0.0508117609    -0.0060693156    -0.0206851957    -0.0206540196     0.0276449297
  242  C 26 XX      0.0099729522     0.0080401132    -0.0006993334     0.0060203830     0.0061983857
  243  C 26 YY      0.0030558241     0.0027619149    -0.0002431760     0.0017779178     0.0009719420
  244  C 26 ZZ      0.0031848197     0.0044522077    -0.0004545541     0.0024840147     0.0022273912
  245  C 26 XY     -0.0020085695     0.0007166594    -0.0002544303     0.0008148737    -0.0003881541
  246  C 26 XZ     -0.0022281322    -0.0030385061    -0.0001375494    -0.0017489240    -0.0030656067
  247  C 26 YZ      0.0008633867    -0.0001622206    -0.0002168822    -0.0001296537     0.0000666625
  248  C 27  S      0.0532659945     0.0310246845    -0.0037740664     0.0220944133     0.0470301203
  249  C 27  S     -0.1124781299    -0.0676435532     0.0018467339    -0.0484727268    -0.1136903655
  250  C 27  S     -0.1369698695     0.0091664893     0.0487402912    -0.0762127267    -0.0386046545
  251  C 27  X      0.0197126709    -0.1339098941    -0.1337781000     0.0295772270    -0.1831441867
  252  C 27  Y      0.0065540841    -0.0007633927     0.0038962321    -0.0093545295     0.0063105080
  253  C 27  Z     -0.0161786301     0.0663183188     0.0660775548    -0.0164358837     0.0899164755
  254  C 27  X      0.0602187587     0.0641165370     0.0711469135     0.0036536332    -0.0766515190
  255  C 27  Y      0.0011333835    -0.0042479292    -0.0004388179    -0.0095006483     0.0029312388
  256  C 27  Z     -0.0324780068    -0.0311563825    -0.0341947503     0.0007750815     0.0377074831
  257  C 27 XX     -0.0099068869    -0.0069296603     0.0003261573    -0.0046437797    -0.0112839078
  258  C 27 YY     -0.0036903880    -0.0022887111    -0.0004460493    -0.0015997231    -0.0041460917
  259  C 27 ZZ     -0.0059753137    -0.0031488135    -0.0001459715    -0.0025381356    -0.0063194305
  260  C 27 XY     -0.0007550919     0.0006719177     0.0000273812     0.0007856177    -0.0007864577
  261  C 27 XZ      0.0044609829     0.0025322787    -0.0004401826     0.0018719675     0.0036903115
  262  C 27 YZ      0.0004609117    -0.0000220526     0.0002818595    -0.0006345648    -0.0013760551
  263  C 28  S      0.0351057208    -0.0045500638    -0.0138903353     0.0209531519    -0.0068153372
  264  C 28  S     -0.0694892373     0.0087378245     0.0290650091    -0.0415094925     0.0123083439
  265  C 28  S      0.0579610589    -0.0725134568     0.0588365606    -0.0177029815     0.0062009773
  266  C 28  X      0.0032818922    -0.0560291618     0.0340488058     0.0631504062    -0.0358425715
  267  C 28  Y     -0.1708353732     0.0584311078    -0.0358476635    -0.0973064324     0.0079767883
  268  C 28  Z      0.1515017823    -0.0107409219    -0.0119812496     0.0106951986     0.0174436294
  269  C 28  X      0.0086851201    -0.0132679810    -0.0174957920     0.0743978909    -0.0112204393
  270  C 28  Y     -0.0769961943    -0.0138857144     0.0735927252    -0.0928483495     0.0045850482
  271  C 28  Z      0.0634277454     0.0265567629    -0.0711483050     0.0327281855     0.0031456605
  272  C 28 XX      0.0000603923     0.0022203712    -0.0007726343    -0.0019550040     0.0010987268
  273  C 28 YY     -0.0051302568    -0.0012309035     0.0045479907    -0.0041699219     0.0015869575
  274  C 28 ZZ     -0.0060431208     0.0008314510     0.0009930302    -0.0023500144    -0.0001242942
  275  C 28 XY     -0.0012246151    -0.0006374939    -0.0010711177    -0.0015951240    -0.0010967842
  276  C 28 XZ      0.0006987024    -0.0032315131     0.0060164502     0.0039527531     0.0006704802
  277  C 28 YZ      0.0040733473     0.0016725418    -0.0036985607     0.0007217543    -0.0002022194

                         36               37               38               39               40
                   -0.5176403278    -0.5090228433    -0.4921594893    -0.4799344511    -0.4625422235
    1  C  1  S     -0.0037640369     0.0100870868     0.0001669163     0.0002945944    -0.0153108655
    2  C  1  S      0.0086330689    -0.0222781141     0.0010257351    -0.0005038570     0.0331630559
    3  C  1  S      0.0015284402    -0.0220411753    -0.0124670090    -0.0012003011    -0.0203966196
    4  C  1  X     -0.0346421572     0.1511339861     0.0066386077    -0.0013775102    -0.1167584572
    5  C  1  Y     -0.0107918589     0.0367718727    -0.0085782621    -0.0011933509     0.1798417826
    6  C  1  Z      0.0065693262    -0.0114775503    -0.0145902808    -0.0018761879     0.1548891964
    7  C  1  X     -0.0170448740     0.0737125341    -0.0024822099    -0.0013179137    -0.0418536718
    8  C  1  Y     -0.0034488483     0.0111897027    -0.0070081560    -0.0004011349     0.0590609572
    9  C  1  Z      0.0009954336     0.0067767619    -0.0005968080    -0.0003523157     0.0593125237
   10  C  1 XX      0.0005005630    -0.0009426101     0.0010653259     0.0000164376    -0.0023791277
   11  C  1 YY      0.0000785977     0.0001133348    -0.0002665275    -0.0000230884     0.0043991283
   12  C  1 ZZ      0.0014616950    -0.0047737955    -0.0007705452    -0.0000829159     0.0053221659
   13  C  1 XY      0.0006859773    -0.0016065320    -0.0001280287    -0.0001305844     0.0112354329
   14  C  1 XZ     -0.0005967384     0.0020422944    -0.0000788530     0.0000032005    -0.0012670847
   15  C  1 YZ      0.0000200608    -0.0004090666     0.0006997269     0.0001425252    -0.0149347358
   16  C  2  S      0.0018258313    -0.0099432965     0.0007875276     0.0002611581    -0.0006387193
   17  C  2  S     -0.0051652904     0.0271943776    -0.0025990169    -0.0007656242     0.0067811596
   18  C  2  S      0.0050703627    -0.0040628640     0.0141596171     0.0007372667    -0.0320569890
   19  C  2  X     -0.0200533559     0.0784179403    -0.0119988456    -0.0006644505    -0.1223772403
   20  C  2  Y     -0.0206823961     0.0794685555    -0.0205379530    -0.0021289881     0.0773817159
   21  C  2  Z      0.0344408395    -0.1497060049     0.0195479107     0.0031709279    -0.0764693037
   22  C  2  X     -0.0043684708     0.0197485687     0.0008328739     0.0003163901    -0.0746466348
   23  C  2  Y     -0.0041803453     0.0152522563    -0.0012186464    -0.0003502776     0.0140752604
   24  C  2  Z      0.0119555358    -0.0494525747     0.0047147547     0.0011396967    -0.0191233567
   25  C  2 XX     -0.0005031527     0.0026278417     0.0004245152     0.0000094359    -0.0077465771
   26  C  2 YY      0.0001930296    -0.0003176475     0.0002344924    -0.0000655577     0.0085608253
   27  C  2 ZZ      0.0000860513     0.0000634772    -0.0005513709    -0.0000437845     0.0014804933
   28  C  2 XY      0.0000971049     0.0000075744     0.0002989184    -0.0000185070     0.0024224562
   29  C  2 XZ      0.0009861921    -0.0040621713     0.0011455350     0.0001040692    -0.0034265626
   30  C  2 YZ      0.0010657474    -0.0048392611     0.0006260547     0.0001101660     0.0003773903
   31  C  3  S      0.0024902318    -0.0093418464     0.0023521550     0.0002488578    -0.0054171905
   32  C  3  S     -0.0065070032     0.0263037970    -0.0057525563    -0.0008459867     0.0183385862
   33  C  3  S      0.0000922734    -0.0121889804    -0.0121713981    -0.0005248710     0.0250618065
   34  C  3  X      0.0098724773    -0.0432689877     0.0032744767     0.0015056190    -0.1137825969
   35  C  3  Y      0.0339489624    -0.1414163819     0.0210009236     0.0021089690     0.0060144027
   36  C  3  Z     -0.0268370499     0.1157701866    -0.0225602178    -0.0029972401     0.0449010975
   37  C  3  X      0.0030637400    -0.0174976555     0.0008490466     0.0005121041    -0.0576439672
   38  C  3  Y      0.0116311029    -0.0490893177     0.0087511574     0.0006934424     0.0029273190
   39  C  3  Z     -0.0074770840     0.0242588293    -0.0122157737    -0.0008459539     0.0141565841
   40  C  3 XX     -0.0002757660     0.0009318052    -0.0007224761    -0.0000161225     0.0000964457
   41  C  3 YY      0.0000097360     0.0008190521     0.0002137547    -0.0000813582    -0.0003588381
   42  C  3 ZZ     -0.0003094250     0.0004354905    -0.0000110709    -0.0000210543     0.0036381183
   43  C  3 XY      0.0006040462    -0.0019353572     0.0002900472    -0.0000306607     0.0028672305
   44  C  3 XZ      0.0003026921    -0.0015536870     0.0003200306     0.0000725728    -0.0045962288
   45  C  3 YZ      0.0015579153    -0.0064860311     0.0010665285     0.0000869047     0.0030275107
   46  C  4  S     -0.0061642507     0.0116921858    -0.0025149064     0.0005908929    -0.0242480207
   47  C  4  S      0.0125217030    -0.0251493077     0.0045239463    -0.0013452716     0.0580266271
   48  C  4  S      0.0141066219     0.0042850682     0.0112406474     0.0016954791    -0.0172343655
   49  C  4  X     -0.0248284892     0.1020524425    -0.0236216690    -0.0007567493    -0.0176047319
   50  C  4  Y      0.0257544116    -0.0798435008     0.0251037577    -0.0007841436     0.0385658412
   51  C  4  Z     -0.0249785176     0.1041298796    -0.0083964336    -0.0021622362     0.1208509055
   52  C  4  X     -0.0122626008     0.0601740406    -0.0148069793    -0.0004285644     0.0148930150
   53  C  4  Y      0.0093820927    -0.0367534802     0.0065161353    -0.0017228092     0.0142618303
   54  C  4  Z     -0.0106042578     0.0489001463    -0.0015840407    -0.0001400126     0.0282820330
   55  C  4 XX     -0.0000013291     0.0004693915    -0.0007955736    -0.0000193790     0.0052289160
   56  C  4 YY      0.0015838579    -0.0047089497     0.0005880859    -0.0000189052    -0.0040266499
   57  C  4 ZZ      0.0011909789    -0.0021726724     0.0014493323    -0.0001753428     0.0087210190
   58  C  4 XY      0.0008663651    -0.0021196390     0.0008712095    -0.0001323810     0.0031435783
   59  C  4 XZ      0.0000458479    -0.0003324332    -0.0002433203     0.0000159291     0.0001181609
   60  C  4 YZ     -0.0006314549     0.0017096272    -0.0007213258     0.0000681600    -0.0074891529
   61  C  5  S     -0.0014693288     0.0119328905     0.0091078259    -0.0003235342    -0.0030151185
   62  C  5  S      0.0047042125    -0.0341376992    -0.0193091182     0.0008528704     0.0111403281
   63  C  5  S      0.0045202841    -0.0032452664    -0.0246534486     0.0002024586    -0.0092990964
   64  C  5  X     -0.0075589490     0.0533997258    -0.0086735581    -0.0029512252     0.0282534490
   65  C  5  Y     -0.0488382800     0.1993559293    -0.0298733237    -0.0023854282     0.0512405639
   66  C  5  Z      0.0436562369    -0.1756515017     0.0321892939     0.0011963745     0.1350955628
   67  C  5  X      0.0005807586     0.0122201653     0.0069170080     0.0014425230     0.0081603428
   68  C  5  Y     -0.0231865262     0.0566370100    -0.0085842063    -0.0027714932     0.0096250374
   69  C  5  Z      0.0193435787    -0.0452219708     0.0051452612     0.0009056598     0.0748799455
   70  C  5 XX     -0.0011278438     0.0057243074    -0.0027704063    -0.0001449415    -0.0008493477
   71  C  5 YY      0.0013055578    -0.0060266154    -0.0007795187     0.0001030332     0.0014772668
   72  C  5 ZZ      0.0006322816    -0.0060797194    -0.0007966444     0.0001810432     0.0030545639
   73  C  5 XY      0.0002352929    -0.0052944303     0.0011474167     0.0002653315    -0.0055027125
   74  C  5 XZ      0.0007509531    -0.0011133640    -0.0001306980    -0.0000445059     0.0009793821
   75  C  5 YZ     -0.0014142618     0.0081241762    -0.0004420633    -0.0001987398    -0.0013574006
   76  C  6  S      0.0030277057    -0.0077718096     0.0006809199    -0.0002560649     0.0176699359
   77  C  6  S     -0.0070836882     0.0190274803    -0.0013970647     0.0005469378    -0.0482300630
   78  C  6  S      0.0003294437    -0.0051177820     0.0011116572    -0.0006460826     0.0910520245
   79  C  6  X     -0.0352156155     0.1885799143    -0.0116771572    -0.0059665489     0.1075598974
   80  C  6  Y      0.0098375500    -0.0476325014     0.0057747847     0.0023649465    -0.2286029495
   81  C  6  Z     -0.0158315794     0.0626132430    -0.0176133587    -0.0003355659    -0.0915188618
   82  C  6  X     -0.0076042162     0.0478236245    -0.0012239601    -0.0021515204     0.0575096950
   83  C  6  Y      0.0029414333    -0.0182136711     0.0016054094     0.0013124117    -0.1499602356
   84  C  6  Z     -0.0034248775     0.0148810891    -0.0055662619     0.0004247257    -0.0695637753
   85  C  6 XX      0.0001839453    -0.0032319486    -0.0000970300     0.0002810745    -0.0149938082
   86  C  6 YY     -0.0008543558     0.0025003902    -0.0002823084     0.0000310995    -0.0002512245
   87  C  6 ZZ     -0.0005388680     0.0032992093     0.0000619720    -0.0001507572     0.0005428553
   88  C  6 XY     -0.0006832822     0.0045080797    -0.0009274265    -0.0002421876     0.0072693559
   89  C  6 XZ     -0.0006565252     0.0025212106    -0.0003924187     0.0000168190    -0.0091244299
   90  C  6 YZ     -0.0014239156     0.0054720829    -0.0005508038    -0.0000458530    -0.0048001682
   91  C  7  S      0.0093790233    -0.0350382939     0.0079617008     0.0003644536    -0.0254634170
   92  C  7  S     -0.0199522675     0.0746380257    -0.0175346833    -0.0008757438     0.0527161488
   93  C  7  S     -0.0203705240     0.0960236614    -0.0018212830    -0.0011002929     0.0145746604
   94  C  7  X      0.0224357857    -0.0899756421     0.0093951561     0.0001204916     0.0916495456
   95  C  7  Y     -0.0108152612     0.0407515336    -0.0098869626    -0.0011831618     0.1013107906
   96  C  7  Z     -0.0052670925     0.0304692509     0.0002906782    -0.0005807354     0.0170538248
   97  C  7  X      0.0178892128    -0.0629155638    -0.0025899350    -0.0015049043     0.0398631956
   98  C  7  Y     -0.0172084910     0.0661343548     0.0057856724     0.0013410685     0.0444043817
   99  C  7  Z      0.0051626534    -0.0200829691    -0.0053782954    -0.0011646163     0.0113430923
  100  C  7 XX     -0.0015838615     0.0062759836    -0.0010333249    -0.0001143392     0.0012163087
  101  C  7 YY     -0.0014106929     0.0051734940    -0.0013446227    -0.0000679178     0.0037293060
  102  C  7 ZZ     -0.0005520148     0.0018804611    -0.0008200893    -0.0000187699     0.0029521894
  103  C  7 XY      0.0010773972    -0.0041234637     0.0005944384     0.0000670917    -0.0002984002
  104  C  7 XZ     -0.0004812539     0.0015980888    -0.0002921044     0.0000041439     0.0001308501
  105  C  7 YZ     -0.0000840827     0.0005857351     0.0002953197    -0.0000052460    -0.0014868196
  106  C  8  S      0.0032183407    -0.0145537049    -0.0632188840    -0.0017856943     0.0002471492
  107  C  8  S     -0.0063804910     0.0306349576     0.1391183815     0.0038413795     0.0005333806
  108  C  8  S     -0.0121740911     0.0603651424     0.2094852628     0.0059860893     0.0032571489
  109  C  8  X      0.0698011817     0.0155569459     0.2023497991     0.0298305779     0.0149092126
  110  C  8  Y     -0.2105495504    -0.0533713282    -0.0015479549    -0.0752467866     0.0177268697
  111  C  8  Z      0.1537170251     0.0416481785    -0.1017165535     0.0523266210     0.0107825913
  112  C  8  X      0.0143108786     0.0200163969     0.1447141335    -0.0069527354     0.0007659585
  113  C  8  Y     -0.0583727070    -0.0148479893    -0.0047685773     0.0401351188     0.0138176884
  114  C  8  Z      0.0453576880     0.0030794727    -0.0695238973    -0.0326014945     0.0024565917
  115  C  8 XX     -0.0002767003     0.0034810247     0.0059037061     0.0053996477    -0.0013348738
  116  C  8 YY     -0.0000700610     0.0011357556     0.0092663476     0.0007600691     0.0001397175
  117  C  8 ZZ     -0.0007207630     0.0009985508     0.0081244502    -0.0055397117     0.0011448527
  118  C  8 XY     -0.0007119392    -0.0012846990    -0.0005741416    -0.0094623092    -0.0005125326
  119  C  8 XZ      0.0007282062    -0.0005734487     0.0008707761     0.0054568408    -0.0008315383
  120  C  8 YZ      0.0002352567     0.0006140826    -0.0026119180     0.0042113295     0.0003031024
  121  N  9  S      0.0049575939    -0.0199739403     0.0047684452     0.0003272340    -0.0174244896
  122  N  9  S      0.0110961102    -0.0437845462     0.0098242390     0.0005741614    -0.0376290486
  123  N  9  S     -0.0042505549     0.0043164478     0.0167021835     0.0029938925    -0.0304878188
  124  N  9  X     -0.0095647899     0.0402608490    -0.0041708630     0.0003356870    -0.0600987513
  125  N  9  Y      0.0021085538    -0.0115498677     0.0041489114     0.0006488317    -0.0800964161
  126  N  9  Z      0.0055102350    -0.0251841946     0.0010896970     0.0004160134    -0.0160602788
  127  N  9  X      0.0057526224    -0.0239320074     0.0011957187    -0.0006032775     0.0311830131
  128  N  9  Y     -0.0041015591     0.0146870283    -0.0006719368     0.0002367495     0.0445227686
  129  N  9  Z     -0.0005670283     0.0072280614    -0.0016177054    -0.0005553754     0.0086280334
  130  N  9 XX     -0.0003341830     0.0016705794     0.0000332482     0.0000136992    -0.0064736259
  131  N  9 YY      0.0004318529    -0.0014140013     0.0001588140    -0.0000397046     0.0065496881
  132  N  9 ZZ      0.0009793092    -0.0041495192     0.0005047658     0.0000441334    -0.0028943973
  133  N  9 XY      0.0006648914    -0.0029009682     0.0002137410    -0.0000160198     0.0020697045
  134  N  9 XZ     -0.0000871717     0.0002162463     0.0000454381     0.0000537206    -0.0037951292
  135  N  9 YZ     -0.0006000743     0.0026488537    -0.0002295603    -0.0000349369    -0.0015459034
  136  C 10  S     -0.0134008882     0.0086073995     0.0156895720     0.0242442854    -0.0012137337
  137  C 10  S      0.0275343386    -0.0170135797    -0.0250877240    -0.0605058508     0.0025099606
  138  C 10  S      0.0192036110    -0.0520698964    -0.1236663832    -0.0840186506    -0.0009553073
  139  C 10  X      0.1684805920     0.0534537820     0.0433440504    -0.1988504448    -0.0014229779
  140  C 10  Y      0.1002173679     0.0057093703    -0.1527330651     0.1679374325     0.0040654946
  141  C 10  Z     -0.1760948533    -0.0326051288     0.1153633412    -0.0495880753     0.0118387474
  142  C 10  X      0.0652953619     0.0079467812    -0.0025994557    -0.0443063103     0.0017585075
  143  C 10  Y      0.0313627859     0.0176219064     0.0105253728     0.0778142929     0.0032764939
  144  C 10  Z     -0.0614899291    -0.0202646314    -0.0080067182    -0.0474114749     0.0018526614
  145  C 10 XX      0.0061638470    -0.0012261300    -0.0128765571    -0.0058204235    -0.0001429318
  146  C 10 YY     -0.0004329303    -0.0020429071    -0.0004022816     0.0032948971    -0.0002215866
  147  C 10 ZZ     -0.0011959857    -0.0004834336     0.0050440003    -0.0021243102     0.0007164357
  148  C 10 XY     -0.0029824363     0.0017823780     0.0109772330    -0.0043865912    -0.0002340967
  149  C 10 XZ     -0.0001113728    -0.0011158832    -0.0022311508     0.0055777049     0.0004800335
  150  C 10 YZ      0.0034711846     0.0007855729    -0.0050740655    -0.0043771538    -0.0003359007
  151  C 11  S      0.0069887792    -0.0081874887    -0.0133459464     0.0218806307     0.0011401694
  152  C 11  S     -0.0143322311     0.0155448448     0.0207976925    -0.0560662153    -0.0026820903
  153  C 11  S     -0.0197870109     0.0501096995     0.1324208604    -0.0520254675    -0.0032372564
  154  C 11  X     -0.2469984069    -0.0541298592     0.0185395101     0.0946676337     0.0082137446
  155  C 11  Y      0.0934686148     0.0508940271     0.1550848133     0.1640763835     0.0068082231
  156  C 11  Z      0.0418439047    -0.0174432161    -0.1490377148    -0.1959924507     0.0033900898
  157  C 11  X     -0.0737365334    -0.0187340582     0.0338538363     0.0092663606     0.0046950560
  158  C 11  Y      0.0318780712     0.0013860173    -0.0060087488     0.0631881340     0.0027945557
  159  C 11  Z      0.0088703213     0.0086909787    -0.0119308147    -0.0615992732     0.0020938343
  160  C 11 XX      0.0021108954     0.0005582414    -0.0001699799    -0.0082538548    -0.0000821673
  161  C 11 YY     -0.0041915427     0.0007250051     0.0009934477     0.0036557994    -0.0005787395
  162  C 11 ZZ     -0.0010674885     0.0023642586     0.0082469871     0.0011622823     0.0002759340
  163  C 11 XY      0.0021943415     0.0020654573     0.0094266663     0.0001737456    -0.0001121671
  164  C 11 XZ     -0.0034970026    -0.0018954539    -0.0083198760     0.0028839173     0.0000006569
  165  C 11 YZ      0.0027614166    -0.0014437190    -0.0057233037    -0.0070856977     0.0000096000
  166  C 12  S     -0.0033310113     0.0103358930     0.0454877977     0.0011330295     0.0005247723
  167  C 12  S      0.0067678497    -0.0214012255    -0.1014745583    -0.0023291224    -0.0014419087
  168  C 12  S      0.0169372860    -0.0548560767    -0.2136644632    -0.0070995874     0.0007698712
  169  C 12  X      0.0679933692     0.0203275015     0.1957117520     0.0232319310     0.0096163096
  170  C 12  Y     -0.2054256844    -0.0526991762    -0.0060065363    -0.0725797299     0.0111403213
  171  C 12  Z      0.1500075991     0.0385428904    -0.0945371755     0.0533318175     0.0005210599
  172  C 12  X      0.0185485250     0.0255022749     0.1242568751    -0.0035235100     0.0035730243
  173  C 12  Y     -0.0734941589    -0.0187038772    -0.0046073023     0.0179779045     0.0056452199
  174  C 12  Z      0.0565503532     0.0050043635    -0.0592976793    -0.0144972888     0.0027486464
  175  C 12 XX     -0.0011147163    -0.0032861804    -0.0049702878    -0.0057051421    -0.0000197457
  176  C 12 YY     -0.0001571703    -0.0002497970    -0.0037079433    -0.0005543681    -0.0001906169
  177  C 12 ZZ      0.0025465290    -0.0002410983    -0.0042088752     0.0058421395     0.0001534551
  178  C 12 XY      0.0037473372     0.0009382258    -0.0002502451     0.0097762497    -0.0002242006
  179  C 12 XZ     -0.0025869480     0.0006499068     0.0007398452    -0.0054829935    -0.0004381420
  180  C 12 YZ     -0.0015264300    -0.0009479172    -0.0002777369    -0.0044989582     0.0002417240
  181  C 13  S     -0.0011527942    -0.0086408716    -0.0132014124    -0.0227536134    -0.0001624220
  182  C 13  S      0.0027554019     0.0169052934     0.0201628984     0.0574719498     0.0003966752
  183  C 13  S     -0.0123783348     0.0484805242     0.1315961869     0.0634299393    -0.0030881479
  184  C 13  X      0.1809536174     0.0661581768     0.1267363111    -0.1961657364    -0.0027829246
  185  C 13  Y      0.0904797766     0.0020035957    -0.1653467396     0.1693647832     0.0018759676
  186  C 13  Z     -0.1738399239    -0.0348650772     0.0841191001    -0.0524244577     0.0131687733
  187  C 13  X      0.0584855875     0.0106600331     0.0329600331    -0.0512688690     0.0012508315
  188  C 13  Y      0.0224384523     0.0152554445     0.0016271341     0.0674995303     0.0004729404
  189  C 13  Z     -0.0500989945    -0.0188087568    -0.0183183490    -0.0346165145     0.0057303415
  190  C 13 XX     -0.0043457658     0.0009331445     0.0108150724     0.0057913319     0.0002454052
  191  C 13 YY      0.0029397052     0.0023830631     0.0023271488    -0.0036115850     0.0001990542
  192  C 13 ZZ      0.0020407488     0.0005344054    -0.0039478702     0.0017393923    -0.0004014926
  193  C 13 XY      0.0009852734    -0.0019012810    -0.0108752933     0.0042273407    -0.0001935867
  194  C 13 XZ      0.0017340983     0.0014698179     0.0034402387    -0.0054118482    -0.0003439627
  195  C 13 YZ     -0.0034467474    -0.0009766945     0.0031818651     0.0047721206     0.0004386286
  196  C 14  S      0.0083450275     0.0091829447     0.0182701942    -0.0216107728     0.0001915284
  197  C 14  S     -0.0174241424    -0.0180526938    -0.0310092455     0.0552792445     0.0001361265
  198  C 14  S      0.0078176580    -0.0425646253    -0.1307892849     0.0665979401     0.0057084805
  199  C 14  X     -0.2372865003    -0.0641113866    -0.0537943200     0.0899017659     0.0111098567
  200  C 14  Y      0.1049846292     0.0470705161     0.1418849340     0.1681932704     0.0096707261
  201  C 14  Z      0.0265850019    -0.0098720537    -0.1001580315    -0.1972135121     0.0001339295
  202  C 14  X     -0.0832461602    -0.0247264100     0.0063246382    -0.0071199542     0.0036625678
  203  C 14  Y      0.0407534039     0.0012893995    -0.0142357649     0.0767366644     0.0065529480
  204  C 14  Z      0.0058302822     0.0110500606     0.0096560875    -0.0654258460    -0.0022699657
  205  C 14 XX     -0.0021043609    -0.0006988707    -0.0017769932     0.0078172923     0.0000767776
  206  C 14 YY      0.0016910444    -0.0006281583     0.0007919026    -0.0031827583     0.0005049573
  207  C 14 ZZ     -0.0019864939    -0.0025646399    -0.0079692486    -0.0011932606    -0.0006279167
  208  C 14 XY     -0.0036439753    -0.0023881405    -0.0102528501    -0.0005597012    -0.0001893503
  209  C 14 XZ      0.0038236281     0.0021641749     0.0101651637    -0.0024007794    -0.0002669186
  210  C 14 YZ     -0.0011002310     0.0012397953     0.0042388509     0.0065807272     0.0003929068
  211  H 15  S      0.0214209831    -0.0734171189    -0.0107251360    -0.0009774710     0.1275468851
  212  H 15  S      0.0060538284    -0.0205709974    -0.0045641583    -0.0004855194     0.0519479467
  213  H 16  S      0.0173617233    -0.0640485638     0.0167245387     0.0011361123     0.0230293523
  214  H 16  S      0.0054266483    -0.0222364490     0.0062084693     0.0004807214     0.0015995918
  215  H 17  S      0.0144719558    -0.0661602606     0.0133662562     0.0017761434    -0.0105075368
  216  H 17  S      0.0042482219    -0.0232411447     0.0039280980     0.0007280520    -0.0101087153
  217  H 18  S      0.0265900755    -0.0822949040     0.0181863497    -0.0003999154     0.0016226616
  218  H 18  S      0.0053196466    -0.0245491221     0.0059070668     0.0009623229     0.0033888701
  219  H 19  S     -0.0246889011     0.1144802967    -0.0140891900    -0.0020469770    -0.0994761829
  220  H 19  S     -0.0086350376     0.0398821890    -0.0053117449    -0.0007369371    -0.0323390361
  221  H 20  S      0.0244711162    -0.1398655138     0.0103923771     0.0055407844    -0.1907134438
  222  H 20  S      0.0078145157    -0.0435607657     0.0040372676     0.0019005074    -0.0648916528
  223  H 21  S      0.0191858887    -0.0288947396    -0.1574524644     0.1858623082     0.0017376285
  224  H 21  S      0.0082883773    -0.0100010742    -0.0640155071     0.0675606402    -0.0001354889
  225  H 22  S     -0.0277450332     0.0367517295     0.1907442673     0.1962867817     0.0019265804
  226  H 22  S     -0.0092897637     0.0139184346     0.0700704413     0.0722576437     0.0010041856
  227  H 23  S      0.0060585565    -0.0110089511     0.1145669851    -0.0015506543     0.0063396101
  228  H 23  S      0.0025894572    -0.0059004403     0.0319236161    -0.0008178272     0.0025559708
  229  H 24  S      0.0077587822     0.0365125488     0.1968140600    -0.1871409105     0.0005705348
  230  H 24  S      0.0019332088     0.0138955411     0.0707689857    -0.0672725471    -0.0001641800
  231  H 25  S     -0.0035560933    -0.0299936526    -0.1465858802    -0.1944988224    -0.0070884037
  232  H 25  S     -0.0021130233    -0.0142865874    -0.0560105043    -0.0658521851    -0.0006752030
  233  C 26  S      0.0051066002    -0.0249855889    -0.0199435094    -0.0000690655     0.0084730599
  234  C 26  S     -0.0119674978     0.0579606318     0.0401483155     0.0000511181    -0.0197522165
  235  C 26  S     -0.0178367984     0.0517206795     0.0218617337     0.0002454424    -0.0272358022
  236  C 26  X      0.0342400150    -0.1004016861     0.0572935682     0.0008608355     0.0677624060
  237  C 26  Y     -0.0449132890     0.0569845644    -0.0095045289     0.0042373335     0.0305136394
  238  C 26  Z      0.0205842826     0.0172737704    -0.0209589752    -0.0056993757     0.0642335535
  239  C 26  X      0.0002968524    -0.0084994418     0.0127001388     0.0003694831    -0.0025842323
  240  C 26  Y     -0.0113557468     0.0218878496    -0.0036011583     0.0045265927     0.0208480560
  241  C 26  Z      0.0091047461    -0.0078273420    -0.0038479848    -0.0050360309     0.0442428724
  242  C 26 XX      0.0003226506     0.0077364427     0.0036550375    -0.0000657332    -0.0040985836
  243  C 26 YY     -0.0004815780     0.0024488304     0.0009604252    -0.0000264803    -0.0006772770
  244  C 26 ZZ     -0.0020439730     0.0007838355     0.0021601006     0.0000799813     0.0002645828
  245  C 26 XY     -0.0021493963    -0.0044746822     0.0006360342     0.0001993125    -0.0009741863
  246  C 26 XZ      0.0015148221     0.0003328833    -0.0021195072    -0.0001049797    -0.0002779845
  247  C 26 YZ      0.0009098051     0.0028277806    -0.0002861584    -0.0001000588     0.0001611524
  248  C 27  S     -0.0021941593     0.0140289593     0.0315604302     0.0004937354    -0.0033126413
  249  C 27  S      0.0039587456    -0.0262080679    -0.0681503098    -0.0010258914     0.0078919718
  250  C 27  S      0.0123553253    -0.0391177576    -0.0174797015    -0.0004935276     0.0328834445
  251  C 27  X      0.0149851855     0.0369196631    -0.1175634207    -0.0051111771     0.0125740109
  252  C 27  Y     -0.0733561642     0.0110367324    -0.0015059475     0.0033425782     0.0249304848
  253  C 27  Z      0.0569082766    -0.0187472436     0.0608431216    -0.0012715950     0.0562295761
  254  C 27  X      0.0021990777     0.0171930407    -0.0079514267     0.0011553153    -0.0080745562
  255  C 27  Y     -0.0319101105     0.0035543605    -0.0014094955    -0.0008537781     0.0073530149
  256  C 27  Z      0.0268332480    -0.0069221416     0.0053044334    -0.0001854712     0.0348570881
  257  C 27 XX      0.0024505436    -0.0009412310    -0.0068558898     0.0009058129    -0.0014827543
  258  C 27 YY      0.0002915098    -0.0004536740    -0.0029167226     0.0000116894     0.0001947102
  259  C 27 ZZ     -0.0021649047    -0.0030415409    -0.0033637184    -0.0011097369     0.0030322752
  260  C 27 XY     -0.0037190747    -0.0038900649     0.0007612427    -0.0016431972    -0.0007368262
  261  C 27 XZ      0.0020042637     0.0030824938     0.0018290167     0.0009933759    -0.0027658612
  262  C 27 YZ      0.0015893771     0.0020547334    -0.0000671380     0.0008063984     0.0003675034
  263  C 28  S     -0.0042327228     0.0252017717    -0.0086493987    -0.0009607276     0.0251864856
  264  C 28  S      0.0112114156    -0.0632531268     0.0199772291     0.0021191499    -0.0519484962
  265  C 28  S      0.0099954840    -0.0938885506     0.0110253020    -0.0004332310    -0.0754866012
  266  C 28  X      0.0292833837    -0.1315541872    -0.0042562778     0.0004315784     0.2135060812
  267  C 28  Y      0.0258893129    -0.1042790563     0.0206259283     0.0009031286     0.0673810444
  268  C 28  Z     -0.0463433391     0.2057774033    -0.0238275833    -0.0036807525     0.0509195434
  269  C 28  X      0.0149699500    -0.0856236229    -0.0077882025    -0.0008063479     0.0986959050
  270  C 28  Y     -0.0087323814     0.0254458206     0.0177417265     0.0009534177     0.0033377334
  271  C 28  Z     -0.0020845524     0.0362194852    -0.0155694589    -0.0015630899     0.0390928056
  272  C 28 XX      0.0007885808    -0.0031641640     0.0018740822     0.0000445550    -0.0069853977
  273  C 28 YY     -0.0002515067     0.0001048356     0.0007385826     0.0000853314     0.0020210310
  274  C 28 ZZ      0.0017900444    -0.0085836078     0.0013945788     0.0002158222    -0.0046860252
  275  C 28 XY      0.0017275450    -0.0069100365     0.0006334691     0.0000725855    -0.0023874095
  276  C 28 XZ     -0.0015625580     0.0057028498    -0.0006696174     0.0000341861    -0.0014692812
  277  C 28 YZ     -0.0005328761     0.0029404092    -0.0003596189    -0.0000978463    -0.0012502061

                         41               42               43               44               45
                   -0.4551053590    -0.4486892620    -0.4252006733    -0.4226992665    -0.4146142918
    1  C  1  S     -0.0210810552    -0.0027454166    -0.0101536142    -0.0182254543    -0.0199197980
    2  C  1  S      0.0552977994     0.0121115712     0.0239878311     0.0415860000     0.0485051187
    3  C  1  S     -0.0087719158    -0.0192503733     0.0135509747     0.0639403825     0.0426598291
    4  C  1  X      0.1796841883     0.0656100664    -0.0299942063    -0.1342805095    -0.0526978522
    5  C  1  Y     -0.0182694935     0.1122233606     0.0397324068     0.0015491206     0.0866084980
    6  C  1  Z     -0.1458914069    -0.1795484412    -0.0401587797    -0.1744587916    -0.1296488345
    7  C  1  X      0.0755818204     0.0114526325    -0.0059242971    -0.0536367156    -0.0545019454
    8  C  1  Y     -0.0293857435     0.0134931398     0.0149246533     0.0056994172     0.0473500378
    9  C  1  Z     -0.0346474346    -0.0720592666    -0.0105026690    -0.0803894329    -0.0659497500
   10  C  1 XX      0.0111364139     0.0029867162    -0.0012134639    -0.0045995087     0.0012744499
   11  C  1 YY      0.0000987683     0.0088544700     0.0029806927     0.0036464623     0.0052180553
   12  C  1 ZZ     -0.0035372193    -0.0125677460     0.0022343157     0.0074993623     0.0012420158
   13  C  1 XY     -0.0050452169     0.0009015465     0.0051541282     0.0090056774    -0.0046488203
   14  C  1 XZ      0.0044884572     0.0063787253     0.0020560868     0.0074452256     0.0052630059
   15  C  1 YZ      0.0037548989     0.0005098306     0.0018595640     0.0100712128     0.0031195930
   16  C  2  S     -0.0087046263     0.0186440640    -0.0051204234    -0.0140280366    -0.0105003289
   17  C  2  S      0.0232878933    -0.0435438442     0.0148461550     0.0396202662     0.0291667463
   18  C  2  S      0.0809176878    -0.0196245410     0.0197062305     0.0086225583    -0.0252920305
   19  C  2  X      0.0500234016    -0.1274095308     0.0123201884     0.1113721433     0.0728066554
   20  C  2  Y      0.0696892628    -0.1845978083     0.0080089976     0.0214862726     0.1172871413
   21  C  2  Z     -0.0084763413     0.1737905508     0.0470388929     0.2030336844     0.0275565002
   22  C  2  X      0.0329646041    -0.0413528500     0.0048453890     0.0419355539     0.0140175619
   23  C  2  Y      0.0509962856    -0.0547329204     0.0014146506    -0.0068418769     0.0414289212
   24  C  2  Z     -0.0250856023     0.0485258383     0.0193304184     0.0802298965    -0.0068548179
   25  C  2 XX      0.0010250234     0.0019143623     0.0008563217     0.0027689092    -0.0036508262
   26  C  2 YY     -0.0002616913     0.0036008681     0.0006562188    -0.0042345008    -0.0054438725
   27  C  2 ZZ      0.0015423006    -0.0070184745     0.0016198056     0.0085342807     0.0113602595
   28  C  2 XY     -0.0038405270     0.0061736391     0.0009280202    -0.0009693399    -0.0077822645
   29  C  2 XZ      0.0064954565     0.0088551398     0.0014127715     0.0049009926     0.0031115073
   30  C  2 YZ     -0.0020886531     0.0111196386     0.0017658528     0.0051557031     0.0027048490
   31  C  3  S      0.0024978001     0.0203721357     0.0001407379    -0.0033366437     0.0179203607
   32  C  3  S     -0.0046236825    -0.0486969978     0.0019705185     0.0067136311    -0.0497664139
   33  C  3  S     -0.0850002167    -0.0299790470    -0.0049221924     0.0452989142     0.0037085486
   34  C  3  X     -0.1334464247     0.0423224922     0.0119429259     0.0770050550    -0.1456336925
   35  C  3  Y     -0.0132975712     0.1389609340     0.0248736491     0.0453212750    -0.1468763116
   36  C  3  Z     -0.0157318913    -0.2565558035    -0.0097711337    -0.0773109634    -0.1084132230
   37  C  3  X     -0.0528946671     0.0067007056     0.0080971075     0.0503408443    -0.0472212462
   38  C  3  Y      0.0210837227     0.0428238095     0.0128154280     0.0242347724    -0.0502920854
   39  C  3  Z     -0.0488222156    -0.0818818761    -0.0125934051    -0.0243947531    -0.0285432782
   40  C  3 XX     -0.0099665978    -0.0032499226    -0.0009518139    -0.0018966177    -0.0062755186
   41  C  3 YY      0.0044917567    -0.0076203715     0.0003068624    -0.0029618549    -0.0086243076
   42  C  3 ZZ      0.0056278105     0.0089593486     0.0018783690     0.0083173030     0.0068551531
   43  C  3 XY     -0.0002264799    -0.0017759845     0.0003039057    -0.0025153177    -0.0064054857
   44  C  3 XZ     -0.0058320140     0.0084973077     0.0004900580     0.0046325216    -0.0044198339
   45  C  3 YZ     -0.0011642748     0.0110478874     0.0003510117    -0.0012434859    -0.0069881259
   46  C  4  S      0.0101414742     0.0033073224    -0.0028096916     0.0065711418     0.0232096945
   47  C  4  S     -0.0301106760    -0.0025816674     0.0045494602    -0.0172067531    -0.0545285023
   48  C  4  S     -0.0070428794    -0.0058919914     0.0096155490    -0.0072292392    -0.0776456822
   49  C  4  X     -0.0907749406    -0.0711573004    -0.0395728046     0.0007708949     0.2587823620
   50  C  4  Y      0.3267284679    -0.1053448913     0.0447710124     0.0155386380     0.1134668304
   51  C  4  Z     -0.0137035735     0.1307216257    -0.0151945853    -0.0589983227    -0.0173081765
   52  C  4  X     -0.0520164335    -0.0238799410    -0.0084483936     0.0262433825     0.1282920321
   53  C  4  Y      0.1128368883    -0.0540715035     0.0137614906     0.0048606373     0.0517999269
   54  C  4  Z      0.0066042684     0.0251149753    -0.0048855737    -0.0135459977    -0.0062597862
   55  C  4 XX     -0.0065526304     0.0018731072    -0.0044162232    -0.0081167169    -0.0025574362
   56  C  4 YY     -0.0022728853    -0.0124604018     0.0009325534     0.0009479904     0.0013477123
   57  C  4 ZZ      0.0060472502     0.0075208948     0.0047079969     0.0046124602    -0.0067326751
   58  C  4 XY      0.0114966800    -0.0052401486     0.0048452410     0.0061045964    -0.0067180083
   59  C  4 XZ     -0.0081869999    -0.0010254013    -0.0001076203     0.0048281951    -0.0042357301
   60  C  4 YZ     -0.0107288440     0.0032252503    -0.0009061983     0.0010706392    -0.0135835509
   61  C  5  S      0.0374434952     0.0079191949     0.0160111584     0.0183862382    -0.0197551513
   62  C  5  S     -0.0821652007    -0.0146581028    -0.0376961569    -0.0457815831     0.0475154798
   63  C  5  S     -0.0470045440    -0.0472477603    -0.0462778691    -0.0938938529    -0.0492450998
   64  C  5  X      0.2352752111     0.0430836368     0.0379141199     0.0337592586    -0.0880907551
   65  C  5  Y     -0.0757403682     0.0701431245    -0.0765894069    -0.0475896589     0.0979531954
   66  C  5  Z      0.0845165176    -0.0841964503    -0.0135957076     0.0088987739     0.0059611441
   67  C  5  X      0.1816050990     0.0296183804     0.0224682197     0.0120426063    -0.0203075949
   68  C  5  Y     -0.0086582136     0.0195278693    -0.0396653888    -0.0181877199     0.0746399310
   69  C  5  Z     -0.0156426719    -0.0265761938    -0.0095036470     0.0136773295    -0.0286731012
   70  C  5 XX     -0.0062197278     0.0071303584    -0.0058884675    -0.0053668023    -0.0022122664
   71  C  5 YY     -0.0061345196    -0.0051737816    -0.0005893486     0.0008646776     0.0093987977
   72  C  5 ZZ     -0.0045147895    -0.0033777573    -0.0007262393    -0.0039607271     0.0042561853
   73  C  5 XY      0.0059099523    -0.0028723101    -0.0025127223     0.0000220645    -0.0003431730
   74  C  5 XZ     -0.0096740891    -0.0046583335    -0.0019302244     0.0038783502    -0.0001279449
   75  C  5 YZ      0.0028016214     0.0061424327     0.0019833673    -0.0006968155    -0.0057735161
   76  C  6  S      0.0074067945    -0.0256812492    -0.0032530885    -0.0039670356     0.0044048672
   77  C  6  S     -0.0206426889     0.0611414142     0.0069755770     0.0118589967    -0.0107453262
   78  C  6  S      0.0310530987     0.0817602275     0.0178768215    -0.0181909571    -0.0009159445
   79  C  6  X      0.0543876490    -0.0216352190     0.1381848949     0.2249809257    -0.1572693064
   80  C  6  Y     -0.0209896540    -0.1702505112    -0.0524115577    -0.0099118671    -0.0556538537
   81  C  6  Z     -0.0951716109    -0.1482765098     0.0427142305     0.1493032245     0.0342627502
   82  C  6  X      0.0307147005     0.0046852902     0.0632647726     0.0981914768    -0.0663254615
   83  C  6  Y     -0.0199465913    -0.0929333049    -0.0259582619     0.0105253107    -0.0216547674
   84  C  6  Z     -0.0627587566    -0.0734991037     0.0139548329     0.0704609388     0.0070306173
   85  C  6 XX     -0.0074108371    -0.0019654789    -0.0063204551    -0.0050814997     0.0064981232
   86  C  6 YY      0.0002325731     0.0089123662     0.0020485967     0.0025695258     0.0058745843
   87  C  6 ZZ      0.0015219576     0.0007928637     0.0047188212     0.0051795250    -0.0141582267
   88  C  6 XY      0.0001184702    -0.0057750363     0.0092284665     0.0178519090    -0.0028902507
   89  C  6 XZ     -0.0005638405    -0.0076461751     0.0030832425     0.0090074797    -0.0052042537
   90  C  6 YZ     -0.0038644921     0.0021949732     0.0022557870     0.0088414762    -0.0047376985
   91  C  7  S      0.0506201652    -0.0287199891    -0.0069605527    -0.0336267747    -0.0439737532
   92  C  7  S     -0.1097132820     0.0598324247     0.0157348215     0.0763610894     0.0963567285
   93  C  7  S     -0.0286322046     0.0883998272     0.0139691609     0.0341378896     0.0385422834
   94  C  7  X      0.0027284481    -0.0455554313     0.0435616401     0.0843826390     0.0413409348
   95  C  7  Y     -0.0290052020     0.0082271569    -0.0043417826    -0.0344767440    -0.0375140420
   96  C  7  Z      0.0529858330     0.0064946309    -0.0460848136    -0.1114259558     0.0034015441
   97  C  7  X     -0.0098246440    -0.0614966362     0.0159182548     0.0337407331    -0.0090935917
   98  C  7  Y      0.0116899377     0.0694019097     0.0037844247    -0.0091622632     0.0317028960
   99  C  7  Z      0.0131412198    -0.0394481509    -0.0271619744    -0.0600585247    -0.0235941995
  100  C  7 XX     -0.0039237384     0.0031913287     0.0015278455     0.0049774930     0.0032020805
  101  C  7 YY     -0.0078579408     0.0030101686     0.0011295475     0.0056497650     0.0035670334
  102  C  7 ZZ     -0.0062912218     0.0016814972     0.0001566837     0.0012885901     0.0025678647
  103  C  7 XY      0.0014194945    -0.0011882131    -0.0012685281    -0.0027440366    -0.0005134986
  104  C  7 XZ     -0.0013884011     0.0007314369     0.0002752265     0.0008955418     0.0004536501
  105  C  7 YZ      0.0029063354     0.0003879750     0.0003788930     0.0003563116     0.0002677636
  106  C  8  S     -0.0023467934    -0.0015370864    -0.0008911331    -0.0001267817     0.0083620395
  107  C  8  S      0.0033215801     0.0032019435     0.0020851318     0.0007789916    -0.0180966776
  108  C  8  S     -0.0039520008     0.0065407932    -0.0000637058    -0.0025482632    -0.0026767890
  109  C  8  X     -0.0171369382    -0.0116000329    -0.0893498152     0.0399201672    -0.0560439852
  110  C  8  Y      0.0185845886    -0.0019995847    -0.1595712353     0.0654239841    -0.0015797237
  111  C  8  Z      0.0247691754     0.0059008645    -0.1748500874     0.0764586582    -0.0116445400
  112  C  8  X      0.0000769969    -0.0075185712    -0.0514527946     0.0186678312     0.0017291290
  113  C  8  Y      0.0082825638    -0.0007160097    -0.0836429559     0.0380863575    -0.0091654871
  114  C  8  Z      0.0072319535     0.0024708440    -0.0956370080     0.0401490525    -0.0163026535
  115  C  8 XX     -0.0002162305     0.0004938200    -0.0016724088     0.0008842184     0.0031119559
  116  C  8 YY      0.0001296628     0.0002479644     0.0003360902     0.0000515709    -0.0048447391
  117  C  8 ZZ      0.0011073983    -0.0000122203     0.0019175018    -0.0005460663    -0.0018375479
  118  C  8 XY     -0.0000599283    -0.0003521106    -0.0010322791     0.0015059628    -0.0000960131
  119  C  8 XZ     -0.0011619589     0.0001342464    -0.0013888076     0.0005222938    -0.0037810334
  120  C  8 YZ     -0.0001011096    -0.0000116142     0.0003398511    -0.0007749433     0.0042085649
  121  N  9  S      0.0361198648    -0.0209216878    -0.0072197325    -0.0356869188    -0.0542314025
  122  N  9  S      0.0763949223    -0.0464789327    -0.0155158688    -0.0756034529    -0.1154953285
  123  N  9  S      0.0919650334     0.0089734482    -0.0144744288    -0.0911622981    -0.1121910337
  124  N  9  X     -0.0173487915     0.0404755147    -0.0259548509    -0.0198650365     0.0572984374
  125  N  9  Y      0.0386022080    -0.0223892283    -0.0106915456    -0.0477557783    -0.1211888852
  126  N  9  Z     -0.0491955641     0.0077047088     0.0460761726     0.1403606585     0.0920101807
  127  N  9  X      0.0076347698    -0.0266861026     0.0144336042     0.0127336060    -0.0327562943
  128  N  9  Y     -0.0177398839     0.0230489528     0.0063573117     0.0232147135     0.0677124784
  129  N  9  Z      0.0226080834    -0.0109852245    -0.0251564782    -0.0756537261    -0.0536445431
  130  N  9 XX      0.0031067419     0.0001657847    -0.0028751906    -0.0067438072    -0.0049751512
  131  N  9 YY      0.0017011090    -0.0012260394    -0.0003990341    -0.0024873060     0.0008973209
  132  N  9 ZZ      0.0005540328    -0.0024709201     0.0020911926     0.0042335263    -0.0025535698
  133  N  9 XY      0.0001667303    -0.0026719205     0.0019072261     0.0024418457    -0.0041524990
  134  N  9 XZ     -0.0011156701     0.0013212498     0.0003264652     0.0027114980     0.0032653517
  135  N  9 YZ      0.0025647323    -0.0001440865    -0.0028116342    -0.0079957850    -0.0064155030
  136  C 10  S      0.0013908393     0.0019558390    -0.0005880252    -0.0012131281    -0.0032642525
  137  C 10  S     -0.0036088728    -0.0043952713     0.0008674844     0.0023206786     0.0096915456
  138  C 10  S     -0.0082704198    -0.0066322473     0.0021258903     0.0052032667    -0.0051489911
  139  C 10  X     -0.0158529484    -0.0028534983    -0.0818890349     0.0216500976     0.1026044391
  140  C 10  Y      0.0171244303     0.0038234555    -0.1167970355     0.0581596456    -0.0429650637
  141  C 10  Z      0.0085347951    -0.0031821480    -0.1325059001     0.0603876103    -0.0535409724
  142  C 10  X     -0.0104750225    -0.0033367036    -0.0406675374     0.0156121863     0.0356460773
  143  C 10  Y      0.0070367303     0.0017026736    -0.0635583592     0.0301508335    -0.0137732488
  144  C 10  Z      0.0063944161    -0.0002044536    -0.0715686239     0.0320261422    -0.0278319155
  145  C 10 XX      0.0002715628    -0.0000053920    -0.0026346710     0.0014427475     0.0012353429
  146  C 10 YY     -0.0006858221    -0.0003516669     0.0085572497    -0.0030779872    -0.0022834765
  147  C 10 ZZ      0.0001293294    -0.0003399190    -0.0055626985     0.0021974177     0.0006122239
  148  C 10 XY     -0.0007438993    -0.0000401371    -0.0007238986    -0.0005589140     0.0040471598
  149  C 10 XZ      0.0005290968    -0.0001030678    -0.0040365977     0.0026246791    -0.0052440188
  150  C 10 YZ      0.0000956433     0.0002000606     0.0022879845    -0.0011215463     0.0022110582
  151  C 11  S     -0.0015439289    -0.0015255187     0.0001321076     0.0005182579     0.0023972172
  152  C 11  S      0.0035049834     0.0031703176    -0.0002309917    -0.0009346727    -0.0042338117
  153  C 11  S      0.0117825054     0.0079782271    -0.0000767511    -0.0042408220    -0.0254113578
  154  C 11  X      0.0223935599     0.0023919261    -0.0443468717     0.0351153333    -0.1271724899
  155  C 11  Y     -0.0073504338    -0.0022244624    -0.1097599343     0.0376953614     0.0232289301
  156  C 11  Z      0.0074024641    -0.0000840102    -0.1129783153     0.0531326796     0.0072652667
  157  C 11  X      0.0035246307    -0.0016448933    -0.0255907104     0.0184246522    -0.0453099064
  158  C 11  Y     -0.0022450067    -0.0019293296    -0.0572372284     0.0218960484     0.0122623029
  159  C 11  Z      0.0060666134     0.0020811712    -0.0600312061     0.0267944977    -0.0082326328
  160  C 11 XX     -0.0004983926    -0.0002031743     0.0019078402    -0.0007817567     0.0038900513
  161  C 11 YY      0.0006140673     0.0005414005     0.0056571973    -0.0024764782    -0.0032278344
  162  C 11 ZZ      0.0004458940     0.0002216950    -0.0076622970     0.0029526152    -0.0019197419
  163  C 11 XY     -0.0009327717    -0.0001168722     0.0034038048    -0.0021777850     0.0025060010
  164  C 11 XZ      0.0010343869     0.0003232078     0.0005917763     0.0003067842    -0.0039549886
  165  C 11 YZ     -0.0004174932    -0.0003602110    -0.0004223153     0.0004266045     0.0031016371
  166  C 12  S     -0.0013064033    -0.0007036964    -0.0001367216     0.0000771578     0.0022354665
  167  C 12  S      0.0041441950     0.0021223492     0.0006713989    -0.0000869704    -0.0097578120
  168  C 12  S     -0.0041419261    -0.0026118330    -0.0016324978     0.0008391298     0.0328695364
  169  C 12  X     -0.0277134415    -0.0142151886    -0.0642057581     0.0194467347     0.1096245593
  170  C 12  Y      0.0138889472    -0.0035659999    -0.0848924804     0.0527524940    -0.0496071552
  171  C 12  Z      0.0141876752     0.0097715248    -0.1074066325     0.0398773186    -0.0455785602
  172  C 12  X     -0.0049592774    -0.0027893945    -0.0309509421     0.0110135620     0.0204284217
  173  C 12  Y      0.0065133939    -0.0015885571    -0.0467265003     0.0260523672    -0.0196596878
  174  C 12  Z      0.0042941683     0.0025924835    -0.0569121626     0.0226100839    -0.0106321844
  175  C 12 XX     -0.0013841729    -0.0007505083     0.0040856019    -0.0019567986     0.0081847735
  176  C 12 YY      0.0009494156     0.0005267304     0.0000680445     0.0002215378    -0.0056263915
  177  C 12 ZZ      0.0004051946     0.0001659213    -0.0042562641     0.0016931773    -0.0011824611
  178  C 12 XY     -0.0005336882    -0.0000289858     0.0041303281    -0.0023301883     0.0031901503
  179  C 12 XZ      0.0009351836     0.0005940298     0.0044431471    -0.0014665787    -0.0065388020
  180  C 12 YZ     -0.0003700200    -0.0003822572    -0.0025335247     0.0011451302     0.0032907029
  181  C 13  S     -0.0029041982    -0.0007459202    -0.0009975247    -0.0007024184     0.0042928624
  182  C 13  S      0.0063395552     0.0015863561     0.0018800230     0.0012830339    -0.0066576076
  183  C 13  S      0.0160672997     0.0045753838     0.0055374547     0.0030238798    -0.0422143202
  184  C 13  X      0.0031834631     0.0071642973    -0.0544198615     0.0238402717    -0.0993166561
  185  C 13  Y      0.0088254592     0.0052748368    -0.1064009714     0.0374374139     0.0024607356
  186  C 13  Z      0.0024581134    -0.0092563066    -0.1082032125     0.0579357352     0.0121705935
  187  C 13  X     -0.0043027763     0.0000565996    -0.0312581811     0.0119091650    -0.0242156103
  188  C 13  Y      0.0050701200     0.0025686090    -0.0553007176     0.0207694939    -0.0110747105
  189  C 13  Z      0.0033892030    -0.0028494603    -0.0574086615     0.0304985755     0.0023026729
  190  C 13 XX     -0.0005652031    -0.0005304324     0.0041628328    -0.0014244936     0.0028027518
  191  C 13 YY      0.0012971827     0.0004612308    -0.0053370105     0.0028284091    -0.0060197534
  192  C 13 ZZ      0.0003857654     0.0003194727     0.0016734076    -0.0010251575     0.0004004309
  193  C 13 XY     -0.0002706059     0.0001121060     0.0015938364    -0.0015917301     0.0048896373
  194  C 13 XZ      0.0002682751     0.0002931071     0.0056146225    -0.0019087177    -0.0047250185
  195  C 13 YZ     -0.0004790214    -0.0005006503    -0.0029130127     0.0013642941     0.0024928206
  196  C 14  S      0.0037034040     0.0006706920     0.0019000071     0.0015540708    -0.0089611958
  197  C 14  S     -0.0083174560    -0.0018042602    -0.0038145655    -0.0028924048     0.0198013617
  198  C 14  S     -0.0135437033    -0.0009230596    -0.0041293277    -0.0034919607     0.0156081828
  199  C 14  X      0.0068962150    -0.0085844124    -0.0684097168     0.0340103468     0.0769801806
  200  C 14  Y     -0.0023031520    -0.0053626277    -0.1172392058     0.0575778643    -0.0319678288
  201  C 14  Z      0.0141916964     0.0080132221    -0.1352910735     0.0529307031    -0.0496707840
  202  C 14  X     -0.0035642698    -0.0046767597    -0.0385199790     0.0154099253     0.0362927349
  203  C 14  Y     -0.0000764169    -0.0019659268    -0.0604716800     0.0324515056    -0.0211389525
  204  C 14  Z      0.0089887081     0.0038307237    -0.0716625751     0.0283215089    -0.0209895876
  205  C 14 XX     -0.0002282389    -0.0002668659     0.0003779848     0.0002917187     0.0024068013
  206  C 14 YY     -0.0001613712    -0.0000491401    -0.0083093945     0.0031392870    -0.0021428067
  207  C 14 ZZ     -0.0008435286     0.0001655958     0.0072854641    -0.0040295734     0.0019687912
  208  C 14 XY      0.0003244029     0.0002746901    -0.0027024660     0.0006388309     0.0010283314
  209  C 14 XZ     -0.0007984853    -0.0001501406     0.0027354903    -0.0009154405    -0.0020992392
  210  C 14 YZ      0.0004739365    -0.0002354430    -0.0008211678     0.0009472037     0.0014008927
  211  H 15  S     -0.1412703429    -0.1855539589    -0.0190911451    -0.0663201222    -0.0852869670
  212  H 15  S     -0.0556707012    -0.0682176821    -0.0095277020    -0.0309777654    -0.0385028649
  213  H 16  S     -0.0617680989     0.1615377865    -0.0081952667    -0.0767217666    -0.1228360209
  214  H 16  S     -0.0235400833     0.0671669864    -0.0052197959    -0.0341016735    -0.0544900230
  215  H 17  S      0.0340174573     0.1865233727     0.0071377023     0.0653610433     0.1094864060
  216  H 17  S      0.0081240956     0.0777194961     0.0025547369     0.0273183827     0.0490954813
  217  H 18  S      0.2054007290    -0.1535993054     0.0354430804     0.0313022250     0.1314718497
  218  H 18  S      0.0838023180    -0.0559646259     0.0144014329     0.0129061029     0.0598262311
  219  H 19  S     -0.0405318077    -0.1328188183     0.0846370465     0.2179365368    -0.0983435344
  220  H 19  S     -0.0131817145    -0.0511768763     0.0317112338     0.0873562865    -0.0406276215
  221  H 20  S     -0.0558630091    -0.0177527110    -0.1327158601    -0.1884342438     0.0994134803
  222  H 20  S     -0.0198576509    -0.0050505155    -0.0538605689    -0.0786096896     0.0426917041
  223  H 21  S      0.0144060075     0.0022032334     0.0107705769     0.0095721295    -0.0750971701
  224  H 21  S      0.0058113886     0.0006708306     0.0040487521     0.0034995925    -0.0318698125
  225  H 22  S     -0.0020685150     0.0014890662    -0.0023564361    -0.0054688632    -0.0232429830
  226  H 22  S     -0.0008854930     0.0009697808    -0.0009366192    -0.0024284213    -0.0120596987
  227  H 23  S     -0.0262256424    -0.0143408848    -0.0083023149    -0.0013814182     0.1156971850
  228  H 23  S     -0.0110538983    -0.0061147332    -0.0038738658    -0.0006515627     0.0555776137
  229  H 24  S      0.0012909559    -0.0001885936     0.0079191899     0.0070871988    -0.0701489623
  230  H 24  S      0.0003963442     0.0004089802     0.0032063319     0.0026676389    -0.0326876904
  231  H 25  S      0.0035718150     0.0084104073    -0.0049436116    -0.0090856714    -0.0195228805
  232  H 25  S      0.0027095201     0.0013508689     0.0005199793    -0.0003419166    -0.0127669548
  233  C 26  S     -0.0330691300    -0.0200294656    -0.0051477498     0.0023309034     0.0276501417
  234  C 26  S      0.0712083262     0.0450864387     0.0110191660    -0.0054729425    -0.0628579424
  235  C 26  S      0.0217368965     0.0318476149     0.0039415884     0.0069796552    -0.0391628216
  236  C 26  X     -0.0716238078    -0.0691813023    -0.0422814191     0.0231006728     0.0246321841
  237  C 26  Y     -0.0029726958     0.0203367906    -0.0991683096    -0.0184284966     0.0721759408
  238  C 26  Z      0.1255801109     0.0135831905    -0.0463259002     0.0364888837    -0.0560608049
  239  C 26  X      0.0640341020    -0.0214407729    -0.0175447506    -0.0084668060    -0.0081111607
  240  C 26  Y     -0.0014091552     0.0064883037    -0.0454775817    -0.0112027551     0.0273423172
  241  C 26  Z      0.0036889646    -0.0014016409    -0.0255814962     0.0218024760    -0.0128669218
  242  C 26 XX      0.0044481093     0.0036618703    -0.0019295716     0.0022967545    -0.0076583009
  243  C 26 YY      0.0028874972     0.0017706288     0.0005575471     0.0000083585    -0.0020499404
  244  C 26 ZZ      0.0057421854     0.0015144507     0.0042094233    -0.0014254879    -0.0029089448
  245  C 26 XY      0.0015741642    -0.0011828501    -0.0029163359     0.0018137385    -0.0007362626
  246  C 26 XZ     -0.0042833644     0.0001549111    -0.0036113634     0.0007999231     0.0017367469
  247  C 26 YZ     -0.0004244086     0.0011270418     0.0013726317    -0.0011564050    -0.0001725945
  248  C 27  S      0.0153795491     0.0085720634     0.0035663420     0.0004220688    -0.0247656737
  249  C 27  S     -0.0351013844    -0.0161894464    -0.0081005808    -0.0009932443     0.0569137951
  250  C 27  S     -0.0732384544    -0.0150857181    -0.0035565330     0.0129250285     0.0666133141
  251  C 27  X      0.0676058649     0.0191571807    -0.0460889661     0.0257658167     0.0110267510
  252  C 27  Y      0.0064860236     0.0085487835    -0.1196753049     0.0127283774     0.0432775855
  253  C 27  Z      0.0208220894    -0.0203481228    -0.0998320640     0.0522056926    -0.0460164078
  254  C 27  X      0.0506964179     0.0021714046    -0.0226221625     0.0058575387     0.0053593441
  255  C 27  Y      0.0044788518     0.0041935733    -0.0533873629     0.0050761046     0.0251251563
  256  C 27  Z      0.0003366685    -0.0037893775    -0.0399818194     0.0283983958    -0.0230405723
  257  C 27 XX     -0.0056654277    -0.0005410390    -0.0040933247     0.0000634514     0.0063909330
  258  C 27 YY     -0.0011852463    -0.0003638270    -0.0000899719    -0.0000634887     0.0021013172
  259  C 27 ZZ      0.0006699858    -0.0012191505     0.0024803951    -0.0007332416     0.0023597042
  260  C 27 XY      0.0008485086    -0.0010400895    -0.0008068228     0.0030360184    -0.0034522760
  261  C 27 XZ     -0.0008563661     0.0010447655    -0.0022736876     0.0009260722    -0.0014253161
  262  C 27 YZ     -0.0004028260     0.0005120543     0.0004118791    -0.0016441484     0.0023311549
  263  C 28  S     -0.0396468599     0.0121561733     0.0107844037     0.0304353468     0.0033483179
  264  C 28  S      0.0930331997    -0.0238680951    -0.0259464159    -0.0760521997    -0.0087985204
  265  C 28  S      0.0892344129    -0.0979218852    -0.0199710567    -0.0244467242     0.0575273858
  266  C 28  X     -0.1387807511    -0.0615171920     0.0433325754     0.0973366513     0.0172560325
  267  C 28  Y      0.0901344927    -0.0561951502    -0.0188485474    -0.0630607515     0.0074839419
  268  C 28  Z      0.0216452338     0.0784226804    -0.0313305475    -0.0775150918    -0.0236986291
  269  C 28  X     -0.0667153343    -0.0510283885     0.0223671143     0.0536458106    -0.0039608658
  270  C 28  Y      0.0817008451     0.0394213697     0.0043725467    -0.0093226972     0.0331649460
  271  C 28  Z     -0.0367769971    -0.0091895112    -0.0257021828    -0.0554975403    -0.0453646148
  272  C 28 XX      0.0174093518    -0.0009494761    -0.0007929042    -0.0029786667    -0.0021445282
  273  C 28 YY      0.0014265492     0.0035327406    -0.0022384398    -0.0039106377     0.0026372082
  274  C 28 ZZ      0.0005736520    -0.0054919223    -0.0020631292    -0.0089050657    -0.0027616699
  275  C 28 XY      0.0025825249    -0.0071713698    -0.0022938421    -0.0011016861    -0.0028162213
  276  C 28 XZ     -0.0044710388     0.0061261558    -0.0005596684     0.0041174048     0.0064610084
  277  C 28 YZ      0.0034871797    -0.0000350896     0.0030544215     0.0041247186    -0.0022147338

                         46               47               48               49               50
                   -0.4115990955    -0.4037671599    -0.4013071118    -0.3988087502    -0.3889727009
    1  C  1  S     -0.0065791445     0.0040535844     0.0056675666     0.0017539736     0.0082479145
    2  C  1  S      0.0162462970    -0.0114745559    -0.0146140610    -0.0096168371    -0.0201349573
    3  C  1  S      0.0164007805    -0.0099264486    -0.0198250056     0.0395966920     0.0181138170
    4  C  1  X     -0.0233282401     0.0530488571     0.0446502853    -0.1261071596    -0.1004868047
    5  C  1  Y      0.0332833650    -0.0809242131    -0.0812274437    -0.1901477849    -0.2051392854
    6  C  1  Z     -0.0356388110     0.0670436819     0.0646177643     0.0369678527    -0.1041460214
    7  C  1  X     -0.0234498093     0.0320841732     0.0334570764    -0.0635173144    -0.0463065611
    8  C  1  Y      0.0206207756    -0.0411436334    -0.0423462130    -0.0957788218    -0.0925078192
    9  C  1  Z     -0.0198427561     0.0311099209     0.0343054440    -0.0218228184    -0.0679023546
   10  C  1 XX      0.0003782163     0.0022204118     0.0017111103    -0.0039820194     0.0008832529
   11  C  1 YY      0.0016792142    -0.0042306834    -0.0045128763    -0.0081584839    -0.0113977019
   12  C  1 ZZ      0.0007160975     0.0010332485     0.0010666093     0.0117809148     0.0067416982
   13  C  1 XY     -0.0019647027    -0.0011258818     0.0010096929     0.0019257886     0.0017971586
   14  C  1 XZ      0.0011446944    -0.0053076123    -0.0044168489    -0.0056466608     0.0061538829
   15  C  1 YZ      0.0008963533    -0.0026960034    -0.0018891087    -0.0071154183     0.0041514711
   16  C  2  S     -0.0038411643     0.0071593234     0.0059720413     0.0104891920    -0.0109286858
   17  C  2  S      0.0104480631    -0.0191524919    -0.0164868561    -0.0171630635     0.0283116128
   18  C  2  S     -0.0125491451     0.0011311836     0.0155601983    -0.1283040570    -0.0321875978
   19  C  2  X      0.0270790477    -0.0090792354    -0.0182155872     0.0621751094     0.0923616242
   20  C  2  Y      0.0465339303    -0.0208841429    -0.0329721995     0.0642967871     0.0314937011
   21  C  2  Z     -0.0023697655    -0.0560338756    -0.0310543362     0.0250729251     0.1695177265
   22  C  2  X      0.0045007449     0.0029906663     0.0017782956    -0.0033918389     0.0251379756
   23  C  2  Y      0.0154830443    -0.0065077878    -0.0097187843    -0.0088151680     0.0012050083
   24  C  2  Z     -0.0071484163    -0.0191305322    -0.0051498460     0.0166703228     0.0822609403
   25  C  2 XX     -0.0015361362    -0.0001396105     0.0007537979    -0.0063755489     0.0005201711
   26  C  2 YY     -0.0022787854    -0.0007051769     0.0008643001    -0.0081597332    -0.0049571185
   27  C  2 ZZ      0.0044141466    -0.0027164347    -0.0041291095     0.0107061434     0.0088940459
   28  C  2 XY     -0.0031481788    -0.0002870636     0.0013883222    -0.0090033842    -0.0039010096
   29  C  2 XZ      0.0005653783    -0.0011283896    -0.0008199230     0.0014723002     0.0045247972
   30  C  2 YZ      0.0007209290    -0.0035096943    -0.0031314532    -0.0042649982    -0.0009584671
   31  C  3  S      0.0072839612    -0.0049808484    -0.0094398363    -0.0028238885    -0.0095122729
   32  C  3  S     -0.0202870367     0.0128778778     0.0245744240     0.0007979935     0.0166374025
   33  C  3  S      0.0044744706    -0.0048387752    -0.0037448232     0.1013842441     0.0820293319
   34  C  3  X     -0.0576726364    -0.0070080570     0.0267263734    -0.1256544172     0.0300921276
   35  C  3  Y     -0.0669334659     0.0011503651     0.0485398488    -0.0853243414     0.0414386197
   36  C  3  Z     -0.0357755919     0.0328484927     0.0499676819    -0.0829116521    -0.0512999841
   37  C  3  X     -0.0182615961    -0.0080427207     0.0046546813    -0.0522889225     0.0170075064
   38  C  3  Y     -0.0243435289    -0.0019870143     0.0190259466    -0.0480632151     0.0168503445
   39  C  3  Z     -0.0072651373     0.0082471081     0.0113388948     0.0051032729     0.0068630829
   40  C  3 XX     -0.0020879867    -0.0001560106     0.0009424443    -0.0075022406    -0.0017816788
   41  C  3 YY     -0.0032899394     0.0033595184     0.0048099168    -0.0051642435    -0.0042074785
   42  C  3 ZZ      0.0017906522    -0.0016093450    -0.0019535544     0.0134521234     0.0093323239
   43  C  3 XY     -0.0024032380     0.0008105790     0.0022445070    -0.0073761853    -0.0040005542
   44  C  3 XZ     -0.0019727781     0.0000091180     0.0007284034     0.0022378800     0.0042608960
   45  C  3 YZ     -0.0031608558     0.0011790390     0.0025928061     0.0015188644     0.0008163190
   46  C  4  S      0.0079768496    -0.0046307853    -0.0048297522    -0.0071176728     0.0075375808
   47  C  4  S     -0.0189603680     0.0123667734     0.0121250581     0.0207589947    -0.0151286286
   48  C  4  S     -0.0357808376    -0.0002385720     0.0172398480    -0.0299962668    -0.0265634487
   49  C  4  X      0.1131999829    -0.0696318043    -0.1292036581     0.0208053640    -0.0006973108
   50  C  4  Y      0.0392777567     0.0178476568     0.0068936838     0.0419435137    -0.0545333752
   51  C  4  Z     -0.0111736656     0.0475320521     0.0254773822     0.3065838493     0.0626318110
   52  C  4  X      0.0552409016    -0.0471085404    -0.0715867054     0.0319606917     0.0088923100
   53  C  4  Y      0.0208885632     0.0173715744     0.0069382990     0.0475306117    -0.0147412523
   54  C  4  Z     -0.0058496788     0.0205481978     0.0120062986     0.1429306063     0.0371977032
   55  C  4 XX     -0.0008358158     0.0004589443     0.0000755320     0.0020801983     0.0019946686
   56  C  4 YY      0.0014943692    -0.0004065154    -0.0012389715    -0.0073969073    -0.0049365418
   57  C  4 ZZ     -0.0032042899     0.0017805467     0.0028862593     0.0077461977    -0.0008018784
   58  C  4 XY     -0.0031985205     0.0001100715     0.0030235556    -0.0099974533    -0.0037149158
   59  C  4 XZ     -0.0015368300    -0.0011547697     0.0003769853    -0.0042343374     0.0054601247
   60  C  4 YZ     -0.0057406489     0.0028245629     0.0048961749     0.0054347899     0.0078725045
   61  C  5  S     -0.0055100595    -0.0043034150     0.0032360431    -0.0160656272    -0.0134638033
   62  C  5  S      0.0139665596     0.0095004505    -0.0082767443     0.0396617832     0.0308288445
   63  C  5  S     -0.0378183974     0.0565467634     0.0506998495     0.0381727039     0.0262208629
   64  C  5  X     -0.0634703712     0.0268745552     0.0547721945    -0.0260280507     0.0029926728
   65  C  5  Y      0.0390182473    -0.0383846568    -0.0660157805     0.0514855898     0.0918631663
   66  C  5  Z      0.0130415818     0.0221444285     0.0311433827     0.0248353126     0.0709018309
   67  C  5  X     -0.0411029355     0.0033531556     0.0240969139    -0.0573808293    -0.0139647866
   68  C  5  Y      0.0311338251    -0.0177183161    -0.0420936457     0.0031209195     0.0488806886
   69  C  5  Z      0.0016292281     0.0100484278     0.0226468618     0.0580563648     0.0607071783
   70  C  5 XX     -0.0023474763     0.0036930877     0.0012669834     0.0037533076     0.0044540706
   71  C  5 YY      0.0038417835    -0.0014736832    -0.0035588982     0.0086565329    -0.0021460508
   72  C  5 ZZ      0.0015259424    -0.0014076550    -0.0004905639    -0.0044321293     0.0027340605
   73  C  5 XY      0.0000617541     0.0003648210     0.0029186580    -0.0037497689     0.0008599934
   74  C  5 XZ      0.0008987660    -0.0027136979    -0.0033866150    -0.0035707649     0.0037404303
   75  C  5 YZ     -0.0029043655     0.0028903948     0.0021631087     0.0033089048    -0.0005358842
   76  C  6  S      0.0031593442     0.0021222838     0.0017183399    -0.0047567151     0.0116471772
   77  C  6  S     -0.0072551791    -0.0048719187    -0.0044244933     0.0096959394    -0.0250036725
   78  C  6  S     -0.0045886987    -0.0041351409    -0.0024854634     0.0241940051    -0.0548487895
   79  C  6  X     -0.0773245442     0.0050223356     0.0562336551     0.0996650685     0.0341429784
   80  C  6  Y     -0.0163068468     0.0629106820     0.0614523301     0.1165029375     0.1898272279
   81  C  6  Z      0.0172986834    -0.0756432166    -0.0543680572    -0.2384351771    -0.0335359537
   82  C  6  X     -0.0338011734     0.0033374033     0.0266965621     0.0493897675     0.0142081017
   83  C  6  Y     -0.0049616272     0.0293366868     0.0268179088     0.0516398029     0.1045468558
   84  C  6  Z      0.0053137804    -0.0335410064    -0.0234390106    -0.1194007638    -0.0128667562
   85  C  6 XX      0.0031994826     0.0002420303    -0.0023316490     0.0035885579     0.0060282268
   86  C  6 YY      0.0020421826    -0.0044638085    -0.0047266453    -0.0107862863    -0.0096732119
   87  C  6 ZZ     -0.0063298719     0.0034049427     0.0062619662     0.0079544207     0.0005999375
   88  C  6 XY     -0.0019757727    -0.0039711700    -0.0008140278     0.0003297431     0.0003857189
   89  C  6 XZ     -0.0023340559    -0.0016698843     0.0012110524    -0.0110876639     0.0023439844
   90  C  6 YZ     -0.0023814029    -0.0008856892     0.0008338364     0.0026819266     0.0080853947
   91  C  7  S     -0.0241867086    -0.0481720130    -0.0279391965     0.0095730174     0.0004597973
   92  C  7  S      0.0527863638     0.1001309799     0.0573523202    -0.0201087145     0.0015694589
   93  C  7  S      0.0144472320     0.0314172536     0.0153631226    -0.0413820667    -0.0250521016
   94  C  7  X      0.0299257141     0.0409921976     0.0455742210    -0.0978897537     0.0670403716
   95  C  7  Y     -0.0286791495    -0.1728405682    -0.1227198083    -0.0859292214     0.1797178696
   96  C  7  Z      0.0074513073     0.1066322189     0.0805224241    -0.1597139066     0.2260733172
   97  C  7  X      0.0023009066    -0.0429930725    -0.0208538594    -0.0120626869     0.0579717076
   98  C  7  Y      0.0084097117     0.0172539551     0.0108416700    -0.1091527147     0.0694106093
   99  C  7  Z     -0.0084069749    -0.0112627997    -0.0058062535    -0.0469289905     0.1463480303
  100  C  7 XX      0.0015928079    -0.0001762363    -0.0005791580    -0.0022995091     0.0024787077
  101  C  7 YY      0.0015208363    -0.0001183571    -0.0011780036     0.0070581731    -0.0097700408
  102  C  7 ZZ      0.0012780970     0.0012534283     0.0003021904    -0.0037574524     0.0086266326
  103  C  7 XY     -0.0000942996     0.0028612463     0.0020084880     0.0003069935     0.0018005688
  104  C  7 XZ      0.0000657455    -0.0021500170    -0.0013938783    -0.0034019954     0.0061701608
  105  C  7 YZ      0.0002694777     0.0007304606     0.0006291048     0.0001859672    -0.0044547696
  106  C  8  S     -0.0143304703    -0.0002119657     0.0004853477     0.0000681053     0.0001830075
  107  C  8  S      0.0326187040    -0.0003107943    -0.0019351112     0.0005283817    -0.0005037993
  108  C  8  S     -0.0174002442     0.0060869758     0.0001309688     0.0033228392     0.0020503438
  109  C  8  X      0.1136206232     0.0268183407    -0.0596426609     0.0003032700     0.0000305008
  110  C  8  Y     -0.0013460620    -0.1098812533     0.1543547118     0.0013727057    -0.0163922851
  111  C  8  Z     -0.0666201687     0.0855544706    -0.1080623327    -0.0099859456    -0.0079130791
  112  C  8  X      0.0034526222     0.0226032839    -0.0221956872    -0.0093087441    -0.0028966689
  113  C  8  Y     -0.0048152961    -0.0501808831     0.0723233853     0.0055480783    -0.0108116086
  114  C  8  Z     -0.0030186780     0.0344308167    -0.0532485014    -0.0054983063    -0.0054876362
  115  C  8 XX     -0.0098415658     0.0022565116    -0.0022649014    -0.0010002874    -0.0025275461
  116  C  8 YY      0.0110721683    -0.0004443795    -0.0007961259     0.0002521328     0.0002371860
  117  C  8 ZZ      0.0040196854    -0.0017442181     0.0028890944     0.0007481519     0.0021675277
  118  C  8 XY     -0.0033132412    -0.0024543594     0.0052041314    -0.0003216458    -0.0031077758
  119  C  8 XZ      0.0094412794     0.0008408488    -0.0034154245    -0.0003503862    -0.0017683266
  120  C  8 YZ     -0.0078280198     0.0016028593    -0.0020236312    -0.0000016255     0.0014438264
  121  N  9  S     -0.0333964178    -0.1020351139    -0.0691925451     0.0233324640     0.0001710254
  122  N  9  S     -0.0706274499    -0.2158934491    -0.1461202154     0.0498988885     0.0013162440
  123  N  9  S     -0.0796297523    -0.2390889347    -0.1669178674     0.0300032154    -0.0265211685
  124  N  9  X      0.0363121036     0.2030636988     0.1325787779     0.0299588827    -0.0636335163
  125  N  9  Y     -0.0786310962    -0.2494710767    -0.1817283180     0.1843436879    -0.1700371678
  126  N  9  Z      0.0575194682     0.1546503568     0.1077646881     0.0824889650    -0.2169104971
  127  N  9  X     -0.0195510516    -0.1120475638    -0.0728867775    -0.0160293845     0.0381853018
  128  N  9  Y      0.0420437464     0.1376492619     0.0997760299    -0.1088281002     0.0902493317
  129  N  9  Z     -0.0318148453    -0.0854130126    -0.0585415976    -0.0437746103     0.1259540845
  130  N  9 XX     -0.0030515598    -0.0047483952    -0.0038244396     0.0061344757    -0.0036983698
  131  N  9 YY      0.0008317778     0.0015415253     0.0019377119    -0.0132571521     0.0173778563
  132  N  9 ZZ     -0.0015982618    -0.0079070261    -0.0054483979     0.0096244221    -0.0134726567
  133  N  9 XY     -0.0027012351    -0.0139244034    -0.0094108722     0.0031401670    -0.0020872458
  134  N  9 XZ      0.0020162732     0.0084991470     0.0055628939     0.0050820355    -0.0099879358
  135  N  9 YZ     -0.0040776389    -0.0109417321    -0.0079092348     0.0000525397     0.0067233508
  136  C 10  S      0.0124314158    -0.0029379618     0.0001183341    -0.0001058350     0.0004706742
  137  C 10  S     -0.0297520823     0.0019171542     0.0057269038     0.0002202249    -0.0013050637
  138  C 10  S     -0.0076634744     0.0454361474    -0.0640738231    -0.0028411989     0.0018150668
  139  C 10  X     -0.2058655475    -0.0308799233     0.0521678421    -0.0072085433    -0.0169546211
  140  C 10  Y     -0.0012947220     0.1015226250    -0.1354124569    -0.0120260603    -0.0209645046
  141  C 10  Z      0.0961601524    -0.0751908418     0.0958194561    -0.0024190045    -0.0318270721
  142  C 10  X     -0.0845971640     0.0034409057    -0.0023621522    -0.0025044391    -0.0086176857
  143  C 10  Y     -0.0144514181     0.0284741694    -0.0313353234    -0.0045725702    -0.0136118177
  144  C 10  Z      0.0504993102    -0.0272752904     0.0297779032    -0.0042626843    -0.0176069893
  145  C 10 XX     -0.0063765296     0.0044411170    -0.0050450315    -0.0007022379    -0.0013077282
  146  C 10 YY      0.0052574232     0.0028953484    -0.0040223994     0.0003441278     0.0011453410
  147  C 10 ZZ     -0.0005753611    -0.0043042291     0.0060189070     0.0002476613     0.0001149624
  148  C 10 XY     -0.0038205167    -0.0098431196     0.0133723577    -0.0000116462    -0.0015709398
  149  C 10 XZ      0.0059780447     0.0062133425    -0.0087384276    -0.0004233059    -0.0011011743
  150  C 10 YZ     -0.0047740806     0.0019558104    -0.0021280592     0.0000230276     0.0008649741
  151  C 11  S     -0.0059871041    -0.0005538278     0.0021891393     0.0001906004    -0.0002285730
  152  C 11  S      0.0089236636     0.0060794507    -0.0108649721    -0.0008833318     0.0006204811
  153  C 11  S      0.0720554943    -0.0389456552     0.0491301202     0.0011681407    -0.0008878498
  154  C 11  X      0.2088400400     0.0456196523    -0.0738476205    -0.0026975578    -0.0155387528
  155  C 11  Y     -0.0205350936    -0.1134361693     0.1478833002    -0.0046634864    -0.0379208662
  156  C 11  Z     -0.0977138074     0.0788652035    -0.0948517128    -0.0151965172    -0.0347546023
  157  C 11  X      0.0646877554     0.0267888603    -0.0395716560    -0.0019982784    -0.0095237334
  158  C 11  Y     -0.0239696866    -0.0322063226     0.0410677676    -0.0052569735    -0.0213400056
  159  C 11  Z     -0.0168074037     0.0153471647    -0.0164531339    -0.0067354670    -0.0212079799
  160  C 11 XX     -0.0104932863     0.0061199867    -0.0071903004    -0.0003838032     0.0003022108
  161  C 11 YY      0.0098013897    -0.0018876234     0.0014962293     0.0006604289     0.0019541795
  162  C 11 ZZ      0.0049703294    -0.0062871816     0.0076385807    -0.0002560906    -0.0022537904
  163  C 11 XY      0.0004655810    -0.0079505183     0.0103095265     0.0005759542     0.0004469448
  164  C 11 XZ      0.0059564708     0.0039156638    -0.0056203807    -0.0001771434    -0.0002283796
  165  C 11 YZ     -0.0100558227     0.0066987137    -0.0078206718    -0.0004222583     0.0003276740
  166  C 12  S     -0.0047069400     0.0005868161    -0.0004834019    -0.0000824178    -0.0000400441
  167  C 12  S      0.0207718681    -0.0018221849     0.0007050891     0.0002366735     0.0001167431
  168  C 12  S     -0.0693892511    -0.0047211260     0.0037137660     0.0006097306    -0.0017519661
  169  C 12  X     -0.2274059207    -0.0305470109     0.0597264345    -0.0069443833    -0.0233841279
  170  C 12  Y     -0.0100509047     0.1307800924    -0.1661846533    -0.0139462537    -0.0303270218
  171  C 12  Z      0.1159998787    -0.1021522546     0.1194474397    -0.0044993442    -0.0412028009
  172  C 12  X     -0.0454275950    -0.0121145025     0.0222094498    -0.0032720935    -0.0119801223
  173  C 12  Y     -0.0058597299     0.0525144730    -0.0662724348    -0.0073146965    -0.0173055819
  174  C 12  Z      0.0237061799    -0.0411680132     0.0484182511    -0.0025182553    -0.0229842411
  175  C 12 XX     -0.0176171216     0.0037795975    -0.0031695563    -0.0000514484     0.0013647252
  176  C 12 YY      0.0120201940    -0.0003445094    -0.0007924647     0.0001645922     0.0000357076
  177  C 12 ZZ      0.0027133636    -0.0034623437     0.0042701283    -0.0001829702    -0.0014562480
  178  C 12 XY     -0.0024590729    -0.0052533778     0.0071895637     0.0005728953     0.0011596409
  179  C 12 XZ      0.0140647203     0.0024325707    -0.0046222465     0.0004377638     0.0015312416
  180  C 12 YZ     -0.0094199677     0.0029246187    -0.0028333934    -0.0004909210    -0.0007643269
  181  C 13  S     -0.0047681721     0.0002128799    -0.0016907881    -0.0001007741     0.0003896033
  182  C 13  S      0.0067534948    -0.0050271515     0.0102901750     0.0003596869    -0.0011708508
  183  C 13  S      0.0618536161     0.0461149645    -0.0522326839    -0.0058628354     0.0011862169
  184  C 13  X      0.2088349801     0.0056439020    -0.0384718386    -0.0024805316    -0.0137200188
  185  C 13  Y      0.0181623712    -0.1150494196     0.1484204983    -0.0042104489    -0.0374085425
  186  C 13  Z     -0.1324644499     0.1007281758    -0.1134215827    -0.0155274679    -0.0350004761
  187  C 13  X      0.0577678410    -0.0154626129     0.0060050267    -0.0001981959    -0.0096436765
  188  C 13  Y      0.0219672308    -0.0280375770     0.0397176171    -0.0051937401    -0.0195948242
  189  C 13  Z     -0.0545973733     0.0331674589    -0.0384796714    -0.0074354360    -0.0220936255
  190  C 13 XX     -0.0075712199     0.0047737479    -0.0051560661    -0.0000817530     0.0008715955
  191  C 13 YY      0.0092937457     0.0020471378    -0.0035161454    -0.0004569927    -0.0018096580
  192  C 13 ZZ      0.0017640182    -0.0047335312     0.0063561158     0.0004622326     0.0009006247
  193  C 13 XY     -0.0049946799    -0.0096663835     0.0133404645     0.0003999996    -0.0003180740
  194  C 13 XZ      0.0093092438     0.0055181382    -0.0084217730     0.0002868270     0.0016793122
  195  C 13 YZ     -0.0074174620     0.0021858981    -0.0021273879    -0.0003697097    -0.0006771967
  196  C 14  S      0.0101265846     0.0030399313    -0.0015779971     0.0001551233    -0.0005460287
  197  C 14  S     -0.0260558003    -0.0020698154    -0.0029754111    -0.0003642612     0.0012693635
  198  C 14  S     -0.0000760736    -0.0582588621     0.0659074256     0.0104030303     0.0002008050
  199  C 14  X     -0.2155706768    -0.0105428768     0.0518620794    -0.0062658878    -0.0207622110
  200  C 14  Y     -0.0117459490     0.1024842731    -0.1404216681    -0.0114759086    -0.0194985306
  201  C 14  Z      0.1104714696    -0.0864981484     0.1005518020    -0.0031799068    -0.0297219429
  202  C 14  X     -0.0898912246    -0.0127472343     0.0278921789    -0.0025642622    -0.0096681682
  203  C 14  Y      0.0050968212     0.0200953405    -0.0394519694    -0.0017178599    -0.0138819001
  204  C 14  Z      0.0356895077    -0.0115421649     0.0216285430    -0.0068757249    -0.0153050153
  205  C 14 XX     -0.0092931700     0.0062213879    -0.0072662939    -0.0006125159    -0.0009215525
  206  C 14 YY      0.0054658749    -0.0027715174     0.0021156389    -0.0000358956    -0.0007469171
  207  C 14 ZZ      0.0032773805    -0.0071374187     0.0084651907     0.0008575550     0.0017712704
  208  C 14 XY      0.0007115083    -0.0081703576     0.0108752081    -0.0000286944    -0.0016925625
  209  C 14 XZ      0.0038911526     0.0037196172    -0.0057084057    -0.0002608629    -0.0003092641
  210  C 14 YZ     -0.0077978922     0.0071224863    -0.0081229480    -0.0003363121     0.0005232508
  211  H 15  S     -0.0216012722     0.0567145792     0.0555220483     0.1417781701     0.0062143412
  212  H 15  S     -0.0102372720     0.0268179403     0.0261390548     0.0659136948     0.0077326451
  213  H 16  S     -0.0477236898     0.0143622537     0.0310298347    -0.1141736740    -0.0830436130
  214  H 16  S     -0.0216060515     0.0068880229     0.0143147277    -0.0527744218    -0.0399495411
  215  H 17  S      0.0363770551    -0.0239998329    -0.0417257588     0.1192610119     0.0647878237
  216  H 17  S      0.0164620331    -0.0118425028    -0.0201606302     0.0549268366     0.0312186016
  217  H 18  S      0.0546888662    -0.0227171390    -0.0346814806    -0.1087035106    -0.0908854357
  218  H 18  S      0.0257301602    -0.0117277642    -0.0167619545    -0.0529595211    -0.0415843743
  219  H 19  S     -0.0453095376    -0.0222519510     0.0224984896    -0.0401369179     0.0741975660
  220  H 19  S     -0.0187442222    -0.0101435256     0.0100386265    -0.0210134595     0.0428519711
  221  H 20  S      0.0528398906     0.0245996418    -0.0200247404    -0.0166313412     0.0451208066
  222  H 20  S      0.0227274171     0.0115145907    -0.0081845762    -0.0067075695     0.0195465995
  223  H 21  S      0.0908698251     0.1164799609    -0.1593376832    -0.0026854681     0.0057733556
  224  H 21  S      0.0449205385     0.0527408914    -0.0776554509    -0.0024413755     0.0025983165
  225  H 22  S      0.1143403765    -0.1224630818     0.1493074258     0.0071206988    -0.0037633929
  226  H 22  S      0.0548664471    -0.0599389902     0.0743445765     0.0040716597    -0.0017931754
  227  H 23  S     -0.2477725843     0.0121016069     0.0080396731    -0.0038963562    -0.0024280135
  228  H 23  S     -0.1201770880     0.0060018766     0.0039814250    -0.0018722420    -0.0012015312
  229  H 24  S      0.0963504106     0.1132947473    -0.1610648512    -0.0031680953     0.0066508615
  230  H 24  S      0.0464679921     0.0557077225    -0.0781060877    -0.0016253722     0.0038562717
  231  H 25  S      0.1181220825    -0.1299066879     0.1549385492     0.0070154439    -0.0030091003
  232  H 25  S      0.0507124054    -0.0632126142     0.0661671957     0.0040345116    -0.0037463974
  233  C 26  S     -0.0042487672    -0.0076820861    -0.0106644145     0.0023172458     0.0033950022
  234  C 26  S      0.0035730407     0.0190312826     0.0254803619    -0.0039589664    -0.0060768715
  235  C 26  S      0.0140356341     0.0260793818     0.0233143312     0.0139788698     0.0104910174
  236  C 26  X      0.0607802794    -0.0063242772    -0.0304908966     0.0185341116     0.0481794218
  237  C 26  Y      0.0293795892    -0.0508033431    -0.0065515253     0.0118959720     0.0842431137
  238  C 26  Z     -0.0493647211     0.0479593240     0.0206495332     0.0106096465     0.0653115274
  239  C 26  X     -0.0117522710     0.0189615511     0.0113887598    -0.0385977802     0.0114242339
  240  C 26  Y      0.0115113749    -0.0265025036     0.0019666497     0.0074831131     0.0428473222
  241  C 26  Z     -0.0009826900     0.0151906763    -0.0067061127     0.0208479852     0.0393374426
  242  C 26 XX      0.0003395298     0.0027091778     0.0004438686    -0.0012854386    -0.0003523031
  243  C 26 YY     -0.0004107439     0.0008121114     0.0009969463     0.0003255886    -0.0006823978
  244  C 26 ZZ     -0.0001488884    -0.0001012733     0.0035473735    -0.0007572618     0.0001950836
  245  C 26 XY     -0.0002961380    -0.0017167676     0.0034056434    -0.0010167227    -0.0006812252
  246  C 26 XZ     -0.0009538234     0.0004520650    -0.0025560904     0.0000428082     0.0000179653
  247  C 26 YZ     -0.0003226114     0.0012465736    -0.0013178843     0.0009442449     0.0006628080
  248  C 27  S      0.0345612366     0.0008053960     0.0022624027    -0.0010843134    -0.0015591905
  249  C 27  S     -0.0819807559    -0.0006741731    -0.0050070802     0.0053920626     0.0040801767
  250  C 27  S     -0.0575451972    -0.0188809815    -0.0218214239     0.0244267622     0.0014954802
  251  C 27  X     -0.1252189391     0.0330776047     0.0040496024    -0.0028277735     0.0181666619
  252  C 27  Y      0.0207127956    -0.0601654824     0.0324294263     0.0066487605     0.0542747161
  253  C 27  Z      0.0466195215     0.0364402150    -0.0317043054     0.0121027536     0.0511410539
  254  C 27  X     -0.0556335837     0.0259595405     0.0146641422    -0.0136194985     0.0107813524
  255  C 27  Y      0.0116099745    -0.0228597780     0.0056561142     0.0008385532     0.0296344242
  256  C 27  Z      0.0192453595     0.0059745235    -0.0135623087     0.0182185705     0.0276344231
  257  C 27 XX     -0.0066180689    -0.0001745059    -0.0028592941    -0.0001463049    -0.0027339171
  258  C 27 YY     -0.0032670435     0.0001521528    -0.0002549936     0.0004257592     0.0002620858
  259  C 27 ZZ     -0.0049961787    -0.0000716625     0.0021557077     0.0011776914     0.0030928959
  260  C 27 XY     -0.0019271131    -0.0000696573     0.0039782947    -0.0004890452    -0.0041486418
  261  C 27 XZ      0.0020874181     0.0003834368    -0.0018343247    -0.0008716568    -0.0024365397
  262  C 27 YZ     -0.0006761901     0.0001512615    -0.0017557198     0.0002900344     0.0021370253
  263  C 28  S      0.0010193738     0.0089369773     0.0029257769     0.0161554694     0.0040674624
  264  C 28  S     -0.0035476363    -0.0224121775    -0.0079404227    -0.0378375465    -0.0128853588
  265  C 28  S      0.0223465877    -0.0968769508    -0.0847403662    -0.0273879092     0.0194009240
  266  C 28  X      0.0082753207    -0.0790645142    -0.0506381068     0.0189811635     0.0435423457
  267  C 28  Y      0.0129091433     0.0584365492     0.0560747035    -0.0998447837     0.0595659586
  268  C 28  Z     -0.0188902994    -0.0315723843    -0.0311902595    -0.0642283204     0.0735806690
  269  C 28  X      0.0023077721    -0.0461737373    -0.0314527956     0.0213482401     0.0314581447
  270  C 28  Y      0.0087368671     0.0314176471     0.0243651981    -0.1086455715     0.0017463961
  271  C 28  Z     -0.0159363571    -0.0111688004    -0.0038248911     0.0164556555     0.0550899458
  272  C 28 XX     -0.0013290211     0.0002913660     0.0018732185    -0.0053273308     0.0042935938
  273  C 28 YY      0.0012456292    -0.0020311199    -0.0024569710     0.0038133128    -0.0097260624
  274  C 28 ZZ     -0.0006248839     0.0008908600     0.0012581290    -0.0061016551     0.0022187002
  275  C 28 XY     -0.0011937163     0.0036732956     0.0037077644     0.0045819333     0.0091757431
  276  C 28 XZ      0.0025565035    -0.0046298041    -0.0048545002    -0.0028136504     0.0095587611
  277  C 28 YZ     -0.0013467105    -0.0005509215     0.0006496830    -0.0011528676    -0.0065705159

                         51               52               53               54               55
                   -0.3617594889    -0.3583166813    -0.3218049141    -0.2989232505    -0.2866894488
    1  C  1  S     -0.0108077690    -0.0074423584    -0.0074925083     0.0037904564     0.0000846451
    2  C  1  S      0.0255920775     0.0178717075     0.0124136453    -0.0058683967    -0.0001068079
    3  C  1  S      0.0158876080    -0.0054083457     0.0930719217    -0.0490140062    -0.0013242514
    4  C  1  X      0.0525140168     0.1302667794    -0.0029483700     0.0426345094     0.0008804063
    5  C  1  Y     -0.0678055621    -0.0524626480     0.0527268774    -0.0636045859    -0.0015320915
    6  C  1  Z      0.0178392482     0.0347755500     0.0020806209    -0.0358685274    -0.0006833433
    7  C  1  X      0.0167346832     0.0540128191     0.0036477794     0.0158313796     0.0003844758
    8  C  1  Y     -0.0275219741    -0.0197822181     0.0456031784    -0.0488464293    -0.0011083400
    9  C  1  Z      0.0108523329     0.0248098945    -0.0171196221    -0.0205840487    -0.0001839739
   10  C  1 XX      0.0016119611     0.0035232330    -0.0061060630     0.0091407944     0.0002632066
   11  C  1 YY     -0.0007303289     0.0006216286     0.0067955166    -0.0061304932    -0.0001742500
   12  C  1 ZZ      0.0040219180    -0.0010469140     0.0020535909    -0.0046757882    -0.0001220413
   13  C  1 XY     -0.0007660143    -0.0032852547    -0.0006334871    -0.0036846915    -0.0000845485
   14  C  1 XZ     -0.0040199992    -0.0037548871    -0.0031661002     0.0071261236     0.0001605493
   15  C  1 YZ     -0.0022381392     0.0012583744     0.0005574226     0.0012738200    -0.0000279053
   16  C  2  S      0.0058751445     0.0090966754     0.0034076484    -0.0073554536    -0.0001410318
   17  C  2  S     -0.0117562524    -0.0232587827    -0.0083028861     0.0179004832     0.0003620012
   18  C  2  S     -0.0286879485    -0.0028242979    -0.0363279833     0.0239024303     0.0004958329
   19  C  2  X      0.0439396011     0.0174608157     0.1123982885    -0.1098255391    -0.0042816238
   20  C  2  Y     -0.0261801801    -0.0754113379    -0.0945935117     0.1066283027     0.0040015235
   21  C  2  Z     -0.0469680057    -0.0610370878    -0.0618242409     0.0715653982     0.0018383452
   22  C  2  X      0.0224897058     0.0232753745     0.0721000407    -0.0857871798    -0.0033454500
   23  C  2  Y     -0.0208712719    -0.0353867168    -0.0681806236     0.0805436370     0.0029186912
   24  C  2  Z     -0.0209371905    -0.0287023217    -0.0454141992     0.0435000017     0.0013138559
   25  C  2 XX      0.0003456370     0.0032297563     0.0026934401    -0.0015951816    -0.0001017753
   26  C  2 YY     -0.0047922136    -0.0012969910    -0.0070736019     0.0062585714     0.0001955661
   27  C  2 ZZ      0.0022581919    -0.0059914870     0.0027318989    -0.0017316587    -0.0000311786
   28  C  2 XY     -0.0022813224     0.0020878362     0.0012538679    -0.0018116817    -0.0001028133
   29  C  2 XZ     -0.0002698919    -0.0013403910    -0.0055867877     0.0062833109     0.0002215478
   30  C  2 YZ     -0.0015247627    -0.0016641372     0.0041114815    -0.0041056500    -0.0001447452
   31  C  3  S      0.0104855329    -0.0069008078     0.0139371191    -0.0112997268    -0.0000735326
   32  C  3  S     -0.0256832586     0.0166435707    -0.0332873698     0.0283287653     0.0001236295
   33  C  3  S     -0.0188951313    -0.0087763697    -0.0297528115     0.0276706798     0.0010120955
   34  C  3  X     -0.0367772932     0.0644874563     0.0842629124    -0.0787394268    -0.0042820161
   35  C  3  Y     -0.0916551147    -0.0012078075    -0.1686326629     0.1400158391     0.0039920619
   36  C  3  Z     -0.0387301068     0.0248755321    -0.0575475236     0.0403585801     0.0009401411
   37  C  3  X     -0.0175152375     0.0256001473     0.0647462991    -0.0688488257    -0.0030090216
   38  C  3  Y     -0.0573285066    -0.0063608163    -0.1100511345     0.1034465419     0.0030750055
   39  C  3  Z     -0.0140833544     0.0088324511    -0.0293136076     0.0239978001     0.0006927611
   40  C  3 XX     -0.0048207468     0.0013472615    -0.0044864509     0.0082377955     0.0002047607
   41  C  3 YY     -0.0005092831     0.0047788772     0.0015089309    -0.0061030567    -0.0002590025
   42  C  3 ZZ      0.0007540981    -0.0036853731    -0.0031324051     0.0027885363     0.0000676282
   43  C  3 XY     -0.0037398677     0.0017182573    -0.0036408591     0.0031463762     0.0000646052
   44  C  3 XZ      0.0013212703     0.0022163696     0.0049890754    -0.0045439298    -0.0001860874
   45  C  3 YZ     -0.0007147868    -0.0000521976    -0.0044496077     0.0018361391     0.0000796011
   46  C  4  S     -0.0047593627    -0.0027216744    -0.0188077521    -0.0023189937     0.0000230832
   47  C  4  S      0.0081464279     0.0048717758     0.0398238968     0.0086769059     0.0000981417
   48  C  4  S      0.0324342693     0.0427536834     0.0847931126    -0.0310323259    -0.0016718027
   49  C  4  X      0.0125448750    -0.0283392072     0.0992129381     0.0739902175     0.0016097266
   50  C  4  Y      0.0473705933    -0.0537764184    -0.0038198238    -0.0948503087    -0.0012607550
   51  C  4  Z      0.1146977538    -0.0187268638     0.0312050204    -0.0557993522    -0.0004383780
   52  C  4  X      0.0039288816    -0.0229690284     0.0450728948     0.0457951948     0.0009497103
   53  C  4  Y      0.0229068372    -0.0326179570     0.0051290010    -0.0443866072    -0.0006206247
   54  C  4  Z      0.0563964591    -0.0067011161     0.0293939497    -0.0428742530    -0.0002142361
   55  C  4 XX     -0.0024722940     0.0038471452    -0.0046697270     0.0110413388     0.0002161560
   56  C  4 YY      0.0010097316    -0.0011815428     0.0086536060    -0.0045772594    -0.0000990521
   57  C  4 ZZ      0.0029764043    -0.0019753096     0.0036261662    -0.0054897945    -0.0001059464
   58  C  4 XY     -0.0049894284     0.0006879240    -0.0015984340    -0.0021892962    -0.0001418303
   59  C  4 XZ     -0.0079467431     0.0012360046    -0.0050979191     0.0102956783     0.0001301686
   60  C  4 YZ      0.0019283258     0.0034282840    -0.0014353808    -0.0008666709    -0.0000380118
   61  C  5  S      0.0129081579     0.0181010713     0.0068822965    -0.0138204673    -0.0004025896
   62  C  5  S     -0.0305527624    -0.0443708637    -0.0192968497     0.0335449141     0.0010243925
   63  C  5  S     -0.0206078112    -0.0054947384    -0.0308415102     0.0631729079     0.0015706656
   64  C  5  X     -0.0245514721     0.0478235079    -0.0167473833    -0.0087598024    -0.0017657950
   65  C  5  Y     -0.0481603015     0.1058357375     0.0000280534     0.1789198105     0.0011643472
   66  C  5  Z     -0.1183670155    -0.0051252959    -0.0503912028     0.0491701461    -0.0016058837
   67  C  5  X     -0.0351516448     0.0194406388    -0.0482119588    -0.0158450838    -0.0006974424
   68  C  5  Y     -0.0549312642     0.0446469687    -0.0092582239     0.1117172822     0.0012052404
   69  C  5  Z     -0.0511638913     0.0300716828    -0.0073560036     0.0477122568    -0.0011100574
   70  C  5 XX     -0.0050415923     0.0049776578     0.0064034519     0.0100210856     0.0000860436
   71  C  5 YY      0.0000889288    -0.0062006448     0.0012554945    -0.0018677409     0.0000547858
   72  C  5 ZZ      0.0005959424    -0.0054423779    -0.0110459203    -0.0009312276     0.0000771116
   73  C  5 XY     -0.0064430537     0.0053647504    -0.0126321516    -0.0059231065    -0.0001917998
   74  C  5 XZ     -0.0069476624     0.0028505736     0.0095201652     0.0060396275    -0.0000619061
   75  C  5 YZ      0.0048405815    -0.0015412073     0.0057472919     0.0006673268     0.0000568986
   76  C  6  S     -0.0093439864     0.0020332965    -0.0150522788     0.0271442423     0.0005528234
   77  C  6  S      0.0247906987     0.0003981908     0.0445858488    -0.0691652642    -0.0014224203
   78  C  6  S      0.0042194229    -0.0377520730    -0.0444823525    -0.0201922762    -0.0004002819
   79  C  6  X      0.0145825345    -0.0608782267    -0.0457477319    -0.0453011309     0.0001730823
   80  C  6  Y      0.0345454787     0.0368380582    -0.0586911363     0.0711598036     0.0016830555
   81  C  6  Z     -0.1212534138    -0.0138042407    -0.0204961187     0.0784124816     0.0011894242
   82  C  6  X      0.0077956828    -0.0379358712    -0.0330229567    -0.0208111169     0.0001051784
   83  C  6  Y      0.0299142975     0.0298815838     0.0014927793     0.0126541094     0.0003658587
   84  C  6  Z     -0.0602842238     0.0053300033     0.0136052473     0.0317365728     0.0002388013
   85  C  6 XX      0.0015941514     0.0021308041     0.0037704960     0.0019882660     0.0000057188
   86  C  6 YY     -0.0010221318    -0.0003964598     0.0054849499    -0.0057516919    -0.0001404409
   87  C  6 ZZ      0.0036879847    -0.0010448994    -0.0009785010    -0.0088711367    -0.0001331048
   88  C  6 XY     -0.0039461880    -0.0082715833    -0.0024834606    -0.0035940536    -0.0000072486
   89  C  6 XZ     -0.0056590117     0.0003491967    -0.0065104286     0.0049148898     0.0001209060
   90  C  6 YZ     -0.0018522145    -0.0012884940    -0.0036106621     0.0045181760     0.0001132012
   91  C  7  S      0.0011277482     0.0027166879    -0.0051774568     0.0006527856     0.0000357149
   92  C  7  S     -0.0033598649    -0.0066997610     0.0101319585    -0.0007566904    -0.0000703155
   93  C  7  S      0.0039332684     0.0068062332     0.0310974668    -0.0084080448    -0.0003121450
   94  C  7  X      0.2263725255     0.2313642702    -0.0254479286     0.0011959896     0.0005699705
   95  C  7  Y      0.1284301078     0.0001928062     0.0412655108    -0.0369289431     0.0000645200
   96  C  7  Z     -0.0034119898    -0.1940545441     0.0330896837    -0.0606378322    -0.0002170856
   97  C  7  X      0.1363775587     0.1384407277     0.0059404423     0.0255761013     0.0005949460
   98  C  7  Y      0.0858322151     0.0238241372    -0.0027401079    -0.0396751577     0.0000386480
   99  C  7  Z     -0.0137115393    -0.1346953348     0.0360848267    -0.0382704062    -0.0004049101
  100  C  7 XX      0.0131029437     0.0148902262     0.0010876474     0.0030748098     0.0000935378
  101  C  7 YY     -0.0125989486    -0.0023142367    -0.0019839417     0.0049588501    -0.0000353380
  102  C  7 ZZ     -0.0012575879    -0.0144916753     0.0045699873    -0.0089666015    -0.0001061445
  103  C  7 XY     -0.0091583137    -0.0136271089     0.0013480870    -0.0035388733    -0.0000864101
  104  C  7 XZ      0.0070490122     0.0016918449     0.0010644983    -0.0037250123    -0.0000159914
  105  C  7 YZ      0.0059684917     0.0135501261    -0.0024687256     0.0062494739     0.0001129245
  106  C  8  S     -0.0004878726    -0.0006737888     0.0000753013     0.0001910144    -0.0000012849
  107  C  8  S      0.0018983788     0.0021754769     0.0004435235     0.0001106917     0.0000207067
  108  C  8  S     -0.0047206932    -0.0081134012     0.0030865495     0.0083524287     0.0003468083
  109  C  8  X     -0.0249365845     0.0180526793     0.0019394049    -0.0845663823     0.0007751939
  110  C  8  Y     -0.0361857850     0.0276662759     0.1056456294    -0.1017446597     0.0020875602
  111  C  8  Z     -0.0395411864     0.0477946452     0.0003106370    -0.1699240570     0.0015230097
  112  C  8  X     -0.0206389504     0.0027248391    -0.0042935321    -0.0670651022     0.0001122550
  113  C  8  Y     -0.0122721063     0.0239094353     0.0759571385    -0.0638941425     0.0006151713
  114  C  8  Z     -0.0251493262     0.0234041632    -0.0046420403    -0.1121126226     0.0000028498
  115  C  8 XX      0.0056032676    -0.0034962569    -0.0075092305    -0.0045102415    -0.0033037456
  116  C  8 YY     -0.0002447523     0.0002188830    -0.0005855080    -0.0004058400     0.0181185573
  117  C  8 ZZ     -0.0049539701     0.0036990128     0.0084789637     0.0049303240    -0.0148173962
  118  C  8 XY      0.0057262205    -0.0051807500     0.0113837372     0.0065024802     0.0027327838
  119  C  8 XZ      0.0043930884    -0.0033105016    -0.0080012303    -0.0045544247    -0.0081229320
  120  C  8 YZ     -0.0028142166     0.0028562977    -0.0051119275    -0.0029338996     0.0038552985
  121  N  9  S      0.0000399098    -0.0009048606     0.0000260305    -0.0002893550     0.0000007040
  122  N  9  S     -0.0001999997    -0.0020924887     0.0008193420     0.0000362537    -0.0000077627
  123  N  9  S      0.0072084999     0.0090832695    -0.0244216204    -0.0165621513     0.0001096870
  124  N  9  X     -0.2486860092    -0.2553882663     0.0053815212    -0.0208367758    -0.0010845249
  125  N  9  Y     -0.1414103573    -0.0202492505    -0.0095028728     0.0505370326    -0.0001210592
  126  N  9  Z      0.0117970622     0.2330997283    -0.0665894106     0.0993017712     0.0009646824
  127  N  9  X      0.1444725355     0.1485876668     0.0007515786     0.0149392771     0.0006710437
  128  N  9  Y      0.0842972215     0.0135821031     0.0000292501    -0.0353264163     0.0000981220
  129  N  9  Z     -0.0075462126    -0.1389442241     0.0440314961    -0.0610752440    -0.0006697469
  130  N  9 XX     -0.0142197844    -0.0146298817     0.0011735745    -0.0004571484    -0.0000513847
  131  N  9 YY      0.0135884897     0.0014711159     0.0016185478    -0.0041296202     0.0000181802
  132  N  9 ZZ      0.0005370557     0.0131211730    -0.0029016043     0.0049562367     0.0000358732
  133  N  9 XY      0.0089516168     0.0132404021    -0.0006388503     0.0020038236     0.0000322377
  134  N  9 XZ     -0.0081015025    -0.0009690714    -0.0019588778     0.0023898123    -0.0000057085
  135  N  9 YZ     -0.0054125843    -0.0132648944     0.0030653900    -0.0031597353    -0.0000451804
  136  C 10  S     -0.0000801279     0.0016282506    -0.0189106948    -0.0109635407    -0.0001778247
  137  C 10  S      0.0000950615    -0.0038828981     0.0436684792     0.0254368939     0.0004645053
  138  C 10  S     -0.0016214700    -0.0030980579     0.0355901804     0.0285497747     0.0000582454
  139  C 10  X      0.0144312538    -0.0039862216    -0.0323585245    -0.0523095379     0.1062463499
  140  C 10  Y      0.0232514549    -0.0093311633    -0.0358640042    -0.0770332001     0.1874538921
  141  C 10  Z      0.0251753315    -0.0256242854     0.0720719092    -0.0283560465     0.2092028739
  142  C 10  X      0.0097886607    -0.0010515547    -0.0000100404    -0.0228213156     0.0775931730
  143  C 10  Y      0.0137327961    -0.0065895054     0.0024030358    -0.0438211867     0.1368064378
  144  C 10  Z      0.0124170490    -0.0130023283     0.0159249471    -0.0418137128     0.1519922866
  145  C 10 XX      0.0034390735    -0.0027213835    -0.0018630989     0.0039316101     0.0066587155
  146  C 10 YY      0.0003936445    -0.0009806908     0.0014831549     0.0076165584    -0.0006980571
  147  C 10 ZZ     -0.0039406485     0.0030682481     0.0067715593    -0.0076682120    -0.0058896832
  148  C 10 XY      0.0036958546    -0.0034073193    -0.0004061410     0.0064787024     0.0065319018
  149  C 10 XZ      0.0026856581    -0.0021294275    -0.0006899983     0.0020143810     0.0057791801
  150  C 10 YZ     -0.0016385409     0.0016753132    -0.0007497402    -0.0020880181    -0.0035614558
  151  C 11  S     -0.0000178769    -0.0008292473     0.0080934229     0.0045889059     0.0000638217
  152  C 11  S     -0.0000101962     0.0020563895    -0.0198750146    -0.0112296889    -0.0001470228
  153  C 11  S     -0.0017117747    -0.0011828744    -0.0212605859    -0.0169133979    -0.0002150547
  154  C 11  X      0.0381666164    -0.0359890462     0.0068953683     0.0533362759     0.1036720633
  155  C 11  Y      0.0701349697    -0.0606045084    -0.0108759662     0.0771466506     0.1826266048
  156  C 11  Z      0.0781881768    -0.0589357339    -0.0594570622     0.0643983433     0.2026836859
  157  C 11  X      0.0254636786    -0.0214857490     0.0109085663     0.0432322981     0.0749368594
  158  C 11  Y      0.0441286012    -0.0369986270    -0.0213425625     0.0480635473     0.1317866555
  159  C 11  Z      0.0489349439    -0.0397766925    -0.0316670226     0.0499437660     0.1465079941
  160  C 11 XX      0.0012638480    -0.0006457363    -0.0046218456     0.0037820674    -0.0070340157
  161  C 11 YY     -0.0046844173     0.0038125736     0.0019650297    -0.0069410452     0.0005705737
  162  C 11 ZZ      0.0034198259    -0.0029309380    -0.0000786291     0.0014975938     0.0064393138
  163  C 11 XY     -0.0003082227    -0.0002505823     0.0015143351     0.0044231320    -0.0069301596
  164  C 11 XZ      0.0023058181    -0.0020128442    -0.0028196081     0.0060765347    -0.0060436429
  165  C 11 YZ     -0.0011326020     0.0014171462    -0.0007640196    -0.0044857578     0.0036994138
  166  C 12  S      0.0000640639     0.0000952764     0.0000138037     0.0000244173     0.0000090279
  167  C 12  S     -0.0001124349    -0.0001189940    -0.0001859892    -0.0001464940    -0.0000320883
  168  C 12  S      0.0057021416     0.0073908186     0.0008095418     0.0017392284    -0.0000677472
  169  C 12  X      0.0507408971    -0.0412012163    -0.0214654982     0.0761653673    -0.0022815279
  170  C 12  Y      0.0873444134    -0.0700507681    -0.0596599082     0.1263386839    -0.0041747741
  171  C 12  Z      0.0964216082    -0.0845800969    -0.0416176605     0.1494390266    -0.0045461629
  172  C 12  X      0.0296341515    -0.0268246681    -0.0145631423     0.0544748218    -0.0017489473
  173  C 12  Y      0.0515609114    -0.0457526241    -0.0430377432     0.0873391588    -0.0032073181
  174  C 12  Z      0.0610042114    -0.0491479641    -0.0260413048     0.1090046167    -0.0034614614
  175  C 12 XX     -0.0028031900     0.0026534903     0.0003039402    -0.0030583267    -0.0031193164
  176  C 12 YY      0.0001354258    -0.0002638214    -0.0002266364     0.0000980045     0.0176092013
  177  C 12 ZZ      0.0027183096    -0.0023187904    -0.0001129906     0.0029285427    -0.0144963536
  178  C 12 XY     -0.0028362014     0.0022099910     0.0026669676    -0.0019054479     0.0026043923
  179  C 12 XZ     -0.0026432669     0.0020262715     0.0000329628    -0.0026950900    -0.0078021415
  180  C 12 YZ      0.0015898411    -0.0010998674    -0.0012701041     0.0010534274     0.0037624012
  181  C 13  S     -0.0003282809     0.0003831720    -0.0082616071    -0.0046148353    -0.0000570521
  182  C 13  S      0.0008949967    -0.0009063082     0.0201896097     0.0110614871     0.0001161075
  183  C 13  S     -0.0055266489    -0.0065463340     0.0159026330     0.0116442790     0.0003800269
  184  C 13  X      0.0363492720    -0.0309996796    -0.0527193498     0.0209463617    -0.1060524357
  185  C 13  Y      0.0691688324    -0.0599141205    -0.0083201023     0.0783765390    -0.1865066273
  186  C 13  Z      0.0776669194    -0.0600296614    -0.0301588014     0.0802214545    -0.2072676499
  187  C 13  X      0.0248664954    -0.0183785226    -0.0317179331     0.0153272822    -0.0765394042
  188  C 13  Y      0.0386312601    -0.0427020795    -0.0190863360     0.0477530164    -0.1345586681
  189  C 13  Z      0.0521224287    -0.0344531374    -0.0107581813     0.0635589278    -0.1493986434
  190  C 13 XX     -0.0004285584     0.0003117206    -0.0004188427     0.0032687996     0.0068241029
  191  C 13 YY      0.0045621503    -0.0038252381    -0.0021663296     0.0062827753    -0.0007200796
  192  C 13 ZZ     -0.0040762747     0.0033781410     0.0052674416    -0.0079954573    -0.0060912356
  193  C 13 XY      0.0011454484    -0.0013303420     0.0014234803     0.0064431058     0.0067343760
  194  C 13 XZ     -0.0018224231     0.0015363896    -0.0020338442    -0.0002952728     0.0059122885
  195  C 13 YZ      0.0008555138    -0.0004553174    -0.0003413897    -0.0010522071    -0.0036333123
  196  C 14  S      0.0004896500    -0.0010466265     0.0189896246     0.0109594178     0.0001651434
  197  C 14  S     -0.0004173355     0.0034127902    -0.0438489627    -0.0251861347    -0.0003806584
  198  C 14  S      0.0057563872     0.0063325881    -0.0293796060    -0.0234255317    -0.0006631281
  199  C 14  X      0.0159088205    -0.0120791637     0.0762183644     0.0071856861    -0.1046334428
  200  C 14  Y      0.0215349784    -0.0090488029    -0.0393371600    -0.0777017920    -0.1859351408
  201  C 14  Z      0.0238232490    -0.0198427036     0.0205118260    -0.0555990287    -0.2062094433
  202  C 14  X      0.0057967335    -0.0085727124     0.0163320220    -0.0175611924    -0.0756116621
  203  C 14  Y      0.0212624370     0.0053514386     0.0011869678    -0.0389863041    -0.1335544758
  204  C 14  Z      0.0065112474    -0.0187565986     0.0088263560    -0.0456735278    -0.1483438467
  205  C 14 XX      0.0038990043    -0.0025486980    -0.0037504609     0.0053277844    -0.0067730300
  206  C 14 YY     -0.0009733292     0.0011561204    -0.0016887213    -0.0082853277     0.0000092104
  207  C 14 ZZ     -0.0028394348     0.0020337774    -0.0010427922    -0.0008715455     0.0067000930
  208  C 14 XY      0.0033609164    -0.0033248857     0.0004773176     0.0050392604    -0.0068645652
  209  C 14 XZ      0.0032162145    -0.0026964790    -0.0048460424     0.0056792167    -0.0056950746
  210  C 14 YZ     -0.0018709232     0.0020402194     0.0011920425    -0.0038946492     0.0035151591
  211  H 15  S      0.0324975125    -0.0010314299     0.0003742917    -0.0483780440    -0.0009204843
  212  H 15  S      0.0083158293    -0.0134201772     0.0006088649    -0.0292161968    -0.0005924564
  213  H 16  S     -0.0187065817     0.0420824867    -0.0033795214    -0.0046804902    -0.0003240196
  214  H 16  S     -0.0115796926     0.0225732162    -0.0010443610    -0.0036872377    -0.0002662612
  215  H 17  S      0.0351443364    -0.0325167960     0.0247525466    -0.0119488146    -0.0000274140
  216  H 17  S      0.0222507295    -0.0180877784     0.0132935525    -0.0129743781    -0.0001894283
  217  H 18  S     -0.0116116948    -0.0402883273     0.0339752387    -0.0424921677    -0.0007597534
  218  H 18  S     -0.0098390703    -0.0195329982    -0.0039115110    -0.0365790445    -0.0002576544
  219  H 19  S     -0.0520126306    -0.0341711577    -0.0625374104     0.0333955451     0.0012319204
  220  H 19  S     -0.0315901885    -0.0149382153    -0.0413897303     0.0300541537     0.0008650790
  221  H 20  S      0.0193931189     0.0727324247     0.0301847264     0.0558779833     0.0003176814
  222  H 20  S      0.0073910888     0.0345343094     0.0078208118     0.0506378508     0.0007501109
  223  H 21  S     -0.0008110494     0.0020773751    -0.0102224207    -0.0021305680     0.0000163671
  224  H 21  S     -0.0005122250     0.0030662812    -0.0291605784    -0.0157723570    -0.0002492306
  225  H 22  S     -0.0005893123    -0.0059968105     0.0325174327     0.0150950518     0.0002239620
  226  H 22  S     -0.0002337928    -0.0036876843     0.0248508795     0.0131300495     0.0002130313
  227  H 23  S      0.0015257028     0.0017408055     0.0005936875     0.0001759303     0.0000320785
  228  H 23  S      0.0008009143     0.0008781168     0.0005026148     0.0002098862     0.0000338016
  229  H 24  S     -0.0016301362     0.0033994610    -0.0332946710    -0.0151938249    -0.0002024210
  230  H 24  S     -0.0025448252    -0.0002535825    -0.0243019484    -0.0128052884    -0.0001712086
  231  H 25  S     -0.0014153405    -0.0049742436     0.0095715407     0.0021888579     0.0000263927
  232  H 25  S      0.0083215658     0.0094042924     0.0246866222     0.0174717565     0.0002812314
  233  C 26  S     -0.0057676056    -0.0068101994     0.0004713948     0.0029452673     0.0000587520
  234  C 26  S      0.0115557106     0.0137380498    -0.0006692477    -0.0058315068    -0.0001104014
  235  C 26  S      0.0139060118     0.0140834733     0.0131863868    -0.0253634959    -0.0007866164
  236  C 26  X     -0.1000432572     0.0291976578     0.1069364226     0.0915698986    -0.0002153748
  237  C 26  Y     -0.1452067150     0.1441729944    -0.2643686677    -0.0679424164    -0.0034762254
  238  C 26  Z     -0.1513597921     0.1142279759     0.2060566944     0.1592715860    -0.0008311524
  239  C 26  X     -0.0739789431     0.0067705354     0.0217976520     0.0446066883    -0.0002016464
  240  C 26  Y     -0.0731591051     0.0755941472    -0.1579036922    -0.0398603769    -0.0028733480
  241  C 26  Z     -0.0687525736     0.0632268709     0.1386802356     0.1209032617    -0.0009007609
  242  C 26 XX     -0.0018110347     0.0033599435     0.0109950203     0.0004627340     0.0000093776
  243  C 26 YY      0.0006738687     0.0010130734     0.0000535063    -0.0000338992     0.0001237533
  244  C 26 ZZ      0.0028382029    -0.0019836545    -0.0107141579    -0.0025132012    -0.0001913815
  245  C 26 XY     -0.0035809521     0.0020329035    -0.0113289841    -0.0147169757    -0.0001738186
  246  C 26 XZ     -0.0017684866     0.0025972250     0.0092845154     0.0025907438     0.0000310871
  247  C 26 YZ      0.0014034962    -0.0014621393     0.0056404266     0.0072894410     0.0001171380
  248  C 27  S      0.0029180484     0.0038040501     0.0004199815    -0.0008922876    -0.0000434518
  249  C 27  S     -0.0049718106    -0.0081999836     0.0023221378     0.0031835393     0.0001138929
  250  C 27  S      0.0187712325     0.0096259147     0.0213379601     0.0119170969     0.0000965309
  251  C 27  X     -0.0640912382     0.0639551990     0.1080225623     0.0359836900     0.0001349748
  252  C 27  Y     -0.1326202876     0.1260770342    -0.2323288373    -0.1735036829    -0.0032552810
  253  C 27  Z     -0.1466022903     0.0968259823     0.2293937931     0.0877358250     0.0004818089
  254  C 27  X     -0.0475914100     0.0249242781     0.0532846097     0.0026475275     0.0003324146
  255  C 27  Y     -0.0764752354     0.0645834407    -0.1417044864    -0.1131095796    -0.0013456340
  256  C 27  Z     -0.0692946686     0.0618913150     0.1462304201     0.0591734029     0.0010961507
  257  C 27 XX      0.0045457290    -0.0030532130    -0.0080779292    -0.0115433954    -0.0002235974
  258  C 27 YY     -0.0001355181    -0.0002067478    -0.0001749469     0.0001395025     0.0017499884
  259  C 27 ZZ     -0.0049110986     0.0020945139     0.0085120282     0.0122116245    -0.0014962884
  260  C 27 XY      0.0049621016    -0.0053069278     0.0162928337    -0.0004199631     0.0004763154
  261  C 27 XZ      0.0041844595    -0.0019173087    -0.0071608444    -0.0109116496    -0.0007403866
  262  C 27 YZ     -0.0026073345     0.0025745952    -0.0079323651     0.0004949424     0.0002692853
  263  C 28  S      0.0027379497    -0.0064337556     0.0311749277    -0.0052934742    -0.0003050352
  264  C 28  S     -0.0076697009     0.0135671019    -0.0769272422     0.0143859909     0.0007938896
  265  C 28  S     -0.0206513985    -0.0101010886    -0.0645582916     0.0270089649     0.0012358168
  266  C 28  X     -0.0460982808    -0.0926137975    -0.0026822581    -0.0718810659    -0.0020622023
  267  C 28  Y     -0.0145584175     0.0040213961    -0.0641762492     0.0390454932     0.0003766033
  268  C 28  Z      0.0236244119     0.0539982514     0.0242231139     0.1051637665     0.0012995635
  269  C 28  X     -0.0501445727    -0.0866331338     0.0170792198    -0.0434393902    -0.0014286553
  270  C 28  Y     -0.0096882444     0.0061195000    -0.0507979682     0.0070607990     0.0002010891
  271  C 28  Z      0.0233950719     0.0397116634     0.0105379636     0.0885179542     0.0010312757
  272  C 28 XX      0.0087472550     0.0138368813    -0.0049085817     0.0042956654     0.0000714594
  273  C 28 YY     -0.0115296883    -0.0005203213    -0.0062137261     0.0072633795     0.0000528175
  274  C 28 ZZ      0.0018581951    -0.0103046555    -0.0018897504    -0.0073866117     0.0000556316
  275  C 28 XY     -0.0070852517    -0.0065025274    -0.0016956498     0.0007720705    -0.0000758428
  276  C 28 XZ      0.0035052229     0.0004183757     0.0023209609     0.0004532265     0.0000019577
  277  C 28 YZ      0.0045252850     0.0087070388    -0.0003752710    -0.0011707617    -0.0000391510

                         56               57               58               59               60
                   -0.2805141648    -0.2147504751    -0.0940504269    -0.0032344217     0.0047184970
    1  C  1  S      0.0030702406     0.0020178726    -0.0010210858     0.0024269555    -0.0000271792
    2  C  1  S     -0.0019083871    -0.0002836224     0.0066727126    -0.0033286209     0.0001436634
    3  C  1  S     -0.0756371473    -0.0448654738     0.0146545305    -0.1117586147    -0.0011589730
    4  C  1  X      0.0363657112    -0.0214422618    -0.0131002543    -0.0035068963     0.0000669792
    5  C  1  Y     -0.0565222944    -0.0329411625    -0.0143728983    -0.0114708599    -0.0000445790
    6  C  1  Z     -0.0216589292    -0.0300133820    -0.0200168728    -0.0002049603     0.0000026688
    7  C  1  X      0.0125389950    -0.0192348630     0.0032317586     0.0187635533    -0.0003540332
    8  C  1  Y     -0.0486145702    -0.0353572558     0.0139755099    -0.0877053889    -0.0006298865
    9  C  1  Z     -0.0011592679    -0.0145982887    -0.0005945317     0.0212201655    -0.0000701782
   10  C  1 XX      0.0112063686     0.0030707467     0.0103423122    -0.0100216780     0.0000240913
   11  C  1 YY     -0.0070423493    -0.0053543286    -0.0099562531     0.0069384935    -0.0000070028
   12  C  1 ZZ     -0.0050029763     0.0021189918     0.0010173730     0.0021001561     0.0000090970
   13  C  1 XY     -0.0037721031     0.0059391111     0.0068103260     0.0015763766    -0.0000126896
   14  C  1 XZ      0.0058067883     0.0090632764     0.0116760109    -0.0042294581     0.0000004950
   15  C  1 YZ     -0.0019925616     0.0011750544    -0.0046262933     0.0069683825    -0.0000045907
   16  C  2  S     -0.0042167032    -0.0192259485    -0.0182008899     0.0008366709    -0.0000077685
   17  C  2  S      0.0115725048     0.0463452096     0.0421378674     0.0014797135     0.0000324920
   18  C  2  S      0.0237190592     0.0615426142     0.0824376585     0.0500583726    -0.0000129903
   19  C  2  X     -0.2027998769     0.1180127592    -0.0274281444     0.1499774593    -0.0003026546
   20  C  2  Y      0.1845972963    -0.0546522552     0.0529012006    -0.1206603200     0.0002739943
   21  C  2  Z      0.0706886927     0.0421424936     0.0642594009    -0.0381787631    -0.0000237549
   22  C  2  X     -0.1537575765     0.0927545483    -0.0340740243     0.2414407611    -0.0002126283
   23  C  2  Y      0.1372303266    -0.0477817624     0.0600587477    -0.1696823768     0.0004987590
   24  C  2  Z      0.0547288375     0.0260886644     0.0754079966    -0.0525991471     0.0000413461
   25  C  2 XX     -0.0049095755     0.0031174892     0.0009628860    -0.0043151842     0.0000149919
   26  C  2 YY      0.0085573304    -0.0007565321    -0.0012186218     0.0077323256    -0.0000164079
   27  C  2 ZZ     -0.0015795230     0.0061093758     0.0083885209    -0.0027605094     0.0000036674
   28  C  2 XY     -0.0050608092     0.0039225754     0.0012851220    -0.0023898704     0.0000026946
   29  C  2 XZ      0.0099441645    -0.0038179487    -0.0014889342     0.0056902480    -0.0000053210
   30  C  2 YZ     -0.0064809210     0.0025398593     0.0017608623    -0.0041703407     0.0000092953
   31  C  3  S      0.0009602266    -0.0120990426     0.0197603420    -0.0135283642     0.0000451330
   32  C  3  S     -0.0020282310     0.0313715601    -0.0501300511     0.0378914954     0.0001293200
   33  C  3  S      0.0086367007     0.0174200440    -0.0803882366     0.0446429167    -0.0027581315
   34  C  3  X     -0.2113379544     0.1225451228     0.0033523754    -0.1066569895     0.0001421157
   35  C  3  Y      0.1684051346    -0.0439932877    -0.0781845763     0.1285177815    -0.0002723957
   36  C  3  Z      0.0381897874    -0.0011403602    -0.0301181211     0.0389539696    -0.0000335388
   37  C  3  X     -0.1545155879     0.0934470823     0.0103270407    -0.1723433678    -0.0005820815
   38  C  3  Y      0.1256820929    -0.0338137337    -0.0942982973     0.2068102550    -0.0010487383
   39  C  3  Z      0.0271661931    -0.0151650892    -0.0269972032     0.0130885065     0.0000417731
   40  C  3 XX      0.0087161801    -0.0030878218    -0.0003187893    -0.0043535780     0.0000141566
   41  C  3 YY     -0.0120559519     0.0058466985    -0.0085012090     0.0116675434     0.0000025969
   42  C  3 ZZ      0.0028748909     0.0031319788    -0.0011197377     0.0006679925     0.0000202617
   43  C  3 XY      0.0022104713    -0.0004571331    -0.0033747474    -0.0013719381    -0.0000036513
   44  C  3 XZ     -0.0089776501     0.0035236145    -0.0018930335     0.0055804770    -0.0000269652
   45  C  3 YZ      0.0038006098    -0.0017504032     0.0006924832    -0.0036556960     0.0000062305
   46  C  4  S      0.0012819181     0.0026949299     0.0015910844     0.0012466288    -0.0000809722
   47  C  4  S     -0.0002698919    -0.0037082953    -0.0081503067     0.0038981458    -0.0002072805
   48  C  4  S     -0.0518381723    -0.0461536446    -0.0032360391    -0.0863308193     0.0039389576
   49  C  4  X      0.0659165697    -0.0131623596     0.0098275571     0.0036135005     0.0000788892
   50  C  4  Y     -0.0365235740    -0.0134353138     0.0174490635     0.0097226700     0.0001029276
   51  C  4  Z     -0.0039922868    -0.0233694011     0.0170450820     0.0033761972    -0.0000646115
   52  C  4  X      0.0444489086    -0.0072646267    -0.0026272817    -0.0316399502     0.0008802440
   53  C  4  Y     -0.0188374951    -0.0004299569    -0.0004464281     0.0600316433     0.0001583057
   54  C  4  Z     -0.0247658005    -0.0261901967    -0.0037803402    -0.0122296869    -0.0026472083
   55  C  4 XX      0.0079235713     0.0015372072    -0.0107866090     0.0131335240    -0.0000111528
   56  C  4 YY     -0.0037260056    -0.0030608989     0.0091719236    -0.0103056972    -0.0000092626
   57  C  4 ZZ     -0.0047333470     0.0007638016    -0.0000377918    -0.0022433983    -0.0000330379
   58  C  4 XY     -0.0069076981     0.0044313214    -0.0071241770     0.0015258936     0.0000192506
   59  C  4 XZ      0.0036147182     0.0052634205    -0.0124975324     0.0102289536     0.0000111572
   60  C  4 YZ     -0.0020265459     0.0021718967     0.0049733816    -0.0065648799     0.0000030873
   61  C  5  S     -0.0172088659     0.0041942605     0.0053733027    -0.0123968711     0.0000364911
   62  C  5  S      0.0443684770    -0.0126379041    -0.0133754011     0.0286390667    -0.0000404973
   63  C  5  S      0.0592032741     0.0138651137    -0.0114627225     0.0621836008    -0.0011090720
   64  C  5  X     -0.0971250993     0.1015272955    -0.1112818822     0.0247756196     0.0001576485
   65  C  5  Y     -0.0020682071     0.1637050672    -0.2340263623     0.1279797673     0.0000468719
   66  C  5  Z     -0.1115724190     0.1799815387    -0.2331471361     0.0843846110     0.0001322922
   67  C  5  X     -0.0600417416     0.0492977142    -0.1428243133     0.0059794115    -0.0010719132
   68  C  5  Y     -0.0048265688     0.1029954696    -0.2622256006     0.2146931254    -0.0020052591
   69  C  5  Z     -0.0750436226     0.1177089257    -0.2541462043     0.0671556055     0.0012273956
   70  C  5 XX      0.0014758317    -0.0071290768    -0.0072629417    -0.0062640662    -0.0000196394
   71  C  5 YY      0.0041704960    -0.0131303339    -0.0103009659     0.0048710957     0.0000030559
   72  C  5 ZZ      0.0037734775     0.0175694437     0.0147575113     0.0077677107     0.0000089081
   73  C  5 XY     -0.0085295192    -0.0088032854    -0.0094269604    -0.0070631223    -0.0000096454
   74  C  5 XZ     -0.0054094165     0.0007985578    -0.0029630431    -0.0068052456    -0.0000037683
   75  C  5 YZ      0.0029649716     0.0026722827     0.0033692470     0.0019264752    -0.0000009986
   76  C  6  S      0.0199010484     0.0147885723     0.0000472417     0.0048839871    -0.0000415553
   77  C  6  S     -0.0562276842    -0.0387173672     0.0030676841    -0.0254556192    -0.0001743643
   78  C  6  S      0.0288188141     0.0158927908    -0.0202298468     0.1131130149     0.0032827943
   79  C  6  X      0.0253542549    -0.0438763764     0.0371447851    -0.0342059253     0.0000411273
   80  C  6  Y      0.0627794604     0.0401327437     0.0625605656    -0.0488780319     0.0000898913
   81  C  6  Z      0.0394154012    -0.0115923338    -0.0761590048     0.0620154454    -0.0000843553
   82  C  6  X      0.0236521392    -0.0151333947     0.0381891316    -0.0172681266     0.0007206171
   83  C  6  Y      0.0024979899     0.0097013477     0.0841821427    -0.1445614851    -0.0006043133
   84  C  6  Z     -0.0053054326    -0.0153928968    -0.0860518604     0.0770128698    -0.0006323412
   85  C  6 XX     -0.0010252333     0.0019443201    -0.0005091640    -0.0003377631    -0.0000202133
   86  C  6 YY     -0.0055774896    -0.0034365568     0.0003157138    -0.0035228855    -0.0000075880
   87  C  6 ZZ     -0.0041575500    -0.0057790222     0.0009254589    -0.0014567282     0.0000009938
   88  C  6 XY      0.0009697370    -0.0056000031    -0.0005755068    -0.0027887499    -0.0000003812
   89  C  6 XZ      0.0046356570    -0.0000629049     0.0008408870    -0.0002811381    -0.0000133985
   90  C  6 YZ      0.0046555137     0.0001075809    -0.0004752332    -0.0002931609     0.0000096126
   91  C  7  S      0.0015903778     0.0016114319     0.0029298507    -0.0032496914     0.0000160831
   92  C  7  S     -0.0028192414    -0.0043608035    -0.0068672917     0.0058041722    -0.0000086076
   93  C  7  S     -0.0152980355    -0.0010789986    -0.0194529943     0.0356614898     0.0000672890
   94  C  7  X      0.0237767008    -0.0072752628     0.0311496074    -0.0020488931    -0.0001139344
   95  C  7  Y      0.0067134195    -0.0197053604     0.0486151607    -0.0153963537    -0.0002690819
   96  C  7  Z     -0.0009715874    -0.0164728496     0.0648655458    -0.0400179245    -0.0002432013
   97  C  7  X      0.0307304872    -0.0164921194     0.0171870122    -0.0045737164     0.0006541977
   98  C  7  Y      0.0041561459    -0.0397600749     0.0209651668    -0.0722259999    -0.0001842289
   99  C  7  Z     -0.0066808741    -0.0329329821     0.0301242802    -0.0208539365     0.0003858120
  100  C  7 XX      0.0043620442    -0.0085315013    -0.0102815915     0.0008446691     0.0000042648
  101  C  7 YY     -0.0044765534     0.0252252642     0.0266141439    -0.0034319569    -0.0000141728
  102  C  7 ZZ     -0.0020150716    -0.0170968841    -0.0181591871     0.0045672787     0.0000114269
  103  C  7 XY     -0.0033757479    -0.0003102642    -0.0024092995     0.0024125817     0.0000066789
  104  C  7 XZ      0.0009024769    -0.0140574526    -0.0167038040     0.0031774778     0.0000101320
  105  C  7 YZ      0.0036926816     0.0066906969     0.0088867685    -0.0026102903    -0.0000135421
  106  C  8  S      0.0001576239    -0.0000179167    -0.0000889908     0.0003017437     0.0000076925
  107  C  8  S      0.0003394731    -0.0003104420     0.0003075034    -0.0000218625    -0.0000358979
  108  C  8  S      0.0115039647    -0.0062345738    -0.0027236693     0.0268839122     0.0001346847
  109  C  8  X      0.0685831804     0.0239040387     0.0109070333     0.1070272721     0.0001114128
  110  C  8  Y      0.1418916597     0.0424801447     0.0191296510     0.1883257255     0.0001486948
  111  C  8  Z      0.1315616707     0.0472173120     0.0222460577     0.2075852786     0.0002043894
  112  C  8  X      0.0366325928     0.0267066722     0.0112910285     0.1292138193     0.0002007374
  113  C  8  Y      0.0999364495     0.0380731537     0.0183989334     0.2499485916     0.0015443546
  114  C  8  Z      0.0966452822     0.0394051957     0.0204667640     0.2997502837     0.0014990288
  115  C  8 XX      0.0008290872     0.0078049685    -0.0101619681    -0.0070901024     0.0052342810
  116  C  8 YY     -0.0006999783    -0.0004551168     0.0006006499     0.0002133492    -0.0284784474
  117  C  8 ZZ     -0.0001495817    -0.0073828290     0.0096778852     0.0069627210     0.0232408235
  118  C  8 XY      0.0064674433     0.0078293428    -0.0108541131    -0.0049341736    -0.0039984852
  119  C  8 XZ      0.0005046131     0.0066709566    -0.0086921599    -0.0063690956     0.0127869106
  120  C  8 YZ     -0.0032510983    -0.0041179252     0.0056755495     0.0026761933    -0.0061991787
  121  N  9  S      0.0000588753     0.0001286988     0.0007817903    -0.0019384977    -0.0000012134
  122  N  9  S      0.0000680419     0.0008307144     0.0018636215    -0.0017656888     0.0000357326
  123  N  9  S      0.0001044110    -0.0069520431     0.0028421049    -0.0559003215    -0.0006046808
  124  N  9  X     -0.0507338069     0.0730195779     0.0690726068    -0.0050362924     0.0000797823
  125  N  9  Y     -0.0226809645     0.1280185828     0.1268633041    -0.0258639784     0.0000511583
  126  N  9  Z      0.0184536325     0.1391787501     0.1457131765    -0.0478455620     0.0000414033
  127  N  9  X      0.0320469214    -0.0504836219    -0.0620354519     0.0186472013    -0.0000922419
  128  N  9  Y      0.0149651367    -0.0923454362    -0.1133905122     0.0232869422    -0.0002749149
  129  N  9  Z     -0.0121778868    -0.0971884042    -0.1301168550     0.0637414201     0.0000288887
  130  N  9 XX     -0.0021420180     0.0023964230     0.0008336010     0.0001665620     0.0000166465
  131  N  9 YY      0.0018053011    -0.0068395920    -0.0024871496    -0.0000655213    -0.0000168833
  132  N  9 ZZ      0.0006258486     0.0046355070     0.0019401202     0.0005148817     0.0000152260
  133  N  9 XY      0.0011690892     0.0001924685    -0.0001879197     0.0006774984     0.0000037750
  134  N  9 XZ     -0.0007248490     0.0039437450     0.0016290229    -0.0002791468     0.0000112071
  135  N  9 YZ     -0.0014700294    -0.0018327665    -0.0009313207     0.0003323221    -0.0000024992
  136  C 10  S     -0.0057056561    -0.0000051984     0.0006276480    -0.0025460568     0.0000161289
  137  C 10  S      0.0134002767    -0.0000247029    -0.0015206025     0.0063043923    -0.0001315211
  138  C 10  S      0.0187912216    -0.0011959817    -0.0033723572     0.0343051851     0.0004805834
  139  C 10  X      0.0235254408     0.0349696511    -0.0392697695    -0.0593226195    -0.1087631487
  140  C 10  Y      0.0498339909     0.0616683977    -0.0701204387    -0.1007614603    -0.1917353541
  141  C 10  Z      0.0830473267     0.0685545232    -0.0799330005    -0.1054728478    -0.2132351166
  142  C 10  X      0.0273175587     0.0278383856    -0.0407396946    -0.0750606730    -0.1670652371
  143  C 10  Y      0.0428215791     0.0514851031    -0.0717894739    -0.1431807965    -0.2946032987
  144  C 10  Z      0.0523091233     0.0557578332    -0.0790725050    -0.1592606256    -0.3275000189
  145  C 10 XX     -0.0034522449    -0.0003305968    -0.0014668690    -0.0068296772     0.0107192668
  146  C 10 YY     -0.0047221383    -0.0028648542    -0.0001092049    -0.0112253002    -0.0003080393
  147  C 10 ZZ      0.0102726867     0.0031937783     0.0013113145     0.0192870212    -0.0104380166
  148  C 10 XY     -0.0052726112    -0.0012556528    -0.0014288721    -0.0111953371     0.0108339665
  149  C 10 XZ     -0.0009357701     0.0005379474    -0.0013044477    -0.0020040505     0.0090694117
  150  C 10 YZ      0.0007329921    -0.0001600282     0.0007869198     0.0020844213    -0.0056005922
  151  C 11  S      0.0023439394    -0.0000045495    -0.0002493672     0.0011072474    -0.0000066571
  152  C 11  S     -0.0058047844     0.0000876135     0.0006323984    -0.0029734331     0.0000470634
  153  C 11  S     -0.0108537808     0.0007052711     0.0015432815    -0.0172173101    -0.0002700222
  154  C 11  X     -0.0291909747    -0.0079699274    -0.0032177663    -0.0432174253     0.1105701844
  155  C 11  Y     -0.0609590102    -0.0139840682    -0.0045458983    -0.0809464728     0.1949631261
  156  C 11  Z     -0.0771959841    -0.0155239790    -0.0046401252    -0.0912148979     0.2166734769
  157  C 11  X     -0.0182736739    -0.0061633024    -0.0058836612    -0.0601409368     0.1692567770
  158  C 11  Y     -0.0480470419    -0.0109492626    -0.0073505054    -0.1250268728     0.2983077980
  159  C 11  Z     -0.0550399295    -0.0120400537    -0.0087824329    -0.1370179632     0.3314124273
  160  C 11 XX     -0.0063709172    -0.0044583855     0.0056764300     0.0119655900     0.0102640037
  161  C 11 YY      0.0060377915     0.0033803163    -0.0040803787    -0.0131641397    -0.0006151655
  162  C 11 ZZ     -0.0005793887     0.0011062675    -0.0014824473     0.0005514919    -0.0096381733
  163  C 11 XY     -0.0031200873    -0.0034384188     0.0043268078     0.0083977634     0.0102331464
  164  C 11 XZ     -0.0066838784    -0.0047219806     0.0059257901     0.0140366701     0.0087652642
  165  C 11 YZ      0.0032532986     0.0027328163    -0.0033927535    -0.0080176149    -0.0054011761
  166  C 12  S      0.0000180568    -0.0000024396     0.0000022910    -0.0000046923    -0.0000191915
  167  C 12  S     -0.0001445356     0.0000429477     0.0000177245    -0.0002714756     0.0000475562
  168  C 12  S      0.0015275096    -0.0004280875     0.0006333841    -0.0011782999     0.0001849317
  169  C 12  X     -0.0696236779    -0.0376941191     0.0411976597     0.1010591567    -0.0014043350
  170  C 12  Y     -0.1258985038    -0.0664647640     0.0727047928     0.1781361487    -0.0024350055
  171  C 12  Z     -0.1364163585    -0.0738257312     0.0807378966     0.1978480001    -0.0027260735
  172  C 12  X     -0.0513979514    -0.0328573294     0.0437015693     0.1497315751    -0.0023821059
  173  C 12  Y     -0.0946779217    -0.0581477273     0.0779970587     0.2617332725    -0.0041438791
  174  C 12  Z     -0.0991658355    -0.0646694680     0.0860778328     0.2932386039    -0.0045638791
  175  C 12 XX      0.0020298942     0.0003027940     0.0005846963     0.0042503591    -0.0050748064
  176  C 12 YY     -0.0005834628    -0.0001097645     0.0000519341    -0.0000425823     0.0276863619
  177  C 12 ZZ     -0.0014865869    -0.0001775462    -0.0006267858    -0.0043015554    -0.0226029891
  178  C 12 XY      0.0024338382     0.0002660189     0.0005679961     0.0045441287     0.0038914354
  179  C 12 XZ      0.0018456803     0.0002735244     0.0004670626     0.0036515361    -0.0123997565
  180  C 12 YZ     -0.0014012811    -0.0001580879    -0.0002747601    -0.0023505466     0.0060111197
  181  C 13  S     -0.0023280586    -0.0000063069     0.0002167622    -0.0009864147     0.0000102284
  182  C 13  S      0.0054376472     0.0001039897    -0.0004890826     0.0018100479    -0.0000288474
  183  C 13  S      0.0069023248     0.0003285587    -0.0025003908     0.0136358395    -0.0001655065
  184  C 13  X     -0.0401561379    -0.0070897389    -0.0027301127    -0.0495117920    -0.1093214536
  185  C 13  Y     -0.0516739024    -0.0123776979    -0.0059219406    -0.0837346873    -0.1928968677
  186  C 13  Z     -0.0596520428    -0.0137612749    -0.0067421383    -0.0919940992    -0.2143248786
  187  C 13  X     -0.0296851171    -0.0051804922    -0.0040288741    -0.0778881111    -0.1658188014
  188  C 13  Y     -0.0412762582    -0.0092774366    -0.0095491846    -0.1257675285    -0.2926799849
  189  C 13  Z     -0.0393101298    -0.0104955755    -0.0112643688    -0.1351660369    -0.3251363313
  190  C 13 XX     -0.0035545730    -0.0033337332     0.0041889754     0.0077777289    -0.0103781820
  191  C 13 YY     -0.0056120113    -0.0028913535     0.0035145770     0.0118053785     0.0002216804
  192  C 13 ZZ      0.0099466342     0.0062522306    -0.0077944701    -0.0192258642     0.0101491868
  193  C 13 XY     -0.0050100779    -0.0043430133     0.0054104310     0.0118050358    -0.0104910265
  194  C 13 XZ     -0.0018933059    -0.0019318335     0.0025181201     0.0028450868    -0.0087507648
  195  C 13 YZ      0.0011062761     0.0013828685    -0.0017418038    -0.0026350453     0.0054185281
  196  C 14  S      0.0056672569     0.0000247346    -0.0005707371     0.0022461891    -0.0000213318
  197  C 14  S     -0.0130424430    -0.0000870684     0.0014233392    -0.0059078882     0.0000486427
  198  C 14  S     -0.0148307187    -0.0003424712     0.0039058787    -0.0241096515     0.0006018867
  199  C 14  X      0.0570696972     0.0353002838    -0.0414764989    -0.0504574322     0.1093319818
  200  C 14  Y      0.0569136259     0.0620833299    -0.0699981667    -0.0997722312     0.1929623421
  201  C 14  Z      0.0775488399     0.0690899402    -0.0787432219    -0.1078209797     0.2144335541
  202  C 14  X      0.0306504277     0.0284330293    -0.0396490240    -0.0799663403     0.1657126428
  203  C 14  Y      0.0518337921     0.0496391739    -0.0704937351    -0.1385617048     0.2926973724
  204  C 14  Z      0.0539724202     0.0569504909    -0.0791709047    -0.1548180934     0.3250374820
  205  C 14 XX     -0.0057368988    -0.0012794439    -0.0015095132    -0.0118128406    -0.0106608253
  206  C 14 YY      0.0052912625     0.0029739142     0.0002168547     0.0122830887     0.0010669084
  207  C 14 ZZ     -0.0015994533    -0.0016943621     0.0015481962    -0.0017006299     0.0096095883
  208  C 14 XY     -0.0029967841    -0.0003528956    -0.0015367106    -0.0076309156    -0.0105199693
  209  C 14 XZ     -0.0069528769    -0.0019792295    -0.0012698125    -0.0136563140    -0.0092438107
  210  C 14 YZ      0.0035889552     0.0010713925     0.0007990302     0.0076472116     0.0056806291
  211  H 15  S     -0.0328851852    -0.0164614682    -0.0159596810     0.0072991436    -0.0000061958
  212  H 15  S     -0.0210168074    -0.0108931964    -0.0169432286     0.0115969481    -0.0000682869
  213  H 16  S     -0.0142989581    -0.0118371780    -0.0186603056     0.0018248053    -0.0000129454
  214  H 16  S     -0.0114314562    -0.0146836662    -0.0392918195     0.0098579441     0.0000467962
  215  H 17  S      0.0016223072    -0.0029779939     0.0194748875    -0.0168630862     0.0000029665
  216  H 17  S      0.0022616766    -0.0050371259     0.0427556534    -0.0531871996     0.0009116845
  217  H 18  S     -0.0258182974    -0.0126131739     0.0176592974    -0.0196323808    -0.0000595092
  218  H 18  S     -0.0231698766    -0.0107382933     0.0214547960    -0.0509912116    -0.0032398541
  219  H 19  S      0.0538485613    -0.0289168810     0.0012970078    -0.0110339275    -0.0000746835
  220  H 19  S      0.0325206989    -0.0111318178    -0.0002794876    -0.0164839405    -0.0005429913
  221  H 20  S     -0.0042808571     0.0518887600    -0.0013553441     0.0144372967    -0.0000062910
  222  H 20  S      0.0234278909     0.0294114825    -0.0033307765     0.0400388609    -0.0001844910
  223  H 21  S     -0.0000264492    -0.0000839357    -0.0003677911     0.0016888731    -0.0001154876
  224  H 21  S     -0.0078592699    -0.0004363490     0.0017138141    -0.0123299811    -0.0001228059
  225  H 22  S      0.0068209109    -0.0000043988    -0.0003856288     0.0012907807     0.0000008069
  226  H 22  S      0.0066736118    -0.0001407499    -0.0009000028     0.0061341038    -0.0001027587
  227  H 23  S      0.0000341711     0.0000031080     0.0000270195    -0.0000969499    -0.0000224604
  228  H 23  S      0.0001085203    -0.0000229953     0.0000089427     0.0000381736    -0.0000934280
  229  H 24  S     -0.0067512352    -0.0000295149     0.0003071668    -0.0011168843     0.0000005939
  230  H 24  S     -0.0062220970    -0.0001025470     0.0005480535    -0.0038925566    -0.0000073688
  231  H 25  S      0.0003462013    -0.0000783373     0.0002391111    -0.0010488426    -0.0000524412
  232  H 25  S      0.0102974834    -0.0006027543    -0.0008329757     0.0077522900    -0.0001433786
  233  C 26  S      0.0019874708     0.0002863118    -0.0018507584     0.0037535872    -0.0000085617
  234  C 26  S     -0.0040854428    -0.0007236263     0.0041782698    -0.0061804303     0.0000149632
  235  C 26  S     -0.0410969280     0.0206747681     0.0180436428    -0.0738441169     0.0000519103
  236  C 26  X     -0.0347376235    -0.0523527051    -0.0311008040    -0.0668955678    -0.0000296332
  237  C 26  Y     -0.1669096923    -0.0937557026    -0.0517938061    -0.1069039379    -0.0002392083
  238  C 26  Z     -0.0843715781    -0.1034752199    -0.0499476884    -0.1548895636    -0.0000593298
  239  C 26  X     -0.0346558699    -0.0319269483    -0.0379016069    -0.0890686619    -0.0009589480
  240  C 26  Y     -0.1148147758    -0.0607259005    -0.0476921186    -0.1419012386     0.0016504329
  241  C 26  Z     -0.0454934019    -0.0704787038    -0.0469237655    -0.1502944821     0.0020540786
  242  C 26 XX      0.0034998240    -0.0122468528     0.0188667275    -0.0031697052     0.0000978014
  243  C 26 YY     -0.0000667278    -0.0007240415    -0.0016376636     0.0002292608    -0.0005032372
  244  C 26 ZZ     -0.0058708908     0.0136185382    -0.0161693064     0.0011803435     0.0004148520
  245  C 26 XY     -0.0045176443    -0.0131134416     0.0196805563    -0.0058606499    -0.0000729382
  246  C 26 XZ      0.0052900910    -0.0107834384     0.0157671926    -0.0022287384     0.0002193076
  247  C 26 YZ      0.0019435532     0.0067027046    -0.0104820532     0.0028117720    -0.0001110948
  248  C 27  S     -0.0009953244     0.0001704500     0.0007530216    -0.0021691486     0.0000244196
  249  C 27  S      0.0029797540    -0.0004558094    -0.0014070601     0.0064583303    -0.0000092929
  250  C 27  S      0.0139565819    -0.0061086437     0.0042353807     0.0183780965     0.0011211759
  251  C 27  X      0.0063924879    -0.0865068197     0.0939268303     0.0071361119    -0.0002270189
  252  C 27  Y     -0.1075527571    -0.1540129082     0.1740931844    -0.0121076518    -0.0001179717
  253  C 27  Z      0.0245286648    -0.1707697400     0.1803495701     0.0248535999    -0.0003347630
  254  C 27  X     -0.0156040211    -0.0488852905     0.0868103968    -0.0321354598    -0.0019346529
  255  C 27  Y     -0.0641004475    -0.1078087167     0.1610112221    -0.0107938469    -0.0018616835
  256  C 27  Z      0.0312851783    -0.1246513770     0.1673748521     0.0384482723    -0.0014117488
  257  C 27 XX      0.0085460251     0.0057827260     0.0033891402     0.0172922495     0.0009785779
  258  C 27 YY     -0.0004270447    -0.0002449865    -0.0002255948    -0.0002056315    -0.0051878534
  259  C 27 ZZ     -0.0071159337    -0.0058601776    -0.0034344458    -0.0158847161     0.0042108965
  260  C 27 XY      0.0130594370     0.0061358226     0.0038672711     0.0150711312    -0.0006796581
  261  C 27 XZ      0.0060216536     0.0053495072     0.0032400264     0.0140561377     0.0023551918
  262  C 27 YZ     -0.0066527819    -0.0031831433    -0.0020465387    -0.0078241244    -0.0011562819
  263  C 28  S     -0.0142222519     0.0002968217    -0.0081396787     0.0136314504    -0.0000209570
  264  C 28  S      0.0379437883    -0.0026048667     0.0200422674    -0.0337509144     0.0001009111
  265  C 28  S      0.0442195384     0.0084492272     0.0154329622     0.0230003989    -0.0011646230
  266  C 28  X     -0.0960411605     0.1436014892     0.1044670761     0.0386554475    -0.0001687258
  267  C 28  Y     -0.0056373498     0.2518473778     0.2279618921    -0.0091297566    -0.0001412171
  268  C 28  Z      0.0233828384     0.2731618931     0.2471338133    -0.0225449136    -0.0001442103
  269  C 28  X     -0.0683766361     0.1077217051     0.1251231323     0.0880428268    -0.0004343405
  270  C 28  Y     -0.0102400116     0.1843646709     0.2429430989    -0.0324424271    -0.0006323366
  271  C 28  Z      0.0364998925     0.2049489426     0.2827016612    -0.0701378458     0.0009850752
  272  C 28 XX      0.0020449797     0.0048688998     0.0004867085    -0.0012440132     0.0000201124
  273  C 28 YY      0.0012420256     0.0048086942    -0.0164797160     0.0072567077     0.0000311763
  274  C 28 ZZ      0.0051643040    -0.0102634480     0.0200947977    -0.0126927333    -0.0000313291
  275  C 28 XY     -0.0048343587     0.0084440675    -0.0062492638     0.0044661414     0.0000005209
  276  C 28 XZ     -0.0005805561     0.0028345906     0.0041124828     0.0011186099    -0.0000183028
  277  C 28 YZ     -0.0013454206    -0.0007496963    -0.0007821066     0.0016188598     0.0000161192

                         61               62               63               64               65
                    0.0259139699     0.0554512195     0.0684252612     0.0737070019     0.0793633049
    1  C  1  S      0.0036726876     0.0422272783     0.0561759266     0.0103462944    -0.0181978502
    2  C  1  S      0.0040007909    -0.0810827487    -0.1139274368    -0.0259229549     0.0501345773
    3  C  1  S     -0.2154599065    -0.7648968944    -0.9074626210     0.1446870279     0.0105251461
    4  C  1  X     -0.0019709494    -0.1177273418    -0.0824609110     0.0517928151    -0.0885560926
    5  C  1  Y      0.0111410737     0.0839536606     0.0474050853     0.0169502005    -0.0290623075
    6  C  1  Z      0.0129964977    -0.0091700179    -0.0519849471    -0.0394768895     0.0777261297
    7  C  1  X     -0.1775661554    -0.2433512373    -0.0534010411     0.1736651245    -0.2379984295
    8  C  1  Y      0.0296639771     0.1315528669     0.0456063209     0.1523025083    -0.2456101611
    9  C  1  Z      0.0175593956     0.0342823474    -0.1177719265    -0.2323393166     0.3563526910
   10  C  1 XX      0.0163609784    -0.0054392641    -0.0131101640    -0.0013664425     0.0048294241
   11  C  1 YY     -0.0083420844    -0.0067557635    -0.0016762423    -0.0063292216     0.0095319089
   12  C  1 ZZ     -0.0075353928    -0.0062743223    -0.0095304947     0.0034284738    -0.0045191605
   13  C  1 XY     -0.0066236876    -0.0017581804    -0.0041631693     0.0026744334    -0.0024240592
   14  C  1 XZ      0.0058834648    -0.0000446777     0.0025338377    -0.0049309486     0.0068782973
   15  C  1 YZ     -0.0098096899    -0.0012698520     0.0005695405    -0.0039767145     0.0064054937
   16  C  2  S      0.0022266813     0.0028320794     0.0051650396     0.0171471997    -0.0316024059
   17  C  2  S     -0.0015143315    -0.0148540133    -0.0286544418    -0.0392012326     0.0792827834
   18  C  2  S     -0.0655457952     0.0799004904     0.1315067822    -0.3826414454     0.5436674076
   19  C  2  X     -0.2521275320     0.0201631841     0.0713199989     0.0220807057    -0.0487387080
   20  C  2  Y      0.2131978354     0.0040517397    -0.0196613424     0.0421107661    -0.0742686558
   21  C  2  Z      0.0454387102     0.0073872215     0.0114982829     0.0020348513    -0.0043629000
   22  C  2  X     -0.4313397577     0.0793076927     0.2242331206    -0.0032624365    -0.0840298855
   23  C  2  Y      0.3182499510     0.0137339765     0.0346748180     0.0581886981    -0.1893121930
   24  C  2  Z      0.0688177342     0.0566704170     0.0839895660    -0.0054470831     0.0007979554
   25  C  2 XX      0.0087534371    -0.0019858872    -0.0046776593     0.0020284025    -0.0014871152
   26  C  2 YY     -0.0123057734     0.0009710703     0.0027400301    -0.0015925719     0.0039403644
   27  C  2 ZZ      0.0031753749    -0.0008511382    -0.0029741912    -0.0090334140     0.0155107072
   28  C  2 XY      0.0050219909     0.0008186418    -0.0004793412     0.0033965962    -0.0058841031
   29  C  2 XZ     -0.0135208637    -0.0060998162    -0.0008023252    -0.0007758627     0.0007409846
   30  C  2 YZ      0.0075639506     0.0049430347     0.0005107622     0.0008555614    -0.0011842471
   31  C  3  S     -0.0087689715     0.0026984325     0.0090124608     0.0179177180    -0.0312073906
   32  C  3  S      0.0263061177    -0.0163549433    -0.0128965042    -0.0504791291     0.0812306125
   33  C  3  S      0.1107729254     0.0565644661    -0.2601714048    -0.0892721334     0.4220087703
   34  C  3  X      0.2841999185     0.0400362465    -0.0454183940     0.0257341882    -0.0349608999
   35  C  3  Y     -0.2068017733    -0.0123005525     0.0236737532    -0.0033426300     0.0079960132
   36  C  3  Z     -0.0484475665     0.0095970508     0.0200253225     0.0515037176    -0.0836990192
   37  C  3  X      0.4702859137     0.1186074101    -0.1308741028     0.0875373057    -0.0688892155
   38  C  3  Y     -0.3209525113    -0.0006981860     0.0302159674     0.0284775405    -0.0070911470
   39  C  3  Z     -0.0584912974     0.0399841466    -0.0345689165     0.2035713782    -0.2420401550
   40  C  3 XX      0.0094150057    -0.0071851695    -0.0035540410    -0.0052260008     0.0075134795
   41  C  3 YY     -0.0098352512     0.0042551429    -0.0002765613    -0.0069044888     0.0122309823
   42  C  3 ZZ      0.0062792646     0.0007971934     0.0006894197     0.0015589706    -0.0018608641
   43  C  3 XY      0.0068161673    -0.0029127929    -0.0039388331    -0.0024309388     0.0049020921
   44  C  3 XZ     -0.0126063512    -0.0016569586     0.0046603629     0.0018584926    -0.0038819734
   45  C  3 YZ      0.0070550787     0.0020995636    -0.0014833837     0.0000282666     0.0007212135
   46  C  4  S     -0.0021983096     0.0509606408    -0.0155224739     0.0285748636    -0.0272889393
   47  C  4  S      0.0029398080    -0.1065827387     0.0281401527    -0.0523884338     0.0635636983
   48  C  4  S      0.0410726965    -0.6902260747     0.2753479719    -0.7046719904     0.3279227856
   49  C  4  X     -0.0068399768    -0.1448082291     0.0288108266    -0.0239673582     0.0071255073
   50  C  4  Y     -0.0060071265     0.0712200673    -0.0052023805    -0.0590195251     0.0849437209
   51  C  4  Z     -0.0182777714     0.0064139460     0.0355747960     0.0416381390    -0.0602884724
   52  C  4  X      0.1514506468    -0.2023613978    -0.0667945258    -0.0520735938     0.1200867602
   53  C  4  Y     -0.0425002661     0.1192538681     0.0032547573    -0.1325435929     0.2440232756
   54  C  4  Z     -0.0222875804    -0.0022437435     0.1196645583     0.1066597242    -0.2775106767
   55  C  4 XX     -0.0135259417    -0.0054691026    -0.0005594534    -0.0038900385     0.0072320123
   56  C  4 YY      0.0062727213    -0.0087833542     0.0061210549    -0.0026555715    -0.0001242922
   57  C  4 ZZ      0.0079258904    -0.0087892754    -0.0001617348    -0.0050710832     0.0059965423
   58  C  4 XY      0.0083976600    -0.0010693314     0.0017076616     0.0027175564    -0.0052323018
   59  C  4 XZ     -0.0006221977    -0.0023682749     0.0038937973    -0.0037025109     0.0037703039
   60  C  4 YZ      0.0100226538     0.0013432004    -0.0091716331    -0.0025280433     0.0070165493
   61  C  5  S      0.0224726150    -0.0262734073    -0.0371899148     0.0160674371    -0.0285789219
   62  C  5  S     -0.0523396225     0.0683873217     0.0966628450    -0.0486005810     0.0755380656
   63  C  5  S      0.0104277879     0.5054567689     0.5221511806    -0.3116267926     0.1516213384
   64  C  5  X      0.1046409185    -0.0284795672    -0.0186874918    -0.0083392677     0.0175674908
   65  C  5  Y      0.0278166220    -0.0055358888    -0.0766988682     0.0111854328    -0.0123696534
   66  C  5  Z      0.1412287472     0.0157546943     0.0558369348    -0.0090456077     0.0128091997
   67  C  5  X      0.2660363277     0.0600081945    -0.2243753457    -0.4492193934     0.0172350157
   68  C  5  Y     -0.0939814842     0.1165751120    -0.2459211456     0.0941009388    -0.0787840029
   69  C  5  Z      0.2696901516    -0.1524357894     0.2807506477     0.1621146291     0.0621335175
   70  C  5 XX     -0.0012821356    -0.0067236444     0.0179186471    -0.0013846323    -0.0033696633
   71  C  5 YY     -0.0057547443     0.0006942865     0.0051533672    -0.0048269581     0.0074639823
   72  C  5 ZZ     -0.0038967236     0.0192383815    -0.0049165604    -0.0037744444     0.0098681464
   73  C  5 XY      0.0009180574     0.0284306512    -0.0124033708     0.0041603696    -0.0014032870
   74  C  5 XZ      0.0026473473    -0.0162026136     0.0040850711    -0.0019254984     0.0021782209
   75  C  5 YZ      0.0046728429    -0.0043109210     0.0115774834     0.0009487951    -0.0030973359
   76  C  6  S      0.0021036356    -0.0004897775     0.0088923656     0.0250856298    -0.0481206098
   77  C  6  S     -0.0160308058    -0.0077876437    -0.0147280151    -0.0324043431     0.0547080279
   78  C  6  S      0.1217370921     0.1271383719    -0.1912099402    -0.5932228616     1.2860907396
   79  C  6  X      0.0238940598    -0.0113167203    -0.0379559043     0.0138614384    -0.0192135401
   80  C  6  Y      0.0496372508    -0.0190585370    -0.0777901783    -0.0203492919     0.0413584670
   81  C  6  Z     -0.0566763613    -0.0436377462     0.0522731229    -0.0386966053     0.0460756115
   82  C  6  X      0.0676407149    -0.0256660859    -0.1115460913     0.0557042570    -0.0737192025
   83  C  6  Y      0.0309636140    -0.0960383931    -0.2212505490     0.0209452734    -0.0169847048
   84  C  6  Z     -0.1128450506    -0.1329852535     0.1758329908    -0.1026315842     0.0208172884
   85  C  6 XX      0.0029123027    -0.0032652282     0.0011396141    -0.0040278345     0.0057165026
   86  C  6 YY      0.0000881502    -0.0009220580    -0.0041554881    -0.0008116162     0.0018549564
   87  C  6 ZZ     -0.0062895848     0.0037373090    -0.0000741067    -0.0027110855     0.0061621498
   88  C  6 XY      0.0024334314     0.0076119975     0.0034806512    -0.0027318066     0.0039792204
   89  C  6 XZ     -0.0025699102     0.0033125628    -0.0028696992     0.0012065994    -0.0008052800
   90  C  6 YZ      0.0009814394    -0.0016700334     0.0029849118     0.0035262819    -0.0061104155
   91  C  7  S      0.0077739718    -0.0008373993     0.0029860807    -0.0038860142     0.0078441561
   92  C  7  S     -0.0162409578     0.0134689608    -0.0066625161     0.0250673113    -0.0237380450
   93  C  7  S     -0.0404667368    -0.1017931854    -0.0142503083    -0.1325133686    -0.0653709965
   94  C  7  X     -0.0843072864    -0.1589467750    -0.2585145721     0.0433884573    -0.0817677186
   95  C  7  Y     -0.0983175247    -0.0336292790    -0.0324406867     0.0162712580    -0.0379784691
   96  C  7  Z     -0.0387073611     0.1007981667     0.2061698215    -0.0381169507     0.0634043152
   97  C  7  X     -0.1171310630    -0.2608306463    -0.0568793198     0.4132734788    -0.2947042902
   98  C  7  Y      0.0458030597     0.0592272958    -0.4128425544    -0.5428542171     0.3023790684
   99  C  7  Z     -0.1466908255     0.0710626023     0.4432614735     0.3025257934    -0.1709733838
  100  C  7 XX      0.0078466086     0.0108649054     0.0227045101    -0.0006962919     0.0021951744
  101  C  7 YY     -0.0155759095    -0.0024632227    -0.0063371729     0.0018727986    -0.0024268745
  102  C  7 ZZ      0.0027146290    -0.0087102756    -0.0153573429     0.0060428933    -0.0073995177
  103  C  7 XY     -0.0042446798    -0.0134085185    -0.0160303000     0.0055363206    -0.0079282011
  104  C  7 XZ      0.0076046812     0.0069717127     0.0000359340    -0.0028360213     0.0044383853
  105  C  7 YZ     -0.0004689201     0.0103355974     0.0189314711    -0.0008705523     0.0008359070
  106  C  8  S     -0.0006910200    -0.0039977461     0.0029871390     0.0187732487     0.0125489739
  107  C  8  S     -0.0020597735     0.0070270494    -0.0039040824    -0.0479774719    -0.0274720008
  108  C  8  S     -0.0823423895     0.0495402369     0.1219142842    -0.1985262062     0.2890835357
  109  C  8  X      0.0537564019    -0.0093403309     0.0034753701     0.0406212001     0.0121776919
  110  C  8  Y      0.0962480409    -0.0077970535     0.0002305373     0.0054385320    -0.0124904992
  111  C  8  Z      0.1090547658     0.0066382331    -0.0143105030    -0.0092606346    -0.0196653112
  112  C  8  X      0.1411894853     0.0353880208    -0.1436181756    -0.0941386150    -0.2511633710
  113  C  8  Y      0.1536737708    -0.0620771671     0.0213235600    -0.0039044988     0.0146071571
  114  C  8  Z      0.1014196416     0.0283879799     0.0414618695     0.0758842848     0.0746956423
  115  C  8 XX      0.0013175445    -0.0133384366     0.0099549526     0.0062044863     0.0048061559
  116  C  8 YY      0.0001305816    -0.0002592466    -0.0001105494    -0.0105233561    -0.0062222619
  117  C  8 ZZ     -0.0023745361     0.0147676881    -0.0095894529    -0.0039306656    -0.0008570143
  118  C  8 XY     -0.0033907579     0.0229044031    -0.0159999159     0.0047024033     0.0009932402
  119  C  8 XZ      0.0023114481    -0.0129023861     0.0076211957    -0.0091364323    -0.0081132381
  120  C  8 YZ      0.0014371371    -0.0112214178     0.0079211955     0.0039539371     0.0023965287
  121  N  9  S      0.0045738111     0.0056278781    -0.0078748245    -0.0098579950     0.0113155693
  122  N  9  S      0.0035006619     0.0082761239     0.0001105877     0.0009796064     0.0112341848
  123  N  9  S      0.1617382120     0.1519773205    -0.4370886873    -0.6065802430     0.4187874070
  124  N  9  X     -0.0879264010    -0.1764842858    -0.2634154767     0.0476646951    -0.0675486744
  125  N  9  Y     -0.0922952722    -0.0453176436    -0.0228215023     0.0202595594    -0.0386480662
  126  N  9  Z     -0.0407654190     0.1213866660     0.1939955627    -0.0376574514     0.0474475966
  127  N  9  X      0.0747474278     0.1996739602     0.3820216216     0.0110313867     0.0437717876
  128  N  9  Y      0.1408528043     0.0835003793    -0.0601118367    -0.1524372650     0.1321166705
  129  N  9  Z      0.0376024015    -0.1662876140    -0.1837889218     0.1260598684    -0.1110588004
  130  N  9 XX      0.0004476973     0.0011146795     0.0065612464     0.0025584631    -0.0002499188
  131  N  9 YY     -0.0018748519    -0.0001654319     0.0000711209     0.0007110204    -0.0002187798
  132  N  9 ZZ     -0.0002266710    -0.0014365673    -0.0011263517     0.0034235956    -0.0029114018
  133  N  9 XY     -0.0017258876    -0.0023623665    -0.0021235536     0.0028641256    -0.0034030985
  134  N  9 XZ      0.0018182953     0.0012742563    -0.0007565796    -0.0017257448     0.0018117328
  135  N  9 YZ     -0.0010940124     0.0006432779     0.0049935769     0.0018515706    -0.0007157349
  136  C 10  S      0.0056357870    -0.0384453674     0.0277234540     0.0348074570     0.0155653805
  137  C 10  S     -0.0142926182     0.0991462871    -0.0710552451    -0.0730546078    -0.0362692693
  138  C 10  S     -0.0915136538     0.3470987475    -0.2300241327    -0.3433469875    -0.1373425151
  139  C 10  X     -0.0123526891    -0.0415926336     0.0293359056     0.0618439850     0.0231882663
  140  C 10  Y     -0.0287425904    -0.0338748507     0.0206981876    -0.0699249090    -0.0307760508
  141  C 10  Z     -0.0470296302     0.0516510078    -0.0321979621     0.0311068215     0.0142399719
  142  C 10  X     -0.0539067527     0.0357954738     0.0022663645     0.2830151157     0.1495552144
  143  C 10  Y     -0.0418310002     0.0128050235    -0.0418993744    -0.2734214124    -0.0654907102
  144  C 10  Z     -0.0617398197    -0.0280715567     0.0380143869     0.0997713724    -0.0165756251
  145  C 10 XX     -0.0040597699     0.0024998418    -0.0018261018    -0.0038751108    -0.0014659514
  146  C 10 YY     -0.0084211036     0.0100683824    -0.0062916299    -0.0016364021     0.0012872969
  147  C 10 ZZ      0.0096225429     0.0064304193    -0.0056203819    -0.0074700827    -0.0069619347
  148  C 10 XY     -0.0054872705    -0.0015295214     0.0012202055    -0.0094794123    -0.0060384750
  149  C 10 XZ     -0.0019452325     0.0052578267    -0.0031778212     0.0063353483     0.0054837845
  150  C 10 YZ      0.0012782291    -0.0003475089    -0.0001054755    -0.0008293378    -0.0005102305
  151  C 11  S     -0.0027454035     0.0165978743    -0.0109737948     0.0363883058     0.0270735321
  152  C 11  S      0.0076809238    -0.0407353180     0.0247018532    -0.0790996345    -0.0650815652
  153  C 11  S      0.0545062599    -0.2239437893     0.1290489610    -0.6993413969    -0.4676877774
  154  C 11  X     -0.0339002388     0.0353162416    -0.0210875995    -0.0326213707    -0.0112003130
  155  C 11  Y     -0.0489091604    -0.0031499082     0.0061016469    -0.0788283806    -0.0411144302
  156  C 11  Z     -0.0521670423    -0.0117203120     0.0143687870     0.0744762450     0.0643950719
  157  C 11  X     -0.0657039667     0.1041556683    -0.0728930252    -0.0580611608     0.0008320591
  158  C 11  Y     -0.0714957066    -0.0445283967     0.0438079203    -0.1684767198    -0.1587851236
  159  C 11  Z     -0.0792752993    -0.0077987530     0.0135034859     0.1586846339     0.1797616297
  160  C 11 XX      0.0064204521    -0.0034193066     0.0014215035    -0.0138166999    -0.0104819968
  161  C 11 YY     -0.0062801940    -0.0032270373     0.0026612794    -0.0027261909    -0.0011631079
  162  C 11 ZZ      0.0016110524    -0.0018546713     0.0009401860     0.0002903917    -0.0017288149
  163  C 11 XY      0.0031087606     0.0020407959    -0.0014209738     0.0063705022     0.0032889525
  164  C 11 XZ      0.0068433338    -0.0016101042     0.0006975979    -0.0004900934    -0.0011914825
  165  C 11 YZ     -0.0036400289    -0.0002739163     0.0002640476    -0.0078928135    -0.0046784460
  166  C 12  S     -0.0001138938    -0.0024620067     0.0023331699     0.0354887036     0.0251078345
  167  C 12  S      0.0012206640     0.0053938354    -0.0070097356    -0.0774200026    -0.0590602448
  168  C 12  S     -0.0040952650     0.0089387346    -0.0075549257    -0.4284099671    -0.4253528130
  169  C 12  X      0.0504838114     0.0026655303    -0.0082993057    -0.0944556643    -0.0858790765
  170  C 12  Y      0.0894140933    -0.0033368382    -0.0059341129     0.0096102778    -0.0094091676
  171  C 12  Z      0.0995435144    -0.0027507844    -0.0039433939     0.0574130303     0.0240841135
  172  C 12  X      0.0822268530     0.0139795958    -0.0323486899    -0.2910023898    -0.2286093025
  173  C 12  Y      0.1444797978    -0.0071555410    -0.0039797965     0.0339445481    -0.0174200144
  174  C 12  Z      0.1553729179    -0.0084583924    -0.0039395057     0.1509884957     0.0792299599
  175  C 12 XX      0.0028946040    -0.0011901876     0.0003937776     0.0046972340     0.0009933687
  176  C 12 YY     -0.0000169059     0.0006898425    -0.0007101445    -0.0121977836    -0.0086649890
  177  C 12 ZZ     -0.0025512321     0.0014319478    -0.0011281173    -0.0074707736    -0.0048093421
  178  C 12 XY      0.0023588161     0.0013955937    -0.0013826158     0.0016644712     0.0008280824
  179  C 12 XZ      0.0022270847    -0.0004461298     0.0001844649    -0.0074873171    -0.0052312308
  180  C 12 YZ     -0.0011740956    -0.0009185720     0.0008396179     0.0049703377     0.0036310248
  181  C 13  S      0.0024237521    -0.0200863276     0.0160923919     0.0304555433     0.0235843976
  182  C 13  S     -0.0041177908     0.0487316236    -0.0411551013    -0.0657104799    -0.0562415940
  183  C 13  S     -0.0286402760     0.2904315367    -0.2841829336    -0.5528190474    -0.4202089964
  184  C 13  X     -0.0238619526    -0.0243637584     0.0192523241    -0.0742351812    -0.0435865477
  185  C 13  Y     -0.0500105310    -0.0078461128     0.0125474533     0.0567688377     0.0578997194
  186  C 13  Z     -0.0585127936     0.0225101230    -0.0119731821    -0.0268935328    -0.0075666486
  187  C 13  X     -0.0293556934    -0.0633693686     0.0626105961    -0.1417178001    -0.0994403398
  188  C 13  Y     -0.0745187504    -0.0404423764     0.0521076829     0.1352951530     0.1625799650
  189  C 13  Z     -0.0975689689     0.0734752630    -0.0630188654    -0.0727424422    -0.0575612319
  190  C 13 XX      0.0030084270     0.0013948768    -0.0019887517    -0.0048432208    -0.0048229787
  191  C 13 YY      0.0061163667     0.0031277365    -0.0032482433     0.0004270077    -0.0019154739
  192  C 13 ZZ     -0.0099184469     0.0054338730    -0.0035995477    -0.0084908873    -0.0049456290
  193  C 13 XY      0.0049832398     0.0029716274    -0.0023141877    -0.0081264453    -0.0060534893
  194  C 13 XZ      0.0010824679    -0.0016070645     0.0012178784     0.0071189603     0.0052069182
  195  C 13 YZ     -0.0007112454    -0.0014588437     0.0009538375    -0.0013366743    -0.0010921775
  196  C 14  S     -0.0055723630     0.0319863387    -0.0229822773     0.0359966540     0.0191638309
  197  C 14  S      0.0148441237    -0.0830566435     0.0598870876    -0.0806893813    -0.0441420637
  198  C 14  S      0.0534533517    -0.3137849798     0.2680649548    -0.3002928781    -0.1181280204
  199  C 14  X     -0.0297340952     0.0598391837    -0.0409004046     0.0259046362     0.0082304040
  200  C 14  Y     -0.0282102909    -0.0496400640     0.0316077007     0.0410369375     0.0227466948
  201  C 14  Z     -0.0379954053     0.0147880163    -0.0060595252    -0.0496423667    -0.0269469030
  202  C 14  X     -0.0302758377    -0.0400709575     0.0818952328     0.0918008090     0.0844623117
  203  C 14  Y     -0.0618232313    -0.0532828298     0.0299658846     0.1710997242     0.0846135022
  204  C 14  Z     -0.0539866596     0.0705478111    -0.0673693286    -0.2017199633    -0.1189175578
  205  C 14 XX     -0.0057134499     0.0017038001    -0.0011413271    -0.0114645850    -0.0064265664
  206  C 14 YY      0.0087325250    -0.0094637764     0.0064300687    -0.0021124565    -0.0021863682
  207  C 14 ZZ      0.0001177953    -0.0082782611     0.0064544250    -0.0008079700     0.0006835980
  208  C 14 XY     -0.0039728120    -0.0021149798     0.0022450014     0.0045091211     0.0044061276
  209  C 14 XZ     -0.0070353962    -0.0031745983     0.0027861424    -0.0029233714    -0.0006112853
  210  C 14 YZ      0.0040389967     0.0028908258    -0.0029338532    -0.0067679973    -0.0057902227
  211  H 15  S     -0.0229141864     0.0139340948    -0.0219751569     0.0374803800    -0.0571941481
  212  H 15  S     -0.0411328670     0.2649775681     0.4989406297     0.4053133625    -0.7390271965
  213  H 16  S     -0.0043516772    -0.0011569977    -0.0073020555     0.0243524772    -0.0426317680
  214  H 16  S      0.0155842773     0.0803239851     0.1812435063     0.3345933578    -0.6647583899
  215  H 17  S      0.0027109788    -0.0039787502     0.0203681892     0.0198859138    -0.0383514969
  216  H 17  S     -0.0339316340     0.0824695499     0.1115993443     0.4031301583    -0.6671138437
  217  H 18  S      0.0097174383     0.0027067314     0.0480768400     0.0184771238    -0.0463251060
  218  H 18  S     -0.0167474993     0.2683187605     0.0574084868     0.6348021448    -0.7279288297
  219  H 19  S     -0.0071503624     0.0234866976     0.0106809962     0.0096341837    -0.0153511155
  220  H 19  S     -0.0199133398     0.1984382651     0.1766960837     0.3196879382    -0.5469396902
  221  H 20  S      0.0085330427    -0.0523044723    -0.0110576183     0.0129305162    -0.0287156809
  222  H 20  S      0.0125794540    -0.1109029731     0.0792081234     0.3253582244    -0.6383606764
  223  H 21  S     -0.0042494767     0.0145347210    -0.0074329338     0.0561339133     0.0381450366
  224  H 21  S      0.0192233137    -0.1424550662     0.1419949718     0.7943560081     0.2887139830
  225  H 22  S     -0.0029700847     0.0165403052    -0.0099674299     0.0553995380     0.0390971864
  226  H 22  S     -0.0174338247     0.1066638252    -0.0623109067     0.7899969631     0.5961092019
  227  H 23  S      0.0000119799    -0.0040491096     0.0037878527     0.0607504287     0.0389416137
  228  H 23  S     -0.0012129887    -0.0352507221     0.0463551134     0.7789431090     0.6092393564
  229  H 24  S      0.0026095009    -0.0235345053     0.0171245189     0.0491027856     0.0361751511
  230  H 24  S      0.0110894103    -0.1704325355     0.1583392193     0.6604828240     0.5287746688
  231  H 25  S      0.0023153229    -0.0213882628     0.0198068570     0.0498433260     0.0362401995
  232  H 25  S     -0.0242229012     0.0005147411    -0.0190118846     0.5972080356     0.3026791103
  233  C 26  S     -0.0060313816    -0.0065671324    -0.0029870585     0.0163346575     0.0119426912
  234  C 26  S      0.0090563817     0.0312269543     0.0229923386    -0.0864714756    -0.0249506951
  235  C 26  S      0.1855796153    -0.0712176079    -0.3079239060     0.3572413073    -0.6324242610
  236  C 26  X     -0.0095898090    -0.0806862887     0.0571080731    -0.0434463810    -0.0012475960
  237  C 26  Y     -0.0631648700     0.2376358020    -0.1963831896     0.0188620259     0.0080488399
  238  C 26  Z      0.0164543031    -0.1724176486     0.1352786665     0.0125948303    -0.0206129729
  239  C 26  X      0.1042085513     0.1168367477    -0.1491840764    -0.4042712530    -0.2215778221
  240  C 26  Y     -0.0425800740     0.3438534107    -0.2139931136     0.0271068338     0.0212257545
  241  C 26  Z     -0.1099395957    -0.3758489506     0.2820122609     0.2005953694     0.0463571020
  242  C 26 XX     -0.0082427889     0.0150155773    -0.0044974431    -0.0062317856     0.0039551937
  243  C 26 YY      0.0007129548     0.0008713267    -0.0008798223    -0.0025793283    -0.0055169507
  244  C 26 ZZ      0.0103620312    -0.0112391259     0.0077976775    -0.0049387467    -0.0044872240
  245  C 26 XY     -0.0024991500    -0.0180798335     0.0151768502    -0.0035397601     0.0007264423
  246  C 26 XZ     -0.0080244530     0.0100061131    -0.0082340996     0.0016640705    -0.0019158672
  247  C 26 YZ      0.0026350691     0.0125671892    -0.0037001720    -0.0005579258     0.0006852324
  248  C 27  S      0.0035281681    -0.0008834101    -0.0068804844    -0.0038838510    -0.0215081672
  249  C 27  S     -0.0147800813     0.0018841647     0.0291350766    -0.0087740364     0.0639088634
  250  C 27  S     -0.1254384324    -0.2471981310     0.2123284124     0.3670922447     0.2133761177
  251  C 27  X     -0.0311947332     0.0836281074    -0.0586158799     0.0603279302     0.0184336625
  252  C 27  Y      0.0030848421    -0.2656180465     0.1726549568    -0.0376799450     0.0073930088
  253  C 27  Z     -0.0783866812     0.2022743978    -0.1137351711    -0.0197430854     0.0224409305
  254  C 27  X      0.1219995384     0.2219927242    -0.3457578257    -0.0905822133    -0.3820508782
  255  C 27  Y     -0.0180792224    -0.3585340801     0.2518321867    -0.0352757292     0.0008303635
  256  C 27  Z     -0.1669671952     0.2211476252    -0.0424732767     0.0459446965     0.2545893020
  257  C 27 XX      0.0025698175     0.0111575778    -0.0073050924    -0.0052567789     0.0014292631
  258  C 27 YY     -0.0011367704    -0.0007140757     0.0022213904     0.0049438898     0.0055435565
  259  C 27 ZZ     -0.0044510790    -0.0114353532     0.0110010978     0.0006640504     0.0040789131
  260  C 27 XY      0.0086456633    -0.0174939354     0.0147784430    -0.0019069278    -0.0007613441
  261  C 27 XZ      0.0032649410     0.0086722905    -0.0068320490     0.0065355421     0.0032215804
  262  C 27 YZ     -0.0043030128     0.0094081705    -0.0064459031    -0.0012849495     0.0005881607
  263  C 28  S     -0.0266015639    -0.0419786142     0.0276265683     0.0119815472    -0.0206724259
  264  C 28  S      0.0676540875     0.1094591888    -0.0815598356    -0.0401586858     0.0642798295
  265  C 28  S     -0.0052854437     0.3964289073    -0.0077506561     0.4027333500    -0.2850619690
  266  C 28  X     -0.1071975243     0.0094556735    -0.0613117540    -0.0144527998     0.0220486660
  267  C 28  Y     -0.0360992299     0.0304124882    -0.0195109404     0.0136319247    -0.0074709326
  268  C 28  Z     -0.0074332264    -0.0413326853     0.0514781663    -0.0222115943     0.0280380834
  269  C 28  X     -0.3888103904    -0.2696195801    -0.1518404529     0.3433536328    -0.2208671083
  270  C 28  Y     -0.0095741217     0.1135127571    -0.3873009406    -0.4316368126     0.1859570596
  271  C 28  Z      0.0162144575    -0.0012455909     0.4745409053     0.1989057336    -0.0316933973
  272  C 28 XX      0.0017810629    -0.0161844192    -0.0286674406     0.0006970283    -0.0012868550
  273  C 28 YY      0.0176072530     0.0169500835     0.0009834494    -0.0026608238     0.0054756238
  274  C 28 ZZ     -0.0046638353     0.0192546048     0.0125606047    -0.0052738589     0.0077640925
  275  C 28 XY      0.0038506933     0.0107758441     0.0186252540    -0.0075937787     0.0116966980
  276  C 28 XZ     -0.0117588969     0.0057033074     0.0002203425     0.0039913063    -0.0069050591
  277  C 28 YZ     -0.0008000202    -0.0096778475    -0.0182189648     0.0017549939    -0.0022902318

                         66               67               68               69               70
                    0.1077863425     0.1114304707     0.1189544650     0.1213756805     0.1249205748
    1  C  1  S      0.0155711200    -0.0114326554     0.0185799789    -0.0083202058    -0.0324419569
    2  C  1  S     -0.0202189847     0.0149124040    -0.0146900291    -0.0131020101     0.0249569392
    3  C  1  S     -0.4307763179     0.5282012110    -1.0683561841     0.7645999385     1.1120133929
    4  C  1  X      0.0082027261    -0.0255259125     0.0569093465    -0.0146279085    -0.0573150605
    5  C  1  Y      0.0653605052    -0.0179181409     0.0285129057     0.0267184562     0.0035288794
    6  C  1  Z      0.0346492293     0.0650187462    -0.1201626287    -0.0044489214     0.1139701219
    7  C  1  X     -0.0243647333    -0.0516486941     0.0880196172     0.1160714572    -0.2355973532
    8  C  1  Y      0.3513111292    -0.0684393779     0.1543493362     0.3313698489     0.1102463881
    9  C  1  Z      0.1329799335     0.1881877924    -0.2789935653    -0.1603337067     0.3755452163
   10  C  1 XX      0.0055834116     0.0010212404    -0.0013857311    -0.0020492455    -0.0004818589
   11  C  1 YY     -0.0038080684     0.0028338997    -0.0009223153     0.0028414727     0.0020738155
   12  C  1 ZZ     -0.0060008310     0.0012791832    -0.0040360426    -0.0013794187     0.0064583748
   13  C  1 XY      0.0070446280     0.0017310842    -0.0031900989    -0.0053802441    -0.0035649832
   14  C  1 XZ      0.0050073660     0.0016759010    -0.0030757260    -0.0075296580     0.0030459177
   15  C  1 YZ      0.0065748697    -0.0002634143     0.0019951071     0.0016632395    -0.0010111381
   16  C  2  S     -0.0373162703    -0.0187419458     0.0290152854    -0.0117905858    -0.0145707472
   17  C  2  S      0.0603349530     0.0492159799    -0.0806372440     0.0117751005     0.0233478194
   18  C  2  S      0.9493059544     0.2416161757    -0.1039297726     0.3869043930     0.1826956166
   19  C  2  X     -0.0235556705    -0.0199409084     0.0213662810    -0.1009118659    -0.0059222253
   20  C  2  Y     -0.1096696102    -0.0482081373     0.0440476270    -0.0908995133    -0.0454130749
   21  C  2  Z      0.0377101632    -0.0048306906     0.0091608326    -0.0219415748    -0.0095764952
   22  C  2  X     -0.1486030907    -0.1338909386     0.2384192993    -0.2990298919    -0.1069262177
   23  C  2  Y     -0.3423647191    -0.2211694544     0.3429178654    -0.2897075084    -0.1995707385
   24  C  2  Z      0.1968762475    -0.0869490359     0.2047814726    -0.1038562910    -0.2371811505
   25  C  2 XX      0.0059599350     0.0021260510    -0.0033378222     0.0036414197     0.0004692873
   26  C  2 YY      0.0048949385     0.0052693506    -0.0099917962    -0.0026209855     0.0042304117
   27  C  2 ZZ      0.0058871925     0.0039365235    -0.0048324757     0.0019791449     0.0004468341
   28  C  2 XY     -0.0068993456    -0.0002280028    -0.0011561753    -0.0028738936     0.0013354706
   29  C  2 XZ     -0.0068283947    -0.0002940198     0.0010496542     0.0015564656    -0.0010654306
   30  C  2 YZ      0.0014892898    -0.0010409774     0.0005827772     0.0025445766     0.0031305206
   31  C  3  S     -0.0343773879     0.0024293537    -0.0280162739    -0.0099850290     0.0411685936
   32  C  3  S      0.0495752793    -0.0100822012     0.0650025883     0.0071587354    -0.1010386469
   33  C  3  S      0.9825826774     0.0849823978     0.1161345975     0.4180952256    -0.6509597341
   34  C  3  X      0.0380682880    -0.0036230661    -0.0064160544    -0.0277075046     0.0197295645
   35  C  3  Y      0.0112000872     0.0148761950    -0.0188220243    -0.0040001312     0.0035560656
   36  C  3  Z     -0.1091366334     0.0161888561    -0.0920799379    -0.1140502355     0.0831360706
   37  C  3  X      0.1221746920     0.0714666606    -0.2172910655    -0.0518743354     0.1178452747
   38  C  3  Y      0.1173085304     0.1402393429    -0.2165673193     0.0190791830     0.1022863834
   39  C  3  Z     -0.3561193574     0.1200394728    -0.5423015832    -0.3100809442     0.4198160804
   40  C  3 XX      0.0038633791     0.0000028639     0.0042206592     0.0038197232    -0.0064947157
   41  C  3 YY      0.0108537883    -0.0002109361     0.0039691657     0.0022547423    -0.0058301214
   42  C  3 ZZ     -0.0005570570    -0.0023620359     0.0055116370    -0.0038623284    -0.0101387158
   43  C  3 XY     -0.0064608788     0.0001097351    -0.0014901716     0.0001503731    -0.0015120125
   44  C  3 XZ     -0.0034584494     0.0005458474    -0.0006611402     0.0018813329     0.0028598589
   45  C  3 YZ     -0.0010903953    -0.0010623183     0.0009253696     0.0023975372     0.0004598118
   46  C  4  S      0.0179281071     0.0184524542    -0.0343072336     0.0038921021    -0.0027876439
   47  C  4  S     -0.0231360048    -0.0105136487     0.0108045916    -0.0260306940     0.0191232794
   48  C  4  S     -0.5443097414    -0.8283575568     1.8987707022     0.1774109811    -0.0739968508
   49  C  4  X      0.0005840985    -0.0045526271     0.0411688036    -0.0390489893    -0.0299829002
   50  C  4  Y      0.0407720100    -0.0743096500     0.1106787518    -0.0228140951    -0.0586627035
   51  C  4  Z      0.0539940514     0.0355223245    -0.0350212825     0.0335179846     0.0384292571
   52  C  4  X     -0.1131244825     0.0089598723     0.0279830103    -0.1373504201    -0.1896875838
   53  C  4  Y      0.2290759697    -0.2343107397     0.1493849645    -0.1119188679    -0.1307214201
   54  C  4  Z      0.2477236852     0.0729639961     0.1370464990     0.3625838601     0.2454252066
   55  C  4 XX     -0.0027342384    -0.0004626751     0.0002190066    -0.0041354642     0.0008242882
   56  C  4 YY     -0.0050180281    -0.0026036368     0.0040884861     0.0022305456     0.0050194772
   57  C  4 ZZ      0.0026876842    -0.0007328992     0.0028349141    -0.0030333533    -0.0022082130
   58  C  4 XY     -0.0024087316    -0.0021122283     0.0028469446    -0.0050031287    -0.0027400256
   59  C  4 XZ      0.0092395382     0.0015660096     0.0004178943    -0.0045955387     0.0010300054
   60  C  4 YZ      0.0042673988     0.0013178048    -0.0015108939     0.0019028338    -0.0007686257
   61  C  5  S      0.0089514055    -0.0059882462     0.0131247240    -0.0025062102    -0.0131608055
   62  C  5  S     -0.0473328700     0.0047084751    -0.0173310233    -0.0074417973     0.0251984693
   63  C  5  S      0.4493402228     0.0269885881    -0.0634182117    -0.0824865533     0.8393894786
   64  C  5  X     -0.0082762264    -0.0123386295     0.0288550897    -0.0537536776    -0.0181459902
   65  C  5  Y      0.0297285719    -0.0063673770    -0.0055329226    -0.0642125133    -0.0099879108
   66  C  5  Z     -0.0100109065     0.0152178569    -0.0350207026    -0.0785533772    -0.0236167092
   67  C  5  X     -0.0259749502    -0.2404403165     0.8173025549    -0.2481657600     0.5846467377
   68  C  5  Y      0.1384101421    -0.0338838014    -0.1571446549    -0.0831250612    -0.0001860780
   69  C  5  Z     -0.1485486127     0.1889620987    -0.3535349374    -0.0032963683    -0.3422984177
   70  C  5 XX     -0.0089074554     0.0010773074     0.0004862812     0.0124015775     0.0091459199
   71  C  5 YY     -0.0017148802    -0.0000840572     0.0013048399     0.0028694799     0.0030592725
   72  C  5 ZZ      0.0044693148    -0.0006063329    -0.0052476542    -0.0194159469    -0.0042675963
   73  C  5 XY     -0.0057234368    -0.0051304081     0.0037095312     0.0174638810    -0.0030315868
   74  C  5 XZ     -0.0064583386     0.0024442508    -0.0019736034     0.0080351922     0.0045475069
   75  C  5 YZ      0.0118111326     0.0020975728    -0.0015256034    -0.0048315812     0.0015230391
   76  C  6  S      0.0721926027    -0.0063125121     0.0194731148     0.0150706792     0.0398078840
   77  C  6  S     -0.1183189519     0.0009623792    -0.0060743428     0.0399222066    -0.0313646160
   78  C  6  S     -1.5668087465     0.2275921984    -0.8431107461    -1.2875399650    -1.1919781567
   79  C  6  X      0.0918626115     0.0148876366     0.0052588092    -0.0293973134    -0.0131660825
   80  C  6  Y     -0.1115529983    -0.0019185456    -0.0286759743    -0.0372907352    -0.0226481657
   81  C  6  Z     -0.0596153325     0.0049166075    -0.0031382358    -0.0488359422    -0.0295278685
   82  C  6  X      0.3372824816     0.0918605713    -0.1144351349    -0.3199937765     0.0107828394
   83  C  6  Y     -0.3555421508     0.0492157345    -0.1127649868     0.2236636827     0.1143632951
   84  C  6  Z     -0.1699935086    -0.1061068947     0.2714547057    -0.0451418227    -0.0940297575
   85  C  6 XX     -0.0041713583     0.0006476840    -0.0006441112    -0.0021066337    -0.0044792025
   86  C  6 YY     -0.0112982568     0.0000904069    -0.0005931621     0.0024838284    -0.0034147018
   87  C  6 ZZ     -0.0117676955    -0.0004812512    -0.0020631539     0.0055724216    -0.0004161243
   88  C  6 XY     -0.0037157651    -0.0011235306     0.0016165101     0.0055984385     0.0039329105
   89  C  6 XZ     -0.0027385236    -0.0002750620    -0.0016033902    -0.0008047407    -0.0002061980
   90  C  6 YZ     -0.0097925127    -0.0001916159    -0.0006780564    -0.0018074088    -0.0020665363
   91  C  7  S      0.0010059440    -0.0027447855     0.0011662980    -0.0027804032    -0.0017060785
   92  C  7  S      0.0050608521     0.0033330550    -0.0119730784     0.0151503818    -0.0128615739
   93  C  7  S     -0.0793513232    -0.1833988052     0.3010575099    -0.1293266415    -0.0713988917
   94  C  7  X     -0.0386879983    -0.0382057221     0.0922990069     0.0717365711    -0.0148474431
   95  C  7  Y     -0.0867128460    -0.0199043894     0.0609935197     0.1521106233    -0.0043890052
   96  C  7  Z     -0.0981340128    -0.0000634143     0.0070522230     0.1651864807     0.0109490111
   97  C  7  X      0.1666644192    -0.1131234738    -0.1300486987     0.2714990861    -0.5335902940
   98  C  7  Y     -0.4212205570     0.0853479078     0.4182943240     0.0531166606     0.8577614472
   99  C  7  Z      0.0450098482    -0.0752388422    -0.1509255952     0.3945421793    -0.4721385814
  100  C  7 XX      0.0011652185     0.0018352761    -0.0048700171    -0.0020016713    -0.0035466150
  101  C  7 YY     -0.0070706851    -0.0021512941     0.0037783856     0.0118665368    -0.0002906073
  102  C  7 ZZ      0.0085528714    -0.0015343739    -0.0004212672    -0.0059498279    -0.0042956122
  103  C  7 XY      0.0014214912    -0.0022042075     0.0024750010    -0.0008622801    -0.0052306442
  104  C  7 XZ      0.0039033442     0.0014111580    -0.0024805133    -0.0061170506     0.0038958476
  105  C  7 YZ      0.0003220706     0.0005168639    -0.0004218633     0.0036819527    -0.0017938669
  106  C  8  S     -0.0005313947    -0.0013355025    -0.0028636140    -0.0000082575     0.0008478099
  107  C  8  S     -0.0063089504     0.0016368854     0.0110590239    -0.0024956668     0.0082611954
  108  C  8  S     -0.1906996802    -0.0696492176     0.2024810998    -0.0488237517     0.0207801780
  109  C  8  X     -0.0136573778     0.0282002284    -0.0423085532     0.0342029335    -0.0733355784
  110  C  8  Y     -0.0239513727    -0.0143061273    -0.0079521732     0.0327207244     0.0091028375
  111  C  8  Z     -0.0325462311    -0.0058948644     0.0378869196     0.0240606477     0.0395158340
  112  C  8  X      0.1300251526    -0.1273507965     0.0991888274    -0.0261947923     0.2919892627
  113  C  8  Y     -0.0669942867     0.0311801140     0.1110186878     0.0478792971    -0.0361258984
  114  C  8  Z     -0.1052976257     0.0241063119    -0.1246221682     0.0919932996    -0.1014778741
  115  C  8 XX     -0.0057463599    -0.0017453040    -0.0032741477     0.0133921915    -0.0030021222
  116  C  8 YY     -0.0001463405    -0.0016185872     0.0036041021    -0.0022449430     0.0068133596
  117  C  8 ZZ      0.0032493493     0.0031166976     0.0028542735    -0.0117798682    -0.0019332504
  118  C  8 XY     -0.0070194842     0.0052074732     0.0041217375     0.0117206628    -0.0031980931
  119  C  8 XZ     -0.0031497814    -0.0039338992     0.0007121856     0.0092202550     0.0089720782
  120  C  8 YZ      0.0034190468     0.0002472894    -0.0069159828    -0.0042248168    -0.0070235731
  121  N  9  S     -0.0050358763     0.0059345558     0.0000561318    -0.0019283696     0.0190701115
  122  N  9  S      0.0022035035     0.0054835745    -0.0107934368     0.0017607043     0.0053275003
  123  N  9  S     -0.3408532850     0.2080623708     0.2770563592    -0.1841139786     1.0153548148
  124  N  9  X     -0.0301926610    -0.0293936950     0.0487238552     0.0750522588    -0.0030810543
  125  N  9  Y     -0.0663649865    -0.0217411484     0.0508941176     0.1361312041    -0.0122709131
  126  N  9  Z     -0.0898172795    -0.0000016487     0.0268230793     0.1436306402     0.0179374852
  127  N  9  X      0.0801187922     0.0092545763    -0.1133055899    -0.0890148189    -0.1212200693
  128  N  9  Y      0.0212708922     0.0786184071    -0.0140312659    -0.2402060193     0.2292672172
  129  N  9  Z      0.1716551926    -0.0292545955    -0.0691480646    -0.1932106699    -0.1694792679
  130  N  9 XX      0.0026410141    -0.0002319246    -0.0038092493    -0.0005158461    -0.0047474971
  131  N  9 YY     -0.0023634388    -0.0002443428     0.0011803106     0.0049362305    -0.0006428229
  132  N  9 ZZ      0.0038935841    -0.0009522152    -0.0011629735    -0.0028618452    -0.0045693462
  133  N  9 XY      0.0012482822    -0.0018938794     0.0010325815     0.0002486158    -0.0045834206
  134  N  9 XZ      0.0008782495     0.0014634387    -0.0010868512    -0.0031368217     0.0033389438
  135  N  9 YZ      0.0006272368    -0.0010804980    -0.0014255772     0.0022262517    -0.0042847944
  136  C 10  S     -0.0004388332     0.0356260371    -0.0147307050     0.0076345942    -0.0299548747
  137  C 10  S      0.0023762796    -0.0792763115     0.0316139389    -0.0169185565     0.0700089633
  138  C 10  S      0.0177506892    -0.7388932834    -0.1025763428    -0.0529589892     0.3471546203
  139  C 10  X     -0.0156301725     0.1152675521    -0.0003916519     0.0398369494    -0.0713379186
  140  C 10  Y     -0.0063866744    -0.1225806659    -0.0069597374     0.0426725927     0.0691813609
  141  C 10  Z     -0.0254902161     0.0476841729     0.0192753434     0.0544522871    -0.0035502943
  142  C 10  X     -0.0740053848     0.4432725698    -0.0684929204     0.1129743657    -0.3917522322
  143  C 10  Y      0.0161479553    -0.4499632010     0.2200956887    -0.0141053678     0.3640474595
  144  C 10  Z     -0.0294183434     0.1756882290    -0.1476879168     0.1331800045    -0.0902557267
  145  C 10 XX      0.0025296964    -0.0059636474     0.0037855231    -0.0063968924     0.0093620536
  146  C 10 YY      0.0029581251    -0.0050443418     0.0003952407    -0.0052411906     0.0004215337
  147  C 10 ZZ     -0.0043679467    -0.0077189051     0.0000386171     0.0084199337     0.0053166087
  148  C 10 XY      0.0039349958    -0.0020938078    -0.0039430918    -0.0051856155    -0.0004270142
  149  C 10 XZ     -0.0002769963     0.0027893174     0.0019631827    -0.0021780690    -0.0040832337
  150  C 10 YZ     -0.0011656744     0.0014335658     0.0038247841     0.0005359700     0.0038168605
  151  C 11  S     -0.0044833092     0.0210311256     0.0301819662    -0.0062212971    -0.0006169567
  152  C 11  S      0.0137080036    -0.0467661537    -0.0668194425     0.0131297701     0.0057184378
  153  C 11  S      0.1206981609    -0.7118728248    -0.5338976674     0.0876021687     0.1791154431
  154  C 11  X      0.0253256038    -0.0202272487    -0.0244074756    -0.0497776821    -0.0170012379
  155  C 11  Y      0.0548146147    -0.0764869499    -0.0979490706    -0.0746521007    -0.0447153184
  156  C 11  Z      0.0377302043     0.0871644106     0.0762694250    -0.1243153799     0.0084889349
  157  C 11  X      0.0496990682    -0.1765987793    -0.0497558222    -0.1050384288     0.0323652577
  158  C 11  Y      0.1157780634    -0.1360327353    -0.4094583931    -0.0826319161    -0.1974969951
  159  C 11  Z      0.0535919902     0.2264732297     0.3491700098    -0.2857794346     0.0828843654
  160  C 11 XX     -0.0001000177    -0.0052130471    -0.0061394163     0.0035145941    -0.0007787640
  161  C 11 YY      0.0054494516    -0.0050608423    -0.0060148626    -0.0079355148     0.0000626309
  162  C 11 ZZ     -0.0020789003    -0.0022213830    -0.0032321656     0.0074517159     0.0018281903
  163  C 11 XY     -0.0006140114     0.0045199504     0.0016336640    -0.0009259892    -0.0007242912
  164  C 11 XZ     -0.0021873094    -0.0026241003    -0.0001556336     0.0043000589     0.0022461240
  165  C 11 YZ      0.0012542295     0.0008751876    -0.0008584919    -0.0019741279    -0.0013311808
  166  C 12  S     -0.0007303337    -0.0139350329     0.0161041905    -0.0069873661     0.0325939984
  167  C 12  S      0.0039319861     0.0295988429    -0.0336983952     0.0145282622    -0.0662227017
  168  C 12  S      0.0086276388     0.4515088811    -0.6264911195     0.2521259698    -1.0735896521
  169  C 12  X     -0.0263881331     0.0565973366    -0.0664462124     0.0873565604    -0.1128038674
  170  C 12  Y     -0.0488937032    -0.0165518492     0.0133331757     0.1017103613     0.0216385728
  171  C 12  Z     -0.0576573551    -0.0226912469     0.0477923618     0.1005768962     0.0818500334
  172  C 12  X     -0.0408347942     0.1030821346    -0.1821881647     0.2033956190    -0.3396996992
  173  C 12  Y     -0.1123799287     0.0913976152     0.0940438275     0.2010495897     0.0589963991
  174  C 12  Z     -0.1115582124    -0.1525061649     0.0626949016     0.2154686638     0.2135955805
  175  C 12 XX     -0.0018685668     0.0038989364    -0.0015897830     0.0059171107    -0.0051454374
  176  C 12 YY      0.0002864035     0.0036385569    -0.0033027211     0.0011512856    -0.0056657692
  177  C 12 ZZ      0.0025624723    -0.0000226139    -0.0044089095    -0.0031625233    -0.0065883981
  178  C 12 XY     -0.0018122880    -0.0052296060    -0.0005627544     0.0048291081     0.0010553176
  179  C 12 XZ     -0.0022151019     0.0031336575     0.0015715846     0.0037374209     0.0018335586
  180  C 12 YZ      0.0009869191     0.0008871063     0.0017527018    -0.0030363916     0.0012087568
  181  C 13  S      0.0030042815    -0.0333812217    -0.0186887988     0.0030198117     0.0051244457
  182  C 13  S     -0.0041922785     0.0732055478     0.0423858055    -0.0068639925    -0.0090795470
  183  C 13  S     -0.0403341736     0.7402836312     0.6106624067    -0.1328067934     0.0975566019
  184  C 13  X      0.0164660078     0.1096141472     0.0353567951    -0.0590125310    -0.0258095903
  185  C 13  Y      0.0537787367    -0.1176809084    -0.0588656850    -0.0901059093     0.0095010266
  186  C 13  Z      0.0437161470     0.0577493182     0.0107611481    -0.1078671443    -0.0363416508
  187  C 13  X      0.0054944020     0.3793884733     0.1503306548    -0.1263398479    -0.0418555320
  188  C 13  Y      0.1060337241    -0.3673858376    -0.1204298904    -0.1883973514     0.1656829426
  189  C 13  Z      0.0863055672     0.1509558236    -0.0130624327    -0.1832845017    -0.2067015576
  190  C 13 XX      0.0003872811     0.0044098556     0.0005066988    -0.0010126908    -0.0020982604
  191  C 13 YY     -0.0045626482     0.0045964003     0.0057808513     0.0076756819     0.0019802951
  192  C 13 ZZ      0.0033590527     0.0086945947     0.0041109390    -0.0084241286    -0.0016879335
  193  C 13 XY     -0.0018493994     0.0044285496     0.0015729802     0.0015806924     0.0000075194
  194  C 13 XZ      0.0015005795    -0.0037182008    -0.0004208731    -0.0036279362     0.0002165771
  195  C 13 YZ     -0.0002073680    -0.0025235859    -0.0027056802     0.0022947502    -0.0007465696
  196  C 14  S      0.0015088712    -0.0158647502    -0.0258554404     0.0090182612    -0.0415660436
  197  C 14  S     -0.0013996647     0.0361801159     0.0625474080    -0.0214664388     0.0977638506
  198  C 14  S     -0.1289771197     0.5564551261     0.4646976919    -0.1139566753     0.4473404377
  199  C 14  X     -0.0077380418    -0.0120931111    -0.0362238014     0.0413414314    -0.0464958542
  200  C 14  Y     -0.0031298418    -0.0848265429    -0.0736213249     0.0700089668    -0.0457983484
  201  C 14  Z     -0.0318985817     0.0793061363     0.0968963153     0.0304549655     0.0877615571
  202  C 14  X     -0.0167164896    -0.0879636056    -0.1883851117     0.0939078005    -0.1149830758
  203  C 14  Y     -0.0088280688    -0.1374481451    -0.2676595766     0.1770839466    -0.3871098594
  204  C 14  Z     -0.0383133280     0.1656021103     0.3527481195    -0.0246703163     0.4448741214
  205  C 14 XX      0.0025591345     0.0056994680     0.0086758040    -0.0086649538     0.0080951097
  206  C 14 YY     -0.0034118172     0.0040080514     0.0033863802     0.0044782347     0.0048055788
  207  C 14 ZZ      0.0001493979     0.0001548854     0.0026207303    -0.0004380693     0.0072268888
  208  C 14 XY      0.0025022699    -0.0056179786    -0.0027286376    -0.0044005724     0.0016601707
  209  C 14 XZ      0.0037762994     0.0035342865    -0.0018406665    -0.0059619531    -0.0044297961
  210  C 14 YZ     -0.0021615587     0.0006929774     0.0028294602     0.0030205039     0.0030810456
  211  H 15  S     -0.0298382420    -0.0068248854     0.0054922763     0.0078251500    -0.0139327563
[truncated: 1,199,847 more chars]
