# Supplementary material for: Simulating the Energy Capture Process in Push–Pull Norbornadiene-Quadricyclane Photoswitches
Source: J Phys Chem Lett. 2025 Apr 23;16(17):4315–25. doi: 10.1021/acs.jpclett.5c00634 (PMC12051204; doi:10.1021/acs.jpclett.5c00634)
Supplement: Supplementary file 4 — jz5c00634_si_004.zip [file jz5c00634_si_004.zip › PES_scans/MRSF-TDDFT/Compound_II/input_04.log]

   PyOQP started at 2025-02-01 20:33:13


          ***********************************************************
          *                                                         *
          *             OpenQP: Open Quantum Platform               *
          *                                                         *
          *                Version: 1.0 Aug, 2024                   *
          *                                                         *
          ***********************************************************
          *     The most efficient implementation of MRSF-TDDFT.    *
          ***********************************************************
          *                                                         *
          *   OpenQP was initiated by Prof. Cheol Ho Choi in 2012.  *
          *                                                         *
          *   It has since been developed by:                       *
          *   Dr. Vladimir Mironov                                  *
          *   Dr. Konstantin Komarov                                *
          *   Mr. Igor Gerasimov                                    *
          *   Dr. Hiroya Nakata                                     *
          *   Dr. Mohsen Mazaherifar                                *
          *                                                         *
          *   In 2024, Prof. Jingbai Li at Hoffmann Institute of    *
          *   Advanced Materials began developing PyOQP.            *
          *                                                         *
          ***********************************************************

                     Job Details:
                      Start Time: Sat Feb  1 20:33:13 2025    
                      Host: r21c01b05.bem2.kdm.wcss.pl  
                      Resources Allocated:
                        OpenMP Threads:   12

                    ++++++++++++++++++++++++++++++++++++++++
                      MODULE: apply_basis 
                      Setting up basis set information
                    ++++++++++++++++++++++++++++++++++++++++

     Basis Sets options
     ------------------
     Basis Set File: /home/mkochman/programs/openqp/openqp/share/basis_sets/def2-sv(p).basis
     Number of Shells  =     124     Number of Primitives  =     248
     Number of Basis Set functions  =     277
     Maximum Angluar Momentum =       2


                    ++++++++++++++++++++++++++++++++++++++++
                       MODULE: int1e
                       Computing H, S and T Matrices
                    ++++++++++++++++++++++++++++++++++++++++

                     ================================
                     Cartesian Coordinate in Angstrom
                     ================================
        ATOM     ZNUC           X              Y              Z
      --------------------------------------------------------------
          1      6.0    -8.347790190    -0.487826540     4.705497830
          2      6.0    -8.880390280    -0.958006510     3.374397330
          3      6.0    -8.476653280    -0.084516590     2.397043320
          4      6.0    -7.562219170     0.918683780     3.099927040
          5      6.0    -6.435798040    -0.046958770     3.433534090
          6      6.0    -8.255740650     1.053098940     4.471145890
          7      6.0    -6.210819440    -1.972092210     5.051255980
          8      6.0    -2.826722230    -0.174324600     1.631658130
          9      7.0    -5.671733970    -2.868456890     5.542584740
         10      6.0    -2.460064620     0.752079190     0.642074560
         11      6.0    -1.207490170     0.680789100     0.047044800
         12      6.0    -0.306081050    -0.310494850     0.430052350
         13      6.0    -0.660470070    -1.233639520     1.411815720
         14      6.0    -1.911567210    -1.170299490     2.011013600
         15      1.0    -8.813575980    -0.868761930     5.610437160
         16      1.0    -9.442080100    -1.873984200     3.240729700
         17      1.0    -8.558005320    -0.209897930     1.326351170
         18      1.0    -7.282669320     1.816043710     2.554097340
         19      1.0    -7.643950260     1.563385110     5.218470820
         20      1.0    -9.236742210     1.527379190     4.395958170
         21      1.0    -3.163717880     1.521804410     0.348298680
         22      1.0    -0.932519870     1.400034590    -0.716769130
         23      1.0     0.671905410    -0.363263970    -0.036231560
         24      1.0     0.040128830    -2.005542070     1.710968210
         25      1.0    -2.193734830    -1.885308670     2.774433090
         26      6.0    -5.193337290    -0.082398870     2.787500170
         27      6.0    -4.110066440    -0.112058130     2.248884950
         28      6.0    -6.881042420    -0.882930760     4.475323620

 ...... End Of One Electron Integrals ......


                    ++++++++++++++++++++++++++++++++++++++++
                       MODULE: Guess_Huckel
                       Initial guess using Huckel theory
                    ++++++++++++++++++++++++++++++++++++++++

 ...... End of initial orbital guess ......

   Step  CPU time (seconds):      0.000   Wall time (seconds):      0.000
   Total CPU time (seconds):      0.000   Wall time (seconds):      0.000

   ==============================================
      PyQOP: Orbital Guess
   ==============================================

   PyOQP guess type:                   huckel
   PyOQP guess file:                   compute orbitals
   PyOQP guess alpha:                  computed
   PyOQP guess beta:                   computed


   ==============================================
   PyOQP: Entering Electronic Energy Calculation
   ==============================================

   PyOQP natom:                        28
   PyOQP charge:                       0
   PyOQP basis:                        def2-sv(p)
    

   ==============================================
   PyOQP: Normal SCF steps
   ==============================================

   PyOQP method:                       tdhf
   PyOQP hf/functional:                dtcam-vaee
   PyOQP scf type:                     rohf
   PyOQP scf maxit:                    1000
   PyOQP scf multiplicity:             3
   PyOQP scf convergence:              1e-07
   PyOQP scf incremental:              True
   PyOQP diis type:                    cdiis
   PyOQP vdiis/cdiis switch:           0.3
   PyOQP vdiis/vshift switch:          0.003
   PyOQP cdiis/vshift_switch           0.3
   PyOQP vshift:                       0.0
   

                    ++++++++++++++++++++++++++++++++++++++++
                       MODULE: HF_DFT_Energy
                       Computing HF/DFT SCF Energy
                    ++++++++++++++++++++++++++++++++++++++++

     Lebedev grid-based DFT options
     ------------------------------
     XC functional: DTCAM-VAEE
     NRAD  =      96     NLEB  =     302
     THRESH=    0.00E+00
 
 The LibXC 6.2.2 version is used.
 S. Lehtola, C. Steigemann, M. J.T. Oliveira, and M. A.L. Marques.,  SoftwareX 7, 1–5 (2018)
 The libXC interfaces are described in the following article:
 Igor S. Gerasimov, Federico Zahariev, Sarom S. Leang, Anton Tesliuk, Mark S. Gordon, Michael G. Medvedev,
 Introducing LibXC into GAMESS (US),
 Mendeleev Commun., 2021, 31, 302–305
 
 The information about selected functionals:
The CAM version of B3LYP, tuned for excitations and properties exchange-correlation functional will be used with a coefficient   1.00000000E+00.
The functional has been described in the following articles:
[1] K. Okuno, Y. Shigeta, R. Kishi, H. Miyasaka, and M. Nakano.,  J. Photochem. Photobiol., A 235, 29 (2012); DOI: 10.1016/j.jphotochem.2012.03.003
[2] W. Park, A. Lashkaripour, K. Komarov, S. Lee, M. Huix-Rotllant, and C. H. Choi, J. Chem. Theory Comput., ??, ?? (2024); DOI: 10.1021/acs.jctc.4c00640
 
CAM-corrected functional is called
Yanai's notation of CAM parameters is used
The global hybrid part:                  5.00000000E-01
Additional long-range hybrid part:      -2.00000000E-01
Range-saparated factor:                  3.30000000E-01
 
     DFT Threshold         = 0.123E-08
   Step  CPU time (seconds):      0.919   Wall time (seconds):      0.088
   Total CPU time (seconds):      0.919   Wall time (seconds):      0.088

     SCF options
     ------------------
     SCF type = ROHF                 MaxIT =  1000
     MaxDIIS =     5                 Conv =   0.0000001000
     DIIS Type = c-DIIS
     vDIIS_cDIIS_Switch =  0.30000   vDIIS_vshift_Switch =  0.00300
     DIIS Reset Mod =    10          DIIS Reset Conv =   0.00500000
     VShift =  0.00000               VShift_cDIIS_Switch =  0.30000
     MOM =     F                     MOM_Switch =  0.00300


   Direct SCF iterations begin.
   =============================================================================================
    Iter         Energy            Delta E         Int Skip     DIIS Error     Shift     Method
   =============================================================================================
       1    -669.1998249599   -669.1998249599     121476265     0.58021660     0.000     SD
       2    -668.7422801062      0.4575448537     121420657     0.33838721     0.000     C-DIIS
       3    -667.3046636990      1.4376164072     121614511     0.52234751     0.000     C-DIIS
       4    -670.7043573673     -3.3996936683     121844825     0.16113890     0.000     C-DIIS
       5    -670.8045559260     -0.1001985587     122159905     0.05644994     0.000     C-DIIS
       6    -670.9315123434     -0.1269564174     122347302     0.02387093     0.000     C-DIIS
       7    -670.9531192690     -0.0216069255     123429612     0.01160861     0.000     C-DIIS
       8    -670.9554120606     -0.0022927916     124824125     0.00577927     0.000     C-DIIS
       9    -670.9564133895     -0.0010013289     128055207     0.00109778     0.000     C-DIIS
      10    -670.9565510830     -0.0001376935     133267951     0.00064933     0.000     C-DIIS
      11    -670.9565953527     -0.0000442697     136549931     0.00042396     0.000     C-DIIS
      12    -670.9566078214     -0.0000124687     136068017     0.00061716     0.000     C-DIIS
      13    -670.9566132981     -0.0000054767     143329522     0.00012502     0.000     C-DIIS
      14    -670.9566141585     -0.0000008604     145015433     0.00017754     0.000     C-DIIS
      15    -670.9566143601     -0.0000002016     148302502     0.00007077     0.000     C-DIIS
      16    -670.9566146480     -0.0000002880     150114993     0.00001717     0.000     C-DIIS
      17    -670.9566146826     -0.0000000345     160416801     0.00001121     0.000     C-DIIS
      18    -670.9566146947     -0.0000000122     160325218     0.00000525     0.000     C-DIIS
      19    -670.9566146907      0.0000000040     165460466     0.00001026     0.000     C-DIIS
      20    -670.9566146935     -0.0000000028     170828027     0.00000222     0.000     C-DIIS
      21    -670.9566146991     -0.0000000056     177114114     0.00000075     0.000     C-DIIS
      22    -670.9566147027     -0.0000000037     179897087     0.00000061     0.000     C-DIIS
      23    -670.9566147070     -0.0000000043     190567751     0.00000032     0.000     C-DIIS
      24    -670.9566147203     -0.0000000133     197674362     0.00000020     0.000     C-DIIS
      25    -670.9566147309     -0.0000000106     190297301     0.00000014     0.000     C-DIIS
      26    -670.9566147419     -0.0000000110     202908507     0.00000019     0.000     C-DIIS
      27    -670.9566147486     -0.0000000067     210940018     0.00000015     0.000     C-DIIS
      28    -670.9566147568     -0.0000000082     209177840     0.00000021     0.000     C-DIIS
      29    -670.9566147239      0.0000000329     223342005     0.00000030     0.000     C-DIIS
      30    -670.9566147094      0.0000000145     208920913     0.00000028     0.000     C-DIIS
      31    -670.9566147104     -0.0000000010     204799959     0.00000031     0.000     C-DIIS
      32    -670.9566147191     -0.0000000087     202746348     0.00000035     0.000     C-DIIS
      33    -670.9566147354     -0.0000000163     207552180     0.00000039     0.000     C-DIIS
      34    -670.9566147352      0.0000000003     186147301     0.00000036     0.000     C-DIIS
      35    -670.9566147317      0.0000000035     201801939     0.00000029     0.000     C-DIIS
      36    -670.9566147502     -0.0000000184     199377451     0.00000030     0.000     C-DIIS
      37    -670.9566147648     -0.0000000147     195264384     0.00000022     0.000     C-DIIS
      38    -670.9566147768     -0.0000000120     191517775     0.00000016     0.000     C-DIIS
      39    -670.9566147852     -0.0000000084     199732418     0.00000016     0.000     C-DIIS
      40    -670.9566148066     -0.0000000214     188819747     0.00000007     0.000     C-DIIS
   ----------------------------------------------------------------
          SCF convergence achieved ....

 Final ROHF energy is     -670.9566148066 after  40 iterations


 DFT: XC energy              =       -55.4100971944
 DFT: total electron density =       113.9998984753
 DFT: number of electrons    =       114


          ===============================
          Molecular Orbitals and Energies
          ===============================

   -------------- Alpha Orbitals -------------

                          1                2                3                4                5
                  -14.7876007708   -10.6331369545   -10.6185906176   -10.6169700152   -10.6131441664
    1  C  1  S     -0.0000138560     0.0097721247    -0.0130635456     0.9894920801     0.0022493757
    2  C  1  S     -0.0004649135     0.0039897168    -0.0001032119     0.0480257453    -0.0005531558
    3  C  1  S      0.0118013355    -0.0232817268    -0.0033572389    -0.0964976676     0.0065702423
    4  C  1  X      0.0001824455    -0.0006432795    -0.0004897491     0.0011430027    -0.0001004387
    5  C  1  Y     -0.0001167911     0.0006002004    -0.0000160840     0.0005633925     0.0005137926
    6  C  1  Z      0.0000383345    -0.0002270807     0.0001825464    -0.0019825313    -0.0001472570
    7  C  1  X      0.0020762694    -0.0026004030    -0.0006739783    -0.0120660147     0.0001269352
    8  C  1  Y      0.0023980460    -0.0049752467    -0.0011277272    -0.0078507686    -0.0002344257
    9  C  1  Z     -0.0048917774     0.0119503213     0.0058234577     0.0221058071    -0.0032878043
   10  C  1 XX     -0.0000589002    -0.0015840981    -0.0004216802     0.0013119880     0.0001454064
   11  C  1 YY     -0.0001075260     0.0002154415     0.0001080739     0.0012893034    -0.0003106404
   12  C  1 ZZ     -0.0000798036     0.0002592559    -0.0003795408     0.0017997792    -0.0000906729
   13  C  1 XY      0.0001033203     0.0005315108    -0.0002528918     0.0000900243     0.0000913479
   14  C  1 XZ     -0.0000136618     0.0002478195     0.0004593731    -0.0002332844    -0.0002029733
   15  C  1 YZ      0.0000438464    -0.0002529928     0.0001628717    -0.0001649441    -0.0000262159
   16  C  2  S      0.0000011962     0.0001914947    -0.0011149610     0.0168604483    -0.0004243770
   17  C  2  S      0.0002805688    -0.0017368593     0.0002659651     0.0021200085     0.0009643018
   18  C  2  S     -0.0076101080     0.0285688210     0.0108275229     0.0312094805    -0.0092143046
   19  C  2  X      0.0001264788     0.0001448757    -0.0001336341     0.0000252333    -0.0000046355
   20  C  2  Y     -0.0000642241     0.0000395514     0.0001413691    -0.0000766271     0.0001245509
   21  C  2  Z     -0.0000766089     0.0001808568    -0.0000520064    -0.0006268207    -0.0000870474
   22  C  2  X     -0.0022724104     0.0095286853     0.0018165484     0.0061225238    -0.0033976245
   23  C  2  Y     -0.0024001993     0.0084810094     0.0021430738     0.0068932061    -0.0012004680
   24  C  2  Z     -0.0009145985     0.0026110319     0.0001902715     0.0091022044    -0.0022641708
   25  C  2 XX      0.0001067939     0.0003816390    -0.0003388384    -0.0001438783    -0.0000017770
   26  C  2 YY     -0.0000152924    -0.0003197222     0.0001433516     0.0000368512     0.0002214979
   27  C  2 ZZ     -0.0000229583    -0.0001471142     0.0001126955    -0.0015080806     0.0001686000
   28  C  2 XY     -0.0000593613     0.0003017814    -0.0002207939    -0.0001254573    -0.0000324673
   29  C  2 XZ     -0.0000316878     0.0004065203    -0.0000161224    -0.0004637587    -0.0002228844
   30  C  2 YZ     -0.0000202452    -0.0000775147     0.0000945993    -0.0004883293     0.0001012035
   31  C  3  S     -0.0000022002     0.0004059944    -0.0011484648     0.0032191468    -0.0013517727
   32  C  3  S     -0.0001074144     0.0002127087     0.0011782383    -0.0001643643    -0.0003644973
   33  C  3  S      0.0037013587    -0.0201984479    -0.0179769486    -0.0107072911    -0.0002296553
   34  C  3  X     -0.0000764533     0.0001767081    -0.0002952687     0.0000036585    -0.0001391405
   35  C  3  Y     -0.0000537500     0.0000595569    -0.0001038104     0.0000906386    -0.0002403181
   36  C  3  Z     -0.0000194932    -0.0001201407    -0.0001457751     0.0001458882    -0.0000079961
   37  C  3  X      0.0000354799    -0.0021252029    -0.0041990841    -0.0012973220    -0.0001905926
   38  C  3  Y     -0.0004496652     0.0007572302    -0.0001117141    -0.0012299864    -0.0007970936
   39  C  3  Z      0.0017210700    -0.0075587569    -0.0068561620    -0.0035585731    -0.0008101343
   40  C  3 XX     -0.0000481532     0.0001014549    -0.0003164849    -0.0000901986    -0.0000254850
   41  C  3 YY      0.0000147940    -0.0000289505     0.0003283792     0.0000032567     0.0000136372
   42  C  3 ZZ     -0.0000381107     0.0000263207    -0.0000665655     0.0004670332    -0.0001136510
   43  C  3 XY     -0.0000018704    -0.0000236131    -0.0000369555     0.0000417416    -0.0001036406
   44  C  3 XZ     -0.0000152392     0.0001077210    -0.0004490387     0.0001536014     0.0000153976
   45  C  3 YZ     -0.0000228260    -0.0001256769     0.0001249510    -0.0000226481    -0.0000075180
   46  C  4  S     -0.0000070596     0.0009905241    -0.0223381572    -0.0001007434    -0.0095871613
   47  C  4  S     -0.0003628300    -0.0006788170    -0.0041781941    -0.0017638908    -0.0024461785
   48  C  4  S     -0.0019472988     0.0067017631     0.0180741147     0.0133019569     0.0168145321
   49  C  4  X     -0.0000321445     0.0001469757     0.0009631742    -0.0000281844     0.0001369319
   50  C  4  Y      0.0001249393    -0.0002709972    -0.0002691310    -0.0002143937     0.0002037657
   51  C  4  Z     -0.0000166891     0.0001027925    -0.0000460731     0.0000326698    -0.0001946503
   52  C  4  X      0.0001453598    -0.0044504947    -0.0035166280     0.0004620387     0.0010876509
   53  C  4  Y      0.0007296652    -0.0063536825    -0.0083288675    -0.0064707085    -0.0057732099
   54  C  4  Z     -0.0006602140     0.0012062730     0.0038329692     0.0010098215     0.0045387004
   55  C  4 XX     -0.0000223958    -0.0001835544     0.0008478330    -0.0000991318    -0.0002637068
   56  C  4 YY     -0.0000806393     0.0004364487     0.0005988720     0.0002328747    -0.0002731318
   57  C  4 ZZ     -0.0000774153     0.0001216631    -0.0001799974    -0.0000532868    -0.0002460430
   58  C  4 XY     -0.0000352389     0.0000585343    -0.0012323816     0.0002524855    -0.0001454618
   59  C  4 XZ     -0.0000404397     0.0001563580     0.0005607530    -0.0001787721     0.0000484372
   60  C  4 YZ     -0.0000045615    -0.0004478810    -0.0002211868    -0.0004676320    -0.0000642659
   61  C  5  S     -0.0000097852     0.0213071740    -0.9891030598    -0.0132364722    -0.0015996611
   62  C  5  S      0.0001208699     0.0007161414    -0.0444265099    -0.0009720103     0.0003516108
   63  C  5  S     -0.0011804724     0.0208041961     0.0125754044    -0.0201456946    -0.0264881281
   64  C  5  X      0.0000629770     0.0001671905    -0.0000883021    -0.0000601135    -0.0001762767
   65  C  5  Y      0.0000290121     0.0010428999     0.0006636246    -0.0000073709     0.0002243257
   66  C  5  Z     -0.0000134309    -0.0009686848     0.0001279377    -0.0000192552     0.0000264215
   67  C  5  X     -0.0086941753     0.0110159276    -0.0051469062    -0.0031480990    -0.0028771114
   68  C  5  Y     -0.0004350646    -0.0005134509    -0.0040441951    -0.0030588183     0.0004895023
   69  C  5  Z      0.0057265045    -0.0077960994     0.0039755532     0.0038990957     0.0022245832
   70  C  5 XX     -0.0000149990    -0.0001574639    -0.0029070818     0.0003960113     0.0001379582
   71  C  5 YY     -0.0000455799    -0.0006959533    -0.0007521931     0.0000785147    -0.0000364153
   72  C  5 ZZ     -0.0000010473    -0.0013889472    -0.0015056769     0.0000140289     0.0003049429
   73  C  5 XY     -0.0000160050    -0.0003819168     0.0002103461     0.0001163881     0.0001228081
   74  C  5 XZ     -0.0000462725     0.0006144938     0.0017430788    -0.0001538370    -0.0003810586
   75  C  5 YZ      0.0000113763     0.0012207748     0.0009634950    -0.0001223077    -0.0001375959
   76  C  6  S     -0.0000044792     0.0003932077    -0.0008250236     0.0056300076     0.0000752999
   77  C  6  S     -0.0001679393    -0.0008956276     0.0006493334     0.0009938862    -0.0000014931
   78  C  6  S     -0.0028251312     0.0105207867    -0.0085748561     0.0252445243    -0.0064298687
   79  C  6  X      0.0000146512    -0.0000829963    -0.0001363616     0.0000145843     0.0000949822
   80  C  6  Y      0.0001281116    -0.0004569620     0.0000480061     0.0001829442    -0.0001413144
   81  C  6  Z     -0.0000335022     0.0001555748     0.0003881775     0.0000024680     0.0003381700
   82  C  6  X      0.0008601638     0.0040997935    -0.0053168786    -0.0014603494    -0.0021819993
   83  C  6  Y      0.0013744129    -0.0050651111     0.0020730662    -0.0099804989     0.0014873127
   84  C  6  Z      0.0002722628     0.0007562679     0.0011302796     0.0008449197     0.0014900518
   85  C  6 XX     -0.0000180431     0.0001395873    -0.0002603974    -0.0000121417     0.0000606717
   86  C  6 YY     -0.0000796526     0.0003606984    -0.0000348787    -0.0015281974     0.0000522462
   87  C  6 ZZ     -0.0000165251    -0.0002012921     0.0000301338    -0.0001766490    -0.0000855976
   88  C  6 XY     -0.0001098994    -0.0003760499     0.0003742158    -0.0001323043    -0.0000966289
   89  C  6 XZ      0.0000226639    -0.0000177408     0.0001506339     0.0002466791     0.0000003978
   90  C  6 YZ     -0.0000473145     0.0001388826    -0.0002604895     0.0004304730    -0.0001499408
   91  C  7  S      0.0001851121     0.0153968278    -0.0014766268    -0.0024329588     0.9893648115
   92  C  7  S      0.0021443370     0.0016927108    -0.0002838150    -0.0009642751     0.0485143227
   93  C  7  S     -0.0002631677     0.0117190684     0.0134914587     0.0050907126    -0.0372844073
   94  C  7  X     -0.0010826105     0.0010295623    -0.0000194119     0.0002309428     0.0000453223
   95  C  7  Y      0.0017679103    -0.0015988368     0.0000332917     0.0000763574    -0.0000321094
   96  C  7  Z     -0.0009319131     0.0007178289    -0.0000561141    -0.0001538384     0.0001008735
   97  C  7  X      0.0199366443     0.0048895053    -0.0067056688    -0.0052575657     0.0392571534
   98  C  7  Y     -0.0324561029    -0.0096480623     0.0100630844     0.0091871791    -0.0648829736
   99  C  7  Z      0.0175033883     0.0042576306    -0.0054105285    -0.0055464118     0.0359641510
  100  C  7 XX      0.0003395890    -0.0007407563    -0.0001497074    -0.0000902390     0.0006847897
  101  C  7 YY     -0.0006565066    -0.0022746617    -0.0002705844    -0.0000765306     0.0033119507
  102  C  7 ZZ      0.0004412594    -0.0003518995    -0.0001104747    -0.0001384212     0.0003480173
  103  C  7 XY      0.0011022813     0.0017916163     0.0001868939     0.0000517856    -0.0028682909
  104  C  7 XZ     -0.0006249960    -0.0007737124     0.0000376787    -0.0000715446     0.0014984414
  105  C  7 YZ      0.0009959215     0.0014804717     0.0002112904    -0.0002765868    -0.0025067234
  106  C  8  S     -0.0000014828    -0.0006326788     0.0096159689     0.0014561121     0.0005826512
  107  C  8  S      0.0003491411    -0.0005899789     0.0027295627     0.0004294012     0.0001268739
  108  C  8  S      0.0029467841    -0.0016538934     0.0105122767     0.0007786675    -0.0003695489
  109  C  8  X     -0.0000057778    -0.0000042534    -0.0005695863    -0.0000060955     0.0000291037
  110  C  8  Y     -0.0000237377     0.0000953062     0.0000064160    -0.0000142275     0.0000457045
  111  C  8  Z      0.0000255179    -0.0001001759     0.0002621411    -0.0000105588    -0.0000474756
  112  C  8  X     -0.0026080738     0.0035345921    -0.0089150257    -0.0013913215     0.0001823425
  113  C  8  Y      0.0005006572    -0.0023362943     0.0010906916     0.0003520652    -0.0009856530
  114  C  8  Z      0.0009071501     0.0003957002     0.0041187518     0.0007145015     0.0006708871
  115  C  8 XX      0.0001043536    -0.0000552174     0.0007297341     0.0000137715    -0.0000167358
  116  C  8 YY      0.0000544133    -0.0000832194     0.0004709758     0.0000607725     0.0000148419
  117  C  8 ZZ      0.0000594714    -0.0000953025     0.0005307539     0.0000591163    -0.0000099365
  118  C  8 XY     -0.0000091322    -0.0000446422    -0.0000528674    -0.0000066138    -0.0000147326
  119  C  8 XZ     -0.0000250943    -0.0000008285    -0.0001695178     0.0000122477     0.0000360416
  120  C  8 YZ     -0.0000034866     0.0000176148    -0.0000081576     0.0000010410     0.0000049550
  121  N  9  S     -0.9881510670    -0.0000389240    -0.0000018490     0.0000088829     0.0005189338
  122  N  9  S      0.0463174061     0.0019401718    -0.0000777153    -0.0004548423     0.0006094351
  123  N  9  S     -0.0529882609    -0.0169056697     0.0063180292     0.0088386763    -0.0687316771
  124  N  9  X      0.0019055394     0.0005439603     0.0001018803    -0.0000097526    -0.0008647595
  125  N  9  Y     -0.0031983749    -0.0008381768    -0.0000635941     0.0000537289     0.0014320315
  126  N  9  Z      0.0017585939     0.0005327549     0.0000135914    -0.0000110039    -0.0008271530
  127  N  9  X      0.0064105061     0.0025255786    -0.0004274907    -0.0010854825     0.0108421876
  128  N  9  Y     -0.0108994431    -0.0035805729     0.0013170278     0.0019819306    -0.0181454481
  129  N  9  Z      0.0060674179     0.0023596652    -0.0008267671    -0.0009622184     0.0097558098
  130  N  9 XX     -0.0033111233     0.0005260797    -0.0000267225    -0.0001474722     0.0008558878
  131  N  9 YY     -0.0027222056     0.0008404152     0.0000575795    -0.0000562335     0.0002781389
  132  N  9 ZZ     -0.0033790981     0.0005353261     0.0000100819    -0.0000951242     0.0008938606
  133  N  9 XY     -0.0006568507    -0.0002726062    -0.0000397125    -0.0000119500     0.0006044571
  134  N  9 XZ      0.0003569277     0.0001444739     0.0000188323     0.0000170723    -0.0003366581
  135  N  9 YZ     -0.0005755326    -0.0002892524    -0.0000860143    -0.0000407615     0.0005602251
  136  C 10  S     -0.0000071219     0.0000049623     0.0005476502     0.0000796675     0.0000867056
  137  C 10  S      0.0000547701    -0.0000090179     0.0003515742     0.0000393280     0.0000305782
  138  C 10  S     -0.0001250490     0.0013532387     0.0016883669     0.0006081867     0.0014313948
  139  C 10  X      0.0000125058    -0.0000502140    -0.0000705010    -0.0000087214    -0.0000358790
  140  C 10  Y     -0.0000095277    -0.0000084959    -0.0000077284    -0.0000139555    -0.0000159261
  141  C 10  Z      0.0000019181     0.0000336291     0.0000384430     0.0000134332     0.0000331652
  142  C 10  X      0.0002839916    -0.0004621118     0.0017313909     0.0003722822     0.0002784768
  143  C 10  Y     -0.0002484439    -0.0001304763    -0.0011985900    -0.0002369704    -0.0003326774
  144  C 10  Z      0.0000717300     0.0002992882     0.0000290132    -0.0000609635     0.0001602007
  145  C 10 XX     -0.0000043934     0.0000324516     0.0000950893     0.0000053544     0.0000206545
  146  C 10 YY     -0.0000016245     0.0000189381    -0.0000538058    -0.0000000939    -0.0000027004
  147  C 10 ZZ     -0.0000176082     0.0000376575    -0.0000719920    -0.0000198095     0.0000094460
  148  C 10 XY     -0.0000213769     0.0000330005    -0.0000524246    -0.0000101538     0.0000025076
  149  C 10 XZ      0.0000108104    -0.0000376307    -0.0000240768    -0.0000028392    -0.0000146596
  150  C 10 YZ     -0.0000057103    -0.0000062406     0.0000827224     0.0000076677    -0.0000032477
  151  C 11  S     -0.0000036131     0.0000042720     0.0000224386    -0.0000063147    -0.0000123134
  152  C 11  S     -0.0000438698     0.0000743826    -0.0000870337    -0.0000188366     0.0000133628
  153  C 11  S     -0.0001071971    -0.0000084344    -0.0022014903    -0.0005852894    -0.0007445031
  154  C 11  X      0.0000141099     0.0000022487     0.0000863491     0.0000172256     0.0000199787
  155  C 11  Y      0.0000073424    -0.0000111436     0.0000039006     0.0000043065    -0.0000036550
  156  C 11  Z     -0.0000141400     0.0000120209    -0.0000429811    -0.0000086638    -0.0000085161
  157  C 11  X     -0.0001762583     0.0001479042     0.0000244035     0.0000688010     0.0001558908
  158  C 11  Y     -0.0000126690     0.0001024390     0.0003328203     0.0000565368     0.0001385640
  159  C 11  Z      0.0001026300    -0.0001578942    -0.0002879447    -0.0000763884    -0.0002035291
  160  C 11 XX     -0.0000048447    -0.0000065925    -0.0000620490    -0.0000098439    -0.0000124210
  161  C 11 YY     -0.0000153917     0.0000220583    -0.0000310495    -0.0000052668     0.0000017438
  162  C 11 ZZ     -0.0000123470     0.0000132028    -0.0000299277    -0.0000064426    -0.0000005656
  163  C 11 XY     -0.0000002350     0.0000001650     0.0000138939     0.0000015828     0.0000016474
  164  C 11 XZ     -0.0000139277     0.0000226895    -0.0000183509    -0.0000040932     0.0000086722
  165  C 11 YZ     -0.0000130858     0.0000129583    -0.0000428265    -0.0000054761     0.0000003587
  166  C 12  S     -0.0000029008    -0.0000072634     0.0000395204    -0.0000001498    -0.0000116006
  167  C 12  S     -0.0000290239     0.0000206654    -0.0000833881    -0.0000199345    -0.0000154243
  168  C 12  S      0.0001511406    -0.0009978729     0.0020277802     0.0004872900     0.0000638463
  169  C 12  X      0.0000178912    -0.0000134812     0.0000402422     0.0000084680     0.0000017369
  170  C 12  Y     -0.0000041614     0.0000203161    -0.0000022049    -0.0000002321     0.0000084314
  171  C 12  Z     -0.0000061793    -0.0000094242    -0.0000123650    -0.0000002699    -0.0000090732
  172  C 12  X     -0.0001036433     0.0002852884    -0.0007683834    -0.0001752327    -0.0000594791
  173  C 12  Y      0.0000845645     0.0001527100    -0.0000005705    -0.0000240979     0.0000757738
  174  C 12  Z     -0.0000180851    -0.0002943969     0.0003860920     0.0000995345    -0.0000306006
  175  C 12 XX     -0.0000083945     0.0000085848    -0.0000191763    -0.0000046495    -0.0000022628
  176  C 12 YY     -0.0000058290     0.0000009959    -0.0000099775    -0.0000010902    -0.0000005704
  177  C 12 ZZ     -0.0000116935     0.0000021461    -0.0000292744    -0.0000048771    -0.0000042655
  178  C 12 XY     -0.0000069887     0.0000000999    -0.0000212931    -0.0000027042    -0.0000044871
  179  C 12 XZ     -0.0000024956     0.0000066901    -0.0000116406    -0.0000010352     0.0000021170
  180  C 12 YZ     -0.0000127541     0.0000171689    -0.0000498853    -0.0000094302    -0.0000017532
  181  C 13  S     -0.0000034361     0.0000061718     0.0000146542    -0.0000099989    -0.0000071692
  182  C 13  S     -0.0000239996    -0.0000218785    -0.0000800857    -0.0000171430    -0.0000263062
  183  C 13  S     -0.0006804672     0.0022197711    -0.0025855800    -0.0007368371     0.0002715670
  184  C 13  X      0.0000301059    -0.0000539320     0.0000996563     0.0000233265    -0.0000036102
  185  C 13  Y     -0.0000087832    -0.0000063541    -0.0000055516    -0.0000009281    -0.0000086013
  186  C 13  Z     -0.0000086770     0.0000372753    -0.0000416079    -0.0000073700     0.0000080707
  187  C 13  X      0.0001449627    -0.0006117635     0.0003528931     0.0001453645    -0.0001598220
  188  C 13  Y      0.0000907387     0.0006932910    -0.0004839247    -0.0001513035     0.0002136232
  189  C 13  Z     -0.0001534893    -0.0002704601     0.0002454449     0.0000634896    -0.0001026627
  190  C 13 XX     -0.0000112972     0.0000338846    -0.0000426931    -0.0000092129     0.0000103882
  191  C 13 YY     -0.0000061407    -0.0000008338    -0.0000280879    -0.0000073228    -0.0000056624
  192  C 13 ZZ     -0.0000172333     0.0000135515    -0.0000596883    -0.0000088497    -0.0000056126
  193  C 13 XY     -0.0000124205     0.0000028890    -0.0000413265    -0.0000052964    -0.0000045115
  194  C 13 XZ      0.0000044002    -0.0000200638     0.0000199573     0.0000028000    -0.0000075144
  195  C 13 YZ     -0.0000086542     0.0000035933    -0.0000196180    -0.0000025684    -0.0000002274
  196  C 14  S     -0.0000063831    -0.0001945626     0.0005715178     0.0001056980    -0.0000922721
  197  C 14  S      0.0000767219    -0.0001789658     0.0004064348     0.0000600000    -0.0000499111
  198  C 14  S      0.0011565385    -0.0036549710     0.0024577130     0.0008359288    -0.0006798401
  199  C 14  X     -0.0000382767     0.0001142389    -0.0001047147    -0.0000259904     0.0000310461
  200  C 14  Y      0.0000484307    -0.0000195168     0.0000079336     0.0000050964     0.0000128644
  201  C 14  Z     -0.0000208482    -0.0000428677     0.0000432982     0.0000064993    -0.0000265203
  202  C 14  X      0.0004404260    -0.0002382452     0.0011065834     0.0002463077     0.0001490863
  203  C 14  Y      0.0001790822    -0.0015011906     0.0012951327     0.0003197822    -0.0004257322
  204  C 14  Z     -0.0003799950     0.0013633446    -0.0017914105    -0.0004750185     0.0003078631
  205  C 14 XX      0.0000043665    -0.0000712845     0.0000543409     0.0000059431    -0.0000374697
  206  C 14 YY     -0.0000115735    -0.0000207098    -0.0000758515    -0.0000133324    -0.0000138435
  207  C 14 ZZ      0.0000018728    -0.0000169399     0.0000368678     0.0000105180    -0.0000146343
  208  C 14 XY      0.0000131195     0.0000091912     0.0000774996     0.0000066029     0.0000121874
  209  C 14 XZ     -0.0000206914     0.0000351357    -0.0000939707    -0.0000091643     0.0000031787
  210  C 14 YZ     -0.0000051247     0.0000033242     0.0000235766    -0.0000057876    -0.0000029314
  211  H 15  S      0.0003987267    -0.0008527402    -0.0004737195    -0.0027068362    -0.0004438220
  212  H 15  S      0.0000971706    -0.0017032040    -0.0020605138     0.0067447547     0.0001478538
  213  H 16  S     -0.0000985875     0.0003979493    -0.0000967001     0.0000735113     0.0000282499
  214  H 16  S     -0.0003802017     0.0007721276    -0.0004919516    -0.0001577494     0.0001694061
  215  H 17  S      0.0001153356    -0.0001562497    -0.0000896425    -0.0002397580    -0.0001520243
  216  H 17  S      0.0001252809    -0.0001192642    -0.0000400492     0.0002802335    -0.0004541058
  217  H 18  S     -0.0000168847     0.0005651038     0.0006060336     0.0000474935     0.0002414660
  218  H 18  S     -0.0001193130     0.0021019725     0.0015968032     0.0008872510     0.0003599795
  219  H 19  S     -0.0000061363    -0.0009847885     0.0009352583    -0.0004913155     0.0005995882
  220  H 19  S     -0.0005067661    -0.0009404681     0.0013338095    -0.0005468596    -0.0003967679
  221  H 20  S      0.0001309517     0.0003516314    -0.0004363600    -0.0007373073    -0.0002751053
  222  H 20  S      0.0005075474     0.0011726662    -0.0012373030    -0.0015013612     0.0000059046
  223  H 21  S      0.0000672334    -0.0000475837     0.0003264599     0.0000706519     0.0000632171
  224  H 21  S      0.0000808353    -0.0001246216    -0.0000477075    -0.0001035057    -0.0001455249
  225  H 22  S      0.0000171145    -0.0000241279    -0.0000126419     0.0000002835    -0.0000147855
  226  H 22  S      0.0000987046    -0.0001119437     0.0002579503     0.0000657682     0.0000099269
  227  H 23  S      0.0000089832    -0.0000148904     0.0000473713     0.0000107238     0.0000057516
  228  H 23  S      0.0000305456    -0.0000301302     0.0001178868     0.0000180029     0.0000046407
  229  H 24  S      0.0000192813     0.0000636301    -0.0000271793    -0.0000092236     0.0000267837
  230  H 24  S      0.0001546159     0.0000477349     0.0002196484     0.0000358191     0.0000981596
  231  H 25  S      0.0001176536    -0.0001881792     0.0003420892     0.0000794658    -0.0000032125
  232  H 25  S     -0.0002804382    -0.0002437559     0.0000867142     0.0000121389    -0.0002999584
  233  C 26  S     -0.0000169774     0.0001663512    -0.0110839333    -0.0003910600    -0.0006691546
  234  C 26  S      0.0003360860    -0.0004753771    -0.0005189593    -0.0003205538    -0.0002895717
  235  C 26  S     -0.0029832531    -0.0008259898    -0.0596758603     0.0007513550     0.0078825201
  236  C 26  X      0.0000539675    -0.0000665215    -0.0008613722     0.0001418645     0.0001043840
  237  C 26  Y     -0.0001072757     0.0001386231     0.0000797585     0.0000073659     0.0003188741
  238  C 26  Z      0.0000690507    -0.0001004598     0.0004349210    -0.0002039339    -0.0003111376
  239  C 26  X     -0.0098501943     0.0172469705    -0.0378182455    -0.0123291537    -0.0081096306
  240  C 26  Y      0.0011243638    -0.0020625382     0.0018951993     0.0009990569    -0.0007724321
  241  C 26  Z      0.0040607680    -0.0064439784     0.0193405282     0.0064936731     0.0046043702
  242  C 26 XX      0.0000028747     0.0001716117     0.0026805483    -0.0002285303    -0.0002587238
  243  C 26 YY      0.0000673871    -0.0000338212    -0.0000557305    -0.0000716372    -0.0001448841
  244  C 26 ZZ      0.0000277154     0.0000231992     0.0006646477    -0.0001505657    -0.0002322456
  245  C 26 XY     -0.0000179154    -0.0000431945    -0.0002348265    -0.0000106452    -0.0000692196
  246  C 26 XZ      0.0000611387    -0.0002471837    -0.0016903668     0.0001208337     0.0001126209
  247  C 26 YZ      0.0000170523    -0.0001361020     0.0000026303     0.0000144858     0.0000201995
  248  C 27  S     -0.0000116088    -0.0004202402     0.0011435019     0.0007214870     0.0006717511
  249  C 27  S      0.0006397991    -0.0011062831     0.0009428542     0.0010008523     0.0008471091
  250  C 27  S      0.0073746951    -0.0125293461     0.0529625494     0.0096556123     0.0039446331
  251  C 27  X      0.0000171868     0.0001351091     0.0011876572    -0.0001678461    -0.0002143221
  252  C 27  Y      0.0000061347    -0.0000951607     0.0000094872     0.0000252879    -0.0000265383
  253  C 27  Z     -0.0000159683     0.0000402636    -0.0005535587     0.0000968228     0.0001280751
  254  C 27  X     -0.0067281855     0.0081627736    -0.0381368872    -0.0056138597    -0.0011735365
  255  C 27  Y     -0.0002683400     0.0012007909     0.0006511788    -0.0001946841     0.0008334434
  256  C 27  Z      0.0037977297    -0.0057619155     0.0185589549     0.0025268721     0.0000633107
  257  C 27 XX      0.0000015505    -0.0001504610    -0.0007308439     0.0002008755     0.0001835531
  258  C 27 YY      0.0001067828    -0.0001624544     0.0003775620     0.0001639678     0.0001488606
  259  C 27 ZZ      0.0000957183    -0.0001766454     0.0000937661     0.0001476096     0.0001417570
  260  C 27 XY      0.0000189151    -0.0000049651     0.0000312155     0.0000095990    -0.0000347681
  261  C 27 XZ      0.0000357828     0.0000324889     0.0006227572     0.0000034350    -0.0000062041
  262  C 27 YZ     -0.0000215113     0.0000307706    -0.0000532938    -0.0000139013     0.0000147889
  263  C 28  S      0.0000088320     0.9894063665     0.0217452203    -0.0097318446    -0.0158050316
  264  C 28  S      0.0010869398     0.0431858918     0.0011094794     0.0009941684    -0.0009884497
  265  C 28  S      0.0215488129    -0.0188623927    -0.0235811427     0.0157301825     0.0839061543
  266  C 28  X      0.0001287187    -0.0000348035     0.0008895376     0.0005268210    -0.0009608368
  267  C 28  Y     -0.0001636759    -0.0004472521     0.0006029868    -0.0001684772     0.0020547302
  268  C 28  Z      0.0002518896    -0.0008199842    -0.0012896492    -0.0004516724    -0.0006897015
  269  C 28  X      0.0115710368     0.0007123686    -0.0070199679    -0.0152483427     0.0190756967
  270  C 28  Y     -0.0188969046    -0.0000375933     0.0100357201     0.0103706592    -0.0281285405
  271  C 28  Z      0.0096023233     0.0040014054    -0.0034054296    -0.0013322680     0.0111396312
  272  C 28 XX      0.0002591913     0.0012594396     0.0003601692    -0.0015113313    -0.0009375231
  273  C 28 YY      0.0004699233     0.0021657518     0.0009523712    -0.0000818873    -0.0022076533
  274  C 28 ZZ      0.0002327108     0.0009570900     0.0012534970    -0.0001018122    -0.0008227235
  275  C 28 XY     -0.0002342934    -0.0012509558     0.0005352477     0.0005024401     0.0012868225
  276  C 28 XZ      0.0001160296     0.0001519847    -0.0006652711     0.0004369930    -0.0008011069
  277  C 28 YZ     -0.0001307323    -0.0019295791    -0.0013421408    -0.0000069066     0.0011557994

                          6                7                8                9               10
                  -10.6115090932   -10.6109275135   -10.6080116138   -10.6052555782   -10.5951944424
    1  C  1  S      0.0013447897    -0.0005337002     0.0059765364     0.0163870352     0.0058955200
    2  C  1  S     -0.0003608552    -0.0017252510     0.0000791060    -0.0028844125    -0.0013193909
    3  C  1  S     -0.0053338924     0.0102939267     0.0026557770     0.0165038566    -0.0036806261
    4  C  1  X     -0.0001836689    -0.0000691120    -0.0000633452    -0.0006108367    -0.0000223913
    5  C  1  Y      0.0000709687     0.0000324720     0.0000088506    -0.0005744751     0.0006438337
    6  C  1  Z      0.0001159537    -0.0002287874     0.0002144389    -0.0005103173     0.0002323997
    7  C  1  X     -0.0016374431     0.0032060109    -0.0022556867     0.0090618361     0.0030716441
    8  C  1  Y     -0.0009726959    -0.0009599921     0.0019171940     0.0027040713    -0.0019285958
    9  C  1  Z      0.0022780075    -0.0042632759     0.0001232108    -0.0064220727    -0.0050403564
   10  C  1 XX     -0.0001265225    -0.0001551797    -0.0000581451     0.0000375436     0.0000707158
   11  C  1 YY     -0.0000078744    -0.0001354567     0.0000588924    -0.0001110638     0.0017791073
   12  C  1 ZZ     -0.0001064292     0.0003317002    -0.0003598980     0.0012109330    -0.0000982740
   13  C  1 XY     -0.0000921580     0.0000963613    -0.0000295562     0.0000893825     0.0001432216
   14  C  1 XZ      0.0000229369    -0.0002508003     0.0002243143     0.0007462225     0.0000625525
   15  C  1 YZ     -0.0000345739    -0.0004564202     0.0002545872     0.0007743697    -0.0002478425
   16  C  2  S     -0.0004248297     0.0097395989    -0.1629431586    -0.9760572427     0.0010387217
   17  C  2  S     -0.0002608136     0.0001936823    -0.0060581658    -0.0424128488     0.0005158563
   18  C  2  S      0.0072576063    -0.0091076381    -0.0100809152     0.0406663557    -0.0007216336
   19  C  2  X     -0.0000719246     0.0001151179     0.0001352244    -0.0015481726     0.0000378750
   20  C  2  Y     -0.0000251939     0.0001776082     0.0009091044    -0.0013783525    -0.0001168251
   21  C  2  Z     -0.0000941392     0.0001706793    -0.0015061880    -0.0000999730    -0.0002404850
   22  C  2  X      0.0019843514    -0.0014632783    -0.0005157043     0.0046934009    -0.0012048713
   23  C  2  Y      0.0027118972    -0.0019862852    -0.0011177658     0.0043799413    -0.0020358942
   24  C  2  Z     -0.0004599162    -0.0014356133     0.0028163019    -0.0027337927    -0.0011601987
   25  C  2 XX     -0.0000732142     0.0002062001    -0.0000237718     0.0001001988     0.0001887476
   26  C  2 YY     -0.0000771172     0.0003068441     0.0005192135    -0.0012762066    -0.0004068430
   27  C  2 ZZ     -0.0000108367    -0.0000382002     0.0008621126    -0.0011776922    -0.0000228223
   28  C  2 XY     -0.0000044255     0.0004045048     0.0001818675    -0.0011573855    -0.0001313792
   29  C  2 XZ     -0.0000538603     0.0000366626    -0.0002946477    -0.0000465441    -0.0001068224
   30  C  2 YZ     -0.0000107216     0.0001130596    -0.0009104122     0.0004670395    -0.0002152343
   31  C  3  S      0.0009116009     0.0601047130    -0.9743275817     0.1634966513     0.0005664276
   32  C  3  S      0.0004586762     0.0041122610    -0.0419533625     0.0080306150     0.0007756881
   33  C  3  S     -0.0119630948     0.0263884544     0.0345666434    -0.0243537543    -0.0046415550
   34  C  3  X      0.0001680113    -0.0001533838    -0.0011200383    -0.0005165831    -0.0000322917
   35  C  3  Y     -0.0001840840    -0.0004968387     0.0000630110    -0.0014067306    -0.0002100257
   36  C  3  Z     -0.0000424344     0.0000607229    -0.0014801144     0.0014798167    -0.0000489018
   37  C  3  X     -0.0021174287     0.0060544408     0.0015136557     0.0000814018    -0.0009225985
   38  C  3  Y     -0.0003150847     0.0060120684    -0.0030274192     0.0032592316    -0.0004948815
   39  C  3  Z     -0.0045644387     0.0077977644     0.0044365847    -0.0042659370    -0.0043055131
   40  C  3 XX      0.0001201643    -0.0005615434     0.0001510519     0.0001390536     0.0001460305
   41  C  3 YY      0.0000462576    -0.0008837679    -0.0004096126     0.0007654948     0.0000501458
   42  C  3 ZZ     -0.0000494430    -0.0000580024    -0.0015902984     0.0010825222    -0.0003387077
   43  C  3 XY     -0.0001041664    -0.0007929397    -0.0007407581     0.0007093229    -0.0000853230
   44  C  3 XZ     -0.0000194045    -0.0004673351    -0.0000286702    -0.0004935076    -0.0000089075
   45  C  3 YZ     -0.0000561375    -0.0004997551     0.0000407143    -0.0009072612    -0.0002629115
   46  C  4  S     -0.0122428576     0.9874771895     0.0611719033    -0.0003575021     0.0092379358
   47  C  4  S     -0.0011724936     0.0480051588    -0.0010359444     0.0004978033    -0.0012798925
   48  C  4  S      0.0183682804    -0.0933106525     0.0200837366     0.0036117708    -0.0046794227
   49  C  4  X      0.0003237356    -0.0003891479    -0.0002540017     0.0003023132    -0.0003036956
   50  C  4  Y     -0.0000487161    -0.0020916698    -0.0002516492     0.0003736707     0.0004098306
   51  C  4  Z     -0.0000352836     0.0010996063    -0.0006850256     0.0001325175     0.0005639268
   52  C  4  X     -0.0031076355     0.0050994117     0.0014106152    -0.0026797275    -0.0000253320
   53  C  4  Y     -0.0067252738     0.0211700013    -0.0094677163     0.0022137880    -0.0055905573
   54  C  4  Z      0.0044981718    -0.0119572687     0.0078404942    -0.0008027626    -0.0009943550
   55  C  4 XX     -0.0002185857     0.0012878057     0.0005119576    -0.0002549040     0.0004491790
   56  C  4 YY     -0.0001028118     0.0017287808     0.0005080938    -0.0006260025    -0.0001636987
   57  C  4 ZZ     -0.0000224463     0.0013638712     0.0000439290    -0.0000948564     0.0014585375
   58  C  4 XY      0.0000541230     0.0001236527     0.0006480899    -0.0004258038    -0.0001256238
   59  C  4 XZ      0.0001033278    -0.0001371582     0.0006311442    -0.0001014707    -0.0008287330
   60  C  4 YZ      0.0000176591    -0.0003176639     0.0008060791     0.0000953328     0.0002449620
   61  C  5  S     -0.0094234379    -0.0228098431    -0.0002097675     0.0007312257     0.0005175824
   62  C  5  S      0.0021668795     0.0000398017     0.0017237769     0.0001244523     0.0004292213
   63  C  5  S      0.0240152878     0.0230268134    -0.0244770497     0.0129158163     0.0028341141
   64  C  5  X      0.0005880287     0.0002179489    -0.0000244495    -0.0000284503     0.0001098369
   65  C  5  Y      0.0001046696    -0.0006695744    -0.0001537196    -0.0000982685    -0.0000179554
   66  C  5  Z     -0.0002012558     0.0000560895    -0.0000925831     0.0001172880     0.0000960771
   67  C  5  X      0.0281325657    -0.0108934387     0.0112618405    -0.0002164658     0.0015275958
   68  C  5  Y     -0.0017488891     0.0071564056    -0.0019580849    -0.0005479139    -0.0022120944
   69  C  5  Z     -0.0154387903    -0.0001876144     0.0025764069    -0.0005660503    -0.0007222224
   70  C  5 XX      0.0007325766    -0.0008473569    -0.0007015069    -0.0001705550    -0.0002669966
   71  C  5 YY      0.0005276376    -0.0008763500     0.0003211770     0.0000796371    -0.0000528465
   72  C  5 ZZ      0.0005127491    -0.0001314915     0.0000973609     0.0000270479    -0.0001044637
   73  C  5 XY     -0.0000446498     0.0009467172     0.0000992930    -0.0001200896     0.0002953277
   74  C  5 XZ     -0.0001070611    -0.0002049015    -0.0002598813    -0.0000302719     0.0002403542
   75  C  5 YZ      0.0000388701     0.0004044506     0.0001429565     0.0000979500    -0.0001432161
   76  C  6  S     -0.0002838128     0.0089776741    -0.0001769707    -0.0008689500    -0.9896169890
   77  C  6  S     -0.0000481400     0.0012495152     0.0010897916     0.0006352978    -0.0442305722
   78  C  6  S     -0.0049227122     0.0250358418    -0.0141637391    -0.0104679118     0.0459885405
   79  C  6  X     -0.0000802581    -0.0001509356    -0.0002653769    -0.0000329419    -0.0004977978
   80  C  6  Y     -0.0000492959    -0.0000014072     0.0000228436     0.0004063881     0.0011804336
   81  C  6  Z      0.0001612781     0.0002499944     0.0003664673    -0.0000997098     0.0008191619
   82  C  6  X     -0.0003734908     0.0033277347     0.0008969539     0.0010034497     0.0018205511
   83  C  6  Y      0.0005350448    -0.0012603817     0.0048683411     0.0040911855    -0.0031241250
   84  C  6  Z      0.0025157886    -0.0093146442     0.0059486473     0.0033409225    -0.0018912989
   85  C  6 XX      0.0000977526    -0.0002443500     0.0000698163     0.0000675911    -0.0006023129
   86  C  6 YY     -0.0000256872    -0.0001671799    -0.0001491015    -0.0004149657    -0.0006055318
   87  C  6 ZZ     -0.0001521792    -0.0012878149    -0.0003825772     0.0000037908    -0.0005887797
   88  C  6 XY      0.0000418462     0.0001016076     0.0000593532    -0.0000003687     0.0000969106
   89  C  6 XZ     -0.0000592406     0.0008876404     0.0000507798    -0.0000741866    -0.0000102862
   90  C  6 YZ     -0.0000288971     0.0001330492    -0.0005071387    -0.0003209497    -0.0002734051
   91  C  7  S      0.0004459837     0.0095811494    -0.0008230286    -0.0002786384     0.0001717448
   92  C  7  S     -0.0005309151    -0.0007906074     0.0003203351    -0.0005647518     0.0000200977
   93  C  7  S      0.0113845629     0.0113290999    -0.0009906976     0.0030404207    -0.0054704694
   94  C  7  X     -0.0000369874    -0.0000877663     0.0000509578    -0.0001968518     0.0000359349
   95  C  7  Y      0.0002050779    -0.0000505234     0.0000595998    -0.0000420326    -0.0001250108
   96  C  7  Z     -0.0001888563     0.0000065830     0.0000609248    -0.0000626000    -0.0000336481
   97  C  7  X     -0.0102238839    -0.0079566024     0.0012548814    -0.0034710660     0.0032015670
   98  C  7  Y      0.0149769280     0.0133030790    -0.0024629309     0.0028876158    -0.0049800081
   99  C  7  Z     -0.0074177436    -0.0065634835     0.0010537562    -0.0025202510     0.0033148981
  100  C  7 XX     -0.0000316937    -0.0002040566     0.0000203737     0.0000309880     0.0000028549
  101  C  7 YY     -0.0000247565    -0.0002112089     0.0000745711    -0.0000944560     0.0000616216
  102  C  7 ZZ     -0.0000603247    -0.0002173392     0.0000503008     0.0000264326     0.0000396718
  103  C  7 XY     -0.0000387457    -0.0000627324     0.0000013944    -0.0001457268    -0.0000647194
  104  C  7 XZ      0.0000521330     0.0000218437    -0.0000373072     0.0001328301     0.0000502500
  105  C  7 YZ      0.0000191066    -0.0000052366     0.0000316689    -0.0000331647    -0.0000548268
  106  C  8  S     -0.9893672118    -0.0119379911    -0.0015824939     0.0005877096     0.0001880788
  107  C  8  S     -0.0431931896    -0.0002533587     0.0001329653    -0.0000991346    -0.0000863043
  108  C  8  S      0.0026451575     0.0011897312     0.0010236535    -0.0009323588    -0.0010333293
  109  C  8  X      0.0006385968     0.0000035404    -0.0000101877     0.0000133184    -0.0000050217
  110  C  8  Y      0.0000026701    -0.0000307143    -0.0000234602     0.0000051182    -0.0000605717
  111  C  8  Z     -0.0003422448     0.0000358953     0.0000602919     0.0000253846     0.0000072599
  112  C  8  X      0.0229429832    -0.0014923441    -0.0010405386     0.0006420352     0.0007355458
  113  C  8  Y     -0.0020506747     0.0007195303     0.0007187037     0.0000271570     0.0010435239
  114  C  8  Z     -0.0101822683     0.0000158181    -0.0005875720    -0.0007024372    -0.0007604675
  115  C  8 XX     -0.0024345087     0.0000236706     0.0000524162    -0.0000177805    -0.0000298448
  116  C  8 YY     -0.0012445959     0.0000251456     0.0000319203    -0.0000177108    -0.0000086132
  117  C  8 ZZ     -0.0010199847     0.0000404237     0.0000202333    -0.0000241822     0.0000156759
  118  C  8 XY      0.0007371932     0.0000339562     0.0000246877     0.0000137410    -0.0000010230
  119  C  8 XZ      0.0011518505    -0.0000009062     0.0000113076     0.0000102809    -0.0000229192
  120  C  8 YZ      0.0013813991     0.0000064370    -0.0000133795    -0.0000056734     0.0000037425
  121  N  9  S      0.0000151421     0.0000125770    -0.0000034265     0.0000027230    -0.0000014824
  122  N  9  S     -0.0006653686    -0.0004223909     0.0001331370    -0.0001658922     0.0001288407
  123  N  9  S      0.0134696256     0.0104165231    -0.0023402906     0.0032186040    -0.0039314493
  124  N  9  X     -0.0000009537    -0.0000044022     0.0000207557     0.0000244163    -0.0000075732
  125  N  9  Y      0.0000762560    -0.0000229723     0.0000120361     0.0000790711    -0.0000090858
  126  N  9  Z     -0.0000723857    -0.0000266055     0.0000194550     0.0000032215    -0.0000477339
  127  N  9  X     -0.0013598298    -0.0012675697     0.0003978987    -0.0000110164     0.0004883214
  128  N  9  Y      0.0029629125     0.0019468316    -0.0003989661     0.0009492052    -0.0009546324
  129  N  9  Z     -0.0019024801    -0.0013530122     0.0003843290    -0.0001979798     0.0002092721
  130  N  9 XX     -0.0001986351    -0.0000690113     0.0000234632    -0.0000583647     0.0000290300
  131  N  9 YY     -0.0001064675    -0.0000537759     0.0000445772    -0.0000190775    -0.0000218578
  132  N  9 ZZ     -0.0001495601    -0.0000661957     0.0000203376    -0.0000519524     0.0000538846
  133  N  9 XY     -0.0000315287    -0.0000495094     0.0000190908     0.0000117748     0.0000385665
  134  N  9 XZ      0.0000328993     0.0000424274    -0.0000238533    -0.0000145055    -0.0000011687
  135  N  9 YZ     -0.0000769354    -0.0000560609     0.0000188207     0.0000001015     0.0000094893
  136  C 10  S     -0.0157383359    -0.0001920643    -0.0000583710    -0.0000684299    -0.0005604918
  137  C 10  S     -0.0000268846     0.0000166499    -0.0000047124    -0.0000323501    -0.0000752269
  138  C 10  S     -0.0139831031    -0.0004169195    -0.0009611435    -0.0003986130    -0.0010207676
  139  C 10  X     -0.0004526309     0.0000143594     0.0000264950     0.0000087533     0.0000253060
  140  C 10  Y     -0.0011920003    -0.0000204237     0.0000032334     0.0000126572     0.0000074780
  141  C 10  Z      0.0012627201     0.0000131301    -0.0000082819    -0.0000118331    -0.0000251304
  142  C 10  X     -0.0033899971     0.0002108121    -0.0000034014    -0.0001420240    -0.0002454849
  143  C 10  Y      0.0022162270     0.0000393783     0.0002886084     0.0001909425     0.0003573526
  144  C 10  Z     -0.0001486321    -0.0001145194    -0.0001301036    -0.0000011257    -0.0003081926
  145  C 10 XX      0.0002888473    -0.0000063747    -0.0000095359    -0.0000057545    -0.0000229125
  146  C 10 YY      0.0009857142     0.0000025867    -0.0000204033    -0.0000104735     0.0000071976
  147  C 10 ZZ      0.0011732627    -0.0000002622    -0.0000050732     0.0000094301    -0.0000218512
  148  C 10 XY      0.0004699482    -0.0000090847    -0.0000118860     0.0000026030     0.0000044842
  149  C 10 XZ     -0.0005670010     0.0000081165     0.0000173183     0.0000067021     0.0000049296
  150  C 10 YZ     -0.0012033668    -0.0000110257    -0.0000000632    -0.0000007900     0.0000106679
  151  C 11  S     -0.0007677013    -0.0000091880     0.0000012546    -0.0000021795    -0.0000482940
  152  C 11  S      0.0006622818    -0.0000248071    -0.0000256899     0.0000068998    -0.0000107442
  153  C 11  S      0.0041358477    -0.0000613872     0.0003509502     0.0002256362     0.0004621549
  154  C 11  X      0.0001075733     0.0000044121    -0.0000063870    -0.0000113505    -0.0000153411
  155  C 11  Y     -0.0001055312     0.0000040777     0.0000017835    -0.0000029548     0.0000070079
  156  C 11  Z      0.0000350128    -0.0000083718    -0.0000062373     0.0000036387     0.0000093349
  157  C 11  X     -0.0019924127    -0.0000504405    -0.0001202025    -0.0000246930    -0.0000417569
  158  C 11  Y      0.0022913934    -0.0000378322    -0.0001234510    -0.0000184288    -0.0001251599
  159  C 11  Z     -0.0009260281     0.0000581287     0.0001595231     0.0000152271     0.0001469781
  160  C 11 XX     -0.0001818863    -0.0000025502     0.0000047102     0.0000068796     0.0000095123
  161  C 11 YY     -0.0000197467    -0.0000104056    -0.0000099172     0.0000013814     0.0000018293
  162  C 11 ZZ     -0.0000325148    -0.0000064176    -0.0000028417     0.0000038547     0.0000010412
  163  C 11 XY      0.0000450408     0.0000009011     0.0000001905    -0.0000000843    -0.0000010738
  164  C 11 XZ      0.0001983082    -0.0000075668    -0.0000076591     0.0000019719    -0.0000064323
  165  C 11 YZ      0.0002062138    -0.0000056530    -0.0000050733     0.0000033022     0.0000040415
  166  C 12  S      0.0004538979     0.0000110088     0.0000051091    -0.0000008551    -0.0000249979
  167  C 12  S      0.0005987956    -0.0000074741    -0.0000059693     0.0000092688     0.0000029043
  168  C 12  S      0.0018910224     0.0004129161     0.0000671836    -0.0000428654    -0.0000602978
  169  C 12  X     -0.0002553545     0.0000055383     0.0000031864    -0.0000063650     0.0000002036
  170  C 12  Y      0.0000199634    -0.0000079769    -0.0000111108    -0.0000039590    -0.0000036873
  171  C 12  Z      0.0001170990     0.0000021212    -0.0000008653     0.0000011698     0.0000105589
  172  C 12  X      0.0007542103    -0.0001105742    -0.0000064078     0.0000299002     0.0000279616
  173  C 12  Y     -0.0000148921    -0.0000658774    -0.0000338951    -0.0000089816    -0.0000699856
  174  C 12  Z     -0.0003848415     0.0001202038     0.0000507401     0.0000088676     0.0000213901
  175  C 12 XX      0.0001020685    -0.0000040947    -0.0000035719     0.0000018596     0.0000008624
  176  C 12 YY      0.0001995234     0.0000006185    -0.0000008643     0.0000015925     0.0000009528
  177  C 12 ZZ      0.0001939908    -0.0000006657    -0.0000003338     0.0000042546     0.0000030272
  178  C 12 XY      0.0000281484    -0.0000008946    -0.0000003773     0.0000020282     0.0000048835
  179  C 12 XZ      0.0000719510    -0.0000022949    -0.0000026125    -0.0000000619     0.0000005182
  180  C 12 YZ      0.0000460373    -0.0000086525    -0.0000044292     0.0000042207     0.0000019271
  181  C 13  S     -0.0007194363    -0.0000070469    -0.0000011978    -0.0000010641    -0.0000109294
  182  C 13  S      0.0006285587     0.0000095915     0.0000089820     0.0000166654     0.0000285906
  183  C 13  S      0.0049614276    -0.0007925194    -0.0005365274     0.0000116595    -0.0003476644
  184  C 13  X      0.0000348606     0.0000236071     0.0000162388    -0.0000074983     0.0000046370
  185  C 13  Y      0.0000916426     0.0000012236    -0.0000013691     0.0000019090     0.0000085626
  186  C 13  Z     -0.0000965473    -0.0000154317    -0.0000151189    -0.0000025413    -0.0000026680
  187  C 13  X     -0.0010530826     0.0001837567     0.0001600051     0.0000488168     0.0001819826
  188  C 13  Y     -0.0019471551    -0.0002677839    -0.0001315037    -0.0000651711    -0.0001308326
  189  C 13  Z      0.0022301821     0.0001305707     0.0000189265     0.0000169170     0.0000358806
  190  C 13 XX     -0.0002240375    -0.0000147019    -0.0000123735     0.0000000794    -0.0000080627
  191  C 13 YY     -0.0000390346    -0.0000019638     0.0000032154     0.0000058915     0.0000050953
  192  C 13 ZZ      0.0000304961    -0.0000082823    -0.0000066659     0.0000046186     0.0000095305
  193  C 13 XY      0.0001581452    -0.0000015263    -0.0000005392     0.0000050929     0.0000033619
  194  C 13 XZ      0.0001204213     0.0000078804     0.0000076988     0.0000022739     0.0000085683
  195  C 13 YZ      0.0001558416    -0.0000007583    -0.0000011074     0.0000027389     0.0000033253
  196  C 14  S     -0.0146458811    -0.0000324188     0.0001108652    -0.0000108428     0.0000891946
  197  C 14  S     -0.0000514174     0.0000675276     0.0000714903    -0.0000158997     0.0000080096
  198  C 14  S     -0.0159680821     0.0011749338     0.0010419109     0.0000897929     0.0008919283
  199  C 14  X     -0.0010839878    -0.0000536719    -0.0000418851    -0.0000012522    -0.0000312080
  200  C 14  Y      0.0012399249     0.0000277839     0.0000198007    -0.0000067098     0.0000037641
  201  C 14  Z     -0.0005014017     0.0000049943     0.0000123680     0.0000098557     0.0000085412
  202  C 14  X     -0.0021767126     0.0000908655     0.0001004009    -0.0000864119    -0.0001456032
  203  C 14  Y     -0.0023760499     0.0005584844     0.0003733784     0.0000498775     0.0001159683
  204  C 14  Z      0.0031705496    -0.0004928239    -0.0002559943     0.0000912069    -0.0001544045
  205  C 14 XX      0.0010691663     0.0000354693     0.0000277254     0.0000068283     0.0000302601
  206  C 14 YY      0.0011213446     0.0000206903     0.0000165912     0.0000126993    -0.0000112724
  207  C 14 ZZ      0.0001796352     0.0000045271    -0.0000029990    -0.0000076932     0.0000142920
  208  C 14 XY     -0.0012135164    -0.0000177137     0.0000012370    -0.0000034249    -0.0000125949
  209  C 14 XZ      0.0004032882    -0.0000105677    -0.0000182060    -0.0000020137     0.0000030243
  210  C 14 YZ     -0.0004775808    -0.0000111508     0.0000071414     0.0000079404     0.0000063436
  211  H 15  S     -0.0001448206     0.0000187489    -0.0001880140     0.0007359342     0.0010809765
  212  H 15  S     -0.0004412181     0.0008548337    -0.0007324857     0.0016073001     0.0023884570
  213  H 16  S      0.0002296688    -0.0001709167     0.0009068961     0.0028329530    -0.0003371499
  214  H 16  S      0.0002412150     0.0005913447     0.0004913636    -0.0076102874    -0.0010278525
  215  H 17  S     -0.0000182637    -0.0001128683     0.0027910976    -0.0001885643    -0.0004200398
  216  H 17  S     -0.0004337815     0.0001155259    -0.0074041335     0.0026699169    -0.0012733799
  217  H 18  S      0.0005122670    -0.0026424316     0.0006388215    -0.0003692832     0.0010134358
  218  H 18  S     -0.0000322867     0.0068751183     0.0017387784    -0.0012935487     0.0021756116
  219  H 19  S      0.0000654866    -0.0004528331    -0.0003223271    -0.0001966497     0.0009588636
  220  H 19  S     -0.0005155531    -0.0002992530    -0.0011271216    -0.0006700636    -0.0087540744
  221  H 20  S      0.0001385410    -0.0006589357     0.0011229332     0.0007970171     0.0011350886
  222  H 20  S      0.0005265090    -0.0015762508     0.0004714553     0.0005704022    -0.0081269229
  223  H 21  S     -0.0002047957     0.0000321980    -0.0000027606    -0.0000367724    -0.0000460412
  224  H 21  S      0.0012853697    -0.0000093382    -0.0000222217     0.0000330187    -0.0000433463
  225  H 22  S     -0.0004633293     0.0000088670     0.0000163896    -0.0000019285     0.0000129331
  226  H 22  S     -0.0013757401     0.0000608859     0.0000517005    -0.0000350010     0.0000025573
  227  H 23  S     -0.0002554693     0.0000051302     0.0000012134    -0.0000022932    -0.0000001270
  228  H 23  S     -0.0006156577     0.0000114412     0.0000058166    -0.0000086547    -0.0000072837
  229  H 24  S     -0.0004427188    -0.0000253485    -0.0000123485    -0.0000101525    -0.0000179833
  230  H 24  S     -0.0013633058    -0.0000090119     0.0000081621    -0.0000492145    -0.0000465929
  231  H 25  S     -0.0002590298     0.0000812698     0.0000531049    -0.0000229447     0.0000035239
  232  H 25  S      0.0014356364     0.0000840787    -0.0000376069     0.0000368094    -0.0000600805
  233  C 26  S      0.0020694578    -0.0000931565     0.0000597646    -0.0002170687    -0.0003881074
  234  C 26  S      0.0021139578    -0.0001423560    -0.0004776366     0.0000325751    -0.0000861306
  235  C 26  S      0.0634904544    -0.0038034752    -0.0039802157    -0.0002705557     0.0006627362
  236  C 26  X     -0.0012495646     0.0001864316     0.0000064725     0.0000711313    -0.0000048736
  237  C 26  Y      0.0000662928    -0.0002184856     0.0000279118     0.0000498898    -0.0001400710
  238  C 26  Z      0.0005926523     0.0001268105    -0.0000941581     0.0001545463    -0.0000603177
  239  C 26  X      0.0677499757    -0.0058123506    -0.0050181257     0.0038371501     0.0023075400
  240  C 26  Y     -0.0018112565    -0.0001744132     0.0004247824    -0.0002478689     0.0014446376
  241  C 26  Z     -0.0336119863     0.0026625947    -0.0001335528    -0.0025724881    -0.0008681886
  242  C 26 XX     -0.0004690308     0.0000005727     0.0001533477    -0.0000157822     0.0001293493
  243  C 26 YY      0.0005771755    -0.0000484347    -0.0000342936     0.0000210809    -0.0000078831
  244  C 26 ZZ      0.0002968251     0.0000223616    -0.0001826570     0.0000344155     0.0000059866
  245  C 26 XY     -0.0000076751     0.0000059124     0.0000005057    -0.0000243941    -0.0000062111
  246  C 26 XZ      0.0006086654    -0.0000743783     0.0000248254    -0.0000548610    -0.0001072906
  247  C 26 YZ     -0.0000081328    -0.0002581294     0.0000503780     0.0000117644     0.0000112175
  248  C 27  S     -0.0127173095     0.0003838818     0.0001975221    -0.0003221704    -0.0002618342
  249  C 27  S     -0.0023792368     0.0004369061     0.0001737405    -0.0002998007    -0.0001557589
  250  C 27  S     -0.0752202163     0.0053145325     0.0047156074    -0.0027772378    -0.0013740223
  251  C 27  X      0.0005859947    -0.0000166936     0.0000247941    -0.0000088484     0.0000261569
  252  C 27  Y     -0.0000671821     0.0000263844     0.0000153639    -0.0000117548     0.0000692893
  253  C 27  Z     -0.0002363978    -0.0000332772    -0.0000700032    -0.0000338718    -0.0000016611
  254  C 27  X      0.0649878576    -0.0036625959    -0.0026166683     0.0025149436     0.0019225410
  255  C 27  Y     -0.0018770545    -0.0001100024    -0.0002307291     0.0000183663    -0.0011646158
  256  C 27  Z     -0.0323890649     0.0023035425     0.0027031049    -0.0007108544    -0.0010088033
  257  C 27 XX      0.0024074909     0.0000406440    -0.0000134179    -0.0000506744    -0.0000439641
  258  C 27 YY     -0.0003158377     0.0000893558     0.0000326435    -0.0000489243    -0.0000106818
  259  C 27 ZZ      0.0002655230     0.0000962465     0.0000577363    -0.0000181704    -0.0000376598
  260  C 27 XY     -0.0002071300     0.0000185332    -0.0000141202    -0.0000168784     0.0000364680
  261  C 27 XZ     -0.0015218887     0.0000064170    -0.0000127473    -0.0000308146     0.0000453507
  262  C 27 YZ      0.0000090254    -0.0000023807     0.0000010510     0.0000117756    -0.0000177238
  263  C 28  S     -0.0004793272    -0.0006584485     0.0003481992    -0.0001073569     0.0002757455
  264  C 28  S      0.0006874390    -0.0004688430     0.0002159270     0.0018178805     0.0006279285
  265  C 28  S     -0.0097792989    -0.0240428524     0.0100957756    -0.0266375093     0.0005642950
  266  C 28  X      0.0002239586     0.0000828394     0.0001155763     0.0001219648    -0.0000088542
  267  C 28  Y     -0.0001960274    -0.0000803522     0.0000781683    -0.0001942023     0.0000992361
  268  C 28  Z      0.0000167649     0.0000299388    -0.0001108702    -0.0001013553    -0.0000503198
  269  C 28  X     -0.0097598229    -0.0030505524    -0.0010795035     0.0078031632     0.0047048657
  270  C 28  Y      0.0166989313     0.0081360524     0.0006654233    -0.0002137306    -0.0076985577
  271  C 28  Z     -0.0087735827    -0.0059657470    -0.0009269114     0.0033891727     0.0037661198
  272  C 28 XX      0.0000575550     0.0000794548    -0.0001837809    -0.0004537935    -0.0000939747
  273  C 28 YY      0.0000214478     0.0000070381     0.0001555850     0.0001716989    -0.0003112501
  274  C 28 ZZ      0.0000030839     0.0002457059     0.0000327708     0.0001758659     0.0000875861
  275  C 28 XY      0.0000536573    -0.0000795704    -0.0000814816     0.0001274827     0.0002843435
  276  C 28 XZ     -0.0000068028     0.0000324315    -0.0001080365    -0.0004056206     0.0000553865
  277  C 28 YZ      0.0000692040    -0.0002438406     0.0001007009     0.0001890235     0.0000255701

                         11               12               13               14               15
                  -10.5912137986   -10.5906855006   -10.5890508760   -10.5884542154   -10.5884141367
    1  C  1  S      0.0002434248    -0.0000616080     0.0001110619     0.0001629968    -0.0006317253
    2  C  1  S     -0.0003211070     0.0000219351    -0.0002217607    -0.0004182971     0.0016236826
    3  C  1  S     -0.0250236995     0.0023936861    -0.0002510830     0.0028311712    -0.0094494134
    4  C  1  X     -0.0005450707     0.0000494479    -0.0000598286    -0.0000402084     0.0001837010
    5  C  1  Y      0.0002405387    -0.0000106778     0.0000263295    -0.0000355471     0.0001223335
    6  C  1  Z      0.0001808515    -0.0000278664     0.0000364706     0.0000467637    -0.0001886035
    7  C  1  X     -0.0076635371     0.0006366445    -0.0002178744     0.0008615687    -0.0028541621
    8  C  1  Y     -0.0027542568     0.0000619893    -0.0003760123     0.0002804488    -0.0009710964
    9  C  1  Z      0.0069312356    -0.0007803832     0.0003210773    -0.0007291459     0.0025325255
   10  C  1 XX     -0.0002351240     0.0000137720    -0.0000609673    -0.0000421979     0.0001761988
   11  C  1 YY      0.0000570077    -0.0000101070    -0.0000222252    -0.0000526404     0.0002013476
   12  C  1 ZZ     -0.0000662318     0.0000388787    -0.0000281511    -0.0000732872     0.0002787417
   13  C  1 XY     -0.0001781568     0.0000293327    -0.0000201938    -0.0000152764     0.0000606139
   14  C  1 XZ     -0.0000028879    -0.0000066534     0.0000080613    -0.0000087044     0.0000388820
   15  C  1 YZ     -0.0001244528    -0.0000125399    -0.0000264942    -0.0000014370     0.0000146911
   16  C  2  S      0.0003387423    -0.0000882377     0.0000057276     0.0000247847    -0.0001024431
   17  C  2  S     -0.0005554947     0.0000821277    -0.0000178202    -0.0000254329     0.0001254718
   18  C  2  S      0.0147652166    -0.0024664823     0.0011831620    -0.0000879357    -0.0002415893
   19  C  2  X     -0.0002147458     0.0000134486    -0.0000167917     0.0000050273    -0.0000075932
   20  C  2  Y     -0.0000429664    -0.0000024985    -0.0000087202     0.0000006333     0.0000009254
   21  C  2  Z     -0.0000593969     0.0000290312    -0.0000259173    -0.0000567237     0.0002186946
   22  C  2  X      0.0042580444    -0.0006418692     0.0003362856    -0.0000912191     0.0001694097
   23  C  2  Y      0.0056567044    -0.0006525889     0.0006893163    -0.0001813897     0.0004521319
   24  C  2  Z      0.0000153232    -0.0000977245    -0.0003582416    -0.0002275429     0.0008823680
   25  C  2 XX     -0.0001563314     0.0000104047    -0.0000205685     0.0000056474    -0.0000153742
   26  C  2 YY     -0.0001849803     0.0000283440    -0.0000056450    -0.0000121038     0.0000579503
   27  C  2 ZZ      0.0000207978    -0.0000007854    -0.0000020944    -0.0000098237     0.0000370533
   28  C  2 XY      0.0000671881     0.0000102293     0.0000047087    -0.0000190864     0.0000658045
   29  C  2 XZ     -0.0000775069     0.0000046195    -0.0000285435    -0.0000167895     0.0000684436
   30  C  2 YZ     -0.0000624371     0.0000046842     0.0000017857     0.0000105535    -0.0000361281
   31  C  3  S     -0.0002229188    -0.0000101780    -0.0001348269    -0.0000213426     0.0000967495
   32  C  3  S     -0.0000346550    -0.0000453321     0.0001901624     0.0002134415    -0.0008105731
   33  C  3  S     -0.0176869883     0.0036267165    -0.0028066886    -0.0020875181     0.0086267323
   34  C  3  X      0.0002773162    -0.0000368689     0.0000434497    -0.0000004908    -0.0000096669
   35  C  3  Y     -0.0003265522     0.0000772076    -0.0000306128    -0.0000319975     0.0001336043
   36  C  3  Z     -0.0001506716     0.0000319626     0.0000064235     0.0000173061    -0.0000598395
   37  C  3  X     -0.0019371477     0.0007360865    -0.0004885813    -0.0007137584     0.0027593714
   38  C  3  Y     -0.0005339443     0.0002151434     0.0000005988    -0.0001342242     0.0005198239
   39  C  3  Z     -0.0071412346     0.0014860186    -0.0010018364    -0.0005230271     0.0022326070
   40  C  3 XX      0.0002409023    -0.0000391964     0.0000152512    -0.0000025192    -0.0000004862
   41  C  3 YY     -0.0001334923     0.0000081236     0.0000385293     0.0000631810    -0.0002346330
   42  C  3 ZZ     -0.0001518211     0.0000451286     0.0000138647     0.0000304031    -0.0001138285
   43  C  3 XY     -0.0001950344     0.0000382944    -0.0000286252    -0.0000206419     0.0000862368
   44  C  3 XZ      0.0001427651     0.0000178700    -0.0000049686    -0.0000205746     0.0000664388
   45  C  3 YZ     -0.0001848688     0.0000254016    -0.0000080539     0.0000026210    -0.0000008252
   46  C  4  S      0.0004425776     0.0000141426     0.0001610998     0.0000722255    -0.0002852438
   47  C  4  S     -0.0004453994     0.0003335880    -0.0000759076    -0.0001455115     0.0005254393
   48  C  4  S      0.0365642226    -0.0087035148     0.0014455257     0.0024011173    -0.0102668440
   49  C  4  X      0.0007237526    -0.0002098454    -0.0000472758    -0.0000402765     0.0001354025
   50  C  4  Y     -0.0003263852     0.0000223042     0.0000062274     0.0000068901    -0.0000093941
   51  C  4  Z      0.0001013702     0.0000585705     0.0000443284     0.0000750102    -0.0003067169
   52  C  4  X     -0.0036213992     0.0002583869    -0.0013117413    -0.0003417769     0.0015032162
   53  C  4  Y     -0.0147660032     0.0029046550    -0.0009930204    -0.0009689170     0.0043166289
   54  C  4  Z      0.0105189341    -0.0017990650     0.0006825618     0.0002248437    -0.0012802840
   55  C  4 XX     -0.0004829581     0.0000201070    -0.0001093056    -0.0000463547     0.0002025028
   56  C  4 YY      0.0000961377     0.0000408759     0.0000018656     0.0000053284    -0.0000401676
   57  C  4 ZZ      0.0001497676     0.0000220058     0.0000023899    -0.0000328249     0.0001097261
   58  C  4 XY      0.0000478974     0.0000184704     0.0000353619    -0.0000127582     0.0000453140
   59  C  4 XZ      0.0003771621    -0.0000233963     0.0000466375     0.0000334290    -0.0001516567
   60  C  4 YZ     -0.0000948018    -0.0000146635    -0.0000261645    -0.0000387811     0.0001595783
   61  C  5  S      0.0083882179     0.0004464166    -0.0008422919    -0.0021304618     0.0075412449
   62  C  5  S      0.0005348630    -0.0005070489     0.0007048125     0.0001592136    -0.0004740750
   63  C  5  S      0.0273221765    -0.0072391105     0.0060456020     0.0157308893    -0.0617458542
   64  C  5  X      0.0010227435     0.0000318750     0.0000619557    -0.0002818419     0.0010086274
   65  C  5  Y      0.0002016336    -0.0001832301    -0.0001055419     0.0000512344    -0.0001884621
   66  C  5  Z     -0.0006791003     0.0000901225     0.0001299398     0.0002080626    -0.0007604430
   67  C  5  X      0.0656192374    -0.0089702633     0.0064026870     0.0077068685    -0.0328218390
   68  C  5  Y     -0.0053892827     0.0039077187     0.0025732784    -0.0010299120     0.0038594912
   69  C  5  Z     -0.0315187395     0.0017146421    -0.0063365363    -0.0038489331     0.0165683005
   70  C  5 XX      0.0029248343    -0.0000139016    -0.0000198537    -0.0004364600     0.0014610404
   71  C  5 YY      0.0000972106    -0.0001176328     0.0001066355     0.0000399107    -0.0001070594
   72  C  5 ZZ      0.0007160635    -0.0000808360     0.0000424009    -0.0001157681     0.0004235055
   73  C  5 XY     -0.0001544347    -0.0000086496    -0.0000165132    -0.0000059219     0.0000290031
   74  C  5 XZ     -0.0016894042    -0.0000276629     0.0001172497     0.0002833347    -0.0009274521
   75  C  5 YZ      0.0000643872     0.0000273242     0.0000404813    -0.0000142079     0.0000565057
   76  C  6  S      0.0004779578    -0.0005724794    -0.0000796483    -0.0000003907     0.0000415688
   77  C  6  S     -0.0001959878     0.0000163663     0.0000099098     0.0000044228     0.0000033175
   78  C  6  S     -0.0053576129     0.0020553677    -0.0007126247    -0.0014746408     0.0056501385
   79  C  6  X     -0.0002005410     0.0000540834     0.0000117932     0.0000481317    -0.0001815869
   80  C  6  Y     -0.0001667160     0.0000025106    -0.0000164488     0.0000446697    -0.0001630909
   81  C  6  Z      0.0003393058    -0.0000885994     0.0000119972    -0.0000054075     0.0000133351
   82  C  6  X      0.0002724473     0.0001659607    -0.0001015122    -0.0003453255     0.0012433047
   83  C  6  Y     -0.0007164346    -0.0001340234     0.0002217004     0.0005128236    -0.0019006833
   84  C  6  Z      0.0046819586    -0.0009534911     0.0003696577     0.0001520906    -0.0007481224
   85  C  6 XX      0.0001929022    -0.0000117849     0.0000336192     0.0000296943    -0.0001240746
   86  C  6 YY      0.0000032929     0.0000093265    -0.0000094704    -0.0000256986     0.0000982809
   87  C  6 ZZ     -0.0003222161     0.0000696186    -0.0000223308    -0.0000101430     0.0000501654
   88  C  6 XY      0.0000657969    -0.0000061153     0.0000179369    -0.0000031678     0.0000116265
   89  C  6 XZ     -0.0001673109    -0.0000043450    -0.0000289038    -0.0000230176     0.0001014106
   90  C  6 YZ     -0.0000160994     0.0000257347    -0.0000006908    -0.0000160716     0.0000601548
   91  C  7  S     -0.0000844966    -0.0000858258    -0.0000597723     0.0002341634    -0.0008625271
   92  C  7  S     -0.0010863218     0.0001678155    -0.0000294889    -0.0002311870     0.0009041195
   93  C  7  S      0.0349896759    -0.0039480874     0.0023911146     0.0028691249    -0.0127954776
   94  C  7  X     -0.0001751869     0.0000163238    -0.0000284674    -0.0000429604     0.0001761853
   95  C  7  Y      0.0004715986    -0.0000422915     0.0000509426    -0.0000165166     0.0000374158
   96  C  7  Z     -0.0003764320     0.0000340236    -0.0000382240     0.0000330301    -0.0001066997
   97  C  7  X     -0.0218013230     0.0025268497    -0.0023222486    -0.0019435234     0.0082954446
   98  C  7  Y      0.0363759381    -0.0042772090     0.0029828292     0.0031130662    -0.0134829425
   99  C  7  Z     -0.0190686314     0.0024029479    -0.0012387879    -0.0017202850     0.0074230066
  100  C  7 XX     -0.0000821697     0.0000331918     0.0000125180    -0.0000420483     0.0001613320
  101  C  7 YY      0.0001223148     0.0000086143     0.0000018146    -0.0000616568     0.0002181036
  102  C  7 ZZ     -0.0000402707     0.0000212512     0.0000002344    -0.0000649726     0.0002399976
  103  C  7 XY     -0.0001023887     0.0000021202    -0.0000079766    -0.0000145675     0.0000589944
  104  C  7 XZ      0.0001038526    -0.0000273922    -0.0000006553     0.0000085272    -0.0000366152
  105  C  7 YZ     -0.0001384317     0.0000039425     0.0000099063     0.0000094745    -0.0000229344
  106  C  8  S      0.0059923956    -0.0161499155     0.0151992578     0.0002259252    -0.0111308414
  107  C  8  S      0.0001254909    -0.0012555347     0.0010630673    -0.0001190362     0.0017045771
  108  C  8  S      0.0136329357     0.0271921569    -0.0292614713    -0.0080207144     0.0479093031
  109  C  8  X     -0.0009081813    -0.0003549289     0.0008445340    -0.0002637824     0.0011336327
  110  C  8  Y      0.0000083851    -0.0008474903    -0.0008847932    -0.0000424401    -0.0001109668
  111  C  8  Z      0.0004689645     0.0009163899     0.0003185577     0.0001731875    -0.0004946757
  112  C  8  X     -0.0267278011    -0.0076811242     0.0132126012     0.0001396429    -0.0053120235
  113  C  8  Y      0.0018248619    -0.0082812690    -0.0097608107     0.0016692564     0.0006209353
  114  C  8  Z      0.0123055560     0.0111469800     0.0015205248    -0.0014981895     0.0022204785
  115  C  8 XX      0.0022645918    -0.0002337944     0.0009947014     0.0002783589    -0.0019677383
  116  C  8 YY     -0.0000075878    -0.0010573646     0.0011500344    -0.0002654141     0.0001987258
  117  C  8 ZZ      0.0004804948    -0.0011135931     0.0002159922    -0.0000315935    -0.0003203526
  118  C  8 XY     -0.0001594232    -0.0003389168    -0.0011690860     0.0001150773     0.0000982355
  119  C  8 XZ     -0.0012766023     0.0004606410     0.0003673474    -0.0002219396     0.0012224091
  120  C  8 YZ     -0.0000060392     0.0012738053    -0.0005935586     0.0002810584    -0.0000606677
  121  N  9  S      0.0000237398    -0.0000031139     0.0000023265     0.0000016194    -0.0000066548
  122  N  9  S     -0.0011660876     0.0001509767    -0.0001298556    -0.0000900482     0.0003798937
  123  N  9  S      0.0279891967    -0.0034500951     0.0026572804     0.0024686030    -0.0104777478
  124  N  9  X     -0.0000766676     0.0000078981     0.0000232212    -0.0000005046     0.0000043824
  125  N  9  Y      0.0001579236    -0.0000155072     0.0000118990    -0.0000039980     0.0000084047
  126  N  9  Z     -0.0001464529     0.0000064596    -0.0000295004     0.0000068619    -0.0000175529
  127  N  9  X     -0.0033302570     0.0004363742    -0.0001392766    -0.0003042510     0.0012901254
  128  N  9  Y      0.0056263664    -0.0007204349     0.0005750418     0.0005043721    -0.0021145572
  129  N  9  Z     -0.0034659513     0.0003779591    -0.0004715367    -0.0002555196     0.0010979036
  130  N  9 XX     -0.0002857378     0.0000359910    -0.0000498460    -0.0000130863     0.0000579739
  131  N  9 YY     -0.0002322611     0.0000247776    -0.0000224398    -0.0000048231     0.0000288299
  132  N  9 ZZ     -0.0002501739     0.0000371866    -0.0000234822    -0.0000186967     0.0000783319
  133  N  9 XY     -0.0000410746     0.0000123426     0.0000037762    -0.0000141099     0.0000527580
  134  N  9 XZ      0.0000366809    -0.0000061129     0.0000057149     0.0000070662    -0.0000266414
  135  N  9 YZ     -0.0000834539     0.0000111395    -0.0000219442    -0.0000074955     0.0000296075
  136  C 10  S      0.0111181680     0.9807580226     0.0047709423     0.0813242178     0.0093282731
  137  C 10  S      0.0008563564     0.0403682677     0.0005674516     0.0042531071     0.0011663816
  138  C 10  S      0.0096719220    -0.0221479324     0.0127654036    -0.0003673986    -0.0205757840
  139  C 10  X      0.0000732717     0.0003439306     0.0000090608     0.0006066788     0.0004846062
  140  C 10  Y     -0.0000657906    -0.0009738699     0.0000836853    -0.0001857251    -0.0001658202
  141  C 10  Z      0.0000205484     0.0006519161    -0.0000772197    -0.0001584100    -0.0001110394
  142  C 10  X      0.0061292040    -0.0015956385    -0.0050133074     0.0043731730    -0.0068154234
  143  C 10  Y     -0.0058152103    -0.0015584669    -0.0011002342     0.0007931441     0.0055454355
  144  C 10  Z      0.0018145892     0.0021810884     0.0035646112    -0.0029789422    -0.0011979886
  145  C 10 XX     -0.0001469542     0.0008023782    -0.0000205650     0.0006413260     0.0002661303
  146  C 10 YY      0.0000162993     0.0001465890    -0.0002392045    -0.0000151196     0.0001315010
  147  C 10 ZZ     -0.0001533847     0.0002009645    -0.0000504509     0.0001959877     0.0000757814
  148  C 10 XY     -0.0001677739    -0.0001893416     0.0001734019     0.0000386935    -0.0001245829
  149  C 10 XZ      0.0001592334    -0.0010688879    -0.0000942178    -0.0004602056    -0.0001164536
  150  C 10 YZ     -0.0000561101    -0.0012723442     0.0002199747    -0.0000671314    -0.0001702327
  151  C 11  S      0.0019974552     0.1289562928    -0.0115728155    -0.4621439556    -0.1311304337
  152  C 11  S     -0.0002867026     0.0038213895     0.0005641400    -0.0178716249    -0.0050711407
  153  C 11  S     -0.0072073377     0.0085053548    -0.0001022921    -0.0014213400     0.0176285771
  154  C 11  X      0.0001213198     0.0018230394     0.0000318095     0.0012674209     0.0002879440
  155  C 11  Y      0.0000637670    -0.0001348977    -0.0002654345    -0.0007636117    -0.0002327956
  156  C 11  Z     -0.0001204171    -0.0008390308     0.0002126500    -0.0000051887     0.0000493471
  157  C 11  X      0.0008651976    -0.0000427597     0.0010238815     0.0026572944    -0.0037080974
  158  C 11  Y      0.0007777670    -0.0000300753     0.0016762285     0.0001076820    -0.0036184827
  159  C 11  Z     -0.0011238249     0.0000478508    -0.0019794401    -0.0014852752     0.0050635079
  160  C 11 XX     -0.0000374481    -0.0016879725     0.0001892413     0.0000819144     0.0001140100
  161  C 11 YY     -0.0000812539    -0.0001796280     0.0002473463     0.0007356137     0.0001599757
  162  C 11 ZZ     -0.0000896098    -0.0004590244     0.0001706207     0.0002467789     0.0000405448
  163  C 11 XY     -0.0000297006     0.0001729621    -0.0000765409    -0.0003999650    -0.0001408386
  164  C 11 XZ     -0.0000797310     0.0007773165     0.0001299016     0.0006270590     0.0000550307
  165  C 11 YZ     -0.0001151613    -0.0000682687     0.0000883423     0.0000218561    -0.0000824128
  166  C 12  S      0.0001777668     0.0210906932    -0.0852303013    -0.8046347318    -0.2376822443
  167  C 12  S     -0.0002473752     0.0001933560    -0.0027502673    -0.0322260930    -0.0092146936
  168  C 12  S      0.0046741762    -0.0025644096     0.0042800332     0.0210938887    -0.0055987739
  169  C 12  X      0.0001533018     0.0000784538    -0.0001122073     0.0001155329     0.0000647264
  170  C 12  Y     -0.0000142118     0.0000858202     0.0000531051     0.0003816977     0.0001063459
  171  C 12  Z     -0.0000691158    -0.0001153343     0.0000131429    -0.0003895609    -0.0001261564
  172  C 12  X     -0.0020285104    -0.0002309633     0.0009367253    -0.0039063694     0.0039793275
  173  C 12  Y      0.0000555001    -0.0018594938    -0.0019019369     0.0004019225    -0.0002440119
  174  C 12  Z      0.0010163093     0.0017259708     0.0011502789     0.0016978279    -0.0018705917
  175  C 12 XX     -0.0000768903     0.0001069378    -0.0001042891     0.0001447225     0.0000831742
  176  C 12 YY     -0.0000607497     0.0000372574    -0.0000094693     0.0002113023     0.0000260598
  177  C 12 ZZ     -0.0000948211     0.0000107523     0.0000371869     0.0002576586     0.0000593189
  178  C 12 XY     -0.0000407027    -0.0000617296     0.0000968505     0.0000990125     0.0000267868
  179  C 12 XZ     -0.0000234051    -0.0000748687     0.0000890801     0.0003876067     0.0000690560
  180  C 12 YZ     -0.0000906489    -0.0001088625     0.0001393523     0.0006614115     0.0001944761
  181  C 13  S      0.0009012011    -0.0020230263    -0.1749395845    -0.1544591035    -0.0506821288
  182  C 13  S     -0.0002960526    -0.0010076073    -0.0056307286    -0.0051290073    -0.0016995088
  183  C 13  S     -0.0079078512    -0.0010877403    -0.0084610755    -0.0103372847     0.0146646843
  184  C 13  X      0.0001641830     0.0001673039    -0.0017219943     0.0006567414     0.0000453637
  185  C 13  Y     -0.0000751053    -0.0002029150     0.0001022608     0.0008575207     0.0002620065
  186  C 13  Z     -0.0000226857     0.0000874322     0.0008122937    -0.0010830605    -0.0002498361
  187  C 13  X      0.0015918116    -0.0015104433     0.0003816389     0.0044193755    -0.0054972781
  188  C 13  Y     -0.0011177848     0.0016384519    -0.0000939981    -0.0012691751     0.0039162091
  189  C 13  Z      0.0001328953    -0.0006222908    -0.0001183465    -0.0012149705    -0.0005068924
  190  C 13 XX     -0.0000166365    -0.0000962163     0.0015792490    -0.0001363696     0.0001271163
  191  C 13 YY     -0.0000688853    -0.0001747294     0.0002170616     0.0006406294     0.0001409320
  192  C 13 ZZ     -0.0001139017    -0.0002327456     0.0005997192     0.0007065704     0.0001577020
  193  C 13 XY     -0.0000771513    -0.0001039007     0.0000132643     0.0003455220     0.0000209653
  194  C 13 XZ     -0.0000462990    -0.0000165439    -0.0008339692    -0.0000931632    -0.0001506696
  195  C 13 YZ     -0.0000923116    -0.0000421972    -0.0000080710    -0.0006161772    -0.0002439080
  196  C 14  S      0.0038848064     0.0008673337    -0.9688728980     0.1187052144    -0.0178492944
  197  C 14  S      0.0005812804    -0.0002979824    -0.0398194120     0.0054960503    -0.0000442707
  198  C 14  S      0.0110661269    -0.0115069219     0.0219938671     0.0058157057    -0.0178931780
  199  C 14  X     -0.0000102368    -0.0000710577     0.0002625706    -0.0000253135     0.0002425909
  200  C 14  Y      0.0000594347     0.0001090605    -0.0009771191     0.0002198511     0.0001218367
  201  C 14  Z     -0.0000447385    -0.0000570958     0.0006984420    -0.0001757822    -0.0002320703
  202  C 14  X      0.0029516384     0.0061348444     0.0030530376     0.0039973638    -0.0038970433
  203  C 14  Y      0.0057567761    -0.0015785896    -0.0018652205    -0.0004842242    -0.0047719169
  204  C 14  Z     -0.0064835429    -0.0018459116     0.0000087910    -0.0016736346     0.0061561791
  205  C 14 XX     -0.0002422846    -0.0000176722    -0.0011279058     0.0003156278     0.0000952909
  206  C 14 YY     -0.0000007436     0.0002307560    -0.0002177675    -0.0000131638     0.0001225765
  207  C 14 ZZ     -0.0000019926     0.0001290238     0.0002762360    -0.0000421060     0.0000909172
  208  C 14 XY      0.0000866457    -0.0000491100     0.0009787557    -0.0001528908    -0.0000336895
  209  C 14 XZ      0.0000000361     0.0000111628     0.0005757837    -0.0000975057    -0.0000631406
  210  C 14 YZ     -0.0001595135    -0.0002724701     0.0009208366     0.0000279383    -0.0001596341
  211  H 15  S     -0.0001974519     0.0000038140    -0.0000634764     0.0000277824    -0.0001103900
  212  H 15  S     -0.0004584478     0.0000797289    -0.0001436810     0.0000461988    -0.0002023406
  213  H 16  S      0.0005600250    -0.0000307421     0.0000803190    -0.0000343290     0.0001029936
  214  H 16  S      0.0006703530     0.0000089230     0.0001135041    -0.0001023729     0.0003555431
  215  H 17  S     -0.0003127981     0.0000255140     0.0000180612     0.0000364762    -0.0001218231
  216  H 17  S     -0.0004973713     0.0002194663    -0.0000492236     0.0000618976    -0.0002588239
  217  H 18  S      0.0010102584    -0.0001385455     0.0001037831    -0.0000695998     0.0002195408
  218  H 18  S      0.0020914169     0.0000618668     0.0002141758    -0.0000018694    -0.0002205965
  219  H 19  S     -0.0002225789    -0.0000169015     0.0000393118     0.0001156888    -0.0004196611
  220  H 19  S     -0.0008819359     0.0000980388    -0.0001698738    -0.0000455439     0.0002357668
  221  H 20  S      0.0003758667    -0.0000641674    -0.0000049716    -0.0000447001     0.0001539571
  222  H 20  S      0.0010875199    -0.0002584979     0.0000123275     0.0000138800    -0.0000907581
  223  H 21  S      0.0008310308    -0.0024266191    -0.0006430054    -0.0001391752    -0.0008357922
  224  H 21  S      0.0025346998     0.0068076869    -0.0024471758     0.0011692338    -0.0007435338
  225  H 22  S      0.0000676369    -0.0006203249    -0.0004497839     0.0013396160     0.0007060048
  226  H 22  S      0.0005462830    -0.0006299772    -0.0009859925    -0.0022397588     0.0001210309
  227  H 23  S      0.0001637543     0.0002829908    -0.0000645894     0.0026312033     0.0003698896
  228  H 23  S      0.0004093240     0.0007391390    -0.0010599139    -0.0042800327    -0.0015901026
  229  H 24  S      0.0000489860     0.0004662815     0.0007449764     0.0003032017     0.0004552523
  230  H 24  S      0.0005036206     0.0009222308     0.0003513747    -0.0004351548     0.0006839248
  231  H 25  S      0.0008990840     0.0006346061     0.0024106497    -0.0003918016    -0.0007855659
  232  H 25  S      0.0025684317     0.0024564062    -0.0066097004     0.0005821127    -0.0011775904
  233  C 26  S     -0.7827040798     0.0008614059     0.0276561764     0.1664265934    -0.5816125128
  234  C 26  S     -0.0319721387    -0.0012748218     0.0028220082     0.0090211271    -0.0309634399
  235  C 26  S     -0.0414790335    -0.0132281663     0.0183969263     0.0064070868    -0.0154268714
  236  C 26  X      0.0008933008    -0.0002286430     0.0002356488     0.0007444800    -0.0023213696
  237  C 26  Y      0.0000127423     0.0001439365     0.0001524397    -0.0000225844     0.0000545844
  238  C 26  Z     -0.0004854670    -0.0000077436    -0.0002506598    -0.0003544158     0.0011082128
  239  C 26  X      0.0514115517    -0.0154911525     0.0196150186     0.0200248201    -0.0765993435
  240  C 26  Y     -0.0010765887    -0.0021038339    -0.0028130896    -0.0001978166     0.0012171271
  241  C 26  Z     -0.0267129490     0.0099116563    -0.0077132068    -0.0102580490     0.0389298518
  242  C 26 XX     -0.0032969396    -0.0003238435     0.0005155185     0.0011481820    -0.0039167492
  243  C 26 YY      0.0007570624    -0.0001809001     0.0001604509    -0.0001167240     0.0005475523
  244  C 26 ZZ     -0.0003507782    -0.0001940036     0.0002608649     0.0002064802    -0.0005891287
  245  C 26 XY      0.0000831514     0.0000286959    -0.0000121287    -0.0000467320     0.0001703738
  246  C 26 XZ      0.0024312804     0.0000838110    -0.0002208041    -0.0007398098     0.0026192493
  247  C 26 YZ     -0.0000584548     0.0000079022    -0.0000098335     0.0000301539    -0.0000866745
  248  C 27  S     -0.6051372496     0.0172905391    -0.0421981050    -0.2149798179     0.7514723948
  249  C 27  S     -0.0248762162     0.0011769653    -0.0025023169    -0.0118050053     0.0399067613
  250  C 27  S     -0.0448920599     0.0058468597    -0.0092052120    -0.0126777440     0.0459613343
  251  C 27  X     -0.0016333315     0.0001615553    -0.0001622844     0.0005381088    -0.0024643063
  252  C 27  Y      0.0000592246     0.0000506306     0.0000856704    -0.0000413481     0.0000072963
  253  C 27  Z      0.0007961552    -0.0001308730     0.0000176642    -0.0002356911     0.0012470750
  254  C 27  X     -0.0132089600    -0.0217482695     0.0236242984     0.0168785091    -0.0567617952
  255  C 27  Y      0.0004958048     0.0040248307     0.0023528766    -0.0009299255     0.0022819913
  256  C 27  Z      0.0067676245     0.0078824378    -0.0144080514    -0.0080251064     0.0276817840
  257  C 27 XX     -0.0020727312     0.0004382000    -0.0008775789    -0.0012731400     0.0045822466
  258  C 27 YY      0.0001173700     0.0001351745    -0.0001554965     0.0000676130    -0.0003752870
  259  C 27 ZZ     -0.0003972277     0.0003607834    -0.0000830170    -0.0003185417     0.0008027913
  260  C 27 XY      0.0001041031     0.0001814473     0.0003479186    -0.0000375223    -0.0001916756
  261  C 27 XZ      0.0012237815    -0.0004271389     0.0002508622     0.0007575528    -0.0028029506
  262  C 27 YZ     -0.0000788665    -0.0002440605     0.0000069407    -0.0001086270     0.0001039812
  263  C 28  S     -0.0003459770    -0.0000047659    -0.0002061859    -0.0000619993     0.0002688085
  264  C 28  S      0.0015001843    -0.0001675391     0.0002049804     0.0001186185    -0.0005657778
  265  C 28  S     -0.0173240109     0.0060155645     0.0010005904    -0.0062152101     0.0241474945
  266  C 28  X      0.0006568376     0.0000057763     0.0001272313    -0.0000234849     0.0000365568
  267  C 28  Y     -0.0004930511     0.0000713764    -0.0000343025    -0.0000070867     0.0000467899
  268  C 28  Z     -0.0000158084    -0.0000285582    -0.0000154491     0.0000120132    -0.0000334070
  269  C 28  X     -0.0317645818     0.0040000792    -0.0013057104    -0.0012192760     0.0063637082
  270  C 28  Y      0.0434013479    -0.0040164427     0.0045546663     0.0023963322    -0.0112779268
  271  C 28  Z     -0.0213874580     0.0010104368    -0.0033476982    -0.0010461038     0.0050217062
  272  C 28 XX     -0.0000225625     0.0000263387     0.0000464402    -0.0000242953     0.0000859524
  273  C 28 YY      0.0000063440    -0.0000256008     0.0000213084     0.0000507738    -0.0001979155
  274  C 28 ZZ      0.0000698315     0.0000276957     0.0000454612     0.0000202325    -0.0000897309
  275  C 28 XY      0.0001466703     0.0000051836     0.0000216447     0.0000057784    -0.0000311346
  276  C 28 XZ      0.0001988280    -0.0000597557    -0.0000465596     0.0000047990    -0.0000307300
  277  C 28 YZ      0.0001853166    -0.0000278619    -0.0000313265    -0.0000510021     0.0001795331

                         16               17               18               19               20
                  -10.5876811663   -10.5867577216    -1.0135694864    -0.9825918753    -0.9488112593
    1  C  1  S      0.0000071799     0.0000242264    -0.1056964170     0.0308882609    -0.0042281234
    2  C  1  S     -0.0000071906    -0.0000624413     0.1956481649    -0.0597494144     0.0072058853
    3  C  1  S     -0.0002622020     0.0000920310     0.0678091700     0.0484313058    -0.0030834195
    4  C  1  X     -0.0000066685    -0.0000123644     0.0354267626    -0.0011517492     0.0000618685
    5  C  1  Y     -0.0000008102     0.0000032073     0.0171169302    -0.0128319135     0.0007912371
    6  C  1  Z      0.0000026037     0.0000077284    -0.0564634862     0.0223523310    -0.0020687468
    7  C  1  X     -0.0000572183    -0.0000073874     0.0142618864     0.0130451789    -0.0016496089
    8  C  1  Y      0.0000264776    -0.0000221153     0.0129467518     0.0053064640     0.0000744811
    9  C  1  Z      0.0000582547    -0.0000448009    -0.0234635866    -0.0218698547     0.0005472959
   10  C  1 XX     -0.0000008262    -0.0000119831     0.0112452151    -0.0020931291     0.0002284422
   11  C  1 YY      0.0000002925    -0.0000085850     0.0104643200    -0.0040711592     0.0004412730
   12  C  1 ZZ     -0.0000054551    -0.0000068554     0.0158008399    -0.0055718226     0.0005843472
   13  C  1 XY     -0.0000021032    -0.0000009615     0.0016866664    -0.0006918091     0.0000128800
   14  C  1 XZ     -0.0000010175    -0.0000024007    -0.0044376883     0.0008048384    -0.0000771659
   15  C  1 YZ      0.0000024116    -0.0000046033    -0.0032595458     0.0014049795    -0.0001443525
   16  C  2  S      0.0000069123    -0.0000021013    -0.0846276706     0.0326782587    -0.0039901467
   17  C  2  S     -0.0000092459    -0.0000013186     0.1528444755    -0.0574890973     0.0071729356
   18  C  2  S      0.0002270029     0.0000740974     0.0291048281    -0.0568759157     0.0078609696
   19  C  2  X     -0.0000005605    -0.0000016155     0.0434247761    -0.0138081299     0.0014227282
   20  C  2  Y      0.0000014739    -0.0000018847     0.0461170550    -0.0199785324     0.0020278966
   21  C  2  Z     -0.0000039996    -0.0000068130     0.0118720979    -0.0009799337     0.0003553538
   22  C  2  X      0.0000553094     0.0000185950     0.0068240255    -0.0156049448     0.0018542166
   23  C  2  Y      0.0000259710     0.0000652899     0.0067856441    -0.0148742212     0.0024426145
   24  C  2  Z      0.0000317805    -0.0000756265     0.0023151701    -0.0068519211    -0.0003601999
   25  C  2 XX      0.0000006771    -0.0000011544     0.0081504485    -0.0021580496     0.0002649768
   26  C  2 YY     -0.0000039092    -0.0000022979     0.0099064372    -0.0041988389     0.0004685375
   27  C  2 ZZ      0.0000001200    -0.0000007486     0.0094251807    -0.0036152516     0.0004773601
   28  C  2 XY     -0.0000018933     0.0000004961     0.0071637026    -0.0030488337     0.0003011936
   29  C  2 XZ      0.0000004336    -0.0000056617     0.0022848292    -0.0006086515     0.0000347522
   30  C  2 YZ     -0.0000000017     0.0000004085    -0.0001836430     0.0000946940    -0.0000076661
   31  C  3  S      0.0000103086    -0.0000193885    -0.0807528587     0.0346161488    -0.0032081468
   32  C  3  S      0.0000025358     0.0000347815     0.1464321250    -0.0641699543     0.0065165702
   33  C  3  S     -0.0003636235    -0.0004366421     0.0300226486     0.0047191061    -0.0111294283
   34  C  3  X      0.0000002271     0.0000054370     0.0212165965    -0.0082479452     0.0000519819
   35  C  3  Y     -0.0000082550    -0.0000059935    -0.0022936327     0.0000988109    -0.0006878091
   36  C  3  Z     -0.0000036404     0.0000017803     0.0597844430    -0.0241274724     0.0024337569
   37  C  3  X     -0.0000954735    -0.0000862859     0.0035747366    -0.0010927204    -0.0025492719
   38  C  3  Y     -0.0000368856    -0.0000060198     0.0012647596    -0.0036065640    -0.0005890374
   39  C  3  Z     -0.0001324503    -0.0001312962     0.0077387156     0.0039397662    -0.0040414082
   40  C  3 XX      0.0000021532     0.0000021300     0.0056443549    -0.0025867809     0.0001987733
   41  C  3 YY      0.0000002573     0.0000081366     0.0062772849    -0.0027640569     0.0003412206
   42  C  3 ZZ     -0.0000039911     0.0000046751     0.0140349670    -0.0061159249     0.0006152451
   43  C  3 XY     -0.0000039049    -0.0000049821     0.0035536308    -0.0016789837     0.0000459413
   44  C  3 XZ     -0.0000020536     0.0000006941     0.0031075011    -0.0011328016     0.0000260439
   45  C  3 YZ     -0.0000025385    -0.0000020640    -0.0008854361     0.0001221062    -0.0001054460
   46  C  4  S     -0.0000080352     0.0000218114    -0.1021797181     0.0409160367    -0.0019594153
   47  C  4  S     -0.0000416626     0.0000004928     0.1885121527    -0.0797859553     0.0030229875
   48  C  4  S      0.0010408257     0.0002137125     0.0465044971    -0.0337398766     0.0205520042
   49  C  4  X      0.0000222239    -0.0000118541    -0.0109638207     0.0071770082    -0.0024617438
   50  C  4  Y     -0.0000002432     0.0000016036    -0.0575662877     0.0214438246    -0.0010365921
   51  C  4  Z     -0.0000026829     0.0000148303     0.0333106743    -0.0115590131     0.0012782838
   52  C  4  X      0.0000427862    -0.0002008071    -0.0082490706     0.0032292713    -0.0036083700
   53  C  4  Y     -0.0003733321    -0.0002062877    -0.0144965765     0.0091866448    -0.0084547676
   54  C  4  Z      0.0001830685     0.0001117696     0.0125999896    -0.0085413411     0.0053812351
   55  C  4 XX      0.0000009532    -0.0000201499     0.0092788532    -0.0041181975    -0.0001385874
   56  C  4 YY     -0.0000013399     0.0000058018     0.0153496977    -0.0064631129     0.0003554874
   57  C  4 ZZ     -0.0000045563     0.0000022095     0.0115151555    -0.0051378031     0.0003338127
   58  C  4 XY     -0.0000059142     0.0000055279     0.0020066225    -0.0012935085     0.0002781608
   59  C  4 XZ      0.0000036136     0.0000110389    -0.0017158973     0.0006493322     0.0000498087
   60  C  4 YZ     -0.0000013166    -0.0000080908    -0.0048385514     0.0014524828    -0.0001782309
   61  C  5  S     -0.0000572988    -0.0000980299    -0.1003675581     0.0235640163     0.0046348085
   62  C  5  S     -0.0000021994     0.0000491479     0.1859709064    -0.0416691292    -0.0077585018
   63  C  5  S      0.0014649667     0.0019723968     0.0218756713    -0.0436908111     0.0450559563
   64  C  5  X     -0.0000171754     0.0000089916    -0.0518648804     0.0207044114    -0.0063839581
   65  C  5  Y      0.0000301745    -0.0000182623    -0.0074855243    -0.0092321300     0.0006658877
   66  C  5  Z     -0.0000105287     0.0000247228     0.0256485321     0.0013905201     0.0027132526
   67  C  5  X      0.0012534536     0.0015514198    -0.0393348323    -0.0589635505     0.0398991015
   68  C  5  Y     -0.0006333721     0.0003071516     0.0027315999     0.0044331073    -0.0038010978
   69  C  5  Z     -0.0001344099    -0.0011978523     0.0151874360     0.0333832976    -0.0199391723
   70  C  5 XX     -0.0000104193     0.0000138561     0.0157744618    -0.0048401632    -0.0001508518
   71  C  5 YY      0.0000018479     0.0000010731     0.0075473456    -0.0014778343    -0.0001702810
   72  C  5 ZZ      0.0000020452    -0.0000058193     0.0085925875    -0.0013120299    -0.0002521642
   73  C  5 XY      0.0000067618    -0.0000104465    -0.0017757557     0.0010223232     0.0000099983
   74  C  5 XZ     -0.0000052383     0.0000015820    -0.0043789592     0.0006038425     0.0000561256
   75  C  5 YZ     -0.0000106253     0.0000062955    -0.0050563698     0.0005997526     0.0000452910
   76  C  6  S      0.0000344480    -0.0000211744    -0.0810417476     0.0320302834    -0.0032251777
   77  C  6  S     -0.0000057406    -0.0000055388     0.1503719988    -0.0617298321     0.0060276194
   78  C  6  S     -0.0002180604    -0.0001236705     0.0073674771    -0.0157351379    -0.0045817331
   79  C  6  X     -0.0000028635     0.0000068213     0.0190879432    -0.0060412120     0.0000894348
   80  C  6  Y      0.0000023700     0.0000007602    -0.0478337866     0.0168799713    -0.0018450474
   81  C  6  Z      0.0000088149    -0.0000003292    -0.0324092549     0.0142469810    -0.0008528899
   82  C  6  X     -0.0000328696    -0.0000068434     0.0029133424     0.0050970124    -0.0006875681
   83  C  6  Y      0.0000194519     0.0000534222    -0.0019612306     0.0066247382     0.0005394384
   84  C  6  Z      0.0000861519     0.0000515157    -0.0010832736     0.0028220197     0.0024741292
   85  C  6 XX      0.0000010796     0.0000071980     0.0088777550    -0.0036541557     0.0003988513
   86  C  6 YY     -0.0000014635    -0.0000031132     0.0121213124    -0.0048135423     0.0004916193
   87  C  6 ZZ     -0.0000065069    -0.0000038091     0.0095898447    -0.0042628061     0.0002780582
   88  C  6 XY     -0.0000008127     0.0000002856    -0.0024856852     0.0001747088    -0.0000148849
   89  C  6 XZ     -0.0000000421    -0.0000075866    -0.0009095477     0.0004221843    -0.0000199144
   90  C  6 YZ     -0.0000041191    -0.0000007087     0.0038382576    -0.0018357007     0.0001127926
   91  C  7  S      0.0000224236    -0.0000069732    -0.0700301202    -0.1795497562    -0.0004067139
   92  C  7  S     -0.0000247670     0.0000100709     0.1324083253     0.3505637186     0.0001834958
   93  C  7  S      0.0006263715     0.0005858707     0.0189093130    -0.0241352181     0.0182277864
   94  C  7  X     -0.0000043535    -0.0000126155     0.0074078646     0.0908876751    -0.0001247585
   95  C  7  Y      0.0000008950     0.0000048084    -0.0140045402    -0.1513291077    -0.0005225550
   96  C  7  Z      0.0000009999     0.0000011599     0.0067044045     0.0838888987     0.0004430159
   97  C  7  X     -0.0002600465    -0.0002477703     0.0213898492     0.1285429809    -0.0107514395
   98  C  7  Y      0.0005405026     0.0003833959    -0.0349685445    -0.2135029606     0.0177179085
   99  C  7  Z     -0.0003386669    -0.0001788460     0.0193411808     0.1162560660    -0.0093829652
  100  C  7 XX     -0.0000057325     0.0000020552     0.0045191966     0.0120634617    -0.0000009811
  101  C  7 YY     -0.0000008180     0.0000036304     0.0094311110     0.0255548431     0.0000157241
  102  C  7 ZZ     -0.0000041876     0.0000019195     0.0039705908     0.0104500703    -0.0000672023
  103  C  7 XY     -0.0000016345    -0.0000018430    -0.0057471560    -0.0148658622    -0.0001003848
  104  C  7 XZ      0.0000046030    -0.0000004982     0.0031357464     0.0078587342     0.0000763084
  105  C  7 YZ     -0.0000023663    -0.0000024921    -0.0056263012    -0.0137673950    -0.0000165327
  106  C  8  S      0.0001010998     0.0015270162    -0.0022733501     0.0005906654     0.1361524440
  107  C  8  S     -0.0000662957    -0.0001798152     0.0035632388     0.0008635263    -0.2596943050
  108  C  8  S     -0.0023899820    -0.0054349388    -0.0124326160     0.0142233116    -0.0165442746
  109  C  8  X     -0.0000349939     0.0002415249    -0.0007702299     0.0000691524    -0.0357697836
  110  C  8  Y      0.0004528861    -0.0004125840     0.0000648751    -0.0000428452     0.0017397702
  111  C  8  Z     -0.0003708387     0.0002283772     0.0003131888     0.0000072112     0.0172308238
  112  C  8  X      0.0010642555    -0.0000828875     0.0073551016    -0.0139069674    -0.0151415200
  113  C  8  Y     -0.0033796509     0.0028068446    -0.0017077855     0.0007826291     0.0005843255
  114  C  8  Z      0.0023461431    -0.0023706227    -0.0016369132     0.0062150140     0.0074213588
  115  C  8 XX      0.0001547983     0.0004642893     0.0000054586     0.0002846306    -0.0166131596
  116  C  8 YY      0.0002322085     0.0004046484     0.0000976993     0.0001404446    -0.0136402389
  117  C  8 ZZ      0.0002858556     0.0001836481     0.0000476714     0.0001688811    -0.0116606573
  118  C  8 XY      0.0000920197    -0.0003122493    -0.0000401644    -0.0000055606     0.0038079517
  119  C  8 XZ     -0.0001521944    -0.0000176379     0.0000307708    -0.0000630851     0.0042410765
  120  C  8 YZ     -0.0002449444    -0.0002496890    -0.0000686679     0.0000221696     0.0074830401
  121  N  9  S      0.0000001251    -0.0000002315     0.0561636017     0.2170851048     0.0006426317
  122  N  9  S     -0.0000085685    -0.0000024943     0.1103714589     0.4299311028     0.0007718526
  123  N  9  S      0.0003468117     0.0001904959    -0.0057231516    -0.0613816488     0.0134737112
  124  N  9  X     -0.0000041980     0.0000059302     0.0241010771     0.0900757358     0.0003315486
  125  N  9  Y      0.0000005025    -0.0000001324    -0.0397056504    -0.1494165849    -0.0003691524
  126  N  9  Z      0.0000023586    -0.0000045286     0.0219023130     0.0815883554     0.0001475437
  127  N  9  X     -0.0000630166     0.0000033765     0.0033561103     0.0188005223    -0.0015616684
  128  N  9  Y      0.0000612163     0.0000244008    -0.0061812472    -0.0319163917     0.0025643059
  129  N  9  Z     -0.0000162591    -0.0000323709     0.0032331439     0.0180101853    -0.0015071095
  130  N  9 XX      0.0000013807    -0.0000017955     0.0028300034     0.0106109810    -0.0000302660
  131  N  9 YY     -0.0000012043    -0.0000018610     0.0055673747     0.0210605378    -0.0000003363
  132  N  9 ZZ     -0.0000017875     0.0000006988     0.0025354502     0.0093665957    -0.0000512012
  133  N  9 XY     -0.0000015290     0.0000024583    -0.0031086101    -0.0115637442    -0.0000647337
  134  N  9 XZ      0.0000000139    -0.0000007824     0.0017204172     0.0062075076     0.0000362836
  135  N  9 YZ      0.0000015918    -0.0000003978    -0.0028708646    -0.0105059474    -0.0000424289
  136  C 10  S     -0.1028029616    -0.0009077235    -0.0009599039     0.0003250367     0.1149318414
  137  C 10  S     -0.0052574236    -0.0004097347     0.0016052465    -0.0003896996    -0.2113077415
  138  C 10  S      0.0199511468    -0.0006882600     0.0036440367     0.0033203764    -0.0675189796
  139  C 10  X     -0.0016995550    -0.0002341403    -0.0001807915    -0.0000691059    -0.0303668315
  140  C 10  Y      0.0001518805     0.0001422266    -0.0004086213     0.0000985894     0.0463372071
  141  C 10  Z      0.0007607340     0.0000001194     0.0005855266    -0.0000854179    -0.0239502532
  142  C 10  X      0.0011627582     0.0003238932    -0.0002567519     0.0029490622    -0.0102801730
  143  C 10  Y     -0.0008660202     0.0001972220    -0.0001901074    -0.0021686066     0.0124184459
  144  C 10  Z      0.0001377904    -0.0003395716     0.0002412673     0.0003880036    -0.0052394102
  145  C 10 XX     -0.0016675420    -0.0003320717     0.0001156180    -0.0000211996    -0.0147245296
  146  C 10 YY     -0.0001588628    -0.0001528647     0.0001006979    -0.0000318784    -0.0115626897
  147  C 10 ZZ     -0.0004732150    -0.0002259035     0.0001108672    -0.0000688886    -0.0097560109
  148  C 10 XY      0.0001355310    -0.0000288453     0.0000318242    -0.0000636120     0.0035962870
  149  C 10 XZ      0.0010034713     0.0001735149    -0.0000863322     0.0000389954     0.0042817621
  150  C 10 YZ      0.0002696542     0.0000809981    -0.0000857966     0.0000104612     0.0071009261
  151  C 11  S      0.8533639646     0.0619927211    -0.0004456014     0.0002145316     0.1030658128
  152  C 11  S      0.0358358243     0.0025314102     0.0009360004    -0.0006137780    -0.1895856241
  153  C 11  S     -0.0378868594    -0.0092333821    -0.0014318913    -0.0033091035    -0.0280370491
  154  C 11  X      0.0000764247     0.0004736483    -0.0001860088     0.0001650618     0.0184528799
  155  C 11  Y     -0.0012529910    -0.0005510947    -0.0001663989     0.0001035951     0.0363167428
  156  C 11  Z      0.0010418549     0.0002273019     0.0002374898    -0.0001706372    -0.0409958645
  157  C 11  X      0.0016743629    -0.0026804096     0.0004765465     0.0001688725     0.0009871876
  158  C 11  Y      0.0027242049     0.0012463284     0.0004718820     0.0002639445     0.0028396615
  159  C 11  Z     -0.0032306915     0.0003285700    -0.0006258915    -0.0003282040    -0.0029773155
  160  C 11 XX      0.0017774568     0.0005985749     0.0000496847    -0.0000639512    -0.0129894218
  161  C 11 YY      0.0006219466     0.0004663338     0.0000642399    -0.0000603996    -0.0102594909
  162  C 11 ZZ     -0.0000994763     0.0001419290     0.0000583793    -0.0000587676    -0.0089800138
  163  C 11 XY     -0.0013654594    -0.0004742130    -0.0000074178     0.0000049275     0.0027715401
  164  C 11 XZ     -0.0005277200    -0.0000051445    -0.0000072777    -0.0000024282     0.0040100617
  165  C 11 YZ     -0.0009415531    -0.0003019021    -0.0000041745    -0.0000120519     0.0063676854
  166  C 12  S     -0.4594352352    -0.2385468429    -0.0003561217     0.0001866209     0.0994230611
  167  C 12  S     -0.0197803630    -0.0111403083     0.0006648863    -0.0005230322    -0.1824381790
  168  C 12  S      0.0272298315     0.0247795882     0.0005699292     0.0015690742    -0.0557763994
  169  C 12  X      0.0015160195     0.0008500452    -0.0002935937     0.0001932942     0.0508346041
  170  C 12  Y     -0.0014490612     0.0011467397    -0.0000339700     0.0000082937    -0.0030049181
  171  C 12  Z      0.0004560930    -0.0014342574     0.0000435211    -0.0000713654    -0.0240167986
  172  C 12  X     -0.0027048132    -0.0021916070    -0.0003308217    -0.0007090302     0.0157319890
  173  C 12  Y      0.0000603219     0.0001852668     0.0000980432     0.0002072550    -0.0010361838
  174  C 12  Z      0.0013654079     0.0009874503    -0.0000922337     0.0002471909    -0.0073320499
  175  C 12 XX     -0.0009591721    -0.0004717917     0.0000626945    -0.0000613822    -0.0132731129
  176  C 12 YY     -0.0011538763    -0.0012680316     0.0000368560    -0.0000262647    -0.0096877276
  177  C 12 ZZ     -0.0001287423    -0.0010589227     0.0000353839    -0.0000456402    -0.0083296786
  178  C 12 XY      0.0012823353     0.0000255040    -0.0000112475    -0.0000136061     0.0031637687
  179  C 12 XZ     -0.0001764874     0.0004671151    -0.0000143257     0.0000123541     0.0040124830
  180  C 12 YZ      0.0010541155     0.0015859466    -0.0000085538    -0.0000260121     0.0058819448
  181  C 13  S     -0.1621909320     0.9467158653    -0.0004467334     0.0002017476     0.1020856272
  182  C 13  S     -0.0064071435     0.0393419335     0.0008645296    -0.0005768027    -0.1877281652
  183  C 13  S     -0.0043890999    -0.0385061174     0.0001197391    -0.0030316597    -0.0272661366
  184  C 13  X      0.0005426661    -0.0008867682    -0.0003109328     0.0002129609     0.0396853341
  185  C 13  Y      0.0006000132     0.0011174488     0.0001740210    -0.0001302083    -0.0395152146
  186  C 13  Z     -0.0008012860    -0.0005018758     0.0000125523     0.0000051605     0.0133469929
  187  C 13  X     -0.0018317977     0.0024342710     0.0002162024     0.0002883609     0.0023748437
  188  C 13  Y     -0.0004595331    -0.0031836972     0.0001161102     0.0001225194    -0.0032781563
  189  C 13  Z      0.0013545490     0.0014759654    -0.0001806498    -0.0002684552     0.0016090807
  190  C 13 XX      0.0000950252     0.0012289113     0.0000751796    -0.0000491150    -0.0132823741
  191  C 13 YY      0.0005669114     0.0003523430     0.0000457742    -0.0000513830    -0.0102579228
  192  C 13 ZZ      0.0005855393     0.0005588187     0.0000574910    -0.0000680184    -0.0083570032
  193  C 13 XY      0.0001796470    -0.0000753588    -0.0000170841    -0.0000158002     0.0036666267
  194  C 13 XZ     -0.0001108580    -0.0013673097    -0.0000211952     0.0000051837     0.0034297584
  195  C 13 YZ     -0.0004910310    -0.0014502816    -0.0000078643    -0.0000075706     0.0059439671
  196  C 14  S      0.0591732841    -0.1506434162    -0.0009666011     0.0002967243     0.1136839904
  197  C 14  S      0.0025145974    -0.0075404312     0.0015066058    -0.0003496117    -0.2090233477
  198  C 14  S     -0.0048164922     0.0209712059     0.0000226418     0.0040523241    -0.0672133185
  199  C 14  X      0.0001753445    -0.0017621747    -0.0003707511    -0.0000183315    -0.0041172559
  200  C 14  Y     -0.0000407967    -0.0000690677     0.0005587584    -0.0000602753    -0.0446681440
  201  C 14  Z     -0.0000560812     0.0009793439    -0.0001470617     0.0000247733     0.0406045124
  202  C 14  X      0.0015676718    -0.0002441383     0.0000164598     0.0016906049    -0.0038034433
  203  C 14  Y     -0.0010949951     0.0013453010    -0.0010882739     0.0013548792    -0.0116965443
  204  C 14  Z      0.0001254966    -0.0010316273     0.0008762774    -0.0019865296     0.0120324156
  205  C 14 XX      0.0000486891    -0.0019908593     0.0001143697    -0.0000795737    -0.0146570387
  206  C 14 YY     -0.0001233760    -0.0002108228     0.0000809316    -0.0000332226    -0.0114659486
  207  C 14 ZZ     -0.0000815308    -0.0003854102     0.0000495289    -0.0000093236    -0.0095522948
  208  C 14 XY     -0.0000069170     0.0004079371    -0.0000701937     0.0000556155     0.0037459073
  209  C 14 XZ     -0.0001186968     0.0009830828     0.0000081367    -0.0000286297     0.0041362828
  210  C 14 YZ     -0.0000301881     0.0002165730    -0.0000425770    -0.0000314188     0.0069932623
  211  H 15  S      0.0000056839    -0.0000021847     0.0315894297    -0.0066463809     0.0015760596
  212  H 15  S      0.0000068673     0.0000017246     0.0077792305     0.0006245361     0.0002566117
  213  H 16  S     -0.0000025907     0.0000097169     0.0219998241    -0.0092589557     0.0014273594
  214  H 16  S     -0.0000135913     0.0000096773     0.0030020882    -0.0024992475     0.0002853782
  215  H 17  S     -0.0000031688     0.0000024672     0.0208842178    -0.0096460737     0.0008776997
  216  H 17  S     -0.0000119120     0.0000127815     0.0018688762    -0.0009629991    -0.0000078770
  217  H 18  S      0.0000025230     0.0000105404     0.0296400256    -0.0130524695     0.0005894980
  218  H 18  S      0.0000270063     0.0000881489     0.0065244740    -0.0024715068     0.0013781839
  219  H 19  S      0.0000052634     0.0000075300     0.0290458887    -0.0118438757     0.0013057796
  220  H 19  S     -0.0000056587    -0.0000377382     0.0023608844    -0.0055182746    -0.0004047865
  221  H 20  S      0.0000028155    -0.0000026475     0.0286584368    -0.0121292029     0.0015364357
  222  H 20  S      0.0000224607     0.0000035813     0.0045502381     0.0019722537     0.0005568783
  223  H 21  S     -0.0001111907     0.0000247229     0.0003699322     0.0003051820    -0.0417150107
  224  H 21  S     -0.0026599154     0.0000093909    -0.0006486480     0.0002624856    -0.0023355431
  225  H 22  S     -0.0023809545     0.0002104762     0.0000620554    -0.0000298800    -0.0348189803
  226  H 22  S      0.0067973041     0.0014890907    -0.0001804383     0.0004630690    -0.0041646840
  227  H 23  S      0.0011546385     0.0004046015     0.0001084847    -0.0000041606    -0.0340738459
  228  H 23  S     -0.0044097698    -0.0035163332    -0.0000224232     0.0001549122    -0.0052403053
  229  H 24  S      0.0008532053    -0.0026002194     0.0001191210     0.0000142892    -0.0342621855
  230  H 24  S      0.0001578930     0.0072882018    -0.0000364476     0.0006643556    -0.0041834522
  231  H 25  S     -0.0001418642     0.0000741332     0.0003052148     0.0003181688    -0.0406963193
  232  H 25  S      0.0007128146    -0.0029761298    -0.0007916076    -0.0006560368    -0.0019651654
  233  C 26  S      0.0027163563     0.0023892118    -0.0285647246     0.0055741681     0.0240509598
  234  C 26  S      0.0000777013     0.0000535657     0.0524704189    -0.0090912870    -0.0438618387
  235  C 26  S     -0.0005977849    -0.0001053223     0.0638663088    -0.0043325060    -0.0061989469
  236  C 26  X     -0.0000149485    -0.0000554934    -0.0204533989     0.0049824989    -0.0179866689
  237  C 26  Y     -0.0000223953     0.0000257046    -0.0004293749    -0.0013297469     0.0006329841
  238  C 26  Z      0.0000282028     0.0000080832     0.0103518326    -0.0009068612     0.0087327344
  239  C 26  X      0.0014263891     0.0029214131    -0.0136442159    -0.0662894166     0.0670570993
  240  C 26  Y      0.0002569188    -0.0003455864    -0.0000087392     0.0014685921    -0.0015190687
  241  C 26  Z     -0.0009850737    -0.0012308983     0.0096582076     0.0322351303    -0.0339020430
  242  C 26 XX      0.0000185603     0.0000351972     0.0048048456    -0.0009802350    -0.0042409746
  243  C 26 YY     -0.0000208428    -0.0000322363     0.0007498343    -0.0000280938    -0.0013548651
  244  C 26 ZZ     -0.0000070415    -0.0000241050     0.0018368387    -0.0001339456    -0.0021165442
  245  C 26 XY      0.0000047786    -0.0000149412     0.0000117810     0.0001487720     0.0000939698
  246  C 26 XZ     -0.0000307260    -0.0000328657    -0.0024297905     0.0003767173     0.0017185899
  247  C 26 YZ     -0.0000057505     0.0000001806    -0.0002486595    -0.0000669892     0.0000373327
  248  C 27  S     -0.0025734379    -0.0025027027    -0.0082425053     0.0015980456     0.0591141475
  249  C 27  S     -0.0000728868     0.0000938673     0.0163640759     0.0013975791    -0.1105129196
  250  C 27  S     -0.0008588493    -0.0017527482    -0.0010812290     0.0478697200    -0.1204017936
  251  C 27  X      0.0000451974     0.0001797583    -0.0071094072     0.0013863040    -0.0299356069
  252  C 27  Y      0.0001283060    -0.0001216475    -0.0001453088    -0.0003011744     0.0017436993
  253  C 27  Z     -0.0001343094     0.0000117712     0.0034621834    -0.0003361041     0.0141949264
  254  C 27  X      0.0003199912     0.0009304193     0.0168602039    -0.0395323341     0.0043509391
  255  C 27  Y     -0.0000882890     0.0000909913    -0.0003190168     0.0013580393     0.0001833645
  256  C 27  Z     -0.0000799299    -0.0005653569    -0.0102896198     0.0202508361    -0.0023108279
  257  C 27 XX     -0.0000830314    -0.0000734085     0.0019440771    -0.0002545379    -0.0120208779
  258  C 27 YY      0.0000117464     0.0000350386     0.0006536995     0.0004357570    -0.0021549241
  259  C 27 ZZ      0.0000348250     0.0000059585     0.0009249959     0.0003416185    -0.0043233372
  260  C 27 XY      0.0000632343     0.0000018757     0.0000046880     0.0000606775     0.0006979597
  261  C 27 XZ      0.0000209141     0.0001116880    -0.0006968049     0.0002929314     0.0057000214
  262  C 27 YZ     -0.0000024488     0.0000780069    -0.0000356519    -0.0000565243     0.0002239542
  263  C 28  S      0.0000062800    -0.0000368377    -0.1078013182    -0.0070886454    -0.0006298856
  264  C 28  S      0.0000276435     0.0000515694     0.2013051466     0.0173871137     0.0020544117
  265  C 28  S     -0.0010929497     0.0000271955     0.0664605029     0.1913003601    -0.0160498163
  266  C 28  X     -0.0000042136     0.0000232110    -0.0244107079     0.0279631778    -0.0027843815
  267  C 28  Y     -0.0000085618    -0.0000038846     0.0305182622    -0.0386740267    -0.0000339807
  268  C 28  Z      0.0000032543    -0.0000034546    -0.0314670114     0.0241379892     0.0009493242
  269  C 28  X     -0.0005966312    -0.0003137343     0.0106821494     0.0954974798    -0.0152139824
  270  C 28  Y      0.0004313066     0.0007152025    -0.0197456361    -0.1413058920     0.0198712399
  271  C 28  Z     -0.0000037184    -0.0004723526     0.0078479338     0.0678530369    -0.0088600077
  272  C 28 XX     -0.0000050526     0.0000061933     0.0134785741    -0.0002957405     0.0001806142
  273  C 28 YY      0.0000043822     0.0000077300     0.0114797326     0.0023952222     0.0001538112
  274  C 28 ZZ     -0.0000039443     0.0000103578     0.0093280510     0.0001050135    -0.0000085157
  275  C 28 XY     -0.0000007267     0.0000034089    -0.0047818701    -0.0015568561    -0.0001379107
  276  C 28 XZ      0.0000119269    -0.0000041766     0.0001529007     0.0006132428     0.0002500824
  277  C 28 YZ      0.0000060641    -0.0000067157    -0.0076626061    -0.0006993400     0.0000352485

                         21               22               23               24               25
                   -0.8765867087    -0.8507922544    -0.8318708572    -0.8255818708    -0.8028571709
    1  C  1  S      0.0417297838     0.0064267229    -0.1200176136    -0.0003093831    -0.0153175410
    2  C  1  S     -0.0798938028    -0.0139076227     0.2464414697     0.0008803365     0.0368290770
    3  C  1  S      0.0030356361     0.0474479089    -0.0504011617    -0.0028680182    -0.0370516720
    4  C  1  X      0.0276218459    -0.0562584012     0.0296563794    -0.0003914914    -0.0304018094
    5  C  1  Y     -0.0106765259     0.0191044791    -0.0353430619    -0.0001393654    -0.0857781095
    6  C  1  Z      0.0277836757    -0.0294237870    -0.0052847363    -0.0003172381    -0.0450504426
    7  C  1  X      0.0161629127    -0.0058569187    -0.0125095400    -0.0007317791    -0.0114859274
    8  C  1  Y     -0.0063551212     0.0128227237    -0.0126307459     0.0006578380    -0.0378917149
    9  C  1  Z      0.0049396261    -0.0249781575     0.0251448723     0.0003012310    -0.0060480663
   10  C  1 XX     -0.0007445169    -0.0063935792     0.0169040085     0.0000328075     0.0018546288
   11  C  1 YY     -0.0056848696     0.0005033022     0.0132173479     0.0000551595    -0.0048981295
   12  C  1 ZZ     -0.0085869264     0.0040524287     0.0156517707     0.0000843085     0.0092022536
   13  C  1 XY     -0.0008371390     0.0016612723    -0.0011196228     0.0000122424    -0.0014490778
   14  C  1 XZ     -0.0013699405     0.0033052363    -0.0021748261     0.0000127157     0.0028894262
   15  C  1 YZ      0.0009196411    -0.0006016116     0.0011332913     0.0000400439     0.0050233494
   16  C  2  S      0.0676362864    -0.0729025368    -0.0349747098    -0.0008876762    -0.1391755490
   17  C  2  S     -0.1291816829     0.1415720791     0.0687399550     0.0016522002     0.2717186769
   18  C  2  S     -0.0460729175     0.0002947628     0.0630124994     0.0020099270     0.0942862739
   19  C  2  X     -0.0127200710     0.0075930033     0.0087687799     0.0001006643     0.0184023668
   20  C  2  Y     -0.0315393257     0.0417284745    -0.0185863404     0.0002873375     0.0166706542
   21  C  2  Z      0.0039962569    -0.0372391101     0.0743799748    -0.0001450502    -0.0376729971
   22  C  2  X     -0.0041139435    -0.0112776367     0.0151476541     0.0004121212     0.0097928727
   23  C  2  Y     -0.0096952322    -0.0051281111     0.0107918881    -0.0001051713     0.0106898061
   24  C  2  Z     -0.0012517060    -0.0122508742     0.0421645734     0.0007157503    -0.0000311372
   25  C  2 XX     -0.0037926019     0.0035551874     0.0039165106     0.0000687176     0.0126827000
   26  C  2 YY     -0.0097167422     0.0119869802     0.0019516618     0.0001026221     0.0168173512
   27  C  2 ZZ     -0.0088073291     0.0086282717     0.0075895735     0.0001243238     0.0185987212
   28  C  2 XY     -0.0043942367     0.0050020415     0.0006314001     0.0000401196     0.0075421104
   29  C  2 XZ     -0.0001766064    -0.0020305825     0.0055709904     0.0000200932     0.0003706925
   30  C  2 YZ      0.0004936576    -0.0021612330     0.0034687236    -0.0000159625    -0.0040564460
   31  C  3  S      0.0536664109    -0.0908393116     0.0695095721    -0.0005699557    -0.0886049558
   32  C  3  S     -0.1036062322     0.1747094198    -0.1364937152     0.0009301898     0.1726739472
   33  C  3  S      0.0045044595     0.0879103934    -0.0741861080    -0.0011550127     0.0414376241
   34  C  3  X      0.0134562466    -0.0076826504    -0.0400107453    -0.0003340057    -0.0422485979
   35  C  3  Y      0.0172789548    -0.0138408535    -0.0379181796    -0.0004809234    -0.0884905356
   36  C  3  Z     -0.0345050965     0.0404231862    -0.0047846979     0.0002795421     0.0303017060
   37  C  3  X      0.0112287607     0.0042891200    -0.0223489399    -0.0007410983    -0.0171726706
   38  C  3  Y      0.0063380574     0.0025655217    -0.0283856059    -0.0005915712    -0.0280306418
   39  C  3  Z      0.0050291369     0.0240797731    -0.0183950863    -0.0005983271     0.0007529441
   40  C  3 XX     -0.0017412750     0.0049728157    -0.0084215412     0.0000203940     0.0050510814
   41  C  3 YY     -0.0055859856     0.0095156740    -0.0074843929     0.0000319582     0.0091671743
   42  C  3 ZZ     -0.0103547005     0.0159842919    -0.0095294048     0.0000667148     0.0152005977
   43  C  3 XY     -0.0018995871     0.0044332880    -0.0050248544    -0.0000022030     0.0015525805
   44  C  3 XZ      0.0010285362    -0.0006133193    -0.0032591369    -0.0000394642    -0.0026243419
   45  C  3 YZ      0.0013722901    -0.0007409082    -0.0031565882    -0.0000429640    -0.0074487518
   46  C  4  S      0.0044680931    -0.0356852995     0.1181761631     0.0004105491     0.0895005577
   47  C  4  S     -0.0056269261     0.0730907217    -0.2415342806    -0.0013725476    -0.1791650129
   48  C  4  S     -0.0654112605    -0.0548758970     0.0424763528     0.0115401008    -0.0710975761
   49  C  4  X      0.0540015642    -0.0549043073    -0.0134318998    -0.0002585119    -0.0132137930
   50  C  4  Y     -0.0009799583    -0.0058832339     0.0255427571    -0.0000568972    -0.0305318237
   51  C  4  Z     -0.0031404845    -0.0166925613     0.0256150813    -0.0002362482    -0.0708121161
   52  C  4  X      0.0221410541    -0.0114180573     0.0003999907     0.0018204112     0.0016070946
   53  C  4  Y      0.0234925781     0.0257181222    -0.0221256577    -0.0025846830    -0.0032438561
   54  C  4  Z     -0.0169572899    -0.0187678474     0.0168238315     0.0011037046    -0.0417815411
   55  C  4 XX      0.0010975523     0.0048669579    -0.0148783588     0.0000184847    -0.0082072382
   56  C  4 YY     -0.0008812482     0.0051876484    -0.0173369643    -0.0001196292    -0.0089126359
   57  C  4 ZZ     -0.0018776209     0.0042819774    -0.0126261869    -0.0001282409    -0.0169571808
   58  C  4 XY     -0.0052118886     0.0060685147    -0.0004913247    -0.0000171646     0.0036983787
   59  C  4 XZ      0.0013070228    -0.0019687603    -0.0004319916    -0.0000279460     0.0038499207
   60  C  4 YZ     -0.0006042154     0.0024016815    -0.0006610897     0.0000510713     0.0039579551
   61  C  5  S     -0.1089971459     0.0846257306     0.0687526695     0.0007182428     0.0174558125
   62  C  5  S      0.2141436106    -0.1703124543    -0.1387094931    -0.0016898056    -0.0353970071
   63  C  5  S     -0.0474106487    -0.1087582365    -0.0815751075     0.0041138773    -0.0474677120
   64  C  5  X      0.0535990929    -0.0094382249    -0.0107221079     0.0001323463     0.0605048505
   65  C  5  Y     -0.0234944978     0.0497391409    -0.0608823623     0.0001115895    -0.0447810577
   66  C  5  Z     -0.0015224150    -0.0538876164     0.0717055549    -0.0002827644    -0.0210122889
   67  C  5  X     -0.0895698711    -0.1089081358     0.0317861590     0.0039015582    -0.0569766801
   68  C  5  Y      0.0113235532     0.0249515302    -0.0492936401    -0.0099657800    -0.0181206991
   69  C  5  Z      0.0433735663     0.0336926918     0.0345463831     0.0070064754     0.0302628879
   70  C  5 XX      0.0122791800    -0.0082831451    -0.0132033664    -0.0001051739    -0.0026027763
   71  C  5 YY      0.0096011592    -0.0092737634    -0.0059948956    -0.0000701275    -0.0036426784
   72  C  5 ZZ      0.0109861940    -0.0106661117    -0.0046601957    -0.0001010475    -0.0020076389
   73  C  5 XY     -0.0011840814    -0.0005082104     0.0058137031    -0.0000084782     0.0052620121
   74  C  5 XZ     -0.0047342598     0.0058591752    -0.0016212411     0.0000244309     0.0021444983
   75  C  5 YZ     -0.0044403978     0.0058574587    -0.0001465567    -0.0000068624     0.0000491907
   76  C  6  S      0.0355000859    -0.0266322212     0.0013594594     0.0000932584     0.1236720642
   77  C  6  S     -0.0686669381     0.0522947619    -0.0028965292    -0.0001921532    -0.2448218326
   78  C  6  S      0.0047149378     0.0169145401     0.0040265405    -0.0022875329    -0.0263343249
   79  C  6  X      0.0124649224    -0.0145208778    -0.0189395158    -0.0003210660    -0.0343705508
   80  C  6  Y      0.0174682914     0.0000082444    -0.0417317324    -0.0001149103    -0.0113615079
   81  C  6  Z      0.0088990230    -0.0248053862     0.0512640147     0.0001300163     0.0213973591
   82  C  6  X      0.0104931861    -0.0073786360    -0.0119707362    -0.0004522993    -0.0103593208
   83  C  6  Y      0.0012179375     0.0049350904    -0.0258992002    -0.0000363224    -0.0193461564
   84  C  6  Z     -0.0059526531    -0.0168279611     0.0280941826     0.0008748506    -0.0009810425
   85  C  6 XX     -0.0031781256     0.0019381407    -0.0015089026    -0.0000420995    -0.0195827222
   86  C  6 YY     -0.0058561497     0.0025141063     0.0065936247     0.0000206662    -0.0124724584
   87  C  6 ZZ     -0.0045492578     0.0060309486    -0.0054937546    -0.0000449842    -0.0166856223
   88  C  6 XY     -0.0012058665     0.0019911158    -0.0000029068     0.0000083950     0.0030493641
   89  C  6 XZ     -0.0012142375     0.0007586408     0.0030456534     0.0000561593     0.0008920186
   90  C  6 YZ     -0.0015388804     0.0023525465    -0.0022381659    -0.0000200213    -0.0014839218
   91  C  7  S     -0.0085041900     0.0269105541    -0.0276720205     0.0001333710    -0.0089691007
   92  C  7  S      0.0168740957    -0.0502693987     0.0565918106    -0.0002261747     0.0227194897
   93  C  7  S     -0.0438235053    -0.0672230301     0.0294516484     0.0028012995    -0.0612592925
   94  C  7  X     -0.0213439477     0.0547084077    -0.0596970822     0.0001225261    -0.0169177916
   95  C  7  Y      0.0478624503    -0.0973710561     0.0823385532    -0.0003047243     0.0213803773
   96  C  7  Z     -0.0293357074     0.0547198270    -0.0412233601     0.0001836024    -0.0157123471
   97  C  7  X      0.0150019600     0.0493125432    -0.0053493190     0.0013557150     0.0408846536
   98  C  7  Y     -0.0278664091    -0.0818205704     0.0204383608    -0.0000398091    -0.0609047404
   99  C  7  Z      0.0145566981     0.0450541460    -0.0141179374    -0.0009034159     0.0347068952
  100  C  7 XX      0.0003662104    -0.0020624006     0.0037596401    -0.0000364502     0.0019236107
  101  C  7 YY      0.0019107700    -0.0049488796     0.0047430127     0.0000077634     0.0018547251
  102  C  7 ZZ      0.0014424322    -0.0026490335     0.0023773788     0.0000010473     0.0018064185
  103  C  7 XY     -0.0001294150     0.0019643313    -0.0026979509     0.0000088130    -0.0008024078
  104  C  7 XZ      0.0001305927    -0.0012745536     0.0014141528     0.0000274256     0.0007330476
  105  C  7 YZ     -0.0012711059     0.0025786649    -0.0016047802    -0.0000196882    -0.0009137740
  106  C  8  S     -0.0621944622    -0.1013011561    -0.0717587072     0.0002319157     0.0458580675
  107  C  8  S      0.1229563743     0.2037872906     0.1447332496    -0.0002964750    -0.0908778933
  108  C  8  S     -0.0386193565     0.0607935493     0.0837262398     0.0002302969    -0.0780106238
  109  C  8  X     -0.0474732764    -0.0296990168     0.0013590828     0.0269365952    -0.0300625309
  110  C  8  Y      0.0019379899     0.0013355606    -0.0004389414    -0.0951930208     0.0018380738
  111  C  8  Z      0.0231214924     0.0143514453    -0.0003127593     0.0679590903     0.0140147276
  112  C  8  X      0.0076893204    -0.0573280338    -0.0583954960     0.0066021763     0.0471822447
  113  C  8  Y     -0.0052981970     0.0064190524     0.0053850403    -0.0195627371    -0.0046624569
  114  C  8  Z      0.0003705974     0.0250500820     0.0255999129     0.0133786153    -0.0172457455
  115  C  8 XX      0.0072828694     0.0127502535     0.0089390126     0.0028562251    -0.0051730663
  116  C  8 YY      0.0055168453     0.0107229955     0.0083383325     0.0005019698    -0.0060677985
  117  C  8 ZZ      0.0052346215     0.0096396786     0.0071904362    -0.0033772899    -0.0047242936
  118  C  8 XY     -0.0010442536    -0.0022542809    -0.0018040999    -0.0058093885     0.0014271782
  119  C  8 XZ     -0.0016217481    -0.0026354080    -0.0016156079     0.0032732665     0.0004729589
  120  C  8 YZ     -0.0018850973    -0.0043630662    -0.0036940847     0.0025378515     0.0030735740
  121  N  9  S     -0.0235576280     0.0422736331    -0.0348892008     0.0000803306    -0.0095451426
  122  N  9  S     -0.0464630614     0.0868269522    -0.0694772447     0.0003377516    -0.0177656195
  123  N  9  S     -0.0350263793    -0.0258087072    -0.0264827114    -0.0015451354    -0.0566084726
  124  N  9  X     -0.0101755424     0.0157659364    -0.0097264766    -0.0000158786    -0.0024180487
  125  N  9  Y      0.0137584896    -0.0242727354     0.0199960458    -0.0000517469     0.0060078767
  126  N  9  Z     -0.0068942623     0.0132117494    -0.0117960624     0.0000733033    -0.0018785380
  127  N  9  X      0.0034563380     0.0058491479    -0.0019428405    -0.0001031347     0.0042303596
  128  N  9  Y     -0.0033767622    -0.0107746277    -0.0020473249    -0.0005273744    -0.0112908438
  129  N  9  Z      0.0020399432     0.0056384864     0.0023106084     0.0005873075     0.0041983011
  130  N  9 XX     -0.0012304945     0.0022847083    -0.0009831315     0.0000523368    -0.0000951234
  131  N  9 YY     -0.0019746962     0.0039888113    -0.0032726606     0.0000179518    -0.0011521665
  132  N  9 ZZ     -0.0006983201     0.0018422109    -0.0013843027     0.0000281643    -0.0000561925
  133  N  9 XY      0.0014757590    -0.0022514239     0.0015837039     0.0000028669     0.0006397222
  134  N  9 XZ     -0.0007482742     0.0011923108    -0.0009552509    -0.0000087264    -0.0002204683
  135  N  9 YZ      0.0009497316    -0.0018285235     0.0019860600     0.0000259115     0.0005586809
  136  C 10  S      0.0004677301    -0.0266846808    -0.0297085066     0.1396853156     0.0320984187
  137  C 10  S     -0.0008413519     0.0515776659     0.0576272883    -0.2685506541    -0.0625542991
  138  C 10  S      0.0217062898     0.0331007124     0.0252772440    -0.0801411122    -0.0178289982
  139  C 10  X     -0.0389411363    -0.0463957546    -0.0277560337    -0.0500855277     0.0133485314
  140  C 10  Y     -0.0073793704    -0.0207666917    -0.0183011582    -0.0029680151     0.0156501949
  141  C 10  Z      0.0267863113     0.0421476808     0.0301937260     0.0288837250    -0.0202406523
  142  C 10  X     -0.0080623988    -0.0028596150    -0.0006199568    -0.0103962246    -0.0012806279
  143  C 10  Y     -0.0063216563    -0.0165880533    -0.0140657560    -0.0035152491     0.0107586223
  144  C 10  Z      0.0097419114     0.0155798815     0.0123862119     0.0085690574    -0.0092560348
  145  C 10 XX     -0.0018443085     0.0003420603     0.0013960105    -0.0219352899    -0.0021259198
  146  C 10 YY      0.0007348179     0.0044445859     0.0045494484    -0.0128654968    -0.0047423574
  147  C 10 ZZ      0.0014052774     0.0041636509     0.0038229955    -0.0125469308    -0.0036840365
  148  C 10 XY      0.0017610536     0.0010421953     0.0001071748     0.0037158013     0.0006036765
  149  C 10 XZ     -0.0002892410    -0.0004613377    -0.0002493869     0.0061228554    -0.0000422347
  150  C 10 YZ     -0.0014816021    -0.0039039800    -0.0034574731     0.0043498859     0.0031288298
  151  C 11  S      0.0547065385     0.0611606473     0.0375156479     0.1356137986    -0.0224893357
  152  C 11  S     -0.1024628202    -0.1168667623    -0.0726178574    -0.2603014428     0.0443617204
  153  C 11  S     -0.0386479400    -0.0453753681    -0.0271969127    -0.0579989269     0.0152338741
  154  C 11  X     -0.0155829637    -0.0352040303    -0.0324642027     0.0580791051     0.0341164623
  155  C 11  Y      0.0237991798     0.0312605454     0.0222275294    -0.0108401020    -0.0177619792
  156  C 11  Z     -0.0123661911    -0.0085596928    -0.0021780118    -0.0211032799    -0.0025846244
  157  C 11  X     -0.0039745227    -0.0120016947    -0.0121252414     0.0176481932     0.0126663746
  158  C 11  Y      0.0101807613     0.0113905952     0.0071381781    -0.0122545141    -0.0046476441
  159  C 11  Z     -0.0066811774    -0.0035126085     0.0002013614     0.0013164883    -0.0025206781
  160  C 11 XX     -0.0064412463    -0.0068123615    -0.0039371320    -0.0202012337     0.0020301375
  161  C 11 YY     -0.0066890992    -0.0084611757    -0.0056944488    -0.0121942181     0.0039842673
  162  C 11 ZZ     -0.0046304738    -0.0052896447    -0.0032620029    -0.0129945769     0.0019357663
  163  C 11 XY      0.0026574070     0.0036094508     0.0025829355     0.0019137051    -0.0020068320
  164  C 11 XZ      0.0005431373    -0.0005862026    -0.0009931952     0.0066876024     0.0013232128
  165  C 11 YZ      0.0035297688     0.0039141339     0.0024128070     0.0047503265    -0.0015052630
  166  C 12  S      0.0728081318     0.0965896797     0.0685508446    -0.0022388575    -0.0534264932
  167  C 12  S     -0.1373246252    -0.1844051271    -0.1318570055     0.0042779268     0.1037175533
  168  C 12  S     -0.0219019285    -0.0293199734    -0.0237846215     0.0003962700     0.0215217522
  169  C 12  X      0.0236069954     0.0238380836     0.0126366892     0.0246680453    -0.0042643957
  170  C 12  Y     -0.0016158684    -0.0015916726    -0.0009726384    -0.0881374666     0.0010744972
  171  C 12  Z     -0.0110128993    -0.0111020053    -0.0056837606     0.0630820603     0.0010808811
  172  C 12  X     -0.0011254098    -0.0039960484    -0.0031811557     0.0092388028     0.0027892646
  173  C 12  Y      0.0002056966    -0.0002051267     0.0000475021    -0.0321254939     0.0003011095
  174  C 12  Z      0.0003702016     0.0022670012     0.0017379150     0.0228650066    -0.0021155798
  175  C 12 XX     -0.0092029713    -0.0122516057    -0.0087265974    -0.0028165451     0.0068695269
  176  C 12 YY     -0.0077740202    -0.0106751033    -0.0077412793    -0.0003540369     0.0061853155
  177  C 12 ZZ     -0.0066346975    -0.0091867512    -0.0066853299     0.0039100811     0.0053336904
  178  C 12 XY      0.0020713250     0.0026017881     0.0017964947     0.0063297110    -0.0014018418
  179  C 12 XZ      0.0021582508     0.0025960711     0.0017298904    -0.0036935010    -0.0012340021
  180  C 12 YZ      0.0039933800     0.0050398849     0.0034806281    -0.0028619273    -0.0026162615
  181  C 13  S      0.0535757034     0.0604082671     0.0366714522    -0.1375957864    -0.0199751675
  182  C 13  S     -0.1005680843    -0.1152744332    -0.0709109010     0.2640734457     0.0392973337
  183  C 13  S     -0.0339735362    -0.0475661862    -0.0293890292     0.0595145582     0.0175654973
  184  C 13  X     -0.0027005178    -0.0181371583    -0.0206479380    -0.0526837878     0.0253836280
  185  C 13  Y     -0.0228864947    -0.0283822955    -0.0193583431    -0.0028629793     0.0145756069
  186  C 13  Z      0.0211801405     0.0339652477     0.0275054562     0.0299719559    -0.0258876250
  187  C 13  X      0.0001416598    -0.0050724019    -0.0072898834    -0.0106956618     0.0092302794
  188  C 13  Y     -0.0087450846    -0.0113944435    -0.0066402206    -0.0097352544     0.0048239401
  189  C 13  Z      0.0074692749     0.0124771740     0.0095282592     0.0139639778    -0.0088645401
  190  C 13 XX     -0.0054207181    -0.0052266707    -0.0025833547     0.0211761272     0.0005398386
  191  C 13 YY     -0.0064754094    -0.0080739157    -0.0053460171     0.0126326563     0.0034698785
  192  C 13 ZZ     -0.0054973479    -0.0070138822    -0.0046989774     0.0122147680     0.0030884666
  193  C 13 XY      0.0009825543     0.0004824303    -0.0000470531    -0.0036596100     0.0004414216
  194  C 13 XZ      0.0013680898     0.0011894894     0.0004916212    -0.0057092954     0.0000167887
  195  C 13 YZ      0.0041934305     0.0052331006     0.0035128071    -0.0041990323    -0.0024599642
  196  C 14  S     -0.0008039323    -0.0269595106    -0.0302142483    -0.1386808223     0.0336325587
  197  C 14  S      0.0013575720     0.0522435651     0.0588204031     0.2666079360    -0.0656610192
  198  C 14  S      0.0109996140     0.0402906070     0.0310898332     0.0785755419    -0.0277894730
  199  C 14  X     -0.0439463067    -0.0595328771    -0.0389605549     0.0541913161     0.0213959850
  200  C 14  Y      0.0118510837     0.0265364041     0.0218961583    -0.0077142583    -0.0172367122
  201  C 14  Z      0.0128175695     0.0082535024     0.0014205741    -0.0216256192     0.0038861013
  202  C 14  X     -0.0105349600    -0.0133970532    -0.0083666639     0.0132201272     0.0057335284
  203  C 14  Y      0.0043821876     0.0190348218     0.0158108058    -0.0053155673    -0.0138320649
  204  C 14  Z      0.0018524661    -0.0095249733    -0.0092562937    -0.0023221897     0.0082349665
  205  C 14 XX      0.0000653727     0.0026758655     0.0028667937     0.0211398294    -0.0030998086
  206  C 14 YY      0.0012064138     0.0048701821     0.0048699700     0.0125111561    -0.0050602301
  207  C 14 ZZ     -0.0007145550     0.0016298465     0.0023763402     0.0133193580    -0.0030504855
  208  C 14 XY     -0.0020812114    -0.0034773991    -0.0025636165    -0.0021019132     0.0018866763
  209  C 14 XZ      0.0018895754     0.0020113760     0.0011787400    -0.0070564035    -0.0005582784
  210  C 14 YZ      0.0001243666    -0.0019877425    -0.0023302372    -0.0049278105     0.0026129796
  211  H 15  S     -0.0201265706    -0.0064363230     0.0782358896     0.0002892484     0.0134705307
  212  H 15  S     -0.0038164813     0.0018232050     0.0085470015     0.0002132654     0.0024068293
  213  H 16  S     -0.0289342476     0.0317211361     0.0252293958     0.0004275782     0.0890060063
  214  H 16  S     -0.0034055511     0.0022494568     0.0048395992    -0.0001355478     0.0114913427
  215  H 17  S     -0.0206228997     0.0439359056    -0.0429008922     0.0002509530     0.0543616784
  216  H 17  S     -0.0026880176     0.0071469244    -0.0071836666    -0.0001949406     0.0040272033
  217  H 18  S      0.0026811139     0.0178157363    -0.0769982095    -0.0003512108    -0.0593953729
  218  H 18  S     -0.0053914406     0.0011144639    -0.0073662165    -0.0011713616    -0.0103981535
  219  H 19  S     -0.0131940894     0.0064326675     0.0012551570    -0.0001177435    -0.0885424845
  220  H 19  S     -0.0041464547     0.0078469033    -0.0008290731     0.0001620780    -0.0060232627
  221  H 20  S     -0.0231498585     0.0224141194    -0.0030759290     0.0000704665    -0.0734336462
  222  H 20  S      0.0006618602    -0.0050192506     0.0005239151     0.0002773404    -0.0137166866
  223  H 21  S      0.0055050510     0.0198400509     0.0187605535    -0.0811567206    -0.0185151301
  224  H 21  S     -0.0038448841     0.0023153686     0.0043543867    -0.0038924486    -0.0069980004
  225  H 22  S     -0.0251510604    -0.0310561433    -0.0206884238    -0.0779732656     0.0143682543
  226  H 22  S     -0.0033668714    -0.0016332169    -0.0001190964    -0.0049187025    -0.0004232513
  227  H 23  S     -0.0330106059    -0.0490390818    -0.0379718984     0.0012093249     0.0339454229
  228  H 23  S     -0.0025104234    -0.0026843663    -0.0019365431     0.0001469664     0.0020172035
  229  H 24  S     -0.0243344289    -0.0305463025    -0.0201344911     0.0784241377     0.0128172095
  230  H 24  S     -0.0030508841    -0.0016109415    -0.0000915738     0.0049068661    -0.0004231757
  231  H 25  S      0.0060219825     0.0198132464     0.0189592073     0.0789258674    -0.0191483833
  232  H 25  S     -0.0032792201     0.0014729876     0.0040359657     0.0025923794    -0.0063017531
  233  C 26  S     -0.1560572365     0.0003419802     0.0729281970    -0.0003720264    -0.0847301724
  234  C 26  S      0.2858814397    -0.0071256672    -0.1432849562     0.0006536837     0.1608694965
  235  C 26  S      0.1694548512    -0.0510322803    -0.1596962796    -0.0045630182     0.1433008353
  236  C 26  X      0.0299548081     0.0704236698     0.0247556220     0.0018542789     0.0620486247
  237  C 26  Y     -0.0030419254     0.0033242351    -0.0081195127    -0.0029135103    -0.0079001769
  238  C 26  Z     -0.0106532810    -0.0427729570    -0.0048771266     0.0015129997    -0.0309705822
  239  C 26  X     -0.1067051406    -0.1425753938    -0.0560193867    -0.0026668215    -0.0345504458
  240  C 26  Y     -0.0010098603     0.0049475192     0.0052315325     0.0061392689     0.0029982062
  241  C 26  Z      0.0571610100     0.0719045475     0.0231759175    -0.0040244964     0.0246950703
  242  C 26 XX      0.0279626478    -0.0000962645    -0.0149181612     0.0003204063     0.0164209076
  243  C 26 YY      0.0062794076     0.0002589889    -0.0035250080     0.0000495069     0.0042524777
  244  C 26 ZZ      0.0124461738    -0.0007987004    -0.0058135831    -0.0002599893     0.0074904479
  245  C 26 XY     -0.0003258139    -0.0007545937     0.0010912781    -0.0004786740     0.0004592676
  246  C 26 XZ     -0.0132878248     0.0012111411     0.0058709517     0.0002323486    -0.0070984714
  247  C 26 YZ     -0.0002802220     0.0003328644    -0.0004044803     0.0002220324    -0.0003672485
  248  C 27  S     -0.1380466780    -0.0804679316     0.0031947496    -0.0006720129    -0.0648497269
  249  C 27  S      0.2566491924     0.1578181804    -0.0000143128     0.0011392332     0.1199198290
  250  C 27  S      0.1611020495     0.1662966784     0.0482769599     0.0043318975     0.0917101719
  251  C 27  X     -0.0518543691     0.0351262526     0.0732118644     0.0029925824    -0.0891443766
  252  C 27  Y      0.0000118754    -0.0007081696    -0.0043636576    -0.0114121540     0.0014655923
  253  C 27  Z      0.0270423045    -0.0182829124    -0.0339684456     0.0082296174     0.0441145771
  254  C 27  X      0.0160378558    -0.0979859476    -0.0934598501     0.0017835910     0.0461284473
  255  C 27  Y      0.0020540233     0.0018878910     0.0009376656    -0.0097252141    -0.0031241300
  256  C 27  Z     -0.0102098374     0.0482157169     0.0489260258     0.0075129305    -0.0283004260
  257  C 27 XX      0.0258606921     0.0163543622     0.0005735111     0.0011356974     0.0108611718
  258  C 27 YY      0.0066300119     0.0039094250    -0.0003415236     0.0001870856     0.0035226669
  259  C 27 ZZ      0.0112483695     0.0064539520     0.0001232453    -0.0011317852     0.0052159643
  260  C 27 XY     -0.0009192743    -0.0009279619     0.0001922023    -0.0020201401     0.0000759614
  261  C 27 XZ     -0.0111631737    -0.0067678621    -0.0008644378     0.0010564946    -0.0040629825
  262  C 27 YZ     -0.0000187165     0.0000807410    -0.0001907545     0.0008686232    -0.0000830031
  263  C 28  S     -0.0584006042     0.1252731968    -0.1015260196     0.0004850316    -0.0115008407
  264  C 28  S      0.1132781437    -0.2503528196     0.2019004804    -0.0008690824     0.0211232588
  265  C 28  S      0.0544077942    -0.0153104736     0.0780137883    -0.0101942762     0.0825191136
  266  C 28  X      0.0508705581    -0.0372793427    -0.0478129757    -0.0003572507    -0.0034167857
  267  C 28  Y      0.0115474863    -0.0021575878    -0.0345545715    -0.0002370452    -0.0425695435
  268  C 28  Z     -0.0330352834     0.0221902529     0.0406083137     0.0002236215     0.0046084088
  269  C 28  X      0.0569274857     0.0421772378    -0.0650263686    -0.0043697488     0.0264182247
  270  C 28  Y     -0.0442911787    -0.0677459349     0.0061946073    -0.0018667275    -0.0732338525
  271  C 28  Z      0.0108607406     0.0334525144     0.0230641070     0.0045474512     0.0359788380
  272  C 28 XX      0.0042891091    -0.0133558385     0.0175255205    -0.0000552583     0.0050152226
  273  C 28 YY      0.0067508159    -0.0151224069     0.0105706800    -0.0000450131    -0.0027134730
  274  C 28 ZZ      0.0072041722    -0.0127500183     0.0068279828    -0.0001016842     0.0014351990
  275  C 28 XY      0.0002904093     0.0027098331    -0.0050547845    -0.0000174211     0.0016778307
  276  C 28 XZ     -0.0035370725     0.0031284776     0.0002456650     0.0001237001     0.0017025710
  277  C 28 YZ     -0.0048269990     0.0077180703    -0.0024761136     0.0001088010     0.0007276104

                         26               27               28               29               30
                   -0.7876551295    -0.7039337770    -0.6818389042    -0.6722041101    -0.6521357799
    1  C  1  S      0.0913193123    -0.0590985057    -0.0383008284    -0.0011451266    -0.0722449874
    2  C  1  S     -0.1872219323     0.1207244851     0.0776248997     0.0021086503     0.1518294242
    3  C  1  S     -0.0452143809     0.0482842218     0.0220153442     0.0041270243     0.0243552062
    4  C  1  X      0.0232265706    -0.0489759426     0.0106104462     0.0008068179     0.0526926843
    5  C  1  Y     -0.0544474496    -0.0100778228    -0.0290864659    -0.0021043114    -0.0899789428
    6  C  1  Z     -0.0144141961    -0.0244478998    -0.0318899519     0.0014140626     0.0219596720
    7  C  1  X      0.0088393621    -0.0045005708     0.0110829026     0.0009416295     0.0193066956
    8  C  1  Y     -0.0313508325     0.0042785602    -0.0069926090    -0.0020279991    -0.0344277994
    9  C  1  Z     -0.0068456542    -0.0171780608    -0.0184281076     0.0000284924    -0.0007140125
   10  C  1 XX     -0.0078714783     0.0055770948     0.0064396284     0.0001893977     0.0133668119
   11  C  1 YY     -0.0175230247     0.0060263700     0.0002863205     0.0000324686     0.0022571785
   12  C  1 ZZ     -0.0110726988     0.0115293291     0.0076104461     0.0001882589     0.0134977529
   13  C  1 XY     -0.0022764541     0.0043117447     0.0033063794    -0.0000899937    -0.0001520666
   14  C  1 XZ      0.0006175222    -0.0015802200    -0.0040212350    -0.0000233898    -0.0058694108
   15  C  1 YZ      0.0028583906     0.0016008722     0.0009283191    -0.0000827572    -0.0029702191
   16  C  2  S     -0.0169790871    -0.0474232581    -0.0072004889     0.0010061901     0.0617381035
   17  C  2  S      0.0303236190     0.0957024542     0.0143815541    -0.0017925682    -0.1210662054
   18  C  2  S      0.0233450140     0.0260629993     0.0089073075    -0.0028299598    -0.0433871683
   19  C  2  X      0.0124485432    -0.0063099117     0.0179214401     0.0002947380     0.0482833300
   20  C  2  Y      0.0054163679    -0.0233423299    -0.0149122754    -0.0004253453     0.0094067158
   21  C  2  Z     -0.0776080804     0.0647989462     0.0606196583     0.0012722297     0.1006144350
   22  C  2  X      0.0086817544    -0.0006208069     0.0094849782    -0.0006544573     0.0115702948
   23  C  2  Y      0.0073394776    -0.0065927300    -0.0017343561     0.0000640225    -0.0018301589
   24  C  2  Z     -0.0356220947     0.0337416354     0.0233839154    -0.0008224714     0.0239796658
   25  C  2 XX      0.0039624609     0.0046514160     0.0031664582    -0.0000783491    -0.0031803441
   26  C  2 YY      0.0008844586     0.0056595588    -0.0013295295    -0.0001542626    -0.0127168687
   27  C  2 ZZ     -0.0002644169     0.0076649054     0.0011492509    -0.0000675687    -0.0055927532
   28  C  2 XY      0.0016314144     0.0031445901     0.0017064231    -0.0000632242    -0.0030252368
   29  C  2 XZ     -0.0031174000     0.0025329396     0.0025353307     0.0000175523     0.0032825935
   30  C  2 YZ     -0.0054564962     0.0034365145     0.0022629110     0.0000076845     0.0015756474
   31  C  3  S     -0.0798552152     0.0614137234     0.0498820232    -0.0000829271     0.0152213285
   32  C  3  S      0.1587116998    -0.1228831586    -0.0992518302     0.0005062068    -0.0263550914
   33  C  3  S      0.0205845035    -0.0448786171    -0.0514011312     0.0024990881    -0.0136731156
   34  C  3  X      0.0200925104    -0.0156142536     0.0253122419     0.0013335178     0.0919078481
   35  C  3  Y     -0.0150105087    -0.0390143064    -0.0012599376     0.0018622860     0.1069143091
   36  C  3  Z      0.0000251346     0.0245192474     0.0257008788    -0.0008559572    -0.0056259954
   37  C  3  X      0.0056342014    -0.0140892387     0.0026358132     0.0015006920     0.0328113909
   38  C  3  Y      0.0069491854    -0.0271950028    -0.0089170281     0.0014290764     0.0372389044
   39  C  3  Z     -0.0074988645     0.0024405680    -0.0026982084     0.0006736164    -0.0086166851
   40  C  3 XX      0.0091382057    -0.0043247527    -0.0017119627     0.0000631899     0.0020201446
   41  C  3 YY      0.0084894178    -0.0075849132    -0.0066309330     0.0000757137    -0.0018709707
   42  C  3 ZZ      0.0112729325    -0.0109097657    -0.0099105705     0.0000483241    -0.0036585438
   43  C  3 XY      0.0031627382    -0.0033903522    -0.0020659413     0.0000882916     0.0019842502
   44  C  3 XZ      0.0026595743    -0.0014416731     0.0020098790     0.0000802125     0.0053775032
   45  C  3 YZ     -0.0020630483    -0.0033231029    -0.0016607361     0.0000938618     0.0038766280
   46  C  4  S     -0.0280360126     0.0481036057    -0.0026418436    -0.0018436304    -0.0951804646
   47  C  4  S      0.0597930902    -0.1000674723     0.0045399401     0.0047036792     0.1974617219
   48  C  4  S     -0.0075116133    -0.0296761632    -0.0025281822    -0.0171629615     0.0304653509
   49  C  4  X      0.0288871640     0.0686488092     0.0729936929     0.0004781835     0.0306349483
   50  C  4  Y     -0.0513618572    -0.0238570303    -0.0513452185     0.0009056731    -0.0159398293
   51  C  4  Z     -0.0652896199     0.0250972550     0.0106998423    -0.0021355807    -0.0817199884
   52  C  4  X      0.0051981200     0.0173025585     0.0181933392    -0.0026044343     0.0095987197
   53  C  4  Y     -0.0236059875    -0.0054912742    -0.0223588720     0.0040698093    -0.0108378012
   54  C  4  Z     -0.0234362124     0.0007209622     0.0009498778    -0.0025610518    -0.0323222174
   55  C  4 XX      0.0029682363    -0.0034415421    -0.0002275877     0.0001696616     0.0091120457
   56  C  4 YY      0.0090724669    -0.0073187869     0.0029796276     0.0004456841     0.0193480129
   57  C  4 ZZ     -0.0019109328    -0.0089915073    -0.0029120941     0.0003143032     0.0096747263
   58  C  4 XY     -0.0000142917    -0.0045066421    -0.0037254250     0.0001498293     0.0032803318
   59  C  4 XZ      0.0062941466    -0.0003458235     0.0023695400     0.0000445052     0.0027738424
   60  C  4 YZ      0.0004575858    -0.0016284519    -0.0044367110    -0.0000930064    -0.0061362898
   61  C  5  S     -0.0660470453    -0.0875389074    -0.0608129987     0.0018853279     0.0555359872
   62  C  5  S      0.1293982541     0.1810887131     0.1234102336    -0.0033878425    -0.1146625627
   63  C  5  S      0.1835218512     0.1066255942     0.0566630925    -0.0097507421    -0.1300403603
   64  C  5  X     -0.0387710901     0.0809908739    -0.0618723693    -0.0015139654    -0.1445943382
   65  C  5  Y     -0.0253729124     0.0117616182     0.0183387903     0.0027620312     0.0799254093
   66  C  5  Z      0.0197209867    -0.0500482316     0.0133179835    -0.0019459421    -0.0156579158
   67  C  5  X      0.0765029412     0.0082562981    -0.0272910518    -0.0074906721    -0.1078604697
   68  C  5  Y     -0.0038268792     0.0042565881     0.0065177924     0.0151359601     0.0264121676
   69  C  5  Z     -0.0565490114    -0.0107967195     0.0040716410    -0.0098938561     0.0287533941
   70  C  5 XX      0.0089040478     0.0158946463     0.0110863923    -0.0003331439    -0.0064698632
   71  C  5 YY      0.0073034888     0.0056712320     0.0050933781    -0.0001544656    -0.0048435957
   72  C  5 ZZ      0.0070759615     0.0085114623     0.0063255551    -0.0000787561    -0.0071763541
   73  C  5 XY     -0.0002138139     0.0001479674    -0.0000550068     0.0001730238    -0.0011078358
   74  C  5 XZ      0.0014270434    -0.0073375838    -0.0038532912     0.0000968662     0.0057211759
   75  C  5 YZ     -0.0056825591     0.0003499531    -0.0020538654     0.0000090622     0.0001038298
   76  C  6  S      0.1189206285     0.0188916771     0.0630877088     0.0015416460     0.1098876619
   77  C  6  S     -0.2364818683    -0.0383651772    -0.1277990969    -0.0031623020    -0.2247081166
   78  C  6  S     -0.0493038793    -0.0175244672    -0.0499044611     0.0036478941    -0.0492491283
   79  C  6  X      0.0147155007    -0.0079806979     0.0303565105     0.0005527230     0.0503936260
   80  C  6  Y      0.0257313838    -0.0398923329    -0.0538027923    -0.0003746172    -0.0779842049
   81  C  6  Z     -0.0247501365     0.0321607728    -0.0051202162    -0.0007251248    -0.0620511458
   82  C  6  X      0.0115891340    -0.0026466965     0.0107731388     0.0007020276     0.0169778874
   83  C  6  Y      0.0053840184    -0.0129393386    -0.0157127102    -0.0003987493    -0.0282627938
   84  C  6  Z     -0.0143031015     0.0143004455     0.0016641577    -0.0016837156    -0.0252886644
   85  C  6 XX     -0.0164390947    -0.0029111997    -0.0110809141    -0.0002862333    -0.0228817235
   86  C  6 YY     -0.0185173486     0.0014110985    -0.0056536120    -0.0002268675    -0.0129444344
   87  C  6 ZZ     -0.0125385996    -0.0065476065    -0.0104253218    -0.0001004699    -0.0122212558
   88  C  6 XY     -0.0000388272     0.0010801599    -0.0002340964     0.0000548469     0.0008733283
   89  C  6 XZ     -0.0036102891    -0.0003090856    -0.0038930182    -0.0001350679    -0.0075165440
   90  C  6 YZ     -0.0005510230    -0.0007593579    -0.0010341293    -0.0000751726    -0.0048049976
   91  C  7  S     -0.0221722885     0.0739787415     0.0645723189    -0.0015075136     0.0091013945
   92  C  7  S      0.0433778882    -0.1545221701    -0.1375646855     0.0032197109    -0.0208986528
   93  C  7  S      0.0518755386    -0.0682491620    -0.0214684036    -0.0043356296    -0.0051897172
   94  C  7  X     -0.0261218915     0.0903281318     0.0721570815    -0.0024603233    -0.0178626209
   95  C  7  Y      0.0531736652    -0.1431918849    -0.1218115120     0.0024225707    -0.0237722506
   96  C  7  Z     -0.0352207591     0.0724857013     0.0625468137    -0.0008071105     0.0256272495
   97  C  7  X     -0.0264168076     0.0195145830    -0.0035451926    -0.0015349881    -0.0048951472
   98  C  7  Y      0.0488376235    -0.0330299726     0.0083753571    -0.0009755578     0.0037245476
   99  C  7  Z     -0.0248297155     0.0169858841    -0.0050137264     0.0020742727     0.0019092488
  100  C  7 XX      0.0014261866    -0.0081371306    -0.0074277366     0.0002650164     0.0005711148
  101  C  7 YY      0.0042510330    -0.0132858112    -0.0120132045     0.0002049547    -0.0032897119
  102  C  7 ZZ      0.0027648479    -0.0071573823    -0.0066325503     0.0000987813    -0.0023240804
  103  C  7 XY     -0.0015135834     0.0057986880     0.0048789394    -0.0001560260    -0.0003445589
  104  C  7 XZ      0.0014582660    -0.0032576692    -0.0025780621     0.0000316746    -0.0003388399
  105  C  7 YZ     -0.0025973301     0.0044238082     0.0039016130     0.0000020380     0.0022808187
  106  C  8  S     -0.0458462532     0.0455096053    -0.0828504063     0.0008193359     0.0404991660
  107  C  8  S      0.0889446589    -0.0969482272     0.1726137243    -0.0019274624    -0.0811617231
  108  C  8  S      0.0942918109    -0.0402400467     0.0890320013    -0.0049135706    -0.0241156979
  109  C  8  X      0.0548704240     0.1005924420    -0.0816118780    -0.0508091599    -0.0100625531
  110  C  8  Y     -0.0028206414    -0.0037780829     0.0053860699     0.1753464889    -0.0025618037
  111  C  8  Z     -0.0263865819    -0.0491280797     0.0380843006    -0.1245217520     0.0071570440
  112  C  8  X     -0.0488961109     0.0312304762    -0.0614548075    -0.0127817092     0.0076855276
  113  C  8  Y      0.0019301893    -0.0016812920     0.0061139027     0.0431301013     0.0000461951
  114  C  8  Z      0.0263013571    -0.0143313977     0.0281609146    -0.0304229368    -0.0017884434
  115  C  8 XX      0.0048340196    -0.0083714868     0.0129579944    -0.0019091136    -0.0050634520
  116  C  8 YY      0.0066221581    -0.0028120121     0.0076053640    -0.0004425685    -0.0045998142
  117  C  8 ZZ      0.0049074905    -0.0040977538     0.0081294043     0.0019326521    -0.0042721911
  118  C  8 XY     -0.0016965541     0.0002862261    -0.0012976046     0.0035775287     0.0006885721
  119  C  8 XZ     -0.0002259924     0.0030536441    -0.0036544407    -0.0019540828     0.0010905672
  120  C  8 YZ     -0.0036465234    -0.0001641252    -0.0018778611    -0.0014953105     0.0018854161
  121  N  9  S     -0.0184982246     0.0446539132     0.0375692100    -0.0007572644     0.0048328656
  122  N  9  S     -0.0385509232     0.0917042813     0.0769672962    -0.0017470755     0.0099554271
  123  N  9  S      0.0129209843     0.0457939865     0.0652019091     0.0001822853     0.0122848822
  124  N  9  X     -0.0073612660     0.0082993960     0.0070808492     0.0003283033     0.0108570736
  125  N  9  Y      0.0093900468    -0.0150586856    -0.0102228953     0.0002537779     0.0016427410
  126  N  9  Z     -0.0035762512     0.0105987779     0.0074024470    -0.0004197073    -0.0049782076
  127  N  9  X     -0.0035319539     0.0003932931    -0.0035929949     0.0000820797    -0.0062289965
  128  N  9  Y      0.0041726499    -0.0000545411     0.0033304049     0.0004616742    -0.0009192494
  129  N  9  Z     -0.0039798427    -0.0011321276    -0.0030077901    -0.0005985188     0.0010753143
  130  N  9 XX     -0.0011596205     0.0018184810     0.0017003971    -0.0000486292     0.0014454600
  131  N  9 YY     -0.0019395761     0.0039074765     0.0031587685    -0.0000865869     0.0000141387
  132  N  9 ZZ     -0.0006086493     0.0019830314     0.0016293521    -0.0000812050    -0.0003835839
  133  N  9 XY      0.0012172310    -0.0019860379    -0.0017896679    -0.0000097334    -0.0013300312
  134  N  9 XZ     -0.0004809657     0.0012425305     0.0011230293     0.0000040909     0.0004640217
  135  N  9 YZ      0.0006606980    -0.0021577303    -0.0017203822     0.0000265774     0.0004597986
  136  C 10  S     -0.0445428206    -0.0533220171     0.0536556078    -0.1038211987    -0.0113419292
  137  C 10  S      0.0871697202     0.1057769796    -0.1067865502     0.2081382376     0.0227517419
  138  C 10  S      0.0291709982     0.0318625483    -0.0237487980     0.0602440753    -0.0006398769
  139  C 10  X     -0.0092520367     0.0425217086    -0.0665191987    -0.1137426743     0.0285958879
  140  C 10  Y     -0.0182116021     0.0166370219    -0.0466543682     0.0018610463     0.0373273545
  141  C 10  Z      0.0208471853    -0.0366077327     0.0752448868     0.0579375703    -0.0467960382
  142  C 10  X      0.0024835353     0.0150553701    -0.0174842756    -0.0335477206     0.0078949985
  143  C 10  Y     -0.0148167372     0.0030258368    -0.0180850224    -0.0101429714     0.0140918298
  144  C 10  Z      0.0110845200    -0.0106389805     0.0245853496     0.0261697191    -0.0165337394
  145  C 10 XX      0.0034384206     0.0076220054    -0.0099076607     0.0121127515     0.0038356072
  146  C 10 YY      0.0065562368     0.0065101713    -0.0054576950     0.0148895274     0.0003159282
  147  C 10 ZZ      0.0048402640     0.0046322333    -0.0042139463     0.0113563822     0.0005587102
  148  C 10 XY     -0.0011146532    -0.0028797812     0.0032430922    -0.0036950817    -0.0008545668
  149  C 10 XZ      0.0000582020    -0.0002509379     0.0011082216    -0.0005284126    -0.0010501227
  150  C 10 YZ     -0.0039611593    -0.0018519651     0.0002896032    -0.0069518750     0.0010413222
  151  C 11  S      0.0221250965    -0.0148409975     0.0356861146     0.1096894215    -0.0246054573
  152  C 11  S     -0.0439859093     0.0294189185    -0.0717931336    -0.2189206155     0.0495216882
  153  C 11  S     -0.0173960248    -0.0061491499    -0.0120786743    -0.0535072841     0.0179424696
  154  C 11  X     -0.0484232877    -0.0904395227     0.1125249917    -0.0977352769    -0.0387254963
  155  C 11  Y      0.0227149934     0.0424820824    -0.0641808115     0.0051494680     0.0361364127
  156  C 11  Z      0.0057453356     0.0107126651    -0.0036559793     0.0467139232    -0.0109351929
  157  C 11  X     -0.0171049075    -0.0272859896     0.0357522868    -0.0322963869    -0.0141328055
  158  C 11  Y      0.0064315755     0.0144835135    -0.0205806620     0.0108257677     0.0100552078
  159  C 11  Z      0.0035397564     0.0017729575    -0.0009462402     0.0076787603    -0.0012085359
  160  C 11 XX     -0.0017434919     0.0032604649    -0.0060317606    -0.0120460518     0.0034943075
  161  C 11 YY     -0.0044055320    -0.0004675039    -0.0020163771    -0.0151635331     0.0025115665
  162  C 11 ZZ     -0.0018206959     0.0022607511    -0.0048358342    -0.0126397208     0.0031946847
  163  C 11 XY      0.0024215354     0.0022063298    -0.0022093260     0.0023245948     0.0004945578
  164  C 11 XZ     -0.0019914842    -0.0034457286     0.0041990373     0.0014016342    -0.0015908444
  165  C 11 YZ      0.0016150308     0.0000202790     0.0009648656     0.0074982150    -0.0011158026
  166  C 12  S      0.0663555631     0.0781706189    -0.0932248783    -0.0011884226     0.0344690105
  167  C 12  S     -0.1293862939    -0.1553610825     0.1857580535     0.0024139754    -0.0690343648
  168  C 12  S     -0.0292290312    -0.0312732169     0.0419275998     0.0015165671    -0.0175721010
  169  C 12  X      0.0009160564    -0.0284309900     0.0416601912     0.0461626699    -0.0158739986
  170  C 12  Y     -0.0010398670    -0.0003257358    -0.0019803788    -0.1599181369     0.0035524373
  171  C 12  Z      0.0000940071     0.0151711342    -0.0202740853     0.1137527026     0.0048191680
  172  C 12  X     -0.0040695285    -0.0105111508     0.0097901094     0.0139672194    -0.0004087855
  173  C 12  Y     -0.0001871380     0.0000189065    -0.0008562999    -0.0493235854     0.0008345755
  174  C 12  Z      0.0018405715     0.0055159532    -0.0046260671     0.0351824896    -0.0010165914
  175  C 12 XX     -0.0085729549    -0.0112379167     0.0141679022    -0.0022796533    -0.0058353400
  176  C 12 YY     -0.0077478737    -0.0087480102     0.0098392094    -0.0003509540    -0.0031051242
  177  C 12 ZZ     -0.0067312495    -0.0080962810     0.0095732889     0.0030698570    -0.0034607643
  178  C 12 XY      0.0016834036     0.0018037960    -0.0019577092     0.0050590915     0.0005308585
  179  C 12 XZ      0.0015353342     0.0024240730    -0.0035570512    -0.0029310809     0.0018705435
  180  C 12 YZ      0.0032164900     0.0031338534    -0.0033164679    -0.0022133481     0.0008375770
  181  C 13  S      0.0199781322    -0.0179210703     0.0360569910    -0.1094225288    -0.0211718120
  182  C 13  S     -0.0398622172     0.0355179296    -0.0724364018     0.2184449373     0.0426866577
  183  C 13  S     -0.0150784591    -0.0042886829    -0.0142374398     0.0521423940     0.0158731062
  184  C 13  X     -0.0369911432    -0.0672006677     0.0788768724     0.0988808028    -0.0237195254
  185  C 13  Y     -0.0181899988    -0.0338350512     0.0533361663    -0.0044912570    -0.0326582062
  186  C 13  Z      0.0350292971     0.0642829455    -0.0872700365    -0.0478741192     0.0404997086
  187  C 13  X     -0.0144581156    -0.0193488027     0.0252202751     0.0280844636    -0.0096756656
  188  C 13  Y     -0.0042874401    -0.0116801167     0.0162169013     0.0071106742    -0.0087654180
  189  C 13  Z      0.0113736975     0.0201791337    -0.0271544967    -0.0208055630     0.0126922469
  190  C 13 XX      0.0001301134     0.0057303487    -0.0085860687     0.0128105872     0.0040763867
  191  C 13 YY     -0.0039156782     0.0003018229    -0.0025075269     0.0153192465     0.0021373937
  192  C 13 ZZ     -0.0034425271     0.0001202475    -0.0019125655     0.0116610617     0.0017140308
  193  C 13 XY     -0.0008043814    -0.0021144754     0.0028628331    -0.0040041919    -0.0012908166
  194  C 13 XZ     -0.0002724669    -0.0010997277     0.0013577698    -0.0004173282    -0.0005100791
  195  C 13 YZ      0.0028925725     0.0016917549    -0.0012195786    -0.0067807254    -0.0000315263
  196  C 14  S     -0.0454173139    -0.0521690085     0.0545202409     0.1043289380    -0.0160490769
  197  C 14  S      0.0886944312     0.1034291786    -0.1084835758    -0.2092803720     0.0322619713
  198  C 14  S      0.0263701895     0.0304498931    -0.0198093089    -0.0573537877     0.0041340384
  199  C 14  X     -0.0185636451     0.0561939704    -0.0947757220     0.1155690366     0.0476296943
  200  C 14  Y      0.0198758882    -0.0217971965     0.0545565617    -0.0126184987    -0.0407357190
  201  C 14  Z     -0.0070904519    -0.0105609418     0.0026896454    -0.0495577093     0.0105832191
  202  C 14  X     -0.0053320580     0.0181518614    -0.0290417459     0.0393725399     0.0151698681
  203  C 14  Y      0.0135535318    -0.0052122171     0.0216170206    -0.0128890456    -0.0153398876
  204  C 14  Z     -0.0092192479    -0.0051531982    -0.0035950422    -0.0094858621     0.0050454520
  205  C 14 XX      0.0040199195     0.0059554156    -0.0077273506    -0.0117598644     0.0034938759
  206  C 14 YY      0.0066180294     0.0059750180    -0.0051055674    -0.0148271190     0.0006755373
  207  C 14 ZZ      0.0044010359     0.0063289631    -0.0069667555    -0.0118731295     0.0022008016
  208  C 14 XY     -0.0020685790     0.0004034699    -0.0014639440     0.0028989803     0.0009395323
  209  C 14 XZ      0.0005638659    -0.0020940150     0.0037835995     0.0010188679    -0.0021811097
  210  C 14 YZ     -0.0035887034    -0.0031139948     0.0023082160     0.0072975880    -0.0000348526
  211  H 15  S     -0.0672932166     0.0521705919     0.0227933915     0.0017407406     0.0834898656
  212  H 15  S     -0.0080830317     0.0138747044     0.0119765115    -0.0000191631     0.0231440741
  213  H 16  S      0.0116090341     0.0475789872     0.0044819456    -0.0008023111    -0.0827761955
  214  H 16  S      0.0009683525     0.0092440554     0.0023936771     0.0000389491    -0.0178435609
  215  H 17  S      0.0576763561    -0.0617534348    -0.0592672239     0.0004473511    -0.0217058289
  216  H 17  S      0.0071437363    -0.0125613511    -0.0125654720     0.0003855753    -0.0058618594
  217  H 18  S      0.0194661770    -0.0474861975    -0.0131645426     0.0029462121     0.1086894670
  218  H 18  S      0.0086122259    -0.0098479846     0.0033795926     0.0023973536     0.0281490381
  219  H 19  S     -0.0814728761    -0.0160038813    -0.0598719996    -0.0015436846    -0.1281082604
  220  H 19  S     -0.0119074462    -0.0042616361    -0.0123169288    -0.0005435811    -0.0255750520
  221  H 20  S     -0.0826235938    -0.0216781540    -0.0804146400    -0.0017351990    -0.1419805196
  222  H 20  S     -0.0080840606    -0.0016167034    -0.0100238145    -0.0009004758    -0.0296306237
  223  H 21  S      0.0254069512     0.0398943535    -0.0506262424     0.1226109719     0.0223826015
  224  H 21  S      0.0098490853     0.0098393535    -0.0083896090     0.0237603771     0.0019344671
  225  H 22  S     -0.0155807587     0.0109750272    -0.0363100156    -0.1245847956     0.0343346655
  226  H 22  S      0.0006981939     0.0031311499    -0.0068652847    -0.0268773536     0.0067392405
  227  H 23  S     -0.0453540650    -0.0792800036     0.1032500321     0.0012926616    -0.0404748298
  228  H 23  S     -0.0030854822    -0.0123946588     0.0200055273     0.0002342690    -0.0104750493
  229  H 24  S     -0.0140147318     0.0137805181    -0.0363077531     0.1235482206     0.0295445387
  230  H 24  S      0.0009838755     0.0036048831    -0.0068881056     0.0258720434     0.0056599939
  231  H 25  S      0.0253146023     0.0375062577    -0.0503003183    -0.1198741727     0.0268047415
  232  H 25  S      0.0096659290     0.0091573235    -0.0078108710    -0.0212180613     0.0014135683
  233  C 26  S      0.0935725121    -0.0621230728     0.0558116138    -0.0003941128     0.0134930838
  234  C 26  S     -0.1718726315     0.1315710139    -0.1064873215     0.0005902975    -0.0369097584
  235  C 26  S     -0.1593072807     0.1223655729    -0.0895531726     0.0097143711    -0.0026475614
  236  C 26  X     -0.1362251510    -0.1188468822    -0.0844044908    -0.0005738577     0.1511749727
  237  C 26  Y     -0.0007372744     0.0076363403     0.0068971489     0.0113874500     0.0118864246
  238  C 26  Z      0.0673302976     0.0576960010     0.0366615770    -0.0096129981    -0.0980690257
  239  C 26  X      0.1088947130     0.0401885403    -0.0279781480     0.0019450748    -0.0931692930
  240  C 26  Y     -0.0042929669     0.0000201998     0.0023785435    -0.0056536109     0.0083862670
  241  C 26  Z     -0.0472800879    -0.0192636689     0.0156735368     0.0041087093     0.0453073622
  242  C 26 XX     -0.0160001461     0.0131204554    -0.0107573284    -0.0007394049    -0.0031712111
  243  C 26 YY     -0.0047012222     0.0032459593    -0.0028638073    -0.0000537439    -0.0010519055
  244  C 26 ZZ     -0.0074436189     0.0059182588    -0.0051911007     0.0008756090    -0.0035005084
  245  C 26 XY      0.0010313015    -0.0002639585     0.0000368802     0.0014403801    -0.0015749939
  246  C 26 XZ      0.0065925378    -0.0056065702     0.0049917143    -0.0007743152     0.0029507460
  247  C 26 YZ     -0.0002729004     0.0006961039     0.0003619630    -0.0006962755     0.0001979375
  248  C 27  S      0.1091632096     0.0753016811    -0.0058823124    -0.0013480518    -0.0447755684
  249  C 27  S     -0.2081447752    -0.1539378947     0.0247291106     0.0027114048     0.0904534083
  250  C 27  S     -0.1995357638    -0.1325364285    -0.0029823343    -0.0020533240     0.1489514779
  251  C 27  X      0.1152876170    -0.0669175469     0.1642905591    -0.0127068402    -0.0853333900
  252  C 27  Y     -0.0047424822     0.0045982219    -0.0045553765     0.0350577777     0.0070919559
  253  C 27  Z     -0.0571515499     0.0316649381    -0.0823879826    -0.0234602681     0.0352280221
  254  C 27  X     -0.0337605121     0.0414097680    -0.0402457912    -0.0023372441    -0.0461417787
  255  C 27  Y      0.0013873080    -0.0009965843     0.0009471187     0.0177810699     0.0004888063
  256  C 27  Z      0.0113661756    -0.0212371057     0.0175513104    -0.0142600416     0.0180620822
  257  C 27 XX     -0.0197974720    -0.0157066970     0.0039632349    -0.0017053652     0.0091862773
  258  C 27 YY     -0.0060728701    -0.0039203993     0.0006831767    -0.0002448508     0.0029549351
  259  C 27 ZZ     -0.0094701295    -0.0068841607     0.0013386890     0.0024289718     0.0034912181
  260  C 27 XY      0.0007763990     0.0002976806    -0.0001535240     0.0039412553    -0.0009845139
  261  C 27 XZ      0.0079571000     0.0066339160    -0.0014156706    -0.0022899200    -0.0025830010
  262  C 27 YZ     -0.0003172027    -0.0004413588     0.0005764993    -0.0017011874     0.0002397181
  263  C 28  S     -0.0556984553     0.0770754755     0.0316207151    -0.0010519618    -0.0079769350
  264  C 28  S      0.1140228538    -0.1574636445    -0.0636875494     0.0019811270     0.0183230819
  265  C 28  S     -0.0176819695    -0.0681809105    -0.0840953508     0.0177549107    -0.0119113886
  266  C 28  X      0.0684103962    -0.0667697071    -0.0850973423    -0.0015349726    -0.1381189623
  267  C 28  Y     -0.0142119660     0.1241129920     0.1364140812    -0.0034695637     0.0024349313
  268  C 28  Z     -0.0409562273    -0.0835999463    -0.0904751054     0.0038282983     0.0539516099
  269  C 28  X     -0.0001722939     0.0023663298    -0.0282787216     0.0060589818    -0.0481665801
  270  C 28  Y      0.0380474570     0.0085398038     0.0471083296     0.0006117768    -0.0107607119
  271  C 28  Z     -0.0373161799    -0.0084481659    -0.0275733799    -0.0049257616     0.0284754805
  272  C 28 XX      0.0022456597    -0.0056368805    -0.0018338741     0.0002234016     0.0056929959
  273  C 28 YY      0.0064259919    -0.0135824345    -0.0067899010     0.0001210869     0.0001370132
  274  C 28 ZZ      0.0086362897    -0.0060130035    -0.0009618087     0.0000445814    -0.0006167970
  275  C 28 XY      0.0011333793     0.0068036234     0.0045745270    -0.0001211424    -0.0021772578
  276  C 28 XZ      0.0009147348    -0.0034794585    -0.0015185240    -0.0000281474     0.0022563909
  277  C 28 YZ     -0.0057240058     0.0043267569     0.0005887374    -0.0000942223     0.0000296714

                         31               32               33               34               35
                   -0.6272858373    -0.6031366255    -0.5914930421    -0.5646610441    -0.5343868427
    1  C  1  S     -0.0580487663    -0.0669033813     0.0261162259     0.0126877953    -0.0055291769
    2  C  1  S      0.1234037269     0.1320203855    -0.0528578479    -0.0186753656     0.0092648162
    3  C  1  S      0.0152951751     0.1832933176    -0.0614938986    -0.1106738793     0.0175832048
    4  C  1  X     -0.1175243818     0.0361202308     0.0275468455     0.0943859013    -0.0495468055
    5  C  1  Y     -0.0925236234     0.0534157848     0.0046193992    -0.0491272155     0.0017856301
    6  C  1  Z      0.1018204181     0.1307838677    -0.0864602295     0.1107329920     0.0098448521
    7  C  1  X     -0.0481038236     0.0385228658     0.0045404431    -0.0022838492    -0.0172541080
    8  C  1  Y     -0.0416232091     0.0528272957    -0.0066274354    -0.0442109122     0.0056224015
    9  C  1  Z      0.0391942098    -0.0175291563    -0.0112868176     0.0850617715    -0.0046186838
   10  C  1 XX      0.0047418383     0.0093806340    -0.0035412848     0.0073222878    -0.0013001976
   11  C  1 YY      0.0084712673     0.0088497079    -0.0044305735    -0.0000133017     0.0007344418
   12  C  1 ZZ      0.0129307111     0.0084172521    -0.0037635926    -0.0089323125     0.0026047754
   13  C  1 XY      0.0001896035    -0.0009791983    -0.0011468384     0.0046179794     0.0000859387
   14  C  1 XZ      0.0018325760    -0.0070810238     0.0022504036    -0.0043212177     0.0000659789
   15  C  1 YZ     -0.0010185543    -0.0068359329     0.0012929577     0.0051763941    -0.0010663984
   16  C  2  S     -0.0193234748     0.1107919393    -0.0179066884    -0.0236484707     0.0028451692
   17  C  2  S      0.0444459799    -0.2243312746     0.0353722607     0.0475110364    -0.0064801150
   18  C  2  S      0.0251823720    -0.2115583165     0.0566950618     0.0787506828    -0.0104288162
   19  C  2  X     -0.0608818976     0.0593015299     0.0220910049    -0.1029585773    -0.0021208022
   20  C  2  Y     -0.0749516440     0.1123333853     0.0203416029    -0.2163255334     0.0158501174
   21  C  2  Z      0.0783648611    -0.0436917778     0.0129428285    -0.0827775554     0.0191284103
   22  C  2  X     -0.0243729141    -0.0218809585     0.0235506202    -0.0276760430    -0.0019711293
   23  C  2  Y     -0.0223372828    -0.0307677340     0.0306421779    -0.0642621844     0.0038406141
   24  C  2  Z      0.0300614609    -0.0259595575     0.0041188139    -0.0250842809     0.0075658591
   25  C  2 XX     -0.0006963480    -0.0131299744     0.0028538119     0.0062379147    -0.0014460202
   26  C  2 YY      0.0046487132    -0.0236690653     0.0040818423     0.0043923235    -0.0005358913
   27  C  2 ZZ      0.0073066058    -0.0075245558    -0.0011681961     0.0042043242     0.0003256600
   28  C  2 XY     -0.0001389890    -0.0114515543     0.0028541873     0.0026897711    -0.0006516111
   29  C  2 XZ      0.0008501910    -0.0034479867     0.0013422751     0.0008402281    -0.0006812390
   30  C  2 YZ      0.0024206351    -0.0028248165     0.0004021413    -0.0013667217     0.0005737402
   31  C  3  S      0.0187698525    -0.1129492735     0.0301220534    -0.0086900289    -0.0003375897
   32  C  3  S     -0.0346891855     0.2306152984    -0.0612049767     0.0164960757     0.0004543541
   33  C  3  S      0.0043860703     0.2049391544    -0.0886823791     0.0431711499    -0.0009133461
   34  C  3  X      0.0137820233     0.0173473434     0.0059732308    -0.0392964292     0.0068375582
   35  C  3  Y      0.0548732870     0.0242751926     0.0036261081    -0.0773958292     0.0160904287
   36  C  3  Z     -0.0531708717    -0.1557849566     0.0959526559    -0.2168644793     0.0081701940
   37  C  3  X      0.0016353037     0.0129099458    -0.0015348871    -0.0071217798    -0.0001291977
   38  C  3  Y      0.0154477363     0.0150194643     0.0003497079    -0.0217447361     0.0034680332
   39  C  3  Z     -0.0169731330     0.0236339588    -0.0005088237    -0.0759194053     0.0062252667
   40  C  3 XX      0.0002559160     0.0088931700    -0.0031408366     0.0022023470     0.0005249967
   41  C  3 YY      0.0012661739     0.0068581337    -0.0025445545     0.0037540584    -0.0005273567
   42  C  3 ZZ     -0.0054866638     0.0304131905    -0.0081420334     0.0022992628    -0.0000606503
   43  C  3 XY      0.0025798803     0.0007820390    -0.0006805231     0.0007084962     0.0000581787
   44  C  3 XZ     -0.0019420748     0.0027806660     0.0001627094    -0.0005294309    -0.0000129860
   45  C  3 YZ      0.0024388718     0.0034687006    -0.0009748303    -0.0007657931     0.0004217600
   46  C  4  S     -0.0601308959     0.0655485107    -0.0174015852    -0.0062018060     0.0026135610
   47  C  4  S      0.1281205225    -0.1300294633     0.0308989564     0.0208144677    -0.0057258633
   48  C  4  S      0.0262125547    -0.1672676924     0.0906926664    -0.0676542191     0.0153039017
   49  C  4  X      0.0484245622    -0.0498513839    -0.0266385614     0.1372709994    -0.0081079769
   50  C  4  Y      0.1165084185    -0.0907598560    -0.0072949475     0.0887004437    -0.0101535558
   51  C  4  Z     -0.1084877482    -0.0660760478     0.0400718309     0.0121915667    -0.0183561309
   52  C  4  X      0.0148055317     0.0069722501    -0.0200231591     0.0505923708    -0.0056877034
   53  C  4  Y      0.0388120226     0.0198858667    -0.0338591962     0.0663881209    -0.0103740713
   54  C  4  Z     -0.0448766472    -0.0639538100     0.0400311324    -0.0197126942    -0.0027527101
   55  C  4 XX      0.0107352031    -0.0072837574     0.0010808220    -0.0045697299     0.0007486869
   56  C  4 YY      0.0099263352    -0.0112538145     0.0028341461     0.0022041822    -0.0001706174
   57  C  4 ZZ      0.0063841461    -0.0073974237     0.0015374107     0.0087288503    -0.0018637951
   58  C  4 XY      0.0019013804     0.0009818106     0.0017084306    -0.0073761152     0.0001024853
   59  C  4 XZ     -0.0026134000     0.0055287780    -0.0019158198     0.0049325882     0.0000056694
   60  C  4 YZ     -0.0005907298     0.0071817276    -0.0022903300    -0.0029017377     0.0007241119
   61  C  5  S     -0.0018376638    -0.0077529698     0.0288346047    -0.0036766983    -0.0168561235
   62  C  5  S      0.0099645909     0.0144266313    -0.0588955662     0.0056363316     0.0378889816
   63  C  5  S      0.1521378912     0.1446145356    -0.1212719648    -0.0475009339     0.0860261572
   64  C  5  X      0.1619290756     0.0563012319    -0.0570433746    -0.1102547887     0.0222031414
   65  C  5  Y      0.0903905678    -0.0407283630    -0.0018149563     0.0390432091    -0.0164198481
   66  C  5  Z     -0.1681287463    -0.0220910560     0.0317047152     0.0856193069    -0.0083824422
   67  C  5  X      0.1276382103    -0.0423330527     0.0016087882    -0.0761921473     0.0583523431
   68  C  5  Y      0.0373922753    -0.0410661740    -0.0006807204     0.0399587904    -0.0112363699
   69  C  5  Z     -0.0997417088     0.0418853468     0.0003932584     0.0289188806    -0.0273460300
   70  C  5 XX      0.0027826392     0.0036867088    -0.0047795998    -0.0052290533     0.0035938736
   71  C  5 YY      0.0017489420    -0.0047817395    -0.0021823587     0.0038139386     0.0021260922
   72  C  5 ZZ     -0.0014164341     0.0031234799    -0.0042423846     0.0025619507     0.0025197043
   73  C  5 XY     -0.0047465399     0.0031906197     0.0005053020    -0.0013462103    -0.0001445912
   74  C  5 XZ      0.0019335545    -0.0019722821     0.0016803536    -0.0008800885    -0.0003607891
   75  C  5 YZ      0.0021277487     0.0008357520     0.0005768710    -0.0017810349    -0.0010260629
   76  C  6  S      0.0138197432    -0.0009439597     0.0068393621    -0.0104442584     0.0004834680
   77  C  6  S     -0.0323621381     0.0016475481    -0.0126733754     0.0219897534    -0.0019073041
   78  C  6  S      0.0640877031     0.0014259097    -0.0385836686     0.0860320932    -0.0085124095
   79  C  6  X     -0.0414456166    -0.0372714459     0.0176861214     0.1369052220    -0.0449077651
   80  C  6  Y      0.0363278081    -0.0666920330    -0.0103442461     0.0842974003    -0.0018936917
   81  C  6  Z      0.0060066902     0.0909168925    -0.0591372787     0.1102331267    -0.0037599189
   82  C  6  X     -0.0068070748    -0.0071448481    -0.0021872805     0.0674129975    -0.0157136205
   83  C  6  Y     -0.0003774771    -0.0155024437    -0.0008964108     0.0136682218     0.0011286808
   84  C  6  Z     -0.0046706967     0.0241909558    -0.0138943788     0.0351670265     0.0025238016
   85  C  6 XX     -0.0011809581    -0.0021654132    -0.0025530727     0.0058498407     0.0007998624
   86  C  6 YY     -0.0035316337     0.0053511010    -0.0016366116    -0.0008902617     0.0000343073
   87  C  6 ZZ     -0.0002771254    -0.0025572593     0.0001135620     0.0026972093    -0.0011013830
   88  C  6 XY      0.0046721140    -0.0009757519    -0.0007441189     0.0006876340    -0.0000681726
   89  C  6 XZ     -0.0007385109     0.0042492775    -0.0021468981     0.0022031384    -0.0000835520
   90  C  6 YZ     -0.0059145889    -0.0025974594     0.0022097215    -0.0014856649    -0.0007394908
   91  C  7  S     -0.0439316156     0.0265869245    -0.0070136706     0.0332893715    -0.0024483357
   92  C  7  S      0.0954159627    -0.0598001280     0.0149816019    -0.0738926166     0.0051914218
   93  C  7  S     -0.0231230255    -0.0506023213     0.0356670049     0.0324171640    -0.0007569059
   94  C  7  X     -0.0626299043     0.0225964128    -0.0075700551     0.0216107856     0.0071338123
   95  C  7  Y      0.0705683490    -0.0403697401     0.0093235948    -0.0466678330     0.0043791849
   96  C  7  Z     -0.0282081528     0.0338064185    -0.0093119008     0.0415057812    -0.0096672693
   97  C  7  X      0.0235050395     0.0184570304    -0.0262343968    -0.0325548282     0.0028879784
   98  C  7  Y     -0.0434489890    -0.0291773248     0.0373835608     0.0550792445    -0.0005960743
   99  C  7  Z      0.0263321409     0.0133948247    -0.0179923372    -0.0252259719    -0.0022086513
  100  C  7 XX      0.0067355162    -0.0032069529     0.0008829868    -0.0039677965    -0.0001527214
  101  C  7 YY      0.0075258182    -0.0049487667     0.0009928929    -0.0056135986     0.0006211105
  102  C  7 ZZ      0.0039123379    -0.0034760134     0.0008503391    -0.0042812641     0.0006070937
  103  C  7 XY     -0.0039409874     0.0014435731    -0.0003901403     0.0019737626     0.0001314387
  104  C  7 XZ      0.0014490449    -0.0014012723     0.0005104812    -0.0015087561     0.0001223188
  105  C  7 YZ     -0.0016913484     0.0018193529    -0.0002465035     0.0022330518    -0.0006312961
  106  C  8  S     -0.0294981345    -0.0104391275    -0.0052288071     0.0052295100    -0.0286056359
  107  C  8  S      0.0582190476     0.0207975686     0.0082350380    -0.0107076261     0.0567657500
  108  C  8  S     -0.0101915957    -0.0299595941    -0.1386216100    -0.0095957887     0.2501937857
  109  C  8  X      0.0535128675     0.0707685784     0.2023832847     0.0108757174    -0.1589710243
  110  C  8  Y     -0.0032644035    -0.0037648685    -0.0092331525     0.0011916566     0.0085514212
  111  C  8  Z     -0.0249750162    -0.0347453341    -0.0977359922    -0.0059205032     0.0754056924
  112  C  8  X      0.0230859071     0.0343033166     0.1610928035     0.0359945273     0.0917729308
  113  C  8  Y     -0.0020112698    -0.0011998472    -0.0091148008    -0.0101228270    -0.0017047442
  114  C  8  Z     -0.0109567094    -0.0159938860    -0.0761931449    -0.0108728767    -0.0466620486
  115  C  8 XX      0.0028605745     0.0004516888    -0.0018452474     0.0000585458     0.0154460355
  116  C  8 YY      0.0040796623     0.0018184515     0.0011307295    -0.0016710320    -0.0067177077
  117  C  8 ZZ      0.0030164517     0.0012056180     0.0003354461    -0.0009047681     0.0004935004
  118  C  8 XY     -0.0010009117    -0.0002211119     0.0000295422     0.0001044019     0.0016578118
  119  C  8 XZ      0.0002139259     0.0004690011     0.0013833054    -0.0006731399    -0.0103351902
  120  C  8 YZ     -0.0017362293    -0.0009492139    -0.0006458359     0.0011840869     0.0063649848
  121  N  9  S     -0.0246044968     0.0133766041    -0.0031997815     0.0172845468    -0.0012820139
  122  N  9  S     -0.0502221285     0.0285152459    -0.0081325796     0.0348517074    -0.0027682209
  123  N  9  S     -0.0736421586     0.0066079418     0.0252922280     0.0745485758    -0.0026378603
  124  N  9  X      0.0048750677     0.0015098357     0.0005823479     0.0016011922    -0.0038365630
  125  N  9  Y      0.0046217512    -0.0025086620     0.0011704949     0.0007583721    -0.0008993019
  126  N  9  Z     -0.0062176799    -0.0046995743     0.0016496091    -0.0094630982     0.0041990564
  127  N  9  X      0.0005367690     0.0014843892    -0.0032900223    -0.0065592418     0.0017742042
  128  N  9  Y     -0.0078115508    -0.0015039834     0.0059698949     0.0078230787     0.0004974233
  129  N  9  Z      0.0056012402     0.0061033265    -0.0059331596     0.0007848241    -0.0019673687
  130  N  9 XX     -0.0002833729     0.0009150862    -0.0003790183     0.0010544923    -0.0005026296
  131  N  9 YY     -0.0023229145     0.0015056258    -0.0005592394     0.0014680976    -0.0000369613
  132  N  9 ZZ     -0.0014992158     0.0002506908    -0.0002032910     0.0000087417     0.0002530698
  133  N  9 XY      0.0003730861    -0.0007638268     0.0000604575    -0.0009748678     0.0004071054
  134  N  9 XZ     -0.0004921259     0.0000446325     0.0001195346     0.0000951306    -0.0000218591
  135  N  9 YZ      0.0015444380    -0.0000592259    -0.0001318206     0.0001082524    -0.0003405577
  136  C 10  S      0.0063453909     0.0002835007     0.0029124881     0.0063642928     0.0650993527
  137  C 10  S     -0.0127561342    -0.0004286589    -0.0056174807    -0.0126148199    -0.1316527959
  138  C 10  S      0.0031837947     0.0069259908    -0.0141348019    -0.0230096969    -0.3381432349
  139  C 10  X     -0.0115985583     0.0118336790     0.0752749341     0.0314062424     0.1414814403
  140  C 10  Y     -0.0476027308    -0.0472590621    -0.1367450827    -0.0224312161    -0.0699674658
  141  C 10  Z      0.0469649463     0.0348494897     0.0784244899     0.0021402824    -0.0138396948
  142  C 10  X     -0.0025361828     0.0061393463     0.0170246119     0.0014530687    -0.0460900871
  143  C 10  Y     -0.0172579976    -0.0169660395    -0.0360466735    -0.0016614248     0.0653847660
  144  C 10  Z      0.0162267452     0.0114758441     0.0222195429     0.0001111258    -0.0319211430
  145  C 10 XX     -0.0033345454    -0.0017880886    -0.0038307014    -0.0004362017    -0.0063690663
  146  C 10 YY      0.0003991824     0.0006747542     0.0001390338    -0.0016985582    -0.0155933648
  147  C 10 ZZ     -0.0002836402    -0.0002007943    -0.0012677082    -0.0009249469    -0.0060265503
  148  C 10 XY      0.0003968745    -0.0001676053    -0.0004229866     0.0005310008     0.0092390389
  149  C 10 XZ      0.0013312492     0.0011294174     0.0023088990    -0.0005108880    -0.0067960530
  150  C 10 YZ     -0.0011747669    -0.0007340491    -0.0005034228     0.0009023304     0.0062643347
  151  C 11  S      0.0219248304     0.0161020032     0.0315573647    -0.0049770573    -0.0703038184
  152  C 11  S     -0.0439968394    -0.0321222328    -0.0614104876     0.0109198638     0.1430874584
  153  C 11  S     -0.0260321275    -0.0295797174    -0.0576344888     0.0146771432     0.3147869882
  154  C 11  X      0.0261556112     0.0021426193    -0.0220802341    -0.0115687976    -0.0220373271
  155  C 11  Y     -0.0422955726    -0.0429012950    -0.1277686054    -0.0202254651     0.0131043703
  156  C 11  Z      0.0227494759     0.0359006213     0.1216520309     0.0237915797     0.0001297281
  157  C 11  X      0.0115271274     0.0042741156    -0.0014096811    -0.0072751091    -0.0516428174
  158  C 11  Y     -0.0102308107    -0.0102485342    -0.0357892338    -0.0101756940    -0.0716583367
  159  C 11  Z      0.0027422483     0.0067822020     0.0315203792     0.0126980347     0.0887275012
  160  C 11 XX     -0.0031252053    -0.0024644420    -0.0056948079    -0.0002654538     0.0018101366
  161  C 11 YY     -0.0025985961    -0.0023186957    -0.0050163067     0.0006272068     0.0115483020
  162  C 11 ZZ     -0.0029034932    -0.0022463382    -0.0045613286     0.0006901349     0.0123170405
  163  C 11 XY     -0.0001768415     0.0001544403     0.0008731292     0.0003976424     0.0042350388
  164  C 11 XZ      0.0011333366     0.0005836104     0.0012354997     0.0000725297    -0.0021921555
  165  C 11 YZ      0.0011491693     0.0010398985     0.0021367738    -0.0005738284    -0.0094862481
  166  C 12  S     -0.0237868608    -0.0102609850    -0.0107747500     0.0074920001     0.0665781605
  167  C 12  S      0.0478641772     0.0207263769     0.0228737843    -0.0144209253    -0.1301052250
  168  C 12  S      0.0164101995     0.0107208926     0.0017383441    -0.0244518536    -0.3003061382
  169  C 12  X      0.0004485503    -0.0224627414    -0.1128167288    -0.0465097544    -0.2169628234
  170  C 12  Y      0.0028102358     0.0009231296     0.0065269533     0.0043073361     0.0083542018
  171  C 12  Z     -0.0024975149     0.0104676693     0.0533674712     0.0218064328     0.1060751610
  172  C 12  X     -0.0075664403    -0.0155697485    -0.0514833744    -0.0087784136     0.0351441606
  173  C 12  Y      0.0013433557     0.0004074255     0.0024332204     0.0020074073    -0.0041322243
  174  C 12  Z      0.0030032474     0.0071498291     0.0248298816     0.0039625960    -0.0150347509
  175  C 12 XX      0.0046501433     0.0023244749     0.0029393675    -0.0019434433    -0.0204996651
  176  C 12 YY      0.0015594172    -0.0000084889    -0.0018408575    -0.0008358045    -0.0019249098
  177  C 12 ZZ      0.0021220426     0.0006198058    -0.0002865980    -0.0010346052    -0.0066616901
  178  C 12 XY     -0.0003693284    -0.0000109864     0.0003581777     0.0001344964     0.0004062650
  179  C 12 XZ     -0.0017154606    -0.0011717350    -0.0020783106     0.0007287912     0.0097156109
  180  C 12 YZ     -0.0000839270     0.0003874784     0.0016515619     0.0002329283    -0.0021300064
  181  C 13  S      0.0244972487     0.0161198072     0.0320863952    -0.0044856210    -0.0709602987
  182  C 13  S     -0.0491749529    -0.0322240695    -0.0627323460     0.0095237754     0.1444788688
  183  C 13  S     -0.0273926777    -0.0301635468    -0.0585690253     0.0205605761     0.3129039343
  184  C 13  X     -0.0016587286    -0.0215606951    -0.0944921519    -0.0257179617    -0.0066448089
  185  C 13  Y      0.0400918980     0.0434625698     0.1320707992     0.0214351489    -0.0109845334
  186  C 13  Z     -0.0337069287    -0.0261458299    -0.0645025934    -0.0047594166     0.0128936792
  187  C 13  X      0.0045293003    -0.0013194767    -0.0222751800    -0.0161628139    -0.0922024197
  188  C 13  Y      0.0089867773     0.0099745859     0.0361363794     0.0136375545     0.0780695528
  189  C 13  Z     -0.0101621172    -0.0077308841    -0.0195354316    -0.0032069627    -0.0191782455
  190  C 13 XX     -0.0040299086    -0.0027774338    -0.0059992164     0.0002555343     0.0083795838
  191  C 13 YY     -0.0031083517    -0.0023609311    -0.0050332895     0.0006237424     0.0130740320
  192  C 13 ZZ     -0.0024205037    -0.0018830606    -0.0043814828    -0.0000036814     0.0045604436
  193  C 13 XY      0.0012536858     0.0007155967     0.0012167682    -0.0005631741    -0.0094755566
  194  C 13 XZ      0.0003413858     0.0002920596     0.0010749844     0.0005009782     0.0056936040
  195  C 13 YZ      0.0007563300     0.0007435802     0.0018967117    -0.0001073373    -0.0038021369
  196  C 14  S      0.0035089819     0.0010451049     0.0042946216     0.0057658581     0.0675376796
  197  C 14  S     -0.0071783496    -0.0019715919    -0.0085612065    -0.0118421508    -0.1367630458
  198  C 14  S      0.0054875012     0.0058274946    -0.0194565190    -0.0402732202    -0.3352573921
  199  C 14  X     -0.0399278885    -0.0153635284    -0.0018206640     0.0216710831     0.1005322816
  200  C 14  Y      0.0487988933     0.0469675177     0.1298687200     0.0171663847     0.0550088433
  201  C 14  Z     -0.0213282143    -0.0321374315    -0.1109245988    -0.0268454172    -0.0998101241
  202  C 14  X     -0.0132020994    -0.0030138257    -0.0023272302     0.0038933176    -0.0136769373
  203  C 14  Y      0.0172255400     0.0167707653     0.0343731110    -0.0049784144    -0.0595436416
  204  C 14  Z     -0.0079272647    -0.0127938021    -0.0284482332     0.0016657079     0.0586194881
  205  C 14 XX     -0.0025564508    -0.0019236042    -0.0045982988    -0.0005347684    -0.0010598716
  206  C 14 YY      0.0008940748     0.0005637930     0.0000216222    -0.0016216684    -0.0146186842
  207  C 14 ZZ     -0.0006200352    -0.0001900494    -0.0008644312    -0.0010391995    -0.0129786604
  208  C 14 XY     -0.0007440709    -0.0001327660     0.0004841316     0.0003953104    -0.0024414112
  209  C 14 XZ      0.0019201026     0.0011719679     0.0019281439    -0.0003084709    -0.0000481734
  210  C 14 YZ     -0.0008928939    -0.0007733326    -0.0009614209     0.0009748203     0.0111828896
  211  H 15  S      0.1562331435     0.1182548760    -0.0828375148     0.0295783087     0.0278439330
  212  H 15  S      0.0240319063     0.0370392946    -0.0190418677    -0.0068450891     0.0091263480
  213  H 16  S      0.0699058814    -0.1954797062     0.0020951709     0.1913901155    -0.0139801134
  214  H 16  S      0.0104330716    -0.0597738427     0.0085295270     0.0372371585    -0.0032436653
  215  H 17  S      0.0086020954     0.2177984379    -0.0953374396     0.1605562111    -0.0065962748
  216  H 17  S     -0.0032917545     0.0632414765    -0.0246926178     0.0267141275    -0.0001640233
  217  H 18  S      0.1551013479    -0.1033140532    -0.0006604709     0.0744079431    -0.0042411166
  218  H 18  S      0.0255171495    -0.0348338186     0.0064704533     0.0085859355    -0.0011598058
  219  H 19  S     -0.0151618811     0.0074930433    -0.0294491577     0.1404864061    -0.0213524421
  220  H 19  S     -0.0113141473     0.0000153193    -0.0010875822     0.0169560614    -0.0060023937
  221  H 20  S      0.0180967125     0.0003228177    -0.0178305921    -0.0515342936     0.0287493078
  222  H 20  S     -0.0040967659     0.0009028792    -0.0041647447    -0.0031692508     0.0076269577
  223  H 21  S     -0.0295674859    -0.0317059389    -0.1093385602    -0.0315262262    -0.1795721617
  224  H 21  S     -0.0018713343    -0.0047056584    -0.0229867841    -0.0095919935    -0.0647531848
  225  H 22  S     -0.0427862469    -0.0489031380    -0.1433688798    -0.0165257654     0.0883576079
  226  H 22  S     -0.0088282964    -0.0095887848    -0.0281318023    -0.0018760891     0.0430316753
  227  H 23  S      0.0238639132    -0.0043784344    -0.0661582100    -0.0427230254    -0.2549948695
  228  H 23  S      0.0090679868     0.0036216048    -0.0029693544    -0.0100942033    -0.0845562201
  229  H 24  S     -0.0458317057    -0.0479729549    -0.1410885008    -0.0168046491     0.0915488916
  230  H 24  S     -0.0092057007    -0.0091639462    -0.0269353024    -0.0014043512     0.0432181902
  231  H 25  S     -0.0254849875    -0.0311812186    -0.1064058405    -0.0300992856    -0.1758243582
  232  H 25  S     -0.0018587427    -0.0036831383    -0.0193452103    -0.0084938127    -0.0599928665
  233  C 26  S     -0.0370895664    -0.0283405716    -0.0277551981     0.0246531574     0.0306378550
  234  C 26  S      0.0822974518     0.0657968918     0.0563828840    -0.0546535719    -0.0573716584
  235  C 26  S      0.0151190481     0.0671273251     0.1277337905     0.0058541121    -0.0516783943
  236  C 26  X     -0.1616661098    -0.0402828630     0.1258830948     0.1037725694    -0.0760936999
  237  C 26  Y      0.0238894214    -0.0074143001    -0.0045408184     0.0140909973    -0.0039364454
  238  C 26  Z      0.0655398657     0.0188902903    -0.0626647649    -0.0492150410     0.0397642797
  239  C 26  X      0.1139737071     0.0071774178     0.0343583363    -0.0299810549     0.0566770615
  240  C 26  Y     -0.0009520759     0.0030101403     0.0001761786    -0.0024694566    -0.0025644413
  241  C 26  Z     -0.0614547944    -0.0040056934    -0.0180058739     0.0220385372    -0.0289123529
  242  C 26 XX      0.0092464207     0.0066591036     0.0050859754    -0.0062474604    -0.0064516365
  243  C 26 YY      0.0026600056     0.0022238586     0.0018546893    -0.0017049655    -0.0011465919
  244  C 26 ZZ      0.0029630354     0.0036572242     0.0026414064    -0.0023474025    -0.0024397982
  245  C 26 XY     -0.0019850675     0.0005067544     0.0000402338    -0.0006181551     0.0004426611
  246  C 26 XZ     -0.0023984514    -0.0021945771    -0.0020451118     0.0017595946     0.0031351535
  247  C 26 YZ      0.0008456798    -0.0000143657    -0.0001609893     0.0001124725    -0.0001060508
  248  C 27  S      0.0540128041     0.0264726481     0.0174217579    -0.0229500615    -0.0470719721
  249  C 27  S     -0.1143405200    -0.0553155871    -0.0425903908     0.0498346766     0.1136570029
  250  C 27  S     -0.1540938213    -0.0335385918     0.0446698730     0.0812700353     0.0386997195
  251  C 27  X      0.0350644317    -0.0336730080    -0.1850131060    -0.0386244600     0.1815442883
  252  C 27  Y      0.0052645921    -0.0020293280     0.0066118904     0.0087518984    -0.0092225457
  253  C 27  Z     -0.0218579407     0.0154358193     0.0905489577     0.0208759081    -0.0886570657
  254  C 27  X      0.0644233578     0.0235493206     0.0943282113    -0.0015135662     0.0761301488
  255  C 27  Y      0.0012550769    -0.0046009887    -0.0047596805     0.0096583060    -0.0044367133
  256  C 27  Z     -0.0326602095    -0.0131140805    -0.0453508987    -0.0024176972    -0.0368013902
  257  C 27 XX     -0.0102286495    -0.0056930728    -0.0042980571     0.0047557487     0.0114445537
  258  C 27 YY     -0.0038157362    -0.0016986958    -0.0017061780     0.0016501356     0.0039478700
  259  C 27 ZZ     -0.0059344286    -0.0026028859    -0.0021438783     0.0025847552     0.0063097426
  260  C 27 XY     -0.0005899527     0.0006233218     0.0004434539    -0.0007358485     0.0005681276
  261  C 27 XZ      0.0043170853     0.0023512280     0.0015171021    -0.0018913950    -0.0038241040
  262  C 27 YZ      0.0003958992    -0.0001740639     0.0002156141     0.0006070095     0.0014345638
  263  C 28  S      0.0361809469     0.0030814605    -0.0105009933    -0.0250992161     0.0067263510
  264  C 28  S     -0.0734278549    -0.0044422840     0.0214409764     0.0501856950    -0.0121999324
  265  C 28  S      0.0944586710    -0.1084535865     0.0029415289     0.0161157255    -0.0078453188
  266  C 28  X      0.0197757739    -0.0586226714    -0.0039558032    -0.0693885653     0.0373555486
  267  C 28  Y     -0.1647187031     0.0607034791    -0.0090896061     0.1081224628    -0.0080565731
  268  C 28  Z      0.1371841339     0.0095502767    -0.0077614351    -0.0169835149    -0.0177556382
  269  C 28  X      0.0168360697     0.0015848857    -0.0193411365    -0.0816841184     0.0122626693
  270  C 28  Y     -0.0856475782    -0.0516374323     0.0432416461     0.1080709746    -0.0041649268
  271  C 28  Z      0.0593427685     0.0678111550    -0.0353994177    -0.0414730420    -0.0033430968
  272  C 28 XX     -0.0007848230     0.0021335774     0.0007397163     0.0027772476    -0.0014444530
  273  C 28 YY     -0.0045105368    -0.0030460332     0.0022814429     0.0041231375    -0.0012254658
  274  C 28 ZZ     -0.0068491165     0.0005378766     0.0007048043     0.0028694839     0.0001946315
  275  C 28 XY     -0.0001885287    -0.0003060542    -0.0013184002     0.0018159132     0.0009356325
  276  C 28 XZ     -0.0003006584    -0.0060606465     0.0034781624    -0.0040060705    -0.0005756593
  277  C 28 YZ      0.0040004673     0.0028954962    -0.0015277939    -0.0009924346    -0.0000001798

                         36               37               38               39               40
                   -0.5136547468    -0.5060224321    -0.4884384017    -0.4765414983    -0.4726750940
    1  C  1  S     -0.0037092322    -0.0078996779     0.0002673739    -0.0006352201    -0.0048894049
    2  C  1  S      0.0088008684     0.0189785193    -0.0029327052     0.0009966858     0.0036200744
    3  C  1  S     -0.0004251485     0.0077422911     0.0130742407     0.0010862434    -0.0044560485
    4  C  1  X     -0.0331741055    -0.1167405854    -0.0362556468    -0.0064419341    -0.2052503467
    5  C  1  Y     -0.0159861718    -0.0524199705     0.0147580592     0.0063395164     0.1316537706
    6  C  1  Z     -0.0000123551    -0.0189789231     0.0381905239     0.0107504659     0.2304851963
    7  C  1  X     -0.0172232040    -0.0614589972    -0.0097212845    -0.0015805247    -0.0765456688
    8  C  1  Y     -0.0056858268    -0.0194582820     0.0104898815     0.0024260942     0.0530212970
    9  C  1  Z     -0.0004002573    -0.0111498829     0.0073780987     0.0033401974     0.0764467091
   10  C  1 XX      0.0005858688     0.0012414836    -0.0018010109    -0.0001881578    -0.0055857739
   11  C  1 YY     -0.0000726619    -0.0007168124     0.0005026810     0.0001460194     0.0031579102
   12  C  1 ZZ      0.0014719693     0.0038778465     0.0013460989     0.0003372659     0.0060909907
   13  C  1 XY      0.0006313299     0.0008687641     0.0012754168     0.0006188023     0.0127018728
   14  C  1 XZ     -0.0007195997    -0.0020563169    -0.0004613040    -0.0001336062    -0.0037924484
   15  C  1 YZ      0.0002553207     0.0016326467    -0.0019270347    -0.0007661600    -0.0159502850
   16  C  2  S      0.0027902911     0.0111434344    -0.0010105406    -0.0002996940     0.0011895704
   17  C  2  S     -0.0075953526    -0.0302178665     0.0026689641     0.0009006045    -0.0028229426
   18  C  2  S      0.0075665788     0.0149758029    -0.0187092131    -0.0020919634    -0.0424419513
   19  C  2  X     -0.0188544049    -0.0605987025    -0.0065048113    -0.0050881958    -0.1489096781
   20  C  2  Y     -0.0237239481    -0.0819543019     0.0117446685     0.0030600629    -0.0006809285
   21  C  2  Z      0.0372871761     0.1390701852    -0.0213986878    -0.0073983583    -0.1019879757
   22  C  2  X     -0.0033502205    -0.0106271503    -0.0084266953    -0.0034037881    -0.0806193293
   23  C  2  Y     -0.0041493496    -0.0132691288    -0.0039158005    -0.0000055800    -0.0205777240
   24  C  2  Z      0.0129087563     0.0455386164    -0.0031127895    -0.0021127629    -0.0185545878
   25  C  2 XX     -0.0005518650    -0.0018393399    -0.0007603456    -0.0003224476    -0.0074824647
   26  C  2 YY     -0.0002051817    -0.0013434496     0.0008180389     0.0004661324     0.0099357027
   27  C  2 ZZ      0.0000827386    -0.0000608202     0.0001758072     0.0000108395    -0.0015612551
   28  C  2 XY     -0.0002820368    -0.0011928393     0.0002999866     0.0000963846     0.0027557578
   29  C  2 XZ      0.0009274131     0.0034060590    -0.0020868618    -0.0004246004    -0.0087869438
   30  C  2 YZ      0.0013119526     0.0050201988    -0.0005378368    -0.0001552906    -0.0002170808
   31  C  3  S      0.0016441146     0.0064113884    -0.0007970742    -0.0004648231    -0.0034798127
   32  C  3  S     -0.0053113483    -0.0211927237     0.0026062797     0.0015464566     0.0127486251
   33  C  3  S     -0.0006440955     0.0050300710     0.0169706882     0.0019777927     0.0433439571
   34  C  3  X      0.0060034059     0.0260813845     0.0048003457    -0.0038224845    -0.0396421704
   35  C  3  Y      0.0378494393     0.1316897483    -0.0137868455    -0.0022204683     0.0067114887
   36  C  3  Z     -0.0331843774    -0.1233575772     0.0283521806     0.0060972354     0.0709492006
   37  C  3  X      0.0020353044     0.0119877797     0.0013026812    -0.0019778032    -0.0282670656
   38  C  3  Y      0.0138291586     0.0497525164    -0.0087142051    -0.0011526161    -0.0110852164
   39  C  3  Z     -0.0112266010    -0.0347303033     0.0178356619     0.0021955772     0.0364479554
   40  C  3 XX     -0.0007516590    -0.0024755078     0.0017665397     0.0001668659     0.0049507978
   41  C  3 YY      0.0003409594     0.0002450940    -0.0006642474     0.0000978023    -0.0006448306
   42  C  3 ZZ      0.0000665976     0.0007081466    -0.0011183566    -0.0000752536    -0.0029931604
   43  C  3 XY      0.0004628630     0.0011006536     0.0002790226     0.0001840216     0.0039047395
   44  C  3 XZ     -0.0001362027    -0.0001094724     0.0004193506    -0.0001417006    -0.0009817603
   45  C  3 YZ      0.0019301553     0.0067349467    -0.0008243898    -0.0000399229     0.0022862369
   46  C  4  S     -0.0062022125    -0.0094668194     0.0003864041    -0.0015927795    -0.0265405176
   47  C  4  S      0.0122248086     0.0187923120     0.0012150891     0.0037736011     0.0658351070
   48  C  4  S      0.0187551685     0.0072776313    -0.0128174871    -0.0012248079     0.0079683155
   49  C  4  X     -0.0327890587    -0.1099399057     0.0289383651     0.0013161247     0.0227678969
   50  C  4  Y      0.0371745764     0.1077328683    -0.0480765980    -0.0025882743    -0.1187182459
   51  C  4  Z     -0.0287920506    -0.1027003186     0.0094118087     0.0055588732     0.0926421857
   52  C  4  X     -0.0160830479    -0.0630573300     0.0169882867     0.0013148925     0.0272712024
   53  C  4  Y      0.0118262653     0.0419140630    -0.0126260111     0.0005782510    -0.0386481218
   54  C  4  Z     -0.0113463009    -0.0447040493     0.0001371343     0.0009834380     0.0191691608
   55  C  4 XX     -0.0002116814    -0.0011661430     0.0013855967     0.0002692309     0.0070561323
   56  C  4 YY      0.0015513747     0.0037759994    -0.0000683215     0.0000416167     0.0000728782
   57  C  4 ZZ      0.0015157752     0.0028518581    -0.0017135251     0.0002955749     0.0032261326
   58  C  4 XY      0.0014184929     0.0035177325    -0.0017879298     0.0000857357    -0.0025321006
   59  C  4 XZ     -0.0000884376    -0.0002681776     0.0009230185     0.0001311951     0.0041847745
   60  C  4 YZ     -0.0008849360    -0.0022435757     0.0011694090    -0.0002035219    -0.0019862600
   61  C  5  S     -0.0011585645    -0.0086712186    -0.0132943584    -0.0005015192    -0.0237734709
   62  C  5  S      0.0045654212     0.0275645694     0.0288981831     0.0011206153     0.0566956471
   63  C  5  S      0.0030408099    -0.0059042424     0.0294502656     0.0006699557     0.0232919306
   64  C  5  X     -0.0030013528    -0.0289234421    -0.0158444174    -0.0004936615    -0.1084413862
   65  C  5  Y     -0.0606114449    -0.2054387986     0.0307371891     0.0038321758     0.0518849292
   66  C  5  Z      0.0533869145     0.1784097029    -0.0226333931     0.0030801299     0.1070406016
   67  C  5  X      0.0085797139     0.0106037295    -0.0211019502    -0.0035871691    -0.0736651449
   68  C  5  Y     -0.0275991839    -0.0589082561     0.0078216950     0.0024209368    -0.0037104097
   69  C  5  Z      0.0213792181     0.0455406186     0.0012515122     0.0021751934     0.0813046524
   70  C  5 XX     -0.0014173662    -0.0059624487     0.0030340610     0.0001744116     0.0017158607
   71  C  5 YY      0.0015016500     0.0056430030     0.0016894138     0.0001009561     0.0054209658
   72  C  5 ZZ      0.0008852335     0.0058887959     0.0015310520     0.0000050825     0.0051043711
   73  C  5 XY      0.0005011295     0.0054759207    -0.0017056775    -0.0005018691    -0.0071013398
   74  C  5 XZ      0.0004160339    -0.0000114569     0.0011996382     0.0002082184     0.0055669295
   75  C  5 YZ     -0.0016884609    -0.0078238448    -0.0002267773     0.0000710667    -0.0033971893
   76  C  6  S      0.0035496760     0.0075731235     0.0000963842     0.0009472996     0.0154751620
   77  C  6  S     -0.0083412557    -0.0184052256    -0.0005385349    -0.0023114282    -0.0393998840
   78  C  6  S     -0.0009935575     0.0015601083     0.0005423574     0.0022895879     0.0417347447
   79  C  6  X     -0.0425420849    -0.1867825772     0.0023421325     0.0082194730     0.0444779261
   80  C  6  Y      0.0114067078     0.0478639631    -0.0107351911    -0.0081037624    -0.1549592330
   81  C  6  Z     -0.0244327694    -0.0826170569     0.0208234961    -0.0007104732    -0.0341175436
   82  C  6  X     -0.0102525738    -0.0508563226    -0.0009261476     0.0035514841     0.0280467521
   83  C  6  Y      0.0039833665     0.0201543348    -0.0053330347    -0.0051395561    -0.0999631620
   84  C  6  Z     -0.0065460276    -0.0234734208     0.0080585906    -0.0012880294    -0.0237935694
   85  C  6 XX      0.0003708501     0.0038848443     0.0001732731    -0.0006633549    -0.0081467727
   86  C  6 YY     -0.0011203415    -0.0030226499     0.0001524926    -0.0000750076    -0.0014514933
   87  C  6 ZZ     -0.0007336710    -0.0034221902    -0.0003768422     0.0000977845    -0.0014001591
   88  C  6 XY     -0.0009298400    -0.0048378024     0.0009262827     0.0004249556     0.0042308743
   89  C  6 XZ     -0.0006672906    -0.0018866227    -0.0000256779    -0.0003300908    -0.0077346629
   90  C  6 YZ     -0.0017849779    -0.0058021735     0.0004204013    -0.0001030358    -0.0036373852
   91  C  7  S      0.0125667618     0.0409488129    -0.0111977271    -0.0015200741    -0.0338806870
   92  C  7  S     -0.0267866743    -0.0871226409     0.0243624716     0.0032715551     0.0702374809
   93  C  7  S     -0.0227837962    -0.0913253782     0.0005813551     0.0017254499     0.0193507415
   94  C  7  X      0.0272980027     0.0903094148    -0.0030760806     0.0028995827     0.0767869246
   95  C  7  Y     -0.0144636683    -0.0479513741     0.0164489216     0.0046393568     0.0917382805
   96  C  7  Z     -0.0075470227    -0.0327889168    -0.0045233847     0.0000911115    -0.0137531130
   97  C  7  X      0.0193212444     0.0577761442     0.0071394311     0.0031134590     0.0334755754
   98  C  7  Y     -0.0178642743    -0.0596353633    -0.0076187617    -0.0005288054     0.0309666810
   99  C  7  Z      0.0029125531     0.0109198036     0.0049312551     0.0010970949    -0.0030317622
  100  C  7 XX     -0.0020064136    -0.0066874757     0.0010602374     0.0001447052     0.0010753926
  101  C  7 YY     -0.0019835703    -0.0064105554     0.0020033687     0.0002809168     0.0058213414
  102  C  7 ZZ     -0.0008106106    -0.0025547279     0.0012704908     0.0001577523     0.0040829720
  103  C  7 XY      0.0013647041     0.0044274540    -0.0005651373    -0.0000747179    -0.0001615157
  104  C  7 XZ     -0.0005207835    -0.0014676703     0.0003144145    -0.0000074715     0.0002723742
  105  C  7 YZ     -0.0000304034    -0.0002138469    -0.0006420845    -0.0000836939    -0.0025436000
  106  C  8  S      0.0035143670     0.0120487869     0.0637427954     0.0018902139    -0.0027368363
  107  C  8  S     -0.0070798411    -0.0255594046    -0.1398255813    -0.0039947514     0.0079372978
  108  C  8  S     -0.0137376637    -0.0527035244    -0.2077315577    -0.0061858355     0.0144296264
  109  C  8  X      0.0623062911    -0.0158980054    -0.2004001014    -0.0267090830     0.0449566996
  110  C  8  Y     -0.2111769356     0.0641230337     0.0060980945     0.0770697540     0.0022250606
  111  C  8  Z      0.1492624644    -0.0477675359     0.0991579782    -0.0519875974    -0.0149656053
  112  C  8  X      0.0126603910    -0.0156223798    -0.1431419943     0.0056965040     0.0141680500
  113  C  8  Y     -0.0581829379     0.0183621389     0.0082742274    -0.0404058290     0.0092293112
  114  C  8  Z      0.0434501879    -0.0082657520     0.0678436254     0.0319590092    -0.0106658069
  115  C  8 XX     -0.0004832489    -0.0030643106    -0.0059210548    -0.0049375460    -0.0009380070
  116  C  8 YY     -0.0000882329    -0.0009982495    -0.0094676921    -0.0011107226     0.0009692921
  117  C  8 ZZ     -0.0006464729    -0.0007297109    -0.0081685391     0.0053853343     0.0008294046
  118  C  8 XY     -0.0005403847     0.0013306010     0.0005064766     0.0096041005    -0.0005229498
  119  C  8 XZ      0.0006462989     0.0003978242    -0.0007927185    -0.0054521102     0.0004441660
  120  C  8 YZ      0.0001482673    -0.0006119146     0.0026635967    -0.0040866930    -0.0000276499
  121  N  9  S      0.0067373534     0.0233764026    -0.0067487978    -0.0010650699    -0.0219436306
  122  N  9  S      0.0148804253     0.0508751466    -0.0139904380    -0.0021458937    -0.0470494551
  123  N  9  S     -0.0004956620     0.0092819624    -0.0228710964    -0.0046937555    -0.0415226949
  124  N  9  X     -0.0117082881    -0.0403076268     0.0004764871    -0.0023547829    -0.0481556919
  125  N  9  Y      0.0032346938     0.0146885215    -0.0080659250    -0.0029148752    -0.0649076070
  126  N  9  Z      0.0071387628     0.0264555204     0.0010837126    -0.0003280443     0.0034997672
  127  N  9  X      0.0068982367     0.0235824230     0.0010517486     0.0017365555     0.0251439562
  128  N  9  Y     -0.0047037554    -0.0151165634     0.0023926839     0.0009257482     0.0362730816
  129  N  9  Z     -0.0015640349    -0.0092174754     0.0009314092     0.0005696346    -0.0000270228
  130  N  9 XX     -0.0003682529    -0.0013745120    -0.0005644470    -0.0002517443    -0.0063122574
  131  N  9 YY      0.0005692493     0.0016082607     0.0000303470     0.0002082272     0.0045400434
  132  N  9 ZZ      0.0011875315     0.0042135320    -0.0004686243    -0.0000929541    -0.0017389787
  133  N  9 XY      0.0007755745     0.0027618869     0.0000639848     0.0001188700     0.0022615376
  134  N  9 XZ      0.0000103994     0.0002138723    -0.0001931087    -0.0001568813    -0.0024990825
  135  N  9 YZ     -0.0007951474    -0.0028614489    -0.0000056812    -0.0000292834    -0.0018947049
  136  C 10  S     -0.0133230461    -0.0067487437    -0.0156257319    -0.0243769062    -0.0010825900
  137  C 10  S      0.0273733245     0.0132721402     0.0249827332     0.0607215136     0.0027796492
  138  C 10  S      0.0186779735     0.0425762552     0.1223817388     0.0848477935    -0.0043737147
  139  C 10  X      0.1702261464    -0.0602955103    -0.0384266645     0.1930476491    -0.0020561645
  140  C 10  Y      0.0962567433    -0.0122902841     0.1542974545    -0.1737401350    -0.0126751307
  141  C 10  Z     -0.1720387806     0.0424149826    -0.1127740518     0.0484984935     0.0155805710
  142  C 10  X      0.0658233567    -0.0131559627     0.0029258397     0.0415891918     0.0046388192
  143  C 10  Y      0.0301506390    -0.0171226600    -0.0102979866    -0.0794309919     0.0015694816
  144  C 10  Z     -0.0603366820     0.0221168598     0.0071725628     0.0466598946    -0.0028768455
  145  C 10 XX      0.0059467064     0.0004971804     0.0122285089     0.0060624470    -0.0014430176
  146  C 10 YY     -0.0004057462     0.0019418721     0.0008577256    -0.0035539273     0.0006676220
  147  C 10 ZZ     -0.0010999868     0.0005624252    -0.0048892188     0.0022008767     0.0009854680
  148  C 10 XY     -0.0031461530    -0.0012718271    -0.0113446364     0.0041209983     0.0007400327
  149  C 10 XZ     -0.0000652855     0.0009666919     0.0023132891    -0.0053766753     0.0003543958
  150  C 10 YZ      0.0034428407    -0.0009979715     0.0049642773     0.0044427227    -0.0010829387
  151  C 11  S      0.0069957119     0.0066130857     0.0131782568    -0.0218786721     0.0028614419
  152  C 11  S     -0.0142911659    -0.0124726666    -0.0204591974     0.0560576370    -0.0072687769
  153  C 11  S     -0.0200676474    -0.0405825005    -0.1322334975     0.0518372252    -0.0051202251
  154  C 11  X     -0.2419376181     0.0650508721    -0.0229356679    -0.0990979047     0.0043253930
  155  C 11  Y      0.0975482387    -0.0529061841    -0.1550850589    -0.1638642852     0.0254847993
  156  C 11  Z      0.0425939290     0.0110796177     0.1457703088     0.1933195010    -0.0203352818
  157  C 11  X     -0.0721908169     0.0223053244    -0.0328611137    -0.0107001003     0.0073006718
  158  C 11  Y      0.0332950120    -0.0044620251     0.0069929822    -0.0634215897     0.0051936408
  159  C 11  Z      0.0090384937    -0.0080976766     0.0113099996     0.0603366328    -0.0062504087
  160  C 11 XX      0.0022425450    -0.0007470620    -0.0002740322     0.0082969729    -0.0001964526
  161  C 11 YY     -0.0043355796    -0.0002493268    -0.0006747119    -0.0038086231    -0.0007690840
  162  C 11 ZZ     -0.0010908859    -0.0019030993    -0.0080234150    -0.0010528774     0.0004441118
  163  C 11 XY      0.0019241412    -0.0019290475    -0.0095358620    -0.0005782988     0.0010815525
  164  C 11 XZ     -0.0033084415     0.0018936160     0.0083208315    -0.0026407164    -0.0010379671
  165  C 11 YZ      0.0028461677     0.0009912896     0.0055786291     0.0071510641    -0.0003533068
  166  C 12  S     -0.0035377700    -0.0084676065    -0.0453112377    -0.0011155209     0.0040561428
  167  C 12  S      0.0072136732     0.0175363001     0.1009318727     0.0022387892    -0.0100815846
  168  C 12  S      0.0178167027     0.0448478972     0.2132385749     0.0074098603    -0.0109109866
  169  C 12  X      0.0606433882    -0.0201522433    -0.1933041153    -0.0201934482     0.0399994935
  170  C 12  Y     -0.2059957981     0.0630871977     0.0108078420     0.0750026712    -0.0002324791
  171  C 12  Z      0.1458463798    -0.0448806936     0.0917754005    -0.0538107743    -0.0159022260
  172  C 12  X      0.0157631699    -0.0220952185    -0.1233696982     0.0030559502     0.0141711346
  173  C 12  Y     -0.0738965662     0.0227232687     0.0074674995    -0.0177185459     0.0017496162
  174  C 12  Z      0.0554213918    -0.0088185624     0.0579958547     0.0139232251    -0.0057798225
  175  C 12 XX     -0.0008280156     0.0028486390     0.0050155436     0.0052533126     0.0003846065
  176  C 12 YY     -0.0002843164     0.0002564728     0.0036652103     0.0008969512    -0.0009584353
  177  C 12 ZZ      0.0024599217     0.0000134886     0.0041945288    -0.0057174361    -0.0001806171
  178  C 12 XY      0.0037087871    -0.0011940421     0.0002163028    -0.0100210198     0.0003639321
  179  C 12 XZ     -0.0025624667    -0.0003229352    -0.0007531379     0.0055036686    -0.0010322339
  180  C 12 YZ     -0.0014267159     0.0009457143     0.0002986053     0.0044256527     0.0002473480
  181  C 13  S     -0.0008951052     0.0072938113     0.0129255243     0.0229366267     0.0005383936
  182  C 13  S      0.0022447439    -0.0142800197    -0.0195635141    -0.0578596582    -0.0013958813
  183  C 13  S     -0.0132639767    -0.0397267095    -0.1311334969    -0.0645729607    -0.0026400004
  184  C 13  X      0.1815997212    -0.0708530868    -0.1230928182     0.1904946718    -0.0025553307
  185  C 13  Y      0.0870317575    -0.0087882634     0.1680312853    -0.1758784672    -0.0115951442
  186  C 13  Z     -0.1700619367     0.0441916790    -0.0805770567     0.0522414186     0.0151507794
  187  C 13  X      0.0587361586    -0.0141001270    -0.0328723370     0.0491971506     0.0050836726
  188  C 13  Y      0.0209109498    -0.0151908289    -0.0013661479    -0.0694039523    -0.0016744509
  189  C 13  Z     -0.0488045820     0.0202141159     0.0184114478     0.0341996604     0.0007454806
  190  C 13 XX     -0.0043034419    -0.0003086391    -0.0101065238    -0.0059803640     0.0014598196
  191  C 13 YY      0.0029075435    -0.0023183890    -0.0028116348     0.0038656639    -0.0006372141
  192  C 13 ZZ      0.0019457113    -0.0006083422     0.0038445378    -0.0018668939    -0.0008601831
  193  C 13 XY      0.0012075564     0.0014513636     0.0111303706    -0.0040131145    -0.0007843342
  194  C 13 XZ      0.0016149175    -0.0013239906    -0.0034962452     0.0052127712    -0.0003197871
  195  C 13 YZ     -0.0034211864     0.0011307437    -0.0030422341    -0.0047961956     0.0011328607
  196  C 14  S      0.0080269194    -0.0080358900    -0.0182916957     0.0214297975    -0.0018649907
  197  C 14  S     -0.0168164848     0.0158679862     0.0311321279    -0.0548071833     0.0055683333
  198  C 14  S      0.0089722640     0.0345139790     0.1299457631    -0.0657657602     0.0084625967
  199  C 14  X     -0.2315687574     0.0728163382     0.0515439754    -0.0943201472     0.0053517083
  200  C 14  Y      0.1083877286    -0.0502501206    -0.1435581234    -0.1676780462     0.0265735263
  201  C 14  Z      0.0276660692     0.0054874470     0.0966582061     0.1938484839    -0.0221909687
  202  C 14  X     -0.0814652718     0.0277551374    -0.0044659896     0.0055868727     0.0057300574
  203  C 14  Y      0.0425958518    -0.0047923138     0.0141509706    -0.0774406497     0.0084702216
  204  C 14  Z      0.0059663758    -0.0098472145    -0.0099286807     0.0638118775    -0.0094097940
  205  C 14 XX     -0.0022943639     0.0008780170     0.0023753789    -0.0077676556     0.0002429123
  206  C 14 YY      0.0019358118     0.0002769499    -0.0011958848     0.0033134691     0.0006978777
  207  C 14 ZZ     -0.0018414861     0.0022036112     0.0077546235     0.0010738124    -0.0005687836
  208  C 14 XY     -0.0034354935     0.0022707457     0.0102174426     0.0008739444    -0.0011810206
  209  C 14 XZ      0.0036440050    -0.0021134929    -0.0101269988     0.0022020338     0.0009610270
  210  C 14 YZ     -0.0012272563    -0.0008713661    -0.0040135954    -0.0065911791     0.0004921680
  211  H 15  S      0.0191396297     0.0483680988     0.0349351890     0.0089734843     0.2079890063
  212  H 15  S      0.0052760526     0.0123803248     0.0129720227     0.0034693137     0.0786479249
  213  H 16  S      0.0158757325     0.0512781187    -0.0020888115     0.0011824629     0.0740839955
  214  H 16  S      0.0048775043     0.0179095949    -0.0013098818     0.0001410830     0.0210290480
  215  H 17  S      0.0194317949     0.0744236510    -0.0207476864    -0.0040207382    -0.0538721524
  216  H 17  S      0.0053453618     0.0245012338    -0.0062964023    -0.0017283351    -0.0229304176
  217  H 18  S      0.0345735106     0.0978146217    -0.0313668017    -0.0019248218    -0.0834769318
  218  H 18  S      0.0079123939     0.0297999991    -0.0108581689    -0.0017019635    -0.0307281766
  219  H 19  S     -0.0313902916    -0.1178462517     0.0086285401    -0.0007728749    -0.0766360789
  220  H 19  S     -0.0106335751    -0.0402076389     0.0030878982    -0.0001799380    -0.0256273075
  221  H 20  S      0.0308834596     0.1442802739    -0.0068508950    -0.0100878215    -0.1050864940
  222  H 20  S      0.0099668008     0.0454911178    -0.0025568415    -0.0033380408    -0.0325331128
  223  H 21  S      0.0184968530     0.0234426450     0.1567920084    -0.1854451750    -0.0085092900
  224  H 21  S      0.0080589585     0.0079031242     0.0641026492    -0.0681416627    -0.0046173002
  225  H 22  S     -0.0288615101    -0.0291774750    -0.1895433191    -0.1964023888     0.0234310278
  226  H 22  S     -0.0097749214    -0.0112734242    -0.0702963529    -0.0729906476     0.0090676998
  227  H 23  S      0.0060310837     0.0095265862    -0.1125086702     0.0025845411     0.0306042444
  228  H 23  S      0.0026297305     0.0049834991    -0.0316601555     0.0012232559     0.0113214328
  229  H 24  S      0.0071963607    -0.0305591292    -0.1961400096     0.1874289192     0.0081532491
  230  H 24  S      0.0016987148    -0.0118748278    -0.0711548086     0.0679378342     0.0026192017
  231  H 25  S     -0.0018200134     0.0247735014     0.1447356311     0.1938620699    -0.0253466979
  232  H 25  S     -0.0013666613     0.0127103723     0.0555778592     0.0659828122    -0.0078248701
  233  C 26  S      0.0054418412     0.0211574861     0.0251031676     0.0010487231     0.0250539354
  234  C 26  S     -0.0127919166    -0.0495277948    -0.0513311438    -0.0022341017    -0.0561092105
  235  C 26  S     -0.0198448484    -0.0437221494    -0.0297834125    -0.0020871684    -0.0417200584
  236  C 26  X      0.0349329779     0.0879511325    -0.0404686475     0.0030442071     0.1167147216
  237  C 26  Y     -0.0481957962    -0.0561929240     0.0087387769    -0.0038125867     0.0107980549
  238  C 26  Z      0.0218906611    -0.0080981426     0.0126670604     0.0051115837    -0.0166028843
  239  C 26  X      0.0041145670     0.0156513477    -0.0152223464    -0.0012766438    -0.0239399937
  240  C 26  Y     -0.0123277177    -0.0213448829     0.0036460126    -0.0040786165     0.0133621392
  241  C 26  Z      0.0069530554     0.0025378604     0.0058566857     0.0060059251     0.0298640717
  242  C 26 XX     -0.0002563107    -0.0075360420    -0.0046721823    -0.0002223325    -0.0066540389
  243  C 26 YY     -0.0004110584    -0.0021174982    -0.0014092914    -0.0000508419    -0.0021095347
  244  C 26 ZZ     -0.0018246169    -0.0000823740    -0.0028140979    -0.0001486421    -0.0025611356
  245  C 26 XY     -0.0018867841     0.0048128861    -0.0005921713    -0.0002146185    -0.0011895324
  246  C 26 XZ      0.0014461507    -0.0005103791     0.0024732104     0.0001458615     0.0018439598
  247  C 26 YZ      0.0006994831    -0.0029827775     0.0002085006     0.0000848856     0.0001048707
  248  C 27  S     -0.0023355450    -0.0116367051    -0.0340955875    -0.0009182596    -0.0094483248
  249  C 27  S      0.0040051228     0.0211787122     0.0734503737     0.0019015371     0.0204356487
  250  C 27  S      0.0102869700     0.0274158312     0.0266002872     0.0027959412     0.0633096651
  251  C 27  X      0.0129042676    -0.0321016372     0.1110373776     0.0036456209    -0.0445917851
  252  C 27  Y     -0.0745185436    -0.0061501877    -0.0011894589    -0.0027629780     0.0108969739
  253  C 27  Z      0.0562032579     0.0156771999    -0.0574972585     0.0024765884     0.0474356138
  254  C 27  X      0.0033995905    -0.0085513944     0.0032955748    -0.0023059238    -0.0322016767
  255  C 27  Y     -0.0323849670    -0.0015583774     0.0007688175     0.0010915707     0.0001751769
  256  C 27  Z      0.0259525014     0.0040257322    -0.0033694273     0.0010856779     0.0298810094
  257  C 27 XX      0.0022663983     0.0005047351     0.0074275995    -0.0007803749     0.0011951403
  258  C 27 YY      0.0004017133     0.0001329526     0.0030163133    -0.0000464445     0.0004855741
  259  C 27 ZZ     -0.0020514049     0.0030614758     0.0035882336     0.0011731224     0.0020667563
  260  C 27 XY     -0.0037333528     0.0040637888    -0.0007905028     0.0016754906    -0.0004380942
  261  C 27 XZ      0.0018844669    -0.0032493813    -0.0021598590    -0.0010876760    -0.0020379546
  262  C 27 YZ      0.0015322702    -0.0020339331     0.0000525348    -0.0007966909     0.0002224904
  263  C 28  S     -0.0067950783    -0.0304674523     0.0112184824     0.0019543356     0.0292325870
  264  C 28  S      0.0174611074     0.0751998865    -0.0253363824    -0.0041553393    -0.0610380050
  265  C 28  S      0.0155528697     0.1037216344    -0.0152937144    -0.0029318175    -0.1024652774
  266  C 28  X      0.0281120481     0.1000802541     0.0326207442     0.0092217879     0.2523251575
  267  C 28  Y      0.0349722707     0.1178336629    -0.0203671618     0.0005769209     0.0342376796
  268  C 28  Z     -0.0566249710    -0.2076196985     0.0151065190     0.0037358211     0.0029549149
  269  C 28  X      0.0145105598     0.0672653000     0.0212080871     0.0049431108     0.1111582415
  270  C 28  Y     -0.0037541149    -0.0046813039    -0.0243289163    -0.0019510101    -0.0237658810
  271  C 28  Z     -0.0082392207    -0.0530574497     0.0174856401     0.0031367170     0.0404588638
  272  C 28 XX      0.0014049872     0.0050348903    -0.0035588991    -0.0005308928    -0.0136553025
  273  C 28 YY     -0.0001172849     0.0004036886    -0.0004963223     0.0000004893     0.0024577017
  274  C 28 ZZ      0.0024586425     0.0094677853    -0.0012385077    -0.0002672366    -0.0016922917
  275  C 28 XY      0.0019520003     0.0065669709    -0.0006274535    -0.0001688558    -0.0027251011
  276  C 28 XZ     -0.0018114592    -0.0054808060     0.0003859692    -0.0001772936    -0.0026928227
  277  C 28 YZ     -0.0006167035    -0.0027230883    -0.0001867694    -0.0000363428    -0.0036330532

                         41               42               43               44               45
                   -0.4662709585    -0.4509856067    -0.4266270140    -0.4214651910    -0.4166938519
    1  C  1  S      0.0267637649    -0.0054045047    -0.0224709226    -0.0038149403    -0.0136256057
    2  C  1  S     -0.0652840301     0.0173351359     0.0533044657     0.0093048187     0.0347795008
    3  C  1  S      0.0034952286    -0.0124325765     0.0536596944     0.0231464089     0.0245750993
    4  C  1  X     -0.0866445319     0.0344149234    -0.1651633593    -0.0514252083    -0.0151493478
    5  C  1  Y     -0.0862694880     0.1236990051     0.0426111337    -0.0085395245     0.1204122895
    6  C  1  Z      0.0421953064    -0.1722376286    -0.1790372649    -0.0726093870    -0.0819057334
    7  C  1  X     -0.0411533345     0.0019266874    -0.0718863746    -0.0332101040    -0.0380569386
    8  C  1  Y     -0.0143016208     0.0178301545     0.0285148423     0.0041664056     0.0664395844
    9  C  1  Z      0.0003981819    -0.0760578592    -0.0764428030    -0.0406871133    -0.0412761083
   10  C  1 XX     -0.0075986666     0.0006536491    -0.0078232476    -0.0013517095     0.0021849533
   11  C  1 YY     -0.0016519059     0.0095494489     0.0062824728     0.0000124116     0.0043810353
   12  C  1 ZZ     -0.0013038408    -0.0095354953     0.0100992525     0.0026126915    -0.0010435336
   13  C  1 XY     -0.0019393729     0.0017334384     0.0093138592    -0.0014824519    -0.0068936361
   14  C  1 XZ     -0.0035873079     0.0074750614     0.0061032295     0.0024818225     0.0039292961
   15  C  1 YZ      0.0048298485     0.0004855512     0.0098932472     0.0035704637     0.0009120138
   16  C  2  S      0.0085027534     0.0169767978    -0.0174847122    -0.0069117131    -0.0107580037
   17  C  2  S     -0.0265183148    -0.0402581611     0.0478937758     0.0182359045     0.0276276038
   18  C  2  S     -0.0484039451    -0.0356797664     0.0096380890    -0.0166233596    -0.0136335287
   19  C  2  X      0.0196523412    -0.1150423521     0.0735057704     0.0429846007     0.0246133008
   20  C  2  Y     -0.1288085576    -0.1821177345     0.0824249589     0.0542056589     0.1046601560
   21  C  2  Z      0.0631552401     0.1740291909     0.2001599194     0.0549810100    -0.0352425940
   22  C  2  X      0.0163726209    -0.0451357223     0.0232701559     0.0124833081    -0.0007196996
   23  C  2  Y     -0.0597342096    -0.0634956806     0.0160569434     0.0145678277     0.0417421169
   24  C  2  Z      0.0414719068     0.0509130259     0.0831279438     0.0183030503    -0.0330444922
   25  C  2 XX      0.0037935343    -0.0020788399     0.0003425052    -0.0000289585    -0.0011724529
   26  C  2 YY     -0.0025938044     0.0051286542    -0.0040344701    -0.0040741014    -0.0043160487
   27  C  2 ZZ     -0.0040279180    -0.0049297840     0.0109745348     0.0059200815     0.0078713687
   28  C  2 XY      0.0038916342     0.0042704689    -0.0018738140    -0.0026776589    -0.0051386140
   29  C  2 XZ     -0.0032911853     0.0072707990     0.0019867682     0.0006355037    -0.0002279872
   30  C  2 YZ      0.0019571733     0.0128721559     0.0066851238     0.0013240198     0.0019791116
   31  C  3  S      0.0083722161     0.0192550206     0.0014664495     0.0029837498     0.0218207011
   32  C  3  S     -0.0231854956    -0.0485254957    -0.0065110527    -0.0109858108    -0.0563412180
   33  C  3  S      0.0539728975    -0.0175469326     0.0471183364     0.0248021607    -0.0235198868
   34  C  3  X      0.1909726664     0.0366708514     0.0391053315    -0.0098151348    -0.1073414118
   35  C  3  Y      0.0530465393     0.1269374190     0.0172823734    -0.0469534597    -0.1794340245
   36  C  3  Z     -0.0002255273    -0.2622583224    -0.0806229007    -0.0441659763    -0.0764071977
   37  C  3  X      0.0841860582     0.0047235859     0.0354474284     0.0021794143    -0.0392341958
   38  C  3  Y     -0.0018501131     0.0379133068     0.0144353904    -0.0158432113    -0.0672853892
   39  C  3  Z      0.0400515616    -0.0838396463    -0.0220512094    -0.0046591854    -0.0206911886
   40  C  3 XX      0.0088906090    -0.0040122460    -0.0019423746    -0.0005459607    -0.0023743781
   41  C  3 YY     -0.0047314124    -0.0090283768    -0.0059210488    -0.0044806347    -0.0080939644
   42  C  3 ZZ     -0.0081445646     0.0104519414     0.0084160927     0.0034020859     0.0007610715
   43  C  3 XY     -0.0002374461    -0.0018467432    -0.0024508956    -0.0020889381    -0.0036167156
   44  C  3 XZ      0.0101092291     0.0040682146     0.0010247386    -0.0002912564    -0.0053979124
   45  C  3 YZ      0.0011545913     0.0130267219    -0.0014415186    -0.0028162442    -0.0080958023
   46  C  4  S      0.0063691589     0.0002684741     0.0064129292     0.0105770803     0.0200708615
   47  C  4  S     -0.0068734064     0.0044658471    -0.0183751780    -0.0242040932    -0.0481671086
   48  C  4  S     -0.0158324355    -0.0071186986    -0.0074151666    -0.0315038384    -0.0677162618
   49  C  4  X      0.0766683506    -0.0540848628     0.0576104439     0.1121584969     0.2743412111
   50  C  4  Y     -0.2948247156    -0.1114587908     0.0440743441     0.0034145480     0.0991746844
   51  C  4  Z     -0.0601942103     0.1432785262    -0.0556155541    -0.0200459396    -0.0419594453
   52  C  4  X      0.0274626006    -0.0104833399     0.0567039293     0.0562746157     0.1247203723
   53  C  4  Y     -0.0915434841    -0.0604462487     0.0152993858     0.0063648495     0.0449550750
   54  C  4  Z     -0.0278740032     0.0301663216    -0.0105362756    -0.0038496749    -0.0208685206
   55  C  4 XX      0.0015863833     0.0030326473    -0.0092870266     0.0001113885     0.0008600485
   56  C  4 YY      0.0039973569    -0.0129654478     0.0024804172     0.0002500626     0.0028214839
   57  C  4 ZZ     -0.0089132242     0.0081285953     0.0045505533    -0.0042527561    -0.0105567331
   58  C  4 XY     -0.0122025433    -0.0053826104     0.0042934242    -0.0033804335    -0.0075243318
   59  C  4 XZ      0.0059052878    -0.0012804059     0.0032408525     0.0013358970    -0.0039856015
   60  C  4 YZ      0.0144034409     0.0022100638    -0.0021793478    -0.0028496725    -0.0151128918
   61  C  5  S     -0.0287815085     0.0040493992     0.0143677740    -0.0108057356    -0.0226508268
   62  C  5  S      0.0608259419    -0.0053791680    -0.0355418726     0.0245540274     0.0533005222
   63  C  5  S      0.0329593019    -0.0489901969    -0.1154864038    -0.0178535704    -0.0255799778
   64  C  5  X     -0.2188337343     0.0328159363    -0.0032096479    -0.0434052247    -0.1096050419
   65  C  5  Y      0.0339692004     0.0877046462    -0.0502855098     0.0768815196     0.1183139139
   66  C  5  Z     -0.1150414298    -0.0648931952    -0.0002587845     0.0281703792     0.0088239572
   67  C  5  X     -0.1599955430     0.0334923898    -0.0056700475    -0.0250993123    -0.0412322871
   68  C  5  Y      0.0099035611     0.0303544239    -0.0224111709     0.0488545663     0.0856879481
   69  C  5  Z     -0.0166125189    -0.0226877099     0.0058694230     0.0128919212    -0.0274802607
   70  C  5 XX      0.0059165754     0.0059034493    -0.0073775214     0.0017598189    -0.0032156888
   71  C  5 YY      0.0036227347    -0.0042999638     0.0039723347     0.0038498511     0.0092869905
   72  C  5 ZZ      0.0023362678    -0.0019854132    -0.0023553310    -0.0003869585     0.0053685870
   73  C  5 XY     -0.0018834469    -0.0043548821    -0.0017350067     0.0018495699    -0.0006241646
   74  C  5 XZ      0.0093305170    -0.0046373639     0.0036233401     0.0038269802    -0.0000356891
   75  C  5 YZ     -0.0019879331     0.0055538729    -0.0017349435    -0.0039587411    -0.0061393124
   76  C  6  S     -0.0170756590    -0.0244057908    -0.0026198694     0.0037443902     0.0065433388
   77  C  6  S      0.0451934659     0.0562597623     0.0080725979    -0.0075570717    -0.0152140079
   78  C  6  S     -0.0534726613     0.0934392287    -0.0096291375    -0.0240216906    -0.0099037547
   79  C  6  X     -0.1309857082     0.0029734983     0.2106121272    -0.0637160464    -0.2351777328
   80  C  6  Y      0.1332886233    -0.1889402799    -0.0416673049     0.0226104580    -0.0795767171
   81  C  6  Z      0.1124489141    -0.1556880157     0.1705584523     0.0458842883     0.0371706504
   82  C  6  X     -0.0663032949     0.0172938124     0.0917636709    -0.0308624716    -0.1028991467
   83  C  6  Y      0.0878344630    -0.1044633529    -0.0073772907     0.0190643236    -0.0319333608
   84  C  6  Z      0.0800637423    -0.0792705575     0.0758082356     0.0233034416     0.0105014725
   85  C  6 XX      0.0146388969    -0.0016576082    -0.0076765924     0.0046836412     0.0089479005
   86  C  6 YY     -0.0004088605     0.0081777509     0.0058669529     0.0008140636     0.0064759363
   87  C  6 ZZ     -0.0009739326     0.0000976607     0.0034866931    -0.0058462270    -0.0176359549
   88  C  6 XY     -0.0047411692    -0.0050028636     0.0183195951    -0.0002869379    -0.0071353494
   89  C  6 XZ      0.0056748641    -0.0088741339     0.0065835458     0.0006767686    -0.0042682024
   90  C  6 YZ      0.0057299418     0.0011205988     0.0083948114     0.0008024814    -0.0077335694
   91  C  7  S     -0.0226771345    -0.0335914905    -0.0444740696    -0.0184547066    -0.0330705623
   92  C  7  S      0.0508748519     0.0705960995     0.0997954645     0.0416265968     0.0720670164
   93  C  7  S      0.0016579869     0.0865861622     0.0428424113     0.0071276243     0.0322496166
   94  C  7  X     -0.0486400210    -0.0319099626     0.0998537493     0.0155659020     0.0287611240
   95  C  7  Y     -0.0228063605     0.0223000944    -0.0229115713    -0.0058585307     0.0009502437
   96  C  7  Z     -0.0495428910     0.0091906608    -0.1343016036    -0.0056629440     0.0438106249
   97  C  7  X     -0.0050426008    -0.0524861562     0.0363124013     0.0062433537    -0.0113701657
   98  C  7  Y     -0.0418441843     0.0708116531     0.0031334996     0.0004740075     0.0447478712
   99  C  7  Z     -0.0094268901    -0.0304943536    -0.0720725419    -0.0015048983     0.0037416178
  100  C  7 XX      0.0022154709     0.0036250285     0.0057810378     0.0017556006     0.0020690707
  101  C  7 YY      0.0039740066     0.0039158926     0.0066519512     0.0021234579     0.0016160143
  102  C  7 ZZ      0.0032307950     0.0022831377     0.0025642461     0.0013629009     0.0027900373
  103  C  7 XY     -0.0008670356    -0.0013260832    -0.0030101964    -0.0002678431    -0.0000155847
  104  C  7 XZ      0.0011634664     0.0007840035     0.0009310110     0.0004817777     0.0007604184
  105  C  7 YZ     -0.0017049408     0.0000854233     0.0002305730    -0.0002861350    -0.0002098799
  106  C  8  S     -0.0001418237    -0.0009701685     0.0006633808     0.0016820846     0.0040921502
  107  C  8  S      0.0016238503     0.0020137262    -0.0003906021    -0.0033053170    -0.0085082214
  108  C  8  S      0.0080107509     0.0046905167    -0.0021563866    -0.0034845330    -0.0061423045
  109  C  8  X      0.0236073124    -0.0094627059    -0.0126102147     0.0955296551    -0.0411806041
  110  C  8  Y     -0.0196756991     0.0005881737    -0.0245189039     0.1573645533    -0.0466152325
  111  C  8  Z     -0.0260045526     0.0090177753    -0.0297405615     0.1800675869    -0.0664405123
  112  C  8  X      0.0072834211    -0.0047136950    -0.0104926857     0.0556321554    -0.0078772537
  113  C  8  Y     -0.0133931610    -0.0011059104    -0.0100684709     0.0816211542    -0.0343114444
  114  C  8  Z     -0.0045492483     0.0038392120    -0.0165534765     0.0978062048    -0.0365078602
  115  C  8 XX      0.0006718597     0.0003025497     0.0000037956     0.0016463472    -0.0000762452
  116  C  8 YY      0.0003394609     0.0001457015    -0.0001220282    -0.0005922520    -0.0015442922
  117  C  8 ZZ     -0.0010100425     0.0000081018     0.0002154056    -0.0018487391    -0.0003895028
  118  C  8 XY      0.0003208879    -0.0004412599     0.0005177771     0.0009549464    -0.0017196708
  119  C  8 XZ      0.0015004242     0.0000176272    -0.0002695103     0.0011576107    -0.0011677805
  120  C  8 YZ     -0.0003592711     0.0001180787    -0.0000756079    -0.0001249352     0.0022096760
  121  N  9  S     -0.0150250916    -0.0244770358    -0.0444571991    -0.0197914926    -0.0387985664
  122  N  9  S     -0.0310812374    -0.0540096163    -0.0945962034    -0.0417923416    -0.0827921308
  123  N  9  S     -0.0541329080    -0.0030483785    -0.1044918792    -0.0512381534    -0.0728495907
  124  N  9  X      0.0379564871     0.0323459123    -0.0215009618     0.0168043964     0.0414396611
  125  N  9  Y      0.0155495970    -0.0351979499    -0.0708917825    -0.0428157507    -0.1101059273
  126  N  9  Z      0.0377272783     0.0052201887     0.1580536768     0.0306194061     0.0222762438
  127  N  9  X     -0.0175621929    -0.0222763554     0.0129443659    -0.0085033134    -0.0243884741
  128  N  9  Y     -0.0129717948     0.0292275898     0.0369287634     0.0214456153     0.0629023182
  129  N  9  Z     -0.0162218041    -0.0084560726    -0.0860952531    -0.0167087878    -0.0152661432
  130  N  9 XX      0.0011779637    -0.0008155672    -0.0083289147    -0.0018959634    -0.0034719560
  131  N  9 YY     -0.0043905972    -0.0003740307    -0.0016656383     0.0003870130     0.0033642108
  132  N  9 ZZ      0.0010456777    -0.0029217991     0.0036791124    -0.0009373245    -0.0045338973
  133  N  9 XY     -0.0008207242    -0.0023605298     0.0024214420    -0.0011580658    -0.0040370181
  134  N  9 XZ      0.0023718892     0.0006397435     0.0034389627     0.0009656446     0.0008097319
  135  N  9 YZ     -0.0009911601    -0.0002404860    -0.0097946115    -0.0021203748    -0.0026840035
  136  C 10  S     -0.0011315606     0.0016404127    -0.0013443808    -0.0001016559     0.0001250252
  137  C 10  S      0.0033471188    -0.0036538818     0.0028273936     0.0007721105     0.0011702179
  138  C 10  S      0.0101233753    -0.0046677118     0.0046591109     0.0007783522    -0.0031856189
  139  C 10  X      0.0156881045     0.0003551609    -0.0125327695     0.0897767916     0.0219797656
  140  C 10  Y     -0.0190457378     0.0050302602    -0.0169764470     0.1133614272    -0.0635166776
  141  C 10  Z     -0.0028134275    -0.0026322176    -0.0197668256     0.1344646310    -0.0637331312
  142  C 10  X      0.0097173895    -0.0019781577    -0.0034366548     0.0452456373     0.0016354895
  143  C 10  Y     -0.0069939099     0.0020585129    -0.0095685205     0.0613989434    -0.0307618737
  144  C 10  Z     -0.0030781892     0.0003875309    -0.0114307936     0.0727605321    -0.0326208804
  145  C 10 XX     -0.0004356838     0.0001006515    -0.0002131088     0.0028125540    -0.0008002951
  146  C 10 YY      0.0006514445    -0.0004812774     0.0015227304    -0.0086374570     0.0012884937
  147  C 10 ZZ      0.0000354206    -0.0001941771    -0.0008270874     0.0056885514    -0.0011563125
  148  C 10 XY      0.0010017064    -0.0000796810    -0.0001590441     0.0003632520     0.0022295027
  149  C 10 XZ     -0.0004574191    -0.0000935971    -0.0004284584     0.0039268613    -0.0039789979
  150  C 10 YZ     -0.0002601196     0.0002104884     0.0003587787    -0.0025888893     0.0016652274
  151  C 11  S      0.0010241959    -0.0013436164     0.0008051954     0.0003109829     0.0006098477
  152  C 11  S     -0.0024036300     0.0028890476    -0.0016382583    -0.0005749025    -0.0011798409
  153  C 11  S     -0.0078518904     0.0062192606    -0.0060484983    -0.0040355597    -0.0074668150
  154  C 11  X     -0.0187737937     0.0005717513    -0.0069638742     0.0434377896    -0.0760625607
  155  C 11  Y      0.0108373993    -0.0011836678    -0.0174156235     0.1094365724    -0.0129915151
  156  C 11  Z     -0.0091940521     0.0024047138    -0.0150415043     0.1184464726    -0.0424701629
  157  C 11  X     -0.0012631409    -0.0018862036    -0.0022740635     0.0266771115    -0.0314415977
  158  C 11  Y      0.0022902548    -0.0008794887    -0.0079339256     0.0578243598    -0.0088126966
  159  C 11  Z     -0.0057770443     0.0024918172    -0.0097663675     0.0612767045    -0.0263711483
  160  C 11 XX      0.0003868306    -0.0001195092     0.0005060706    -0.0018158476     0.0019094450
  161  C 11 YY     -0.0005402190     0.0003610606     0.0004938081    -0.0058934099     0.0006240221
  162  C 11 ZZ     -0.0001174629     0.0002268713    -0.0013834029     0.0075927935    -0.0027026943
  163  C 11 XY      0.0010016864    -0.0001390012     0.0003944789    -0.0035351069     0.0028902413
  164  C 11 XZ     -0.0011519327     0.0002609875     0.0000536920    -0.0007856187    -0.0018026644
  165  C 11 YZ      0.0003037806    -0.0002381207     0.0002648629     0.0004955385     0.0006927500
  166  C 12  S      0.0022026533    -0.0007039735     0.0002996837     0.0003911513     0.0009207205
  167  C 12  S     -0.0059491502     0.0020075957    -0.0008947072    -0.0015186285    -0.0038452161
  168  C 12  S     -0.0031523700    -0.0015359589     0.0032078435     0.0043512863     0.0119200870
  169  C 12  X      0.0284019582    -0.0110402063    -0.0039446924     0.0743391919     0.0261482486
  170  C 12  Y     -0.0140558026    -0.0022069022    -0.0073942115     0.0848069223    -0.0649915325
  171  C 12  Z     -0.0146432106     0.0096818016    -0.0226432132     0.1068781183    -0.0447658539
  172  C 12  X      0.0071767131    -0.0020351900    -0.0042018598     0.0340066778    -0.0014380679
  173  C 12  Y     -0.0068361350    -0.0007423174    -0.0052053795     0.0471493649    -0.0290447689
  174  C 12  Z     -0.0060098313     0.0031172823    -0.0098507318     0.0585594023    -0.0204680084
  175  C 12 XX      0.0009942820    -0.0005906467     0.0010834468    -0.0037977757     0.0044655503
  176  C 12 YY     -0.0008127238     0.0004149799    -0.0003082996    -0.0002607887    -0.0023159075
  177  C 12 ZZ     -0.0004596196     0.0001766665    -0.0007596474     0.0042260487    -0.0016389905
  178  C 12 XY      0.0002558176    -0.0000350652     0.0005108426    -0.0039827969     0.0028838664
  179  C 12 XZ     -0.0006233439     0.0003939044     0.0003703690    -0.0048680104    -0.0012115626
  180  C 12 YZ      0.0002884091    -0.0002597422    -0.0001202356     0.0028639369     0.0002180058
  181  C 13  S      0.0027819053    -0.0005274592    -0.0001947723     0.0012644629     0.0029904853
  182  C 13  S     -0.0065125458     0.0011393741     0.0003698438    -0.0023861765    -0.0052881078
  183  C 13  S     -0.0090315897     0.0039944486    -0.0016587697    -0.0079090579    -0.0207372717
  184  C 13  X      0.0075827171     0.0062833512    -0.0147697296     0.0525844728    -0.0499435306
  185  C 13  Y     -0.0137684658     0.0059601272    -0.0191761709     0.1035682898    -0.0233649885
  186  C 13  Z     -0.0015538486    -0.0067729097    -0.0090228615     0.1158406353    -0.0460762379
  187  C 13  X      0.0065021563     0.0000019130    -0.0063052267     0.0319227779    -0.0152547018
  188  C 13  Y     -0.0038389872     0.0028910085    -0.0108192782     0.0531166592    -0.0187654683
  189  C 13  Z     -0.0043990109    -0.0018039595    -0.0049196472     0.0610049505    -0.0256105164
  190  C 13 XX      0.0005504263    -0.0004931865     0.0009988353    -0.0039405323     0.0020046907
  191  C 13 YY     -0.0009638177     0.0004203805    -0.0009794250     0.0051589168    -0.0045979377
  192  C 13 ZZ     -0.0004257132     0.0002370838     0.0000592934    -0.0018342583     0.0009492033
  193  C 13 XY     -0.0003431648     0.0001656312     0.0000288220    -0.0011926399     0.0029361638
  194  C 13 XZ      0.0000089838     0.0001427745     0.0007187434    -0.0058107177    -0.0002838037
  195  C 13 YZ      0.0004067306    -0.0003927357    -0.0001729247     0.0034204154    -0.0002446528
  196  C 14  S     -0.0027725491     0.0004312005     0.0006089666    -0.0022323878    -0.0058267032
  197  C 14  S      0.0062059868    -0.0012998130    -0.0008033860     0.0047067621     0.0121595864
  198  C 14  S      0.0035275479    -0.0021907180     0.0004768929     0.0043458327     0.0111406033
  199  C 14  X     -0.0136859192    -0.0064361077    -0.0028192273     0.0770904395    -0.0060147822
  200  C 14  Y      0.0081125401    -0.0036376692    -0.0142395944     0.1163814059    -0.0539826708
  201  C 14  Z     -0.0106446998     0.0083444366    -0.0266317523     0.1345464888    -0.0555783784
  202  C 14  X      0.0026405153    -0.0035104007    -0.0037193332     0.0423240608    -0.0004324489
  203  C 14  Y     -0.0013129341    -0.0017867787    -0.0047178138     0.0600488769    -0.0323879654
  204  C 14  Z     -0.0040747061     0.0045297643    -0.0149040955     0.0713861683    -0.0284918655
  205  C 14 XX     -0.0000801874    -0.0002330117     0.0004075519    -0.0000238462     0.0002169023
  206  C 14 YY      0.0003936752     0.0000586783    -0.0014605492     0.0081751640    -0.0025747420
  207  C 14 ZZ      0.0005060189     0.0000671933     0.0008098022    -0.0074643434     0.0041766469
  208  C 14 XY     -0.0005958746     0.0002889997    -0.0006479320     0.0029319779    -0.0000846914
  209  C 14 XZ      0.0012023526    -0.0002316558     0.0004731953    -0.0026937052    -0.0000423198
  210  C 14 YZ     -0.0005388013    -0.0001543251     0.0001325298     0.0013540894    -0.0007246978
  211  H 15  S      0.0525063542    -0.1691868754    -0.0566108538    -0.0286863160    -0.0799897196
  212  H 15  S      0.0179722998    -0.0602194975    -0.0265858730    -0.0122868533    -0.0345809871
  213  H 16  S      0.0669690706     0.1489310774    -0.0984035356    -0.0625163940    -0.0813314968
  214  H 16  S      0.0288699981     0.0590333666    -0.0433623419    -0.0261322696    -0.0352043228
  215  H 17  S     -0.0289589508     0.1929162108     0.0725305577     0.0435273645     0.0655934603
  216  H 17  S     -0.0048297901     0.0777367966     0.0291913362     0.0171783705     0.0298095049
  217  H 18  S     -0.1773410851    -0.1549455166     0.0649019778     0.0242749138     0.1382907180
  218  H 18  S     -0.0709468128    -0.0546510775     0.0265251926     0.0113089952     0.0617319445
  219  H 19  S      0.0737199052    -0.1401874188     0.2001375427     0.0019753929    -0.1436679212
  220  H 19  S      0.0220962491    -0.0541026502     0.0790167346     0.0028169576    -0.0586134150
  221  H 20  S      0.1623070530    -0.0346870312    -0.1997974170     0.0550686947     0.1569753465
  222  H 20  S      0.0549083357    -0.0121054751    -0.0825191473     0.0222370988     0.0671197086
  223  H 21  S     -0.0169417380     0.0014319253     0.0030119928    -0.0126375608    -0.0390372610
  224  H 21  S     -0.0066765689     0.0003041861     0.0011009287    -0.0046309261    -0.0146004427
  225  H 22  S      0.0060701702    -0.0001267603    -0.0038478393    -0.0004147498     0.0007938793
  226  H 22  S      0.0022362043     0.0001909556    -0.0017570883    -0.0005197735    -0.0005937573
  227  H 23  S      0.0248927440    -0.0115190189     0.0057942390     0.0158043249     0.0436375244
  228  H 23  S      0.0097638398    -0.0048265661     0.0026756182     0.0074114304     0.0207367544
  229  H 24  S      0.0083941434    -0.0009841301     0.0016868383    -0.0093823251    -0.0320789354
  230  H 24  S      0.0035178517     0.0000466778     0.0001471056    -0.0041332750    -0.0143876865
  231  H 25  S     -0.0043184361     0.0074679744    -0.0079510842     0.0008272527     0.0052165046
  232  H 25  S     -0.0035227553     0.0009635639     0.0003845913    -0.0012118648    -0.0026690812
  233  C 26  S      0.0234916929    -0.0156199346     0.0098109786     0.0130793792     0.0253268505
  234  C 26  S     -0.0500615418     0.0348160923    -0.0227714474    -0.0294300492    -0.0587519656
  235  C 26  S     -0.0050906399     0.0213994932    -0.0097206144    -0.0093435211    -0.0345436196
  236  C 26  X      0.0450160032    -0.0530047630     0.0182501379     0.0677468613     0.0361144448
  237  C 26  Y     -0.0123868307     0.0291423736    -0.0468324549     0.0972827692     0.0677739813
  238  C 26  Z     -0.1297559706     0.0164476768    -0.0207462010     0.0448934346    -0.0831171557
  239  C 26  X     -0.0511033380    -0.0145423523    -0.0296675926     0.0105285916    -0.0091081991
  240  C 26  Y     -0.0090136880     0.0079065161    -0.0219661527     0.0427281506     0.0254474761
  241  C 26  Z     -0.0129137989     0.0000395692     0.0063611186     0.0346010067    -0.0194341241
  242  C 26 XX     -0.0013789383     0.0026557078    -0.0015584037     0.0008512369    -0.0077424742
  243  C 26 YY     -0.0020099090     0.0013029135    -0.0005056728    -0.0011910085    -0.0020554878
  244  C 26 ZZ     -0.0050814275     0.0011219719    -0.0005013909    -0.0051606954    -0.0022000212
  245  C 26 XY     -0.0006374749    -0.0014995653    -0.0001103275     0.0028245613    -0.0021466648
  246  C 26 XZ      0.0036134061     0.0002800974    -0.0002222159     0.0039890318     0.0009629855
  247  C 26 YZ      0.0001880539     0.0012334976    -0.0004392267    -0.0016898461     0.0005967599
  248  C 27  S     -0.0106446862     0.0066171142    -0.0028833711    -0.0068018393    -0.0145941617
  249  C 27  S      0.0234745580    -0.0123791896     0.0065686743     0.0152092147     0.0323730278
  250  C 27  S      0.0498769219    -0.0106164046     0.0344812533     0.0229624309     0.0449790086
  251  C 27  X     -0.0702296265     0.0196432173    -0.0149235024     0.0476352076    -0.0363333325
  252  C 27  Y     -0.0140482546     0.0132004137    -0.0368668428     0.1192762616     0.0243903949
  253  C 27  Z     -0.0283616239    -0.0123039767    -0.0129956427     0.1104562856    -0.0530140544
  254  C 27  X     -0.0428994614     0.0038912247    -0.0200968670     0.0202312368    -0.0147561030
  255  C 27  Y     -0.0045359316     0.0078622442    -0.0168226661     0.0548081073     0.0170536816
  256  C 27  Z     -0.0121806667    -0.0009155387     0.0030806139     0.0472420133    -0.0279026835
  257  C 27 XX      0.0047803813    -0.0004314779    -0.0002595166     0.0044822702     0.0035600337
  258  C 27 YY      0.0007924219    -0.0002583602     0.0002477375     0.0003328549     0.0013006179
  259  C 27 ZZ     -0.0018498962    -0.0008017213     0.0007713481    -0.0020194305     0.0014486296
  260  C 27 XY     -0.0002667971    -0.0013112442     0.0012481366     0.0007437630    -0.0048540756
  261  C 27 XZ      0.0019437790     0.0006485218    -0.0005026321     0.0019776987    -0.0012291114
  262  C 27 YZ      0.0000201614     0.0006362731    -0.0006936030    -0.0005272429     0.0025649220
  263  C 28  S      0.0177339203     0.0176471146     0.0368598872     0.0053910381    -0.0060052435
  264  C 28  S     -0.0449034372    -0.0369315543    -0.0892472787    -0.0142496837     0.0134297732
  265  C 28  S     -0.0086011198    -0.0968910917    -0.0310361205     0.0270929231     0.0654474827
  266  C 28  X      0.0076169757    -0.0219346799     0.1352381870     0.0223726863     0.0080918105
  267  C 28  Y     -0.1000048481    -0.0532101224    -0.0719328189    -0.0068948640     0.0318500931
  268  C 28  Z     -0.0497052944     0.0804153167    -0.1042610100    -0.0121992997     0.0095113689
  269  C 28  X      0.0107072873    -0.0313256600     0.0680160527     0.0121766288    -0.0116429500
  270  C 28  Y     -0.0713071549     0.0350820703    -0.0117181747    -0.0031908168     0.0414202832
  271  C 28  Z      0.0066034516    -0.0014447843    -0.0705760301    -0.0117926253    -0.0255276589
  272  C 28 XX     -0.0097951117    -0.0024603330    -0.0051342124    -0.0009924440    -0.0013408096
  273  C 28 YY     -0.0016766479     0.0034657465    -0.0040619357     0.0006761125     0.0033761678
  274  C 28 ZZ      0.0016097048    -0.0072688663    -0.0084780099    -0.0027509778     0.0001039604
  275  C 28 XY      0.0004006379    -0.0065611133    -0.0028971745     0.0007732441    -0.0036858355
  276  C 28 XZ      0.0042030259     0.0060400476     0.0055303548     0.0043765040     0.0062728134
  277  C 28 YZ     -0.0017525547    -0.0001908994     0.0043545785    -0.0014788302    -0.0034389995

                         46               47               48               49               50
                   -0.4082205764    -0.4059504673    -0.4031819224    -0.3983975954    -0.3909182617
    1  C  1  S     -0.0009445902     0.0054050032     0.0010077413    -0.0017276909    -0.0098444922
    2  C  1  S      0.0028501555    -0.0173088203    -0.0062661244     0.0038793004     0.0221939996
    3  C  1  S      0.0005684581     0.0125257875     0.0463218496     0.0132739090    -0.0037332196
    4  C  1  X      0.0040207835    -0.0031447332    -0.1439295186    -0.0166711991     0.0745366630
    5  C  1  Y      0.0166687647    -0.1747030958    -0.1480029584     0.0146938180     0.1945997723
    6  C  1  Z      0.0022923355     0.0793333979    -0.0177639777    -0.0177940147     0.0987950405
    7  C  1  X     -0.0018477837     0.0055489685    -0.0756154322    -0.0129019055     0.0299657145
    8  C  1  Y      0.0108325421    -0.0853639734    -0.0685037203     0.0086469781     0.0888737282
    9  C  1  Z      0.0023671022     0.0192930347    -0.0464564527    -0.0141792802     0.0567003550
   10  C  1 XX      0.0005658845     0.0010530832    -0.0051107033    -0.0006954990    -0.0005096664
   11  C  1 YY      0.0004254990    -0.0084300846    -0.0060862790     0.0009186945     0.0109938598
   12  C  1 ZZ     -0.0003774046     0.0058389970     0.0105158465     0.0003410306    -0.0060838376
   13  C  1 XY     -0.0008373607     0.0002677740     0.0016958775    -0.0010617397    -0.0025142435
   14  C  1 XZ     -0.0003264306    -0.0077901544    -0.0023776759     0.0008030163    -0.0059839052
   15  C  1 YZ      0.0001465232    -0.0055946148    -0.0043733971    -0.0000469165    -0.0052819220
   16  C  2  S     -0.0009436715     0.0118661579     0.0033077579    -0.0014499234     0.0144205476
   17  C  2  S      0.0018365011    -0.0266857820     0.0008160620     0.0046988783    -0.0362394860
   18  C  2  S      0.0031574411    -0.0513711874    -0.1197376725    -0.0178945764     0.0111069956
   19  C  2  X      0.0024572951     0.0350456853     0.0601349607     0.0101089602    -0.0374021122
   20  C  2  Y      0.0050866763     0.0173518732     0.0997406237     0.0175253861    -0.0595945877
   21  C  2  Z     -0.0154841893    -0.0361542612     0.0570921232     0.0018781378    -0.1685750930
   22  C  2  X      0.0016736328     0.0125378873    -0.0012411803    -0.0003241374     0.0012601023
   23  C  2  Y      0.0027599680    -0.0056525936     0.0062959793     0.0027792159    -0.0191657501
   24  C  2  Z     -0.0075880125    -0.0103439541     0.0234945890    -0.0029988777    -0.0828790282
   25  C  2 XX      0.0002410951    -0.0015684591    -0.0039847450    -0.0003374681    -0.0001085660
   26  C  2 YY     -0.0003156560    -0.0066710372    -0.0104459304    -0.0014033682     0.0034749407
   27  C  2 ZZ      0.0001626347     0.0029611018     0.0131453941     0.0022167494    -0.0088175476
   28  C  2 XY     -0.0001736308    -0.0039723916    -0.0081844546    -0.0011135350     0.0021655533
   29  C  2 XZ     -0.0003951909    -0.0001051065    -0.0001870066    -0.0003175785    -0.0036562663
   30  C  2 YZ     -0.0000168409    -0.0058285825    -0.0021871060     0.0006321401     0.0006718207
   31  C  3  S      0.0025674861    -0.0073187895     0.0024516813     0.0050536687     0.0123690228
   32  C  3  S     -0.0064205839     0.0157899907    -0.0127672834    -0.0130705977    -0.0245669211
   33  C  3  S     -0.0041658635     0.0386456487     0.0906180642     0.0051516395    -0.0712780035
   34  C  3  X     -0.0050871222    -0.0550064843    -0.0953055678    -0.0142345999    -0.0167637500
   35  C  3  Y     -0.0205351821    -0.0546020088    -0.1310214506    -0.0417399471    -0.0673762389
   36  C  3  Z      0.0008242392    -0.0117058747    -0.1059725461    -0.0245308231     0.0252532484
   37  C  3  X     -0.0007760407    -0.0257146468    -0.0352345970    -0.0035345039    -0.0052999335
   38  C  3  Y     -0.0077773509    -0.0293093136    -0.0654376043    -0.0190111392    -0.0325671536
   39  C  3  Z      0.0005731521     0.0060100530    -0.0037645147    -0.0034494814    -0.0083412618
   40  C  3 XX      0.0001877259    -0.0036087372    -0.0056987271    -0.0005241864    -0.0006194218
   41  C  3 YY     -0.0002928027     0.0006626745    -0.0091456292    -0.0025615644     0.0044347435
   42  C  3 ZZ     -0.0012093594     0.0054739455     0.0134570787     0.0009910782    -0.0081416665
   43  C  3 XY      0.0000028199    -0.0035649065    -0.0077433124    -0.0012632998     0.0014327619
   44  C  3 XZ     -0.0004439971     0.0002530179    -0.0004162585    -0.0003007188    -0.0017399262
   45  C  3 YZ     -0.0012722802     0.0013874485    -0.0002242577    -0.0012979976    -0.0018334759
   46  C  4  S      0.0015335407    -0.0063416454    -0.0031136092     0.0003233176    -0.0071572965
   47  C  4  S     -0.0040023010     0.0183895592     0.0101715468    -0.0005079807     0.0146033295
   48  C  4  S     -0.0114094736    -0.0199773290    -0.0350544663    -0.0139597430     0.0213316332
   49  C  4  X      0.0330802823    -0.0664110329     0.0879700415     0.0637623792     0.0078696175
   50  C  4  Y      0.0082420689     0.0358563349     0.0274499437     0.0022772756     0.0611571012
   51  C  4  Z     -0.0202833454     0.1813742597     0.2578138007     0.0160716980    -0.0283303221
   52  C  4  X      0.0135413250    -0.0367243355     0.0644384312     0.0323871828    -0.0032670264
   53  C  4  Y      0.0060462758     0.0397579946     0.0356356083     0.0045804028     0.0229128606
   54  C  4  Z     -0.0107409185     0.0830791128     0.1229664681     0.0070562193    -0.0207767806
   55  C  4 XX     -0.0001660802     0.0018832134     0.0032839346     0.0005713853    -0.0019906309
   56  C  4 YY      0.0014604049    -0.0041129583    -0.0061798396     0.0005005767     0.0043772255
   57  C  4 ZZ     -0.0016472701     0.0045287796     0.0037519208    -0.0011391530     0.0010697299
   58  C  4 XY     -0.0006414082    -0.0040411883    -0.0107525454    -0.0025413546     0.0028120424
   59  C  4 XZ     -0.0001251022    -0.0034842297    -0.0043066657    -0.0008437243    -0.0058278116
   60  C  4 YZ     -0.0020148448     0.0043133619     0.0010715880    -0.0020309199    -0.0075473021
   61  C  5  S      0.0012341115    -0.0128571541    -0.0174170522    -0.0043746113     0.0117439048
   62  C  5  S     -0.0024797645     0.0297165732     0.0419494225     0.0102796867    -0.0276475206
   63  C  5  S     -0.0224733096     0.0711281772    -0.0037066677    -0.0116962497    -0.0200280201
   64  C  5  X     -0.0323093023     0.0165297084    -0.0542480553    -0.0274408080    -0.0045604901
   65  C  5  Y      0.0064139371    -0.0194845056     0.0925197363     0.0369815779    -0.0709067013
   66  C  5  Z      0.0121540512     0.0374931177     0.0178518927    -0.0101573168    -0.0618680595
   67  C  5  X     -0.0308593570    -0.0269119721    -0.0678780941    -0.0211783509     0.0063200996
   68  C  5  Y      0.0084380713    -0.0165306078     0.0328379574     0.0258349722    -0.0380866479
   69  C  5  Z      0.0089588192     0.0396597415     0.0473379666    -0.0072398239    -0.0494365872
   70  C  5 XX     -0.0017774150     0.0046469548     0.0013747103     0.0007404698    -0.0040315818
   71  C  5 YY      0.0006265032     0.0022449298     0.0094980930     0.0022912561     0.0027728424
   72  C  5 ZZ      0.0002835154    -0.0019898901    -0.0027389889    -0.0008553777    -0.0031981205
   73  C  5 XY      0.0004131927    -0.0000355704    -0.0037636540    -0.0024384440    -0.0003366349
   74  C  5 XZ      0.0009421376    -0.0051718040    -0.0017730894     0.0013398856    -0.0035816482
   75  C  5 YZ     -0.0012088693     0.0038446266     0.0013152796     0.0001392935     0.0007919214
   76  C  6  S      0.0020990165     0.0010551281    -0.0032453106    -0.0006081787    -0.0129470484
   77  C  6  S     -0.0043910648    -0.0021260072     0.0075269596     0.0018702042     0.0301593312
   78  C  6  S     -0.0058685488    -0.0029002152     0.0069136971    -0.0003342068     0.0461033249
   79  C  6  X     -0.0381583898     0.0481230803     0.0538126971    -0.0311702116    -0.0339662529
   80  C  6  Y     -0.0069050249     0.1282782578     0.0943835854    -0.0131560747    -0.1852700327
   81  C  6  Z      0.0149715740    -0.1784129400    -0.1726560880    -0.0017513838    -0.0003470992
   82  C  6  X     -0.0177889719     0.0235580890     0.0258785775    -0.0147988140    -0.0141173678
   83  C  6  Y     -0.0014906399     0.0615644264     0.0477538446    -0.0041698185    -0.0975905100
   84  C  6  Z      0.0072359962    -0.0837786732    -0.0862387429    -0.0014714771    -0.0002977273
   85  C  6 XX      0.0012216234     0.0029312083     0.0059901859     0.0021505445    -0.0041581866
   86  C  6 YY      0.0007542373    -0.0100039747    -0.0077361575     0.0009647063     0.0091007038
   87  C  6 ZZ     -0.0025274007     0.0062698742     0.0024374567    -0.0027210780    -0.0007480181
   88  C  6 XY     -0.0013863628    -0.0031486863     0.0013019246    -0.0008579344    -0.0016049375
   89  C  6 XZ     -0.0000796813    -0.0065487662    -0.0099008931    -0.0016478424    -0.0040491832
   90  C  6 YZ     -0.0013024800    -0.0000943349     0.0020713328    -0.0007580605    -0.0087296565
   91  C  7  S     -0.0144954850    -0.0540545678     0.0312296881     0.0048340147    -0.0002195403
   92  C  7  S      0.0311745778     0.1138199750    -0.0642044948    -0.0097114822    -0.0024702258
   93  C  7  S      0.0093544556     0.0168567184    -0.0634001822    -0.0055556051     0.0290333431
   94  C  7  X      0.0258448371     0.0228142727    -0.1068792012    -0.0279466392    -0.1007839846
   95  C  7  Y     -0.0252114623    -0.2212036088     0.0420993813     0.0248767947    -0.1828841922
   96  C  7  Z      0.0178176471     0.0525828127    -0.1584913561    -0.0192190018    -0.2482737236
   97  C  7  X      0.0017492841    -0.0429634422     0.0200024037    -0.0013839612    -0.0751400758
   98  C  7  Y      0.0071753455    -0.0236943592    -0.1007625801    -0.0093266047    -0.0733058649
   99  C  7  Z     -0.0016690266    -0.0240766621    -0.0154032421     0.0030810709    -0.1545414138
  100  C  7 XX      0.0007639221    -0.0003301701    -0.0015075519    -0.0000143151    -0.0034053691
  101  C  7 YY      0.0001439699     0.0025214429     0.0051206504     0.0009565936     0.0109011722
  102  C  7 ZZ      0.0007085335     0.0009404675    -0.0025057327     0.0001146277    -0.0081166727
  103  C  7 XY      0.0001860529     0.0030644176    -0.0010220368    -0.0002226166    -0.0011230675
  104  C  7 XZ     -0.0000537049    -0.0028922461    -0.0010702066     0.0000350968    -0.0067490202
  105  C  7 YZ      0.0002642304     0.0007039519    -0.0005289141    -0.0003119139     0.0049454775
  106  C  8  S     -0.0158762291     0.0010257723    -0.0007947408    -0.0007009962    -0.0001096922
  107  C  8  S      0.0357243907    -0.0028422816     0.0029500483     0.0019345879     0.0003694008
  108  C  8  S     -0.0164315930     0.0055405049    -0.0015574098     0.0038257335    -0.0024830261
  109  C  8  X      0.1245786376    -0.0121497993     0.0052265217     0.0594614543     0.0028224519
  110  C  8  Y     -0.0071766485    -0.0183381597     0.0109602689    -0.1934087954     0.0187982884
  111  C  8  Z     -0.0591269884     0.0107484077    -0.0363911092     0.1332997018     0.0128655049
  112  C  8  X      0.0040426349     0.0047491844    -0.0150551987     0.0265640674     0.0045501613
  113  C  8  Y     -0.0046108021    -0.0072011795     0.0075049503    -0.0891796631     0.0119328434
  114  C  8  Z      0.0019893624    -0.0024182462    -0.0129663779     0.0617940215     0.0078744772
  115  C  8 XX     -0.0103821436     0.0007093842    -0.0022811802     0.0026627644     0.0022303790
  116  C  8 YY      0.0122040800    -0.0010699414     0.0013625897     0.0007438506    -0.0003107487
  117  C  8 ZZ      0.0041754760    -0.0000804914     0.0012376554    -0.0031129717    -0.0018323249
  118  C  8 XY     -0.0025434134    -0.0000227464    -0.0006876786    -0.0057693779     0.0023552618
  119  C  8 XZ      0.0097117048    -0.0011839750     0.0004721309     0.0032808877     0.0014661764
  120  C  8 YZ     -0.0087453709     0.0008744331    -0.0006567507     0.0024180456    -0.0011027048
  121  N  9  S     -0.0246286958    -0.1092022494     0.0712335259     0.0158817481     0.0029314923
  122  N  9  S     -0.0519500649    -0.2307102712     0.1514536090     0.0335255250     0.0051158912
  123  N  9  S     -0.0605965923    -0.2717336206     0.1375997429     0.0371976053     0.0353002278
  124  N  9  X      0.0309903013     0.2381043354    -0.0827961192    -0.0197898824     0.0843579185
  125  N  9  Y     -0.0674059430    -0.2325016450     0.2650842696     0.0528654987     0.1911863178
  126  N  9  Z      0.0334230108     0.1900086173    -0.0225300848    -0.0236083137     0.2269987479
  127  N  9  X     -0.0163624846    -0.1299965393     0.0472270489     0.0108552646    -0.0504904695
  128  N  9  Y      0.0362501988     0.1242239984    -0.1538506089    -0.0294956278    -0.1020576308
  129  N  9  Z     -0.0180480598    -0.1032609062     0.0147856845     0.0127318434    -0.1316199057
  130  N  9 XX     -0.0021073430    -0.0032828664     0.0073313339     0.0016608376     0.0057718862
  131  N  9 YY      0.0014085383    -0.0017282162    -0.0105011316    -0.0014719465    -0.0191212909
  132  N  9 ZZ     -0.0019657224    -0.0069495324     0.0109243779     0.0014471372     0.0133390934
  133  N  9 XY     -0.0025668517    -0.0150085697     0.0095554284     0.0018679960     0.0014937423
  134  N  9 XZ      0.0012640840     0.0104359814    -0.0005949321    -0.0008076202     0.0112222643
  135  N  9 YZ     -0.0026620084    -0.0119053625     0.0052730506     0.0020350933    -0.0076849681
  136  C 10  S      0.0126578750    -0.0021458709     0.0020702727    -0.0014189323    -0.0002380253
  137  C 10  S     -0.0309602095     0.0041279011    -0.0039190117    -0.0043302091     0.0007706986
  138  C 10  S     -0.0041619200     0.0033635488    -0.0088848317     0.0781505700    -0.0021711085
  139  C 10  X     -0.2255652832     0.0076212922    -0.0204871231    -0.0575167686     0.0176809426
  140  C 10  Y      0.0171034448     0.0080141318    -0.0334984049     0.1704854589     0.0191827423
  141  C 10  Z      0.1036421714    -0.0238659676     0.0100919101    -0.1192159779     0.0294796106
  142  C 10  X     -0.0907497203     0.0041743461    -0.0106758816     0.0053460816     0.0088269484
  143  C 10  Y     -0.0083634180     0.0043239193    -0.0147466633     0.0415127070     0.0125714440
  144  C 10  Z      0.0547454381    -0.0132687985     0.0016435189    -0.0401284107     0.0165231811
  145  C 10 XX     -0.0065808078     0.0009252285    -0.0020271514     0.0056148750     0.0011062055
  146  C 10 YY      0.0061339839     0.0003961042     0.0005062815     0.0057427838    -0.0013001289
  147  C 10 ZZ     -0.0009561530    -0.0005919909     0.0005874209    -0.0072796072     0.0001527133
  148  C 10 XY     -0.0047227932    -0.0012140211     0.0014322355    -0.0167307225     0.0011880406
  149  C 10 XZ      0.0071154314     0.0001443677    -0.0011969529     0.0106233513     0.0008767411
  150  C 10 YZ     -0.0052088878     0.0008371778    -0.0005508951     0.0026373250    -0.0007466120
  151  C 11  S     -0.0062511561     0.0006673203    -0.0004165728    -0.0023222636     0.0001312204
  152  C 11  S      0.0095291800    -0.0005007726    -0.0006572427     0.0126952760    -0.0003772174
  153  C 11  S      0.0742716006    -0.0094591985     0.0121498277    -0.0621034094     0.0008277303
  154  C 11  X      0.2348496786    -0.0135618733     0.0030710307     0.0821821417     0.0124566993
  155  C 11  Y     -0.0348593628    -0.0212037641     0.0099137365    -0.1895273704     0.0320965542
  156  C 11  Z     -0.0928761624     0.0121504696    -0.0405289858     0.1176078257     0.0300217544
  157  C 11  X      0.0742489919    -0.0032668828    -0.0030305458     0.0472666676     0.0077023510
  158  C 11  Y     -0.0294334112    -0.0074905897    -0.0025621453    -0.0541383119     0.0177453140
  159  C 11  Z     -0.0134198818     0.0006075663    -0.0136140333     0.0203721406     0.0179930268
  160  C 11 XX     -0.0110153990     0.0017640050    -0.0020264940     0.0085824684    -0.0003657237
  161  C 11 YY      0.0104105263    -0.0007833313     0.0019374555    -0.0016918710    -0.0015884857
  162  C 11 ZZ      0.0049201994    -0.0017389339     0.0008856768    -0.0095199464     0.0019797678
  163  C 11 XY      0.0002551820    -0.0010981960     0.0022917240    -0.0133484482    -0.0004865742
  164  C 11 XZ      0.0064911282     0.0001100102    -0.0004011716     0.0070529551     0.0000121976
  165  C 11 YZ     -0.0103944702     0.0018137060    -0.0023615703     0.0099285728    -0.0002487253
  166  C 12  S     -0.0051983823     0.0004218913    -0.0005372934     0.0007325636     0.0000469760
  167  C 12  S      0.0226373940    -0.0019698368     0.0021866471    -0.0015240139    -0.0001580097
  168  C 12  S     -0.0752346063     0.0009185925    -0.0022694461    -0.0060911495     0.0019549034
  169  C 12  X     -0.2480714969     0.0116037892    -0.0229278510    -0.0624402117     0.0206532880
  170  C 12  Y      0.0122697760     0.0150634766    -0.0412628302     0.2122740845     0.0227556467
  171  C 12  Z      0.1192727911    -0.0316810914     0.0185808872    -0.1531417264     0.0341788298
  172  C 12  X     -0.0490565352     0.0014413815    -0.0069296926    -0.0232837749     0.0100207150
  173  C 12  Y      0.0020922576     0.0058687251    -0.0187876274     0.0845036685     0.0128549806
  174  C 12  Z      0.0238460412    -0.0124268164     0.0046738650    -0.0621909375     0.0187319826
  175  C 12 XX     -0.0191601253     0.0023079620    -0.0019094062     0.0041204748    -0.0011380435
  176  C 12 YY      0.0133576147    -0.0011203884     0.0011861704     0.0008957237    -0.0000427957
  177  C 12 ZZ      0.0027168095    -0.0009684347     0.0004296629    -0.0053284645     0.0012415705
  178  C 12 XY     -0.0024850910    -0.0003699909     0.0014992309    -0.0089831559    -0.0009030661
  179  C 12 XZ      0.0148854427    -0.0005862732     0.0013065389     0.0053478712    -0.0013627110
  180  C 12 YZ     -0.0100918703     0.0011137356    -0.0018841211     0.0037409851     0.0006844708
  181  C 13  S     -0.0055847593     0.0000458294    -0.0000283213     0.0016124079    -0.0002428210
  182  C 13  S      0.0078089963    -0.0003385102     0.0005823448    -0.0115194642     0.0008390477
  183  C 13  S      0.0716159959     0.0055092322    -0.0115875643     0.0689667323    -0.0019988970
  184  C 13  X      0.2274413150    -0.0237855375     0.0149388703     0.0303089130     0.0119043911
  185  C 13  Y      0.0091006832    -0.0240136651     0.0131334920    -0.1896479650     0.0315344354
  186  C 13  Z     -0.1267786082     0.0200523613    -0.0491646129     0.1449364768     0.0298106129
  187  C 13  X      0.0621200040    -0.0117191191     0.0082302412    -0.0154028947     0.0086154165
  188  C 13  Y      0.0227459956    -0.0065278940    -0.0014884730    -0.0492319267     0.0159156465
  189  C 13  Z     -0.0520952265     0.0043595888    -0.0201236876     0.0489283582     0.0186485678
  190  C 13 XX     -0.0082057794     0.0015872586    -0.0013475893     0.0060236675    -0.0008248980
  191  C 13 YY      0.0109891806    -0.0008014860    -0.0003273453     0.0047284043     0.0014128652
  192  C 13 ZZ      0.0013136475    -0.0006038188     0.0013397195    -0.0077359174    -0.0006054607
  193  C 13 XY     -0.0059032521    -0.0009080751     0.0017096822    -0.0166131445     0.0003007579
  194  C 13 XZ      0.0100469837     0.0002268230     0.0003748729     0.0100732431    -0.0015233886
  195  C 13 YZ     -0.0078534729     0.0007891872    -0.0014975708     0.0027350072     0.0007050941
  196  C 14  S      0.0122424581     0.0002872222    -0.0004194390     0.0029886736     0.0002269877
  197  C 14  S     -0.0305309007    -0.0000671278    -0.0000732016     0.0013522512    -0.0005418834
  198  C 14  S     -0.0060846778    -0.0081825599     0.0215696237    -0.0863977815     0.0008344422
  199  C 14  X     -0.2280005530     0.0178472054    -0.0305964587    -0.0460470089     0.0194916652
  200  C 14  Y      0.0044866208     0.0078285263    -0.0323882315     0.1752919875     0.0178968010
  201  C 14  Z      0.1151444447    -0.0288303260     0.0148715804    -0.1295758901     0.0283348865
  202  C 14  X     -0.0957171000     0.0041005580    -0.0097190431    -0.0308639707     0.0095640322
  203  C 14  Y      0.0126312056    -0.0067427341    -0.0049386299     0.0458134671     0.0127391831
  204  C 14  Z      0.0390249622    -0.0036496129    -0.0070517804    -0.0249016321     0.0144866279
  205  C 14 XX     -0.0094460926     0.0014921891    -0.0023635448     0.0087032934     0.0007277183
  206  C 14 YY      0.0058422564    -0.0013964479     0.0007716092    -0.0028474716     0.0008272718
  207  C 14 ZZ      0.0023391973    -0.0010065810     0.0027533413    -0.0105621365    -0.0015488718
  208  C 14 XY      0.0006899261    -0.0014650979     0.0013840834    -0.0140674442     0.0014065210
  209  C 14 XZ      0.0041401634     0.0001319995    -0.0003977307     0.0070244478     0.0000848908
  210  C 14 YZ     -0.0077537665     0.0017856948    -0.0023681350     0.0104701565    -0.0003201839
  211  H 15  S     -0.0040821277     0.1206142816     0.0972804200    -0.0100945625    -0.0021272110
  212  H 15  S     -0.0021252394     0.0553486603     0.0444582321    -0.0043962950    -0.0039565723
  213  H 16  S     -0.0026440455    -0.0498257184    -0.1327376214    -0.0191726822     0.0708712357
  214  H 16  S     -0.0013867966    -0.0213576128    -0.0588157936    -0.0084140780     0.0367991444
  215  H 17  S     -0.0029727379     0.0346391038     0.1278269848     0.0224249809    -0.0406684156
  216  H 17  S     -0.0013655906     0.0150634773     0.0584515790     0.0104286645    -0.0175210285
  217  H 18  S      0.0227988833    -0.0681643590    -0.0782806634     0.0089616345     0.0809360138
  218  H 18  S      0.0108101235    -0.0326217722    -0.0361663639     0.0038424856     0.0360774865
  219  H 19  S     -0.0167886584    -0.0370974201    -0.0396743907    -0.0239710978    -0.0944479283
  220  H 19  S     -0.0068180317    -0.0169068868    -0.0189365810    -0.0111012980    -0.0513189885
  221  H 20  S      0.0264561421     0.0224305910     0.0084327047     0.0228474602    -0.0325976882
  222  H 20  S      0.0114808230     0.0102277670     0.0030132822     0.0098728965    -0.0154015837
  223  H 21  S      0.1103733879     0.0096841201    -0.0156089960     0.1973100108    -0.0059678010
  224  H 21  S      0.0535951534     0.0021374733    -0.0066165002     0.0946568760    -0.0026000873
  225  H 22  S      0.1123447583    -0.0272745775     0.0371440357    -0.1896941612     0.0032328623
  226  H 22  S      0.0546370030    -0.0128642544     0.0184478287    -0.0945752768     0.0014784165
  227  H 23  S     -0.2679936994     0.0228306438    -0.0261797684    -0.0020729836     0.0029056209
  228  H 23  S     -0.1308167153     0.0112447139    -0.0128771102    -0.0009998164     0.0014434086
  229  H 24  S      0.1142053959     0.0073603386    -0.0134975948     0.1965086128    -0.0064720067
  230  H 24  S      0.0553743983     0.0047050045    -0.0069541945     0.0962498812    -0.0036626547
  231  H 25  S      0.1149568801    -0.0294369528     0.0397524321    -0.1995498856     0.0029269470
  232  H 25  S      0.0502309924    -0.0209541796     0.0214276428    -0.0889281988     0.0032770689
  233  C 26  S     -0.0123982644    -0.0052972950     0.0078081176     0.0043335790    -0.0027947042
  234  C 26  S      0.0223139207     0.0144074222    -0.0177774550    -0.0099056938     0.0047578427
  235  C 26  S      0.0276487561     0.0384967015     0.0032354272    -0.0039179370    -0.0057059511
  236  C 26  X      0.0496859782    -0.0082588704     0.0328982804     0.0226906066    -0.0405494562
  237  C 26  Y      0.0043719839    -0.0221651548     0.0429381485    -0.0228012074    -0.0601040690
  238  C 26  Z     -0.0301713848     0.0353748290    -0.0184769770     0.0111694647    -0.0525586917
  239  C 26  X     -0.0065641402    -0.0061599436    -0.0486247586    -0.0027057976    -0.0133558395
  240  C 26  Y      0.0018975306    -0.0099676609     0.0227410569    -0.0161261690    -0.0305050582
  241  C 26  Z      0.0025453256     0.0162101780     0.0176124430     0.0168076203    -0.0308737546
  242  C 26 XX      0.0026199405     0.0004863177    -0.0026156306     0.0010389354     0.0003946878
  243  C 26 YY      0.0002852759     0.0007916037    -0.0003871463    -0.0002203409     0.0007027253
  244  C 26 ZZ      0.0007888558     0.0008596578    -0.0011313977    -0.0028283306    -0.0004952428
  245  C 26 XY     -0.0001989406    -0.0001703700    -0.0010657999    -0.0038886899     0.0008149078
  246  C 26 XZ     -0.0014054931    -0.0005562599     0.0001630890     0.0022110313    -0.0000293213
  247  C 26 YZ     -0.0002084395     0.0006714524     0.0008101695     0.0018375540    -0.0006292456
  248  C 27  S      0.0398800758    -0.0018492456     0.0001611966    -0.0011269756     0.0012137346
  249  C 27  S     -0.0941614315     0.0070345327     0.0017159625     0.0032393083    -0.0028818474
  250  C 27  S     -0.0749951792    -0.0017648061     0.0328039029     0.0089871179     0.0011912867
  251  C 27  X     -0.1215705745     0.0222581380    -0.0271971235     0.0125378346    -0.0135279638
  252  C 27  Y      0.0068361368    -0.0199901578     0.0296449897    -0.0613333436    -0.0363163162
  253  C 27  Z      0.0571776430     0.0086783920     0.0030325428     0.0472255719    -0.0399544595
  254  C 27  X     -0.0518895212     0.0188387223    -0.0308631981    -0.0008970471    -0.0084744239
  255  C 27  Y      0.0038161550    -0.0096058882     0.0124150241    -0.0177649232    -0.0205617985
  256  C 27  Z      0.0231060962     0.0008612801     0.0163014617     0.0163548872    -0.0218892177
  257  C 27 XX     -0.0082593006    -0.0003367224    -0.0002183126     0.0019448610     0.0025095460
  258  C 27 YY     -0.0035518652     0.0004737049     0.0003097077     0.0004249024    -0.0002606292
  259  C 27 ZZ     -0.0054128351     0.0014653540     0.0006481536    -0.0017629256    -0.0026242002
  260  C 27 XY     -0.0007321642     0.0006875248    -0.0018620460    -0.0035512613     0.0031333528
  261  C 27 XZ      0.0024578711    -0.0008419011    -0.0006195756     0.0017502315     0.0020867648
  262  C 27 YZ     -0.0013285667    -0.0000512987     0.0007894477     0.0015900759    -0.0016658652
  263  C 28  S     -0.0004880097     0.0177471835     0.0104252039     0.0022283844    -0.0015113368
  264  C 28  S      0.0002376330    -0.0439568741    -0.0250681830    -0.0053818782     0.0054644467
  265  C 28  S     -0.0003989491    -0.1074710851     0.0575405629     0.0255343108    -0.0246768438
  266  C 28  X     -0.0039183920    -0.0727657473     0.0568356899     0.0070227921    -0.0451088752
  267  C 28  Y      0.0197029581     0.0285050493    -0.1131761384    -0.0240520577    -0.0718254907
  268  C 28  Z     -0.0092489264    -0.0612744545    -0.0342250137     0.0110582216    -0.0785064945
  269  C 28  X     -0.0024179519    -0.0336324337     0.0471357914     0.0075484564    -0.0364652472
  270  C 28  Y      0.0088940055    -0.0107895009    -0.1156389315    -0.0143445060    -0.0084760487
  271  C 28  Z     -0.0049544492    -0.0042669881     0.0185372192     0.0017782945    -0.0548857006
  272  C 28 XX     -0.0002185114    -0.0020807652    -0.0049451700    -0.0014377684    -0.0062091807
  273  C 28 YY      0.0002378374    -0.0015773075     0.0034410579     0.0010201717     0.0105165587
  274  C 28 ZZ      0.0004497374    -0.0014002199    -0.0054162588    -0.0009296117    -0.0033642283
  275  C 28 XY     -0.0005760103     0.0063805169     0.0032475584    -0.0007455763    -0.0076047845
  276  C 28 XZ      0.0005250063    -0.0050162232     0.0017454686     0.0015165356    -0.0096182639
  277  C 28 YZ     -0.0005447558    -0.0009425494    -0.0013553671    -0.0007040937     0.0071574642

                         51               52               53               54               55
                   -0.3616527589    -0.3570325346    -0.3194149077    -0.3010463982    -0.2831284072
    1  C  1  S      0.0122907418    -0.0045213855    -0.0085855267     0.0013140494     0.0000455965
    2  C  1  S     -0.0296091185     0.0117126864     0.0136623546    -0.0010132134    -0.0000466101
    3  C  1  S     -0.0190485719    -0.0158512764     0.1155389740    -0.0245613556    -0.0010421058
    4  C  1  X     -0.0832315036     0.1177611293    -0.0197280078     0.0556854215     0.0006334183
    5  C  1  Y      0.0519708452    -0.0444943153     0.0653269503    -0.0553083888    -0.0008771309
    6  C  1  Z     -0.0341851404     0.0285686641     0.0100639973    -0.0331563213    -0.0003614443
    7  C  1  X     -0.0287638012     0.0516671777     0.0002080827     0.0264098564     0.0002269240
    8  C  1  Y      0.0163891197    -0.0208244708     0.0585068578    -0.0439941041    -0.0006626786
    9  C  1  Z     -0.0201057749     0.0215283008    -0.0174275506    -0.0244956580     0.0000227811
   10  C  1 XX     -0.0021094890     0.0043477866    -0.0081839779     0.0082104376     0.0001584852
   11  C  1 YY     -0.0005996229    -0.0001889449     0.0081807602    -0.0049154052    -0.0001067018
   12  C  1 ZZ     -0.0028400885    -0.0022718564     0.0030079382    -0.0037966178    -0.0000664549
   13  C  1 XY      0.0018539675    -0.0034336441    -0.0009393651    -0.0031605801    -0.0000218716
   14  C  1 XZ      0.0050809617    -0.0017811534    -0.0059316210     0.0074951708     0.0001217360
   15  C  1 YZ      0.0022846951     0.0015847248     0.0000026532     0.0014832108    -0.0000176768
   16  C  2  S     -0.0070400812     0.0060773351     0.0032964316    -0.0059267101    -0.0000519315
   17  C  2  S      0.0146895579    -0.0156218758    -0.0089495520     0.0164574473     0.0001486473
   18  C  2  S      0.0310200707     0.0054007099    -0.0496806424     0.0086131514     0.0005630253
   19  C  2  X     -0.0712734592     0.0126307557     0.1658166671    -0.1122509015    -0.0029898812
   20  C  2  Y      0.0452511085    -0.0499242493    -0.1006272993     0.0799613340     0.0019606412
   21  C  2  Z      0.0634986764    -0.0353336758    -0.0591191097     0.0451326319     0.0007784114
   22  C  2  X     -0.0407476038     0.0155301202     0.1131144096    -0.0928004239    -0.0022651005
   23  C  2  Y      0.0326445354    -0.0195834445    -0.0801865494     0.0595374407     0.0016278067
   24  C  2  Z      0.0309906556    -0.0148026640    -0.0408947842     0.0218275523     0.0005050202
   25  C  2 XX     -0.0022793417     0.0019518133     0.0039809258    -0.0020749805    -0.0000675992
   26  C  2 YY      0.0053330659     0.0008052806    -0.0071128808     0.0041818721     0.0000823565
   27  C  2 ZZ     -0.0007636735    -0.0053323438     0.0014203916     0.0004939884     0.0000127043
   28  C  2 XY     -0.0000163319     0.0020677102     0.0034563041    -0.0024780810    -0.0000794970
   29  C  2 XZ      0.0008720068     0.0015153905    -0.0076067249     0.0059761373     0.0001331587
   30  C  2 YZ      0.0014337748    -0.0022288306     0.0042613265    -0.0030851069    -0.0000706281
   31  C  3  S     -0.0123176776    -0.0118961934     0.0184626945    -0.0098877124    -0.0000482313
   32  C  3  S      0.0294190488     0.0290111582    -0.0450513828     0.0262908183     0.0000939554
   33  C  3  S      0.0246790638     0.0005015602    -0.0172101772     0.0124554253     0.0002325244
   34  C  3  X     -0.0108718036     0.0404983565     0.1463237462    -0.0934925511    -0.0029651210
   35  C  3  Y      0.1096473988     0.0448207595    -0.1768994278     0.0898838941     0.0017790666
   36  C  3  Z      0.0289145754     0.0384018240    -0.0448367535     0.0169639810     0.0001480518
   37  C  3  X     -0.0117281966     0.0097512519     0.1124481545    -0.0823272802    -0.0022206494
   38  C  3  Y      0.0680545737     0.0209027779    -0.1183126414     0.0670478838     0.0014380286
   39  C  3  Z      0.0069462191     0.0124247241    -0.0106996999     0.0011952021    -0.0002532257
   40  C  3 XX      0.0041744915     0.0018337785    -0.0061479246     0.0073992229     0.0001286657
   41  C  3 YY     -0.0000207012     0.0046064024     0.0016472723    -0.0050391859    -0.0001370276
   42  C  3 ZZ      0.0010824823    -0.0018524141    -0.0035221442     0.0023887735     0.0000251311
   43  C  3 XY      0.0043970441     0.0024622003    -0.0058402710     0.0046552099     0.0000712172
   44  C  3 XZ     -0.0017992025     0.0017875250     0.0066966961    -0.0034747991    -0.0001098156
   45  C  3 YZ      0.0013191204     0.0006712286    -0.0042194655     0.0008964392     0.0000353721
   46  C  4  S      0.0061580338    -0.0001749141    -0.0172002656    -0.0072437250     0.0000088701
   47  C  4  S     -0.0113413588     0.0005111144     0.0369978636     0.0196621981     0.0000807969
   48  C  4  S     -0.0281242525     0.0264020824     0.0631034913    -0.0004257585    -0.0006397338
   49  C  4  X     -0.0043993674    -0.0277471501     0.0577585431     0.1103612137     0.0011829470
   50  C  4  Y     -0.0365900131    -0.0644905028     0.0239186861    -0.0872480934    -0.0005693331
   51  C  4  Z     -0.1005261694    -0.0394643840     0.0385022611    -0.0358588964    -0.0000227192
   52  C  4  X      0.0021481631    -0.0203522239     0.0238792122     0.0613267586     0.0004891190
   53  C  4  Y     -0.0186840730    -0.0395837072     0.0273498394    -0.0415995692    -0.0004845041
   54  C  4  Z     -0.0478163512    -0.0205516012     0.0367904083    -0.0305777331     0.0001933631
   55  C  4 XX      0.0014112672     0.0048956561    -0.0069429613     0.0095923274     0.0001162613
   56  C  4 YY     -0.0014602135    -0.0024377824     0.0098099581    -0.0024730657    -0.0000571540
   57  C  4 ZZ     -0.0019309829    -0.0024827216     0.0041448829    -0.0039486662    -0.0000442113
   58  C  4 XY      0.0043698623     0.0013263961    -0.0007863990    -0.0030822725    -0.0000853991
   59  C  4 XZ      0.0086854235     0.0035046044    -0.0080319707     0.0089260864     0.0000712007
   60  C  4 YZ     -0.0015996141     0.0035887912    -0.0012044944    -0.0008505407    -0.0000240916
   61  C  5  S     -0.0182327923     0.0151162416     0.0125560342    -0.0130504639    -0.0002847072
   62  C  5  S      0.0455343373    -0.0364795153    -0.0342485829     0.0319321448     0.0007278250
   63  C  5  S      0.0270830729    -0.0039559956    -0.0531610233     0.0643154892     0.0016460637
   64  C  5  X      0.0160473849     0.0554392586    -0.0064474101    -0.0150406713    -0.0011888876
   65  C  5  Y      0.0247571676     0.1196400132    -0.0454661325     0.1667268226     0.0005263377
   66  C  5  Z      0.1251000672     0.0171671333    -0.0575071021     0.0274837189    -0.0009951234
   67  C  5  X      0.0404974890     0.0347665043    -0.0601639459    -0.0156520754     0.0002510793
   68  C  5  Y      0.0386816201     0.0593581557    -0.0332266458     0.0995715784     0.0007553204
   69  C  5  Z      0.0477563732     0.0342682707    -0.0046441110     0.0318977720    -0.0011128710
   70  C  5 XX      0.0050803510     0.0064265119     0.0050075514     0.0101593857    -0.0000011643
   71  C  5 YY      0.0017550805    -0.0061949120     0.0009959292    -0.0003692963     0.0000489694
   72  C  5 ZZ      0.0005233259    -0.0057445321    -0.0121216696    -0.0030947332     0.0000961339
   73  C  5 XY      0.0044238575     0.0062647393    -0.0081978695    -0.0121754790    -0.0001715000
   74  C  5 XZ      0.0055812463     0.0039466325     0.0089190603     0.0057880063    -0.0000884720
   75  C  5 YZ     -0.0047560595    -0.0026509546     0.0058003285     0.0030861922     0.0000460350
   76  C  6  S      0.0100075494     0.0051589763    -0.0199361858     0.0220009684     0.0002984230
   77  C  6  S     -0.0283678842    -0.0098279904     0.0588323885    -0.0577785728    -0.0007891774
   78  C  6  S      0.0026762071    -0.0247387022    -0.0480639219    -0.0133896028    -0.0002587173
   79  C  6  X      0.0020268401    -0.0510275868    -0.0192816574    -0.0567579532    -0.0000545274
   80  C  6  Y     -0.0223028354     0.0364403837    -0.0766928657     0.0587269125     0.0009856770
   81  C  6  Z      0.1162663278     0.0101482456    -0.0353524455     0.0639598114     0.0004854972
   82  C  6  X      0.0038137757    -0.0318527664    -0.0252257617    -0.0240997068     0.0000239300
   83  C  6  Y     -0.0281831998     0.0212441060    -0.0000343591     0.0091951007     0.0001879680
   84  C  6  Z      0.0552077600     0.0119361467     0.0085167801     0.0264478918     0.0000616124
   85  C  6 XX     -0.0027639331     0.0016989925     0.0031233223     0.0028518914     0.0000117550
   86  C  6 YY      0.0004438368    -0.0015993318     0.0064943956    -0.0049161872    -0.0000811153
   87  C  6 ZZ     -0.0027981438    -0.0013484659     0.0016453332    -0.0088295239    -0.0000871135
   88  C  6 XY      0.0051399724    -0.0064191769    -0.0003649403    -0.0044724725    -0.0000229258
   89  C  6 XZ      0.0055585557     0.0023890756    -0.0062944069     0.0032561171     0.0000521559
   90  C  6 YZ      0.0034493889    -0.0000622290    -0.0046602849     0.0038104944     0.0000578307
   91  C  7  S     -0.0011060351     0.0027571633    -0.0049529237     0.0002176289     0.0000261214
   92  C  7  S      0.0030275485    -0.0060769277     0.0100716267    -0.0003857141    -0.0000836309
   93  C  7  S     -0.0036921872    -0.0007650114     0.0197997644    -0.0048082742     0.0000354407
   94  C  7  X     -0.2661560563     0.1744327231    -0.0198889064    -0.0032151641     0.0003214986
   95  C  7  Y     -0.1266432446    -0.0176268618     0.0523815142    -0.0287817854     0.0000138853
   96  C  7  Z      0.0531062067    -0.1906142280     0.0576074030    -0.0561764504    -0.0001306815
   97  C  7  X     -0.1615553580     0.1068871116     0.0132287813     0.0289382727    -0.0000496115
   98  C  7  Y     -0.0884749493     0.0088119675    -0.0061349548    -0.0422260213     0.0004445565
   99  C  7  Z      0.0451927264    -0.1277315164     0.0586871689    -0.0354960865    -0.0006036771
  100  C  7 XX     -0.0160746286     0.0118943125     0.0010634443     0.0031709958     0.0000358298
  101  C  7 YY      0.0126128451    -0.0006515926    -0.0038444733     0.0041201843    -0.0000036796
  102  C  7 ZZ      0.0040039707    -0.0130902489     0.0070457251    -0.0080038704    -0.0000761848
  103  C  7 XY      0.0118364129    -0.0110301393     0.0018336644    -0.0032281036    -0.0000476328
  104  C  7 XZ     -0.0060020815    -0.0010712773     0.0031206604    -0.0045437979    -0.0000358245
  105  C  7 YZ     -0.0085793064     0.0130198648    -0.0048611168     0.0068594634     0.0000789417
  106  C  8  S      0.0006557650    -0.0005764294     0.0000543531     0.0002573498    -0.0000267407
  107  C  8  S     -0.0026218022     0.0017391342     0.0006444030    -0.0001641300     0.0000726823
  108  C  8  S      0.0059011762    -0.0075360324     0.0041322255     0.0093872201     0.0005336006
  109  C  8  X      0.0186984057     0.0219332960     0.0233279604    -0.0709919037     0.0010138097
  110  C  8  Y      0.0248518656     0.0286382916     0.1188256393    -0.0449540376     0.0021916365
  111  C  8  Z      0.0226337320     0.0530554444     0.0393096750    -0.1439117864     0.0019651230
  112  C  8  X      0.0195845779     0.0053171508     0.0098652439    -0.0582792299     0.0007014427
  113  C  8  Y      0.0036103926     0.0219917569     0.0818421742    -0.0230258189     0.0007315269
  114  C  8  Z      0.0146040644     0.0270222844     0.0223049502    -0.0945941643    -0.0000761979
  115  C  8 XX     -0.0051333289    -0.0050222350    -0.0065321708    -0.0049746118    -0.0030511222
  116  C  8 YY      0.0003461280     0.0004747640    -0.0007037283    -0.0010215774     0.0178382024
  117  C  8 ZZ      0.0041599484     0.0048572093     0.0077326735     0.0059845976    -0.0147839685
  118  C  8 XY     -0.0042728376    -0.0064407919     0.0083079221     0.0111424768     0.0034475807
  119  C  8 XZ     -0.0036638341    -0.0043320974    -0.0074144946    -0.0058730135    -0.0078705880
  120  C  8 YZ      0.0021254629     0.0036184028    -0.0034148377    -0.0048894609     0.0045673867
  121  N  9  S     -0.0002568569    -0.0008281078    -0.0001704272    -0.0005409341     0.0000033945
  122  N  9  S     -0.0002876845    -0.0017590355     0.0006505035    -0.0003717143    -0.0000238775
  123  N  9  S     -0.0091650468     0.0053542449    -0.0335871931    -0.0234189059     0.0005733619
  124  N  9  X      0.2930001138    -0.1918379278     0.0022652402    -0.0186833488    -0.0005166398
  125  N  9  Y      0.1403771114    -0.0024237915    -0.0282184037     0.0459863941     0.0000280289
  126  N  9  Z     -0.0674004569     0.2302534789    -0.1008037028     0.0947646581     0.0007309258
  127  N  9  X     -0.1702240058     0.1117773144     0.0039223845     0.0147631051     0.0002608617
  128  N  9  Y     -0.0838422663     0.0022828822     0.0098704621    -0.0339302336     0.0001159671
  129  N  9  Z      0.0403732178    -0.1373731367     0.0662508802    -0.0578785260    -0.0005604445
  130  N  9 XX      0.0172718896    -0.0113447745     0.0008793270    -0.0002500994    -0.0000317749
  131  N  9 YY     -0.0137311814    -0.0002481001     0.0030607714    -0.0036743568     0.0000052869
  132  N  9 ZZ     -0.0034406127     0.0116390474    -0.0041078474     0.0042625545     0.0000193594
  133  N  9 XY     -0.0116009206     0.0105298874    -0.0008557152     0.0017738999     0.0000138064
  134  N  9 XZ      0.0067660825     0.0019354348    -0.0032122620     0.0023295356     0.0000043443
  135  N  9 YZ      0.0079947007    -0.0126797650     0.0043916495    -0.0032230227    -0.0000317662
  136  C 10  S     -0.0004001214     0.0018075687    -0.0151784226    -0.0163940385    -0.0001364254
  137  C 10  S      0.0010046428    -0.0042817338     0.0350686992     0.0379463504     0.0004370842
  138  C 10  S      0.0007662362    -0.0017526337     0.0299801913     0.0404012077    -0.0009719071
  139  C 10  X     -0.0159531416    -0.0085572508    -0.0229219486    -0.0543576091     0.1106987641
  140  C 10  Y     -0.0235023960    -0.0153454650    -0.0230632820    -0.0695414464     0.1818603682
  141  C 10  Z     -0.0215682378    -0.0353730002     0.0652910644     0.0084475045     0.2117688112
  142  C 10  X     -0.0116910491    -0.0042167772     0.0035888189    -0.0166719093     0.0806830487
  143  C 10  Y     -0.0130447976    -0.0113859121     0.0064263608    -0.0303491191     0.1330410494
  144  C 10  Z     -0.0114832199    -0.0181365879     0.0187126336    -0.0251859160     0.1539913984
  145  C 10 XX     -0.0028353736    -0.0034961898    -0.0029003339     0.0032543539     0.0069140505
  146  C 10 YY      0.0001466796    -0.0007504223    -0.0000038561     0.0066547400    -0.0008948004
  147  C 10 ZZ      0.0029562321     0.0036041132     0.0080343197    -0.0041518725    -0.0059516484
  148  C 10 XY     -0.0025693669    -0.0039914287    -0.0019428392     0.0055666949     0.0062254798
  149  C 10 XZ     -0.0021727974    -0.0026600203    -0.0014494191     0.0018691187     0.0057743642
  150  C 10 YZ      0.0011975324     0.0020014820    -0.0001337461    -0.0020633047    -0.0036145821
  151  C 11  S      0.0002601165    -0.0009144502     0.0064863373     0.0069017741     0.0000420056
  152  C 11  S     -0.0006175631     0.0022970449    -0.0159580117    -0.0168567771    -0.0000834653
  153  C 11  S      0.0031662124    -0.0011933325    -0.0178529871    -0.0236069602     0.0002443130
  154  C 11  X     -0.0296378017    -0.0449865765    -0.0091752540     0.0526742883     0.1075365685
  155  C 11  Y     -0.0522762715    -0.0723480454    -0.0315986459     0.0641008439     0.1770486367
  156  C 11  Z     -0.0637791980    -0.0739829696    -0.0755239117     0.0406196653     0.2051353002
  157  C 11  X     -0.0206576406    -0.0272704154    -0.0014050693     0.0445358088     0.0776938606
  158  C 11  Y     -0.0333819819    -0.0439318579    -0.0333178715     0.0339680282     0.1278348382
  159  C 11  Z     -0.0386019852    -0.0495127974    -0.0446165980     0.0351145532     0.1485784151
  160  C 11 XX     -0.0009102399    -0.0005975815    -0.0048588502     0.0014713169    -0.0073283898
  161  C 11 YY      0.0035398482     0.0045113456     0.0034763645    -0.0054524205     0.0008802063
  162  C 11 ZZ     -0.0026808740    -0.0036600841    -0.0008219325     0.0015282041     0.0064321340
  163  C 11 XY      0.0006968805     0.0000845535     0.0010050178     0.0037343373    -0.0066118841
  164  C 11 XZ     -0.0015781170    -0.0021506113    -0.0038360073     0.0039407260    -0.0061228164
  165  C 11 YZ      0.0007567575     0.0017375081     0.0003787311    -0.0041312433     0.0037785670
  166  C 12  S     -0.0001085034     0.0001007162     0.0000142785     0.0000400664     0.0000300562
  167  C 12  S      0.0002018533    -0.0001282212    -0.0002214715    -0.0001991750    -0.0000818534
  168  C 12  S     -0.0080497185     0.0065939992     0.0005902067     0.0016085286    -0.0004654905
  169  C 12  X     -0.0404784088    -0.0513052828    -0.0405792419     0.0601280292    -0.0026180873
  170  C 12  Y     -0.0653993586    -0.0807579091    -0.0844826886     0.0861501824    -0.0044956660
  171  C 12  Z     -0.0725475810    -0.1018879869    -0.0766240344     0.1155709465    -0.0051609952
  172  C 12  X     -0.0222831980    -0.0323710359    -0.0276240510     0.0427097040    -0.0019137936
  173  C 12  Y     -0.0367818183    -0.0513714049    -0.0589653591     0.0566981450    -0.0033992460
  174  C 12  Z     -0.0465469509    -0.0591499040    -0.0499955042     0.0847491544    -0.0040242793
  175  C 12 XX      0.0021571299     0.0033078562     0.0013269019    -0.0027064480    -0.0029181308
  176  C 12 YY     -0.0001255708    -0.0003874037    -0.0003843912     0.0000778946     0.0173699056
  177  C 12 ZZ     -0.0020972496    -0.0028584945    -0.0009902215     0.0025882951    -0.0144658522
  178  C 12 XY      0.0021740674     0.0025580930     0.0030486486    -0.0007738934     0.0033231237
  179  C 12 XZ      0.0021235785     0.0025568146     0.0008389267    -0.0024765529    -0.0075868265
  180  C 12 YZ     -0.0013362654    -0.0013943555    -0.0015303560     0.0005987399     0.0044289425
  181  C 13  S      0.0002226944     0.0005277922    -0.0066700439    -0.0070044985    -0.0000130118
  182  C 13  S     -0.0005882401    -0.0013326905     0.0162579179     0.0168587906    -0.0000103528
  183  C 13  S      0.0071716503    -0.0049932646     0.0123379432     0.0179390017     0.0007059813
  184  C 13  X     -0.0291204771    -0.0390497380    -0.0568034522     0.0029431383    -0.1101532410
  185  C 13  Y     -0.0514033321    -0.0716567620    -0.0281098702     0.0662886353    -0.1813382861
  186  C 13  Z     -0.0629503566    -0.0750872624    -0.0516019402     0.0636485861    -0.2102356364
  187  C 13  X     -0.0203133867    -0.0242442038    -0.0354810746     0.0026854255    -0.0796741965
  188  C 13  Y     -0.0260030566    -0.0490993380    -0.0299321307     0.0348507210    -0.1308277832
  189  C 13  Z     -0.0435102410    -0.0444515848    -0.0276723029     0.0546049955    -0.1518156103
  190  C 13 XX      0.0004096278     0.0004868672    -0.0008372026     0.0026774477     0.0070506138
  191  C 13 YY     -0.0034037445    -0.0044764866    -0.0036040256     0.0045088702    -0.0009308963
  192  C 13 ZZ      0.0029817692     0.0038227887     0.0065807307    -0.0048311046    -0.0061293217
  193  C 13 XY     -0.0007370420    -0.0016078153     0.0000178896     0.0058011396     0.0064049260
  194  C 13 XZ      0.0014534544     0.0019616955    -0.0015866349    -0.0011535934     0.0059388211
  195  C 13 YZ     -0.0009382737    -0.0008408606    -0.0003515439    -0.0006709223    -0.0036645959
  196  C 14  S     -0.0001847487    -0.0012770770     0.0152737528     0.0164556619     0.0001015758
  197  C 14  S     -0.0006237538     0.0038762871    -0.0353140826    -0.0378305610    -0.0002474581
  198  C 14  S     -0.0062727171     0.0039214023    -0.0232068561    -0.0350007180    -0.0007914148
  199  C 14  X     -0.0149403362    -0.0178923439     0.0648447924     0.0353953531    -0.1086151148
  200  C 14  Y     -0.0218685808    -0.0143230906    -0.0274561917    -0.0740436312    -0.1799040781
  201  C 14  Z     -0.0216515716    -0.0288061472     0.0244088844    -0.0342282935    -0.2085408683
  202  C 14  X     -0.0055440552    -0.0113295012     0.0170497049    -0.0082153898    -0.0784408349
  203  C 14  Y     -0.0248420823     0.0006631199     0.0045776126    -0.0268239320    -0.1294074061
  204  C 14  Z     -0.0035122697    -0.0231930214     0.0135193953    -0.0314321537    -0.1498522139
  205  C 14 XX     -0.0032495228    -0.0033199822    -0.0048586342     0.0035484386    -0.0070598971
  206  C 14 YY      0.0005702229     0.0013270073     0.0000428681    -0.0076556011     0.0003062504
  207  C 14 ZZ      0.0024220542     0.0026621126    -0.0004406479    -0.0016287595     0.0067065590
  208  C 14 XY     -0.0022819105    -0.0038389481    -0.0007173081     0.0042279761    -0.0066057885
  209  C 14 XZ     -0.0024122048    -0.0031411288    -0.0058324138     0.0031887697    -0.0057796664
  210  C 14 YZ      0.0012553533     0.0024154235     0.0022223745    -0.0030439829     0.0035614633
  211  H 15  S     -0.0287747274    -0.0116031926     0.0145038812    -0.0505222020    -0.0005680400
  212  H 15  S     -0.0036817865    -0.0162148194     0.0095647237    -0.0307985479    -0.0003756709
  213  H 16  S      0.0057045721     0.0354941298    -0.0006374751    -0.0071749671    -0.0001908270
  214  H 16  S      0.0065858476     0.0181572671     0.0009158037    -0.0052667703    -0.0001252883
  215  H 17  S     -0.0229151061    -0.0334417387     0.0261758923    -0.0060566185    -0.0000307828
  216  H 17  S     -0.0178371967    -0.0215977642     0.0119946121    -0.0113858118    -0.0002992953
  217  H 18  S      0.0103232895    -0.0443130193     0.0452345959    -0.0338592925    -0.0003834517
  218  H 18  S      0.0085185763    -0.0198604292     0.0065735293    -0.0387900490     0.0000309160
  219  H 19  S      0.0659126034    -0.0103032829    -0.0596934678     0.0171590351     0.0005107326
  220  H 19  S      0.0379867515    -0.0017551608    -0.0403852303     0.0158280111     0.0003442725
  221  H 20  S     -0.0323594651     0.0588303002     0.0049417768     0.0635201407     0.0003335452
  222  H 20  S     -0.0114766751     0.0291391558    -0.0126840939     0.0552519667     0.0005860038
  223  H 21  S     -0.0000131053     0.0029477766    -0.0088660215    -0.0045970281    -0.0000082847
  224  H 21  S     -0.0005835100     0.0038212970    -0.0244230897    -0.0246310662    -0.0002138091
  225  H 22  S      0.0027109307    -0.0068707631     0.0265498640     0.0237777712     0.0002189064
  226  H 22  S      0.0015108517    -0.0042475648     0.0204053117     0.0202046416     0.0002002029
  227  H 23  S     -0.0023133889     0.0015770672     0.0005980382     0.0003870917     0.0000406615
  228  H 23  S     -0.0012248854     0.0007782179     0.0005258684     0.0003719946     0.0000449711
  229  H 24  S      0.0004576323     0.0046024584    -0.0273138422    -0.0241083239    -0.0000950912
  230  H 24  S      0.0024920846     0.0005829124    -0.0196617004    -0.0198351344    -0.0000780641
  231  H 25  S      0.0033506767    -0.0056631869     0.0082377723     0.0042225626    -0.0000203486
  232  H 25  S     -0.0113654959     0.0086953762     0.0189426379     0.0256605900     0.0001422857
  233  C 26  S      0.0072795790    -0.0058414935    -0.0000666492     0.0028985481     0.0000388238
  234  C 26  S     -0.0144470980     0.0120166482     0.0009531185    -0.0054313967    -0.0000583674
  235  C 26  S     -0.0171888128     0.0061308554     0.0250973687    -0.0322686686    -0.0003647489
  236  C 26  X      0.0968373946     0.0529479500     0.0893760774     0.0968776833    -0.0007243430
  237  C 26  Y      0.1049104506     0.1754817126    -0.2089397167    -0.1842262868    -0.0029732516
  238  C 26  Z      0.1272546045     0.1476641247     0.1837365720     0.1753733105    -0.0015687900
  239  C 26  X      0.0806404986     0.0295096040    -0.0001720184     0.0502341559     0.0003680880
  240  C 26  Y      0.0519600498     0.0905212773    -0.1245826816    -0.1149297136    -0.0025612321
  241  C 26  Z      0.0509611063     0.0764488618     0.1310995552     0.1268317959    -0.0019405500
  242  C 26 XX      0.0004773428     0.0039683597     0.0106986014     0.0018929028    -0.0000364322
  243  C 26 YY     -0.0009869505     0.0007269485     0.0002978590     0.0005292092     0.0001232872
  244  C 26 ZZ     -0.0021611371    -0.0025665537    -0.0097847971    -0.0046501295    -0.0001244250
  245  C 26 XY      0.0027316949     0.0026061810    -0.0059439850    -0.0180704290    -0.0001129650
  246  C 26 XZ      0.0013122961     0.0029940809     0.0083552603     0.0045523636    -0.0000233788
  247  C 26 YZ     -0.0009850267    -0.0017054711     0.0028287573     0.0087728594     0.0000928404
  248  C 27  S     -0.0039169998     0.0031086675     0.0003421078    -0.0010909779    -0.0000595500
  249  C 27  S      0.0069101570    -0.0072993856     0.0032276891     0.0037497587     0.0001243566
  250  C 27  S     -0.0266319689     0.0022740177     0.0279542116     0.0082365245    -0.0005888055
  251  C 27  X      0.0498200913     0.0810276343     0.1006326615     0.0468315352    -0.0002876800
  252  C 27  Y      0.0972517801     0.1530408231    -0.1565261030    -0.2615381041    -0.0025490283
  253  C 27  Z      0.1244615472     0.1295144419     0.2175904511     0.1259333158    -0.0004705112
  254  C 27  X      0.0473893741     0.0376201380     0.0450952598     0.0107024998     0.0008250985
  255  C 27  Y      0.0579593772     0.0818501434    -0.0946868877    -0.1641813419    -0.0009346010
  256  C 27  Z      0.0543527369     0.0782240927     0.1388657608     0.0841146176     0.0001811548
  257  C 27 XX     -0.0039830440    -0.0043284947    -0.0053916959    -0.0107437011    -0.0001573257
  258  C 27 YY      0.0002757223     0.0000378906    -0.0004426311    -0.0002602064     0.0017122002
  259  C 27 ZZ      0.0046166809     0.0031686761     0.0061337086     0.0118504914    -0.0015306694
  260  C 27 XY     -0.0035688226    -0.0065154331     0.0140734310     0.0069838068     0.0005194262
  261  C 27 XZ     -0.0040627308    -0.0028825148    -0.0050436919    -0.0108371964    -0.0006796379
  262  C 27 YZ      0.0020333245     0.0032573184    -0.0066443445    -0.0027888287     0.0003501502
  263  C 28  S     -0.0028034251    -0.0080965922     0.0342845227     0.0001188836    -0.0002315330
  264  C 28  S      0.0093642789     0.0179328788    -0.0861743949     0.0015004159     0.0006117007
  265  C 28  S      0.0176890945     0.0043325903    -0.0663363588     0.0163296869     0.0005898896
  266  C 28  X      0.0598541279    -0.0843199937     0.0114070966    -0.0758997341    -0.0010390911
  267  C 28  Y      0.0180051383     0.0074403476    -0.0813657407     0.0258859920     0.0005204852
  268  C 28  Z     -0.0384281841     0.0538940475    -0.0087005277     0.1189504411     0.0010243492
  269  C 28  X      0.0631221784    -0.0726836976     0.0347721404    -0.0401773737    -0.0010474592
  270  C 28  Y      0.0114452658     0.0058204337    -0.0737671040    -0.0053770581     0.0007533785
  271  C 28  Z     -0.0312092640     0.0400704521    -0.0093618916     0.0989517371     0.0005703081
  272  C 28 XX     -0.0112364161     0.0123534977    -0.0058625225     0.0038656191     0.0000473811
  273  C 28 YY      0.0117786762     0.0015414928    -0.0090729042     0.0056838256     0.0000416022
  274  C 28 ZZ      0.0007589325    -0.0100860159    -0.0003923162    -0.0077029296     0.0000366307
  275  C 28 XY      0.0085864672    -0.0045093722    -0.0008684178    -0.0004667670    -0.0000566207
  276  C 28 XZ     -0.0034920544    -0.0009545421     0.0032786234    -0.0007782348    -0.0000225620
  277  C 28 YZ     -0.0068520197     0.0079094813     0.0005844931    -0.0009492191    -0.0000310143

                         56               57               58               59               60
                   -0.2718075182    -0.2011659811    -0.1022724043    -0.0044652861     0.0083090918
    1  C  1  S      0.0024788669    -0.0005193880     0.0017410519     0.0028288284    -0.0000231006
    2  C  1  S     -0.0006808233    -0.0019812494    -0.0080943818    -0.0035637841     0.0000995601
    3  C  1  S     -0.0733117376    -0.0032800414    -0.0526036159    -0.1256522588     0.0000439038
    4  C  1  X      0.0348067492     0.0357357671     0.0126098746    -0.0099594335     0.0001160044
    5  C  1  Y     -0.0424240581     0.0277915947     0.0136252491    -0.0112207787    -0.0000666879
    6  C  1  Z     -0.0142993374     0.0362738119     0.0239520065    -0.0037294555     0.0000102552
    7  C  1  X      0.0079270128     0.0155944387    -0.0001038893     0.0269204793    -0.0000946402
    8  C  1  Y     -0.0414872814     0.0250805673    -0.0204082417    -0.0720561123    -0.0006298931
    9  C  1  Z      0.0038163249     0.0233998479     0.0129644340     0.0304082569    -0.0004000429
   10  C  1 XX      0.0093500943     0.0000126361    -0.0111567517    -0.0107017451     0.0000138019
   11  C  1 YY     -0.0060359629     0.0038510498     0.0100124772     0.0064097466    -0.0000072036
   12  C  1 ZZ     -0.0036460253    -0.0043759631    -0.0010056940     0.0029533593     0.0000152965
   13  C  1 XY     -0.0012743983    -0.0067239590    -0.0074635467     0.0007571108    -0.0000101639
   14  C  1 XZ      0.0063786282    -0.0076121515    -0.0127923127    -0.0059785143    -0.0000039819
   15  C  1 YZ     -0.0017030950    -0.0020020101     0.0049910795     0.0071346178     0.0000003450
   16  C  2  S     -0.0010945228     0.0252596158     0.0154054849    -0.0037662563    -0.0000080808
   17  C  2  S      0.0054942317    -0.0610831253    -0.0352801795     0.0095105048     0.0000994578
   18  C  2  S      0.0176987077    -0.0668081072    -0.0561229214     0.1361642020    -0.0015157155
   19  C  2  X     -0.1895387356    -0.1680858688     0.0938885075     0.2011959410    -0.0002011433
   20  C  2  Y      0.1208048048     0.0566313783    -0.0732927518    -0.1143632347     0.0001895212
   21  C  2  Z      0.0376835131    -0.0449186652    -0.0621989435    -0.0145983266    -0.0000963483
   22  C  2  X     -0.1490337276    -0.1389384385     0.1060967545     0.3262217028    -0.0006953056
   23  C  2  Y      0.0953541016     0.0635044228    -0.0736985476    -0.1425815597    -0.0003157120
   24  C  2  Z      0.0263845672    -0.0330105658    -0.0672925832    -0.0181394570    -0.0001848432
   25  C  2 XX     -0.0039009017    -0.0020224746    -0.0006444439    -0.0051157186     0.0000169557
   26  C  2 YY      0.0048058128    -0.0002494714     0.0019231417     0.0077121367    -0.0000018856
   27  C  2 ZZ      0.0004321379    -0.0076399745    -0.0076334095    -0.0004740590     0.0000029647
   28  C  2 XY     -0.0052394621    -0.0065883160    -0.0027896091    -0.0045668435    -0.0000018877
   29  C  2 XZ      0.0080324289     0.0079559378     0.0041034376     0.0069050907     0.0000044604
   30  C  2 YZ     -0.0041385500    -0.0039653978    -0.0030445526    -0.0041434811     0.0000064127
   31  C  3  S      0.0010561552     0.0118702034    -0.0240102091    -0.0126243779     0.0000705715
   32  C  3  S     -0.0014035755    -0.0314080642     0.0614658356     0.0365530089    -0.0000007559
   33  C  3  S     -0.0095298503    -0.0262223747     0.0736639293    -0.0032384578    -0.0018074458
   34  C  3  X     -0.1903147059    -0.1819741433    -0.0387416557    -0.1590160211     0.0000307728
   35  C  3  Y      0.0974781618     0.0655548562     0.0950188613     0.1222035612    -0.0001555604
   36  C  3  Z      0.0054073113    -0.0125734384     0.0299509938     0.0216313536     0.0000921353
   37  C  3  X     -0.1443321898    -0.1515171596    -0.0521528611    -0.2448045262    -0.0001862325
   38  C  3  Y      0.0758393864     0.0528015038     0.1068490202     0.1982410608    -0.0007332591
   39  C  3  Z     -0.0034264144    -0.0017443813     0.0140686373    -0.0325834681     0.0014632730
   40  C  3 XX      0.0076319822     0.0064578515    -0.0032993291    -0.0053428925    -0.0000045426
   41  C  3 YY     -0.0087407093    -0.0075879394     0.0115726145     0.0110131309     0.0000021405
   42  C  3 ZZ      0.0013132163    -0.0037726543     0.0029625712     0.0017088772     0.0000129407
   43  C  3 XY      0.0037519402     0.0023105735     0.0022824665    -0.0041340266     0.0000065183
   44  C  3 XZ     -0.0071300436    -0.0040748679     0.0029078292     0.0061665096    -0.0000175240
   45  C  3 YZ      0.0022452985     0.0017518517    -0.0008472293    -0.0036733250    -0.0000007310
   46  C  4  S      0.0009326217    -0.0024339055    -0.0028928845     0.0011781393    -0.0000907590
   47  C  4  S     -0.0001282310     0.0049004638     0.0105506229     0.0017414966    -0.0001208390
   48  C  4  S     -0.0337493344     0.0390359446     0.0462229328    -0.0548930923     0.0027692520
   49  C  4  X      0.0646709101     0.0324186156    -0.0051871860     0.0178504160     0.0000916079
   50  C  4  Y     -0.0194580720     0.0053308620    -0.0230846867     0.0089944862     0.0000965552
   51  C  4  Z      0.0096082989     0.0253891731    -0.0171336523     0.0128802699    -0.0000500118
   52  C  4  X      0.0402386188     0.0163731431    -0.0013131398    -0.0357397118     0.0013671532
   53  C  4  Y     -0.0136999001    -0.0061806159    -0.0135160876     0.0512755482     0.0006615301
   54  C  4  Z     -0.0157500414     0.0215548696     0.0057390187     0.0000259696    -0.0027818436
   55  C  4 XX      0.0057358014     0.0010953154     0.0123572976     0.0124531151     0.0000053748
   56  C  4 YY     -0.0030645424     0.0013694187    -0.0103812243    -0.0101024402    -0.0000145833
   57  C  4 ZZ     -0.0030790249    -0.0017321526     0.0007184301    -0.0019476901    -0.0000302543
   58  C  4 XY     -0.0055406726    -0.0053938055     0.0077187878     0.0016409385     0.0000080181
   59  C  4 XZ      0.0026900913    -0.0034597233     0.0142349968     0.0101276760     0.0000111116
   60  C  4 YZ     -0.0017587968    -0.0031895667    -0.0053357042    -0.0065598535    -0.0000044305
   61  C  5  S     -0.0170374708    -0.0145688705    -0.0033750766    -0.0093845436     0.0000334439
   62  C  5  S      0.0432254102     0.0381445350     0.0107812395     0.0188711323    -0.0000191196
   63  C  5  S      0.0669418354     0.0092223756    -0.0383174499     0.1078714195    -0.0025941204
   64  C  5  X     -0.0870800230    -0.1307095794     0.1326938346     0.0132007131     0.0001513483
   65  C  5  Y     -0.0076569987    -0.1454634485     0.2439848949     0.1050950215     0.0001687750
   66  C  5  Z     -0.0879271833    -0.1837246166     0.2484658235     0.0529096903     0.0001692850
   67  C  5  X     -0.0380376477    -0.0588206898     0.1838533685     0.0015282475    -0.0018792895
   68  C  5  Y     -0.0077307831    -0.0862145749     0.2693433920     0.1784451971    -0.0016618830
   69  C  5  Z     -0.0730083541    -0.1427213489     0.2431755563     0.0123092670     0.0019089763
   70  C  5 XX     -0.0025204633     0.0069235317     0.0062556599    -0.0079282610    -0.0000311384
   71  C  5 YY      0.0040185260     0.0149472339     0.0097480026     0.0044320176     0.0000058920
   72  C  5 ZZ      0.0067742178    -0.0150859166    -0.0136945118     0.0077092794     0.0000165861
   73  C  5 XY     -0.0100680327     0.0063222253     0.0069242629    -0.0083116620    -0.0000176718
   74  C  5 XZ     -0.0074933806    -0.0040214727     0.0013390800    -0.0076090727    -0.0000065977
   75  C  5 YZ      0.0030467318    -0.0024800813    -0.0032783728     0.0023050774     0.0000023510
   76  C  6  S      0.0146569503    -0.0099669061    -0.0000743412     0.0051076048    -0.0000340842
   77  C  6  S     -0.0442072489     0.0253151835    -0.0038579614    -0.0236434159    -0.0001603152
   78  C  6  S      0.0399118584    -0.0019450160     0.0267547286     0.0731572412     0.0032998595
   79  C  6  X      0.0090118967     0.0357350257    -0.0385619963    -0.0282904172    -0.0000022566
   80  C  6  Y      0.0500482439    -0.0317142579    -0.0658598084    -0.0454449774     0.0000578356
   81  C  6  Z      0.0191957151     0.0188201786     0.0758702211     0.0524825841    -0.0000156869
   82  C  6  X      0.0209842411     0.0149459620    -0.0417829363    -0.0126406452     0.0007166610
   83  C  6  Y     -0.0024265365    -0.0158545430    -0.0920160404    -0.1354061118    -0.0005014418
   84  C  6  Z     -0.0137304195     0.0172619948     0.0890267072     0.0679934891    -0.0005864979
   85  C  6 XX     -0.0004316379    -0.0016548687     0.0003629020    -0.0000816130    -0.0000168560
   86  C  6 YY     -0.0043886316     0.0026724612    -0.0004670041    -0.0035981345    -0.0000115602
   87  C  6 ZZ     -0.0040093145     0.0038906145    -0.0007296480    -0.0013667983     0.0000076098
   88  C  6 XY     -0.0005888040     0.0039045150    -0.0000558350    -0.0022593341    -0.0000055009
   89  C  6 XZ      0.0023673476    -0.0000481678    -0.0005439013    -0.0003744032    -0.0000146320
   90  C  6 YZ      0.0031301662     0.0001238463     0.0004271317    -0.0003620612     0.0000101949
   91  C  7  S      0.0015629706    -0.0019907656    -0.0036516342    -0.0026544570     0.0000134201
   92  C  7  S     -0.0035564333     0.0063084162     0.0097673239     0.0034059503     0.0000591840
   93  C  7  S     -0.0058852287    -0.0031098821     0.0253077072     0.0548409382    -0.0002329524
   94  C  7  X      0.0134929622     0.0025028696    -0.0299888352     0.0163221283    -0.0001149121
   95  C  7  Y     -0.0019295920     0.0108879876    -0.0387917962     0.0089918875    -0.0002754516
   96  C  7  Z     -0.0054496064     0.0067895561    -0.0607548788    -0.0182707103    -0.0003015290
   97  C  7  X      0.0122402877     0.0179046248    -0.0138977881     0.0145618400     0.0014465195
   98  C  7  Y      0.0103400020     0.0398707580    -0.0212891972    -0.0587422132    -0.0011396919
   99  C  7  Z     -0.0180709933     0.0263308192    -0.0211373950    -0.0006075595     0.0010297006
  100  C  7 XX      0.0022676117     0.0106893893     0.0107131413    -0.0017128511     0.0000108170
  101  C  7 YY     -0.0018482676    -0.0260482998    -0.0238677940     0.0014708466    -0.0000075577
  102  C  7 ZZ     -0.0026943551     0.0159351683     0.0161206489     0.0020946464     0.0000203551
  103  C  7 XY     -0.0025312303    -0.0014670348     0.0014712629     0.0029584070     0.0000080534
  104  C  7 XZ     -0.0009914586     0.0147975288     0.0161234522     0.0007909640     0.0000119157
  105  C  7 YZ      0.0034911396    -0.0081106897    -0.0104822985    -0.0016635606    -0.0000204599
  106  C  8  S      0.0001674441     0.0002043413    -0.0000280249     0.0001139578    -0.0000166192
  107  C  8  S     -0.0000681502    -0.0001834118    -0.0002367747    -0.0004017534     0.0000348975
  108  C  8  S      0.0076146788     0.0082383894     0.0010833770     0.0136485615     0.0000602525
  109  C  8  X      0.0870686699    -0.0171664637    -0.0075020753     0.1053385235     0.0002076683
  110  C  8  Y      0.1577127845    -0.0280751886    -0.0117835797     0.1739553162     0.0001475898
  111  C  8  Z      0.1631552079    -0.0351554857    -0.0143361551     0.2003548001     0.0002480109
  112  C  8  X      0.0542635343    -0.0235605774    -0.0047081225     0.1362266315     0.0001074513
  113  C  8  Y      0.1113468272    -0.0283086326    -0.0113576478     0.2285503252     0.0014917380
  114  C  8  Z      0.1181947131    -0.0266164508    -0.0127428801     0.2819125277     0.0017535883
  115  C  8 XX      0.0031617981    -0.0072455374     0.0099340386    -0.0081760048     0.0049092485
  116  C  8 YY     -0.0009486785     0.0005257024    -0.0008919477     0.0004331532    -0.0280350936
  117  C  8 ZZ     -0.0023475822     0.0065784292    -0.0091866060     0.0076654306     0.0231355533
  118  C  8 XY      0.0070541438    -0.0059192532     0.0096595762    -0.0056284084    -0.0051660151
  119  C  8 XZ      0.0023599774    -0.0059787484     0.0082619417    -0.0070644951     0.0124487092
  120  C  8 YZ     -0.0036870925     0.0033472346    -0.0053304331     0.0032578918    -0.0073054920
  121  N  9  S      0.0001533694     0.0000044920    -0.0010502929    -0.0024111446    -0.0000109207
  122  N  9  S     -0.0001893337    -0.0009497386    -0.0021173549    -0.0018515737     0.0000708813
  123  N  9  S      0.0117743512     0.0127572667    -0.0116069449    -0.0725326533    -0.0017459000
  124  N  9  X     -0.0291172852    -0.0868284329    -0.0690176872     0.0152845429     0.0001381634
  125  N  9  Y     -0.0064488271    -0.1267045574    -0.1136653577     0.0028477082     0.0000649234
  126  N  9  Z      0.0283066834    -0.1371519883    -0.1418926412    -0.0252518811    -0.0000105434
  127  N  9  X      0.0168440462     0.0601767800     0.0627090541    -0.0014992440    -0.0000237205
  128  N  9  Y      0.0068204951     0.0946445067     0.0987933001    -0.0138206729    -0.0005808768
  129  N  9  Z     -0.0200099047     0.0971468358     0.1259160119     0.0391232186     0.0001897956
  130  N  9 XX     -0.0013141480    -0.0027879877    -0.0009431453     0.0001097989     0.0000262862
  131  N  9 YY      0.0005839780     0.0063535759     0.0023840582     0.0003274921    -0.0000157002
  132  N  9 ZZ      0.0008550248    -0.0039050472    -0.0017607076     0.0004842116     0.0000237551
  133  N  9 XY      0.0006625310     0.0001477079     0.0004102958     0.0008492220     0.0000081210
  134  N  9 XZ      0.0001412519    -0.0037826032    -0.0017914607    -0.0005301564     0.0000087451
  135  N  9 YZ     -0.0014284849     0.0019311864     0.0012585306     0.0005020254     0.0000012557
  136  C 10  S     -0.0043678956    -0.0007577915    -0.0004646380    -0.0022737558     0.0000164332
  137  C 10  S      0.0103131554     0.0018560157     0.0011574499     0.0056204713    -0.0002207961
  138  C 10  S      0.0143355011     0.0071970409     0.0025660090     0.0284262773     0.0012859329
  139  C 10  X      0.0388474476    -0.0312454325     0.0378946359    -0.0620773798    -0.1130419501
  140  C 10  Y      0.0696421950    -0.0502474960     0.0629879920    -0.0986478925    -0.1858212763
  141  C 10  Z      0.1018723945    -0.0552877155     0.0744746047    -0.1087114729    -0.2159162791
  142  C 10  X      0.0367165181    -0.0237825116     0.0380994821    -0.0804343763    -0.1740101787
  143  C 10  Y      0.0573437567    -0.0433327190     0.0638031357    -0.1365986302    -0.2863627266
  144  C 10  Z      0.0700664002    -0.0463072944     0.0725632164    -0.1598548904    -0.3322598701
  145  C 10 XX     -0.0041707940     0.0002042404     0.0012616315    -0.0070147385     0.0111356070
  146  C 10 YY     -0.0059103566     0.0022992477    -0.0002854253    -0.0101022131    -0.0007534495
  147  C 10 ZZ      0.0117205262    -0.0021639045    -0.0007584085     0.0182371252    -0.0104271433
  148  C 10 XY     -0.0062365784     0.0008872523     0.0010190756    -0.0106660844     0.0103601307
  149  C 10 XZ     -0.0011335799    -0.0003990657     0.0011377140    -0.0022336271     0.0091478115
  150  C 10 YZ      0.0006419547     0.0001936128    -0.0007049918     0.0016255511    -0.0056622021
  151  C 11  S      0.0017652701     0.0003189316     0.0001716381     0.0009388118     0.0000025773
  152  C 11  S     -0.0043546381    -0.0008348545    -0.0003812891    -0.0023815775     0.0000798100
  153  C 11  S     -0.0077333161    -0.0033676245    -0.0007540942    -0.0125600251    -0.0007003905
  154  C 11  X     -0.0374020369     0.0068167107     0.0018961268    -0.0421485933     0.1148860293
  155  C 11  Y     -0.0683620584     0.0097155141     0.0024082206    -0.0732689606     0.1890405812
  156  C 11  Z     -0.0861395826     0.0105429001     0.0025272936    -0.0859946741     0.2192474073
  157  C 11  X     -0.0253183200     0.0058626842     0.0042029228    -0.0594578517     0.1763830984
  158  C 11  Y     -0.0532275959     0.0075562232     0.0043763228    -0.1130723468     0.2900055410
  159  C 11  Z     -0.0624326889     0.0079545343     0.0058378493    -0.1286844545     0.3360729485
  160  C 11 XX     -0.0077834587     0.0036655524    -0.0052848966     0.0120548488     0.0106791658
  161  C 11 YY      0.0074618745    -0.0028267813     0.0037764215    -0.0128002147    -0.0009212357
  162  C 11 ZZ     -0.0003628411    -0.0010010788     0.0014428557     0.0002423742    -0.0097409365
  163  C 11 XY     -0.0037729425     0.0026543284    -0.0036222093     0.0073787866     0.0097874934
  164  C 11 XZ     -0.0082166029     0.0038314392    -0.0053447581     0.0136191649     0.0088119299
  165  C 11 YZ      0.0045975734    -0.0023898405     0.0032426915    -0.0083438259    -0.0054623936
  166  C 12  S      0.0000210576     0.0000105827    -0.0000106466    -0.0000192501    -0.0000789570
  167  C 12  S     -0.0001109484    -0.0000694728     0.0000274208    -0.0000482301     0.0002201929
  168  C 12  S      0.0007571563     0.0006334295    -0.0010552371    -0.0022647514     0.0003389508
  169  C 12  X     -0.0877006285     0.0312612536    -0.0387703326     0.1015392722    -0.0015998994
  170  C 12  Y     -0.1467201935     0.0514083622    -0.0639008557     0.1673583544    -0.0024776539
  171  C 12  Z     -0.1674601509     0.0596726743    -0.0740278524     0.1939027660    -0.0029255808
  172  C 12  X     -0.0655967781     0.0278135966    -0.0403164019     0.1495749099    -0.0025451576
  173  C 12  Y     -0.1114902753     0.0458079142    -0.0676896824     0.2431778505    -0.0042457342
  174  C 12  Z     -0.1245160626     0.0535494571    -0.0779251843     0.2839578022    -0.0049536046
  175  C 12 XX      0.0024506608    -0.0001985961    -0.0004871233     0.0042125598    -0.0047738127
  176  C 12 YY     -0.0006408234     0.0000910963    -0.0000429629    -0.0001733313     0.0273042473
  177  C 12 ZZ     -0.0018386871     0.0000840587     0.0005311069    -0.0040770170    -0.0224909055
  178  C 12 XY      0.0025058296    -0.0001022964    -0.0004515711     0.0041210186     0.0050115874
  179  C 12 XZ      0.0021183527    -0.0001702635    -0.0003777815     0.0034630099    -0.0120584395
  180  C 12 YZ     -0.0015156084     0.0000721382     0.0002274527    -0.0022219944     0.0070462770
  181  C 13  S     -0.0017447489    -0.0002519364    -0.0001696773    -0.0009070347     0.0000133574
  182  C 13  S      0.0040719416     0.0004287917     0.0003900290     0.0018106370    -0.0000409205
  183  C 13  S      0.0065470391     0.0017453074     0.0035221968     0.0157469063     0.0001028364
  184  C 13  X     -0.0445871962     0.0043091969     0.0018018867    -0.0480476549    -0.1133363417
  185  C 13  Y     -0.0601170823     0.0084879409     0.0038252693    -0.0758633839    -0.1869678329
  186  C 13  Z     -0.0715030746     0.0098865157     0.0045605721    -0.0870798596    -0.2167833233
  187  C 13  X     -0.0335138334     0.0023901332     0.0022963040    -0.0760836983    -0.1723656644
  188  C 13  Y     -0.0466440595     0.0061723345     0.0068688314    -0.1134021209    -0.2841793535
  189  C 13  Z     -0.0489949216     0.0080209128     0.0082856694    -0.1274210694    -0.3294819553
  190  C 13 XX     -0.0048595274     0.0029414516    -0.0040258755     0.0082620743    -0.0108154059
  191  C 13 YY     -0.0064921424     0.0021746941    -0.0029424872     0.0108317779     0.0006069370
  192  C 13 ZZ      0.0119502050    -0.0050500511     0.0070553700    -0.0187053347     0.0101961833
  193  C 13 XY     -0.0065825529     0.0035740194    -0.0048695925     0.0116341041    -0.0100668505
  194  C 13 XZ     -0.0023880861     0.0016182673    -0.0023971871     0.0031424605    -0.0088586550
  195  C 13 YZ      0.0012800453    -0.0010945921     0.0015001400    -0.0022669705     0.0054814681
  196  C 14  S      0.0043241473     0.0006732998     0.0004263730     0.0020262418    -0.0000301984
  197  C 14  S     -0.0099853337    -0.0016134708    -0.0010883979    -0.0053579510     0.0001083908
  198  C 14  S     -0.0133263764    -0.0044703295    -0.0053351041    -0.0251247632     0.0003738686
  199  C 14  X      0.0643975769    -0.0281816915     0.0394984631    -0.0536593311     0.1134898917
  200  C 14  Y      0.0749717679    -0.0505040876     0.0627579888    -0.0980046055     0.1871811326
  201  C 14  Z      0.0985284829    -0.0573537692     0.0736705132    -0.1108456859     0.2172431940
  202  C 14  X      0.0391195428    -0.0243866527     0.0368383060    -0.0844350329     0.1722012199
  203  C 14  Y      0.0637257492    -0.0401534779     0.0614666444    -0.1344107812     0.2843519719
  204  C 14  Z      0.0718061379    -0.0485270375     0.0737019990    -0.1538123980     0.3298739885
  205  C 14 XX     -0.0066645020     0.0007460729     0.0011861948    -0.0114080875    -0.0110197390
  206  C 14 YY      0.0069125168    -0.0023407920     0.0001148914     0.0116842482     0.0013759540
  207  C 14 ZZ     -0.0018263095     0.0012885827    -0.0015122574    -0.0013958911     0.0096728237
  208  C 14 XY     -0.0031075494     0.0000597915     0.0012287400    -0.0064725577    -0.0100336761
  209  C 14 XZ     -0.0078916941     0.0013154042     0.0008875461    -0.0128239389    -0.0092638219
  210  C 14 YZ      0.0045546230    -0.0008501540    -0.0005453300     0.0077658467     0.0057445043
  211  H 15  S     -0.0280119524     0.0084832455     0.0192186501     0.0142205043     0.0000056207
  212  H 15  S     -0.0186875821     0.0056121909     0.0195965902     0.0250141160    -0.0000585844
  213  H 16  S     -0.0113126363     0.0104117720     0.0123977152    -0.0024631682    -0.0000410733
  214  H 16  S     -0.0088589170     0.0189957559     0.0316467898    -0.0118327872    -0.0001065957
  215  H 17  S     -0.0011153925    -0.0015510485    -0.0191093479    -0.0233441570     0.0000125540
  216  H 17  S      0.0045669164     0.0018408016    -0.0419327753    -0.0415129596     0.0022466226
  217  H 18  S     -0.0169297198     0.0066949207    -0.0242416725    -0.0202176248    -0.0000735424
  218  H 18  S     -0.0174696878     0.0060492345    -0.0289074418    -0.0460129271    -0.0033875399
  219  H 19  S      0.0277287619     0.0246406274    -0.0024627070    -0.0097779615    -0.0000718158
  220  H 19  S      0.0143598013     0.0032200761    -0.0024479750    -0.0018792686    -0.0005682709
  221  H 20  S      0.0070754355    -0.0407944668     0.0029342345     0.0128806818     0.0000111000
  222  H 20  S      0.0285383311    -0.0137772939     0.0025258718     0.0472113495    -0.0002159234
  223  H 21  S      0.0000720415     0.0004503280     0.0002653889     0.0013074282    -0.0002601653
  224  H 21  S     -0.0061190023    -0.0004934327    -0.0019066846    -0.0114230949    -0.0001955146
  225  H 22  S      0.0050370655     0.0005777098     0.0002653688     0.0010708596     0.0000130393
  226  H 22  S      0.0050482584     0.0009393021     0.0006258375     0.0049020818    -0.0002073766
  227  H 23  S      0.0000020313    -0.0000258616    -0.0000391724    -0.0000942114    -0.0001158498
  228  H 23  S      0.0000424282     0.0000125693    -0.0000586376    -0.0002074785    -0.0004273246
  229  H 24  S     -0.0049471244    -0.0004313331    -0.0002388780    -0.0010321952    -0.0000067516
  230  H 24  S     -0.0047930809    -0.0005092238    -0.0004551304    -0.0037055227    -0.0000638821
  231  H 25  S      0.0001061759    -0.0000905541    -0.0002783867    -0.0012561205    -0.0000930619
  232  H 25  S      0.0082620205     0.0025109756     0.0005316929     0.0070267946    -0.0002891656
  233  C 26  S      0.0017316177     0.0010786066     0.0008051111     0.0022767524    -0.0000103331
  234  C 26  S     -0.0039308790    -0.0022259417    -0.0020664153    -0.0024699654     0.0000045678
  235  C 26  S     -0.0423415782    -0.0401318730    -0.0186987371    -0.0500021465    -0.0000695867
  236  C 26  X     -0.0631229011     0.0446488469     0.0212538037    -0.0749258878    -0.0000784256
  237  C 26  Y     -0.1803123167     0.0618640647     0.0360316964    -0.1090207237    -0.0003658778
  238  C 26  Z     -0.1334882037     0.0755660134     0.0348550386    -0.1592375915    -0.0002181486
  239  C 26  X     -0.0350888143     0.0382912440     0.0375410162    -0.0529420651    -0.0024883640
  240  C 26  Y     -0.1244160471     0.0402820822     0.0228312222    -0.1457193903     0.0015631230
  241  C 26  Z     -0.0887224399     0.0574333275     0.0198080649    -0.1742333654     0.0025967821
  242  C 26 XX      0.0011185006     0.0116178769    -0.0196247682    -0.0008818921     0.0000901094
  243  C 26 YY      0.0000570252     0.0004259249     0.0020678099     0.0005180455    -0.0004913205
  244  C 26 ZZ     -0.0035060101    -0.0138975131     0.0167211977    -0.0005569041     0.0004091160
  245  C 26 XY     -0.0045776582     0.0105925338    -0.0186032635    -0.0035033781    -0.0000993857
  246  C 26 XZ      0.0029420183     0.0102515008    -0.0154673942    -0.0001601263     0.0002117488
  247  C 26 YZ      0.0018428913    -0.0058824700     0.0103857764     0.0013930587    -0.0001280340
  248  C 27  S     -0.0010783968    -0.0013611799    -0.0001981940    -0.0013156408     0.0000716921
  249  C 27  S      0.0020533754     0.0029754005    -0.0005769740     0.0020810673    -0.0001007564
  250  C 27  S      0.0011943371     0.0023175094    -0.0122101155    -0.0192714025     0.0024842652
  251  C 27  X     -0.0182945375     0.0763285642    -0.0937131581     0.0176662116    -0.0003081201
  252  C 27  Y     -0.1142995130     0.1162345718    -0.1608353645     0.0057775888    -0.0001592038
  253  C 27  Z     -0.0211491539     0.1542781868    -0.1776403946     0.0413671680    -0.0002758039
  254  C 27  X     -0.0209894267     0.0415009034    -0.0784309544     0.0097356488    -0.0027578136
  255  C 27  Y     -0.0693803431     0.0857219603    -0.1434515230     0.0109681389    -0.0018135250
  256  C 27  Z     -0.0040148308     0.1151427939    -0.1626739568     0.0441708442    -0.0010320349
  257  C 27 XX      0.0118724222    -0.0039710424    -0.0023986909     0.0173372097     0.0009366923
  258  C 27 YY     -0.0010129102     0.0004353364     0.0000756179    -0.0009969777    -0.0051171951
  259  C 27 ZZ     -0.0101380930     0.0043949601     0.0022963938    -0.0161124436     0.0041718003
  260  C 27 XY      0.0139755334    -0.0039667204    -0.0026762173     0.0142878882    -0.0008782650
  261  C 27 XZ      0.0085706562    -0.0041881556    -0.0023277223     0.0140014701     0.0023095212
  262  C 27 YZ     -0.0074137496     0.0022010467     0.0014759772    -0.0078992442    -0.0013721355
  263  C 28  S     -0.0148018576    -0.0037744881     0.0132154424     0.0170230121    -0.0000027346
  264  C 28  S      0.0389927554     0.0092588503    -0.0358669877    -0.0409245608    -0.0000069458
  265  C 28  S      0.0410084194     0.0436488922     0.0229258178    -0.0062306283    -0.0000617592
  266  C 28  X     -0.0654770451    -0.1764803626    -0.0941168398     0.0597801559    -0.0001822227
  267  C 28  Y      0.0166496730    -0.2469806668    -0.2090256346     0.0118529416    -0.0001773167
  268  C 28  Z      0.0348290768    -0.2743166774    -0.2355905708    -0.0036999408    -0.0002093330
  269  C 28  X     -0.0594758869    -0.1553409143    -0.1189886885     0.1253297983     0.0002154793
  270  C 28  Y      0.0178832824    -0.1785556552    -0.2053036448     0.0064286748    -0.0014562638
  271  C 28  Z      0.0358737622    -0.2225565854    -0.2857998390    -0.0306526560     0.0008922180
  272  C 28 XX      0.0017085851    -0.0057816470    -0.0011999670    -0.0004954740     0.0000133156
  273  C 28 YY      0.0022550496    -0.0023876808     0.0147921655     0.0025430438     0.0000265666
  274  C 28 ZZ      0.0038551673     0.0092239289    -0.0206338242    -0.0092387886    -0.0000456417
  275  C 28 XY     -0.0043301283    -0.0087506505     0.0076900783     0.0040436752     0.0000008302
  276  C 28 XZ     -0.0019825940    -0.0040407105    -0.0034214744     0.0045518562    -0.0000188808
  277  C 28 YZ     -0.0015384059     0.0004117829     0.0018591138     0.0025438624     0.0000172490

                         61               62               63               64               65
                    0.0278911236     0.0566872859     0.0650033357     0.0745934547     0.0800444136
    1  C  1  S     -0.0024924323    -0.0589875392     0.0352049312     0.0157845526    -0.0126580549
    2  C  1  S     -0.0039073265     0.1199552376    -0.0761669454    -0.0398300123     0.0371947953
    3  C  1  S      0.1698096839     0.9860960040    -0.5318026231     0.1244689097     0.0511788840
    4  C  1  X     -0.0037917306     0.1413517640    -0.0445266888     0.0952939214    -0.0742146108
    5  C  1  Y     -0.0045421637    -0.0880075942     0.0109539917     0.0244567791    -0.0211184476
    6  C  1  Z     -0.0130309695     0.0443804045    -0.0405217019    -0.0578416470     0.0511196740
    7  C  1  X      0.1607972253     0.2455173068     0.0197653148     0.2765259386    -0.1836935266
    8  C  1  Y      0.0170680788    -0.1508997185    -0.0092985012     0.2339269941    -0.1840545732
    9  C  1  Z     -0.0025394710     0.0608488452    -0.1018048734    -0.3299677568     0.2379878396
   10  C  1 XX     -0.0139893762     0.0092963468    -0.0096356706    -0.0022977311     0.0032464472
   11  C  1 YY      0.0063565080     0.0082688241     0.0013353265    -0.0094463654     0.0069169282
   12  C  1 ZZ      0.0067817180     0.0089393659    -0.0074711625     0.0047668138    -0.0026117261
   13  C  1 XY      0.0036403496     0.0024651201    -0.0044018947     0.0042859004    -0.0018813425
   14  C  1 XZ     -0.0084199834     0.0006516211     0.0030240887    -0.0057248935     0.0035890401
   15  C  1 YZ      0.0083572314     0.0024188128     0.0011773887    -0.0061712927     0.0044748027
   16  C  2  S     -0.0047952028    -0.0098515821     0.0041457937     0.0251201973    -0.0209943185
   17  C  2  S     -0.0013704256     0.0381719202    -0.0230143246    -0.0564119564     0.0544865111
   18  C  2  S      0.2255848658    -0.0558313566     0.0983638972    -0.5480267503     0.3421301638
   19  C  2  X      0.2590644790    -0.0468690776     0.0555639535     0.0297797903    -0.0288133202
   20  C  2  Y     -0.1651175940    -0.0066882155    -0.0160996878     0.0761582972    -0.0611330736
   21  C  2  Z     -0.0007587826    -0.0046622735     0.0182523911     0.0104353066    -0.0100723010
   22  C  2  X      0.4687968899    -0.1441587354     0.1657785636     0.0076264500    -0.0586692580
   23  C  2  Y     -0.1926457216    -0.0585149146     0.0438197095     0.1351603366    -0.1714970185
   24  C  2  Z     -0.0133444843    -0.0796723463     0.0874565260     0.0010853045    -0.0138898243
   25  C  2 XX     -0.0071107993     0.0028752538    -0.0041901107     0.0015463210     0.0001382790
   26  C  2 YY      0.0079070532    -0.0014477069     0.0013294901    -0.0004138894     0.0015853011
   27  C  2 ZZ     -0.0010417211     0.0051977510    -0.0017676949    -0.0136217112     0.0108799537
   28  C  2 XY     -0.0066420909     0.0005946100    -0.0016636059     0.0061574560    -0.0048630362
   29  C  2 XZ      0.0123357564     0.0062364712     0.0004391578     0.0008106463    -0.0005875008
   30  C  2 YZ     -0.0052481500    -0.0041596441    -0.0014498305     0.0013819045    -0.0010007700
   31  C  3  S      0.0078699806    -0.0114160335     0.0005609993     0.0286938879    -0.0212433676
   32  C  3  S     -0.0216232213     0.0346307169     0.0106618548    -0.0779895505     0.0517926797
   33  C  3  S     -0.1920306368     0.0721354566    -0.1665234736    -0.2515658330     0.3545151709
   34  C  3  X     -0.2980285780    -0.0091228878    -0.0549087695     0.0290830523    -0.0212845470
   35  C  3  Y      0.1539613865    -0.0039086773     0.0190484387     0.0044073289    -0.0007096030
   36  C  3  Z      0.0016294959    -0.0228520262    -0.0000595534     0.0823752841    -0.0581776270
   37  C  3  X     -0.5011933680    -0.0455683200    -0.1643448315     0.0711450173    -0.0107272172
   38  C  3  Y      0.2526640322    -0.0402672773     0.0010190294     0.0640834623    -0.0142776466
   39  C  3  Z     -0.0711939680    -0.0611423011    -0.0906801918     0.2826636211    -0.1325032873
   40  C  3 XX     -0.0057022200     0.0077819563     0.0007469383    -0.0074924904     0.0044253291
   41  C  3 YY      0.0057281490    -0.0014436693    -0.0009029872    -0.0123133170     0.0092844735
   42  C  3 ZZ     -0.0040700516    -0.0003007263     0.0021442392     0.0027201194    -0.0021288757
   43  C  3 XY     -0.0096155089     0.0059653335    -0.0025598019    -0.0030017725     0.0027890631
   44  C  3 XZ      0.0124638061     0.0002483492     0.0055021740     0.0021660624    -0.0022825698
   45  C  3 YZ     -0.0058337480    -0.0009903111    -0.0011827167    -0.0001232874     0.0003954071
   46  C  4  S      0.0046766458    -0.0448503723    -0.0315331336     0.0321067335    -0.0121967824
   47  C  4  S     -0.0116601989     0.0953949997     0.0666329785    -0.0626429740     0.0334649196
   48  C  4  S     -0.0134813552     0.6362674282     0.4974961929    -0.7254179867     0.0101633264
   49  C  4  X      0.0249425560     0.1295783734     0.0784091110    -0.0097789843    -0.0107552698
   50  C  4  Y      0.0075424365    -0.0468167421    -0.0176226448    -0.0911253667     0.0574534551
   51  C  4  Z      0.0307923354    -0.0165362838     0.0332929140     0.0568927878    -0.0380102754
   52  C  4  X     -0.1403813191     0.2223559735     0.0182317412    -0.0747550572     0.0870948155
   53  C  4  Y      0.0229089759    -0.0892990461    -0.0077629353    -0.2110251989     0.1775285991
   54  C  4  Z      0.0464965815    -0.0376940689     0.1080373137     0.1991469577    -0.2179692441
   55  C  4 XX      0.0100680758     0.0052417909     0.0004785116    -0.0052538644     0.0048301939
   56  C  4 YY     -0.0052031621     0.0068996810     0.0102870622    -0.0015929090    -0.0018137427
   57  C  4 ZZ     -0.0072875451     0.0087973676     0.0029103815    -0.0066894532     0.0034976441
   58  C  4 XY     -0.0064596603    -0.0001629992     0.0026115738     0.0047075306    -0.0041498662
   59  C  4 XZ      0.0003903067     0.0007677410     0.0057184704    -0.0036205066     0.0011606935
   60  C  4 YZ     -0.0081125843     0.0035373594    -0.0080188444    -0.0051671646     0.0053417976
   61  C  5  S     -0.0188961269     0.0337752246    -0.0314735044     0.0259919553    -0.0210297349
   62  C  5  S      0.0362365843    -0.0855067560     0.0760221520    -0.0765786990     0.0560366516
   63  C  5  S      0.1255701921    -0.6254979863     0.4161283662    -0.3946350868     0.0091184155
   64  C  5  X     -0.1157399918     0.0365697619    -0.0061023929    -0.0107611139     0.0097594600
   65  C  5  Y     -0.0430585778     0.0283897060    -0.0840396903     0.0175026970    -0.0097085096
   66  C  5  Z     -0.1626725000    -0.0402571401     0.0470274920    -0.0111297551     0.0081951607
   67  C  5  X     -0.2778287633     0.0643543701    -0.2018611034    -0.4208006738    -0.1364531831
   68  C  5  Y      0.0348720841    -0.0470204086    -0.3071101794     0.1179708254    -0.0352984130
   69  C  5  Z     -0.2985924522     0.0178852066     0.3066642887     0.1556708361     0.1154378436
   70  C  5 XX      0.0005715435    -0.0002536298     0.0194298396     0.0002064597    -0.0035073871
   71  C  5 YY      0.0052106124    -0.0004098043     0.0061059268    -0.0076820960     0.0055232461
   72  C  5 ZZ      0.0009821894    -0.0163169114    -0.0108807292    -0.0085064249     0.0085178424
   73  C  5 XY     -0.0008326048    -0.0228895261    -0.0214882804     0.0005398802     0.0025334760
   74  C  5 XZ     -0.0036630321     0.0133459227     0.0081606695    -0.0015402682     0.0011068094
   75  C  5 YZ     -0.0044037559     0.0010611473     0.0133152258     0.0030729881    -0.0033998845
   76  C  6  S     -0.0002476035    -0.0066763514     0.0064530455     0.0425713177    -0.0374663340
   77  C  6  S      0.0158576157     0.0157420463    -0.0094983672    -0.0541078243     0.0427394018
   78  C  6  S     -0.1983621076     0.0477398979    -0.1776134361    -1.0400656765     1.0202972130
   79  C  6  X     -0.0100098041     0.0180158586    -0.0309126417     0.0254201057    -0.0180766967
   80  C  6  Y     -0.0372488219     0.0479366699    -0.0665942831    -0.0340924118     0.0312178995
   81  C  6  Z      0.0362714385     0.0264757250     0.0678415934    -0.0480269765     0.0269425042
   82  C  6  X     -0.0509794619     0.0415295444    -0.0927420048     0.0909664887    -0.0544785234
   83  C  6  Y     -0.0066521340     0.1615308047    -0.1753092651     0.0205975560    -0.0050660477
   84  C  6  Z      0.0881479471     0.0788941591     0.2116225949    -0.0872308352    -0.0265457365
   85  C  6 XX     -0.0017122375     0.0038864113     0.0029236521    -0.0051160929     0.0033421894
   86  C  6 YY      0.0000623033     0.0015778866    -0.0034826785    -0.0024552556     0.0022643591
   87  C  6 ZZ      0.0049028835    -0.0032562222    -0.0018177676    -0.0054954158     0.0053608101
   88  C  6 XY     -0.0013107616    -0.0081103521     0.0014921075    -0.0053138031     0.0036064947
   89  C  6 XZ      0.0013774744    -0.0021797397    -0.0041574994     0.0012811691    -0.0003286747
   90  C  6 YZ     -0.0011195240    -0.0012183529     0.0028378233     0.0057042524    -0.0042053157
   91  C  7  S     -0.0054094118     0.0006269711     0.0034138749    -0.0062125029     0.0056555371
   92  C  7  S      0.0086030148    -0.0108329702    -0.0151834688     0.0315020273    -0.0125962401
   93  C  7  S      0.0434999183     0.0653651264     0.0320666983    -0.1032680549    -0.0987055657
   94  C  7  X      0.1019740238     0.2241897057    -0.1802843263     0.0686284441    -0.0609766492
   95  C  7  Y      0.1120177440     0.0441231246    -0.0196803327     0.0237443611    -0.0247079160
   96  C  7  Z      0.0615053849    -0.1652511747     0.1737068519    -0.0734162463     0.0585568700
   97  C  7  X      0.1384749582     0.2279596187     0.0213346324     0.5247660124    -0.1337165794
   98  C  7  Y     -0.0241999624     0.1225638456    -0.3737996479    -0.6887403331     0.1166672323
   99  C  7  Z      0.1498615353    -0.2300238577     0.3498050462     0.3072923377    -0.0320661141
  100  C  7 XX     -0.0104584882    -0.0182297406     0.0176295454    -0.0012601189     0.0017974801
  101  C  7 YY      0.0179033519     0.0054695707    -0.0056111290     0.0018904317    -0.0008912002
  102  C  7 ZZ     -0.0040954001     0.0123379547    -0.0116709179     0.0095211584    -0.0055553430
  103  C  7 XY      0.0049377525     0.0167905534    -0.0109990746     0.0086479958    -0.0057073602
  104  C  7 XZ     -0.0086104176    -0.0043992870    -0.0038919787    -0.0033294793     0.0022271982
  105  C  7 YZ      0.0022181267    -0.0170833934     0.0155222273    -0.0025886721     0.0015021136
  106  C  8  S      0.0004977089     0.0029011739     0.0041443507     0.0128584092     0.0178873907
  107  C  8  S      0.0010940385    -0.0052999025    -0.0064690129    -0.0338553598    -0.0412739421
  108  C  8  S      0.0612928686    -0.0506216850     0.1049220600    -0.2756762928     0.2048843448
  109  C  8  X     -0.0662621732     0.0066050946     0.0062984747     0.0302902093     0.0268322585
  110  C  8  Y     -0.1099288542     0.0055295825     0.0002596111     0.0067228057    -0.0077252628
  111  C  8  Z     -0.1294310104    -0.0040325424    -0.0180862618    -0.0053351325    -0.0170718751
  112  C  8  X     -0.1428940590     0.0002156451    -0.1506961186    -0.0055884945    -0.2742314524
  113  C  8  Y     -0.1663280550     0.0512826192     0.0396531516    -0.0070710847     0.0182063415
  114  C  8  Z     -0.1425068448    -0.0374483149     0.0298127614     0.0333745741     0.1112939083
  115  C  8 XX     -0.0009326294     0.0084219004     0.0124654664     0.0052003246     0.0066078147
  116  C  8 YY     -0.0003141811     0.0009010642     0.0008033025    -0.0073129543    -0.0098949473
  117  C  8 ZZ      0.0018611439    -0.0102660101    -0.0136010206    -0.0044296504    -0.0015130473
  118  C  8 XY      0.0032043771    -0.0167741681    -0.0233637635     0.0006270498     0.0041810429
  119  C  8 XZ     -0.0019660984     0.0094106319     0.0115723342    -0.0041144757    -0.0112653363
  120  C  8 YZ     -0.0013136748     0.0077631893     0.0109827102     0.0042246486     0.0030031652
  121  N  9  S     -0.0042330681    -0.0010710325    -0.0085637094    -0.0143706281     0.0068902774
  122  N  9  S     -0.0027804073    -0.0066763967    -0.0028648750    -0.0038983854     0.0095943583
  123  N  9  S     -0.1545220679     0.0565145808    -0.4128345730    -0.7673666867     0.1868491984
  124  N  9  X      0.1047626236     0.2428836183    -0.1842886120     0.0678419728    -0.0441835638
  125  N  9  Y      0.1088597933     0.0528340238    -0.0079532013     0.0277860327    -0.0229418267
  126  N  9  Z      0.0610343937    -0.1800821182     0.1557387341    -0.0701892761     0.0440814216
  127  N  9  X     -0.0969963289    -0.3075448060     0.2813011271     0.0089302437     0.0400470622
  128  N  9  Y     -0.1611649298    -0.0503815416    -0.0738992041    -0.1963766103     0.0637049084
  129  N  9  Z     -0.0628254574     0.2116378683    -0.1421706897     0.1779537538    -0.0764786403
  130  N  9 XX     -0.0006878068    -0.0034506328     0.0051947457     0.0025426460     0.0006580872
  131  N  9 YY      0.0023610978     0.0001453515     0.0000809161     0.0003873755     0.0000340198
  132  N  9 ZZ      0.0001040642     0.0012192079    -0.0005104449     0.0048253208    -0.0018673715
  133  N  9 XY      0.0017313670     0.0024351957    -0.0010216410     0.0044350897    -0.0023659344
  134  N  9 XZ     -0.0018986005    -0.0004356548    -0.0014606866    -0.0021458538     0.0008342753
  135  N  9 YZ      0.0011556998    -0.0026149883     0.0043815104     0.0018048993     0.0002334897
  136  C 10  S     -0.0049859508     0.0265804459     0.0380191782     0.0302457109     0.0253784985
  137  C 10  S      0.0126938179    -0.0690718619    -0.0977964954    -0.0641013897    -0.0549683309
  138  C 10  S      0.0736919040    -0.2511523212    -0.3157526392    -0.3019264453    -0.2386708396
  139  C 10  X      0.0178235988     0.0293077743     0.0417001783     0.0501075532     0.0419936569
  140  C 10  Y      0.0348752259     0.0251181184     0.0323408455    -0.0501274565    -0.0590855053
  141  C 10  Z      0.0539213934    -0.0372158199    -0.0473382709     0.0164330963     0.0283225455
  142  C 10  X      0.0567673783    -0.0350820151    -0.0146235325     0.1920380431     0.2498639140
  143  C 10  Y      0.0530643080     0.0063963708    -0.0368466494    -0.2288661083    -0.1775373161
  144  C 10  Z      0.0734373625     0.0114012376     0.0419780840     0.0938543872     0.0225936994
  145  C 10 XX      0.0049270717    -0.0016341305    -0.0023178913    -0.0033126121    -0.0033407122
  146  C 10 YY      0.0091482648    -0.0072135029    -0.0089910901    -0.0024915499     0.0013422652
  147  C 10 ZZ     -0.0115400823    -0.0044604698    -0.0075146267    -0.0054761956    -0.0083251899
  148  C 10 XY      0.0067145067     0.0010326768     0.0016980082    -0.0060063094    -0.0093845726
  149  C 10 XZ      0.0021272127    -0.0037589724    -0.0046430355     0.0031202643     0.0075817696
  150  C 10 YZ     -0.0011700529     0.0003878513     0.0000364082    -0.0005903358    -0.0008360683
  151  C 11  S      0.0024237773    -0.0119841604    -0.0160442708     0.0218263843     0.0398763174
  152  C 11  S     -0.0066791721     0.0295155291     0.0370966356    -0.0445249838    -0.0925282377
  153  C 11  S     -0.0445714101     0.1741361785     0.1996712337    -0.4474364951    -0.7210469140
  154  C 11  X      0.0389975696    -0.0247834151    -0.0299035156    -0.0298966167    -0.0249374498
  155  C 11  Y      0.0552389827     0.0032967606     0.0096715957    -0.0537686483    -0.0719796304
  156  C 11  Z      0.0623867092     0.0073970429     0.0174604222     0.0495287181     0.0832976943
  157  C 11  X      0.0714724576    -0.0711820399    -0.0978883317    -0.0638466017    -0.0268494769
  158  C 11  Y      0.0810991972     0.0295615142     0.0613472756    -0.0890119330    -0.2207586883
  159  C 11  Z      0.0961228094     0.0076374734     0.0158819073     0.0889774643     0.2182249505
  160  C 11 XX     -0.0074074755     0.0025493807     0.0024491847    -0.0084803328    -0.0146072175
  161  C 11 YY      0.0076192249     0.0023534230     0.0037681977    -0.0014292437    -0.0028305036
  162  C 11 ZZ     -0.0017048844     0.0013072384     0.0013876113     0.0007775413    -0.0016469356
  163  C 11 XY     -0.0032287046    -0.0015643045    -0.0021748883     0.0045590499     0.0060454990
  164  C 11 XZ     -0.0079741343     0.0011486378     0.0010338373    -0.0001539375    -0.0013572893
  165  C 11 YZ      0.0046418147     0.0002261226     0.0005328156    -0.0053699272    -0.0072763541
  166  C 12  S      0.0000911656     0.0015030913     0.0025073665     0.0240129016     0.0360324634
  167  C 12  S     -0.0009170830    -0.0030302544    -0.0073217168    -0.0506673762    -0.0822403655
  168  C 12  S      0.0025364986    -0.0157189478    -0.0022502803    -0.2544159120    -0.5450786600
  169  C 12  X     -0.0615730349    -0.0011448564    -0.0085356355    -0.0598864902    -0.1118998362
  170  C 12  Y     -0.1017296189     0.0030111212    -0.0057962602     0.0096513618     0.0008487021
  171  C 12  Z     -0.1180612397     0.0016833813    -0.0060446749     0.0401679387     0.0473058837
  172  C 12  X     -0.0986741383    -0.0030897335    -0.0329822106    -0.1929668285    -0.3150890014
  173  C 12  Y     -0.1642092787     0.0043465978    -0.0036808411     0.0337724937     0.0116258447
  174  C 12  Z     -0.1852114552     0.0041438486    -0.0069098294     0.1033813624     0.1351801435
  175  C 12 XX     -0.0033704764     0.0007506745     0.0005079925     0.0039264468     0.0028772972
  176  C 12 YY      0.0001169423    -0.0003739674    -0.0006532140    -0.0082817083    -0.0125565259
  177  C 12 ZZ      0.0030034146    -0.0009148302    -0.0013175928    -0.0050969065    -0.0071754666
  178  C 12 XY     -0.0026839758    -0.0009911065    -0.0018417220     0.0006105931     0.0011814431
  179  C 12 XZ     -0.0026120977     0.0003868302     0.0003653381    -0.0049008234    -0.0072362637
  180  C 12 YZ      0.0014447400     0.0006180839     0.0010055059     0.0035704359     0.0051962474
  181  C 13  S     -0.0021831856     0.0138177617     0.0212662925     0.0220718775     0.0315004699
  182  C 13  S      0.0039770836    -0.0332514118    -0.0538563983    -0.0462703073    -0.0723444555
  183  C 13  S      0.0288237259    -0.1788831603    -0.3535917570    -0.3945424736    -0.5729912895
  184  C 13  X      0.0303366991     0.0176818426     0.0284539187    -0.0480023976    -0.0687679763
  185  C 13  Y      0.0569213221     0.0047525618     0.0142937153     0.0381793048     0.0719638249
  186  C 13  Z      0.0685570585    -0.0155525299    -0.0168689918    -0.0208131468    -0.0179038565
  187  C 13  X      0.0389985138     0.0387259334     0.0842758266    -0.0857621232    -0.1440138916
  188  C 13  Y      0.0854246332     0.0298213515     0.0591136659     0.0852451008     0.1935741292
  189  C 13  Z      0.1130696782    -0.0495147837    -0.0772853179    -0.0506464464    -0.0778842467
  190  C 13 XX     -0.0038249153    -0.0008369936    -0.0024655392    -0.0032641178    -0.0065381455
  191  C 13 YY     -0.0069390980    -0.0020625142    -0.0040881853     0.0006041646    -0.0006359575
  192  C 13 ZZ      0.0115618613    -0.0037489296    -0.0048520600    -0.0062687970    -0.0075848402
  193  C 13 XY     -0.0060465136    -0.0021453671    -0.0032852180    -0.0056897669    -0.0080828479
  194  C 13 XZ     -0.0013376481     0.0010783956     0.0016269648     0.0048196648     0.0070791786
  195  C 13 YZ      0.0006317719     0.0010390208     0.0013828769    -0.0007309538    -0.0017123120
  196  C 14  S      0.0049618176    -0.0230590807    -0.0324617974     0.0223702140     0.0331559347
  197  C 14  S     -0.0132234490     0.0589337869     0.0845320504    -0.0483070103    -0.0758862486
  198  C 14  S     -0.0475715938     0.2183754132     0.3494682753    -0.1979322392    -0.2376814175
  199  C 14  X      0.0330509088    -0.0420029212    -0.0576022993     0.0151003671     0.0225746980
  200  C 14  Y      0.0338398479     0.0366446851     0.0489349969     0.0343024966     0.0326941684
  201  C 14  Z      0.0456652427    -0.0106640736    -0.0097747511    -0.0373726711    -0.0404309028
  202  C 14  X      0.0336584728     0.0120664763     0.0908444927     0.0633745418     0.1155448584
  203  C 14  Y      0.0688919184     0.0324539337     0.0498313141     0.1279952271     0.1388941637
  204  C 14  Z      0.0689551271    -0.0362506221    -0.0880727172    -0.1450191845    -0.1789668258
  205  C 14 XX      0.0070480699    -0.0010874165    -0.0013056091    -0.0078816589    -0.0099897248
  206  C 14 YY     -0.0099408685     0.0066194787     0.0090120283    -0.0005071856    -0.0031737127
  207  C 14 ZZ      0.0001300754     0.0057382419     0.0087853064    -0.0000723098    -0.0004693640
  208  C 14 XY      0.0040025966     0.0016375730     0.0031065354     0.0033273769     0.0055972664
  209  C 14 XZ      0.0083292450     0.0022005594     0.0037896069    -0.0019080468    -0.0023284262
  210  C 14 YZ     -0.0051131491    -0.0019468711    -0.0038852237    -0.0045043914    -0.0074012708
  211  H 15  S      0.0292552009    -0.0138817071    -0.0315215812     0.0511162053    -0.0356139092
  212  H 15  S      0.0609519009    -0.4783522476     0.3061036286     0.6423102129    -0.5370110741
  213  H 16  S      0.0034453637    -0.0010863921    -0.0077707221     0.0382812489    -0.0308512863
  214  H 16  S     -0.0379701800    -0.1987293207     0.1190231541     0.5596416930    -0.4933364854
  215  H 17  S     -0.0181437054    -0.0074052891     0.0142898989     0.0348171465    -0.0296763236
  216  H 17  S      0.0069479500    -0.1811910043    -0.0157223701     0.6300867199    -0.4451573717
  217  H 18  S     -0.0062301206    -0.0218027737     0.0460096075     0.0340252737    -0.0346448665
  218  H 18  S      0.0405160178    -0.3463693308    -0.0819653328     0.8207602856    -0.4119223889
  219  H 19  S      0.0064398683    -0.0328057612    -0.0001277365     0.0121913670    -0.0086274925
  220  H 19  S      0.0298925131    -0.3014758752     0.0607774850     0.4860810834    -0.3917606144
  221  H 20  S     -0.0090548620     0.0522361667     0.0062722205     0.0308816564    -0.0281211257
  222  H 20  S      0.0215256320     0.0291932814     0.0913141829     0.5691168364    -0.5082837540
  223  H 21  S      0.0036224247    -0.0110421435    -0.0122193255     0.0353961443     0.0569108100
  224  H 21  S     -0.0157950687     0.0800969829     0.1618769495     0.6284030036     0.5729838562
  225  H 22  S      0.0026848280    -0.0121845333    -0.0156729297     0.0346211087     0.0573680366
  226  H 22  S      0.0153844165    -0.0806713942    -0.1022989243     0.5018303813     0.8634727712
  227  H 23  S     -0.0000373108     0.0021820292     0.0039998405     0.0419684805     0.0578029667
  228  H 23  S      0.0008458194     0.0195840231     0.0437214369     0.5105606691     0.8480390661
  229  H 24  S     -0.0023612436     0.0166297272     0.0234276340     0.0347245096     0.0492648092
  230  H 24  S     -0.0102309236     0.1153514257     0.1943733130     0.4486057938     0.7154141663
  231  H 25  S     -0.0022795116     0.0134355491     0.0254220780     0.0344800998     0.0501407734
  232  H 25  S      0.0206345065    -0.0143540312    -0.0110687867     0.4327550228     0.5002670847
  233  C 26  S      0.0039040390     0.0076397202     0.0008411992     0.0106819009     0.0166946973
  234  C 26  S     -0.0027759046    -0.0335970418     0.0110202222    -0.0715852144    -0.0544589279
  235  C 26  S     -0.1464059593     0.0637449350    -0.3138243538     0.5593258587    -0.4519778429
  236  C 26  X      0.0113789570     0.0536536698     0.0764345698    -0.0319358157    -0.0195794754
  237  C 26  Y      0.0638456852    -0.1606966567    -0.2636611600    -0.0150251582     0.0326456528
  238  C 26  Z     -0.0034090443     0.1094512568     0.1746500659     0.0376732860    -0.0230612246
  239  C 26  X     -0.0301084999    -0.0472222373    -0.1420115219    -0.3165758694    -0.3510217163
  240  C 26  Y      0.0547298367    -0.2509800854    -0.3109996333    -0.0285592861     0.0666003107
  241  C 26  Z      0.0952855097     0.2444025091     0.3610528969     0.2055986719     0.1073806792
  242  C 26 XX      0.0097656036    -0.0110319292    -0.0084993305    -0.0079178117     0.0014100996
  243  C 26 YY     -0.0001157086    -0.0009539145    -0.0020039359    -0.0005780383    -0.0058821446
  244  C 26 ZZ     -0.0109546635     0.0073468216     0.0107621477    -0.0019852528    -0.0063531146
  245  C 26 XY      0.0032182016     0.0126021932     0.0218621004    -0.0008501212    -0.0023875557
  246  C 26 XZ      0.0082402207    -0.0070753361    -0.0117274449     0.0012756185    -0.0007582438
  247  C 26 YZ     -0.0034586759    -0.0104220620    -0.0080208668    -0.0021054543     0.0012557681
  248  C 27  S     -0.0028491811     0.0012048680    -0.0079704193     0.0046369571    -0.0210477078
  249  C 27  S      0.0098180863    -0.0062248487     0.0299896377    -0.0312292032     0.0553993755
  250  C 27  S      0.0647281217     0.1605457750     0.2473581790     0.2888857319     0.3088777090
  251  C 27  X      0.0334827528    -0.0547086677    -0.0793759474     0.0432844050     0.0401739329
  252  C 27  Y      0.0049967979     0.1963349740     0.2595475914    -0.0034713566    -0.0303489224
  253  C 27  Z      0.0794667259    -0.1440210397    -0.1688541017    -0.0403702565     0.0189754239
  254  C 27  X     -0.0686325505    -0.1164902070    -0.3844594499     0.0271752359    -0.3914610029
  255  C 27  Y      0.0258235274     0.2589249680     0.3695293126     0.0170628822    -0.0361798015
  256  C 27  Z      0.1456541752    -0.1688712656    -0.1103634369    -0.0594404514     0.2597276706
  257  C 27 XX     -0.0047716523    -0.0072138457    -0.0092875295    -0.0066204587     0.0000475922
  258  C 27 YY      0.0011945762    -0.0002839343     0.0017227395     0.0024674491     0.0069333385
  259  C 27 ZZ      0.0053134526     0.0071146068     0.0138248915     0.0004986656     0.0032015222
  260  C 27 XY     -0.0092250681     0.0119461188     0.0198454200     0.0009018275    -0.0025395748
  261  C 27 XZ     -0.0042954158    -0.0059969168    -0.0093487647     0.0035685933     0.0058667355
  262  C 27 YZ      0.0046804328    -0.0066605935    -0.0088876128    -0.0024715890     0.0005664440
  263  C 28  S      0.0248276569     0.0261767259     0.0418193854     0.0231725447    -0.0168893241
  264  C 28  S     -0.0579904688    -0.0658023768    -0.1116063064    -0.0772311396     0.0536948122
  265  C 28  S     -0.0665484975    -0.3645360387    -0.2281750287     0.5342217863    -0.1102116275
  266  C 28  X      0.1049798374     0.0163974378    -0.0622900685    -0.0234730506     0.0157139410
  267  C 28  Y      0.0433036347    -0.0269376128    -0.0324419212     0.0145024456    -0.0016898891
  268  C 28  Z      0.0186503188     0.0188555252     0.0776554105    -0.0194275274     0.0092601971
  269  C 28  X      0.3699997529     0.2722014236    -0.0582146912     0.4103542980    -0.0920569035
  270  C 28  Y      0.0157671086     0.0395708464    -0.3883848729    -0.4972195540     0.0354072928
  271  C 28  Z      0.0371872241    -0.1721732731     0.4608858123     0.1840013939     0.0281633911
  272  C 28 XX      0.0004777818     0.0246848918    -0.0215710600     0.0008177575    -0.0008801763
  273  C 28 YY     -0.0200881997    -0.0166725811    -0.0053168406    -0.0049569755     0.0041997715
  274  C 28 ZZ      0.0081719049    -0.0203704446     0.0057027303    -0.0106042157     0.0072865587
  275  C 28 XY     -0.0046474321    -0.0155285388     0.0148597617    -0.0120187835     0.0086809878
  276  C 28 XZ      0.0150893932    -0.0080432870    -0.0013209158     0.0036041199    -0.0029858784
  277  C 28 YZ      0.0013179157     0.0163475585    -0.0141739996     0.0036114225    -0.0026040544

                         66               67               68               69               70
                    0.1053860526     0.1126617390     0.1186905458     0.1233445808     0.1253194559
    1  C  1  S      0.0082644347     0.0218261623    -0.0252828858     0.0051003378    -0.0334568214
    2  C  1  S     -0.0057482706    -0.0266922000     0.0271709135     0.0212747013     0.0366004172
    3  C  1  S     -0.3499400376    -0.9611136587     1.1301835715    -0.7121501643     0.8380004162
    4  C  1  X     -0.0118079538     0.0497088372    -0.0722295818    -0.0172150875    -0.0572809644
    5  C  1  Y      0.0662093502     0.0311587829    -0.0265993177    -0.0246016102     0.0049954791
    6  C  1  Z      0.0368874023    -0.1004211302     0.1217438606     0.0278035531     0.0694074495
    7  C  1  X     -0.1256248310     0.1061102776    -0.1602783475    -0.1920708358    -0.2532328417
    8  C  1  Y      0.3941279448     0.1057557173    -0.1068676597    -0.3204846447     0.1258404194
    9  C  1  Z      0.1761665457    -0.2733689169     0.3192305293     0.2817201364     0.2865921104
   10  C  1 XX      0.0058342409    -0.0007006958     0.0013971515     0.0025463193     0.0010568494
   11  C  1 YY     -0.0020098766    -0.0050253454     0.0023911721    -0.0018360448     0.0019457517
   12  C  1 ZZ     -0.0048188255    -0.0030701824     0.0051439630     0.0019507810     0.0066137842
   13  C  1 XY      0.0056625325    -0.0006631956     0.0006459876     0.0057209769    -0.0078548486
   14  C  1 XZ      0.0054157679    -0.0013963688     0.0026043397     0.0098257680     0.0017376679
   15  C  1 YZ      0.0063937898     0.0009276884    -0.0012627316     0.0002828920    -0.0009229539
   16  C  2  S     -0.0361715483     0.0237724349    -0.0249219740     0.0025435907     0.0072905113
   17  C  2  S      0.0589600835    -0.0619571929     0.0643034972     0.0064102457    -0.0331319444
   18  C  2  S      0.9666088935    -0.2954437567     0.1826241557    -0.2143557309    -0.0116283385
   19  C  2  X     -0.0264757135     0.0247806531    -0.0184246069     0.0867793877     0.0137279236
   20  C  2  Y     -0.1190076625     0.0679251792    -0.0522385825     0.0741657132    -0.0062262949
   21  C  2  Z      0.0277265210     0.0132420450    -0.0134431239     0.0291366708    -0.0097471346
   22  C  2  X     -0.1559128643     0.1383130479    -0.1360788266     0.2469459729     0.0835917530
   23  C  2  Y     -0.3707106744     0.3295631216    -0.3406729188     0.1881626616     0.0259749408
   24  C  2  Z      0.1737747437     0.1901651844    -0.2452700106     0.1285262937    -0.1872460511
   25  C  2 XX      0.0075733356    -0.0026113568     0.0022169205    -0.0063133274    -0.0032356197
   26  C  2 YY      0.0028050160    -0.0072882736     0.0091717884     0.0064095585    -0.0007923277
   27  C  2 ZZ      0.0059326581    -0.0043588949     0.0036300747     0.0014019348    -0.0032719432
   28  C  2 XY     -0.0066220718     0.0003320900    -0.0006394976    -0.0010996677     0.0001459633
   29  C  2 XZ     -0.0070549633     0.0006923284    -0.0017091935    -0.0028432151    -0.0004976352
   30  C  2 YZ      0.0013616843     0.0011060839     0.0005659878    -0.0018974063     0.0047592943
   31  C  3  S     -0.0358190872    -0.0132784921     0.0349833615     0.0122882402     0.0394306416
   32  C  3  S      0.0494108348     0.0363514350    -0.0818335866    -0.0177832605    -0.0854197674
   33  C  3  S      1.0575339535     0.0759443364    -0.3147358488    -0.2607979666    -0.8349091938
   34  C  3  X      0.0546094444     0.0074437362    -0.0037889157     0.0006167149     0.0079762878
   35  C  3  Y      0.0063459423    -0.0198218883     0.0206119684     0.0174340365    -0.0001831731
   36  C  3  Z     -0.1205828512    -0.0438716261     0.0923951309     0.1127673707     0.0677491364
   37  C  3  X      0.1717223241    -0.0719884135     0.1120656659     0.0362008057    -0.0406679042
   38  C  3  Y      0.1027864984    -0.2243633068     0.2438873489     0.0384298005     0.0020588549
   39  C  3  Z     -0.3671666168    -0.2580246766     0.5164261263     0.3797847704     0.2584681240
   40  C  3 XX      0.0062669856     0.0016178603    -0.0056112017    -0.0043592051    -0.0060896591
   41  C  3 YY      0.0094180915     0.0025785518    -0.0044522428    -0.0000897435    -0.0046807258
   42  C  3 ZZ     -0.0015868031     0.0042827576    -0.0071774753     0.0009848675    -0.0076455708
   43  C  3 XY     -0.0066188189    -0.0002436397     0.0004122057    -0.0005452196    -0.0016874229
   44  C  3 XZ     -0.0034726751    -0.0021419732     0.0017586371    -0.0030581854     0.0035044483
   45  C  3 YZ     -0.0013041596     0.0009912664     0.0001712942    -0.0015765078     0.0031405356
   46  C  4  S      0.0158793754    -0.0278007232     0.0251436140    -0.0076940901    -0.0272148292
   47  C  4  S     -0.0194721232     0.0223138672    -0.0066926737     0.0464741719     0.0439039034
   48  C  4  S     -0.4814269554     1.1861521475    -1.4862884682    -0.4058798515     0.8494827936
   49  C  4  X     -0.0013088825     0.0184377818    -0.0475032190     0.0324877098    -0.0259094514
   50  C  4  Y      0.0376947689     0.1110758898    -0.0934787462     0.0392850882     0.0023035098
   51  C  4  Z      0.0556617675    -0.0541476605     0.0366010005    -0.0307481928     0.0066208203
   52  C  4  X     -0.1446107075     0.0341196353    -0.0970665774     0.1555164931    -0.1870331286
   53  C  4  Y      0.2336650533     0.3128214037    -0.0832998386     0.2641791488     0.0011920991
   54  C  4  Z      0.3091885151    -0.1295513810    -0.0299755092    -0.3948735107     0.2214778651
   55  C  4 XX     -0.0033387851     0.0013939306     0.0009818624     0.0070147722     0.0052736165
   56  C  4 YY     -0.0044915328     0.0029570722    -0.0022791938    -0.0018384411     0.0082680136
   57  C  4 ZZ      0.0038201717     0.0029809629    -0.0041364239     0.0037406928    -0.0025747883
   58  C  4 XY     -0.0029962867     0.0025565990    -0.0025927902     0.0034708411    -0.0008018554
   59  C  4 XZ      0.0084636066    -0.0012669130     0.0001789810     0.0054664804     0.0004109630
   60  C  4 YZ      0.0052927672    -0.0007800697     0.0002080503    -0.0008108644    -0.0014557098
   61  C  5  S      0.0082659512     0.0118177043    -0.0147750685     0.0047007659    -0.0125986113
   62  C  5  S     -0.0444482419    -0.0116471083     0.0168962321    -0.0071373856     0.0257803352
   63  C  5  S      0.5384235187    -0.1081202905     0.2788131893     0.2559694009     0.8748528106
   64  C  5  X     -0.0059917349     0.0247296539    -0.0335758667     0.0436153191    -0.0047032119
   65  C  5  Y      0.0131339285     0.0127466267     0.0042861707     0.0617619080    -0.0031069421
   66  C  5  Z     -0.0227634027    -0.0194236723     0.0218178142     0.0650651947    -0.0338688079
   67  C  5  X      0.0898318892     0.3424766392    -0.5524902686     0.1329096097     0.7559400930
   68  C  5  Y      0.1315832234     0.0168714074     0.1619888809     0.1156590218    -0.0564583167
   69  C  5  Z     -0.2058456047    -0.2412747039     0.2071068995     0.0110024038    -0.4420254178
   70  C  5 XX     -0.0070387549    -0.0035512037     0.0013565484    -0.0158168897     0.0082413576
   71  C  5 YY     -0.0010867605    -0.0004888840     0.0002467163    -0.0024654838     0.0048828730
   72  C  5 ZZ      0.0028632465     0.0026544474     0.0021517262     0.0209248315    -0.0056657660
   73  C  5 XY     -0.0031270326     0.0046490516    -0.0021583700    -0.0175097390    -0.0010926076
   74  C  5 XZ     -0.0035123564    -0.0038795115     0.0026133995    -0.0062624240     0.0041119108
   75  C  5 YZ      0.0110814837    -0.0020784432     0.0014714831     0.0071726481     0.0001684209
   76  C  6  S      0.0763721012     0.0066527735     0.0000468415    -0.0045713943     0.0518207571
   77  C  6  S     -0.1135688107    -0.0077986358    -0.0084459197    -0.0615926544    -0.0408757471
   78  C  6  S     -1.7921564168    -0.1903739677     0.2456280505     1.1849580010    -1.5427432291
   79  C  6  X      0.0989660790    -0.0052089484    -0.0220925272     0.0095496837    -0.0538979591
   80  C  6  Y     -0.1099797916     0.0004467519     0.0096054017     0.0235844328    -0.0268769959
   81  C  6  Z     -0.0681412919    -0.0046003228    -0.0104163401     0.0328852031    -0.0438687575
   82  C  6  X      0.3397412636    -0.0741137411     0.0412659659     0.2900612355    -0.1957160669
   83  C  6  Y     -0.3298470946    -0.1181362341     0.0935569000    -0.3007519309     0.0562804851
   84  C  6  Z     -0.1837780830     0.1437044242    -0.2459314888    -0.0679417925    -0.0476667704
   85  C  6 XX     -0.0037800711    -0.0005173083    -0.0015888365     0.0009499331    -0.0066942981
   86  C  6 YY     -0.0106923081    -0.0004430489    -0.0012336734    -0.0057109552    -0.0041252440
   87  C  6 ZZ     -0.0118630186    -0.0009168382     0.0022996716    -0.0055836058     0.0002255783
   88  C  6 XY     -0.0010908191     0.0002315465     0.0007109257    -0.0040650749     0.0067678511
   89  C  6 XZ     -0.0021710193     0.0000825965     0.0012873793     0.0010650256     0.0000794710
   90  C  6 YZ     -0.0102153168    -0.0002658371    -0.0000908339    -0.0003302665    -0.0018654689
   91  C  7  S      0.0008939913     0.0037265025     0.0000187670     0.0073469649     0.0022892049
   92  C  7  S      0.0039245401    -0.0057875050     0.0062822688    -0.0234181342    -0.0206600361
   93  C  7  S     -0.1153597512     0.2617000021    -0.2670618971     0.0992436918    -0.0507584810
   94  C  7  X     -0.0395630799     0.0464976032    -0.0713992030    -0.0919315863     0.0236251489
   95  C  7  Y     -0.0698574118     0.0111575417    -0.0414625512    -0.1687071507     0.0125011346
   96  C  7  Z     -0.0763347386    -0.0239080000     0.0115020447    -0.1689382832     0.0199543155
   97  C  7  X      0.0757712301     0.1368230902     0.0730080574    -0.1836174041    -0.5236073152
   98  C  7  Y     -0.2229337370    -0.1543518707    -0.2302113688    -0.2524442112     0.9361116221
   99  C  7  Z     -0.0325167032     0.0664874949     0.0795421272    -0.3087329262    -0.4299220510
  100  C  7 XX      0.0004554022    -0.0021158489     0.0028359235     0.0024020919    -0.0056161721
  101  C  7 YY     -0.0057260292     0.0012390226    -0.0020536301    -0.0123394516     0.0009707997
  102  C  7 ZZ      0.0064080564     0.0031179197    -0.0006073847     0.0053163948    -0.0052866467
  103  C  7 XY      0.0000593960     0.0035691290    -0.0029059868     0.0007115029    -0.0049883623
  104  C  7 XZ      0.0043609630    -0.0009776569     0.0019674021     0.0069807096     0.0032451609
  105  C  7 YZ     -0.0003718664    -0.0010715296     0.0003009026    -0.0032576072    -0.0017305123
  106  C  8  S     -0.0007169076     0.0009557717     0.0030643826     0.0000862827     0.0005874214
  107  C  8  S     -0.0056872902    -0.0011117171    -0.0092727320    -0.0037922009     0.0056251238
  108  C  8  S     -0.1275152688     0.1103693697    -0.1872565175    -0.0842498439     0.0909914227
  109  C  8  X     -0.0132551619    -0.0301983531     0.0140292170    -0.0246109835    -0.0696116315
  110  C  8  Y     -0.0179600514     0.0069868950     0.0140713997    -0.0363698800     0.0075410982
  111  C  8  Z     -0.0233333891     0.0042364745    -0.0218792248    -0.0363280035     0.0431418133
  112  C  8  X      0.1090112446     0.1025406554     0.0474745875     0.0876040689     0.3163939898
  113  C  8  Y     -0.0547418634    -0.0118530736    -0.1207208275    -0.0589165121     0.0056230325
  114  C  8  Z     -0.0870130449    -0.0471787810     0.0687330556    -0.1363308661    -0.1442503618
  115  C  8 XX     -0.0039403374     0.0000649757     0.0024342128    -0.0145274556    -0.0031733783
  116  C  8 YY     -0.0000791257     0.0016995944    -0.0009463788     0.0014597439     0.0064777337
  117  C  8 ZZ      0.0018434082    -0.0012304585    -0.0041930123     0.0115216392    -0.0016549492
  118  C  8 XY     -0.0043304881    -0.0044965263    -0.0062200821    -0.0117387865    -0.0018553657
  119  C  8 XZ     -0.0020194004     0.0018380197     0.0031469200    -0.0101859722     0.0073490288
  120  C  8 YZ      0.0018443028    -0.0005468988     0.0044070804     0.0055951979    -0.0077652905
  121  N  9  S     -0.0007844932    -0.0085147091     0.0021028470     0.0001296127     0.0206272922
  122  N  9  S      0.0034539416    -0.0080537143     0.0087895214     0.0043651188     0.0097452337
  123  N  9  S     -0.1285554210    -0.2926702068    -0.1114923459    -0.0265303459     1.0389209139
  124  N  9  X     -0.0270075011     0.0272595316    -0.0281191268    -0.0908941877     0.0195548321
  125  N  9  Y     -0.0525096584     0.0137735693    -0.0312749199    -0.1423270478     0.0022597249
  126  N  9  Z     -0.0675911523    -0.0185389239    -0.0097138147    -0.1533265861     0.0294793839
  127  N  9  X      0.0484998585     0.0057798387     0.0661683583     0.1405322557    -0.1674497513
  128  N  9  Y      0.0444094497    -0.0873005521     0.0191285293     0.2021671056     0.2166446030
  129  N  9  Z      0.1103234949     0.0640030286     0.0198950924     0.2374783965    -0.1697307802
  130  N  9 XX      0.0015984800     0.0002743271     0.0025109779     0.0026270356    -0.0051890558
  131  N  9 YY     -0.0020849244    -0.0001401868    -0.0010025970    -0.0046917740     0.0009005750
  132  N  9 ZZ      0.0023362974     0.0020253604    -0.0000202090     0.0041190738    -0.0048106188
  133  N  9 XY      0.0000682073     0.0028893107    -0.0014984345     0.0000377325    -0.0044942946
  134  N  9 XZ      0.0013444138    -0.0015455679     0.0008745027     0.0031753762     0.0027465001
  135  N  9 YZ     -0.0002803212     0.0010062344     0.0009098262    -0.0016636181    -0.0042565907
  136  C 10  S     -0.0008590291    -0.0333152736    -0.0041594767    -0.0013758962    -0.0300360253
  137  C 10  S      0.0031669892     0.0731538447     0.0110379353     0.0033716644     0.0685049007
  138  C 10  S      0.0019919594     0.6349683977     0.3842529506    -0.0566749136     0.2425939300
  139  C 10  X     -0.0098362980    -0.0993881301    -0.0471754424    -0.0262662250    -0.0596105571
  140  C 10  Y     -0.0023711822     0.1051987252     0.0614847256    -0.0544431553     0.0614261901
  141  C 10  Z     -0.0143990454    -0.0420561914    -0.0316600256    -0.0545167328    -0.0001211762
  142  C 10  X     -0.0553659762    -0.3795184945    -0.1669735059    -0.0708179199    -0.3604278173
  143  C 10  Y      0.0318997574     0.4403598685     0.0314327933    -0.0317238338     0.4206191222
  144  C 10  Z     -0.0227551272    -0.1874559497     0.0573982779    -0.1137632740    -0.1415826273
  145  C 10 XX      0.0019782717     0.0058354575     0.0007616159     0.0054835559     0.0086996458
  146  C 10 YY      0.0021001332     0.0052661897     0.0009206791     0.0047810218     0.0006305744
  147  C 10 ZZ     -0.0030275516     0.0056115119     0.0035649869    -0.0098609139     0.0045456533
  148  C 10 XY      0.0024275874     0.0015113209     0.0040970180     0.0056354088    -0.0019757535
  149  C 10 XZ     -0.0001245487    -0.0014800730    -0.0037139531     0.0024051453    -0.0024193519
  150  C 10 YZ     -0.0005846882    -0.0010163261    -0.0028676137    -0.0009000021     0.0041210854
  151  C 11  S     -0.0011414156    -0.0128516053    -0.0331939504     0.0058500836     0.0095857872
  152  C 11  S      0.0053641978     0.0279008797     0.0751857887    -0.0102616553    -0.0172608035
  153  C 11  S      0.0575826792     0.5336390305     0.7303632542    -0.0982244964     0.0086280319
  154  C 11  X      0.0155537791     0.0219618536     0.0254968035     0.0531374705    -0.0232539444
  155  C 11  Y      0.0295553000     0.0621920283     0.0985128535     0.0779462448    -0.0652179619
  156  C 11  Z      0.0289927143    -0.0556775178    -0.0917277386     0.1298165091     0.0284398462
  157  C 11  X      0.0286414879     0.1640927381     0.1110226445     0.0913795248     0.0013334192
  158  C 11  Y      0.0499000660     0.0671155114     0.3579386159     0.1059496440    -0.3055735570
  159  C 11  Z      0.0542874102    -0.1255889777    -0.3548972724     0.2884157404     0.1870817713
  160  C 11 XX     -0.0005652131     0.0030212036     0.0068036228    -0.0032021220    -0.0024037398
  161  C 11 YY      0.0033634368     0.0043907372     0.0068924528     0.0083440510    -0.0017848972
  162  C 11 ZZ     -0.0014313644     0.0007012131     0.0040681947    -0.0075246642     0.0003009717
  163  C 11 XY     -0.0002494340    -0.0036638928    -0.0030595210     0.0015154195    -0.0003788271
  164  C 11 XZ     -0.0014498411     0.0016725969     0.0014808019    -0.0047768405     0.0017759997
  165  C 11 YZ      0.0007934133    -0.0008014066     0.0001677884     0.0025804778    -0.0015159676
  166  C 12  S      0.0006007130     0.0138729033    -0.0033249240     0.0020020576     0.0308497209
  167  C 12  S      0.0005146877    -0.0296562999     0.0077282677    -0.0027382321    -0.0625896752
  168  C 12  S     -0.0407803814    -0.4653289811     0.1869373483    -0.1022090828    -1.0948531198
  169  C 12  X     -0.0231889913    -0.0625669701     0.0189023189    -0.0736543564    -0.1131870217
  170  C 12  Y     -0.0302636197     0.0086214447    -0.0005791082    -0.1042816844     0.0246065816
  171  C 12  Z     -0.0348286747     0.0142174812    -0.0162095773    -0.1169106554     0.0810077147
  172  C 12  X     -0.0375749336    -0.1197601940     0.0594931689    -0.1562147243    -0.3177774458
  173  C 12  Y     -0.0667040620    -0.0895269588    -0.0944938911    -0.2040377721     0.0800286127
  174  C 12  Z     -0.0690328109     0.1169767048     0.0359961619    -0.2610477289     0.1884460404
  175  C 12 XX     -0.0012201317    -0.0036907462    -0.0005619790    -0.0051271098    -0.0045560618
  176  C 12 YY     -0.0000748045    -0.0038629549     0.0005877502    -0.0000018636    -0.0057383466
  177  C 12 ZZ      0.0013671262    -0.0000452628     0.0024335688     0.0042601415    -0.0064766400
  178  C 12 XY     -0.0010961803     0.0043018290     0.0024269730    -0.0051367198     0.0008617721
  179  C 12 XZ     -0.0014628366    -0.0030978243    -0.0019002911    -0.0040129941     0.0018628482
  180  C 12 YZ      0.0008361440    -0.0002580199    -0.0015496155     0.0030133273     0.0015741735
  181  C 13  S      0.0021743543     0.0271415845     0.0273100723    -0.0045660900     0.0011408737
  182  C 13  S     -0.0030240859    -0.0593796128    -0.0599363119     0.0118344969    -0.0001747791
  183  C 13  S     -0.0047152923    -0.5790733239    -0.7266678299     0.1652305701     0.2444338799
  184  C 13  X      0.0110841427    -0.0857805535    -0.0672462975     0.0703199890    -0.0134303322
  185  C 13  Y      0.0333804868     0.1081524450     0.0892493059     0.0839243518    -0.0044095241
  186  C 13  Z      0.0280515291    -0.0385051588    -0.0353101729     0.1182354758    -0.0293601365
  187  C 13  X      0.0009277265    -0.3049238515    -0.2493705181     0.1486057424    -0.0062216328
  188  C 13  Y      0.0729718797     0.3298279136     0.2559723166     0.1530692050     0.1269865594
  189  C 13  Z      0.0496067291    -0.1063128625    -0.0785559458     0.2220140532    -0.1824150348
  190  C 13 XX      0.0000190132    -0.0040244478    -0.0022333441     0.0016699317    -0.0018092295
  191  C 13 YY     -0.0027547300    -0.0039280528    -0.0057363907    -0.0078333873     0.0030902342
  192  C 13 ZZ      0.0022920697    -0.0063754546    -0.0065465511     0.0092052890    -0.0007497811
  193  C 13 XY     -0.0014476065    -0.0040874067    -0.0028271441    -0.0020355425     0.0003095705
  194  C 13 XZ      0.0009034711     0.0036357520     0.0015281442     0.0033873411     0.0002076524
  195  C 13 YZ     -0.0003739188     0.0016715849     0.0029819074    -0.0026282964    -0.0013626445
  196  C 14  S     -0.0003707235     0.0134721625     0.0181279472    -0.0054842482    -0.0418919739
  197  C 14  S      0.0023461651    -0.0302498024    -0.0432317410     0.0145482894     0.0994144814
  198  C 14  S     -0.0815710609    -0.4636481973    -0.4954975099     0.0469823242     0.4662972113
[truncated: 1,202,187 more chars]
