# Supplementary material for: Simulating the Energy Capture Process in Push–Pull Norbornadiene-Quadricyclane Photoswitches
Source: J Phys Chem Lett. 2025 Apr 23;16(17):4315–25. doi: 10.1021/acs.jpclett.5c00634 (PMC12051204; doi:10.1021/acs.jpclett.5c00634)
Supplement: Supplementary file 4 — jz5c00634_si_004.zip [file jz5c00634_si_004.zip › PES_scans/MRSF-TDDFT/Compound_II/input_03.log]

   PyOQP started at 2025-02-01 20:29:47


          ***********************************************************
          *                                                         *
          *             OpenQP: Open Quantum Platform               *
          *                                                         *
          *                Version: 1.0 Aug, 2024                   *
          *                                                         *
          ***********************************************************
          *     The most efficient implementation of MRSF-TDDFT.    *
          ***********************************************************
          *                                                         *
          *   OpenQP was initiated by Prof. Cheol Ho Choi in 2012.  *
          *                                                         *
          *   It has since been developed by:                       *
          *   Dr. Vladimir Mironov                                  *
          *   Dr. Konstantin Komarov                                *
          *   Mr. Igor Gerasimov                                    *
          *   Dr. Hiroya Nakata                                     *
          *   Dr. Mohsen Mazaherifar                                *
          *                                                         *
          *   In 2024, Prof. Jingbai Li at Hoffmann Institute of    *
          *   Advanced Materials began developing PyOQP.            *
          *                                                         *
          ***********************************************************

                     Job Details:
                      Start Time: Sat Feb  1 20:29:47 2025    
                      Host: r21c01b05.bem2.kdm.wcss.pl  
                      Resources Allocated:
                        OpenMP Threads:   12

                    ++++++++++++++++++++++++++++++++++++++++
                      MODULE: apply_basis 
                      Setting up basis set information
                    ++++++++++++++++++++++++++++++++++++++++

     Basis Sets options
     ------------------
     Basis Set File: /home/mkochman/programs/openqp/openqp/share/basis_sets/def2-sv(p).basis
     Number of Shells  =     124     Number of Primitives  =     248
     Number of Basis Set functions  =     277
     Maximum Angluar Momentum =       2


                    ++++++++++++++++++++++++++++++++++++++++
                       MODULE: int1e
                       Computing H, S and T Matrices
                    ++++++++++++++++++++++++++++++++++++++++

                     ================================
                     Cartesian Coordinate in Angstrom
                     ================================
        ATOM     ZNUC           X              Y              Z
      --------------------------------------------------------------
          1      6.0    -8.345768350    -0.496031910     4.696679850
          2      6.0    -8.943282700    -0.937792120     3.376104250
          3      6.0    -8.523372770    -0.084319730     2.402104980
          4      6.0    -7.560789210     0.890005350     3.083836440
          5      6.0    -6.425372480    -0.069558050     3.431788220
          6      6.0    -8.234097840     1.043284250     4.465007170
          7      6.0    -6.211449870    -1.978269980     5.058074580
          8      6.0    -2.811040720    -0.178487960     1.634267920
          9      7.0    -5.677932040    -2.867813100     5.565752370
         10      6.0    -2.453974620     0.746659760     0.640545930
         11      6.0    -1.201367160     0.684394070     0.044062170
         12      6.0    -0.290511950    -0.296985700     0.429618210
         13      6.0    -0.635566310    -1.219047830     1.415499130
         14      6.0    -1.886559330    -1.164211150     2.016231730
         15      1.0    -8.801399440    -0.867152420     5.611235100
         16      1.0    -9.552313380    -1.824784910     3.254739620
         17      1.0    -8.656738880    -0.181460750     1.333265660
         18      1.0    -7.276648990     1.782368490     2.531608100
         19      1.0    -7.603322750     1.544231610     5.202921340
         20      1.0    -9.208287920     1.533078830     4.403315260
         21      1.0    -3.164884260     1.508751380     0.344282660
         22      1.0    -0.934126050     1.403077980    -0.723052680
         23      1.0     0.687302120    -0.342911660    -0.037779690
         24      1.0     0.072150690    -1.983552230     1.716991070
         25      1.0    -2.160947550    -1.878675050     2.783006580
         26      6.0    -5.177662260    -0.101542080     2.792336680
         27      6.0    -4.095216730    -0.124644090     2.253094060
         28      6.0    -6.879767290    -0.896075510     4.461961030

 ...... End Of One Electron Integrals ......


                    ++++++++++++++++++++++++++++++++++++++++
                       MODULE: Guess_Huckel
                       Initial guess using Huckel theory
                    ++++++++++++++++++++++++++++++++++++++++

 ...... End of initial orbital guess ......

   Step  CPU time (seconds):      0.000   Wall time (seconds):      0.000
   Total CPU time (seconds):      0.000   Wall time (seconds):      0.000

   ==============================================
      PyQOP: Orbital Guess
   ==============================================

   PyOQP guess type:                   huckel
   PyOQP guess file:                   compute orbitals
   PyOQP guess alpha:                  computed
   PyOQP guess beta:                   computed


   ==============================================
   PyOQP: Entering Electronic Energy Calculation
   ==============================================

   PyOQP natom:                        28
   PyOQP charge:                       0
   PyOQP basis:                        def2-sv(p)
    

   ==============================================
   PyOQP: Normal SCF steps
   ==============================================

   PyOQP method:                       tdhf
   PyOQP hf/functional:                dtcam-vaee
   PyOQP scf type:                     rohf
   PyOQP scf maxit:                    1000
   PyOQP scf multiplicity:             3
   PyOQP scf convergence:              1e-07
   PyOQP scf incremental:              True
   PyOQP diis type:                    cdiis
   PyOQP vdiis/cdiis switch:           0.3
   PyOQP vdiis/vshift switch:          0.003
   PyOQP cdiis/vshift_switch           0.3
   PyOQP vshift:                       0.0
   

                    ++++++++++++++++++++++++++++++++++++++++
                       MODULE: HF_DFT_Energy
                       Computing HF/DFT SCF Energy
                    ++++++++++++++++++++++++++++++++++++++++

     Lebedev grid-based DFT options
     ------------------------------
     XC functional: DTCAM-VAEE
     NRAD  =      96     NLEB  =     302
     THRESH=    0.00E+00
 
 The LibXC 6.2.2 version is used.
 S. Lehtola, C. Steigemann, M. J.T. Oliveira, and M. A.L. Marques.,  SoftwareX 7, 1–5 (2018)
 The libXC interfaces are described in the following article:
 Igor S. Gerasimov, Federico Zahariev, Sarom S. Leang, Anton Tesliuk, Mark S. Gordon, Michael G. Medvedev,
 Introducing LibXC into GAMESS (US),
 Mendeleev Commun., 2021, 31, 302–305
 
 The information about selected functionals:
The CAM version of B3LYP, tuned for excitations and properties exchange-correlation functional will be used with a coefficient   1.00000000E+00.
The functional has been described in the following articles:
[1] K. Okuno, Y. Shigeta, R. Kishi, H. Miyasaka, and M. Nakano.,  J. Photochem. Photobiol., A 235, 29 (2012); DOI: 10.1016/j.jphotochem.2012.03.003
[2] W. Park, A. Lashkaripour, K. Komarov, S. Lee, M. Huix-Rotllant, and C. H. Choi, J. Chem. Theory Comput., ??, ?? (2024); DOI: 10.1021/acs.jctc.4c00640
 
CAM-corrected functional is called
Yanai's notation of CAM parameters is used
The global hybrid part:                  5.00000000E-01
Additional long-range hybrid part:      -2.00000000E-01
Range-saparated factor:                  3.30000000E-01
 
     DFT Threshold         = 0.123E-08
   Step  CPU time (seconds):      0.921   Wall time (seconds):      0.088
   Total CPU time (seconds):      0.921   Wall time (seconds):      0.088

     SCF options
     ------------------
     SCF type = ROHF                 MaxIT =  1000
     MaxDIIS =     5                 Conv =   0.0000001000
     DIIS Type = c-DIIS
     vDIIS_cDIIS_Switch =  0.30000   vDIIS_vshift_Switch =  0.00300
     DIIS Reset Mod =    10          DIIS Reset Conv =   0.00500000
     VShift =  0.00000               VShift_cDIIS_Switch =  0.30000
     MOM =     F                     MOM_Switch =  0.00300


   Direct SCF iterations begin.
   =============================================================================================
    Iter         Energy            Delta E         Int Skip     DIIS Error     Shift     Method
   =============================================================================================
       1    -669.2116194771   -669.2116194771     122340941     0.57155773     0.000     SD
       2    -668.8393916556      0.3722278216     122287088     0.32682825     0.000     C-DIIS
       3    -667.4361354891      1.4032561665     122482774     0.51492199     0.000     C-DIIS
       4    -670.7118041857     -3.2756686966     122715606     0.15942153     0.000     C-DIIS
       5    -670.8127552432     -0.1009510576     123029763     0.05406265     0.000     C-DIIS
       6    -670.9310925739     -0.1183373307     123214434     0.02357702     0.000     C-DIIS
       7    -670.9532067614     -0.0221141875     124542878     0.01143346     0.000     C-DIIS
       8    -670.9554638913     -0.0022571299     125436245     0.00574890     0.000     C-DIIS
       9    -670.9565147852     -0.0010508939     131121633     0.00135012     0.000     C-DIIS
      10    -670.9566182004     -0.0001034151     134333698     0.00093232     0.000     C-DIIS
      11    -670.9566554176     -0.0000372173     136661178     0.00060429     0.000     C-DIIS
      12    -670.9566761439     -0.0000207262     136940172     0.00055329     0.000     C-DIIS
      13    -670.9566829063     -0.0000067624     142648577     0.00014096     0.000     C-DIIS
      14    -670.9566848318     -0.0000019255     143595727     0.00010319     0.000     C-DIIS
      15    -670.9566848674     -0.0000000355     150698549     0.00009507     0.000     C-DIIS
      16    -670.9566851653     -0.0000002979     152978991     0.00002074     0.000     C-DIIS
      17    -670.9566851895     -0.0000000242     154982142     0.00002109     0.000     C-DIIS
      18    -670.9566852184     -0.0000000289     159964636     0.00000862     0.000     C-DIIS
      19    -670.9566852222     -0.0000000037     161887640     0.00000576     0.000     C-DIIS
      20    -670.9566852226     -0.0000000004     173770485     0.00000257     0.000     C-DIIS
      21    -670.9566852230     -0.0000000005     165524846     0.00000204     0.000     C-DIIS
      22    -670.9566852237     -0.0000000007     179816385     0.00000208     0.000     C-DIIS
      23    -670.9566852233      0.0000000005     186837827     0.00000078     0.000     C-DIIS
      24    -670.9566852285     -0.0000000052     181658190     0.00000137     0.000     C-DIIS
      25    -670.9566852259      0.0000000026     189504880     0.00000029     0.000     C-DIIS
      26    -670.9566852427     -0.0000000168     201583339     0.00000016     0.000     C-DIIS
      27    -670.9566852503     -0.0000000076     210007226     0.00000012     0.000     C-DIIS
      28    -670.9566852537     -0.0000000034     199276112     0.00000011     0.000     C-DIIS
      29    -670.9566852615     -0.0000000078     215916898     0.00000017     0.000     C-DIIS
      30    -670.9566852756     -0.0000000141     202741347     0.00000014     0.000     C-DIIS
      31    -670.9566852601      0.0000000155     212094781     0.00000023     0.000     C-DIIS
      32    -670.9566852704     -0.0000000104     214568533     0.00000014     0.000     C-DIIS
      33    -670.9566852590      0.0000000114     209657326     0.00000015     0.000     C-DIIS
      34    -670.9566852584      0.0000000007     209476303     0.00000012     0.000     C-DIIS
      35    -670.9566852504      0.0000000079     211297293     0.00000006     0.000     C-DIIS
   ----------------------------------------------------------------
          SCF convergence achieved ....

 Final ROHF energy is     -670.9566852504 after  35 iterations


 DFT: XC energy              =       -55.4118196078
 DFT: total electron density =       113.9999251194
 DFT: number of electrons    =       114


          ===============================
          Molecular Orbitals and Energies
          ===============================

   -------------- Alpha Orbitals -------------

                          1                2                3                4                5
                  -14.7869214983   -10.6315453851   -10.6175953581   -10.6155144435   -10.6132844970
    1  C  1  S     -0.0000140061     0.0096948563    -0.0089734193     0.9895874705     0.0030737257
    2  C  1  S     -0.0004647639     0.0038899737     0.0002815612     0.0480703928    -0.0002148905
    3  C  1  S      0.0117222934    -0.0226389974    -0.0061188770    -0.0967314191    -0.0062266839
    4  C  1  X      0.0001904635    -0.0006474296    -0.0005012487     0.0010961385    -0.0001873640
    5  C  1  Y     -0.0001217471     0.0006139739     0.0000115308     0.0006181394     0.0000755203
    6  C  1  Z      0.0000411435    -0.0002228513     0.0001461291    -0.0019707547     0.0001049573
    7  C  1  X      0.0020666212    -0.0025474605    -0.0008491608    -0.0118081495    -0.0017713084
    8  C  1  Y      0.0024193695    -0.0049557669    -0.0016751730    -0.0080709025    -0.0010917472
    9  C  1  Z     -0.0048247650     0.0116996902     0.0069019731     0.0220936131     0.0026781818
   10  C  1 XX     -0.0000522477    -0.0016044619    -0.0004105469     0.0013194694    -0.0001197567
   11  C  1 YY     -0.0001062009     0.0001971724     0.0001378966     0.0012933424     0.0000058772
   12  C  1 ZZ     -0.0000832952     0.0002656701    -0.0003500843     0.0018070411    -0.0001017461
   13  C  1 XY      0.0001015600     0.0005303214    -0.0002442897     0.0000800352    -0.0000932254
   14  C  1 XZ     -0.0000131936     0.0002386611     0.0004588206    -0.0002185642     0.0000311175
   15  C  1 YZ      0.0000416094    -0.0002339204     0.0001454395    -0.0001602920    -0.0000413071
   16  C  2  S     -0.0000001866     0.0001161323    -0.0006123517     0.0138894789    -0.0002455930
   17  C  2  S      0.0002149247    -0.0016924637     0.0003240439     0.0019831191    -0.0002261427
   18  C  2  S     -0.0071746319     0.0273329641     0.0127574039     0.0315643462     0.0074240026
   19  C  2  X      0.0001036891     0.0000804777    -0.0000621527     0.0000103452    -0.0000822164
   20  C  2  Y     -0.0000753673    -0.0000026539     0.0001878421    -0.0000574438    -0.0000140831
   21  C  2  Z     -0.0000858698     0.0001541790    -0.0000335624    -0.0005991852    -0.0000764939
   22  C  2  X     -0.0022339220     0.0097343513     0.0024955094     0.0069608986     0.0021168580
   23  C  2  Y     -0.0022192097     0.0083539762     0.0027997359     0.0066759348     0.0027034253
   24  C  2  Z     -0.0007771566     0.0021905799     0.0003126368     0.0086753748    -0.0003970099
   25  C  2 XX      0.0000907796     0.0003671597    -0.0002647964    -0.0001630225    -0.0000862098
   26  C  2 YY     -0.0000230829    -0.0003801464     0.0001860329     0.0000297378    -0.0000629472
   27  C  2 ZZ     -0.0000322019    -0.0001656024     0.0001181430    -0.0014860625    -0.0000009664
   28  C  2 XY     -0.0000637051     0.0002657512    -0.0001583960    -0.0001272023    -0.0000027779
   29  C  2 XZ     -0.0000353780     0.0003731396    -0.0000079813    -0.0005169578    -0.0000496612
   30  C  2 YZ     -0.0000206432    -0.0000944419     0.0001127138    -0.0004533091    -0.0000072512
   31  C  3  S     -0.0000020524     0.0002798718    -0.0006548566     0.0024538211     0.0004355864
   32  C  3  S     -0.0001012294     0.0000483945     0.0012573698    -0.0001741075     0.0003823141
   33  C  3  S      0.0035767014    -0.0197237104    -0.0188550693    -0.0117452793    -0.0114664234
   34  C  3  X     -0.0000755958     0.0001581108    -0.0002344402     0.0000142635     0.0001414202
   35  C  3  Y     -0.0000467989     0.0000480912    -0.0000762178     0.0000706520    -0.0001873362
   36  C  3  Z     -0.0000236077    -0.0001540924    -0.0000635459     0.0001575615    -0.0000613644
   37  C  3  X      0.0000174769    -0.0019891897    -0.0042584789    -0.0015470923    -0.0020202650
   38  C  3  Y     -0.0004422757     0.0007566594     0.0001154676    -0.0010627927    -0.0001778263
   39  C  3  Z      0.0016743648    -0.0073523170    -0.0078040456    -0.0038193962    -0.0044623819
   40  C  3 XX     -0.0000480814     0.0000888700    -0.0002886305    -0.0000686896     0.0000925760
   41  C  3 YY      0.0000183656    -0.0000661927     0.0003477932     0.0000052344     0.0000276075
   42  C  3 ZZ     -0.0000418215    -0.0000057126     0.0000168126     0.0004795906    -0.0000590928
   43  C  3 XY      0.0000017471    -0.0000187428    -0.0000343912     0.0000440048    -0.0001161293
   44  C  3 XZ     -0.0000195403     0.0001061821    -0.0004382821     0.0001758987    -0.0000345385
   45  C  3 YZ     -0.0000201825    -0.0001422260     0.0001563791    -0.0000381504    -0.0000563364
   46  C  4  S     -0.0000069064     0.0010348575    -0.0204113642    -0.0003113119    -0.0020821908
   47  C  4  S     -0.0003681497    -0.0006707308    -0.0040691899    -0.0018914858    -0.0006917569
   48  C  4  S     -0.0017965269     0.0070180517     0.0183067412     0.0147526180     0.0175766984
   49  C  4  X     -0.0000315410     0.0001755180     0.0009244387    -0.0000464935     0.0003439357
   50  C  4  Y      0.0001209455    -0.0002821281    -0.0002854213    -0.0002054490    -0.0000828011
   51  C  4  Z     -0.0000158286     0.0001267964    -0.0000757050     0.0000328350    -0.0000368020
   52  C  4  X      0.0001882928    -0.0048508020    -0.0036850644     0.0001262190    -0.0030456644
   53  C  4  Y      0.0007288328    -0.0063466204    -0.0083331480    -0.0068499444    -0.0064702813
   54  C  4  Z     -0.0006582216     0.0016716131     0.0041635570     0.0015159934     0.0045835982
   55  C  4 XX     -0.0000239097    -0.0001769745     0.0008821414    -0.0001089048    -0.0001839111
   56  C  4 YY     -0.0000818393     0.0004430386     0.0005739874     0.0002036809    -0.0000805265
   57  C  4 ZZ     -0.0000750430     0.0001452188    -0.0001554338    -0.0000568360    -0.0000070853
   58  C  4 XY     -0.0000378049     0.0000569741    -0.0011991969     0.0002659317     0.0000459133
   59  C  4 XZ     -0.0000387610     0.0001606291     0.0005760345    -0.0001877827     0.0001079132
   60  C  4 YZ     -0.0000072726    -0.0004568072    -0.0002600205    -0.0004789501     0.0000124081
   61  C  5  S     -0.0000093949     0.0239242103    -0.9890222253    -0.0091146048    -0.0160261584
   62  C  5  S      0.0001404862     0.0007327640    -0.0444008414    -0.0008510466     0.0019165414
   63  C  5  S     -0.0010412584     0.0193546798     0.0105835200    -0.0205153363     0.0228787042
   64  C  5  X      0.0000557351     0.0002067148    -0.0001199876    -0.0000298781     0.0005733012
   65  C  5  Y      0.0000291488     0.0010970987     0.0006876800    -0.0000092958     0.0001012100
   66  C  5  Z     -0.0000192119    -0.0010270377     0.0000243422    -0.0000176521    -0.0002168938
   67  C  5  X     -0.0089750731     0.0117736067    -0.0046709888    -0.0026065779     0.0285310236
   68  C  5  Y     -0.0006072995     0.0002464019    -0.0035099922    -0.0029809742    -0.0014952195
   69  C  5  Z      0.0058666884    -0.0084728186     0.0036775100     0.0035989721    -0.0151608935
   70  C  5 XX     -0.0000108708    -0.0001778501    -0.0029046614     0.0003755655     0.0007036015
   71  C  5 YY     -0.0000391161    -0.0006841887    -0.0007254407     0.0000681444     0.0005265167
   72  C  5 ZZ     -0.0000008666    -0.0013498166    -0.0015088454     0.0000089335     0.0005015513
   73  C  5 XY     -0.0000149861    -0.0003926086     0.0001545937     0.0001081357    -0.0000374229
   74  C  5 XZ     -0.0000458231     0.0006345373     0.0017660687    -0.0001457920    -0.0000955217
   75  C  5 YZ      0.0000121843     0.0012098063     0.0010125344    -0.0001328231     0.0000494647
   76  C  6  S     -0.0000040662     0.0004232037    -0.0007721724     0.0057005752    -0.0001534193
   77  C  6  S     -0.0001502592    -0.0007831469     0.0005861016     0.0010559432    -0.0000264759
   78  C  6  S     -0.0029175211     0.0095557599    -0.0073925857     0.0246558555    -0.0044225084
   79  C  6  X      0.0000215603    -0.0000826607    -0.0001434052     0.0000019266    -0.0000836628
   80  C  6  Y      0.0001237098    -0.0004690310     0.0000272043     0.0001661418    -0.0000534669
   81  C  6  Z     -0.0000308966     0.0001471670     0.0004010758     0.0000070231     0.0001673923
   82  C  6  X      0.0008453309     0.0040968179    -0.0054644206    -0.0017486531    -0.0003328394
   83  C  6  Y      0.0013706289    -0.0048443198     0.0016163956    -0.0098244164     0.0004309899
   84  C  6  Z      0.0002697960     0.0010502088     0.0010419059     0.0012523509     0.0024181418
   85  C  6 XX     -0.0000152099     0.0001638662    -0.0002818477    -0.0000038736     0.0000970072
   86  C  6 YY     -0.0000741309     0.0003774564    -0.0000340820    -0.0015243175    -0.0000289848
   87  C  6 ZZ     -0.0000150353    -0.0001840006     0.0000155635    -0.0001754786    -0.0001706177
   88  C  6 XY     -0.0001162495    -0.0003654714     0.0003702000    -0.0001357441     0.0000428645
   89  C  6 XZ      0.0000226168    -0.0000149223     0.0001566763     0.0002560227    -0.0000511106
   90  C  6 YZ     -0.0000487048     0.0001232515    -0.0002327358     0.0004101181    -0.0000264085
   91  C  7  S      0.0001858256     0.0159255262    -0.0015309665    -0.0027624625    -0.0012746884
   92  C  7  S      0.0021082363     0.0018569181    -0.0003047932    -0.0009374808    -0.0006451416
   93  C  7  S      0.0000727531     0.0110839916     0.0141661290     0.0048714359     0.0117967998
   94  C  7  X     -0.0010752387     0.0010211659    -0.0000249529     0.0002318086    -0.0000368377
   95  C  7  Y      0.0017578792    -0.0015624771     0.0000387880     0.0000736419     0.0002100974
   96  C  7  Z     -0.0009732808     0.0007493225    -0.0000453777    -0.0001479281    -0.0001903820
   97  C  7  X      0.0196001882     0.0053737761    -0.0071655849    -0.0049782993    -0.0105667867
   98  C  7  Y     -0.0319340766    -0.0103593159     0.0107004487     0.0088070297     0.0154680908
   99  C  7  Z      0.0179143586     0.0051585048    -0.0059715923    -0.0054495193    -0.0080322243
  100  C  7 XX      0.0003493570    -0.0007244833    -0.0001532518    -0.0000834751    -0.0000366417
  101  C  7 YY     -0.0006349408    -0.0022040397    -0.0002882620    -0.0000725159    -0.0000354008
  102  C  7 ZZ      0.0004111829    -0.0003957104    -0.0001311336    -0.0001271699    -0.0000672952
  103  C  7 XY      0.0010818128     0.0017730894     0.0001857577     0.0000486940    -0.0000362118
  104  C  7 XZ     -0.0006358691    -0.0008176939     0.0000225820    -0.0000745953     0.0000479918
  105  C  7 YZ      0.0010165890     0.0015326529     0.0002338859    -0.0002720386     0.0000231424
  106  C  8  S     -0.0000015640    -0.0007646096     0.0159627520     0.0032111342    -0.9893552178
  107  C  8  S      0.0003595960    -0.0006062585     0.0030247318     0.0004741819    -0.0431424327
  108  C  8  S      0.0029504373    -0.0016815163     0.0105658053     0.0005990932     0.0030041239
  109  C  8  X     -0.0000060864    -0.0000077799    -0.0005741300    -0.0000035985     0.0006212904
  110  C  8  Y     -0.0000259949     0.0000985539     0.0000046113    -0.0000159189     0.0000082121
  111  C  8  Z      0.0000281184    -0.0001032698     0.0002686745    -0.0000091559    -0.0003343878
  112  C  8  X     -0.0026563774     0.0036385879    -0.0092043049    -0.0012802272     0.0227424461
  113  C  8  Y      0.0005389801    -0.0023893962     0.0010242657     0.0003692232    -0.0018991611
  114  C  8  Z      0.0008792795     0.0004363639     0.0042088736     0.0006163404    -0.0100945720
  115  C  8 XX      0.0001050547    -0.0000545756     0.0007532756     0.0000134749    -0.0024300714
  116  C  8 YY      0.0000560984    -0.0000853016     0.0004812496     0.0000577637    -0.0012186754
  117  C  8 ZZ      0.0000616770    -0.0000965980     0.0005384607     0.0000557323    -0.0010248200
  118  C  8 XY     -0.0000077987    -0.0000443445    -0.0000536798    -0.0000072848     0.0007331682
  119  C  8 XZ     -0.0000248944    -0.0000014714    -0.0001747046     0.0000105991     0.0011332668
  120  C  8 YZ     -0.0000038723     0.0000179999    -0.0000196464    -0.0000016332     0.0013928023
  121  N  9  S     -0.9881482213    -0.0000393423    -0.0000015836     0.0000082705     0.0000146726
  122  N  9  S      0.0463212669     0.0019839544    -0.0000957120    -0.0004360375    -0.0006867474
  123  N  9  S     -0.0527878532    -0.0177238370     0.0068987483     0.0085026010     0.0140350467
  124  N  9  X      0.0018864120     0.0005369550     0.0001093406    -0.0000102309     0.0000032282
  125  N  9  Y     -0.0031779111    -0.0008439028    -0.0000662213     0.0000503311     0.0000749194
  126  N  9  Z      0.0018207330     0.0005397026     0.0000170591    -0.0000159171    -0.0000731572
  127  N  9  X      0.0063077779     0.0025988834    -0.0004635259    -0.0010363767    -0.0013922821
  128  N  9  Y     -0.0107712741    -0.0037688036     0.0014366444     0.0018760090     0.0030679760
  129  N  9  Z      0.0062474653     0.0024461904    -0.0009245359    -0.0009811048    -0.0020283618
  130  N  9 XX     -0.0033209042     0.0005307385    -0.0000314147    -0.0001419026    -0.0002070816
  131  N  9 YY     -0.0027373453     0.0008383935     0.0000586551    -0.0000574556    -0.0001105936
  132  N  9 ZZ     -0.0033648140     0.0005589413     0.0000063844    -0.0000878216    -0.0001539000
  133  N  9 XY     -0.0006483788    -0.0002609010    -0.0000442030    -0.0000082949    -0.0000327046
  134  N  9 XZ      0.0003670934     0.0001467334     0.0000211871     0.0000165342     0.0000337647
  135  N  9 YZ     -0.0005937991    -0.0002967788    -0.0000917084    -0.0000393034    -0.0000814154
  136  C 10  S     -0.0000072605     0.0000054555     0.0006919165     0.0001030885    -0.0155394402
  137  C 10  S      0.0000539050    -0.0000069380     0.0003570487     0.0000324143    -0.0000059019
  138  C 10  S     -0.0001669663     0.0014291223     0.0018124304     0.0005470091    -0.0139645312
  139  C 10  X      0.0000135540    -0.0000528241    -0.0000676535    -0.0000056119    -0.0004421734
  140  C 10  Y     -0.0000088209    -0.0000096205    -0.0000003589    -0.0000106826    -0.0011928561
  141  C 10  Z      0.0000009538     0.0000355181     0.0000318135     0.0000093185     0.0012713559
  142  C 10  X      0.0002946669    -0.0004597495     0.0017999980     0.0003416431    -0.0033786967
  143  C 10  Y     -0.0002363413    -0.0001459465    -0.0012090712    -0.0001965453     0.0021593912
  144  C 10  Z      0.0000604618     0.0003099497     0.0000421807    -0.0000724022    -0.0001455803
  145  C 10 XX     -0.0000048016     0.0000338279     0.0000948456     0.0000032124     0.0002825418
  146  C 10 YY     -0.0000026091     0.0000199093    -0.0000620683    -0.0000024181     0.0009824450
  147  C 10 ZZ     -0.0000186146     0.0000393587    -0.0000792310    -0.0000214400     0.0011820302
  148  C 10 XY     -0.0000219428     0.0000340818    -0.0000550716    -0.0000100486     0.0004572038
  149  C 10 XZ      0.0000116171    -0.0000391886    -0.0000200376    -0.0000011493    -0.0005572250
  150  C 10 YZ     -0.0000053117    -0.0000063430     0.0000899975     0.0000095172    -0.0012067104
  151  C 11  S     -0.0000036453     0.0000045018     0.0000295566    -0.0000059249    -0.0007495144
  152  C 11  S     -0.0000453249     0.0000771236    -0.0000928491    -0.0000192069     0.0006607273
  153  C 11  S     -0.0000980498    -0.0000325034    -0.0022622330    -0.0005339434     0.0040983356
  154  C 11  X      0.0000139269     0.0000029090     0.0000863379     0.0000149158     0.0001106969
  155  C 11  Y      0.0000076185    -0.0000115923     0.0000049322     0.0000045813    -0.0001042588
  156  C 11  Z     -0.0000143326     0.0000123240    -0.0000444968    -0.0000079205     0.0000340434
  157  C 11  X     -0.0001761818     0.0001600940     0.0000375519     0.0000666382    -0.0020194355
  158  C 11  Y     -0.0000191914     0.0001092964     0.0003196018     0.0000419211     0.0022759729
  159  C 11  Z      0.0001075919    -0.0001705855    -0.0002892288    -0.0000630949    -0.0009368690
  160  C 11 XX     -0.0000047001    -0.0000072073    -0.0000616083    -0.0000082930    -0.0001837225
  161  C 11 YY     -0.0000158607     0.0000229105    -0.0000318403    -0.0000048735    -0.0000182969
  162  C 11 ZZ     -0.0000124849     0.0000134854    -0.0000296797    -0.0000057235    -0.0000353914
  163  C 11 XY     -0.0000002683     0.0000000583     0.0000132048     0.0000013220     0.0000445374
  164  C 11 XZ     -0.0000141840     0.0000235817    -0.0000192853    -0.0000043079     0.0001963016
  165  C 11 YZ     -0.0000133520     0.0000134077    -0.0000449453    -0.0000051987     0.0002066954
  166  C 12  S     -0.0000029249    -0.0000077544     0.0000419709    -0.0000017098     0.0004512953
  167  C 12  S     -0.0000290314     0.0000215995    -0.0000879462    -0.0000198023     0.0005962416
  168  C 12  S      0.0001600044    -0.0010096533     0.0020451139     0.0004492364     0.0019291010
  169  C 12  X      0.0000180521    -0.0000141797     0.0000418759     0.0000082471    -0.0002543894
  170  C 12  Y     -0.0000043174     0.0000209732    -0.0000028834    -0.0000005611     0.0000181227
  171  C 12  Z     -0.0000060236    -0.0000096024    -0.0000142276    -0.0000000651     0.0001167975
  172  C 12  X     -0.0001044552     0.0002884058    -0.0007812898    -0.0001639269     0.0007359328
  173  C 12  Y      0.0000778557     0.0001537601    -0.0000074932    -0.0000259917    -0.0000079460
  174  C 12  Z     -0.0000130758    -0.0002975926     0.0003977646     0.0000953911    -0.0003776400
  175  C 12 XX     -0.0000084083     0.0000088965    -0.0000199218    -0.0000045359     0.0001017322
  176  C 12 YY     -0.0000060090     0.0000012485    -0.0000120107    -0.0000013735     0.0001997531
  177  C 12 ZZ     -0.0000115465     0.0000021885    -0.0000303025    -0.0000046002     0.0001925926
  178  C 12 XY     -0.0000069865     0.0000002654    -0.0000219903    -0.0000023723     0.0000268867
  179  C 12 XZ     -0.0000024436     0.0000066358    -0.0000117828    -0.0000009315     0.0000708765
  180  C 12 YZ     -0.0000130130     0.0000176355    -0.0000508861    -0.0000087201     0.0000455036
  181  C 13  S     -0.0000034821     0.0000062850     0.0000214918    -0.0000098186    -0.0007042958
  182  C 13  S     -0.0000230967    -0.0000230551    -0.0000848761    -0.0000156478     0.0006265279
  183  C 13  S     -0.0007027736     0.0022842825    -0.0026529364    -0.0007259411     0.0049313381
  184  C 13  X      0.0000308856    -0.0000554292     0.0001004022     0.0000219787     0.0000359363
  185  C 13  Y     -0.0000083742    -0.0000067238    -0.0000059448    -0.0000006489     0.0000910847
  186  C 13  Z     -0.0000092080     0.0000383152    -0.0000421422    -0.0000070613    -0.0000977101
  187  C 13  X      0.0001468922    -0.0006399593     0.0003670578     0.0001537045    -0.0010356772
  188  C 13  Y      0.0000806481     0.0006957351    -0.0004784640    -0.0001430349    -0.0019510246
  189  C 13  Z     -0.0001465200    -0.0002685981     0.0002386674     0.0000542073     0.0022446129
  190  C 13 XX     -0.0000114104     0.0000347780    -0.0000409749    -0.0000086354    -0.0002271494
  191  C 13 YY     -0.0000063336    -0.0000010052    -0.0000287552    -0.0000064273    -0.0000361782
  192  C 13 ZZ     -0.0000172973     0.0000137824    -0.0000607792    -0.0000078142     0.0000275740
  193  C 13 XY     -0.0000125241     0.0000033324    -0.0000426671    -0.0000048753     0.0001560216
  194  C 13 XZ      0.0000047846    -0.0000209426     0.0000195849     0.0000029576     0.0001189411
  195  C 13 YZ     -0.0000087004     0.0000035963    -0.0000207697    -0.0000023690     0.0001563227
  196  C 14  S     -0.0000064021    -0.0002152287     0.0007122099     0.0001354945    -0.0145079483
  197  C 14  S      0.0000795053    -0.0001835829     0.0004116647     0.0000557626    -0.0000340106
  198  C 14  S      0.0012219832    -0.0037914628     0.0026091109     0.0008728458    -0.0159790062
  199  C 14  X     -0.0000403760     0.0001180909    -0.0000977512    -0.0000242801    -0.0010991627
  200  C 14  Y      0.0000485451    -0.0000210868    -0.0000003052     0.0000029888     0.0012308358
  201  C 14  Z     -0.0000207210    -0.0000430163     0.0000477647     0.0000075142    -0.0005057598
  202  C 14  X      0.0004249556    -0.0002338837     0.0011167978     0.0002301446    -0.0021290402
  203  C 14  Y      0.0002072927    -0.0015240173     0.0013484101     0.0003076955    -0.0023658448
  204  C 14  Z     -0.0003962375     0.0013973562    -0.0018380915    -0.0004558611     0.0031598418
  205  C 14 XX      0.0000053949    -0.0000731378     0.0000456533     0.0000048549     0.0010893314
  206  C 14 YY     -0.0000107417    -0.0000202416    -0.0000804492    -0.0000144862     0.0010976607
  207  C 14 ZZ      0.0000024200    -0.0000172225     0.0000341927     0.0000095888     0.0001821456
  208  C 14 XY      0.0000128510     0.0000087256     0.0000872204     0.0000080264    -0.0012113022
  209  C 14 XZ     -0.0000209867     0.0000364105    -0.0000990601    -0.0000093404     0.0004090609
  210  C 14 YZ     -0.0000053149     0.0000032840     0.0000262078    -0.0000038399    -0.0004770017
  211  H 15  S      0.0003997636    -0.0008542369    -0.0005405733    -0.0026765272    -0.0001695989
  212  H 15  S      0.0000807225    -0.0017268577    -0.0021228983     0.0067601609    -0.0004863462
  213  H 16  S     -0.0001064731     0.0005405208    -0.0000487885     0.0000807091     0.0002368228
  214  H 16  S     -0.0003512256     0.0010056578    -0.0003912096    -0.0001534201     0.0002610997
  215  H 17  S      0.0001199639    -0.0001800488    -0.0002854850    -0.0002370598    -0.0000614447
  216  H 17  S      0.0001230269    -0.0001195631    -0.0003776198     0.0003216493    -0.0004336932
  217  H 18  S     -0.0000278573     0.0005986728     0.0006218515     0.0000681594     0.0004946142
  218  H 18  S     -0.0001450014     0.0021881672     0.0016758551     0.0009341445     0.0000581854
  219  H 19  S      0.0000070775    -0.0009856465     0.0009314879    -0.0005040786     0.0000696986
  220  H 19  S     -0.0005009928    -0.0009640900     0.0013615368    -0.0005839439    -0.0005397189
  221  H 20  S      0.0001270402     0.0004133706    -0.0004960838    -0.0007122000     0.0001249610
  222  H 20  S      0.0005154940     0.0012442356    -0.0013541618    -0.0015542268     0.0004929856
  223  H 21  S      0.0000677727    -0.0000473335     0.0003322152     0.0000637290    -0.0001991002
  224  H 21  S      0.0000825584    -0.0001289554    -0.0000531277    -0.0001081057     0.0012900722
  225  H 22  S      0.0000176309    -0.0000254103    -0.0000096269     0.0000018301    -0.0004635954
  226  H 22  S      0.0001003858    -0.0001155274     0.0002702538     0.0000644534    -0.0013700937
  227  H 23  S      0.0000088987    -0.0000152789     0.0000494808     0.0000106203    -0.0002539972
  228  H 23  S      0.0000303942    -0.0000308296     0.0001229063     0.0000172837    -0.0006112231
  229  H 24  S      0.0000183320     0.0000643760    -0.0000249584    -0.0000086955    -0.0004427527
  230  H 24  S      0.0001538701     0.0000443829     0.0002300452     0.0000340086    -0.0013572088
  231  H 25  S      0.0001187043    -0.0001941817     0.0003483059     0.0000753739    -0.0002532848
  232  H 25  S     -0.0002802136    -0.0002251222     0.0000831966    -0.0000013943     0.0014397646
  233  C 26  S     -0.0000175479     0.0002167460    -0.0127046508    -0.0003886359     0.0020406593
  234  C 26  S      0.0003307359    -0.0004764806    -0.0006788909    -0.0003285618     0.0020831530
  235  C 26  S     -0.0030432077    -0.0008453472    -0.0606490511     0.0009844062     0.0628449921
  236  C 26  X      0.0000578347    -0.0000753350    -0.0008385475     0.0001440354    -0.0012516673
  237  C 26  Y     -0.0001051676     0.0001277157     0.0000835965     0.0000052432     0.0000528418
  238  C 26  Z      0.0000675958    -0.0000993854     0.0004025511    -0.0001973264     0.0005967433
  239  C 26  X     -0.0101651148     0.0177371442    -0.0386939592    -0.0117632565     0.0670235218
  240  C 26  Y      0.0011200061    -0.0021327056     0.0015426419     0.0009430600    -0.0014805357
  241  C 26  Z      0.0041671101    -0.0065338032     0.0197138087     0.0061152243    -0.0332365631
  242  C 26 XX     -0.0000005426     0.0001851665     0.0027081932    -0.0002195263    -0.0004563847
  243  C 26 YY      0.0000658451    -0.0000343880    -0.0000651642    -0.0000719600     0.0005748851
  244  C 26 ZZ      0.0000243031     0.0000355720     0.0006280196    -0.0001505774     0.0002986318
  245  C 26 XY     -0.0000210558    -0.0000236572    -0.0002250911    -0.0000129460    -0.0000087072
  246  C 26 XZ      0.0000635955    -0.0002595983    -0.0016751207     0.0001160151     0.0005949639
  247  C 26 YZ      0.0000168626    -0.0001385383    -0.0000049599     0.0000172923    -0.0000102152
  248  C 27  S     -0.0000114519    -0.0004797155     0.0013061665     0.0008210792    -0.0129434560
  249  C 27  S      0.0006591776    -0.0011486780     0.0009872615     0.0009653255    -0.0023747808
  250  C 27  S      0.0076565437    -0.0128446743     0.0540079783     0.0091433745    -0.0745689701
  251  C 27  X      0.0000150409     0.0001469874     0.0011799954    -0.0001691103     0.0005860152
  252  C 27  Y      0.0000084407    -0.0000973050     0.0000158129     0.0000256323    -0.0000636383
  253  C 27  Z     -0.0000172527     0.0000387208    -0.0005653314     0.0000956545    -0.0002380950
  254  C 27  X     -0.0068574204     0.0083030742    -0.0388933124    -0.0051682139     0.0642599711
  255  C 27  Y     -0.0003408220     0.0013257554     0.0005025706    -0.0002643456    -0.0014222308
  256  C 27  Z      0.0039073561    -0.0059305875     0.0190444177     0.0023703450    -0.0321084443
  257  C 27 XX      0.0000054992    -0.0001596215    -0.0007371554     0.0001878111     0.0024062817
  258  C 27 YY      0.0001098913    -0.0001680352     0.0003840232     0.0001574976    -0.0003128821
  259  C 27 ZZ      0.0000991817    -0.0001838727     0.0000919262     0.0001418555     0.0002736344
  260  C 27 XY      0.0000177212    -0.0000036320     0.0000172592     0.0000100473    -0.0001855057
  261  C 27 XZ      0.0000353398     0.0000346145     0.0006376495     0.0000050860    -0.0015211239
  262  C 27 YZ     -0.0000214224     0.0000305781    -0.0000463901    -0.0000133131    -0.0000021897
  263  C 28  S      0.0000093299     0.9893233749     0.0243206814    -0.0097111919    -0.0004256287
  264  C 28  S      0.0011258992     0.0430147485     0.0013534382     0.0008724421     0.0006800167
  265  C 28  S      0.0203949325    -0.0152866340    -0.0227524748     0.0171548352    -0.0093808710
  266  C 28  X      0.0001123600     0.0000485361     0.0009397680     0.0005364401     0.0002265610
  267  C 28  Y     -0.0001657986    -0.0003299873     0.0006413041    -0.0001744010    -0.0002037415
  268  C 28  Z      0.0002374326    -0.0007522476    -0.0013335678    -0.0004219538     0.0000250628
  269  C 28  X      0.0115455030     0.0008182169    -0.0076048505    -0.0153572165    -0.0101593144
  270  C 28  Y     -0.0187215946    -0.0001869589     0.0111604617     0.0103036619     0.0173438889
  271  C 28  Z      0.0100671584     0.0030199008    -0.0045628544    -0.0018063038    -0.0095966194
  272  C 28 XX      0.0002626202     0.0012117076     0.0003683346    -0.0015071306     0.0000559637
  273  C 28 YY      0.0004684672     0.0020866875     0.0009544875    -0.0001128643     0.0000301129
  274  C 28 ZZ      0.0002437808     0.0009759923     0.0012458884    -0.0001288160     0.0000138889
  275  C 28 XY     -0.0002321824    -0.0012027720     0.0005331238     0.0005119037     0.0000496087
  276  C 28 XZ      0.0001163639     0.0001449564    -0.0006769757     0.0004684900    -0.0000083620
  277  C 28 YZ     -0.0001312645    -0.0020058095    -0.0013472737    -0.0000117067     0.0000605300

                          6                7                8                9               10
                  -10.6124031343   -10.6095867968   -10.6038759843   -10.6018616630   -10.5938560122
    1  C  1  S      0.0025724530     0.0000115652    -0.0058500130     0.0131409899    -0.0059676606
    2  C  1  S     -0.0005001938     0.0018239873     0.0002226744    -0.0031133175     0.0013067836
    3  C  1  S      0.0063638141    -0.0117213569    -0.0043189142     0.0184534814     0.0055730421
    4  C  1  X     -0.0000971637     0.0000634386     0.0000859468    -0.0005946556     0.0000537894
    5  C  1  Y      0.0005033227    -0.0000323441     0.0000522989    -0.0005760070    -0.0006528273
    6  C  1  Z     -0.0001701381     0.0002154169    -0.0002170306    -0.0004798277    -0.0002490949
    7  C  1  X      0.0000366544    -0.0032582893     0.0015909477     0.0095194371    -0.0023886372
    8  C  1  Y     -0.0002853412     0.0006351829    -0.0021386853     0.0029212393     0.0021952015
    9  C  1  Z     -0.0029606173     0.0047494557     0.0006175777    -0.0073390230     0.0045518939
   10  C  1 XX      0.0001510003     0.0001704177     0.0000435715     0.0001142913    -0.0000660388
   11  C  1 YY     -0.0003004286     0.0001491498    -0.0000301080    -0.0001533283    -0.0017833637
   12  C  1 ZZ     -0.0000853950    -0.0003242218     0.0003013247     0.0011925415     0.0001136826
   13  C  1 XY      0.0000780099    -0.0000927332     0.0000092683     0.0001272393    -0.0001543746
   14  C  1 XZ     -0.0002002324     0.0002439482    -0.0003007435     0.0008103093    -0.0000771263
   15  C  1 YZ     -0.0000390864     0.0004575059    -0.0003179338     0.0006723360     0.0002574848
   16  C  2  S      0.0000874552    -0.0054119645     0.2434725785    -0.9592181555    -0.0013130890
   17  C  2  S      0.0010128993    -0.0000030914     0.0093621362    -0.0416875470    -0.0005332563
   18  C  2  S     -0.0086529766     0.0102534573     0.0067788987     0.0393872330     0.0003214778
   19  C  2  X      0.0000570931    -0.0001187245    -0.0000576845    -0.0015805437    -0.0000062465
   20  C  2  Y      0.0001034287    -0.0001871929    -0.0008179614    -0.0014112358     0.0001232495
   21  C  2  Z     -0.0000556769    -0.0001109487     0.0015411354     0.0001013098     0.0002334617
   22  C  2  X     -0.0034110255     0.0018395739     0.0002275093     0.0040968407     0.0012004300
   23  C  2  Y     -0.0010597136     0.0022129120     0.0007898116     0.0038544140     0.0018523561
   24  C  2  Z     -0.0021274604     0.0013152518    -0.0023173261    -0.0031109409     0.0009958402
   25  C  2 XX      0.0000244591    -0.0002286939     0.0000326800     0.0000208758    -0.0001516596
   26  C  2 YY      0.0002526035    -0.0002809846    -0.0003909851    -0.0011854550     0.0004022964
   27  C  2 ZZ      0.0001958585     0.0000063497    -0.0007445244    -0.0011749452     0.0000153223
   28  C  2 XY     -0.0000409358    -0.0004125958    -0.0000692144    -0.0012405266     0.0001565926
   29  C  2 XZ     -0.0002080806    -0.0000291721     0.0003045581    -0.0000384049     0.0001190671
   30  C  2 YZ      0.0000992023    -0.0000730334     0.0008114777     0.0006003944     0.0002167195
   31  C  3  S     -0.0008185396    -0.0301262161     0.9588055745     0.2437568126    -0.0007888746
   32  C  3  S     -0.0003291219    -0.0027732161     0.0411224325     0.0116428144    -0.0007250517
   33  C  3  S     -0.0004091846    -0.0282640953    -0.0308197585    -0.0257904837     0.0047448952
   34  C  3  X     -0.0001588368     0.0001983902     0.0011121077    -0.0004800284     0.0000327145
   35  C  3  Y     -0.0002268512     0.0004820301     0.0000474790    -0.0014072321     0.0002238802
   36  C  3  Z     -0.0000103481    -0.0000236023     0.0013364291     0.0016412881     0.0000762368
   37  C  3  X     -0.0002804739    -0.0066242669    -0.0008904910     0.0002462474     0.0010127996
   38  C  3  Y     -0.0007098294    -0.0055386114     0.0026765846     0.0033307203     0.0004738852
   39  C  3  Z     -0.0008802150    -0.0081439685    -0.0037514541    -0.0039418910     0.0043519289
   40  C  3 XX     -0.0000518800     0.0006006034    -0.0001393598     0.0001377716    -0.0001378301
   41  C  3 YY      0.0000224741     0.0008731763     0.0002376093     0.0007122858    -0.0000296168
   42  C  3 ZZ     -0.0001171064     0.0000891650     0.0014812332     0.0011973458     0.0003606891
   43  C  3 XY     -0.0001063850     0.0008356615     0.0006877025     0.0007743732     0.0000962101
   44  C  3 XZ      0.0000201382     0.0004528036     0.0001273857    -0.0004783210     0.0000125543
   45  C  3 YZ     -0.0000032667     0.0004720350    -0.0000743001    -0.0008812563     0.0002776562
   46  C  4  S     -0.0076769310    -0.9890265519    -0.0308126759    -0.0022644566    -0.0091595420
   47  C  4  S     -0.0024005963    -0.0480659885     0.0024373855     0.0008726913     0.0012841165
   48  C  4  S      0.0171666058     0.0936093479    -0.0229910555    -0.0005839893     0.0033495384
   49  C  4  X      0.0001387947     0.0004478598     0.0002079779     0.0003321868     0.0002353651
   50  C  4  Y      0.0002014400     0.0020329524     0.0001482160     0.0003776909    -0.0004104659
   51  C  4  Z     -0.0001993430    -0.0011464556     0.0006974274     0.0002133223    -0.0005566015
   52  C  4  X      0.0011820840    -0.0054496873    -0.0008704924    -0.0028056633     0.0001417064
   53  C  4  Y     -0.0058583115    -0.0207652827     0.0097722689     0.0037696909     0.0062036291
   54  C  4  Z      0.0047397618     0.0123427451    -0.0081434482    -0.0020104253     0.0004621128
   55  C  4 XX     -0.0002669484    -0.0013156772    -0.0005334626    -0.0003182870    -0.0004126778
   56  C  4 YY     -0.0002856166    -0.0017406246    -0.0003334541    -0.0006234131     0.0001675956
   57  C  4 ZZ     -0.0002489700    -0.0013804958     0.0000154244    -0.0000792598    -0.0014821572
   58  C  4 XY     -0.0001431165    -0.0001590735    -0.0006353157    -0.0004863494     0.0001382542
   59  C  4 XZ      0.0000554187     0.0001110916    -0.0006531588    -0.0001549752     0.0007802072
   60  C  4 YZ     -0.0000733436     0.0002834193    -0.0007700678     0.0000347419    -0.0002690137
   61  C  5  S     -0.0017800901     0.0207831057    -0.0000756392     0.0003987196    -0.0009423633
   62  C  5  S      0.0003560190    -0.0000640028    -0.0017507369    -0.0000302572    -0.0005058614
   63  C  5  S     -0.0265950506    -0.0232059265     0.0226573905     0.0170422505    -0.0028587223
   64  C  5  X     -0.0002012642    -0.0002252546     0.0001344857    -0.0000354078    -0.0001481745
   65  C  5  Y      0.0002050761     0.0006385306     0.0001359738    -0.0000848394     0.0000074291
   66  C  5  Z      0.0000180073    -0.0000804251     0.0001010111     0.0001410674    -0.0000550255
   67  C  5  X     -0.0026315937     0.0109660936    -0.0119299006    -0.0022160810    -0.0047704773
   68  C  5  Y      0.0003584704    -0.0068591636     0.0022818203    -0.0002285091     0.0022670718
   69  C  5  Z      0.0022577540     0.0003914922    -0.0022856995    -0.0005738215     0.0022523496
   70  C  5 XX      0.0001600907     0.0008747722     0.0006114999    -0.0000326020     0.0001430763
   71  C  5 YY     -0.0000215726     0.0008816645    -0.0003832917     0.0000682840     0.0000487835
   72  C  5 ZZ      0.0003028672     0.0001531973    -0.0001634661     0.0000102122     0.0000659532
   73  C  5 XY      0.0001299336    -0.0009318575    -0.0000781311    -0.0000971321    -0.0002806873
   74  C  5 XZ     -0.0003997147     0.0002086639     0.0002799629    -0.0000324558    -0.0001681405
   75  C  5 YZ     -0.0001454311    -0.0004110260    -0.0001579972     0.0000978633     0.0001446039
   76  C  6  S      0.0001148001    -0.0088943476     0.0008205503    -0.0010265842     0.9886837000
   77  C  6  S      0.0000314245    -0.0013227022    -0.0009706675     0.0004811113     0.0442387599
   78  C  6  S     -0.0065623821    -0.0243632332     0.0153204869    -0.0089876759    -0.0462041072
   79  C  6  X      0.0001015573     0.0001404006     0.0002597494     0.0000071461     0.0004841274
   80  C  6  Y     -0.0001476579    -0.0000120554    -0.0000858102     0.0004217763    -0.0011905222
   81  C  6  Z      0.0003548282    -0.0002238301    -0.0003623083    -0.0001537529    -0.0008395984
   82  C  6  X     -0.0022929701    -0.0032743948    -0.0013439375     0.0014054449    -0.0018108314
   83  C  6  Y      0.0015132311     0.0008423269    -0.0050383458     0.0038222992     0.0034004760
   84  C  6  Z      0.0014032691     0.0092120627    -0.0064698377     0.0025597430     0.0018278614
   85  C  6 XX      0.0000675124     0.0002095642    -0.0000629836     0.0000401514     0.0005981516
   86  C  6 YY      0.0000568295     0.0001858969     0.0001885508    -0.0004070432     0.0006165831
   87  C  6 ZZ     -0.0000884918     0.0013001484     0.0003703920     0.0000404157     0.0005993991
   88  C  6 XY     -0.0000952216    -0.0001168087    -0.0000277364    -0.0000464959    -0.0001020125
   89  C  6 XZ     -0.0000062098    -0.0008670889     0.0000104181    -0.0000873116     0.0000282459
   90  C  6 YZ     -0.0001390127    -0.0000818584     0.0005209380    -0.0002617277     0.0002745805
   91  C  7  S      0.9893690998    -0.0076117294     0.0005540278     0.0001907602    -0.0001826862
   92  C  7  S      0.0484919739     0.0009000741    -0.0003679676    -0.0006334503     0.0000742864
   93  C  7  S     -0.0364669218    -0.0115006458     0.0017331368     0.0020216914     0.0031623948
   94  C  7  X      0.0000423890     0.0000870402    -0.0000438627    -0.0001632900    -0.0000281581
   95  C  7  Y     -0.0000518260     0.0000485473    -0.0000495686    -0.0000716611     0.0001013399
   96  C  7  Z      0.0001081980    -0.0000087211    -0.0000577505    -0.0000258521     0.0000532891
   97  C  7  X      0.0384928495     0.0080640075    -0.0016067016    -0.0030926018    -0.0017311393
   98  C  7  Y     -0.0637413177    -0.0133892844     0.0033658045     0.0020802392     0.0024909844
   99  C  7  Z      0.0366558995     0.0069554506    -0.0014963302    -0.0021529214    -0.0021512140
  100  C  7 XX      0.0006576281     0.0002059516    -0.0000317440     0.0000017225     0.0000073016
  101  C  7 YY      0.0032237606     0.0002204969    -0.0000625595    -0.0001348594    -0.0000685558
  102  C  7 ZZ      0.0004266422     0.0002218458    -0.0000595880    -0.0000169830    -0.0000323466
  103  C  7 XY     -0.0028165847     0.0000570794    -0.0000001582    -0.0001326956     0.0000760775
  104  C  7 XZ      0.0015374341    -0.0000221225     0.0000296262     0.0001348798    -0.0000543099
  105  C  7 YZ     -0.0025666506     0.0000007681    -0.0000393637    -0.0000156501     0.0000678717
  106  C  8  S     -0.0012229832     0.0017412778     0.0004218667     0.0003911882    -0.0004011089
  107  C  8  S      0.0000556116    -0.0001685542    -0.0001365528    -0.0001390307     0.0000714865
  108  C  8  S     -0.0003620301    -0.0011125184    -0.0006736283    -0.0009775109     0.0003284613
  109  C  8  X      0.0000308022     0.0000023964    -0.0000004505     0.0000147591     0.0000400919
  110  C  8  Y      0.0000454141     0.0000297606     0.0000267799     0.0000051156     0.0000581613
  111  C  8  Z     -0.0000466184    -0.0000365809    -0.0000678804     0.0000165633    -0.0000239697
  112  C  8  X      0.0002076755     0.0016048300     0.0007843924     0.0007119288     0.0004248964
  113  C  8  Y     -0.0009598949    -0.0006985124    -0.0008063924    -0.0000091505    -0.0011004516
  114  C  8  Z      0.0006240042    -0.0001017113     0.0009044801    -0.0005990809     0.0002230871
  115  C  8 XX     -0.0000220903    -0.0000441337    -0.0000374025    -0.0000246179    -0.0000609403
  116  C  8 YY      0.0000136335    -0.0000347583    -0.0000261562    -0.0000238889     0.0000063833
  117  C  8 ZZ     -0.0000120052    -0.0000480908    -0.0000108280    -0.0000265959    -0.0000370680
  118  C  8 XY     -0.0000122500    -0.0000251627    -0.0000295128     0.0000100296     0.0000066662
  119  C  8 XZ      0.0000405290     0.0000137737    -0.0000174496     0.0000055565     0.0000735270
  120  C  8 YZ      0.0000071394     0.0000076256     0.0000172351    -0.0000029590    -0.0000012405
  121  N  9  S      0.0005227963    -0.0000114620     0.0000038647     0.0000025183    -0.0000000507
  122  N  9  S      0.0005763990     0.0004217965    -0.0001587563    -0.0001449031    -0.0000524045
  123  N  9  S     -0.0682342496    -0.0105988706     0.0029840147     0.0027530169     0.0020705804
  124  N  9  X     -0.0008530623    -0.0000011817    -0.0000295794     0.0000410808     0.0000126000
  125  N  9  Y      0.0014206143     0.0000249886    -0.0000150800     0.0000677959     0.0000019712
  126  N  9  Z     -0.0008459802     0.0000225379    -0.0000241545     0.0000113899     0.0000607237
  127  N  9  X      0.0106523751     0.0012562771    -0.0005187626     0.0000895906    -0.0002659481
  128  N  9  Y     -0.0178873433    -0.0019833306     0.0004842187     0.0008777371     0.0005991055
  129  N  9  Z      0.0100655807     0.0014008264    -0.0004875798    -0.0001573820     0.0000317260
  130  N  9 XX      0.0008634295     0.0000716954    -0.0000268970    -0.0000535003    -0.0000115558
  131  N  9 YY      0.0002982979     0.0000525858    -0.0000532183    -0.0000037878     0.0000383373
  132  N  9 ZZ      0.0008696151     0.0000657011    -0.0000238799    -0.0000457041    -0.0000398183
  133  N  9 XY      0.0005796935     0.0000487789    -0.0000207057     0.0000075512    -0.0000371133
  134  N  9 XZ     -0.0003378266    -0.0000420648     0.0000265282    -0.0000141688    -0.0000011222
  135  N  9 YZ      0.0005671387     0.0000572996    -0.0000190405    -0.0000050317    -0.0000055915
  136  C 10  S      0.0000657380     0.0000351062     0.0001046575    -0.0001076422     0.0012736778
  137  C 10  S      0.0000299636    -0.0000143001     0.0000216747    -0.0000334533     0.0000846714
  138  C 10  S      0.0013772133     0.0002879749     0.0012162140    -0.0003151688     0.0006063278
  139  C 10  X     -0.0000354965    -0.0000193915    -0.0000327263     0.0000065893    -0.0000278037
  140  C 10  Y     -0.0000181146     0.0000085518    -0.0000088493     0.0000117372    -0.0000051461
  141  C 10  Z      0.0000351977    -0.0000003940     0.0000158107    -0.0000116135     0.0000243980
  142  C 10  X      0.0002728163    -0.0002141225     0.0000841247    -0.0001443099    -0.0000011140
  143  C 10  Y     -0.0003133367    -0.0000395419    -0.0003986672     0.0001471758    -0.0001166771
  144  C 10  Z      0.0001575471     0.0001221433     0.0001635594     0.0000105640     0.0002308723
  145  C 10 XX      0.0000207663     0.0000091759     0.0000140237    -0.0000059328     0.0000290106
  146  C 10 YY     -0.0000018939     0.0000071295     0.0000246132    -0.0000057475    -0.0000081470
  147  C 10 ZZ      0.0000115592     0.0000123572     0.0000048295     0.0000091332     0.0000282901
  148  C 10 XY      0.0000030841     0.0000129246     0.0000115414     0.0000038831     0.0000030899
  149  C 10 XZ     -0.0000150659    -0.0000132077    -0.0000213885     0.0000048407    -0.0000125439
  150  C 10 YZ     -0.0000055779    -0.0000017740    -0.0000014045    -0.0000014756    -0.0000093149
  151  C 11  S     -0.0000145266     0.0000004853    -0.0000000533    -0.0000035897     0.0001029462
  152  C 11  S      0.0000142476     0.0000298756     0.0000258451     0.0000088488     0.0000265695
  153  C 11  S     -0.0007262799     0.0000685461    -0.0004986986     0.0002017944    -0.0001765923
  154  C 11  X      0.0000198351    -0.0000025037     0.0000117536    -0.0000107722     0.0000121222
  155  C 11  Y     -0.0000037818    -0.0000051843    -0.0000015656    -0.0000027274    -0.0000096405
  156  C 11  Z     -0.0000085491     0.0000080585     0.0000045362     0.0000047134    -0.0000051498
  157  C 11  X      0.0001476807     0.0000266952     0.0001357477    -0.0000160088     0.0000124349
  158  C 11  Y      0.0001402570     0.0000714458     0.0001548779    -0.0000070866     0.0000980273
  159  C 11  Z     -0.0002024611    -0.0000763474    -0.0001920713     0.0000033560    -0.0001094342
  160  C 11 XX     -0.0000125062     0.0000004656    -0.0000083462     0.0000066454    -0.0000097588
  161  C 11 YY      0.0000015202     0.0000095135     0.0000096832     0.0000024669     0.0000015656
  162  C 11 ZZ     -0.0000005986     0.0000055439     0.0000016243     0.0000038067     0.0000022859
  163  C 11 XY      0.0000016509    -0.0000004303    -0.0000000326    -0.0000002594     0.0000024486
  164  C 11 XZ      0.0000089180     0.0000092244     0.0000079058     0.0000021769     0.0000108597
  165  C 11 YZ      0.0000007384     0.0000074240     0.0000039389     0.0000037470     0.0000011703
  166  C 12  S     -0.0000115403    -0.0000065585    -0.0000049271    -0.0000012957     0.0000446423
  167  C 12  S     -0.0000141160     0.0000127221     0.0000031597     0.0000102594     0.0000072543
  168  C 12  S      0.0000766309    -0.0003461701    -0.0000104987    -0.0000533891    -0.0001146519
  169  C 12  X      0.0000010485    -0.0000079202    -0.0000017012    -0.0000062448    -0.0000067412
  170  C 12  Y      0.0000080250     0.0000077306     0.0000127323    -0.0000025676     0.0000041444
  171  C 12  Z     -0.0000088020    -0.0000010519    -0.0000003215     0.0000016806    -0.0000076606
  172  C 12  X     -0.0000598501     0.0001018870    -0.0000186139     0.0000325316     0.0000456966
  173  C 12  Y      0.0000723365     0.0000668221     0.0000408341    -0.0000073721     0.0000655392
  174  C 12  Z     -0.0000274595    -0.0001155907    -0.0000493127     0.0000023075    -0.0000568948
  175  C 12 XX     -0.0000020278     0.0000048607     0.0000030657     0.0000022736     0.0000024299
  176  C 12 YY     -0.0000002224     0.0000015220     0.0000005671     0.0000016529     0.0000016906
  177  C 12 ZZ     -0.0000037323     0.0000024104    -0.0000011156     0.0000041088     0.0000010628
  178  C 12 XY     -0.0000043861     0.0000009769    -0.0000006083     0.0000021609    -0.0000031203
  179  C 12 XZ      0.0000021768     0.0000027865     0.0000026511     0.0000001463     0.0000005194
  180  C 12 YZ     -0.0000017091     0.0000085398     0.0000028313     0.0000045751     0.0000018881
  181  C 13  S     -0.0000098682    -0.0000013730    -0.0000006297    -0.0000002807    -0.0000224407
  182  C 13  S     -0.0000248613    -0.0000032364    -0.0000162590     0.0000158584    -0.0000160694
  183  C 13  S      0.0002582103     0.0007754718     0.0005342516     0.0000737085     0.0006251070
  184  C 13  X     -0.0000029846    -0.0000217409    -0.0000141725    -0.0000091064    -0.0000112247
  185  C 13  Y     -0.0000083769    -0.0000005271     0.0000003697     0.0000022864    -0.0000056194
  186  C 13  Z      0.0000073069     0.0000134387     0.0000160616    -0.0000005372     0.0000036572
  187  C 13  X     -0.0001560882    -0.0001800400    -0.0001828393     0.0000289091    -0.0002304573
  188  C 13  Y      0.0001966514     0.0002278664     0.0001452604    -0.0000514038     0.0001656838
  189  C 13  Z     -0.0000938913    -0.0001024008    -0.0000172577     0.0000187913    -0.0000437869
  190  C 13 XX      0.0000095031     0.0000116146     0.0000126760     0.0000014605     0.0000083886
  191  C 13 YY     -0.0000056816     0.0000015508    -0.0000056889     0.0000053509    -0.0000020307
  192  C 13 ZZ     -0.0000056713     0.0000078698     0.0000045596     0.0000054823    -0.0000045671
  193  C 13 XY     -0.0000038496     0.0000029732    -0.0000011521     0.0000048804     0.0000001216
  194  C 13 XZ     -0.0000070914    -0.0000062824    -0.0000089772     0.0000012477    -0.0000063072
  195  C 13 YZ     -0.0000000135     0.0000021833     0.0000001395     0.0000026579     0.0000006511
  196  C 14  S     -0.0001228715    -0.0001308856    -0.0001809691    -0.0000454334    -0.0002951476
  197  C 14  S     -0.0000470632    -0.0000644447    -0.0000687065    -0.0000240970    -0.0000362269
  198  C 14  S     -0.0006769481    -0.0012429609    -0.0011425568    -0.0000122771    -0.0012894536
  199  C 14  X      0.0000274176     0.0000401031     0.0000439857     0.0000032184     0.0000302058
  200  C 14  Y      0.0000147008    -0.0000137862    -0.0000178958    -0.0000083672    -0.0000056305
  201  C 14  Z     -0.0000260870    -0.0000094471    -0.0000151589     0.0000076354    -0.0000061943
  202  C 14  X      0.0001513521    -0.0000919747    -0.0000535659    -0.0001088772     0.0000424495
  203  C 14  Y     -0.0004030643    -0.0005419066    -0.0003825867     0.0000177613    -0.0003450614
  204  C 14  Z      0.0002989333     0.0004913986     0.0002193912     0.0001050587     0.0004097254
  205  C 14 XX     -0.0000345031    -0.0000234115    -0.0000307818     0.0000041680    -0.0000198355
  206  C 14 YY     -0.0000102536    -0.0000082937    -0.0000192505     0.0000105748     0.0000114157
  207  C 14 ZZ     -0.0000140671    -0.0000029449     0.0000051725    -0.0000060865    -0.0000141943
  208  C 14 XY      0.0000097068     0.0000052924    -0.0000004661    -0.0000048132     0.0000083919
  209  C 14 XZ      0.0000034563     0.0000134715     0.0000195218     0.0000010062    -0.0000028018
  210  C 14 YZ     -0.0000036125     0.0000062687    -0.0000101692     0.0000056706     0.0000007375
  211  H 15  S     -0.0004846552    -0.0000305808     0.0001084823     0.0008086102    -0.0010764043
  212  H 15  S      0.0000763229    -0.0008766217     0.0006041626     0.0017280237    -0.0023243392
  213  H 16  S      0.0000239900     0.0001614562    -0.0011120780     0.0027626875     0.0003153804
  214  H 16  S      0.0000953384    -0.0005869040     0.0001763981    -0.0076274915     0.0009973744
  215  H 17  S     -0.0001577367     0.0000228138    -0.0028585553    -0.0004121396     0.0004382094
  216  H 17  S     -0.0004559305     0.0000816394     0.0070149155     0.0033519781     0.0012735491
  217  H 18  S      0.0002373309     0.0026100823    -0.0006900051    -0.0004555058    -0.0010809127
  218  H 18  S      0.0003779902    -0.0069159785    -0.0014060014    -0.0014223921    -0.0022755452
  219  H 19  S      0.0006336760     0.0004782496     0.0003711192    -0.0002076645    -0.0009406645
  220  H 19  S     -0.0003039870     0.0004050847     0.0012508627    -0.0006622569     0.0087585163
  221  H 20  S     -0.0002925917     0.0006285897    -0.0012277868     0.0007292439    -0.0011498234
  222  H 20  S     -0.0000132890     0.0016086969    -0.0006012935     0.0005257394     0.0080716663
  223  H 21  S      0.0000621452    -0.0000303366     0.0000198743    -0.0000365335     0.0000085734
  224  H 21  S     -0.0001460620     0.0000348479     0.0000219918     0.0000479033    -0.0000511980
  225  H 22  S     -0.0000153837    -0.0000142877    -0.0000186302    -0.0000031847    -0.0000169927
  226  H 22  S      0.0000082848    -0.0000741139    -0.0000446110    -0.0000402069    -0.0000287738
  227  H 23  S      0.0000052330    -0.0000070050     0.0000000287    -0.0000026845    -0.0000055385
  228  H 23  S      0.0000033787    -0.0000164008    -0.0000020737    -0.0000089855    -0.0000086210
  229  H 24  S      0.0000248028     0.0000193476     0.0000152373    -0.0000088223     0.0000154334
  230  H 24  S      0.0000922389    -0.0000040825     0.0000056477    -0.0000502443     0.0000244175
  231  H 25  S     -0.0000027371    -0.0000779709    -0.0000449863    -0.0000282203    -0.0000385570
  232  H 25  S     -0.0002834890    -0.0000664974     0.0000523702     0.0000499820    -0.0000484960
  233  C 26  S     -0.0008065108     0.0001038755     0.0002077269    -0.0002606871     0.0356076375
  234  C 26  S     -0.0003082893     0.0001601612     0.0005178322     0.0001717144     0.0015776485
  235  C 26  S      0.0077523282     0.0043353449     0.0038085562     0.0004438766     0.0013067682
  236  C 26  X      0.0001080948    -0.0001971099    -0.0000429405     0.0000382224    -0.0000320474
  237  C 26  Y      0.0003208041     0.0002132880    -0.0000414114     0.0000366037     0.0001430186
  238  C 26  Z     -0.0003135068    -0.0001233382     0.0000645929     0.0001652659     0.0000823772
  239  C 26  X     -0.0081357919     0.0058488933     0.0038802239     0.0047411332    -0.0042224026
  240  C 26  Y     -0.0007800843     0.0001889035    -0.0004319517    -0.0002170692    -0.0013852164
  241  C 26  Z      0.0045085836    -0.0027575705     0.0009462963    -0.0026273862     0.0018515900
  242  C 26 XX     -0.0002737741    -0.0000027305    -0.0000974341    -0.0000290164     0.0000311729
  243  C 26 YY     -0.0001472915     0.0000602707     0.0000526782     0.0000492639    -0.0000201870
  244  C 26 ZZ     -0.0002434410    -0.0000288809     0.0001993203     0.0000678336     0.0000183985
  245  C 26 XY     -0.0000713307    -0.0000086893     0.0000056610    -0.0000245155    -0.0000000318
  246  C 26 XZ      0.0001273171     0.0000834578    -0.0000484419    -0.0000475042    -0.0000058500
  247  C 26 YZ      0.0000198080     0.0002517518    -0.0000592829     0.0000027461    -0.0000064090
  248  C 27  S      0.0007520602    -0.0005770142    -0.0002054676    -0.0006589817     0.0239795833
  249  C 27  S      0.0008595080    -0.0004217588    -0.0001118282    -0.0003562408     0.0010986415
  250  C 27  S      0.0040031735    -0.0055643890    -0.0038412896    -0.0037335105     0.0030409550
  251  C 27  X     -0.0002223354     0.0000175056     0.0000088666    -0.0000025793     0.0000542922
  252  C 27  Y     -0.0000289914    -0.0000263609    -0.0000171327    -0.0000103684    -0.0000703049
  253  C 27  Z      0.0001305456     0.0000289595     0.0000698309    -0.0000281601    -0.0000375200
  254  C 27  X     -0.0011349364     0.0039956405     0.0016895120     0.0028631472    -0.0011473804
  255  C 27  Y      0.0008084955     0.0001236818     0.0003160028     0.0000138804     0.0011051134
  256  C 27  Z      0.0000997869    -0.0024260012    -0.0024552239    -0.0010996925     0.0006235667
  257  C 27 XX      0.0001966513    -0.0000110245     0.0000016464    -0.0000518387     0.0001145894
  258  C 27 YY      0.0001479868    -0.0000854650    -0.0000181584    -0.0000586963     0.0000054542
  259  C 27 ZZ      0.0001461029    -0.0000867438    -0.0000553732    -0.0000334197     0.0000510441
  260  C 27 XY     -0.0000346392    -0.0000211419     0.0000190258    -0.0000125633    -0.0000391904
  261  C 27 XZ     -0.0000152877    -0.0000204677     0.0000337411    -0.0000266575    -0.0000881199
  262  C 27 YZ      0.0000148461     0.0000021451    -0.0000039328     0.0000101816     0.0000197300
  263  C 28  S     -0.0163319064     0.0006429747    -0.0002420867    -0.0001351930    -0.0002818808
  264  C 28  S     -0.0008949268     0.0004591797    -0.0004767784     0.0017907138    -0.0006619107
  265  C 28  S      0.0824697434     0.0248698186    -0.0090933485    -0.0273785170     0.0002546823
  266  C 28  X     -0.0009809079    -0.0000927857    -0.0000767738     0.0000128096    -0.0000445320
  267  C 28  Y      0.0019825343     0.0000866996    -0.0000892827    -0.0001662112    -0.0000554147
  268  C 28  Z     -0.0007391083    -0.0000237253     0.0001483675    -0.0001242916     0.0000385803
  269  C 28  X      0.0189827435     0.0029612474    -0.0001594186     0.0089011552    -0.0026796256
  270  C 28  Y     -0.0272881622    -0.0081343867     0.0002895931    -0.0018818129     0.0048841157
  271  C 28  Z      0.0116435749     0.0060230016    -0.0000177245     0.0041255721    -0.0022322494
  272  C 28 XX     -0.0009213100    -0.0000842304     0.0002124414    -0.0004178645     0.0001003969
  273  C 28 YY     -0.0021670930    -0.0000249160    -0.0002120371     0.0002221765     0.0003420364
  274  C 28 ZZ     -0.0008525504    -0.0002446643    -0.0000772068     0.0001927380    -0.0000812252
  275  C 28 XY      0.0012643628     0.0000769104     0.0000857199     0.0001316060    -0.0002997372
  276  C 28 XZ     -0.0008215066    -0.0000324896     0.0001217512    -0.0003735299    -0.0000538062
  277  C 28 YZ      0.0011999823     0.0002449809    -0.0001299896     0.0001827229    -0.0000304590

                         11               12               13               14               15
                  -10.5938053814   -10.5921734146   -10.5908881568   -10.5905739066   -10.5899504073
    1  C  1  S      0.0000328003    -0.0000593854     0.0007550192     0.0000072180     0.0000252031
    2  C  1  S      0.0000518713     0.0000013168    -0.0016208404     0.0000346862    -0.0000576995
    3  C  1  S      0.0264301916     0.0025423672     0.0067627055    -0.0014992811    -0.0000379449
    4  C  1  X      0.0005447932     0.0000497555    -0.0002322752    -0.0000265298    -0.0000133199
    5  C  1  Y     -0.0002177157    -0.0000111498    -0.0000924687     0.0000407665    -0.0000007725
    6  C  1  Z     -0.0001449820    -0.0000251556     0.0002110335     0.0000045421     0.0000086237
    7  C  1  X      0.0083054622     0.0006397938     0.0022382347    -0.0006010198    -0.0000133618
    8  C  1  Y      0.0027641457     0.0000890825     0.0006144393    -0.0004964449     0.0000060069
    9  C  1  Z     -0.0076472316    -0.0008750930    -0.0015411821     0.0006668731    -0.0000135387
   10  C  1 XX      0.0002231344     0.0000106858    -0.0001880689    -0.0000315822    -0.0000089743
   11  C  1 YY     -0.0000094559    -0.0000107624    -0.0001946118     0.0000102239    -0.0000065208
   12  C  1 ZZ      0.0000414215     0.0000394099    -0.0002960482     0.0000155077    -0.0000088754
   13  C  1 XY      0.0001794250     0.0000285459    -0.0000726135    -0.0000111778    -0.0000022490
   14  C  1 XZ     -0.0000133339    -0.0000081936    -0.0000265937     0.0000148250    -0.0000021547
   15  C  1 YZ      0.0001130016    -0.0000134789    -0.0000342844    -0.0000244393    -0.0000030991
   16  C  2  S     -0.0005288434    -0.0001443773     0.0003174772    -0.0000251788     0.0000107538
   17  C  2  S      0.0004138606     0.0000718013    -0.0001864958     0.0000127713    -0.0000096350
   18  C  2  S     -0.0138143605    -0.0024843563     0.0022647051     0.0009569543     0.0001379401
   19  C  2  X      0.0002197140     0.0000171253    -0.0000418751    -0.0000131463    -0.0000036452
   20  C  2  Y      0.0000190914    -0.0000057714     0.0000042470    -0.0000084828    -0.0000005136
   21  C  2  Z     -0.0000048628     0.0000242602    -0.0002130088     0.0000108274    -0.0000066814
   22  C  2  X     -0.0042236086    -0.0006779589     0.0003927749     0.0003191609     0.0000358096
   23  C  2  Y     -0.0052638372    -0.0006463275     0.0003230617     0.0006609738     0.0000400160
   24  C  2  Z     -0.0001186456    -0.0001014914    -0.0007886924    -0.0002151709    -0.0000274725
   25  C  2 XX      0.0001833875     0.0000146531    -0.0000220166    -0.0000205490    -0.0000019311
   26  C  2 YY      0.0001255717     0.0000245985    -0.0000774812     0.0000074306    -0.0000043968
   27  C  2 ZZ     -0.0000597890    -0.0000037131    -0.0000348454     0.0000059675    -0.0000007309
   28  C  2 XY     -0.0000555725     0.0000104067    -0.0000516879     0.0000125046    -0.0000004775
   29  C  2 XZ      0.0000510348     0.0000041248    -0.0000839075    -0.0000139962    -0.0000032479
   30  C  2 YZ      0.0000526961     0.0000031629     0.0000418522    -0.0000031948     0.0000004502
   31  C  3  S      0.0001306267    -0.0000522255    -0.0003585005    -0.0001555423    -0.0000127553
   32  C  3  S      0.0002640961    -0.0000303772     0.0008240633     0.0000470152     0.0000228805
   33  C  3  S      0.0158009584     0.0035585444    -0.0104282761    -0.0012110878    -0.0003974927
   34  C  3  X     -0.0002063324    -0.0000240440     0.0000719242     0.0000359001     0.0000036627
   35  C  3  Y      0.0003102359     0.0000740173    -0.0001516621    -0.0000089854    -0.0000062869
   36  C  3  Z      0.0001873980     0.0000360495     0.0000464002    -0.0000043771     0.0000003786
   37  C  3  X      0.0017013614     0.0007535133    -0.0030076552    -0.0000087877    -0.0000919027
   38  C  3  Y      0.0004212936     0.0001708018    -0.0004667328     0.0000819718    -0.0000154643
   39  C  3  Z      0.0063663639     0.0014571146    -0.0031122198    -0.0005500065    -0.0001193826
   40  C  3 XX     -0.0001811959    -0.0000262170     0.0000361658     0.0000129515     0.0000025980
   41  C  3 YY      0.0001735386     0.0000069884     0.0002436447    -0.0000016446     0.0000060682
   42  C  3 ZZ      0.0001801197     0.0000449663     0.0001072901    -0.0000038048     0.0000030720
   43  C  3 XY      0.0001934245     0.0000399007    -0.0001091664    -0.0000120920    -0.0000045003
   44  C  3 XZ     -0.0001248306     0.0000220992    -0.0000703748     0.0000051927     0.0000004698
   45  C  3 YZ      0.0001745258     0.0000216661    -0.0000045973    -0.0000074008    -0.0000019077
   46  C  4  S     -0.0000723520     0.0000276879     0.0003866253     0.0001177304     0.0000124614
   47  C  4  S      0.0003612024     0.0003424202    -0.0005445873     0.0000235757    -0.0000053667
   48  C  4  S     -0.0356379530    -0.0086040101     0.0133076416    -0.0004586470     0.0005442812
   49  C  4  X     -0.0007767850    -0.0002087170    -0.0000868085    -0.0000268977    -0.0000007482
   50  C  4  Y      0.0003429214     0.0000219835    -0.0000312451     0.0000054359    -0.0000047942
   51  C  4  Z     -0.0000478249     0.0000613986     0.0003031998    -0.0000038766     0.0000150835
   52  C  4  X      0.0033575897     0.0002382026    -0.0019619245    -0.0010436485    -0.0000912893
   53  C  4  Y      0.0139860569     0.0028184468    -0.0053772542    -0.0002072274    -0.0002613272
   54  C  4  Z     -0.0106220242    -0.0018215851     0.0022389695     0.0004226929     0.0001353869
   55  C  4 XX      0.0004658318     0.0000149587    -0.0002319192    -0.0000726324    -0.0000117750
   56  C  4 YY     -0.0000985900     0.0000434855     0.0000432093    -0.0000028791     0.0000064601
   57  C  4 ZZ     -0.0000872861     0.0000265931    -0.0000914539     0.0000209552     0.0000008235
   58  C  4 XY     -0.0000512883     0.0000194239    -0.0000371691     0.0000408337    -0.0000006277
   59  C  4 XZ     -0.0004057753    -0.0000252626     0.0001856532     0.0000195624     0.0000106923
   60  C  4 YZ      0.0000919627    -0.0000124814    -0.0001765281    -0.0000000326    -0.0000082198
   61  C  5  S     -0.0101063037     0.0006243489    -0.0083092557     0.0003413310    -0.0001132605
   62  C  5  S     -0.0005414406    -0.0005222738     0.0006483220     0.0006194281    -0.0000234901
   63  C  5  S     -0.0219491785    -0.0072084501     0.0639870291    -0.0039126658     0.0023490219
   64  C  5  X     -0.0010570920     0.0000503146    -0.0009854821     0.0002109824    -0.0000187976
   65  C  5  Y     -0.0002038196    -0.0001823830     0.0001864535    -0.0001347295     0.0000035034
   66  C  5  Z      0.0007223555     0.0000857095     0.0007061666     0.0000145320     0.0000164816
   67  C  5  X     -0.0645659845    -0.0089688045     0.0389448581     0.0009890124     0.0018740336
   68  C  5  Y      0.0047007358     0.0038339171    -0.0037218877     0.0032236225    -0.0000809449
   69  C  5  Z      0.0302427602     0.0015610735    -0.0192828005    -0.0035942295    -0.0009707967
   70  C  5 XX     -0.0030245596     0.0000181207    -0.0013396603     0.0001918311     0.0000013472
   71  C  5 YY     -0.0001059225    -0.0001239163     0.0001492504     0.0000867667    -0.0000082837
   72  C  5 ZZ     -0.0007355324    -0.0000758435    -0.0003720789     0.0001014165    -0.0000105181
   73  C  5 XY      0.0001651209    -0.0000075791    -0.0000533644    -0.0000116598    -0.0000032556
   74  C  5 XZ      0.0017416054    -0.0000453104     0.0008670967    -0.0000188980    -0.0000069586
   75  C  5 YZ     -0.0000586026     0.0000289612    -0.0000402691     0.0000499576    -0.0000020213
   76  C  6  S     -0.0429484710    -0.0014894098    -0.0002322950    -0.0001281082    -0.0000277079
   77  C  6  S     -0.0016705678    -0.0000239462    -0.0000044432     0.0000100773    -0.0000049894
   78  C  6  S      0.0063281087     0.0019876201    -0.0059844390     0.0002092324    -0.0001660949
   79  C  6  X      0.0001925349     0.0000511808     0.0001784763    -0.0000153530     0.0000060824
   80  C  6  Y      0.0002218752     0.0000044757     0.0001419930    -0.0000393409     0.0000035783
   81  C  6  Z     -0.0003035126    -0.0000871755     0.0000116550     0.0000108595     0.0000005547
   82  C  6  X     -0.0004378459     0.0001642067    -0.0013277029     0.0000980680    -0.0000219616
   83  C  6  Y      0.0008544283    -0.0001070581     0.0017685741    -0.0000568021     0.0000417136
   84  C  6  Z     -0.0045811609    -0.0009324351     0.0011229553     0.0002101043     0.0000563598
   85  C  6 XX     -0.0002153581    -0.0000131150     0.0001416787     0.0000142996     0.0000066021
   86  C  6 YY     -0.0000275070     0.0000081210    -0.0000890959     0.0000041665    -0.0000029601
   87  C  6 ZZ      0.0003028569     0.0000691492    -0.0000758065    -0.0000132753    -0.0000039336
   88  C  6 XY     -0.0000642082    -0.0000049876    -0.0000132070     0.0000196699    -0.0000005796
   89  C  6 XZ      0.0001685522    -0.0000037012    -0.0001137302    -0.0000131537    -0.0000066341
   90  C  6 YZ     -0.0000057217     0.0000250197    -0.0000571056     0.0000088920    -0.0000011772
   91  C  7  S      0.0002004017    -0.0001051422     0.0010245453    -0.0002148310     0.0000243254
   92  C  7  S      0.0010094461     0.0001663962    -0.0010179308     0.0001040883    -0.0000363020
   93  C  7  S     -0.0343564503    -0.0038940286     0.0160126720     0.0002063192     0.0008604838
   94  C  7  X      0.0001635926     0.0000166968    -0.0001998262     0.0000018331    -0.0000086173
   95  C  7  Y     -0.0004870492    -0.0000405578     0.0000065942     0.0000542236     0.0000050532
   96  C  7  Z      0.0003855629     0.0000302797     0.0000813975    -0.0000543418    -0.0000010767
   97  C  7  X      0.0212823029     0.0024782112    -0.0104617239    -0.0009766247    -0.0004850126
   98  C  7  Y     -0.0354804232    -0.0041974942     0.0169006869     0.0007569723     0.0008284464
   99  C  7  Z      0.0194242655     0.0024519962    -0.0095839526    -0.0000444880    -0.0004695878
  100  C  7 XX      0.0000679117     0.0000346706    -0.0001741489     0.0000380136    -0.0000057126
  101  C  7 YY     -0.0001461221     0.0000101109    -0.0002215036     0.0000319874    -0.0000033524
  102  C  7 ZZ      0.0000161535     0.0000225266    -0.0002540157     0.0000350747    -0.0000062006
  103  C  7 XY      0.0001032239     0.0000027419    -0.0000683314     0.0000013719    -0.0000028923
  104  C  7 XZ     -0.0001007156    -0.0000259753     0.0000437610    -0.0000073823     0.0000020157
  105  C  7 YZ      0.0001470984     0.0000025937     0.0000174238     0.0000070711    -0.0000025431
  106  C  8  S     -0.0054438690    -0.0160466420     0.0133405958     0.0132630296     0.0027162829
  107  C  8  S     -0.0002288532    -0.0012425930    -0.0014665896     0.0012994000    -0.0003768948
  108  C  8  S     -0.0165556234     0.0276635766    -0.0507049653    -0.0217971413    -0.0053711562
  109  C  8  X      0.0008296921    -0.0003418770    -0.0010692789     0.0010283617    -0.0000832987
  110  C  8  Y     -0.0000108584    -0.0008519279    -0.0000508660    -0.0008855979     0.0000433435
  111  C  8  Z     -0.0004250092     0.0009225461     0.0005957587     0.0002393280     0.0000056788
  112  C  8  X      0.0269895426    -0.0077574300     0.0053442478     0.0125873536     0.0011454388
  113  C  8  Y     -0.0015758903    -0.0082539791    -0.0015928007    -0.0094950490    -0.0014413062
  114  C  8  Z     -0.0125063686     0.0112356233    -0.0013508488     0.0017844366     0.0006615238
  115  C  8 XX     -0.0021358230    -0.0002375558     0.0022267858     0.0006985466     0.0002644452
  116  C  8 YY     -0.0000092007    -0.0010547392    -0.0000956488     0.0011620639     0.0001488909
  117  C  8 ZZ     -0.0004683746    -0.0011274206     0.0003514450     0.0001719248     0.0000874051
  118  C  8 XY      0.0001346770    -0.0003261884    -0.0002334567    -0.0011537967    -0.0001299802
  119  C  8 XZ      0.0012015538     0.0004548693    -0.0012342967     0.0005667880    -0.0001226236
  120  C  8 YZ      0.0000281578     0.0012795557     0.0000484915    -0.0006115796    -0.0002143104
  121  N  9  S     -0.0000233851    -0.0000030491     0.0000091225     0.0000013225     0.0000003514
  122  N  9  S      0.0011496772     0.0001482081    -0.0005003121    -0.0000701176    -0.0000217351
  123  N  9  S     -0.0275244874    -0.0034112322     0.0133314310     0.0009738565     0.0006080219
  124  N  9  X      0.0000754016     0.0000079087    -0.0000051844     0.0000237939    -0.0000008293
  125  N  9  Y     -0.0001630854    -0.0000145296     0.0000042838     0.0000128602     0.0000014599
  126  N  9  Z      0.0001491011     0.0000057074     0.0000063139    -0.0000307474    -0.0000014130
  127  N  9  X      0.0032129301     0.0004275159    -0.0015776806     0.0000705056    -0.0000738024
  128  N  9  Y     -0.0054961109    -0.0007064355     0.0026854328     0.0002393621     0.0001167974
  129  N  9  Z      0.0034941523     0.0003842769    -0.0015037040    -0.0002949939    -0.0000684661
  130  N  9 XX      0.0002854465     0.0000349304    -0.0000902618    -0.0000408261    -0.0000039763
  131  N  9 YY      0.0002323947     0.0000237935    -0.0000484750    -0.0000171931    -0.0000034518
  132  N  9 ZZ      0.0002467981     0.0000361053    -0.0001030403    -0.0000111020    -0.0000043914
  133  N  9 XY      0.0000344324     0.0000122626    -0.0000572467     0.0000114414    -0.0000015365
  134  N  9 XZ     -0.0000317931    -0.0000062012     0.0000315883     0.0000012806     0.0000008274
  135  N  9 YZ      0.0000789362     0.0000110564    -0.0000420212    -0.0000174095    -0.0000012756
  136  C 10  S     -0.0048163621     0.9815083763     0.0238530401     0.0013123379    -0.0674851451
  137  C 10  S     -0.0006324064     0.0404167771     0.0005809517     0.0004824102    -0.0037637915
  138  C 10  S     -0.0086666461    -0.0224268074     0.0217842093     0.0095600751     0.0042210360
  139  C 10  X     -0.0000872320     0.0003686103    -0.0002874520     0.0000465778    -0.0005539715
  140  C 10  Y      0.0000676257    -0.0009742088     0.0001017494     0.0000721648     0.0001991087
  141  C 10  Z     -0.0000160948     0.0006541847     0.0000602140    -0.0000875845     0.0001141249
  142  C 10  X     -0.0057252357    -0.0016260618     0.0073391581    -0.0062040314    -0.0022703754
  143  C 10  Y      0.0054591441    -0.0015254078    -0.0055006328    -0.0003200849    -0.0022754542
  144  C 10  Z     -0.0018191501     0.0021803570     0.0009849075     0.0034963949     0.0031697315
  145  C 10 XX      0.0001391742     0.0008130140    -0.0000799455    -0.0000178497    -0.0005218682
  146  C 10 YY     -0.0000212236     0.0001369330    -0.0001594576    -0.0002157892    -0.0000022432
  147  C 10 ZZ      0.0001502783     0.0002161499    -0.0000330988    -0.0000516310    -0.0001603173
  148  C 10 XY      0.0001753602    -0.0001901267     0.0001449028     0.0001542378    -0.0000195067
  149  C 10 XZ     -0.0001649788    -0.0010638810    -0.0000345272    -0.0000889655     0.0003724948
  150  C 10 YZ      0.0000580162    -0.0012868817     0.0001622546     0.0001987130     0.0000825769
  151  C 11  S     -0.0011158468     0.1222291620    -0.0044425655    -0.0075967479     0.3979241706
  152  C 11  S      0.0003141296     0.0035456698    -0.0000416180     0.0007045913     0.0151071282
  153  C 11  S      0.0062009899     0.0088702990    -0.0175917616     0.0025302649     0.0000583120
  154  C 11  X     -0.0001070959     0.0018254023     0.0001155655     0.0000124734    -0.0013106360
  155  C 11  Y     -0.0000645477    -0.0001170087    -0.0000361513    -0.0002586444     0.0009118734
  156  C 11  Z      0.0001141645    -0.0008461423    -0.0000277974     0.0002200434    -0.0001169382
  157  C 11  X     -0.0005991767    -0.0000828656     0.0044214554     0.0002812640    -0.0015866280
  158  C 11  Y     -0.0005703338    -0.0000801639     0.0037886513     0.0011343766     0.0006285681
  159  C 11  Z      0.0008108157     0.0001127393    -0.0056108381    -0.0011365653     0.0002748801
  160  C 11 XX      0.0000248867    -0.0016990183    -0.0000687279     0.0002050647    -0.0003057383
  161  C 11 YY      0.0000849395    -0.0001791311     0.0000903206     0.0002329121    -0.0008076749
  162  C 11 ZZ      0.0000877725    -0.0004596864     0.0000468882     0.0001635928    -0.0002429612
  163  C 11 XY      0.0000309914     0.0001662152     0.0000038235    -0.0000770166     0.0005625893
  164  C 11 XZ      0.0000892647     0.0007832276     0.0001449072     0.0001043839    -0.0005654614
  165  C 11 YZ      0.0001205445    -0.0000584009     0.0000877866     0.0000748691     0.0000923271
  166  C 12  S     -0.0001785494     0.0207143496    -0.0160806814    -0.0780420865     0.8838165152
  167  C 12  S      0.0002251132     0.0001882795    -0.0008602831    -0.0024409374     0.0354661836
  168  C 12  S     -0.0039472780    -0.0027482410     0.0122741347     0.0025396274    -0.0216118585
  169  C 12  X     -0.0001535209     0.0000699542    -0.0000302197    -0.0001024504    -0.0002852531
  170  C 12  Y      0.0000127196     0.0000949659     0.0000149094     0.0000648532    -0.0002852681
  171  C 12  Z      0.0000700065    -0.0001195782     0.0000031664    -0.0000034178     0.0003977279
  172  C 12  X      0.0017147925    -0.0001694867    -0.0048604107     0.0017085890     0.0028742259
  173  C 12  Y     -0.0000438917    -0.0018524259     0.0000124057    -0.0019121834    -0.0002904341
  174  C 12  Z     -0.0008554071     0.0017095560     0.0025107878     0.0007861541    -0.0012385752
  175  C 12 XX      0.0000734823     0.0001140231    -0.0000606099    -0.0001028499    -0.0000585041
  176  C 12 YY      0.0000633079     0.0000428273     0.0000242854    -0.0000269290    -0.0000840761
  177  C 12 ZZ      0.0000947492     0.0000133733     0.0000127847     0.0000181710    -0.0002223151
  178  C 12 XY      0.0000417692    -0.0000685376     0.0000162314     0.0000916775    -0.0002257856
  179  C 12 XZ      0.0000245448    -0.0000717794     0.0000556772     0.0000825809    -0.0003764185
  180  C 12 YZ      0.0000909099    -0.0001141049     0.0000237279     0.0001500088    -0.0008241437
  181  C 13  S     -0.0008008883    -0.0019472284    -0.0197708321    -0.1596810899     0.1581712324
  182  C 13  S      0.0002990485    -0.0010040409    -0.0006235863    -0.0050256585     0.0051764290
  183  C 13  S      0.0067262263    -0.0009677522    -0.0186004800    -0.0061462499     0.0069613755
  184  C 13  X     -0.0001576534     0.0001693744    -0.0001085411    -0.0017420347    -0.0006446770
  185  C 13  Y      0.0000729415    -0.0002016251     0.0000063066     0.0000946189    -0.0009745102
  186  C 13  Z      0.0000198043     0.0000884463     0.0000510099     0.0008210226     0.0011870906
  187  C 13  X     -0.0011693497    -0.0015441193     0.0065944052    -0.0006154091    -0.0025288445
  188  C 13  Y      0.0008354273     0.0016562857    -0.0040695452     0.0004950631     0.0001858801
  189  C 13  Z     -0.0001239644    -0.0006472355     0.0001425876    -0.0001141878     0.0011491719
  190  C 13 XX      0.0000077131    -0.0000958171     0.0000811046     0.0016001096     0.0000497044
  191  C 13 YY      0.0000737269    -0.0001779962     0.0000774820     0.0002046356    -0.0007134611
  192  C 13 ZZ      0.0001165299    -0.0002343047     0.0001335708     0.0005873213    -0.0007961973
  193  C 13 XY      0.0000812277    -0.0001039394     0.0000735044     0.0000079604    -0.0003413511
  194  C 13 XZ      0.0000510998    -0.0000157369    -0.0000173737    -0.0008593483     0.0001724471
  195  C 13 YZ      0.0000959991    -0.0000426728     0.0000450385    -0.0000326893     0.0007350335
  196  C 14  S     -0.0030959614     0.0011575093    -0.0961240772    -0.9684138297    -0.1016017976
  197  C 14  S     -0.0005772359    -0.0002786787    -0.0044103589    -0.0397576002    -0.0049415148
  198  C 14  S     -0.0097392257    -0.0115864413     0.0223690190     0.0190648621    -0.0006524007
  199  C 14  X     -0.0000094960    -0.0000713852    -0.0001971881     0.0002864571    -0.0000233862
  200  C 14  Y     -0.0000634855     0.0001113710    -0.0001988716    -0.0009595072    -0.0002297772
  201  C 14  Z      0.0000591566    -0.0000605497     0.0002756454     0.0006850140     0.0002127571
  202  C 14  X     -0.0025466077     0.0061297597     0.0054469853     0.0022519482    -0.0028634669
  203  C 14  Y     -0.0054452520    -0.0015388580     0.0044217610    -0.0025003311     0.0018911791
  204  C 14  Z      0.0060565268    -0.0018329847    -0.0066985878     0.0010166684    -0.0001689192
  205  C 14 XX      0.0002431831    -0.0000150894    -0.0001936610    -0.0011543002    -0.0002821422
  206  C 14 YY     -0.0000063679     0.0002308076    -0.0001485443    -0.0001787727    -0.0000017966
  207  C 14 ZZ     -0.0000032725     0.0001328109    -0.0000586011     0.0002766708     0.0000275510
  208  C 14 XY     -0.0000830307    -0.0000530185     0.0001439173     0.0009712166     0.0001362250
  209  C 14 XZ      0.0000014443     0.0000136410     0.0001177891     0.0005663841     0.0000956104
  210  C 14 YZ      0.0001705881    -0.0002755544     0.0002882843     0.0008968394     0.0000087202
  211  H 15  S      0.0002582272     0.0000115712     0.0000634899    -0.0000780485     0.0000043885
  212  H 15  S      0.0006280879     0.0000963217     0.0000908408    -0.0001752738     0.0000121602
  213  H 16  S     -0.0005604630    -0.0000343535    -0.0000341780     0.0000870494     0.0000033590
  214  H 16  S     -0.0007201878     0.0000019330    -0.0002559906     0.0001550370    -0.0000021941
  215  H 17  S      0.0003084841     0.0000359521     0.0000644837    -0.0000048558    -0.0000009572
  216  H 17  S      0.0004642546     0.0002100365     0.0000925305    -0.0000672780     0.0000100278
  217  H 18  S     -0.0009845637    -0.0001291245    -0.0001569561     0.0001354228     0.0000024244
  218  H 18  S     -0.0019897260     0.0000679579     0.0003579483     0.0001740350     0.0000591837
  219  H 19  S      0.0003021671    -0.0000212882     0.0004414364    -0.0000241245     0.0000088526
  220  H 19  S      0.0005272881     0.0000946746    -0.0003109427    -0.0001329309    -0.0000210001
  221  H 20  S     -0.0003340540    -0.0000585071    -0.0001460324     0.0000159366    -0.0000017385
  222  H 20  S     -0.0014142350    -0.0002556429     0.0001464954    -0.0000094842     0.0000100075
  223  H 21  S     -0.0008012279    -0.0024307959     0.0006858611    -0.0007523647     0.0003799514
  224  H 21  S     -0.0024323658     0.0068277035     0.0008610307    -0.0026037913    -0.0006097369
  225  H 22  S     -0.0000900379    -0.0005974430    -0.0003660284    -0.0004045057    -0.0012603725
  226  H 22  S     -0.0005914954    -0.0006685164    -0.0008463653    -0.0008423293     0.0014417583
  227  H 23  S     -0.0001375818     0.0002831512     0.0003977556    -0.0001473484    -0.0027286607
  228  H 23  S     -0.0003870494     0.0007473361     0.0001528209    -0.0010871077     0.0050324921
  229  H 24  S     -0.0000691954     0.0004664098    -0.0002296718     0.0007496224    -0.0004486011
  230  H 24  S     -0.0005469067     0.0009254630    -0.0006552426     0.0005549885     0.0000474213
  231  H 25  S     -0.0008441054     0.0006306092     0.0010535695     0.0022846624     0.0005907913
  232  H 25  S     -0.0024882974     0.0024612764     0.0004479689    -0.0067865408    -0.0001520012
  233  C 26  S      0.8175654501    -0.0086906036     0.5532821884    -0.0584823658     0.0063618011
  234  C 26  S      0.0338601147    -0.0017284826     0.0302591079    -0.0018558927     0.0001819512
  235  C 26  S      0.0426468736    -0.0136772650     0.0162780784     0.0158280397    -0.0018776010
  236  C 26  X     -0.0007040548    -0.0002508943     0.0025212061    -0.0001467266    -0.0000469819
  237  C 26  Y     -0.0000170111     0.0001434108    -0.0000102329     0.0001571922     0.0000064281
  238  C 26  Z      0.0003865836     0.0000025081    -0.0012498910    -0.0000659904     0.0000202278
  239  C 26  X     -0.0467251950    -0.0157226065     0.0837846184     0.0072139007     0.0024012658
  240  C 26  Y      0.0009425609    -0.0021568514    -0.0013776157    -0.0025513267    -0.0001475224
  241  C 26  Z      0.0241384589     0.0100339504    -0.0421411758    -0.0014226466    -0.0011305356
  242  C 26 XX      0.0035647603    -0.0003772992     0.0038924445    -0.0000845973     0.0000128044
  243  C 26 YY     -0.0007864197    -0.0001705118    -0.0004842055     0.0002369570    -0.0000438415
  244  C 26 ZZ      0.0003787272    -0.0002003828     0.0006168230     0.0001659560    -0.0000307340
  245  C 26 XY     -0.0000779617     0.0000288369    -0.0001411043     0.0000139756    -0.0000034460
  246  C 26 XZ     -0.0025830640     0.0001214822    -0.0025604707     0.0001747912    -0.0000348742
  247  C 26 YZ      0.0000554657     0.0000097660     0.0000690629    -0.0000211722    -0.0000037180
  248  C 27  S      0.5555799817     0.0214094978    -0.8142166684     0.0803549650    -0.0091335163
  249  C 27  S      0.0222716781     0.0014177458    -0.0429560448     0.0039764221    -0.0001209309
  250  C 27  S      0.0419064342     0.0059721202    -0.0508785935    -0.0016374510    -0.0008391308
  251  C 27  X      0.0017669240     0.0001283867     0.0023860633    -0.0005252178     0.0001833106
  252  C 27  Y     -0.0000418823     0.0000514146     0.0000092255     0.0000810409     0.0000283541
  253  C 27  Z     -0.0008680155    -0.0001138337    -0.0012166298     0.0002026146    -0.0001195560
  254  C 27  X      0.0169194579    -0.0222682560     0.0606149817     0.0144690748    -0.0002147211
  255  C 27  Y     -0.0006468454     0.0038748042    -0.0015180965     0.0027747629     0.0002315118
  256  C 27  Z     -0.0085119248     0.0081429283    -0.0300958682    -0.0099558080    -0.0000838399
  257  C 27 XX      0.0017715516     0.0004661276    -0.0049248869    -0.0001422581    -0.0000765785
  258  C 27 YY     -0.0000909331     0.0001299305     0.0003664253    -0.0002070382     0.0000440899
  259  C 27 ZZ      0.0003434796     0.0003664057    -0.0008839362     0.0000511574     0.0000719034
  260  C 27 XY     -0.0000772432     0.0001812586     0.0001902121     0.0003176153     0.0000809631
  261  C 27 XZ     -0.0010369513    -0.0004475775     0.0029763605    -0.0001994263     0.0000690803
  262  C 27 YZ      0.0000601368    -0.0002460751    -0.0001139700     0.0000278775     0.0000723215
  263  C 28  S      0.0003871477    -0.0000069396    -0.0003610367    -0.0001731529    -0.0000174897
  264  C 28  S     -0.0014229656    -0.0001521130     0.0007269154     0.0001081467     0.0000448523
  265  C 28  S      0.0135167267     0.0058152486    -0.0253897717     0.0049130747    -0.0008550657
  266  C 28  X     -0.0006735022     0.0000096394     0.0000195201     0.0001242791     0.0000116392
  267  C 28  Y      0.0004979138     0.0000687432    -0.0000855382    -0.0000265641    -0.0000058473
  268  C 28  Z     -0.0000214570    -0.0000336726     0.0000302484    -0.0000189608    -0.0000017831
  269  C 28  X      0.0321027850     0.0040170478    -0.0091486167    -0.0000775257    -0.0006214118
  270  C 28  Y     -0.0434035702    -0.0039762101     0.0155205486     0.0026126576     0.0008891623
  271  C 28  Z      0.0224238373     0.0011330633    -0.0076744183    -0.0025239373    -0.0004418965
  272  C 28 XX      0.0000179667     0.0000294187    -0.0000848588     0.0000604376    -0.0000014523
  273  C 28 YY      0.0000002067    -0.0000269000     0.0002229673    -0.0000098807     0.0000076558
  274  C 28 ZZ     -0.0000503632     0.0000265131     0.0001183268     0.0000301738     0.0000064843
  275  C 28 XY     -0.0001278288     0.0000080507     0.0000399694     0.0000160293     0.0000031939
  276  C 28 XZ     -0.0001905024    -0.0000583223     0.0000288285    -0.0000515441     0.0000033078
  277  C 28 YZ     -0.0002217443    -0.0000245370    -0.0001825395    -0.0000030161    -0.0000023507

                         16               17               18               19               20
                  -10.5890579303   -10.5881203322    -1.0109839214    -0.9821959075    -0.9503925944
    1  C  1  S      0.0000079082    -0.0000246519     0.1047208691    -0.0340127564     0.0043542704
    2  C  1  S     -0.0000061033     0.0000573804    -0.1938715552     0.0656784949    -0.0075077567
    3  C  1  S     -0.0003272487    -0.0000452392    -0.0687698834    -0.0477173940     0.0040384569
    4  C  1  X     -0.0000079129     0.0000120474    -0.0347537652     0.0018037261    -0.0000503311
    5  C  1  Y      0.0000000135    -0.0000029753    -0.0185662520     0.0138918375    -0.0009193509
    6  C  1  Z      0.0000027019    -0.0000073666     0.0546005433    -0.0236168046     0.0021240759
    7  C  1  X     -0.0000737325     0.0000156430    -0.0142285426    -0.0131079513     0.0018559286
    8  C  1  Y      0.0000172576     0.0000215036    -0.0132853111    -0.0051528472    -0.0000138440
    9  C  1  Z      0.0000765921     0.0000266851     0.0241062138     0.0211952584    -0.0009419920
   10  C  1 XX     -0.0000011604     0.0000109578    -0.0114031723     0.0024879946    -0.0002529541
   11  C  1 YY      0.0000003342     0.0000078021    -0.0103305396     0.0043783814    -0.0004593847
   12  C  1 ZZ     -0.0000052778     0.0000067057    -0.0155640977     0.0060380353    -0.0006046254
   13  C  1 XY     -0.0000018690     0.0000009765    -0.0017679730     0.0007880938    -0.0000215231
   14  C  1 XZ     -0.0000009608     0.0000018956     0.0041218590    -0.0007979480     0.0000607886
   15  C  1 YZ      0.0000020260     0.0000048387     0.0034680367    -0.0015681613     0.0001646528
   16  C  2  S      0.0000106466    -0.0000000308     0.0820131168    -0.0348749497     0.0041158065
   17  C  2  S     -0.0000084270     0.0000012883    -0.1477921813     0.0617155339    -0.0074084237
   18  C  2  S      0.0002413010    -0.0000825751    -0.0267383732     0.0549263667    -0.0080668511
   19  C  2  X     -0.0000016165     0.0000024330    -0.0434688117     0.0156918918    -0.0015797406
   20  C  2  Y      0.0000016900     0.0000017246    -0.0438420777     0.0206798585    -0.0020847178
   21  C  2  Z     -0.0000033795     0.0000056086    -0.0098566954     0.0008489032    -0.0002653309
   22  C  2  X      0.0000634018    -0.0000206825    -0.0059274340     0.0155592880    -0.0019708523
   23  C  2  Y      0.0000349564    -0.0000623268    -0.0056992954     0.0138396229    -0.0024210939
   24  C  2  Z      0.0000297512     0.0000634058    -0.0020779862     0.0062971258     0.0002800930
   25  C  2 XX     -0.0000002027     0.0000018758    -0.0081313041     0.0025715685    -0.0002870003
   26  C  2 YY     -0.0000038242     0.0000021383    -0.0092246491     0.0043097704    -0.0004723535
   27  C  2 ZZ      0.0000004614     0.0000002653    -0.0090466289     0.0038704464    -0.0004935043
   28  C  2 XY     -0.0000015746    -0.0000002753    -0.0069961600     0.0033006488    -0.0003209515
   29  C  2 XZ      0.0000000864     0.0000050777    -0.0021417413     0.0006931178    -0.0000383040
   30  C  2 YZ      0.0000000222    -0.0000005859     0.0004408219    -0.0001921049     0.0000193969
   31  C  3  S      0.0000145566     0.0000269685     0.0789658099    -0.0366220504     0.0034401351
   32  C  3  S      0.0000017730    -0.0000291503    -0.1425993103     0.0675055137    -0.0068378113
   33  C  3  S     -0.0003696651     0.0003910094    -0.0304756517    -0.0027599074     0.0106346713
   34  C  3  X     -0.0000001737    -0.0000059406    -0.0204084313     0.0085447991    -0.0001297855
   35  C  3  Y     -0.0000078548     0.0000055586     0.0026653227    -0.0005315034     0.0006790959
   36  C  3  Z     -0.0000039148    -0.0000011601    -0.0581893501     0.0255857947    -0.0025573200
   37  C  3  X     -0.0000980013     0.0000761540    -0.0036949546     0.0013815400     0.0024987351
   38  C  3  Y     -0.0000305136     0.0000052492    -0.0010928677     0.0034659965     0.0004983561
   39  C  3  Z     -0.0001361325     0.0001226016    -0.0078809612    -0.0034221676     0.0040014899
   40  C  3 XX      0.0000011815    -0.0000026849    -0.0056439909     0.0027876568    -0.0002223832
   41  C  3 YY      0.0000005795    -0.0000071275    -0.0059736911     0.0028243808    -0.0003463420
   42  C  3 ZZ     -0.0000038883    -0.0000038462    -0.0136090700     0.0064433540    -0.0006380836
   43  C  3 XY     -0.0000042746     0.0000046811    -0.0035949390     0.0017966633    -0.0000587350
   44  C  3 XZ     -0.0000020616    -0.0000005500    -0.0030718958     0.0012413572    -0.0000339330
   45  C  3 YZ     -0.0000024187     0.0000020200     0.0010647063    -0.0002636020     0.0001111056
   46  C  4  S     -0.0000084028    -0.0000206274     0.1009705616    -0.0434514657     0.0022203210
   47  C  4  S     -0.0000400678    -0.0000045018    -0.1862532517     0.0845510485    -0.0035326073
   48  C  4  S      0.0010280686    -0.0002133379    -0.0472090056     0.0342434314    -0.0208644663
   49  C  4  X      0.0000214700     0.0000099381     0.0115009458    -0.0079629614     0.0024822515
   50  C  4  Y     -0.0000005955    -0.0000004098     0.0548034305    -0.0219701020     0.0011209349
   51  C  4  Z     -0.0000021002    -0.0000138247    -0.0349823454     0.0132459622    -0.0013497924
   52  C  4  X      0.0000340076     0.0001853211     0.0081176426    -0.0035015155     0.0035437211
   53  C  4  Y     -0.0003738891     0.0001963489     0.0147010448    -0.0094800991     0.0084039226
   54  C  4  Z      0.0001955573    -0.0001146334    -0.0133892714     0.0089490834    -0.0056305964
   55  C  4 XX      0.0000004239     0.0000182398    -0.0094524434     0.0044959850     0.0000901564
   56  C  4 YY     -0.0000009175    -0.0000061970    -0.0147394494     0.0066733562    -0.0003789752
   57  C  4 ZZ     -0.0000041243    -0.0000030618    -0.0116633226     0.0055259802    -0.0003703925
   58  C  4 XY     -0.0000055023    -0.0000049728    -0.0020287508     0.0014067161    -0.0002802941
   59  C  4 XZ      0.0000046537    -0.0000106219     0.0015979564    -0.0006700131    -0.0000497551
   60  C  4 YZ     -0.0000021454     0.0000078616     0.0050284391    -0.0016542904     0.0001908077
   61  C  5  S     -0.0000496253     0.0000893878     0.1003978321    -0.0260176349    -0.0044385267
   62  C  5  S     -0.0000042290    -0.0000403177    -0.1862203327     0.0461787506     0.0073375040
   63  C  5  S      0.0014884496    -0.0018358607    -0.0203092211     0.0427246681    -0.0440261100
   64  C  5  X     -0.0000156170    -0.0000074105     0.0508392354    -0.0216548903     0.0064487166
   65  C  5  Y      0.0000282842     0.0000169064     0.0087030770     0.0087415324    -0.0006957614
   66  C  5  Z     -0.0000107484    -0.0000215759    -0.0274271404    -0.0002117775    -0.0026730029
   67  C  5  X      0.0013441731    -0.0015409228     0.0378857350     0.0608227606    -0.0409058603
   68  C  5  Y     -0.0005909542    -0.0002845735    -0.0028726895    -0.0033674176     0.0036410851
   69  C  5  Z     -0.0001931189     0.0011336069    -0.0150875034    -0.0337625253     0.0197378545
   70  C  5 XX     -0.0000054858    -0.0000157525    -0.0154388680     0.0050990957     0.0001213278
   71  C  5 YY      0.0000012049     0.0000002393    -0.0076044136     0.0016584272     0.0001439245
   72  C  5 ZZ      0.0000025215     0.0000063028    -0.0087017688     0.0015474912     0.0002266488
   73  C  5 XY      0.0000061634     0.0000106622     0.0017999792    -0.0011130656     0.0000105712
   74  C  5 XZ     -0.0000089327     0.0000008227     0.0046379473    -0.0008050419    -0.0000395672
   75  C  5 YZ     -0.0000105412    -0.0000061464     0.0051330914    -0.0007435673    -0.0000351031
   76  C  6  S      0.0000466963     0.0000324594     0.0814319677    -0.0346854219     0.0033989372
   77  C  6  S     -0.0000058095     0.0000052841    -0.1509751166     0.0664595535    -0.0063448435
   78  C  6  S     -0.0001968339     0.0001098783    -0.0077103617     0.0177847959     0.0042385012
   79  C  6  X     -0.0000024042    -0.0000067967    -0.0180903415     0.0060517984    -0.0000836039
   80  C  6  Y      0.0000018801    -0.0000006995     0.0482916768    -0.0185509315     0.0019447079
   81  C  6  Z      0.0000086470     0.0000003745     0.0323362908    -0.0152507657     0.0009383602
   82  C  6  X     -0.0000297284     0.0000069382    -0.0033915985    -0.0047431238     0.0006730192
   83  C  6  Y      0.0000115736    -0.0000465004     0.0020929529    -0.0071037903    -0.0004037078
   84  C  6  Z      0.0000865103    -0.0000469144     0.0009867484    -0.0029095866    -0.0024279807
   85  C  6 XX      0.0000014473    -0.0000070409    -0.0089763512     0.0039386165    -0.0004216121
   86  C  6 YY     -0.0000012290     0.0000027785    -0.0122196459     0.0052093130    -0.0005186206
   87  C  6 ZZ     -0.0000066229     0.0000037489    -0.0095803461     0.0045508374    -0.0002960047
   88  C  6 XY     -0.0000009155     0.0000000518     0.0024581093    -0.0001943735     0.0000157121
   89  C  6 XZ     -0.0000006057     0.0000073864     0.0007730990    -0.0003828566     0.0000187006
   90  C  6 YZ     -0.0000037824     0.0000004579    -0.0038671794     0.0019825738    -0.0001259369
   91  C  7  S      0.0000229210     0.0000059790     0.0750303312     0.1774163085     0.0003970738
   92  C  7  S     -0.0000236213    -0.0000065682    -0.1420411945    -0.3462147677    -0.0001395958
   93  C  7  S      0.0006677558    -0.0006042753    -0.0200040093     0.0233332516    -0.0186914894
   94  C  7  X     -0.0000048775     0.0000121916    -0.0097379074    -0.0901290261     0.0001611242
   95  C  7  Y      0.0000017525    -0.0000049323     0.0175977246     0.1505157062     0.0004477002
   96  C  7  Z      0.0000007172    -0.0000009073    -0.0092860113    -0.0867843825    -0.0004149643
   97  C  7  X     -0.0002754465     0.0002622149    -0.0237088692    -0.1263216912     0.0110569663
   98  C  7  Y      0.0005683441    -0.0004110991     0.0387253654     0.2099491782    -0.0181815946
   99  C  7  Z     -0.0003630322     0.0002088040    -0.0220953612    -0.1188419689     0.0100581212
  100  C  7 XX     -0.0000056634    -0.0000016693    -0.0047531830    -0.0117656053     0.0000050689
  101  C  7 YY     -0.0000000172    -0.0000029859    -0.0100546100    -0.0249065952    -0.0000139979
  102  C  7 ZZ     -0.0000035788    -0.0000013750    -0.0044382347    -0.0107594563     0.0000691257
  103  C  7 XY     -0.0000018240     0.0000019706     0.0060516596     0.0144666184     0.0001015817
  104  C  7 XZ      0.0000044611     0.0000004104    -0.0034041182    -0.0079746360    -0.0000768756
  105  C  7 YZ     -0.0000027263     0.0000026808     0.0061596480     0.0139634152     0.0000183532
  106  C  8  S      0.0002970487    -0.0013696265     0.0024837679    -0.0007697752    -0.1362887535
  107  C  8  S     -0.0001054840     0.0001982775    -0.0040264240    -0.0005808937     0.2599773043
  108  C  8  S     -0.0027718752     0.0051052633     0.0122091664    -0.0145023686     0.0160481795
  109  C  8  X     -0.0000400602    -0.0002345754     0.0008155494    -0.0000927370     0.0359858865
  110  C  8  Y      0.0004426663     0.0004055428    -0.0000681600     0.0000567415    -0.0014961160
  111  C  8  Z     -0.0003653483    -0.0002322399    -0.0003305168    -0.0000050628    -0.0173818293
  112  C  8  X      0.0011703212     0.0002819625    -0.0072797492     0.0144775964     0.0151467769
  113  C  8  Y     -0.0035295667    -0.0029523465     0.0018708071    -0.0010662377    -0.0004375061
  114  C  8  Z      0.0024707291     0.0024315451     0.0015973960    -0.0062273766    -0.0074795253
  115  C  8 XX      0.0001834064    -0.0004567425    -0.0000375272    -0.0002719368     0.0166698498
  116  C  8 YY      0.0002514325    -0.0003826071    -0.0001225078    -0.0001306363     0.0135423180
  117  C  8 ZZ      0.0002939527    -0.0001793088    -0.0000703102    -0.0001632350     0.0117304396
  118  C  8 XY      0.0000678493     0.0003008054     0.0000468428    -0.0000026519    -0.0038097188
  119  C  8 XZ     -0.0001558097     0.0000182661    -0.0000272334     0.0000614151    -0.0041639986
  120  C  8 YZ     -0.0002663095     0.0002430583     0.0000779903    -0.0000288498    -0.0075300898
  121  N  9  S      0.0000001252     0.0000001982    -0.0619588834    -0.2156418510    -0.0005987255
  122  N  9  S     -0.0000091136     0.0000034925    -0.1217490916    -0.4268929911    -0.0006642657
  123  N  9  S      0.0003654638    -0.0002183742     0.0062821252     0.0606579454    -0.0139467766
  124  N  9  X     -0.0000040576    -0.0000051835    -0.0262327314    -0.0886563188    -0.0003103447
  125  N  9  Y      0.0000006715    -0.0000000226     0.0434884175     0.1474768000     0.0003380510
  126  N  9  Z      0.0000019071     0.0000039312    -0.0248900494    -0.0838648526    -0.0001393658
  127  N  9  X     -0.0000638125     0.0000024239    -0.0036800950    -0.0183945905     0.0015892846
  128  N  9  Y      0.0000635590    -0.0000306382     0.0067301492     0.0313720991    -0.0026486538
  129  N  9  Z     -0.0000206881     0.0000333284    -0.0038054708    -0.0184799772     0.0016047803
  130  N  9 XX      0.0000011718     0.0000016914    -0.0030669776    -0.0104222493     0.0000365391
  131  N  9 YY     -0.0000014351     0.0000017612    -0.0060842065    -0.0207134134     0.0000066338
  132  N  9 ZZ     -0.0000018846    -0.0000004170    -0.0028780639    -0.0096398154     0.0000548362
  133  N  9 XY     -0.0000013517    -0.0000021393     0.0033701942     0.0113347746     0.0000620093
  134  N  9 XZ     -0.0000000061     0.0000007741    -0.0019277639    -0.0063368710    -0.0000358289
  135  N  9 YZ      0.0000015694     0.0000002505     0.0032414805     0.0107484109     0.0000423401
  136  C 10  S     -0.1039221922     0.0003261327     0.0010786052    -0.0004298427    -0.1149364341
  137  C 10  S     -0.0054027945     0.0003927239    -0.0018288483     0.0005837772     0.2113246011
  138  C 10  S      0.0202675484     0.0011283195    -0.0038840640    -0.0030671161     0.0675943368
  139  C 10  X     -0.0017595383     0.0002168634     0.0001914165     0.0000665786     0.0307191877
  140  C 10  Y      0.0001559913    -0.0001404628     0.0004802145    -0.0001490284    -0.0460816969
  141  C 10  Z      0.0007786883     0.0000101298    -0.0006190043     0.0001246478     0.0242708288
  142  C 10  X      0.0009271242    -0.0003176454     0.0002407519    -0.0030543304     0.0104791385
  143  C 10  Y     -0.0010707638    -0.0001863341     0.0002459199     0.0021187951    -0.0123695087
  144  C 10  Z      0.0004552210     0.0003277918    -0.0002936033    -0.0003295661     0.0053064009
  145  C 10 XX     -0.0017256316     0.0003124898    -0.0001323051     0.0000360882     0.0147587994
  146  C 10 YY     -0.0001580390     0.0001471353    -0.0001091998     0.0000431911     0.0114672255
  147  C 10 ZZ     -0.0004979746     0.0002213379    -0.0001253612     0.0000831219     0.0098243757
  148  C 10 XY      0.0001208687     0.0000349780    -0.0000287232     0.0000644297    -0.0035902048
  149  C 10 XZ      0.0010389990    -0.0001643227     0.0000923867    -0.0000478338    -0.0042031494
  150  C 10 YZ      0.0002803048    -0.0000760402     0.0000951191    -0.0000192839    -0.0071612648
  151  C 11  S      0.8962042154    -0.0553943002     0.0005165544    -0.0002835874    -0.1029267224
  152  C 11  S      0.0374769612    -0.0022088051    -0.0010682974     0.0007516390     0.1893170054
  153  C 11  S     -0.0381222074     0.0085712985     0.0014973636     0.0033364411     0.0278828506
  154  C 11  X     -0.0000116379    -0.0004519894     0.0002034949    -0.0001826090    -0.0180287091
  155  C 11  Y     -0.0011822178     0.0005038751     0.0001909641    -0.0001301610    -0.0363456306
  156  C 11  Z      0.0010412204    -0.0002060643    -0.0002720808     0.0002032967     0.0411661748
  157  C 11  X      0.0014384462     0.0027649617    -0.0004675260    -0.0001636483    -0.0009270427
  158  C 11  Y      0.0028179261    -0.0011645367    -0.0004982680    -0.0002473813    -0.0028725773
  159  C 11  Z     -0.0032154747    -0.0004171795     0.0006526919     0.0003119454     0.0030043678
  160  C 11 XX      0.0017784191    -0.0005664123    -0.0000591329     0.0000725248     0.0130025916
  161  C 11 YY      0.0005288129    -0.0004279151    -0.0000695900     0.0000685726     0.0101597951
  162  C 11 ZZ     -0.0001149895    -0.0001387720    -0.0000643512     0.0000659524     0.0090226206
  163  C 11 XY     -0.0013181740     0.0004378481     0.0000073106    -0.0000059860    -0.0027628186
  164  C 11 XZ     -0.0005668616     0.0000049163     0.0000082175     0.0000015632    -0.0039425142
  165  C 11 YZ     -0.0009493522     0.0002861044     0.0000097998     0.0000084618    -0.0064039770
  166  C 12  S     -0.3830133946     0.2121651483     0.0004171778    -0.0002480896    -0.0993308459
  167  C 12  S     -0.0167537836     0.0100696681    -0.0007740025     0.0006383321     0.1822806778
  168  C 12  S      0.0257554168    -0.0238350900    -0.0006304106    -0.0016817804     0.0556562118
  169  C 12  X      0.0015276832    -0.0008089080     0.0003192352    -0.0002278928    -0.0508455182
  170  C 12  Y     -0.0014446131    -0.0011671246     0.0000169435    -0.0000022872     0.0026446110
  171  C 12  Z      0.0004705176     0.0014412634    -0.0000796691     0.0000908024     0.0240864583
  172  C 12  X     -0.0024742277     0.0021002590     0.0003465237     0.0007413202    -0.0157206691
  173  C 12  Y      0.0000048952    -0.0001844811    -0.0001324260    -0.0001636422     0.0009208150
  174  C 12  Z      0.0012815713    -0.0009290925     0.0000695150    -0.0002871463     0.0073510657
  175  C 12 XX     -0.0009978879     0.0004545503    -0.0000712870     0.0000706520     0.0133034785
  176  C 12 YY     -0.0011625053     0.0012381981    -0.0000422095     0.0000323730     0.0095847779
  177  C 12 ZZ     -0.0001770951     0.0010731891    -0.0000399975     0.0000504300     0.0083711020
  178  C 12 XY      0.0012695825    -0.0000101288     0.0000136862     0.0000115681    -0.0031467269
  179  C 12 XZ     -0.0002171256    -0.0004469367     0.0000169885    -0.0000148449    -0.0039543762
  180  C 12 YZ      0.0010127185    -0.0015547182     0.0000126757     0.0000238345    -0.0059131449
  181  C 13  S     -0.1303504737    -0.9548345141     0.0005175008    -0.0002706469    -0.1019689598
  182  C 13  S     -0.0052156718    -0.0396254743    -0.0009882755     0.0007005895     0.1875030132
  183  C 13  S     -0.0044626890     0.0381782257    -0.0001679822     0.0033726747     0.0270842136
  184  C 13  X      0.0004583022     0.0008963292     0.0003494750    -0.0002537907    -0.0400374530
  185  C 13  Y      0.0005328719    -0.0010796364    -0.0001983482     0.0001529624     0.0391313529
  186  C 13  Z     -0.0007039935     0.0004809646    -0.0000095692    -0.0000067986    -0.0134770757
  187  C 13  X     -0.0020517065    -0.0024363296    -0.0001950708    -0.0003803223    -0.0023828827
  188  C 13  Y     -0.0004907431     0.0031471532    -0.0001361236    -0.0000122748     0.0032677139
  189  C 13  Z      0.0014940583    -0.0014917258     0.0001934681     0.0002185000    -0.0016431860
  190  C 13 XX      0.0001237122    -0.0012051224    -0.0000867498     0.0000621533     0.0133153995
  191  C 13 YY      0.0005075186    -0.0003145222    -0.0000521762     0.0000583128     0.0101502474
  192  C 13 ZZ      0.0005275346    -0.0005389844    -0.0000597427     0.0000733799     0.0083955566
  193  C 13 XY      0.0001399915     0.0000835571     0.0000187249     0.0000128323    -0.0036575878
  194  C 13 XZ     -0.0001184996     0.0013390786     0.0000232513    -0.0000094329    -0.0033637053
  195  C 13 YZ     -0.0004535351     0.0014385577     0.0000123495     0.0000038190    -0.0059745961
  196  C 14  S      0.0449571328     0.1411297490     0.0010836877    -0.0004000988    -0.1137185013
  197  C 14  S      0.0018317348     0.0071635976    -0.0017239268     0.0005158593     0.2090980813
  198  C 14  S     -0.0045787515    -0.0207487601     0.0000730444    -0.0045245958     0.0674021357
  199  C 14  X      0.0001413030     0.0017651756     0.0004161055     0.0000058373     0.0034948533
  200  C 14  Y     -0.0000638094     0.0000726166    -0.0005915385     0.0001045096     0.0446613588
  201  C 14  Z     -0.0000172077    -0.0009780088     0.0002000744    -0.0000651786    -0.0408310318
  202  C 14  X      0.0013426962     0.0003874273    -0.0000732663    -0.0016946402     0.0037084090
  203  C 14  Y     -0.0009082867    -0.0014207702     0.0011124478    -0.0015967763     0.0117697461
  204  C 14  Z      0.0000988181     0.0010413196    -0.0008921382     0.0022108632    -0.0121837411
  205  C 14 XX     -0.0000183046     0.0019873061    -0.0001289327     0.0000877972     0.0147015919
  206  C 14 YY     -0.0001270413     0.0001986387    -0.0000932486     0.0000414701     0.0113740948
  207  C 14 ZZ     -0.0000846207     0.0003909974    -0.0000578697     0.0000144833     0.0096164576
  208  C 14 XY      0.0000162720    -0.0003847277     0.0000732112    -0.0000583411    -0.0037512894
  209  C 14 XZ     -0.0000903345    -0.0009788171    -0.0000037450     0.0000277486    -0.0040547147
  210  C 14 YZ     -0.0000265034    -0.0002124203     0.0000482692     0.0000270348    -0.0070478798
  211  H 15  S      0.0000047650     0.0000021783    -0.0316412894     0.0076827304    -0.0015905013
  212  H 15  S      0.0000059797    -0.0000006516    -0.0078388138    -0.0003560283    -0.0002064756
  213  H 16  S     -0.0000007555    -0.0000089576    -0.0211502072     0.0098555393    -0.0014475373
  214  H 16  S     -0.0000102226    -0.0000091545    -0.0026543163     0.0025217081    -0.0002938092
  215  H 17  S     -0.0000043171    -0.0000007109    -0.0202227175     0.0100312623    -0.0009171209
  216  H 17  S     -0.0000128003    -0.0000082350    -0.0018728771     0.0009681073     0.0000978500
  217  H 18  S      0.0000028236    -0.0000099966    -0.0295682764     0.0138944902    -0.0006821595
  218  H 18  S      0.0000362888    -0.0000870083    -0.0066787970     0.0027814416    -0.0013957365
  219  H 19  S      0.0000049375    -0.0000076910    -0.0294117240     0.0127529556    -0.0013726278
  220  H 19  S     -0.0000076112     0.0000355115    -0.0020662628     0.0054499379     0.0004090444
  221  H 20  S      0.0000026539     0.0000028691    -0.0288809796     0.0131348268    -0.0015930308
  222  H 20  S      0.0000215284    -0.0000032489    -0.0048606923    -0.0018543636    -0.0005532364
  223  H 21  S     -0.0000926742    -0.0000413042    -0.0004220675    -0.0002707432     0.0416769016
  224  H 21  S     -0.0026953107    -0.0000754075     0.0006797513    -0.0002988926     0.0023468358
  225  H 22  S     -0.0025084775    -0.0002321585    -0.0000806145     0.0000477648     0.0347190517
  226  H 22  S      0.0069844577    -0.0014138151     0.0001765962    -0.0004755278     0.0041692214
  227  H 23  S      0.0009114978    -0.0003319047    -0.0001271872     0.0000213791     0.0340006293
  228  H 23  S     -0.0040222443     0.0033287443     0.0000170124    -0.0001560714     0.0052266337
  229  H 24  S      0.0007704625     0.0026329239    -0.0001415208     0.0000149694     0.0341735424
  230  H 24  S      0.0003112902    -0.0072794943     0.0000260262    -0.0006459862     0.0041855245
  231  H 25  S     -0.0000788849    -0.0000569771    -0.0003505333    -0.0002966351     0.0406847590
  232  H 25  S      0.0006431185     0.0029039623     0.0007917472     0.0005769742     0.0019828645
  233  C 26  S      0.0015786000    -0.0015561549     0.0289995967    -0.0064193302    -0.0241937960
  234  C 26  S     -0.0000025991     0.0000092351    -0.0532396561     0.0106287462     0.0441881007
  235  C 26  S     -0.0008542777     0.0004142742    -0.0621399008     0.0056930228     0.0067409076
  236  C 26  X     -0.0000275408     0.0000611384     0.0201966793    -0.0053835648     0.0183302347
  237  C 26  Y     -0.0000200691    -0.0000238937     0.0005110061     0.0012921681    -0.0005199141
  238  C 26  Z      0.0000326527    -0.0000117632    -0.0103355605     0.0011561632    -0.0089346757
  239  C 26  X      0.0014366590    -0.0026687798     0.0147636023     0.0676893784    -0.0670505470
  240  C 26  Y      0.0002251158     0.0003034834     0.0003505028    -0.0015655693     0.0012538494
  241  C 26  Z     -0.0009580592     0.0011207539    -0.0097833070    -0.0326899194     0.0337863402
  242  C 26 XX      0.0000071916    -0.0000245762    -0.0048565146     0.0011166527     0.0042973667
  243  C 26 YY     -0.0000247168     0.0000343521    -0.0007672979     0.0000525780     0.0013589966
  244  C 26 ZZ     -0.0000128702     0.0000285416    -0.0018847601     0.0002041708     0.0021255714
  245  C 26 XY      0.0000049946     0.0000140479    -0.0000526945    -0.0001298620    -0.0000796391
  246  C 26 XZ     -0.0000266034     0.0000276352     0.0024786130    -0.0004603243    -0.0017403458
  247  C 26 YZ     -0.0000068031    -0.0000001199     0.0002513324     0.0000564915    -0.0000470373
  248  C 27  S     -0.0014643702     0.0016298047     0.0086462151    -0.0019631121    -0.0592905846
  249  C 27  S      0.0000297235    -0.0001469839    -0.0171077308    -0.0008286103     0.1108525512
  250  C 27  S     -0.0008311201     0.0016043293    -0.0007457912    -0.0490157783     0.1204313625
  251  C 27  X      0.0000581622    -0.0001839475     0.0072976729    -0.0016057957     0.0296270108
  252  C 27  Y      0.0001293149     0.0001226547     0.0001625402     0.0002851928    -0.0015224399
  253  C 27  Z     -0.0001433630    -0.0000124947    -0.0036524971     0.0004799237    -0.0140618297
  254  C 27  X      0.0000672812    -0.0005813309    -0.0160789758     0.0406524765    -0.0038621224
  255  C 27  Y     -0.0000269366    -0.0000716427    -0.0000608241    -0.0008505415    -0.0002716336
  256  C 27  Z     -0.0000015142     0.0003638703     0.0096778360    -0.0210087502     0.0021532445
  257  C 27 XX     -0.0000788369     0.0000577073    -0.0020119730     0.0003193998     0.0120403350
  258  C 27 YY      0.0000173451    -0.0000373761    -0.0006696455    -0.0004281249     0.0021588181
  259  C 27 ZZ      0.0000463911    -0.0000071641    -0.0009741520    -0.0003163225     0.0043516920
  260  C 27 XY      0.0000715673     0.0000029766    -0.0000058064    -0.0000600183    -0.0006219852
  261  C 27 XZ      0.0000197219    -0.0001061522     0.0007523424    -0.0003313584    -0.0057054768
  262  C 27 YZ      0.0000049934    -0.0000801951     0.0000395242     0.0000552735    -0.0002547932
  263  C 28  S      0.0000050583     0.0000371977     0.1091308450     0.0035002354     0.0007378683
  264  C 28  S      0.0000293928    -0.0000515702    -0.2038792733    -0.0109370970    -0.0022657791
  265  C 28  S     -0.0010336244    -0.0000048066    -0.0706909170    -0.1817803605     0.0154155941
  266  C 28  X     -0.0000017956    -0.0000217929     0.0217270713    -0.0278900720     0.0027880796
  267  C 28  Y     -0.0000086249     0.0000043119    -0.0313500727     0.0393585385    -0.0000579269
  268  C 28  Z      0.0000033971     0.0000033223     0.0309138596    -0.0251251312    -0.0009150964
  269  C 28  X     -0.0006469848     0.0003353556    -0.0123783335    -0.0961923306     0.0158347514
  270  C 28  Y      0.0004944222    -0.0007302030     0.0215552720     0.1404099915    -0.0206433014
  271  C 28  Z     -0.0000619131     0.0004829261    -0.0096869298    -0.0713096700     0.0097620107
  272  C 28 XX     -0.0000049840    -0.0000056588    -0.0133895173     0.0006566959    -0.0001802507
  273  C 28 YY      0.0000044158    -0.0000078472    -0.0117949455    -0.0018856778    -0.0001727922
  274  C 28 ZZ     -0.0000031944    -0.0000103609    -0.0094686146     0.0000831082    -0.0000026291
  275  C 28 XY     -0.0000007130    -0.0000032802     0.0048454072     0.0013417423     0.0001529180
  276  C 28 XZ      0.0000115645     0.0000038404     0.0001841356    -0.0007326756    -0.0002414725
  277  C 28 YZ      0.0000061424     0.0000059506     0.0078721618     0.0004661511    -0.0000290092

                         21               22               23               24               25
                   -0.8786543410    -0.8530198562    -0.8288147824    -0.8269253405    -0.8023533624
    1  C  1  S     -0.0398440860    -0.0014436278    -0.1149065934     0.0009939485    -0.0335054190
    2  C  1  S      0.0762973194     0.0034942584     0.2355834975    -0.0023122440     0.0739277783
    3  C  1  S     -0.0057973452    -0.0443722150    -0.0508244259     0.0034558169    -0.0370771961
    4  C  1  X     -0.0298300853     0.0554963650     0.0333703138     0.0001681492    -0.0311312207
    5  C  1  Y      0.0120206805    -0.0166562807    -0.0305777953     0.0003079673    -0.0808658324
    6  C  1  Z     -0.0279423154     0.0297427975     0.0008383915     0.0002813062    -0.0407855415
    7  C  1  X     -0.0168369316     0.0061703992    -0.0110378041     0.0008358664    -0.0136767983
    8  C  1  Y      0.0060035051    -0.0114654114    -0.0119768357    -0.0005343144    -0.0352340990
    9  C  1  Z     -0.0037924253     0.0231599381     0.0260649636    -0.0005596422    -0.0021698576
   10  C  1 XX      0.0005019138     0.0055369867     0.0167133908    -0.0001388309     0.0042589830
   11  C  1 YY      0.0054392697    -0.0009220755     0.0126849446    -0.0001323523    -0.0021863645
   12  C  1 ZZ      0.0084708699    -0.0047524483     0.0143208571    -0.0001684064     0.0112147764
   13  C  1 XY      0.0008950211    -0.0015390504    -0.0010762077    -0.0000066261    -0.0014630825
   14  C  1 XZ      0.0017169466    -0.0034103280    -0.0022292978     0.0000000376     0.0029879049
   15  C  1 YZ     -0.0010827616     0.0005661885     0.0007272880    -0.0000438861     0.0044641811
   16  C  2  S     -0.0698112115     0.0764827582    -0.0220710072     0.0009625491    -0.1371281610
   17  C  2  S      0.1329182253    -0.1477259882     0.0436656121    -0.0017984465     0.2670168601
   18  C  2  S      0.0469795457    -0.0055002669     0.0569899470    -0.0023683464     0.0959860420
   19  C  2  X      0.0154541683    -0.0110075171     0.0076394745    -0.0001566186     0.0181574476
   20  C  2  Y      0.0327906981    -0.0409029647    -0.0211439363    -0.0001406327     0.0144179825
   21  C  2  Z     -0.0068425961     0.0341081653     0.0721124421    -0.0003037510    -0.0258644505
   22  C  2  X      0.0046525863     0.0102268441     0.0170015518    -0.0005714890     0.0111311616
   23  C  2  Y      0.0094463057     0.0041764807     0.0101840430     0.0000126473     0.0102477397
   24  C  2  Z      0.0008187978     0.0096441167     0.0398019137    -0.0009400111     0.0068262578
   25  C  2 XX      0.0044214978    -0.0045464590     0.0030572834    -0.0000866310     0.0129432109
   26  C  2 YY      0.0097320111    -0.0118191570     0.0003070397    -0.0000933035     0.0158389002
   27  C  2 ZZ      0.0089375252    -0.0091585488     0.0055749035    -0.0001500231     0.0186187612
   28  C  2 XY      0.0048389409    -0.0054421547     0.0000604687    -0.0000410722     0.0074691845
   29  C  2 XZ      0.0001609547     0.0016248095     0.0054096755    -0.0000534608     0.0010403531
   30  C  2 YZ     -0.0007961601     0.0021805926     0.0033054866    -0.0000025594    -0.0035815803
   31  C  3  S     -0.0583373951     0.0887347820     0.0735523846     0.0000821229    -0.0741623907
   32  C  3  S      0.1118982298    -0.1699639341    -0.1437013381     0.0000308339     0.1432786567
   33  C  3  S     -0.0003526558    -0.0846015575    -0.0804637559     0.0016608940     0.0317323002
   34  C  3  X     -0.0124442508     0.0097315862    -0.0351622033     0.0005476235    -0.0501031368
   35  C  3  Y     -0.0170361514     0.0161998032    -0.0310040335     0.0006294126    -0.0874343621
   36  C  3  Z      0.0368201386    -0.0414120387    -0.0070262903    -0.0002267514     0.0310201807
   37  C  3  X     -0.0106288271    -0.0039134249    -0.0229874148     0.0009173091    -0.0204373992
   38  C  3  Y     -0.0055128624    -0.0009488181    -0.0252170672     0.0006600996    -0.0300445648
   39  C  3  Z     -0.0046164722    -0.0226953949    -0.0198286745     0.0006980545    -0.0001640773
   40  C  3 XX      0.0023390209    -0.0050115278    -0.0085573665     0.0000422494     0.0035478712
   41  C  3 YY      0.0058626819    -0.0090119972    -0.0076797126     0.0000171601     0.0074409967
   42  C  3 ZZ      0.0110611496    -0.0156895847    -0.0102526604     0.0000017129     0.0130600166
   43  C  3 XY      0.0022033982    -0.0043489203    -0.0051604813     0.0000349105     0.0008868096
   44  C  3 XZ     -0.0007408350     0.0004371733    -0.0030218361     0.0000563040    -0.0029975976
   45  C  3 YZ     -0.0014994667     0.0012231873    -0.0023233074     0.0000532831    -0.0075303305
   46  C  4  S     -0.0074297432     0.0294962327     0.1113964087    -0.0010746119     0.1007102957
   47  C  4  S      0.0116219790    -0.0605409198    -0.2280881166     0.0027545170    -0.2027139934
   48  C  4  S      0.0637364016     0.0552952822     0.0501562505    -0.0117002385    -0.0582307497
   49  C  4  X     -0.0550507084     0.0554422206    -0.0086138640     0.0002875250    -0.0177391525
   50  C  4  Y      0.0003274582     0.0039064784     0.0223295467    -0.0000795772    -0.0242336994
   51  C  4  Z      0.0021048004     0.0162128199     0.0272200475     0.0000598528    -0.0611364283
   52  C  4  X     -0.0217382609     0.0104270573     0.0002150048    -0.0018757181     0.0010087165
   53  C  4  Y     -0.0221843907    -0.0254211333    -0.0242354803     0.0026036800    -0.0051206767
   54  C  4  Z      0.0164633808     0.0196919482     0.0203628284    -0.0012420757    -0.0350354081
   55  C  4 XX     -0.0005202065    -0.0044521852    -0.0146479425     0.0000653698    -0.0094730831
   56  C  4 YY      0.0011733949    -0.0040739717    -0.0161014435     0.0002212874    -0.0111019868
   57  C  4 ZZ      0.0021261814    -0.0034212360    -0.0116441689     0.0002015198    -0.0177869501
   58  C  4 XY      0.0053786715    -0.0061021697    -0.0010922685     0.0000267460     0.0035360811
   59  C  4 XZ     -0.0013593735     0.0019842829    -0.0004620928     0.0000302642     0.0030170069
   60  C  4 YZ      0.0006742556    -0.0023741473    -0.0007722243    -0.0000437364     0.0036496613
   61  C  5  S      0.1093133897    -0.0860780123     0.0619336436    -0.0010415898     0.0267125890
   62  C  5  S     -0.2143440917     0.1728245028    -0.1254788982     0.0023290236    -0.0534475692
   63  C  5  S      0.0438072681     0.1155581018    -0.0589518577    -0.0035428869    -0.0723826367
   64  C  5  X     -0.0516538985     0.0041314771    -0.0193285537    -0.0000269232     0.0643344729
   65  C  5  Y      0.0259988907    -0.0470190932    -0.0595554480     0.0002539751    -0.0478954881
   66  C  5  Z     -0.0019714499     0.0526687919     0.0757093478    -0.0001961556    -0.0136982314
   67  C  5  X      0.0890351699     0.1138820548     0.0477569805    -0.0037415691    -0.0540837902
   68  C  5  Y     -0.0098079417    -0.0223055491    -0.0495593754     0.0102288575    -0.0236585168
   69  C  5  Z     -0.0426670033    -0.0374227952     0.0260106023    -0.0074904009     0.0368733402
   70  C  5 XX     -0.0123077040     0.0088579590    -0.0123137951     0.0001816558    -0.0046521073
   71  C  5 YY     -0.0095960691     0.0093636973    -0.0051837206     0.0000901632    -0.0044164028
   72  C  5 ZZ     -0.0110539667     0.0107421027    -0.0038136321     0.0001150022    -0.0027051216
   73  C  5 XY      0.0008723562     0.0004023667     0.0053781254    -0.0000228447     0.0055203316
   74  C  5 XZ      0.0048299847    -0.0056747522    -0.0017203723    -0.0000150257     0.0017123314
   75  C  5 YZ      0.0045675975    -0.0058397384    -0.0005685963     0.0000170348     0.0003284685
   76  C  6  S     -0.0354021876     0.0241925577    -0.0015981675    -0.0000827014     0.1108308231
   77  C  6  S      0.0683881010    -0.0475352613     0.0028888084     0.0001747501    -0.2190485548
   78  C  6  S     -0.0026308795    -0.0173766745     0.0026404859     0.0021235046    -0.0255105624
   79  C  6  X     -0.0131734844     0.0162579432    -0.0156980214     0.0004061383    -0.0368597626
   80  C  6  Y     -0.0169745032     0.0014093059    -0.0403076245     0.0003529828    -0.0165961991
   81  C  6  Z     -0.0101391214     0.0222077068     0.0504499526    -0.0004436968     0.0284587504
   82  C  6  X     -0.0110832677     0.0089616349    -0.0105896391     0.0005011023    -0.0138898624
   83  C  6  Y     -0.0014103002    -0.0036021536    -0.0246013860     0.0002483443    -0.0210322635
   84  C  6  Z      0.0046757700     0.0162958736     0.0290800944    -0.0010421731     0.0038862835
   85  C  6 XX      0.0031627075    -0.0015612917    -0.0008286288     0.0000462772    -0.0177537247
   86  C  6 YY      0.0057258341    -0.0024777946     0.0066817883    -0.0000622503    -0.0100712989
   87  C  6 ZZ      0.0046579363    -0.0055226323    -0.0051468591     0.0000762784    -0.0157311535
   88  C  6 XY      0.0013731794    -0.0021492841    -0.0001917372    -0.0000070601     0.0032057144
   89  C  6 XZ      0.0012560043    -0.0010095275     0.0027317517    -0.0000730362     0.0015236370
   90  C  6 YZ      0.0016434978    -0.0022269447    -0.0023134151     0.0000345102    -0.0017525114
   91  C  7  S      0.0084643294    -0.0245117159    -0.0292562090     0.0000679236    -0.0117575024
   92  C  7  S     -0.0168325155     0.0453953275     0.0592114608    -0.0001930121     0.0280640090
   93  C  7  S      0.0448483029     0.0665927362     0.0415788840    -0.0028973860    -0.0534527529
   94  C  7  X      0.0223632649    -0.0501931425    -0.0607755465     0.0002770405    -0.0220962495
   95  C  7  Y     -0.0494671610     0.0905312310     0.0851955615    -0.0002713454     0.0284589748
   96  C  7  Z      0.0312265642    -0.0529325819    -0.0444586353     0.0001121425    -0.0191732593
   97  C  7  X     -0.0154098818    -0.0491495935    -0.0124758968    -0.0013925763     0.0365479218
   98  C  7  Y      0.0281641617     0.0810566061     0.0316231070    -0.0000017095    -0.0533368896
   99  C  7  Z     -0.0152704565    -0.0465134508    -0.0211153631     0.0009140124     0.0315717099
  100  C  7 XX     -0.0003689299     0.0017471079     0.0037490122     0.0000126562     0.0022681929
  101  C  7 YY     -0.0019121948     0.0045124849     0.0049875688    -0.0000441656     0.0023016304
  102  C  7 ZZ     -0.0014928016     0.0025015020     0.0025425665    -0.0000210872     0.0019752535
  103  C  7 XY      0.0000997335    -0.0017235390    -0.0027871356     0.0000092146    -0.0010864683
  104  C  7 XZ     -0.0001257096     0.0011758398     0.0015261054    -0.0000364377     0.0008349815
  105  C  7 YZ      0.0012908742    -0.0024645390    -0.0018075573     0.0000314788    -0.0010400855
  106  C  8  S      0.0603009936     0.1036245614    -0.0727786906     0.0001950169     0.0473080134
  107  C  8  S     -0.1191954418    -0.2085224336     0.1464818281    -0.0005664649    -0.0933911424
  108  C  8  S      0.0397966303    -0.0597272637     0.0919640168    -0.0007714387    -0.0816336751
  109  C  8  X      0.0467503066     0.0313006346     0.0074195264    -0.0280195651    -0.0340414740
  110  C  8  Y     -0.0016160596    -0.0011838787    -0.0001586767     0.0948913951     0.0017610993
  111  C  8  Z     -0.0227993022    -0.0151991196    -0.0037068045    -0.0684443424     0.0160562052
  112  C  8  X     -0.0087605710     0.0578260712    -0.0619671490    -0.0063269309     0.0485056410
  113  C  8  Y      0.0051439262    -0.0061191628     0.0054584007     0.0194021949    -0.0038688213
  114  C  8  Z      0.0002996600    -0.0253103374     0.0269646592    -0.0136555750    -0.0187408325
  115  C  8 XX     -0.0070269851    -0.0130598543     0.0090089886    -0.0030171377    -0.0053107472
  116  C  8 YY     -0.0053022129    -0.0108789557     0.0085553329    -0.0004826831    -0.0062625917
  117  C  8 ZZ     -0.0050742658    -0.0098847106     0.0073917982     0.0033716188    -0.0049013102
  118  C  8 XY      0.0009922262     0.0022881814    -0.0018608956     0.0057976082     0.0015302207
  119  C  8 XZ      0.0015335954     0.0026472638    -0.0015396892    -0.0032680415     0.0004264122
  120  C  8 YZ      0.0018157322     0.0044577008    -0.0039339090    -0.0025423260     0.0032444657
  121  N  9  S      0.0248251885    -0.0398508608    -0.0357388400     0.0001565146    -0.0123056224
  122  N  9  S      0.0489163749    -0.0819497418    -0.0714659186     0.0001312557    -0.0234644128
  123  N  9  S      0.0363512747     0.0285619043    -0.0191159022     0.0017998341    -0.0545309849
  124  N  9  X      0.0105717285    -0.0149072361    -0.0099328154     0.0000834113    -0.0030160939
  125  N  9  Y     -0.0145092034     0.0228194186     0.0201118075    -0.0000796091     0.0074067513
  126  N  9  Z      0.0076606186    -0.0129692233    -0.0124877088     0.0000086736    -0.0030813336
  127  N  9  X     -0.0034342304    -0.0057884801    -0.0027481808     0.0001185815     0.0035851552
  128  N  9  Y      0.0035088960     0.0109763357    -0.0003039201     0.0005500016    -0.0104143273
  129  N  9  Z     -0.0022309123    -0.0059118012     0.0016017005    -0.0006132443     0.0041424237
  130  N  9 XX      0.0012601921    -0.0021768374    -0.0010531197    -0.0000461105    -0.0001848257
  131  N  9 YY      0.0020690164    -0.0037248085    -0.0032964344     0.0000027268    -0.0013886106
  132  N  9 ZZ      0.0007773615    -0.0018119621    -0.0015204779    -0.0000182701    -0.0002398230
  133  N  9 XY     -0.0015261529     0.0021064043     0.0015930054    -0.0000134211     0.0007256540
  134  N  9 XZ      0.0008122608    -0.0011644007    -0.0010048806     0.0000151469    -0.0003110421
  135  N  9 YZ     -0.0010544712     0.0017654749     0.0020614570    -0.0000398133     0.0007483261
  136  C 10  S     -0.0009147675     0.0266921812    -0.0337870395    -0.1395379480     0.0345261247
  137  C 10  S      0.0017038621    -0.0515949926     0.0655808279     0.2683068232    -0.0673354419
  138  C 10  S     -0.0209142180    -0.0339569113     0.0263552052     0.0799445947    -0.0197542737
  139  C 10  X      0.0380559429     0.0475634491    -0.0265311688     0.0500869012     0.0131710162
  140  C 10  Y      0.0072569713     0.0213276093    -0.0195759163     0.0033517399     0.0165814945
  141  C 10  Z     -0.0261036166    -0.0433422952     0.0308177141    -0.0290220275    -0.0210940781
  142  C 10  X      0.0079528758     0.0027711398    -0.0001508859     0.0103043306    -0.0015712652
  143  C 10  Y      0.0059839167     0.0168340143    -0.0146281634     0.0036518913     0.0115559762
  144  C 10  Z     -0.0094179554    -0.0159665129     0.0128746178    -0.0086233586    -0.0098401444
  145  C 10 XX      0.0018818725    -0.0002542570     0.0018222267     0.0219745660    -0.0023464445
  146  C 10 YY     -0.0006771970    -0.0044617143     0.0050550456     0.0127536000    -0.0050712486
  147  C 10 ZZ     -0.0013476020    -0.0042467510     0.0042330495     0.0125752052    -0.0039638531
  148  C 10 XY     -0.0017142364    -0.0010538513    -0.0000982982    -0.0036508685     0.0007101424
  149  C 10 XZ      0.0002688441     0.0004361406    -0.0002205367    -0.0060779817    -0.0000822842
  150  C 10 YZ      0.0014166121     0.0039723841    -0.0037365649    -0.0043817733     0.0033376745
  151  C 11  S     -0.0537150834    -0.0631159996     0.0364109364    -0.1357944114    -0.0231670053
  152  C 11  S      0.1005665398     0.1205471924    -0.0707124957     0.2606693682     0.0457408125
  153  C 11  S      0.0378687664     0.0469567245    -0.0261853184     0.0582222957     0.0158952750
  154  C 11  X      0.0152911284     0.0360304807    -0.0359168571    -0.0578626723     0.0369125323
  155  C 11  Y     -0.0231749218    -0.0317804982     0.0227412818     0.0101785360    -0.0185398621
  156  C 11  Z      0.0123261872     0.0091271504    -0.0012390603     0.0211726423    -0.0029990162
  157  C 11  X      0.0038929251     0.0122080853    -0.0134346618    -0.0176939473     0.0135389192
  158  C 11  Y     -0.0099398669    -0.0116376674     0.0070475732     0.0119948404    -0.0048447271
  159  C 11  Z      0.0066593745     0.0038198494     0.0008216933    -0.0012946350    -0.0027122337
  160  C 11 XX      0.0063654840     0.0071053069    -0.0037599700     0.0202327000     0.0020986931
  161  C 11 YY      0.0064912329     0.0086175379    -0.0056517722     0.0121621281     0.0041151469
  162  C 11 ZZ      0.0045692548     0.0054821908    -0.0031690922     0.0130602162     0.0019918929
  163  C 11 XY     -0.0026121797    -0.0037270872     0.0026738565    -0.0018767923    -0.0021377001
  164  C 11 XZ     -0.0005114058     0.0006204734    -0.0012320537    -0.0066378834     0.0014599841
  165  C 11 YZ     -0.0034797275    -0.0040454599     0.0023742241    -0.0048157658    -0.0015573125
  166  C 12  S     -0.0713205529    -0.0991763486     0.0707389437     0.0017677558    -0.0565038775
  167  C 12  S      0.1345002515     0.1893172111    -0.1362953669    -0.0033702535     0.1097665328
  168  C 12  S      0.0213806097     0.0298628043    -0.0254461161    -0.0002768246     0.0231919264
  169  C 12  X     -0.0232894890    -0.0247672763     0.0117994105    -0.0256274901    -0.0041002496
  170  C 12  Y      0.0013986119     0.0014992821    -0.0004063940     0.0876866411     0.0010613233
  171  C 12  Z      0.0108739209     0.0115765692    -0.0057092682    -0.0633907082     0.0009626586
  172  C 12  X      0.0010708978     0.0041040878    -0.0033279792    -0.0095196181     0.0029181217
  173  C 12  Y     -0.0002232322     0.0002385010     0.0001594365     0.0319463954     0.0003017229
  174  C 12  Z     -0.0003644690    -0.0023048852     0.0016699953    -0.0230014407    -0.0021598032
  175  C 12 XX      0.0090433574     0.0126189958    -0.0090217844     0.0029861040     0.0072903498
  176  C 12 YY      0.0075487106     0.0108720327    -0.0079672364     0.0003296533     0.0065073521
  177  C 12 ZZ      0.0065254470     0.0094655070    -0.0069835301    -0.0038959420     0.0056745986
  178  C 12 XY     -0.0020297165    -0.0026759201     0.0018105471    -0.0063017766    -0.0014788747
  179  C 12 XZ     -0.0020816118    -0.0026224547     0.0017472224     0.0036746236    -0.0012765767
  180  C 12 YZ     -0.0039371458    -0.0052060660     0.0036078055     0.0028620113    -0.0027784068
  181  C 13  S     -0.0526457050    -0.0623085856     0.0370292750     0.1373035310    -0.0205733735
  182  C 13  S      0.0987811458     0.1188508718    -0.0717924769    -0.2635220161     0.0405447968
  183  C 13  S      0.0334072764     0.0492094736    -0.0292499639    -0.0592822624     0.0175237704
  184  C 13  X      0.0021687938     0.0178849967    -0.0226904285     0.0527569899     0.0272871770
  185  C 13  Y      0.0224214812     0.0292555376    -0.0199017591     0.0032844291     0.0155474739
  186  C 13  Z     -0.0207681263    -0.0348649516     0.0292004699    -0.0302086941    -0.0278080496
  187  C 13  X     -0.0004058438     0.0047869335    -0.0082762936     0.0106752190     0.0101287665
  188  C 13  Y      0.0085795579     0.0117670319    -0.0065474303     0.0098012215     0.0048933881
  189  C 13  Z     -0.0072947116    -0.0127737920     0.0100151225    -0.0140907798    -0.0094362227
  190  C 13 XX      0.0053525225     0.0054261753    -0.0024984302    -0.0211972496     0.0004631729
  191  C 13 YY      0.0063046879     0.0082607574    -0.0054521513    -0.0125058578     0.0036145210
  192  C 13 ZZ      0.0054219875     0.0072522071    -0.0048524475    -0.0122220394     0.0032444615
  193  C 13 XY     -0.0009993426    -0.0005558042    -0.0000831384     0.0035998112     0.0004616171
  194  C 13 XZ     -0.0013120833    -0.0011869059     0.0004199122     0.0056666543     0.0000727152
  195  C 13 YZ     -0.0041296383    -0.0054006250     0.0036069358     0.0042176696    -0.0025867811
  196  C 14  S      0.0002814850     0.0270364675    -0.0327235165     0.1389625864     0.0360463743
  197  C 14  S     -0.0003637300    -0.0524075009     0.0637659136    -0.2671995755    -0.0703597467
  198  C 14  S     -0.0105794922    -0.0413082806     0.0319238730    -0.0788671968    -0.0282040284
  199  C 14  X      0.0430223031     0.0614086730    -0.0393512498    -0.0538509790     0.0219525797
  200  C 14  Y     -0.0110260516    -0.0265285033     0.0227444891     0.0071312116    -0.0179156279
  201  C 14  Z     -0.0126850777    -0.0086853059     0.0004749990     0.0216512205     0.0045087468
  202  C 14  X      0.0102905104     0.0137743195    -0.0088014288    -0.0131650627     0.0061249197
  203  C 14  Y     -0.0039857848    -0.0192106785     0.0166011881     0.0050245916    -0.0140769478
  204  C 14  Z     -0.0019481721     0.0097676936    -0.0098966718     0.0024228863     0.0085492153
  205  C 14 XX     -0.0000492776    -0.0027491945     0.0030738410    -0.0211800231    -0.0033255638
  206  C 14 YY     -0.0010896619    -0.0048516473     0.0051954944    -0.0124895697    -0.0053526632
  207  C 14 ZZ      0.0007533389    -0.0016160262     0.0026615285    -0.0134000723    -0.0033163052
  208  C 14 XY      0.0020253716     0.0035765105    -0.0026579119     0.0020681276     0.0019964787
  209  C 14 XZ     -0.0018656955    -0.0021104278     0.0012376396     0.0070047703    -0.0006189116
  210  C 14 YZ     -0.0001731545     0.0019808035    -0.0025739339     0.0050047136     0.0028148362
  211  H 15  S      0.0187426330     0.0033898177     0.0757722281    -0.0007381507     0.0265757425
  212  H 15  S      0.0034310917    -0.0020007331     0.0082416284    -0.0002537538     0.0038357602
  213  H 16  S      0.0292737410    -0.0333154498     0.0180445635    -0.0005084034     0.0874220144
  214  H 16  S      0.0032700807    -0.0022274774     0.0043780015     0.0000916479     0.0114391311
  215  H 17  S      0.0224078618    -0.0419432822    -0.0447499097     0.0000485033     0.0437840827
  216  H 17  S      0.0023147211    -0.0064160759    -0.0075280209     0.0002299358     0.0025412142
  217  H 18  S     -0.0011492804    -0.0141264062    -0.0737407008     0.0008005351    -0.0672708754
  218  H 18  S      0.0053449344    -0.0002901780    -0.0064025634     0.0012433026    -0.0117677747
  219  H 19  S      0.0127006564    -0.0049426604     0.0038100162     0.0000905683    -0.0794025468
  220  H 19  S      0.0044601307    -0.0080610139    -0.0011955709    -0.0001654347    -0.0043684064
  221  H 20  S      0.0230633744    -0.0207973086    -0.0020352382    -0.0000548554    -0.0649004722
  222  H 20  S     -0.0011513189     0.0055411751     0.0013705419    -0.0002786584    -0.0125967454
  223  H 21  S     -0.0051758970    -0.0200300088     0.0207816997     0.0810308527    -0.0198274282
  224  H 21  S      0.0038921843    -0.0021569760     0.0053032126     0.0038203203    -0.0075949754
  225  H 22  S      0.0246067482     0.0319032114    -0.0204684930     0.0780159858     0.0149533008
  226  H 22  S      0.0033327065     0.0017096518     0.0000826040     0.0048878776    -0.0004607551
  227  H 23  S      0.0322220333     0.0501309671    -0.0399884080    -0.0009425112     0.0362114326
  228  H 23  S      0.0024555198     0.0027342695    -0.0020427875    -0.0001323536     0.0021778754
  229  H 24  S      0.0238300627     0.0313647556    -0.0207473384    -0.0782081985     0.0133216274
  230  H 24  S      0.0030260257     0.0016863357     0.0000406265    -0.0048765409    -0.0005059005
  231  H 25  S     -0.0056595161    -0.0200544168     0.0200631439    -0.0791096389    -0.0203865466
  232  H 25  S      0.0033400410    -0.0013302204     0.0049370483    -0.0026295133    -0.0068922796
  233  C 26  S      0.1549476306     0.0040934933     0.0863817813    -0.0001357803    -0.0878446779
  234  C 26  S     -0.2840734111    -0.0008573188    -0.1683450093     0.0003426958     0.1658018630
  235  C 26  S     -0.1689099175     0.0468388591    -0.1803413863     0.0052831387     0.1431682482
  236  C 26  X     -0.0307726803    -0.0741800269     0.0107221275    -0.0019183878     0.0755653869
  237  C 26  Y      0.0029084468    -0.0031941196    -0.0077254922     0.0029518908    -0.0082418859
  238  C 26  Z      0.0112944850     0.0439184394     0.0025428554    -0.0015716721    -0.0365443353
  239  C 26  X      0.1042053820     0.1504781187    -0.0366891173     0.0033745085    -0.0461296560
  240  C 26  Y      0.0013536225    -0.0047246753     0.0043991469    -0.0061539897     0.0038000798
  241  C 26  Z     -0.0554097715    -0.0755311366     0.0135131367     0.0037441674     0.0285089876
  242  C 26 XX     -0.0278085457    -0.0006853621    -0.0173597177    -0.0002295187     0.0167858858
  243  C 26 YY     -0.0062187195    -0.0004155947    -0.0041843331    -0.0000178058     0.0043574326
  244  C 26 ZZ     -0.0123185285     0.0004104313    -0.0068874656     0.0003037561     0.0077085934
  245  C 26 XY      0.0001397681     0.0007621102     0.0010371856     0.0004722170     0.0005089427
  246  C 26 XZ      0.0132073049    -0.0007882244     0.0068438177    -0.0002706101    -0.0073642865
  247  C 26 YZ      0.0003473741    -0.0002975888    -0.0003684274    -0.0002191758    -0.0004126269
  248  C 27  S      0.1367504169     0.0857687553     0.0181759203     0.0005313466    -0.0727286271
  249  C 27  S     -0.2541608653    -0.1680260304    -0.0285925934    -0.0009427374     0.1352443644
  250  C 27  S     -0.1585221147    -0.1763493666     0.0208541131    -0.0045934603     0.1112615408
  251  C 27  X      0.0529602459    -0.0328899682     0.0853383962    -0.0035949059    -0.0955597657
  252  C 27  Y      0.0001933483     0.0005754348    -0.0041758280     0.0113907708     0.0009139406
  253  C 27  Z     -0.0276869522     0.0170530940    -0.0401058053    -0.0080630691     0.0476302477
  254  C 27  X     -0.0179582425     0.0995476267    -0.0933478049    -0.0011885373     0.0437328290
  255  C 27  Y     -0.0020027265    -0.0010655851     0.0003798028     0.0097059873    -0.0032477078
  256  C 27  Z      0.0108518509    -0.0492459614     0.0490423867    -0.0079290122    -0.0259124078
  257  C 27 XX     -0.0256319396    -0.0173376572    -0.0022308269    -0.0011468934     0.0123560953
  258  C 27 YY     -0.0065489009    -0.0041896080    -0.0011488042    -0.0001586745     0.0039412705
  259  C 27 ZZ     -0.0111676670    -0.0069432911    -0.0011334863     0.0011437540     0.0059618348
  260  C 27 XY      0.0007654969     0.0008463542     0.0002907983     0.0020002832     0.0000985331
  261  C 27 XZ      0.0110956269     0.0071982677     0.0002572918    -0.0010600465    -0.0047611865
  262  C 27 YZ      0.0000937499    -0.0000347674    -0.0001960875    -0.0008715086    -0.0001100403
  263  C 28  S      0.0621272119    -0.1196059552    -0.1062041483     0.0002186358    -0.0191807154
  264  C 28  S     -0.1203551728     0.2388133684     0.2117097227    -0.0004976592     0.0363957481
  265  C 28  S     -0.0544187355     0.0123251856     0.0685875081     0.0096119647     0.0839576427
  266  C 28  X     -0.0506221840     0.0384813833    -0.0427386812     0.0005790675    -0.0090133773
  267  C 28  Y     -0.0126034973     0.0064220314    -0.0315311896     0.0004345031    -0.0457715246
  268  C 28  Z      0.0338519944    -0.0245000002     0.0396508124    -0.0004707860     0.0140282455
  269  C 28  X     -0.0572230885    -0.0414423960    -0.0707370391     0.0048733791     0.0165145921
  270  C 28  Y      0.0458890801     0.0693142548     0.0182726403     0.0019371071    -0.0674498167
  271  C 28  Z     -0.0133111693    -0.0364760278     0.0169003670    -0.0047020829     0.0384825864
  272  C 28 XX     -0.0048604166     0.0124054151     0.0173609277    -0.0000504659     0.0065302479
  273  C 28 YY     -0.0070689785     0.0144658744     0.0114425828    -0.0000295905    -0.0018946927
  274  C 28 ZZ     -0.0075759754     0.0124435403     0.0075643862     0.0000518959     0.0015847326
  275  C 28 XY     -0.0003431457    -0.0023464512    -0.0052798794     0.0000549290     0.0009416644
  276  C 28 XZ      0.0035637015    -0.0031090879    -0.0000764335    -0.0001196705     0.0012506804
  277  C 28 YZ      0.0050410496    -0.0076010164    -0.0030220165    -0.0000850318     0.0007015138

                         26               27               28               29               30
                   -0.7870604661    -0.7036047275    -0.6820577461    -0.6736764369    -0.6519099081
    1  C  1  S     -0.0940582744     0.0577340621    -0.0401944888     0.0009101558     0.0722680529
    2  C  1  S      0.1924221295    -0.1179869973     0.0812886978    -0.0015759055    -0.1513085775
    3  C  1  S      0.0457732713    -0.0444402297     0.0234617736    -0.0043971233    -0.0276486615
    4  C  1  X     -0.0166310860     0.0521702134     0.0028165238    -0.0008632184    -0.0562468098
    5  C  1  Y      0.0614812021     0.0068954530    -0.0271386088     0.0018724784     0.0883590155
    6  C  1  Z      0.0204838455     0.0215352369    -0.0329585681    -0.0013711692    -0.0177193385
    7  C  1  X     -0.0065870053     0.0063765226     0.0081294343    -0.0010132102    -0.0203525916
    8  C  1  Y      0.0331784361    -0.0045149312    -0.0060867380     0.0018660749     0.0332347994
    9  C  1  Z      0.0090648782     0.0153911749    -0.0198811360     0.0000534307     0.0041234147
   10  C  1 XX      0.0084709579    -0.0054456089     0.0064793270    -0.0001499110    -0.0134122493
   11  C  1 YY      0.0183361306    -0.0060137949     0.0005369504    -0.0000133372    -0.0019022486
   12  C  1 ZZ      0.0106270541    -0.0111694615     0.0080447330    -0.0001411576    -0.0136013889
   13  C  1 XY      0.0024413384    -0.0041784793     0.0035819031     0.0001035594     0.0001379238
   14  C  1 XZ     -0.0010270065     0.0010575395    -0.0037013526     0.0000110207     0.0060037156
   15  C  1 YZ     -0.0032837587    -0.0014309822     0.0010146959     0.0000830139     0.0029432756
   16  C  2  S      0.0311658599     0.0487644627    -0.0138238241    -0.0009853538    -0.0616137649
   17  C  2  S     -0.0580145506    -0.0979362180     0.0278045610     0.0017639993     0.1202625288
   18  C  2  S     -0.0267456957    -0.0303996489     0.0122759295     0.0028038059     0.0470590896
   19  C  2  X     -0.0110578140     0.0068857655     0.0153004599    -0.0002863616    -0.0528846911
   20  C  2  Y     -0.0085832091     0.0231546396    -0.0186249059     0.0003436269    -0.0068633740
   21  C  2  Z      0.0847376613    -0.0613496528     0.0594249134    -0.0008844290    -0.0960050806
   22  C  2  X     -0.0061376854    -0.0009969056     0.0089667074     0.0007054491    -0.0116639189
   23  C  2  Y     -0.0061208538     0.0055542918    -0.0033584466    -0.0000585584     0.0040840021
   24  C  2  Z      0.0367422022    -0.0329086114     0.0241212794     0.0009027939    -0.0223917179
   25  C  2 XX     -0.0049075816    -0.0049113680     0.0037069065     0.0000795081     0.0031219526
   26  C  2 YY     -0.0026354708    -0.0056979876    -0.0004142682     0.0001415043     0.0125198443
   27  C  2 ZZ     -0.0016863085    -0.0077219915     0.0020198597     0.0000778639     0.0058578782
   28  C  2 XY     -0.0021309081    -0.0033207738     0.0019143234     0.0000688895     0.0033600943
   29  C  2 XZ      0.0036619240    -0.0026855693     0.0025700383    -0.0000055920    -0.0031810751
   30  C  2 YZ      0.0059279360    -0.0030673699     0.0021728830     0.0000007812    -0.0014975616
   31  C  3  S      0.0914558447    -0.0585245984     0.0511341755     0.0002442539    -0.0151878267
   32  C  3  S     -0.1801462093     0.1166777471    -0.1015701332    -0.0008195771     0.0262352137
   33  C  3  S     -0.0338644580     0.0454710514    -0.0517847611    -0.0025866652     0.0110130521
   34  C  3  X     -0.0133273344     0.0189691761     0.0206930832    -0.0012255888    -0.0962422868
   35  C  3  Y      0.0231872396     0.0404004080    -0.0096476254    -0.0016346123    -0.0993602410
   36  C  3  Z     -0.0029214337    -0.0243515032     0.0258335450     0.0008739117     0.0064578448
   37  C  3  X     -0.0054948962     0.0167012849    -0.0007151509    -0.0015441943    -0.0343874270
   38  C  3  Y     -0.0042643197     0.0266433643    -0.0123157215    -0.0012602057    -0.0342483714
   39  C  3  Z      0.0044680873    -0.0011753934    -0.0025333936    -0.0006443539     0.0070170342
   40  C  3 XX     -0.0100161608     0.0045839721    -0.0021792123    -0.0000841375    -0.0021088301
   41  C  3 YY     -0.0094443147     0.0069418409    -0.0065597028    -0.0000853019     0.0019877217
   42  C  3 ZZ     -0.0129003941     0.0102194641    -0.0101376216    -0.0000780236     0.0037362678
   43  C  3 XY     -0.0036179569     0.0034660425    -0.0024421412    -0.0000880386    -0.0017064321
   44  C  3 XZ     -0.0023964955     0.0020658463     0.0011757549    -0.0000814862    -0.0055067842
   45  C  3 YZ      0.0031046440     0.0030036821    -0.0018819495    -0.0000791741    -0.0033821248
   46  C  4  S      0.0241171503    -0.0493217574     0.0031944876     0.0016833583     0.0931248441
   47  C  4  S     -0.0519253709     0.1025661831    -0.0076663285    -0.0043932076    -0.1929530773
   48  C  4  S      0.0126084358     0.0251314864    -0.0021821137     0.0168061230    -0.0291100612
   49  C  4  X     -0.0256002283    -0.0647810682     0.0754240971    -0.0002209464    -0.0303392448
   50  C  4  Y      0.0537305358     0.0217732119    -0.0523101657    -0.0009181186     0.0221737453
   51  C  4  Z      0.0718810375    -0.0249554518     0.0135835283     0.0019789092     0.0778739724
   52  C  4  X     -0.0052440106    -0.0160187991     0.0184733003     0.0027239090    -0.0094378327
   53  C  4  Y      0.0238980717     0.0057086329    -0.0236942601    -0.0038528199     0.0134643973
   54  C  4  Z      0.0264585586    -0.0016916754     0.0022598928     0.0024639681     0.0304833063
   55  C  4 XX     -0.0032013990     0.0037174043    -0.0007349711    -0.0001507010    -0.0090152268
   56  C  4 YY     -0.0086129050     0.0075172931     0.0019619825    -0.0004129045    -0.0188297285
   57  C  4 ZZ      0.0031311015     0.0088785727    -0.0036703036    -0.0003053591    -0.0092883652
   58  C  4 XY     -0.0005223291     0.0042949533    -0.0039608299    -0.0001550435    -0.0032220085
   59  C  4 XZ     -0.0066439953     0.0005998165     0.0022480398    -0.0000403029    -0.0029982558
   60  C  4 YZ     -0.0005296401     0.0012875381    -0.0043749535     0.0000790369     0.0065612739
   61  C  5  S      0.0686329527     0.0832937354    -0.0669548785    -0.0019291009    -0.0527470733
   62  C  5  S     -0.1349465845    -0.1724121438     0.1361496538     0.0035032386     0.1089298247
   63  C  5  S     -0.1719195503    -0.1029012359     0.0670660064     0.0093856340     0.1306236056
   64  C  5  X      0.0291041680    -0.0844808257    -0.0526422056     0.0013236434     0.1503855498
   65  C  5  Y      0.0290186017    -0.0112691915     0.0162447911    -0.0024993050    -0.0760210518
   66  C  5  Z     -0.0157649386     0.0511321023     0.0089632437     0.0018234022     0.0129969426
   67  C  5  X     -0.0738532968    -0.0122264166    -0.0188072945     0.0065772417     0.1103098184
   68  C  5  Y      0.0029781213    -0.0024309192     0.0054349297    -0.0149038744    -0.0251694269
   69  C  5  Z      0.0540247574     0.0110626784    -0.0000235593     0.0103636399    -0.0280726235
   70  C  5 XX     -0.0091433277    -0.0152995562     0.0122247877     0.0003366066     0.0059716341
   71  C  5 YY     -0.0073665819    -0.0052519655     0.0054144317     0.0001642689     0.0047455183
   72  C  5 ZZ     -0.0072780183    -0.0079668641     0.0069368727     0.0000835082     0.0068295453
   73  C  5 XY     -0.0001004733    -0.0001821910     0.0000595997    -0.0001758624     0.0008785519
   74  C  5 XZ     -0.0013262061     0.0069420918    -0.0044049225    -0.0000865494    -0.0053547015
   75  C  5 YZ      0.0058063457    -0.0005630091    -0.0019646993    -0.0000160287    -0.0000469438
   76  C  6  S     -0.1295353588    -0.0146102811     0.0611958864    -0.0013014012    -0.1125431600
   77  C  6  S      0.2573560713     0.0297402672    -0.1240693082     0.0026542631     0.2297436565
   78  C  6  S      0.0547672474     0.0148692274    -0.0496022517    -0.0034195856     0.0556163084
   79  C  6  X     -0.0119417447     0.0102819084     0.0269723589    -0.0004618028    -0.0508237771
   80  C  6  Y     -0.0263985673     0.0371038056    -0.0544176895     0.0002090449     0.0827246308
   81  C  6  Z      0.0254002445    -0.0328733003    -0.0017257158     0.0006673844     0.0626991201
   82  C  6  X     -0.0104845625     0.0037015242     0.0100316212    -0.0006083593    -0.0167078532
   83  C  6  Y     -0.0050902137     0.0124978696    -0.0161452363     0.0002157627     0.0286430438
   84  C  6  Z      0.0155911060    -0.0150331579     0.0035211635     0.0016278276     0.0248334927
   85  C  6 XX      0.0181176960     0.0021466735    -0.0106971054     0.0002398723     0.0235768717
   86  C  6 YY      0.0198716979    -0.0018557730    -0.0052116414     0.0002048632     0.0131021272
   87  C  6 ZZ      0.0136397080     0.0059537271    -0.0104325193     0.0000642244     0.0124732251
   88  C  6 XY     -0.0002807533    -0.0012212869    -0.0000527379    -0.0000505289    -0.0008386518
   89  C  6 XZ      0.0035483738     0.0001150013    -0.0036985239     0.0001195253     0.0075899690
   90  C  6 YZ      0.0005578473     0.0007456779    -0.0009617686     0.0000640502     0.0046078748
   91  C  7  S      0.0210411695    -0.0698160657     0.0682120998     0.0016372008    -0.0128922644
   92  C  7  S     -0.0413016634     0.1457477259    -0.1451242071    -0.0034531878     0.0292801632
   93  C  7  S     -0.0460054363     0.0651028251    -0.0243857074     0.0037432041     0.0026655758
   94  C  7  X      0.0237423650    -0.0851029469     0.0768607858     0.0025578821     0.0137681901
   95  C  7  Y     -0.0499842798     0.1340850809    -0.1276266656    -0.0026791123     0.0302713452
   96  C  7  Z      0.0353047297    -0.0709312368     0.0680095135     0.0010425848    -0.0288943206
   97  C  7  X      0.0234600119    -0.0188774587    -0.0024454205     0.0019154899     0.0078329340
   98  C  7  Y     -0.0445037176     0.0318871292     0.0068692282     0.0004035315    -0.0083304403
   99  C  7  Z      0.0229874975    -0.0170175712    -0.0044552659    -0.0017179506     0.0005455220
  100  C  7 XX     -0.0013024797     0.0076322284    -0.0078462440    -0.0002751931    -0.0000759876
  101  C  7 YY     -0.0040871458     0.0123838287    -0.0124725410    -0.0002238356     0.0039741051
  102  C  7 ZZ     -0.0028357728     0.0068987120    -0.0071022834    -0.0001116444     0.0027865971
  103  C  7 XY      0.0013762240    -0.0053943975     0.0051079888     0.0001641035     0.0000794138
  104  C  7 XZ     -0.0014300520     0.0031597550    -0.0028125816    -0.0000419177     0.0004533366
  105  C  7 YZ      0.0026446068    -0.0042580919     0.0041541360     0.0000127341    -0.0025086659
  106  C  8  S      0.0394384641    -0.0501621779    -0.0813282024    -0.0008829849    -0.0388570043
  107  C  8  S     -0.0762109277     0.1066452442     0.1691566894     0.0020684256     0.0777409839
  108  C  8  S     -0.0830333467     0.0463702257     0.0862394478     0.0048953049     0.0215220450
  109  C  8  X     -0.0513674961    -0.1045745869    -0.0762424531     0.0525619349     0.0126499289
  110  C  8  Y      0.0022270592     0.0032592764     0.0050235659    -0.1745996634     0.0021538661
  111  C  8  Z      0.0247957846     0.0511902619     0.0352410664     0.1253890158    -0.0081777857
  112  C  8  X      0.0420141773    -0.0356802534    -0.0589606896     0.0130217796    -0.0055517198
  113  C  8  Y     -0.0006357591     0.0016943797     0.0055041417    -0.0428882319    -0.0006040627
  114  C  8  Z     -0.0238797179     0.0165309512     0.0270228113     0.0306957462     0.0010858219
  115  C  8 XX     -0.0041255382     0.0090898771     0.0126184269     0.0019955663     0.0048102924
  116  C  8 YY     -0.0057397171     0.0032653764     0.0075199861     0.0004057182     0.0044379468
  117  C  8 ZZ     -0.0042673197     0.0045742429     0.0080204331    -0.0019598262     0.0041246405
  118  C  8 XY      0.0015255988    -0.0003196747    -0.0012571679    -0.0035804160    -0.0006859814
  119  C  8 XZ      0.0001120528    -0.0032495019    -0.0034935267     0.0019646512    -0.0009852847
  120  C  8 YZ      0.0032403483     0.0000210840    -0.0019504368     0.0015191323    -0.0018554210
  121  N  9  S      0.0175545482    -0.0421512811     0.0397321006     0.0008384710    -0.0069124289
  122  N  9  S      0.0366394565    -0.0865553868     0.0814094183     0.0019329680    -0.0141449846
  123  N  9  S     -0.0115365554    -0.0424751979     0.0673617422    -0.0005128653    -0.0192003547
  124  N  9  X      0.0071692936    -0.0075783787     0.0070472390    -0.0002927477    -0.0111141464
  125  N  9  Y     -0.0090083704     0.0142109397    -0.0109325894    -0.0002756843    -0.0012044165
  126  N  9  Z      0.0032594713    -0.0102885872     0.0082608178     0.0004221455     0.0044007611
  127  N  9  X      0.0033134108    -0.0005683343    -0.0033473483    -0.0000652361     0.0066003145
  128  N  9  Y     -0.0035590580     0.0001303855     0.0032853816    -0.0005486125     0.0001862937
  129  N  9  Z      0.0041497520     0.0009607031    -0.0031556440     0.0006538934    -0.0003150093
  130  N  9 XX      0.0011333800    -0.0016692710     0.0017226093     0.0000575303    -0.0015043118
  131  N  9 YY      0.0018858480    -0.0036533721     0.0033191773     0.0000942829    -0.0001866388
  132  N  9 ZZ      0.0005694984    -0.0019348820     0.0018021409     0.0000867047     0.0002786629
  133  N  9 XY     -0.0011964437     0.0018202340    -0.0018087071     0.0000051190     0.0014122851
  134  N  9 XZ      0.0004746531    -0.0011784003     0.0011862322    -0.0000020596    -0.0005719484
  135  N  9 YZ     -0.0006359968     0.0020830163    -0.0018785871    -0.0000274662    -0.0003208535
  136  C 10  S      0.0403261297     0.0558144803     0.0511203480     0.1038157611     0.0105654128
  137  C 10  S     -0.0789816012    -0.1107566559    -0.1017832368    -0.2081587295    -0.0212011743
  138  C 10  S     -0.0270560598    -0.0325818106    -0.0222024028    -0.0600020088     0.0012094570
  139  C 10  X      0.0071394912    -0.0458888181    -0.0647588625     0.1137113018    -0.0266036473
  140  C 10  Y      0.0161168390    -0.0193013465    -0.0469273261    -0.0009573695    -0.0370082069
  141  C 10  Z     -0.0181247050     0.0407353898     0.0748373876    -0.0582003688     0.0457709976
  142  C 10  X     -0.0024838341    -0.0156850204    -0.0169254058     0.0335193340    -0.0073066521
  143  C 10  Y      0.0133201477    -0.0042736256    -0.0181795398     0.0102702056    -0.0139479041
  144  C 10  Z     -0.0099306925     0.0120365873     0.0245147431    -0.0262757418     0.0162066908
  145  C 10 XX     -0.0031833286    -0.0081603309    -0.0096498273    -0.0121612559    -0.0037031935
  146  C 10 YY     -0.0058900587    -0.0066930442    -0.0050734425    -0.0147731379    -0.0002304269
  147  C 10 ZZ     -0.0043885222    -0.0048329812    -0.0039780012    -0.0114161145    -0.0004973630
  148  C 10 XY      0.0010729388     0.0030303704     0.0030775591     0.0037193332     0.0007691192
  149  C 10 XZ     -0.0000921170     0.0002788787     0.0011067251     0.0004619643     0.0010495898
  150  C 10 YZ      0.0035546982     0.0018475001     0.0001731647     0.0069715815    -0.0010359836
  151  C 11  S     -0.0190810831     0.0167878519     0.0356891816    -0.1097332163     0.0238829071
  152  C 11  S      0.0379706738    -0.0333494802    -0.0718099291     0.2190171833    -0.0480634631
  153  C 11  S      0.0153926993     0.0051484871    -0.0128464813     0.0533776427    -0.0180642702
  154  C 11  X      0.0442332244     0.0963924381     0.1093262444     0.0977279599     0.0371656790
  155  C 11  Y     -0.0200558008    -0.0447189813    -0.0618816364    -0.0045820366    -0.0349634317
  156  C 11  Z     -0.0053905428    -0.0109247386    -0.0027239369    -0.0467251976     0.0113574512
  157  C 11  X      0.0154791340     0.0291886988     0.0348372427     0.0324391563     0.0136779530
  158  C 11  Y     -0.0057082018    -0.0151694215    -0.0197238379    -0.0105588126    -0.0095896523
  159  C 11  Z     -0.0031665459    -0.0018589857    -0.0008245553    -0.0076934432     0.0012336158
  160  C 11 XX      0.0015041765    -0.0035330614    -0.0059220937     0.0120957482    -0.0033703391
  161  C 11 YY      0.0038288968     0.0003039109    -0.0021449338     0.0150754828    -0.0024667570
  162  C 11 ZZ      0.0015593320    -0.0025314825    -0.0048360733     0.0126892354    -0.0031139960
  163  C 11 XY     -0.0021820259    -0.0023384654    -0.0021363352    -0.0023879400    -0.0004588060
  164  C 11 XZ      0.0018419188     0.0036604551     0.0040724116    -0.0013184327     0.0015116297
  165  C 11 YZ     -0.0014042995     0.0000602842     0.0010330591    -0.0075102627     0.0011045779
  166  C 12  S     -0.0593873347    -0.0825361629    -0.0901438494     0.0010806783    -0.0328344259
  167  C 12  S      0.1158794595     0.1640981823     0.1796879241    -0.0021998539     0.0657915021
  168  C 12  S      0.0264931198     0.0334327393     0.0407370284    -0.0014009456     0.0169490764
  169  C 12  X     -0.0003209133     0.0306029839     0.0406869602    -0.0477262654     0.0148521805
  170  C 12  Y      0.0008825941     0.0004633893    -0.0020544954     0.1591620875    -0.0030611660
  171  C 12  Z     -0.0002646192    -0.0163264463    -0.0194813629    -0.1144523046    -0.0045438796
  172  C 12  X      0.0036683814     0.0109384218     0.0093424758    -0.0144636844     0.0000563926
  173  C 12  Y      0.0001498799     0.0000271789    -0.0008593712     0.0490434241    -0.0006634231
  174  C 12  Z     -0.0015641139    -0.0057601430    -0.0043022331    -0.0353537174     0.0011187604
  175  C 12 XX      0.0077005716     0.0119328343     0.0137648567     0.0023899720     0.0056054341
  176  C 12 YY      0.0068967842     0.0091560990     0.0094285185     0.0003007925     0.0029097080
  177  C 12 ZZ      0.0060596018     0.0085746720     0.0092904861    -0.0030913648     0.0032936692
  178  C 12 XY     -0.0015019902    -0.0018830331    -0.0018444528    -0.0050434746    -0.0004843608
  179  C 12 XZ     -0.0013479509    -0.0025622399    -0.0034550022     0.0029292215    -0.0018066652
  180  C 12 YZ     -0.0028894245    -0.0033098628    -0.0032112485     0.0022342086    -0.0007800207
  181  C 13  S     -0.0172680638     0.0199242878     0.0354368841     0.1095528387     0.0208431859
  182  C 13  S      0.0345335335    -0.0395619972    -0.0712180997    -0.2187164570    -0.0420283539
  183  C 13  S      0.0125245755     0.0032368013    -0.0145945716    -0.0522201024    -0.0159376515
  184  C 13  X      0.0335681273     0.0706639981     0.0756546249    -0.0986236626     0.0214808571
  185  C 13  Y      0.0164926321     0.0367122402     0.0526787339     0.0038033057     0.0321215345
  186  C 13  Z     -0.0318230264    -0.0687384221    -0.0853730228     0.0478701488    -0.0391627985
  187  C 13  X      0.0132751536     0.0204565305     0.0243512852    -0.0279355342     0.0090315234
  188  C 13  Y      0.0037027099     0.0125171082     0.0159624574    -0.0072792944     0.0085989185
  189  C 13  Z     -0.0102374350    -0.0215440153    -0.0265899988     0.0208461777    -0.0122714168
  190  C 13 XX     -0.0002297426    -0.0062071406    -0.0084078317    -0.0128926103    -0.0039795633
  191  C 13 YY      0.0034445781    -0.0004394996    -0.0024771875    -0.0152155881    -0.0021213670
  192  C 13 ZZ      0.0030494066    -0.0002329209    -0.0019146648    -0.0117255494    -0.0017210902
  193  C 13 XY      0.0007112145     0.0022045900     0.0027310263     0.0040326493     0.0012381608
  194  C 13 XZ      0.0002965984     0.0011779771     0.0013178883     0.0003562992     0.0004833057
  195  C 13 YZ     -0.0025700616    -0.0017307633    -0.0011399118     0.0067977690     0.0000774465
  196  C 14  S      0.0410169576     0.0546048142     0.0524668484    -0.1042206272     0.0148332242
  197  C 14  S     -0.0801178823    -0.1082990703    -0.1044527067     0.2090951387    -0.0298462450
  198  C 14  S     -0.0222818988    -0.0311200859    -0.0188253059     0.0573142618    -0.0039214257
  199  C 14  X      0.0156997586    -0.0615270126    -0.0933287173    -0.1159279089    -0.0465529168
  200  C 14  Y     -0.0173697706     0.0241688912     0.0535133876     0.0119850658     0.0397235327
  201  C 14  Z      0.0067008950     0.0107793304     0.0017570851     0.0496597043    -0.0110170701
  202  C 14  X      0.0046127122    -0.0196102616    -0.0286040933    -0.0395843416    -0.0148277993
  203  C 14  Y     -0.0115348455     0.0063556781     0.0211754507     0.0126806157     0.0147951829
  204  C 14  Z      0.0080719187     0.0047749685    -0.0038447752     0.0094581680    -0.0050426372
  205  C 14 XX     -0.0036374472    -0.0063041225    -0.0074984279     0.0117933177    -0.0033293796
  206  C 14 YY     -0.0059084487    -0.0061721386    -0.0048589327     0.0147184074    -0.0005622736
  207  C 14 ZZ     -0.0040270118    -0.0066849209    -0.0067520979     0.0119048260    -0.0020536554
  208  C 14 XY      0.0018414192    -0.0004834685    -0.0014704198    -0.0029602299    -0.0009366591
  209  C 14 XZ     -0.0005242620     0.0022638367     0.0037206013    -0.0009244239     0.0021284372
  210  C 14 YZ      0.0032487662     0.0032231873     0.0021984647    -0.0073065657    -0.0000175486
  211  H 15  S      0.0691701665    -0.0518115876     0.0250224697    -0.0014484128    -0.0800437857
  212  H 15  S      0.0081558872    -0.0133207431     0.0124961596     0.0000870753    -0.0231352588
  213  H 16  S     -0.0204913874    -0.0492187942     0.0124958775     0.0008082455     0.0829333476
  214  H 16  S     -0.0017196576    -0.0096685330     0.0038300946    -0.0000134967     0.0179556920
  215  H 17  S     -0.0646396030     0.0589693270    -0.0600890022    -0.0006071538     0.0217775010
  216  H 17  S     -0.0079211216     0.0122054438    -0.0128329683    -0.0003973014     0.0051894730
  217  H 18  S     -0.0173430214     0.0478015222    -0.0187223119    -0.0027357515    -0.1028985544
  218  H 18  S     -0.0081350706     0.0102544553     0.0022272229    -0.0023854432    -0.0276600287
  219  H 19  S      0.0893083776     0.0122983868    -0.0575887007     0.0012797459     0.1305024364
  220  H 19  S      0.0119982916     0.0035191696    -0.0120272054     0.0004902031     0.0257294324
  221  H 20  S      0.0885002376     0.0165827883    -0.0774983614     0.0014431729     0.1464123414
  222  H 20  S      0.0090787448     0.0010104353    -0.0091928735     0.0008333074     0.0300069713
  223  H 21  S     -0.0229457851    -0.0422414946    -0.0489539070    -0.1224399881    -0.0220029086
  224  H 21  S     -0.0088971288    -0.0101196983    -0.0078819701    -0.0236043892    -0.0018444749
  225  H 22  S      0.0136159731    -0.0128236066    -0.0367311064     0.1244170027    -0.0338840871
  226  H 22  S     -0.0006452470    -0.0034320103    -0.0069223321     0.0267407530    -0.0066549584
  227  H 23  S      0.0409623058     0.0843068738     0.1002154288    -0.0011680494     0.0385237277
  228  H 23  S      0.0028277229     0.0133523055     0.0195452700    -0.0002070239     0.0101181040
  229  H 24  S      0.0122579862    -0.0156853868    -0.0360586354    -0.1234851751    -0.0295583910
  230  H 24  S     -0.0009317280    -0.0039198260    -0.0068033765    -0.0257698381    -0.0056594747
  231  H 25  S     -0.0227795949    -0.0397610414    -0.0492535037     0.1196819451    -0.0259627521
  232  H 25  S     -0.0088820811    -0.0093762274    -0.0074228577     0.0211341682    -0.0012656871
  233  C 26  S     -0.0795766543     0.0660822539     0.0509016841     0.0003870387    -0.0161254398
  234  C 26  S      0.1454114524    -0.1391745620    -0.0962117386    -0.0005917264     0.0422291027
  235  C 26  S      0.1374141357    -0.1280262860    -0.0821794423    -0.0091508249     0.0063762901
  236  C 26  X      0.1320980382     0.1133678068    -0.0957041416     0.0006808833    -0.1510691133
  237  C 26  Y      0.0020531549    -0.0068309153     0.0065100002    -0.0113182692    -0.0118713593
  238  C 26  Z     -0.0651582118    -0.0544916487     0.0422829475     0.0096324617     0.0976498910
  239  C 26  X     -0.1041987733    -0.0425098917    -0.0193630100    -0.0028029384     0.0947950820
  240  C 26  Y      0.0041253924    -0.0004094519     0.0019115337     0.0056449708    -0.0079930717
  241  C 26  Z      0.0440985778     0.0208760991     0.0111177387    -0.0036852358    -0.0458686739
  242  C 26 XX      0.0133940963    -0.0138308878    -0.0097766443     0.0007738679     0.0037039282
  243  C 26 YY      0.0039936851    -0.0034938707    -0.0025732295     0.0000376486     0.0012888005
  244  C 26 ZZ      0.0062353210    -0.0062342266    -0.0046763508    -0.0008914026     0.0037224434
  245  C 26 XY     -0.0010033549     0.0002286943     0.0000203066    -0.0014438775     0.0014762739
  246  C 26 XZ     -0.0054815472     0.0058482432     0.0045792636     0.0007803326    -0.0031136017
  247  C 26 YZ      0.0002550322    -0.0006856871     0.0004202242     0.0007029538    -0.0001505191
  248  C 27  S     -0.1010251479    -0.0746032762    -0.0011207033     0.0013042544     0.0450450365
  249  C 27  S      0.1932774383     0.1535646028     0.0146476607    -0.0025621371    -0.0915353013
  250  C 27  S      0.1879770528     0.1315981581    -0.0161599723     0.0024868095    -0.1496597122
  251  C 27  X     -0.1031682282     0.0769446472     0.1625036581     0.0130750672     0.0813446682
  252  C 27  Y      0.0038252594    -0.0044779151    -0.0033852351    -0.0348571352    -0.0062625868
  253  C 27  Z      0.0512903742    -0.0365507218    -0.0817162919     0.0236120735    -0.0333160984
  254  C 27  X      0.0267307088    -0.0448380818    -0.0339783271     0.0022308725     0.0477822866
  255  C 27  Y     -0.0012455847     0.0008911484     0.0006701330    -0.0177152146     0.0000189927
  256  C 27  Z     -0.0072720840     0.0228251027     0.0145978265     0.0144680121    -0.0190568782
  257  C 27 XX      0.0184675515     0.0156875046     0.0029116072     0.0017732161    -0.0093489765
  258  C 27 YY      0.0056033113     0.0039438930     0.0004182262     0.0002065046    -0.0029685583
  259  C 27 ZZ      0.0088235767     0.0069151154     0.0008870919    -0.0024277499    -0.0035753430
  260  C 27 XY     -0.0006810069    -0.0002000139    -0.0000818852    -0.0039037928     0.0008962065
  261  C 27 XZ     -0.0074939479    -0.0066176908    -0.0009869337     0.0022818127     0.0026810687
  262  C 27 YZ      0.0002699109     0.0004388974     0.0005493827     0.0017079182    -0.0002146017
  263  C 28  S      0.0523345280    -0.0751309226     0.0363310100     0.0011745047     0.0081073286
  264  C 28  S     -0.1067789264     0.1534581086    -0.0735577819    -0.0022864522    -0.0182121824
  265  C 28  S      0.0113571586     0.0654447828    -0.0857715681    -0.0173019242     0.0183282703
  266  C 28  X     -0.0715974077     0.0602142898    -0.0831500106     0.0012308388     0.1433017221
  267  C 28  Y      0.0148423636    -0.1142882412     0.1414509968     0.0036300536    -0.0123516748
  268  C 28  Z      0.0436872808     0.0789745481    -0.0980760614    -0.0038592670    -0.0449191387
  269  C 28  X     -0.0034949816    -0.0019650920    -0.0287731065    -0.0061412738     0.0521644960
  270  C 28  Y     -0.0337533475    -0.0071622207     0.0486087213    -0.0011187014     0.0032970174
  271  C 28  Z      0.0382355280     0.0066160668    -0.0299852676     0.0051276862    -0.0224532415
  272  C 28 XX     -0.0020432936     0.0056105664    -0.0025181762    -0.0002278282    -0.0054144085
  273  C 28 YY     -0.0054194207     0.0129633490    -0.0074121832    -0.0001419240     0.0000302317
  274  C 28 ZZ     -0.0084711088     0.0061830278    -0.0014775569    -0.0000689620     0.0002404069
  275  C 28 XY     -0.0017914384    -0.0064153728     0.0049775184     0.0001281907     0.0021504180
  276  C 28 XZ     -0.0008713817     0.0035602517    -0.0019976810     0.0000214726    -0.0021581747
  277  C 28 YZ      0.0056325799    -0.0043971577     0.0008922489     0.0001007094     0.0001312781

                         31               32               33               34               35
                   -0.6266085502    -0.6009022830    -0.5920947918    -0.5645458602    -0.5357231779
    1  C  1  S      0.0599669925     0.0599823235     0.0365235579    -0.0114947353     0.0060189360
    2  C  1  S     -0.1274602696    -0.1178810338    -0.0733908358     0.0159716201    -0.0103473010
    3  C  1  S     -0.0162407282    -0.1683419827    -0.0895092205     0.1105871818    -0.0183853033
    4  C  1  X      0.1140039552    -0.0463481381     0.0217232210    -0.0895878328     0.0490279511
    5  C  1  Y      0.0909414822    -0.0521156853    -0.0026723480     0.0512168622    -0.0024166529
    6  C  1  Z     -0.1019762044    -0.1133563434    -0.1048678959    -0.1145663515    -0.0094264774
    7  C  1  X      0.0453351654    -0.0396791974    -0.0017401632     0.0038785139     0.0169762226
    8  C  1  Y      0.0406726328    -0.0507665864    -0.0148554809     0.0443013673    -0.0060073260
    9  C  1  Z     -0.0405990619     0.0196502184    -0.0081907649    -0.0868914951     0.0049351182
   10  C  1 XX     -0.0051609762    -0.0081289075    -0.0046978253    -0.0073674752     0.0012467336
   11  C  1 YY     -0.0082717973    -0.0078870733    -0.0057141400     0.0000471514    -0.0007857166
   12  C  1 ZZ     -0.0133707971    -0.0075693081    -0.0053905804     0.0083630700    -0.0026895556
   13  C  1 XY      0.0000746177     0.0012476458    -0.0008142730    -0.0047716662     0.0000126675
   14  C  1 XZ     -0.0018010791     0.0067815638     0.0032689534     0.0045295640    -0.0001211505
   15  C  1 YZ      0.0012995089     0.0060648789     0.0022085161    -0.0051130021     0.0010584241
   16  C  2  S      0.0155823402    -0.1064371650    -0.0347323959     0.0250743382    -0.0035805334
   17  C  2  S     -0.0362373101     0.2156960973     0.0697685829    -0.0503603193     0.0079737916
   18  C  2  S     -0.0291931779     0.2041677558     0.0883500844    -0.0818542709     0.0118964735
   19  C  2  X      0.0549180409    -0.0658284282     0.0117540621     0.1198053728    -0.0008725657
   20  C  2  Y      0.0677732741    -0.1111407026    -0.0008015779     0.2111916437    -0.0174989236
   21  C  2  Z     -0.0831205842     0.0447843168     0.0169499540     0.0819383391    -0.0209337884
   22  C  2  X      0.0192609278     0.0213513950     0.0274026551     0.0314697475     0.0013374146
   23  C  2  Y      0.0178911892     0.0258127852     0.0322849900     0.0618174182    -0.0041630758
   24  C  2  Z     -0.0316451888     0.0250138313     0.0064026883     0.0239349532    -0.0079818112
   25  C  2 XX      0.0005017686     0.0136435394     0.0054027750    -0.0063638998     0.0016360315
   26  C  2 YY     -0.0036713537     0.0217896165     0.0074007731    -0.0043929773     0.0006666415
   27  C  2 ZZ     -0.0066342615     0.0075119086    -0.0001042391    -0.0045086609    -0.0003405798
   28  C  2 XY     -0.0000902867     0.0115744592     0.0048464078    -0.0026300608     0.0007218445
   29  C  2 XZ     -0.0014953128     0.0031539587     0.0016114978    -0.0005605221     0.0004672497
   30  C  2 YZ     -0.0023747240     0.0024434989     0.0006759297     0.0015068537    -0.0006140288
   31  C  3  S     -0.0196857642     0.1074105179     0.0469272495     0.0094284653     0.0007839941
   32  C  3  S      0.0361556517    -0.2186631027    -0.0954502389    -0.0180345858    -0.0012764649
   33  C  3  S      0.0015224993    -0.1965872741    -0.1200125042    -0.0428632032    -0.0004885934
   34  C  3  X     -0.0189934117    -0.0129996137     0.0069183058     0.0509611784    -0.0077968534
   35  C  3  Y     -0.0582967106    -0.0261992733    -0.0046597107     0.0728108325    -0.0169722494
   36  C  3  Z      0.0495502194     0.1401303111     0.1162811243     0.2168265546    -0.0073391678
   37  C  3  X     -0.0028527834    -0.0147670709    -0.0037035702     0.0112845751    -0.0003838031
   38  C  3  Y     -0.0176457823    -0.0137803721    -0.0027301651     0.0207866307    -0.0039817341
   39  C  3  Z      0.0180926778    -0.0258686277    -0.0053222437     0.0758210588    -0.0064669511
   40  C  3 XX     -0.0002776533    -0.0084524847    -0.0044998422    -0.0025501396    -0.0004413968
   41  C  3 YY     -0.0009656401    -0.0063445048    -0.0034934961    -0.0037665826     0.0005141252
   42  C  3 ZZ      0.0054536370    -0.0288231944    -0.0126838636    -0.0021740908    -0.0001594565
   43  C  3 XY     -0.0025107012    -0.0007080448    -0.0008476420    -0.0009760895    -0.0000143853
   44  C  3 XZ      0.0015755795    -0.0039098074    -0.0008161958     0.0002629445     0.0000462243
   45  C  3 YZ     -0.0024843500    -0.0025275693    -0.0011659941     0.0011515872    -0.0004915302
   46  C  4  S      0.0626545204    -0.0621120494    -0.0260750852     0.0062512925    -0.0026828841
   47  C  4  S     -0.1331249122     0.1234520593     0.0480550787    -0.0207167831     0.0058762599
   48  C  4  S     -0.0311972214     0.1539164297     0.1128577450     0.0652116656    -0.0147893731
   49  C  4  X     -0.0468435630     0.0576770039    -0.0149830690    -0.1397810541     0.0101244469
   50  C  4  Y     -0.1131368085     0.0891944524     0.0052408549    -0.0872890244     0.0090281420
   51  C  4  Z      0.1103769211     0.0572359603     0.0519663615    -0.0068428496     0.0189927120
   52  C  4  X     -0.0144952157    -0.0033721726    -0.0199377971    -0.0510550466     0.0061796339
   53  C  4  Y     -0.0371690833    -0.0160086460    -0.0363191686    -0.0647329233     0.0097062725
   54  C  4  Z      0.0445558337     0.0572654814     0.0504028617     0.0225643257     0.0029026112
   55  C  4 XX     -0.0110457427     0.0068144150     0.0018491995     0.0046132175    -0.0007740966
   56  C  4 YY     -0.0103777640     0.0107220371     0.0042910141    -0.0025180334     0.0002130528
   57  C  4 ZZ     -0.0064261176     0.0071330943     0.0027282903    -0.0084881831     0.0018598545
   58  C  4 XY     -0.0022175338    -0.0012827545     0.0012605826     0.0072491328    -0.0001943476
   59  C  4 XZ      0.0026248878    -0.0052728191    -0.0026896372    -0.0052655511     0.0000583427
   60  C  4 YZ      0.0007792787    -0.0064882798    -0.0032878643     0.0027579527    -0.0007107600
   61  C  5  S     -0.0006266974     0.0036892282     0.0294255839     0.0042472384     0.0166469834
   62  C  5  S     -0.0045281105    -0.0072016698    -0.0602976280    -0.0065759169    -0.0375304414
   63  C  5  S     -0.1455402403    -0.1132726121    -0.1402870396     0.0427065177    -0.0848524006
   64  C  5  X     -0.1609131982    -0.0491929621    -0.0717035084     0.1096725301    -0.0246772122
   65  C  5  Y     -0.0927005752     0.0420750494     0.0037685336    -0.0412471729     0.0176499661
   66  C  5  Z      0.1706298936     0.0139426737     0.0384517091    -0.0806142959     0.0086662636
   67  C  5  X     -0.1204168715     0.0430665173     0.0070750752     0.0751531625    -0.0595311068
   68  C  5  Y     -0.0353403052     0.0392005688     0.0059301036    -0.0394629650     0.0115211846
   69  C  5  Z      0.0951072045    -0.0443218724    -0.0064809150    -0.0275560144     0.0269189268
   70  C  5 XX     -0.0028090061    -0.0030502729    -0.0055749797     0.0047890690    -0.0035839147
   71  C  5 YY     -0.0014151587     0.0048621195    -0.0013819612    -0.0037113716    -0.0020832256
   72  C  5 ZZ      0.0019385003    -0.0024315894    -0.0044794353    -0.0026112558    -0.0024815526
   73  C  5 XY      0.0047529600    -0.0034032662    -0.0000495673     0.0013671268     0.0000655993
   74  C  5 XZ     -0.0024158489     0.0020570933     0.0019971485     0.0008309067     0.0003975878
   75  C  5 YZ     -0.0022074440    -0.0010390031     0.0003047463     0.0017974203     0.0010067497
   76  C  6  S     -0.0168835859     0.0003068506     0.0065723256     0.0103417020    -0.0005486033
   77  C  6  S      0.0378535675    -0.0006754660    -0.0122697843    -0.0217382992     0.0020289257
   78  C  6  S     -0.0571056179     0.0041913281    -0.0367045713    -0.0861892246     0.0084803246
   79  C  6  X      0.0397879812     0.0327375547     0.0244347892    -0.1363681211     0.0454301970
   80  C  6  Y     -0.0324249719     0.0649950058    -0.0003493180    -0.0825966389     0.0016129666
   81  C  6  Z     -0.0029065077    -0.0806587133    -0.0703479604    -0.1096354968     0.0037653290
   82  C  6  X      0.0086410206     0.0068371525     0.0000852633    -0.0673235479     0.0158107550
   83  C  6  Y      0.0004358261     0.0150714460     0.0013363249    -0.0127069025    -0.0012672410
   84  C  6  Z      0.0052916148    -0.0220516829    -0.0170213081    -0.0352708201    -0.0023930548
   85  C  6 XX      0.0018907962     0.0023931373    -0.0021482727    -0.0060740605    -0.0007200151
   86  C  6 YY      0.0038994720    -0.0050887520    -0.0023822881     0.0009263416    -0.0000578865
   87  C  6 ZZ      0.0004509912     0.0024707602     0.0005199489    -0.0025544945     0.0010857212
   88  C  6 XY     -0.0046406188     0.0010922121    -0.0006103465    -0.0005444126     0.0000553235
   89  C  6 XZ      0.0010909474    -0.0038986756    -0.0026548951    -0.0021210509     0.0001105099
   90  C  6 YZ      0.0060653247     0.0022178147     0.0027453042     0.0018095926     0.0007535273
   91  C  7  S      0.0451919038    -0.0272925372    -0.0103941147    -0.0318868307     0.0021736571
   92  C  7  S     -0.0975553263     0.0609884717     0.0225517387     0.0707529929    -0.0045827974
   93  C  7  S      0.0172721748     0.0482923661     0.0450458774    -0.0302385088     0.0013882690
   94  C  7  X      0.0647305864    -0.0227114506    -0.0097481265    -0.0200984730    -0.0072759885
   95  C  7  Y     -0.0720014626     0.0415169580     0.0143608965     0.0436025658    -0.0037793474
   96  C  7  Z      0.0304051572    -0.0341412167    -0.0141899023    -0.0420063430     0.0095172888
   97  C  7  X     -0.0191523785    -0.0162637772    -0.0300822656     0.0304595897    -0.0030885182
   98  C  7  Y      0.0372182892     0.0258761873     0.0434967351    -0.0516601427     0.0009485480
   99  C  7  Z     -0.0237936618    -0.0133849757    -0.0223199312     0.0246300303     0.0019493241
  100  C  7 XX     -0.0069012998     0.0032237747     0.0012293897     0.0037819619     0.0001740631
  101  C  7 YY     -0.0075115383     0.0050066610     0.0016290522     0.0053277893    -0.0005657772
  102  C  7 ZZ     -0.0040587952     0.0035529797     0.0013167003     0.0041960255    -0.0005932909
  103  C  7 XY      0.0040416466    -0.0014716696    -0.0005266316    -0.0018405855    -0.0001418008
  104  C  7 XZ     -0.0016038861     0.0014134910     0.0006998454     0.0014872268    -0.0001051057
  105  C  7 YZ      0.0017751312    -0.0019014065    -0.0005016795    -0.0021696212     0.0006201522
  106  C  8  S      0.0283240888     0.0109499367    -0.0034073844    -0.0049438317     0.0284565663
  107  C  8  S     -0.0559410693    -0.0216976821     0.0045951975     0.0101043946    -0.0564424854
  108  C  8  S      0.0130552660     0.0501997252    -0.1314278208     0.0065528174    -0.2500594017
  109  C  8  X     -0.0569613708    -0.1017539131     0.1880877664    -0.0078389145     0.1593765038
  110  C  8  Y      0.0029989532     0.0045167592    -0.0072178383    -0.0014343208    -0.0074555113
  111  C  8  Z      0.0267827477     0.0497743887    -0.0909339022     0.0045947816    -0.0758026376
  112  C  8  X     -0.0252069952    -0.0573305433     0.1547606355    -0.0340387054    -0.0913414988
  113  C  8  Y      0.0015997172     0.0023498088    -0.0077816577     0.0094762542     0.0012687371
  114  C  8  Z      0.0118744048     0.0270276761    -0.0733780963     0.0103199429     0.0463312758
  115  C  8 XX     -0.0026748467    -0.0001239018    -0.0018559918    -0.0001628951    -0.0153882698
  116  C  8 YY     -0.0039624226    -0.0019896961     0.0007425126     0.0016664648     0.0066487126
  117  C  8 ZZ     -0.0029170732    -0.0012617800     0.0001007128     0.0008839243    -0.0004610970
  118  C  8 XY      0.0010022784     0.0002330672     0.0000592338    -0.0001073242    -0.0018538319
  119  C  8 XZ     -0.0003118374    -0.0007173902     0.0012463223     0.0007492214     0.0104185108
  120  C  8 YZ      0.0017089665     0.0010570728    -0.0004414408    -0.0012054931    -0.0063135750
  121  N  9  S      0.0253205348    -0.0137670631    -0.0048448878    -0.0165707958     0.0011423922
  122  N  9  S      0.0518918418    -0.0292118300    -0.0117057352    -0.0334451420     0.0024777971
  123  N  9  S      0.0699744987    -0.0096925448     0.0264979840    -0.0707447992     0.0025015218
  124  N  9  X     -0.0053368827    -0.0016192224     0.0001774696    -0.0016986551     0.0038356719
  125  N  9  Y     -0.0047580311     0.0021666760     0.0014336988    -0.0000584177     0.0006590689
  126  N  9  Z      0.0064858697     0.0043131745     0.0024549323     0.0099617900    -0.0041949885
  127  N  9  X      0.0002292931    -0.0011701100    -0.0035004184     0.0062128371    -0.0017704216
  128  N  9  Y      0.0067890284     0.0013053004     0.0065314508    -0.0077411106    -0.0003252713
  129  N  9  Z     -0.0051906913    -0.0051902595    -0.0070776914    -0.0013846012     0.0019939383
  130  N  9 XX      0.0002800293    -0.0009143906    -0.0005284520    -0.0010215214     0.0004867850
  131  N  9 YY      0.0023818582    -0.0014587856    -0.0007374059    -0.0014798196     0.0000539322
  132  N  9 ZZ      0.0016175897    -0.0003009740    -0.0002223779     0.0000595963    -0.0002713286
  133  N  9 XY     -0.0003153006     0.0007575353     0.0001724801     0.0009654750    -0.0004089117
  134  N  9 XZ      0.0004686891    -0.0001052051     0.0001083416    -0.0000732005     0.0000301037
  135  N  9 YZ     -0.0015904086     0.0001307544    -0.0001405248    -0.0001281871     0.0003315714
  136  C 10  S     -0.0058438719    -0.0004587567     0.0031612037    -0.0066256374    -0.0650416776
  137  C 10  S      0.0117477182     0.0007276249    -0.0061590938     0.0131631540     0.1315726542
  138  C 10  S     -0.0036030597    -0.0059682885    -0.0168782871     0.0244535643     0.3374202977
  139  C 10  X      0.0095025066    -0.0235001981     0.0744659155    -0.0308590313    -0.1417910648
  140  C 10  Y      0.0484597358     0.0670508673    -0.1268149538     0.0209495747     0.0682985983
  141  C 10  Z     -0.0472166966    -0.0466918613     0.0722059827    -0.0014698152     0.0139378621
  142  C 10  X      0.0016830497    -0.0092981621     0.0159184541    -0.0009851335     0.0465253756
  143  C 10  Y      0.0175616081     0.0224430953    -0.0322522887     0.0010294223    -0.0646456823
  144  C 10  Z     -0.0161895900    -0.0148899592     0.0200105969     0.0002182069     0.0321156000
  145  C 10 XX      0.0032771276     0.0023271036    -0.0035227393     0.0004506968     0.0064983750
  146  C 10 YY     -0.0004602520    -0.0007368222    -0.0000455179     0.0017354930     0.0153901020
  147  C 10 ZZ      0.0002586022     0.0003569512    -0.0012545703     0.0009443391     0.0060715805
  148  C 10 XY     -0.0003172156     0.0002852496    -0.0003894772    -0.0005845223    -0.0092742865
  149  C 10 XZ     -0.0013630481    -0.0015017706     0.0020881856     0.0005621182     0.0068751496
  150  C 10 YZ      0.0011757340     0.0008292217    -0.0003453238    -0.0009175839    -0.0062442909
  151  C 11  S     -0.0218831074    -0.0208988404     0.0283717265     0.0054798670     0.0702187655
  152  C 11  S      0.0439075568     0.0414972758    -0.0550711492    -0.0118963974    -0.1429256746
  153  C 11  S      0.0271082769     0.0391737024    -0.0509476745    -0.0165544060    -0.3140780061
  154  C 11  X     -0.0251475899     0.0006817025    -0.0211064309     0.0107846658     0.0220840339
  155  C 11  Y      0.0426880425     0.0613675319    -0.1191240344     0.0188037139    -0.0125359270
  156  C 11  Z     -0.0242516655    -0.0540647388     0.1150702127    -0.0224079296    -0.0003864568
  157  C 11  X     -0.0113087420    -0.0043177497    -0.0020303469     0.0072494421     0.0507454358
  158  C 11  Y      0.0101847068     0.0152187409    -0.0339532137     0.0100829928     0.0717088233
  159  C 11  Z     -0.0030073139    -0.0112408895     0.0306444590    -0.0127467097    -0.0889765828
  160  C 11 XX      0.0031216970     0.0033134242    -0.0052464740     0.0002117832    -0.0017318331
  161  C 11 YY      0.0026259330     0.0030771779    -0.0045145580    -0.0007173439    -0.0115446045
  162  C 11 ZZ      0.0029153748     0.0029524667    -0.0041213070    -0.0007762489    -0.0123625225
  163  C 11 XY      0.0001480094    -0.0002930139     0.0008506613    -0.0003888116    -0.0040840321
  164  C 11 XZ     -0.0010910213    -0.0007460573     0.0011018183    -0.0000671588     0.0020813245
  165  C 11 YZ     -0.0011730130    -0.0013741600     0.0019173907     0.0006336796     0.0094936864
  166  C 12  S      0.0229570314     0.0117603220    -0.0087148774    -0.0077096609    -0.0664665387
  167  C 12  S     -0.0462130066    -0.0238970957     0.0187231173     0.0148638837     0.1299047779
  168  C 12  S     -0.0164838886    -0.0116003770    -0.0013104769     0.0254917238     0.2999742462
  169  C 12  X      0.0012079800     0.0386017195    -0.1088353159     0.0458094923     0.2172784539
  170  C 12  Y     -0.0028657415    -0.0015337192     0.0055034304    -0.0041062811    -0.0069157652
  171  C 12  Z      0.0017714085    -0.0182558604     0.0516769286    -0.0215037853    -0.1064584035
  172  C 12  X      0.0084163257     0.0232717863    -0.0482535591     0.0080136893    -0.0348171104
  173  C 12  Y     -0.0012897932    -0.0006256237     0.0019624895    -0.0019813120     0.0038142953
  174  C 12  Z     -0.0033713709    -0.0109505040     0.0233855769    -0.0036270916     0.0149645971
  175  C 12 XX     -0.0045425991    -0.0027623630     0.0024452563     0.0020249646     0.0204646486
  176  C 12 YY     -0.0014309608     0.0002975898    -0.0018205189     0.0008050962     0.0019343601
  177  C 12 ZZ     -0.0020248109    -0.0005654254    -0.0004195054     0.0010437801     0.0066655469
  178  C 12 XY      0.0003196509    -0.0000727651     0.0004012914    -0.0001178805    -0.0002515933
  179  C 12 XZ      0.0017085550     0.0015035292    -0.0018555850    -0.0007776796    -0.0097454363
  180  C 12 YZ      0.0000447762    -0.0006317209     0.0015586979    -0.0002096023     0.0020629745
  181  C 13  S     -0.0244106150    -0.0209478511     0.0288437604     0.0049704843     0.0708624753
  182  C 13  S      0.0489926537     0.0417030789    -0.0562579011    -0.0104825042    -0.1442821428
  183  C 13  S      0.0286134358     0.0397282715    -0.0516742733    -0.0221412130    -0.3123187485
  184  C 13  X      0.0040009793     0.0360818339    -0.0912081955     0.0247472459     0.0068632395
  185  C 13  Y     -0.0407840224    -0.0623742469     0.1225688244    -0.0196958650     0.0106199559
  186  C 13  Z      0.0336099547     0.0357821794    -0.0599462464     0.0040537704    -0.0127770359
  187  C 13  X     -0.0041154609     0.0045255279    -0.0226309314     0.0162720909     0.0928319071
  188  C 13  Y     -0.0090525979    -0.0150322548     0.0342348186    -0.0133430800    -0.0771900790
  189  C 13  Z      0.0100824085     0.0106299834    -0.0182685295     0.0030845229     0.0194276905
  190  C 13 XX      0.0040217320     0.0036757964    -0.0054694648    -0.0003454323    -0.0085053059
  191  C 13 YY      0.0031103799     0.0031044357    -0.0045126470    -0.0007050317    -0.0128864521
  192  C 13 ZZ      0.0024478468     0.0025583343    -0.0040236616    -0.0000464011    -0.0045778376
  193  C 13 XY     -0.0012289776    -0.0008960728     0.0010449712     0.0006029030     0.0094738132
  194  C 13 XZ     -0.0003260022    -0.0004332048     0.0010216810    -0.0005144580    -0.0057494253
  195  C 13 YZ     -0.0007934370    -0.0010381520     0.0017461219     0.0001386032     0.0037847633
  196  C 14  S     -0.0030120674    -0.0014808774     0.0044409738    -0.0059488675    -0.0674198101
  197  C 14  S      0.0061622870     0.0028250167    -0.0089000106     0.0122110447     0.1365670513
  198  C 14  S     -0.0062559356    -0.0037682689    -0.0219664793     0.0407939609     0.3349328340
  199  C 14  X      0.0392093073     0.0164724429     0.0000049413    -0.0216330996    -0.0999309284
  200  C 14  Y     -0.0491667462    -0.0658658612     0.1206764872    -0.0159702509    -0.0551163908
  201  C 14  Z      0.0227531840     0.0487843422    -0.1054819597     0.0259934574     0.0998835429
  202  C 14  X      0.0128243523     0.0033341137    -0.0022184872    -0.0038162478     0.0127766800
  203  C 14  Y     -0.0173860098    -0.0219754363     0.0307844892     0.0054223181     0.0594516196
  204  C 14  Z      0.0085989810     0.0173907765    -0.0257887804    -0.0021253551    -0.0587401174
  205  C 14 XX      0.0025090583     0.0025987067    -0.0042534091     0.0004952496     0.0010239688
  206  C 14 YY     -0.0009211156    -0.0006054789    -0.0001362397     0.0016526096     0.0145678233
  207  C 14 ZZ      0.0005482446     0.0002846992    -0.0008852323     0.0010791190     0.0130261008
  208  C 14 XY      0.0007447812     0.0000922937     0.0004517074    -0.0003887199     0.0022514623
  209  C 14 XZ     -0.0019131938    -0.0014744320     0.0017274407     0.0003338874     0.0001863748
  210  C 14 YZ      0.0009216007     0.0009401030    -0.0007712382    -0.0010156653    -0.0111727688
  211  H 15  S     -0.1560847085    -0.1005295780    -0.1007276936    -0.0359481816    -0.0273738590
  212  H 15  S     -0.0242431685    -0.0330608190    -0.0248137968     0.0052853358    -0.0089740497
  213  H 16  S     -0.0614726746     0.1927516566     0.0349867749    -0.1946188002     0.0166022300
  214  H 16  S     -0.0094102207     0.0583562636     0.0182983668    -0.0385330042     0.0040205086
  215  H 17  S     -0.0053119574    -0.2021425302    -0.1261539318    -0.1611416659     0.0054286867
  216  H 17  S      0.0038759907    -0.0600340541    -0.0342034480    -0.0271595239    -0.0002986555
  217  H 18  S     -0.1561844260     0.1023460357     0.0130343984    -0.0757683176     0.0036632191
  218  H 18  S     -0.0258722297     0.0337883784     0.0114271141    -0.0088214563     0.0010195623
  219  H 19  S      0.0201970171    -0.0041283977    -0.0280232461    -0.1395873930     0.0219618872
  220  H 19  S      0.0116043722    -0.0000703122    -0.0007758384    -0.0162414373     0.0060723758
  221  H 20  S     -0.0134531428     0.0021323202    -0.0186320615     0.0492078600    -0.0286883170
  222  H 20  S      0.0056491787    -0.0005766519    -0.0041840681     0.0024645483    -0.0074434384
  223  H 21  S      0.0301857235     0.0474603161    -0.1036826180     0.0308785239     0.1789466136
  224  H 21  S      0.0019936607     0.0079650118    -0.0221122007     0.0094211700     0.0643217025
  225  H 22  S      0.0439632705     0.0701139042    -0.1335681257     0.0145658897    -0.0878962386
  226  H 22  S      0.0090215484     0.0136788480    -0.0260029694     0.0013717118    -0.0428092148
  227  H 23  S     -0.0221456114     0.0137565138    -0.0657168999     0.0425888961     0.2550465119
  228  H 23  S     -0.0088570980    -0.0033758012    -0.0037671599     0.0102548650     0.0842980275
  229  H 24  S      0.0469750141     0.0687856117    -0.1314370615     0.0149576868    -0.0910099088
  230  H 24  S      0.0093960455     0.0130635455    -0.0248949141     0.0009428331    -0.0429964221
  231  H 25  S      0.0261083024     0.0466326097    -0.1010087083     0.0294223549     0.1752835622
  232  H 25  S      0.0019889637     0.0064361106    -0.0187669802     0.0084575120     0.0596709561
  233  C 26  S      0.0386194458     0.0332417429    -0.0208579766    -0.0249585340    -0.0300660795
  234  C 26  S     -0.0854165956    -0.0755909169     0.0409764812     0.0551904820     0.0562005608
  235  C 26  S     -0.0218535769    -0.0872348180     0.1128342050    -0.0026091479     0.0501709968
  236  C 26  X      0.1582593742     0.0209867025     0.1356804282    -0.1002928361     0.0777112371
  237  C 26  Y     -0.0233195394     0.0083205282    -0.0029794885    -0.0157479634     0.0046809413
  238  C 26  Z     -0.0622426097    -0.0103698273    -0.0671562204     0.0474084695    -0.0404977174
  239  C 26  X     -0.1068368440    -0.0046224442     0.0355638727     0.0290589104    -0.0563522263
  240  C 26  Y     -0.0008195243    -0.0025782407    -0.0002975160     0.0018050311     0.0024872097
  241  C 26  Z      0.0575352911     0.0031271339    -0.0183588989    -0.0213025731     0.0285687758
  242  C 26 XX     -0.0095091479    -0.0074672994     0.0035777543     0.0062248526     0.0063499528
  243  C 26 YY     -0.0028050740    -0.0025309153     0.0013061317     0.0017504164     0.0010796013
  244  C 26 ZZ     -0.0030381738    -0.0040971898     0.0018538334     0.0024281022     0.0023577145
  245  C 26 XY      0.0020035238    -0.0005950162    -0.0000023687     0.0006879482    -0.0004282209
  246  C 26 XZ      0.0023362446     0.0025570070    -0.0015914167    -0.0017746718    -0.0031076943
  247  C 26 YZ     -0.0008539745     0.0000448546    -0.0001910889    -0.0001169256     0.0000950500
  248  C 27  S     -0.0535606644    -0.0292077724     0.0119628096     0.0228318333     0.0469989608
  249  C 27  S      0.1133371800     0.0616189328    -0.0312816327    -0.0497403226    -0.1135438342
  250  C 27  S      0.1475110649     0.0216559592     0.0493341257    -0.0793773325    -0.0384123306
  251  C 27  X     -0.0292820165     0.0622599619    -0.1781068217     0.0349298183    -0.1822162548
  252  C 27  Y     -0.0058248185     0.0014222488     0.0056321164    -0.0089417382     0.0082906052
  253  C 27  Z      0.0196702290    -0.0299512530     0.0875032573    -0.0191757229     0.0891265762
  254  C 27  X     -0.0627461738    -0.0340308368     0.0902038473     0.0021869419    -0.0763925488
  255  C 27  Y     -0.0012003907     0.0046125265    -0.0034498545    -0.0096687051     0.0039649270
  256  C 27  Z      0.0325252285     0.0176475948    -0.0432833037     0.0017984165     0.0371219250
  257  C 27 XX      0.0100862830     0.0063438119    -0.0031172767    -0.0047549735    -0.0113794920
  258  C 27 YY      0.0037580984     0.0019204366    -0.0014036566    -0.0016423444    -0.0040079882
  259  C 27 ZZ      0.0059344032     0.0028676807    -0.0016327851    -0.0025910083    -0.0063079769
  260  C 27 XY      0.0006492367    -0.0006541420     0.0003285771     0.0007555952    -0.0006448040
  261  C 27 XZ     -0.0043584081    -0.0025373571     0.0009832063     0.0019079945     0.0037741302
  262  C 27 YZ     -0.0004171951     0.0001386090     0.0002436639    -0.0006194095    -0.0014137589
  263  C 28  S     -0.0358147105    -0.0016801290    -0.0122154840     0.0237394450    -0.0067897397
  264  C 28  S      0.0719863899     0.0026608509     0.0249050389    -0.0474923455     0.0122964110
  265  C 28  S     -0.0812460894     0.0992781887     0.0193591435    -0.0166299968     0.0072552784
  266  C 28  X     -0.0146994575     0.0612295573     0.0052545369     0.0665035513    -0.0368215583
  267  C 28  Y      0.1677871537    -0.0618858426    -0.0142013490    -0.1043526729     0.0081987850
  268  C 28  Z     -0.1427726134    -0.0039679605    -0.0112140202     0.0150519210     0.0176306497
  269  C 28  X     -0.0146174774     0.0030365290    -0.0203165244     0.0790358214    -0.0120439217
  270  C 28  Y      0.0833296434     0.0444303030     0.0545287765    -0.1030168381     0.0045439916
  271  C 28  Z     -0.0617205304    -0.0588085994    -0.0479754869     0.0386150110     0.0031984317
  272  C 28 XX      0.0004737436    -0.0022460081     0.0003784949    -0.0024521074     0.0013164014
  273  C 28 YY      0.0046962485     0.0028476528     0.0030237896    -0.0041864767     0.0013570742
  274  C 28 ZZ      0.0065843318    -0.0005337500     0.0008400895    -0.0027074114    -0.0001697252
  275  C 28 XY      0.0005683876     0.0003408682    -0.0012660044    -0.0017350862    -0.0009901713
  276  C 28 XZ     -0.0000842002     0.0054704949     0.0042527444     0.0040170417     0.0005923499
  277  C 28 YZ     -0.0040348427    -0.0028040237    -0.0021860920     0.0009327152    -0.0000718035

                         36               37               38               39               40
                   -0.5150988486    -0.5068883505    -0.4897367798    -0.4777954501    -0.4686546262
    1  C  1  S      0.0036453437    -0.0086365408    -0.0000754873    -0.0004244178     0.0078368174
    2  C  1  S     -0.0085073568     0.0199015404     0.0019982806     0.0007325968    -0.0118744996
    3  C  1  S     -0.0004256241     0.0137070992    -0.0128983473     0.0011176931     0.0081091995
    4  C  1  X      0.0333526777    -0.1318562363     0.0213516514    -0.0007039854     0.1854140361
    5  C  1  Y      0.0135907000    -0.0466826364    -0.0118047197     0.0027352177    -0.1529928198
    6  C  1  Z     -0.0029320043    -0.0063131259    -0.0260178996     0.0043361031    -0.2182878488
    7  C  1  X      0.0167766828    -0.0664775585     0.0036613265     0.0005417048     0.0682627634
    8  C  1  Y      0.0046870356    -0.0164478542    -0.0088924655     0.0009980636    -0.0588977543
    9  C  1  Z     -0.0002490682    -0.0092934885    -0.0037832205     0.0012065176    -0.0745163506
   10  C  1 XX     -0.0005204951     0.0010379106     0.0014336517    -0.0000574269     0.0051181536
   11  C  1 YY      0.0000024386    -0.0004725251    -0.0003791356     0.0000589344    -0.0035058097
   12  C  1 ZZ     -0.0014442819     0.0042510306    -0.0010579938     0.0001606380    -0.0063817342
   13  C  1 XY     -0.0006821677     0.0013285321    -0.0006584880     0.0002592048    -0.0125942483
   14  C  1 XZ      0.0006587513    -0.0020750892     0.0001801161    -0.0000353854     0.0032517794
   15  C  1 YZ     -0.0001360041     0.0010865317     0.0012852554    -0.0003166685     0.0162709642
   16  C  2  S     -0.0022994252     0.0105589654     0.0010052529    -0.0002903499    -0.0006831058
   17  C  2  S      0.0063829662    -0.0289338241    -0.0029450693     0.0008749505    -0.0004646297
   18  C  2  S     -0.0064161640     0.0107356171     0.0166802924    -0.0011144687     0.0448063068
   19  C  2  X      0.0191881978    -0.0691021479    -0.0026153695    -0.0008444214     0.1445500921
   20  C  2  Y      0.0223133446    -0.0829195025    -0.0170347563     0.0028643211    -0.0318424688
   21  C  2  Z     -0.0349277476     0.1418654528     0.0196878666    -0.0043678619     0.0999256384
   22  C  2  X      0.0038234242    -0.0147813315     0.0046278008    -0.0011525463     0.0827373880
   23  C  2  Y      0.0042479501    -0.0149287101     0.0011198644     0.0004305692     0.0090036092
   24  C  2  Z     -0.0121957040     0.0468784210     0.0037464686    -0.0014587328     0.0200071466
   25  C  2 XX      0.0005635261    -0.0022920388     0.0005339478    -0.0001033039     0.0079547488
   26  C  2 YY      0.0000027107    -0.0005820301    -0.0002606545     0.0001767856    -0.0095455893
   27  C  2 ZZ     -0.0000867890    -0.0000621530    -0.0003998985     0.0000488996     0.0002726926
   28  C  2 XY      0.0001262485    -0.0007678770    -0.0000362444     0.0000363126    -0.0026433728
   29  C  2 XZ     -0.0008900846     0.0034705020     0.0015760726    -0.0001812162     0.0075444990
   30  C  2 YZ     -0.0011878161     0.0049877110     0.0005902716    -0.0001324796     0.0000944990
   31  C  3  S     -0.0019631474     0.0076365114     0.0014924678    -0.0003456008     0.0054491155
   32  C  3  S      0.0057203955    -0.0234598268    -0.0040333705     0.0011352341    -0.0177594474
   33  C  3  S      0.0003153887     0.0080817502    -0.0145519714     0.0009247918    -0.0429361933
   34  C  3  X     -0.0072636389     0.0319668643    -0.0013725904    -0.0023462589     0.0644828253
   35  C  3  Y     -0.0355902484     0.1362420296     0.0176691124    -0.0022835752     0.0000305795
   36  C  3  Z      0.0294820918    -0.1194452232    -0.0254510799     0.0040020414    -0.0678939629
   37  C  3  X     -0.0023349900     0.0138423317    -0.0003962163    -0.0010203266     0.0388602086
   38  C  3  Y     -0.0126608217     0.0497772906     0.0089059636    -0.0008350358     0.0099648277
   39  C  3  Z      0.0093791257    -0.0303628860    -0.0152548940     0.0012423771    -0.0328488116
   40  C  3 XX      0.0005441786    -0.0018864085    -0.0012875362     0.0000497419    -0.0038067129
   41  C  3 YY     -0.0002035865    -0.0001586711     0.0004835648     0.0000925257     0.0006171656
   42  C  3 ZZ      0.0001050046     0.0001926501     0.0005817927     0.0000074722     0.0008988529
   43  C  3 XY     -0.0005366423     0.0015277356     0.0000178236     0.0000699888    -0.0035824369
   44  C  3 XZ     -0.0000486100     0.0005363379    -0.0000661626    -0.0001017262     0.0025582708
   45  C  3 YZ     -0.0017471695     0.0067021996     0.0009840945    -0.0000867746    -0.0023613109
   46  C  4  S      0.0061512249    -0.0105250486    -0.0015451025    -0.0008513544     0.0269285514
   47  C  4  S     -0.0123046580     0.0217679890     0.0018890258     0.0019646182    -0.0658904885
   48  C  4  S     -0.0169050899     0.0032452046     0.0123371354    -0.0016116889    -0.0011839496
   49  C  4  X      0.0288553082    -0.1070061788    -0.0267722451     0.0008929185    -0.0149774680
   50  C  4  Y     -0.0316133173     0.0962410056     0.0370799760     0.0000921870     0.0794678129
   51  C  4  Z      0.0264647371    -0.1029275448    -0.0087620120     0.0031229685    -0.1071182276
   52  C  4  X      0.0140895372    -0.0618075302    -0.0160256010     0.0006822283    -0.0271009774
   53  C  4  Y     -0.0104757773     0.0397445299     0.0097231386     0.0014696306     0.0261580820
   54  C  4  Z      0.0106859301    -0.0461318526    -0.0007684020     0.0004275172    -0.0238332214
   55  C  4 XX      0.0001183723    -0.0008863868    -0.0010875780     0.0000855336    -0.0070044787
   56  C  4 YY     -0.0015438679     0.0041604245     0.0003261529     0.0000243743     0.0012640675
   57  C  4 ZZ     -0.0013749545     0.0026487864     0.0016286651     0.0002049106    -0.0048199202
   58  C  4 XY     -0.0011696605     0.0029829529     0.0013675506     0.0001289989     0.0009765921
   59  C  4 XZ      0.0000274052    -0.0000089010    -0.0005852408     0.0000203220    -0.0031984983
   60  C  4 YZ      0.0007600540    -0.0020235021    -0.0009694602    -0.0001179298     0.0036807161
   61  C  5  S      0.0012597935    -0.0101423914     0.0112084208     0.0001208167     0.0186864621
   62  C  5  S     -0.0045585128     0.0308009042    -0.0240485588    -0.0003758090    -0.0454968189
   63  C  5  S     -0.0036433397    -0.0025526170    -0.0273733953     0.0000458173    -0.0174683501
   64  C  5  X      0.0049354604    -0.0395643375     0.0037269079     0.0022354310     0.0709875847
   65  C  5  Y      0.0545302971    -0.2035057878    -0.0307799883     0.0027768306    -0.0581459691
   66  C  5  Z     -0.0485355874     0.1790265958     0.0285518719    -0.0001711835    -0.1111313001
   67  C  5  X     -0.0054141162     0.0019069768     0.0141742555    -0.0018891378     0.0541649187
   68  C  5  Y      0.0254619812    -0.0583510452    -0.0085022520     0.0026869488    -0.0012720212
   69  C  5  Z     -0.0203681737     0.0464338916     0.0026140534    -0.0001232033    -0.0799276356
   70  C  5 XX      0.0012402802    -0.0058007217    -0.0029054085     0.0001472896    -0.0011776863
   71  C  5 YY     -0.0014026755     0.0058861071    -0.0012164613    -0.0000521911    -0.0044436967
   72  C  5 ZZ     -0.0007587215     0.0060417614    -0.0011400801    -0.0001347101    -0.0046017598
   73  C  5 XY     -0.0003471148     0.0053474041     0.0014173065    -0.0003219098     0.0069769244
   74  C  5 XZ     -0.0005669063     0.0005078536    -0.0006557041     0.0000756688    -0.0043112023
   75  C  5 YZ      0.0015322378    -0.0079894952    -0.0001278353     0.0001689526     0.0027596253
   76  C  6  S     -0.0033028265     0.0077640455     0.0003920882     0.0004596340    -0.0165002813
   77  C  6  S      0.0077530448    -0.0189206320    -0.0006558287    -0.0010785407     0.0430873059
   78  C  6  S      0.0004802713     0.0028221787     0.0002280599     0.0011975388    -0.0570938504
   79  C  6  X      0.0383897528    -0.1879017954    -0.0070315871     0.0068451689    -0.0706687880
   80  C  6  Y     -0.0103380116     0.0470255691     0.0078830616    -0.0039321870     0.1825277406
   81  C  6  Z      0.0205201191    -0.0757739221    -0.0200498700     0.0002046925     0.0485847918
   82  C  6  X      0.0088507364    -0.0497849423    -0.0002038478     0.0026579434    -0.0396329551
   83  C  6  Y     -0.0033849978     0.0191170413     0.0032499051    -0.0024128352     0.1181808357
   84  C  6  Z      0.0051464194    -0.0203764301    -0.0071497778    -0.0006393819     0.0369342114
   85  C  6 XX     -0.0002678456     0.0036347866    -0.0001446199    -0.0004105708     0.0105896877
   86  C  6 YY      0.0010005602    -0.0028740730    -0.0002560927    -0.0000351969     0.0010739333
   87  C  6 ZZ      0.0006352136    -0.0033972798     0.0002095167     0.0001409711     0.0007705936
   88  C  6 XY      0.0008041196    -0.0047421758    -0.0009348096     0.0003054009    -0.0055351459
   89  C  6 XZ      0.0006561478    -0.0021651213    -0.0002088269    -0.0001065635     0.0084009955
   90  C  6 YZ      0.0016005301    -0.0057058366    -0.0005349537     0.0000092052     0.0039292683
   91  C  7  S     -0.0109790554     0.0386328461     0.0097869263    -0.0006904498     0.0345390502
   92  C  7  S      0.0233818432    -0.0822030631    -0.0214055776     0.0015595475    -0.0718237716
   93  C  7  S      0.0212274351    -0.0934100570    -0.0011892646     0.0012674616    -0.0193459159
   94  C  7  X     -0.0248534833     0.0910006503     0.0067448007     0.0006852123    -0.0824806758
   95  C  7  Y      0.0125696144    -0.0446899258    -0.0131926614     0.0021629025    -0.0988660920
   96  C  7  Z      0.0065478705    -0.0325680168     0.0022873707     0.0004716248     0.0049620370
   97  C  7  X     -0.0184486872     0.0602826601    -0.0048301570     0.0020733926    -0.0369343021
   98  C  7  Y      0.0172928854    -0.0625550284     0.0069407309    -0.0012514630    -0.0355157778
   99  C  7  Z     -0.0036488462     0.0140930246    -0.0052783168     0.0011910604    -0.0020129526
  100  C  7 XX      0.0017919476    -0.0065474927    -0.0010779341     0.0001277526    -0.0014135898
  101  C  7 YY      0.0017039645    -0.0059218183    -0.0017086721     0.0001297921    -0.0056121013
  102  C  7 ZZ      0.0006849871    -0.0022844352    -0.0010642620     0.0000577901    -0.0041148405
  103  C  7 XY     -0.0012215101     0.0043310186     0.0006008875    -0.0000741681     0.0003312704
  104  C  7 XZ      0.0004921512    -0.0015084934    -0.0003061689    -0.0000073466    -0.0002946534
  105  C  7 YZ      0.0000541407    -0.0003707048     0.0004728659    -0.0000178478     0.0023593318
  106  C  8  S     -0.0033745871     0.0132786826    -0.0635391943     0.0019367848     0.0004805686
  107  C  8  S      0.0067582344    -0.0280905499     0.1395772704    -0.0041510154    -0.0027498225
  108  C  8  S      0.0129664989    -0.0565862545     0.2082554528    -0.0064456835    -0.0074657336
  109  C  8  X     -0.0649218462    -0.0156311719     0.2021458373    -0.0285772742    -0.0304059131
  110  C  8  Y      0.2116414598     0.0585022968    -0.0044547757     0.0764225182    -0.0076637044
  111  C  8  Z     -0.1512136308    -0.0441282173    -0.1006958206    -0.0517786113     0.0058833381
  112  C  8  X     -0.0132580283    -0.0175018291     0.1440001222     0.0057943348    -0.0067440424
  113  C  8  Y      0.0584476749     0.0167140916    -0.0070401881    -0.0404623470    -0.0101469296
  114  C  8  Z     -0.0442285253    -0.0059381571    -0.0686212633     0.0323954013     0.0050672449
  115  C  8 XX      0.0003999615    -0.0032663739     0.0058721728    -0.0050786116     0.0012199038
  116  C  8 YY      0.0000784398    -0.0010865961     0.0094173046    -0.0010147031    -0.0004680856
  117  C  8 ZZ      0.0006716174    -0.0008655935     0.0081633800     0.0054174215    -0.0008312590
  118  C  8 XY      0.0006095698     0.0013208291    -0.0005176797     0.0095664547     0.0003962706
  119  C  8 XZ     -0.0006739843     0.0004709721     0.0008398502    -0.0054619103     0.0000811473
  120  C  8 YZ     -0.0001825805    -0.0006063813    -0.0026610888    -0.0041242129    -0.0001172196
  121  N  9  S     -0.0058466777     0.0220436745     0.0058792783    -0.0005352647     0.0228302705
  122  N  9  S     -0.0129819832     0.0481157734     0.0121622912    -0.0010130238     0.0489826042
  123  N  9  S      0.0021560987     0.0037259334     0.0201752044    -0.0036110221     0.0437456861
  124  N  9  X      0.0106553432    -0.0408094729    -0.0026234199    -0.0009186659     0.0520828506
  125  N  9  Y     -0.0026380372     0.0132314090     0.0060812469    -0.0012576270     0.0737464461
  126  N  9  Z     -0.0063584242     0.0262481223     0.0000537235    -0.0004083765     0.0016283088
  127  N  9  X     -0.0063474929     0.0240942713     0.0002046536     0.0009607849    -0.0272602825
  128  N  9  Y      0.0043437759    -0.0148533238    -0.0014802949     0.0000304035    -0.0409056046
  129  N  9  Z      0.0011235806    -0.0085595027    -0.0012970692     0.0005653659    -0.0023044750
  130  N  9 XX      0.0003545773    -0.0015376708     0.0002853386    -0.0000790121     0.0066432559
  131  N  9 YY     -0.0005085647     0.0015742049     0.0000905775     0.0000831624    -0.0052616958
  132  N  9 ZZ     -0.0010780312     0.0042042352     0.0004949516    -0.0000558470     0.0022562018
  133  N  9 XY     -0.0007179510     0.0028468949     0.0000874232     0.0000474132    -0.0021913928
  134  N  9 XZ      0.0000289275     0.0000553873     0.0001214431    -0.0000857678     0.0029627930
  135  N  9 YZ      0.0007041153    -0.0028194019    -0.0001255859     0.0000203181     0.0018586125
  136  C 10  S      0.0133250530    -0.0076521465     0.0155242035    -0.0243159590     0.0016581285
  137  C 10  S     -0.0273816098     0.0150780904    -0.0247398388     0.0606022337    -0.0038189023
  138  C 10  S     -0.0186856650     0.0467480259    -0.1224238180     0.0846750906     0.0004277482
  139  C 10  X     -0.1702228139    -0.0564448289     0.0401443044     0.1950035058    -0.0011262898
  140  C 10  Y     -0.0978142398    -0.0086259883    -0.1543422964    -0.1715253628     0.0074379307
  141  C 10  Z      0.1738764165     0.0370884812     0.1140784659     0.0485383273    -0.0119296498
  142  C 10  X     -0.0658143282    -0.0106495453    -0.0026142983     0.0424325055    -0.0045461492
  143  C 10  Y     -0.0306760778    -0.0171388958     0.0101968085    -0.0789337588    -0.0006250028
  144  C 10  Z      0.0609124981     0.0209547267    -0.0073900678     0.0469559475     0.0011558966
  145  C 10 XX     -0.0060270827     0.0008503552    -0.0124614935     0.0060131240     0.0007163273
  146  C 10 YY      0.0004273145     0.0019961768    -0.0006758163    -0.0034809158    -0.0003354063
  147  C 10 ZZ      0.0011381853     0.0005140234     0.0049663273     0.0021558760    -0.0008000350
  148  C 10 XY      0.0030918688    -0.0015296829     0.0112405091     0.0041932691    -0.0002911378
  149  C 10 XZ      0.0000862253     0.0010328105    -0.0022813094    -0.0054478826    -0.0003167829
  150  C 10 YZ     -0.0034637454    -0.0008798485    -0.0050233076     0.0044424137     0.0006528776
  151  C 11  S     -0.0069682007     0.0073346883    -0.0131413301    -0.0219068142    -0.0021099600
  152  C 11  S      0.0142576616    -0.0138711963     0.0203716511     0.0561397405     0.0051059797
  153  C 11  S      0.0198206340    -0.0448639407     0.1319215090     0.0518803064     0.0058891143
  154  C 11  X      0.2443083995     0.0588703318     0.0214755456    -0.0977251187    -0.0024961809
  155  C 11  Y     -0.0966042006    -0.0519522467     0.1552994109    -0.1643908879    -0.0141034952
  156  C 11  Z     -0.0423649872     0.0143135817    -0.1470148945     0.1945917068     0.0072815403
  157  C 11  X      0.0729293341     0.0203429245     0.0333935807    -0.0103742431    -0.0052091453
  158  C 11  Y     -0.0329029210    -0.0030225931    -0.0066001060    -0.0634144455    -0.0034770055
  159  C 11  Z     -0.0090379076    -0.0082193068    -0.0116717750     0.0608636039     0.0024557535
  160  C 11 XX     -0.0022079139    -0.0006620647     0.0001314900     0.0082855927     0.0000108834
  161  C 11 YY      0.0042940126    -0.0004722199     0.0007518547    -0.0037494623     0.0007601041
  162  C 11 ZZ      0.0010759858    -0.0021131723     0.0080912476    -0.0011007596    -0.0002150971
  163  C 11 XY     -0.0020268304    -0.0019999237     0.0095203327    -0.0004635495    -0.0005421585
  164  C 11 XZ      0.0033847574     0.0018947004    -0.0083456534    -0.0027005034     0.0006057507
  165  C 11 YZ     -0.0028182979     0.0012072745    -0.0056136247     0.0071377414     0.0000339315
  166  C 12  S      0.0034374779    -0.0093487169     0.0454053559    -0.0012102594    -0.0021347708
  167  C 12  S     -0.0070009580     0.0193728899    -0.1012311245     0.0024834277     0.0055594689
  168  C 12  S     -0.0173566021     0.0495206764    -0.2133073017     0.0076026025     0.0031516363
  169  C 12  X     -0.0632308003    -0.0201586894     0.1950659856    -0.0219409487    -0.0264850507
  170  C 12  Y      0.2064661571     0.0576927364    -0.0090854780     0.0741666976    -0.0042146117
  171  C 12  Z     -0.1476930222    -0.0411797968    -0.0933013554    -0.0533066996     0.0096408904
  172  C 12  X     -0.0167976942    -0.0236201677     0.1239018578     0.0029183952    -0.0086121739
  173  C 12  Y      0.0739934155     0.0207054512    -0.0064984306    -0.0178414993    -0.0026524199
  174  C 12  Z     -0.0559296514    -0.0067719703    -0.0585741394     0.0142519500     0.0017054023
  175  C 12 XX      0.0009379699     0.0030362202    -0.0049631374     0.0054001294    -0.0004385581
  176  C 12 YY      0.0002439908     0.0002573498    -0.0037007832     0.0007983698     0.0006513060
  177  C 12 ZZ     -0.0024926820     0.0001305768    -0.0042090668    -0.0057520925     0.0000984503
  178  C 12 XY     -0.0037354529    -0.0010759060    -0.0002330994    -0.0099457973    -0.0000669323
  179  C 12 XZ      0.0025736775    -0.0004739091     0.0007250935     0.0055115689     0.0007840800
  180  C 12 YZ      0.0014665670     0.0009438537    -0.0002764488     0.0044455047    -0.0003163681
  181  C 13  S      0.0010147589     0.0078686588    -0.0129173250     0.0228615807    -0.0008304384
  182  C 13  S     -0.0024816182    -0.0153814548     0.0195393437    -0.0576902528     0.0019016323
  183  C 13  S      0.0128165765    -0.0437221767     0.1308643327    -0.0642053033     0.0062617442
  184  C 13  X     -0.1819734144    -0.0680859411     0.1243216409     0.1923436555     0.0023728310
  185  C 13  Y     -0.0884002252    -0.0050255649    -0.1676542197    -0.1734012845     0.0067474220
  186  C 13  Z      0.1717989334     0.0392032027     0.0821845480     0.0519975821    -0.0133365107
  187  C 13  X     -0.0587981954    -0.0124298968     0.0331027528     0.0497934465    -0.0038268678
  188  C 13  Y     -0.0215373560    -0.0151366980     0.0012371586    -0.0687386433     0.0020964337
  189  C 13  Z      0.0494039888     0.0194017530    -0.0182899217     0.0343302084    -0.0030030070
  190  C 13 XX      0.0043259828    -0.0005997031     0.0103630855    -0.0059465648    -0.0008225527
  191  C 13 YY     -0.0029342415    -0.0023446410     0.0026232627     0.0037913340     0.0003835430
  192  C 13 ZZ     -0.0019837131    -0.0005588288    -0.0039016945    -0.0018065124     0.0006656902
  193  C 13 XY     -0.0011311909     0.0016675765    -0.0110635334    -0.0040646271     0.0004048552
  194  C 13 XZ     -0.0016621536    -0.0013782190     0.0034720382     0.0052795247     0.0003147180
  195  C 13 YZ      0.0034414323     0.0010433026     0.0031120029    -0.0048090122    -0.0007733141
  196  C 14  S     -0.0081712381    -0.0084871949     0.0182085850     0.0215026509     0.0012253996
  197  C 14  S      0.0170978200     0.0167120365    -0.0309151681    -0.0550204739    -0.0036041762
  198  C 14  S     -0.0084557931     0.0381891225    -0.1299085528    -0.0660682843    -0.0092154258
  199  C 14  X      0.2341677006     0.0678961830    -0.0522288009    -0.0929001587    -0.0065506094
  200  C 14  Y     -0.1076737305    -0.0487009208     0.1432613950    -0.1683453917    -0.0154454317
  201  C 14  Z     -0.0273275877     0.0076039946    -0.0980595116     0.1953578063     0.0110204544
  202  C 14  X      0.0823066344     0.0260185008     0.0052942023     0.0060052824    -0.0049196792
  203  C 14  Y     -0.0420694553    -0.0030534600    -0.0140869777    -0.0773331061    -0.0067356647
  204  C 14  Z     -0.0059757036    -0.0103299507     0.0096452967     0.0644899742     0.0067498951
  205  C 14 XX      0.0022408696     0.0008087516    -0.0021794282    -0.0077876376    -0.0001445814
  206  C 14 YY     -0.0018577381     0.0004235822     0.0010878315     0.0032602005    -0.0006089553
  207  C 14 ZZ      0.0018996604     0.0023495050    -0.0078211737     0.0011278048     0.0004022234
  208  C 14 XY      0.0035205917     0.0023227736    -0.0102513993     0.0007937389     0.0006581552
  209  C 14 XZ     -0.0037181292    -0.0021365824     0.0101638107     0.0022460298    -0.0004146839
  210  C 14 YZ      0.0011846956    -0.0010338549     0.0040795080    -0.0065984263    -0.0002965156
  211  H 15  S     -0.0199970460     0.0595105242    -0.0223758690     0.0031433649    -0.1922251286
  212  H 15  S     -0.0056041353     0.0160764225    -0.0086059540     0.0012941485    -0.0744622283
  213  H 16  S     -0.0163834871     0.0576464781     0.0096464329    -0.0007740014    -0.0548547211
  214  H 16  S     -0.0050468984     0.0200044493     0.0038149185    -0.0004032539    -0.0136117161
  215  H 17  S     -0.0166801191     0.0702970483     0.0171090195    -0.0024324044     0.0436629112
  216  H 17  S     -0.0046373650     0.0236375594     0.0050351024    -0.0010386756     0.0201862810
  217  H 18  S     -0.0305424123     0.0914332015     0.0250966947    -0.0000900453     0.0635837700
  218  H 18  S     -0.0066211147     0.0276041843     0.0084798700    -0.0010651052     0.0228256541
  219  H 19  S      0.0279948793    -0.1173133104    -0.0119983951     0.0013958842     0.0818617151
  220  H 19  S      0.0096099011    -0.0404210689    -0.0043960747     0.0005381197     0.0268991552
  221  H 20  S     -0.0273241219     0.1426707313     0.0085542603    -0.0070479035     0.1384451327
  222  H 20  S     -0.0088174604     0.0449034560     0.0032977902    -0.0024006501     0.0448716106
  223  H 21  S     -0.0186471459     0.0261093452    -0.1573121498    -0.1853412640     0.0055891991
  224  H 21  S     -0.0081143664     0.0089473171    -0.0641994344    -0.0678042656     0.0031797381
  225  H 22  S      0.0284036429    -0.0329573158     0.1900310030    -0.1968029577    -0.0100439634
  226  H 22  S      0.0095740095    -0.0126089080     0.0702386844    -0.0728897297    -0.0040734124
  227  H 23  S     -0.0059747286     0.0099658203     0.1140615552     0.0016909635    -0.0208450679
  228  H 23  S     -0.0025888508     0.0053298089     0.0320605330     0.0008924352    -0.0080231743
  229  H 24  S     -0.0074898126    -0.0333746622     0.1966347274     0.1870415956    -0.0045632371
  230  H 24  S     -0.0018226453    -0.0128618178     0.0710942355     0.0675931688    -0.0012925197
  231  H 25  S      0.0024943379     0.0271759846    -0.1455238581     0.1945286370     0.0140105290
  232  H 25  S      0.0016829408     0.0134911938    -0.0557336545     0.0660554140     0.0036042589
  233  C 26  S     -0.0052528424     0.0230421042    -0.0225884046     0.0003572989    -0.0213215738
  234  C 26  S      0.0123190708    -0.0536738841     0.0458250007    -0.0006835266     0.0477377688
  235  C 26  S      0.0188971162    -0.0472102542     0.0259591726    -0.0008327089     0.0386037340
  236  C 26  X     -0.0342594680     0.0940672200     0.0494215407    -0.0001049143    -0.1013902933
  237  C 26  Y      0.0465901261    -0.0570473610    -0.0094483457    -0.0040352073    -0.0187568460
  238  C 26  Z     -0.0212697690    -0.0116704074    -0.0167505155     0.0055453337    -0.0066613520
  239  C 26  X     -0.0026301274     0.0132257476     0.0138572282    -0.0006844312     0.0194368833
  240  C 26  Y      0.0118001933    -0.0216130926    -0.0036561209    -0.0044021375    -0.0165396815
  241  C 26  Z     -0.0076887311     0.0044589161    -0.0047476998     0.0052638532    -0.0345859207
  242  C 26 XX      0.0000131053    -0.0077276821     0.0041425346    -0.0000239893     0.0060755445
  243  C 26 YY      0.0004230715    -0.0022701323     0.0011924609     0.0000061555     0.0017783664
  244  C 26 ZZ      0.0019160121    -0.0004057774     0.0025072733    -0.0000911074     0.0018999180
  245  C 26 XY      0.0020311193     0.0046638818     0.0006102100    -0.0001954864     0.0012565315
  246  C 26 XZ     -0.0014857014    -0.0003837241    -0.0022956199     0.0001077464    -0.0013684743
  247  C 26 YZ     -0.0008007482    -0.0029241803    -0.0002496996     0.0000903350    -0.0001733017
  248  C 27  S      0.0022579538    -0.0128335388     0.0329032538    -0.0006557004     0.0086322980
  249  C 27  S     -0.0039483006     0.0236562986    -0.0709865242     0.0013544399    -0.0190969046
  250  C 27  S     -0.0109235641     0.0321878138    -0.0218854435     0.0011154346    -0.0562031633
  251  C 27  X     -0.0137347774    -0.0339965682    -0.1149072772     0.0049076093     0.0245641648
  252  C 27  Y      0.0741342108    -0.0085428373     0.0002234706    -0.0030929959    -0.0155551227
  253  C 27  Z     -0.0563555996     0.0174815490     0.0595670826     0.0012962894    -0.0481977077
  254  C 27  X     -0.0029552302    -0.0117003180    -0.0057685367    -0.0014611626     0.0256436995
  255  C 27  Y      0.0322263254    -0.0025698610    -0.0010742357     0.0010246464    -0.0024309284
  256  C 27  Z     -0.0262430609     0.0054315074     0.0045210771     0.0003359963    -0.0317424580
  257  C 27 XX     -0.0023405391     0.0007465614    -0.0071749454    -0.0008337381    -0.0006562986
  258  C 27 YY     -0.0003678184     0.0002668906    -0.0029684969    -0.0000394273    -0.0004999009
  259  C 27 ZZ      0.0021134130     0.0030738309    -0.0034698589     0.0011217856    -0.0024650780
  260  C 27 XY      0.0037682163     0.0039670987     0.0007960415     0.0016678040     0.0006056830
  261  C 27 XZ     -0.0019519332    -0.0032110385     0.0020020639    -0.0010245937     0.0023223285
  262  C 27 YZ     -0.0015692162    -0.0020285777    -0.0000666300    -0.0008014357    -0.0003094435
  263  C 28  S      0.0055362714    -0.0283821509    -0.0100704984     0.0012455164    -0.0307877976
  264  C 28  S     -0.0144389836     0.0706771362     0.0230115066    -0.0027108044     0.0646614142
  265  C 28  S     -0.0126587932     0.0999194131     0.0128888440    -0.0003296328     0.1008993201
  266  C 28  X     -0.0282474002     0.1139576933    -0.0181733972     0.0021944806    -0.2490743793
  267  C 28  Y     -0.0306229813     0.1135091402     0.0213960730    -0.0005897122    -0.0403048839
  268  C 28  Z      0.0512925491    -0.2081221275    -0.0199312338     0.0038286612    -0.0214622543
  269  C 28  X     -0.0145391461     0.0756852770    -0.0144569127     0.0018985034    -0.1118724828
  270  C 28  Y      0.0057526987    -0.0127154017     0.0215727737    -0.0013502102     0.0205081208
  271  C 28  Z      0.0055504525    -0.0472852093    -0.0167753790     0.0020750596    -0.0443629989
  272  C 28 XX     -0.0010968389     0.0042000711     0.0027266824    -0.0001724608     0.0124306995
  273  C 28 YY      0.0001542210     0.0003022591     0.0006423622    -0.0000711647    -0.0021699805
  274  C 28 ZZ     -0.0021359770     0.0091915791     0.0013542548    -0.0002357002     0.0028237385
  275  C 28 XY     -0.0018115839     0.0066709126     0.0006299100    -0.0000982849     0.0028882484
  276  C 28 XZ      0.0016825208    -0.0056224616    -0.0005800173    -0.0000732352     0.0020498598
  277  C 28 YZ      0.0005758618    -0.0028670173    -0.0000956571     0.0000663576     0.0030083073

                         41               42               43               44               45
                   -0.4628437930    -0.4498687392    -0.4255461325    -0.4224803089    -0.4159600063
    1  C  1  S      0.0256751015    -0.0046665002    -0.0218872758     0.0053201606    -0.0155559359
    2  C  1  S     -0.0642078774     0.0158599894     0.0514763963    -0.0123361472     0.0389602587
    3  C  1  S      0.0083087838    -0.0142707027     0.0540001159    -0.0293218266     0.0315564580
    4  C  1  X     -0.1186188249     0.0430104469    -0.1491309109     0.0689190467    -0.0314211716
    5  C  1  Y     -0.0601701248     0.1214512463     0.0396369355     0.0168946275     0.1076638580
    6  C  1  Z      0.0777595013    -0.1734104526    -0.1685296683     0.0865582836    -0.0978766700
    7  C  1  X     -0.0525728425     0.0042374399    -0.0620577670     0.0368270643    -0.0464663336
    8  C  1  Y     -0.0022229241     0.0170256225     0.0240458873     0.0002631067     0.0606212564
    9  C  1  Z      0.0111043110    -0.0746220804    -0.0718259631     0.0462765417    -0.0507153204
   10  C  1 XX     -0.0087456225     0.0014146635    -0.0065647919     0.0023589337     0.0016845941
   11  C  1 YY     -0.0013662199     0.0093596106     0.0058311931    -0.0004321988     0.0045312326
   12  C  1 ZZ      0.0001717343    -0.0104951080     0.0090253964    -0.0037052735     0.0000029274
   13  C  1 XY      0.0001922648     0.0015935136     0.0096496131    -0.0006609014    -0.0064613128
   14  C  1 XZ     -0.0039723825     0.0071849162     0.0063734976    -0.0030467934     0.0042240105
   15  C  1 YZ      0.0022150871     0.0004146111     0.0092750740    -0.0048183589     0.0015647570
   16  C  2  S      0.0084047735     0.0176856340    -0.0158291388     0.0071633382    -0.0108231608
   17  C  2  S     -0.0255673031    -0.0415936490     0.0441707785    -0.0193781591     0.0286009189
   18  C  2  S     -0.0583741259    -0.0319892495     0.0112121968     0.0143476836    -0.0220118066
   19  C  2  X     -0.0034456080    -0.1186619762     0.0798845466    -0.0562613519     0.0410206377
   20  C  2  Y     -0.1157249802    -0.1827905477     0.0621530564    -0.0426474329     0.1170898395
   21  C  2  Z      0.0424207471     0.1741723544     0.1923111230    -0.0861130692    -0.0154077873
   22  C  2  X      0.0012034187    -0.0444534730     0.0263717712    -0.0183645060     0.0032375071
   23  C  2  Y     -0.0594952506    -0.0609631692     0.0090703463    -0.0076321024     0.0438164802
   24  C  2  Z      0.0350810937     0.0503382266     0.0786385117    -0.0326793849    -0.0248416072
   25  C  2 XX      0.0024099547    -0.0008466482     0.0007943162    -0.0002037276    -0.0022074855
   26  C  2 YY     -0.0017084015     0.0046316038    -0.0034431020     0.0039464296    -0.0052182806
   27  C  2 ZZ     -0.0034739178    -0.0055285349     0.0098287624    -0.0060645567     0.0096215949
   28  C  2 XY      0.0038146442     0.0050147551    -0.0013048078     0.0023070307    -0.0064772094
   29  C  2 XZ     -0.0047382733     0.0079107829     0.0030231075    -0.0013555527     0.0006342410
   30  C  2 YZ      0.0018139159     0.0123398245     0.0061090915    -0.0019980502     0.0021717343
   31  C  3  S      0.0049407233     0.0195775071     0.0000408861    -0.0003964800     0.0208490372
   32  C  3  S     -0.0145769809    -0.0484927585    -0.0018846197     0.0046512678    -0.0555598908
   33  C  3  S      0.0636343939    -0.0205130057     0.0419992507    -0.0337677224    -0.0105925120
   34  C  3  X      0.1786390387     0.0371903922     0.0435665436    -0.0112181923    -0.1265472952
   35  C  3  Y      0.0380175548     0.1314750939     0.0291219548     0.0188175073    -0.1785943719
   36  C  3  Z      0.0071884416    -0.2606955771    -0.0749400549     0.0470782851    -0.0904699000
   37  C  3  X      0.0766103792     0.0048452391     0.0361249879    -0.0137710523    -0.0442257844
   38  C  3  Y     -0.0099416633     0.0398266787     0.0187715206     0.0043389105    -0.0657357176
   39  C  3  Z      0.0444162688    -0.0827813770    -0.0234118645     0.0054903032    -0.0224661542
   40  C  3 XX      0.0095068653    -0.0038737188    -0.0021776460     0.0007668425    -0.0037065573
   41  C  3 YY     -0.0045268167    -0.0086150815    -0.0045450390     0.0038875292    -0.0088278065
   42  C  3 ZZ     -0.0079878615     0.0101814875     0.0082623014    -0.0043951901     0.0030503003
   43  C  3 XY     -0.0000328256    -0.0018108767    -0.0022986456     0.0022009676    -0.0048440017
   44  C  3 XZ      0.0088745658     0.0056508887     0.0018621848    -0.0008985838    -0.0055039518
   45  C  3 YZ      0.0009178056     0.0124249891    -0.0010647802     0.0019770479    -0.0079574837
   46  C  4  S      0.0014382922     0.0011024816     0.0049712752    -0.0089523402     0.0216724055
   47  C  4  S      0.0040682009     0.0025621991    -0.0148026449     0.0206419037    -0.0514924956
   48  C  4  S     -0.0051270530    -0.0071072225    -0.0043600402     0.0238555975    -0.0742943072
   49  C  4  X      0.0836804221    -0.0594550475     0.0276840000    -0.0790833178     0.2820273591
   50  C  4  Y     -0.3145165351    -0.1095729200     0.0438192848     0.0052729843     0.1042599834
   51  C  4  Z     -0.0406058958     0.1403445187    -0.0522238218     0.0241001032    -0.0305362418
   52  C  4  X      0.0354949215    -0.0143026778     0.0419866873    -0.0454838309     0.1319786144
   53  C  4  Y     -0.1019381375    -0.0583680127     0.0144583702    -0.0017471290     0.0482587705
   54  C  4  Z     -0.0221348117     0.0287311553    -0.0106266010     0.0038733345    -0.0143166354
   55  C  4 XX      0.0031628140     0.0026899868    -0.0092146242     0.0014260059     0.0000012806
   56  C  4 YY      0.0038410531    -0.0128758376     0.0020158564    -0.0002049129     0.0023350510
   57  C  4 ZZ     -0.0085839315     0.0080210684     0.0054474690     0.0021453427    -0.0097605438
   58  C  4 XY     -0.0122976463    -0.0053614527     0.0054766330     0.0015573043    -0.0079516985
   59  C  4 XZ      0.0068838137    -0.0011504676     0.0032027567    -0.0022851278    -0.0042449144
   60  C  4 YZ      0.0136253395     0.0025479601    -0.0013962917     0.0010264718    -0.0150251101
   61  C  5  S     -0.0328281176     0.0052600907     0.0178531382     0.0053455287    -0.0236827412
   62  C  5  S      0.0702589890    -0.0082128093    -0.0436605387    -0.0114266598     0.0562485172
   63  C  5  S      0.0412977241    -0.0480966330    -0.1110992280     0.0297621949    -0.0347944467
   64  C  5  X     -0.2315103447     0.0358885711     0.0151666120     0.0273640443    -0.1107452954
   65  C  5  Y      0.0468360865     0.0829087189    -0.0647821112    -0.0513004674     0.1201812509
   66  C  5  Z     -0.1093082348    -0.0706364458    -0.0035732611    -0.0235746040     0.0102725750
   67  C  5  X     -0.1708560468     0.0324718330     0.0048511475     0.0185307787    -0.0398567068
   68  C  5  Y      0.0079462119     0.0269290825    -0.0298827080    -0.0334522340     0.0872495891
   69  C  5  Z     -0.0070519606    -0.0234207999     0.0038651109    -0.0153719908    -0.0264437507
   70  C  5 XX      0.0061501247     0.0064092590    -0.0076708382    -0.0010740599    -0.0027074394
   71  C  5 YY      0.0046121743    -0.0045617547     0.0026609224    -0.0028666722     0.0098782946
   72  C  5 ZZ      0.0030527043    -0.0024123032    -0.0025447000     0.0012636362     0.0052366768
   73  C  5 XY     -0.0031495593    -0.0038704909    -0.0019020645    -0.0017561819    -0.0005037235
   74  C  5 XZ      0.0095279460    -0.0045964433     0.0027080630    -0.0041659324     0.0001019628
   75  C  5 YZ     -0.0022986395     0.0057601496    -0.0007275119     0.0032145752    -0.0063968715
   76  C  6  S     -0.0141583593    -0.0247743941    -0.0036104127    -0.0020240499     0.0064150750
   77  C  6  S      0.0382237134     0.0576338718     0.0100568324     0.0031090787    -0.0150164035
   78  C  6  S     -0.0526293500     0.0907354113    -0.0045072136     0.0241066074    -0.0089849366
   79  C  6  X     -0.1114754774    -0.0045060715     0.2297128400     0.0023845688    -0.2215571428
   80  C  6  Y      0.1072636536    -0.1847452834    -0.0441394472    -0.0263072994    -0.0682081009
   81  C  6  Z      0.1125379856    -0.1539322537     0.1568218691    -0.0631566310     0.0347196688
   82  C  6  X     -0.0574165234     0.0135335185     0.1009696146     0.0037960734    -0.0963450283
   83  C  6  Y      0.0730161867    -0.1020500681    -0.0100211323    -0.0221064016    -0.0264085341
   84  C  6  Z      0.0789567996    -0.0779410380     0.0689886748    -0.0322021817     0.0087604193
   85  C  6 XX      0.0129703499    -0.0018557771    -0.0079943128    -0.0025729434     0.0087321090
   86  C  6 YY     -0.0004252975     0.0084064894     0.0049941611    -0.0007900689     0.0062374358
   87  C  6 ZZ     -0.0013379314     0.0003758138     0.0048277480     0.0029538632    -0.0172088855
   88  C  6 XY     -0.0036779994    -0.0051803251     0.0187435536    -0.0030671361    -0.0062862300
   89  C  6 XZ      0.0042760125    -0.0085565563     0.0070780280    -0.0021322685    -0.0050970628
   90  C  6 YZ      0.0052762371     0.0014361521     0.0081795212    -0.0028295431    -0.0069898274
   91  C  7  S     -0.0311477862    -0.0325558805    -0.0396167905     0.0203062705    -0.0386112819
   92  C  7  S      0.0685938434     0.0683357544     0.0890927870    -0.0459675733     0.0844119760
   93  C  7  S      0.0104502255     0.0874612079     0.0405756361    -0.0104083183     0.0335014275
   94  C  7  X     -0.0379671758    -0.0355214072     0.0969361789    -0.0244722689     0.0333933783
   95  C  7  Y     -0.0085188750     0.0187176220    -0.0251903972     0.0129675028    -0.0122265925
   96  C  7  Z     -0.0523073296     0.0087933674    -0.1270958120     0.0292848569     0.0323693395
   97  C  7  X     -0.0023659585    -0.0548702804     0.0358009149    -0.0109469469    -0.0101034557
   98  C  7  Y     -0.0336150453     0.0706358719     0.0009833924     0.0047107153     0.0400376572
   99  C  7  Z     -0.0117478409    -0.0329144145    -0.0692175795     0.0131871688    -0.0036282892
  100  C  7 XX      0.0026547201     0.0035373520     0.0054209094    -0.0022478230     0.0025348202
  101  C  7 YY      0.0052804159     0.0036775267     0.0060940976    -0.0028572847     0.0023797619
  102  C  7 ZZ      0.0041335043     0.0021680161     0.0020689003    -0.0012529189     0.0029327818
  103  C  7 XY     -0.0010226050    -0.0012917236    -0.0029770983     0.0006836641    -0.0001175122
  104  C  7 XZ      0.0012028660     0.0007860631     0.0008733207    -0.0004686111     0.0006741281
  105  C  7 YZ     -0.0021084819     0.0001557975     0.0003471127     0.0001665282    -0.0000947592
  106  C  8  S      0.0008652512    -0.0011656309     0.0002216612    -0.0012823329     0.0050249672
  107  C  8  S     -0.0004094643     0.0024178142     0.0003718734     0.0024061800    -0.0105267503
  108  C  8  S      0.0060636860     0.0053798478    -0.0018890446     0.0026624132    -0.0058570247
  109  C  8  X      0.0214366241    -0.0097845795    -0.0254770684    -0.0950530253    -0.0368659217
  110  C  8  Y     -0.0202192823     0.0001679039    -0.0457127881    -0.1598306042    -0.0252700689
  111  C  8  Z     -0.0263109003     0.0083293488    -0.0519542062    -0.1812795403    -0.0434333682
  112  C  8  X      0.0047384810    -0.0054398592    -0.0176236710    -0.0535487056    -0.0020670729
  113  C  8  Y     -0.0119423123    -0.0006768444    -0.0212520580    -0.0846004486    -0.0229492730
  114  C  8  Z     -0.0056963309     0.0035064873    -0.0290341231    -0.0982808406    -0.0257436892
  115  C  8 XX      0.0005574664     0.0003523699    -0.0002205900    -0.0017605923     0.0006134999
  116  C  8 YY      0.0001714400     0.0001811517    -0.0000118525     0.0004690156    -0.0022103162
  117  C  8 ZZ     -0.0011444885     0.0000104997     0.0005243316     0.0018228420    -0.0007741665
  118  C  8 XY      0.0002648471    -0.0004247189     0.0004190268    -0.0013445014    -0.0013744890
  119  C  8 XZ      0.0014853260     0.0000491128    -0.0004715511    -0.0012221969    -0.0015694206
  120  C  8 YZ     -0.0002305236     0.0000810872    -0.0001038901     0.0003953936     0.0025777864
  121  N  9  S     -0.0210837740    -0.0238074024    -0.0402489683     0.0215002063    -0.0462631681
  122  N  9  S     -0.0440970019    -0.0525807723    -0.0856056860     0.0454007775    -0.0985725807
  123  N  9  S     -0.0643238965    -0.0005862882    -0.0955477500     0.0570000011    -0.0925683970
  124  N  9  X      0.0334481588     0.0348346975    -0.0246226227    -0.0109152222     0.0506013583
  125  N  9  Y      0.0023946065    -0.0325872914    -0.0614841821     0.0380268306    -0.1202635172
  126  N  9  Z      0.0415526894     0.0060261388     0.1508518952    -0.0522786641     0.0467075353
  127  N  9  X     -0.0155149905    -0.0236182664     0.0146986267     0.0049944620    -0.0291980188
  128  N  9  Y     -0.0053093355     0.0279690011     0.0318116181    -0.0183570771     0.0677154244
  129  N  9  Z     -0.0182546173    -0.0092229310    -0.0820573828     0.0281776060    -0.0286447789
  130  N  9 XX      0.0000451934    -0.0005659936    -0.0078654233     0.0025378400    -0.0040787811
  131  N  9 YY     -0.0038033492    -0.0005769981    -0.0018517924     0.0004854694     0.0027211974
  132  N  9 ZZ      0.0006612347    -0.0028425571     0.0039805130    -0.0002446080    -0.0042076016
  133  N  9 XY     -0.0006372030    -0.0024764292     0.0026253981     0.0004077254    -0.0043860986
  134  N  9 XZ      0.0021115412     0.0008250685     0.0030566688    -0.0014579902     0.0017363130
  135  N  9 YZ     -0.0013707007    -0.0002424253    -0.0091531592     0.0032017945    -0.0041079574
  136  C 10  S     -0.0012265815     0.0017401614    -0.0013243771     0.0003168909    -0.0004305989
  137  C 10  S      0.0034254531    -0.0038882934     0.0026511379    -0.0010546188     0.0026771957
  138  C 10  S      0.0097842228    -0.0054409893     0.0046529092    -0.0014813462    -0.0042076881
  139  C 10  X      0.0153642631    -0.0005634331    -0.0257289162    -0.0845364338     0.0441515796
  140  C 10  Y     -0.0181055716     0.0048004388    -0.0309620518    -0.1186599481    -0.0525599012
  141  C 10  Z     -0.0051390448    -0.0024924843    -0.0371465653    -0.1371052235    -0.0508826035
  142  C 10  X      0.0099915558    -0.0023657147    -0.0099863678    -0.0439286534     0.0113778788
  143  C 10  Y     -0.0069791889     0.0020840600    -0.0172886709    -0.0639784754    -0.0234533417
  144  C 10  Z     -0.0042359019     0.0002915722    -0.0206943653    -0.0738657223    -0.0259440915
  145  C 10 XX     -0.0003767579     0.0000625887    -0.0005566867    -0.0028819751    -0.0002737636
  146  C 10 YY      0.0007064143    -0.0004541161     0.0026860586     0.0085627157    -0.0000605902
  147  C 10 ZZ     -0.0000498208    -0.0002242579    -0.0016023079    -0.0056751390    -0.0003535928
  148  C 10 XY      0.0008943335    -0.0000627784    -0.0003509809    -0.0002502840     0.0026708706
  149  C 10 XZ     -0.0004674354    -0.0000880184    -0.0008722420    -0.0042846301    -0.0039992207
  150  C 10 YZ     -0.0002082711     0.0001991390     0.0006722384     0.0025753925     0.0015351737
  151  C 11  S      0.0012880959    -0.0013911396     0.0006895944    -0.0003444268     0.0009480580
  152  C 11  S     -0.0029651258     0.0029492913    -0.0013706000     0.0006496845    -0.0018093826
  153  C 11  S     -0.0096525848     0.0068497824    -0.0050678425     0.0039599282    -0.0105667697
  154  C 11  X     -0.0201031079     0.0012802472    -0.0105189829    -0.0491830802    -0.0826765912
  155  C 11  Y      0.0095415590    -0.0012341971    -0.0333455972    -0.1085116461     0.0029309035
  156  C 11  Z     -0.0089833326     0.0017190158    -0.0299332436    -0.1197938973    -0.0252452578
  157  C 11  X     -0.0020844785    -0.0017427783    -0.0051068121    -0.0289373957    -0.0323058450
  158  C 11  Y      0.0023357267    -0.0011208750    -0.0161638130    -0.0577286035    -0.0003635888
  159  C 11  Z     -0.0061637872     0.0024626518    -0.0174407421    -0.0621712978    -0.0185723643
  160  C 11 XX      0.0004015364    -0.0001500204     0.0007216725     0.0018779784     0.0020574342
  161  C 11 YY     -0.0005477550     0.0004060055     0.0013299902     0.0059180471    -0.0004883961
  162  C 11 ZZ     -0.0002534134     0.0002404997    -0.0024028831    -0.0076443685    -0.0019169708
  163  C 11 XY      0.0009684177    -0.0001316233     0.0007660529     0.0037508620     0.0026315190
  164  C 11 XZ     -0.0011101150     0.0002757957     0.0002367483     0.0005705447    -0.0023012970
  165  C 11 YZ      0.0003480348    -0.0002793123     0.0001813386    -0.0005406689     0.0010843678
  166  C 12  S      0.0018201694    -0.0006885174     0.0001825033    -0.0003145734     0.0011796640
  167  C 12  S     -0.0051708921     0.0020069059    -0.0004706036     0.0011975223    -0.0050140972
  168  C 12  S     -0.0003168031    -0.0019657595     0.0021564335    -0.0036205154     0.0161760633
  169  C 12  X      0.0278779581    -0.0117956538    -0.0156485506    -0.0698335781     0.0475887550
  170  C 12  Y     -0.0145649051    -0.0024522000    -0.0172484246    -0.0910998689    -0.0574530542
  171  C 12  Z     -0.0146799239     0.0098428813    -0.0364543146    -0.1070096288    -0.0355837567
  172  C 12  X      0.0060924356    -0.0021445639    -0.0089705148    -0.0328784473     0.0053619869
  173  C 12  Y     -0.0069682640    -0.0009101945    -0.0108882007    -0.0495249231    -0.0244234474
  174  C 12  Z     -0.0056440728     0.0030323230    -0.0175233477    -0.0584601995    -0.0136963957
  175  C 12 XX      0.0011426829    -0.0006484894     0.0014879762     0.0040247058     0.0048159379
  176  C 12 YY     -0.0008575027     0.0004480834    -0.0001856609     0.0001219739    -0.0029343297
  177  C 12 ZZ     -0.0004332454     0.0001800373    -0.0013185947    -0.0042692560    -0.0011983199
  178  C 12 XY      0.0003701371    -0.0000377365     0.0009957555     0.0042491793     0.0027101120
  179  C 12 XZ     -0.0007302657     0.0004460693     0.0011080609     0.0046838684    -0.0025816219
  180  C 12 YZ      0.0003045667    -0.0002943699    -0.0005194380    -0.0028112671     0.0009687996
  181  C 13  S      0.0028834173    -0.0005929060    -0.0005406919    -0.0008353389     0.0033258836
  182  C 13  S     -0.0065602020     0.0012727346     0.0010333377     0.0015763630    -0.0056647609
  183  C 13  S     -0.0117387510     0.0041939719     0.0006878678     0.0057859318    -0.0258601767
  184  C 13  X      0.0036080698     0.0066459825    -0.0207269245    -0.0539141341    -0.0551660368
  185  C 13  Y     -0.0117529597     0.0058783482    -0.0336254975    -0.1038683184    -0.0096201732
  186  C 13  Z     -0.0024420895    -0.0073096019    -0.0236136374    -0.1185376516    -0.0277860651
  187  C 13  X      0.0057367279     0.0000799376    -0.0105629569    -0.0317071660    -0.0143301290
  188  C 13  Y     -0.0042622587     0.0028824979    -0.0179041013    -0.0538310692    -0.0131196634
  189  C 13  Z     -0.0043045770    -0.0020317955    -0.0126377865    -0.0625686958    -0.0162830272
  190  C 13 XX      0.0005467019    -0.0005070597     0.0015129672     0.0039826688     0.0018007187
  191  C 13 YY     -0.0011196295     0.0004420293    -0.0015569310    -0.0054684620    -0.0045013532
  192  C 13 ZZ     -0.0003938771     0.0002559170     0.0002952826     0.0018951687     0.0007672268
  193  C 13 XY     -0.0001235696     0.0001437777     0.0001346942     0.0015970111     0.0033406931
  194  C 13 XZ     -0.0000865308     0.0001792397     0.0015663457     0.0057053874    -0.0015947584
  195  C 13 YZ      0.0004333699    -0.0004187335    -0.0006334821    -0.0033363292     0.0005060615
  196  C 14  S     -0.0032398836     0.0004964537     0.0012121210     0.0014239466    -0.0066379639
  197  C 14  S      0.0072398955    -0.0014306597    -0.0020976873    -0.0030840528     0.0140133816
  198  C 14  S      0.0074496495    -0.0017224460    -0.0013022312    -0.0030165233     0.0131734058
  199  C 14  X     -0.0116876606    -0.0069771164    -0.0129905608    -0.0771110716     0.0153641327
  200  C 14  Y      0.0061841900    -0.0038885619    -0.0295068282    -0.1204693573    -0.0427391158
  201  C 14  Z     -0.0121141820     0.0083957143    -0.0439662541    -0.1354164126    -0.0432994524
  202  C 14  X      0.0029069351    -0.0038251282    -0.0096061743    -0.0415089222     0.0097218624
  203  C 14  Y     -0.0006836999    -0.0017107419    -0.0127573815    -0.0631872618    -0.0262353541
  204  C 14  Z     -0.0058282964     0.0043927644    -0.0237927988    -0.0717425651    -0.0215347195
  205  C 14 XX      0.0000434935    -0.0002458498     0.0004359529     0.0000086999     0.0005514562
  206  C 14 YY      0.0003089503     0.0000447355    -0.0025898035    -0.0082137250    -0.0018553923
  207  C 14 ZZ      0.0006596291     0.0000842072     0.0017022177     0.0077847499     0.0033025558
  208  C 14 XY     -0.0004947957     0.0002830046    -0.0010435686    -0.0027591511     0.0004358701
  209  C 14 XZ      0.0010755345    -0.0002092758     0.0008379905     0.0026790441    -0.0006629308
  210  C 14 YZ     -0.0005390711    -0.0001772329     0.0000397591    -0.0013665260    -0.0002898793
  211  H 15  S      0.0837183246    -0.1735354947    -0.0572315817     0.0291613677    -0.0792987204
  212  H 15  S      0.0306857506    -0.0624635297    -0.0270142319     0.0129070110    -0.0346714049
  213  H 16  S      0.0681255306     0.1525569338    -0.0861941880     0.0624152282    -0.1015176649
  214  H 16  S      0.0284494147     0.0614510215    -0.0386740250     0.0263204373    -0.0443137532
  215  H 17  S     -0.0346421067     0.1915208262     0.0667384515    -0.0454456138     0.0837963834
  216  H 17  S     -0.0068468724     0.0781436012     0.0272309829    -0.0183642179     0.0377574395
  217  H 18  S     -0.1908014995    -0.1550018868     0.0582191724    -0.0140081393     0.1373196733
  218  H 18  S     -0.0768663734    -0.0553996331     0.0238287675    -0.0065484231     0.0618197256
  219  H 19  S      0.0663453629    -0.1383368295     0.2042697448    -0.0476554826    -0.1362989024
  220  H 19  S      0.0202457801    -0.0534605814     0.0805392464    -0.0209495919    -0.0556869219
  221  H 20  S      0.1370581820    -0.0307013893    -0.2121414210    -0.0069606853     0.1484940256
  222  H 20  S      0.0471740067    -0.0103763828    -0.0875621866    -0.0019822795     0.0634679697
  223  H 21  S     -0.0155687155     0.0016190836     0.0063881605     0.0081015789    -0.0479596205
  224  H 21  S     -0.0061491653     0.0003996607     0.0023159580     0.0030442782    -0.0187035947
  225  H 22  S      0.0047574742     0.0005000594    -0.0044281481     0.0012854373    -0.0022933464
  226  H 22  S      0.0017934793     0.0004859887    -0.0019640981     0.0007930287    -0.0020878122
  227  H 23  S      0.0252999241    -0.0122985340     0.0019724978    -0.0120848438     0.0579149771
  228  H 23  S      0.0101846986    -0.0051952618     0.0009148701    -0.0056619946     0.0276331142
  229  H 24  S      0.0045955533    -0.0007104044     0.0041214765     0.0061599767    -0.0411723037
  230  H 24  S      0.0020314618     0.0001682109     0.0012285509     0.0027985740    -0.0187051032
  231  H 25  S     -0.0040030769     0.0076928914    -0.0085398886     0.0010340504     0.0022405338
  232  H 25  S     -0.0032938853     0.0010556041     0.0003443786     0.0008998290    -0.0040274002
  233  C 26  S      0.0273110978    -0.0169864462     0.0056549053    -0.0104305858     0.0270382047
  234  C 26  S     -0.0584037446     0.0380238674    -0.0134174701     0.0233862034    -0.0624803311
  235  C 26  S     -0.0110771430     0.0246591859    -0.0039760712     0.0055591002    -0.0363199472
  236  C 26  X      0.0538923690    -0.0575702193     0.0044071654    -0.0606045635     0.0393895189
  237  C 26  Y     -0.0093997212     0.0270918964    -0.0624460229    -0.0799938280     0.0773440871
  238  C 26  Z     -0.1338811090     0.0161168416    -0.0196344266    -0.0510428050    -0.0752544275
  239  C 26  X     -0.0560968299    -0.0161821277    -0.0275145596    -0.0070268463    -0.0099474961
  240  C 26  Y     -0.0064991718     0.0079578563    -0.0297391449    -0.0350163752     0.0297646063
  241  C 26  Z     -0.0121186074    -0.0002547870     0.0014263393    -0.0356156457    -0.0152224679
  242  C 26 XX     -0.0024259899     0.0029679725    -0.0011062144    -0.0016870612    -0.0078073601
  243  C 26 YY     -0.0023490249     0.0014518031    -0.0001822808     0.0009100893    -0.0021918966
  244  C 26 ZZ     -0.0054425453     0.0012296346     0.0005228789     0.0047739350    -0.0027598618
  245  C 26 XY     -0.0009603527    -0.0013983995    -0.0004810800    -0.0031237358    -0.0015860377
  246  C 26 XZ      0.0039432183     0.0002576522    -0.0009825825    -0.0036894250     0.0014140941
  247  C 26 YZ      0.0002798358     0.0011967652    -0.0001650328     0.0018067744     0.0002611840
  248  C 27  S     -0.0125708993     0.0072194162    -0.0009460335     0.0051694192    -0.0170525049
  249  C 27  S      0.0280185988    -0.0135805294     0.0022319170    -0.0116613625     0.0383636809
  250  C 27  S      0.0579949333    -0.0123174069     0.0254150658    -0.0207954114     0.0521624172
  251  C 27  X     -0.0717854132     0.0195951245    -0.0172762735    -0.0495763599    -0.0243969327
  252  C 27  Y     -0.0132536721     0.0123558241    -0.0548043363    -0.1091204972     0.0383197792
  253  C 27  Z     -0.0282829178    -0.0141795117    -0.0261952982    -0.1108061702    -0.0436762895
  254  C 27  X     -0.0463442005     0.0035313726    -0.0187607460    -0.0192585864    -0.0102070345
  255  C 27  Y     -0.0053599606     0.0069058701    -0.0248561518    -0.0493729461     0.0234335401
  256  C 27  Z     -0.0095465780    -0.0015740983    -0.0031720449    -0.0490575663    -0.0230794411
  257  C 27 XX      0.0052816487    -0.0004744140    -0.0012333236    -0.0039409248     0.0045098657
  258  C 27 YY      0.0009439418    -0.0002966628     0.0001402656    -0.0002079163     0.0014624693
  259  C 27 ZZ     -0.0015820749    -0.0009201352     0.0010348460     0.0021113789     0.0014835404
  260  C 27 XY     -0.0004064404    -0.0012427765     0.0012842787    -0.0016444112    -0.0045802165
  261  C 27 XZ      0.0016916219     0.0007555496    -0.0007506149    -0.0020942240    -0.0011489609
  262  C 27 YZ      0.0001160564     0.0006049166    -0.0006966346     0.0009574366     0.0025034929
  263  C 28  S      0.0240434887     0.0162967206     0.0345712628    -0.0107748805    -0.0026140714
  264  C 28  S     -0.0586016789    -0.0336765001    -0.0843256163     0.0274286535     0.0052396594
  265  C 28  S     -0.0361288421    -0.0978989664    -0.0315433538    -0.0136838112     0.0669411037
  266  C 28  X      0.0468649711    -0.0329351036     0.1236232565    -0.0357265997     0.0125091637
  267  C 28  Y     -0.0996997432    -0.0538744816    -0.0676324225     0.0205495113     0.0247696596
  268  C 28  Z     -0.0433581636     0.0807317336    -0.0946971565     0.0263570409    -0.0023911344
  269  C 28  X      0.0269081638    -0.0369329735     0.0629360307    -0.0202507135    -0.0080731862
  270  C 28  Y     -0.0758367605     0.0362049082    -0.0088512292     0.0082986557     0.0371498369
  271  C 28  Z      0.0166176842    -0.0031426064    -0.0661262638     0.0182280836    -0.0320241125
  272  C 28 XX     -0.0124116525    -0.0020774154    -0.0044138849     0.0015080199    -0.0018365777
  273  C 28 YY     -0.0015266368     0.0034606694    -0.0042271849     0.0003014104     0.0032379441
  274  C 28 ZZ      0.0012075265    -0.0067388296    -0.0082561820     0.0039458013    -0.0008582156
  275  C 28 XY     -0.0005517198    -0.0067946735    -0.0028151021    -0.0008068271    -0.0032798817
  276  C 28 XZ      0.0041023783     0.0061376156     0.0044626714    -0.0041296496     0.0066889355
  277  C 28 YZ     -0.0024445283    -0.0001477997     0.0046098630     0.0003740709    -0.0033122062

                         46               47               48               49               50
                   -0.4095203592    -0.4048724037    -0.4018614066    -0.3996518770    -0.3900740655
    1  C  1  S      0.0017579684    -0.0054370158    -0.0018203418    -0.0022570241    -0.0094157014
    2  C  1  S     -0.0047454137     0.0164219575     0.0090934234     0.0050459412     0.0217346689
    3  C  1  S     -0.0042063116     0.0007838271    -0.0448933642     0.0169549357    -0.0082049325
    4  C  1  X      0.0041797892    -0.0299128170     0.1388276155    -0.0292768631     0.0827511544
    5  C  1  Y     -0.0181171758     0.1426546423     0.1784760679     0.0134413457     0.1984689016
    6  C  1  Z      0.0046876197    -0.0849678718    -0.0067184805    -0.0241746044     0.0994982195
    7  C  1  X      0.0074597925    -0.0231382048     0.0712019957    -0.0206807185     0.0348690659
    8  C  1  Y     -0.0121642496     0.0713908462     0.0856119785     0.0083513782     0.0901717276
    9  C  1  Z      0.0025705117    -0.0309205090     0.0367993321    -0.0194336099     0.0597995202
   10  C  1 XX     -0.0003545081    -0.0019569836     0.0046392018    -0.0011201549    -0.0005801724
   11  C  1 YY     -0.0005477888     0.0070882139     0.0075507305     0.0009905237     0.0111646787
   12  C  1 ZZ     -0.0000116671    -0.0036661885    -0.0114095391     0.0008550632    -0.0063284449
   13  C  1 XY      0.0010403587     0.0001232927    -0.0018945335    -0.0010195442    -0.0022600991
   14  C  1 XZ      0.0000714565     0.0073261665     0.0040482905     0.0010684256    -0.0059507708
   15  C  1 YZ     -0.0002081070     0.0045862418     0.0056771653    -0.0001371684    -0.0048816845
   16  C  2  S      0.0015799752    -0.0110294467    -0.0068443172    -0.0016378896     0.0132250488
   17  C  2  S     -0.0038131720     0.0268089141     0.0077608953     0.0058169520    -0.0334497089
   18  C  2  S      0.0021767277     0.0237905884     0.1266493901    -0.0260531314     0.0179133929
   19  C  2  X     -0.0064987237    -0.0150962484    -0.0663846019     0.0152438215    -0.0576075368
   20  C  2  Y     -0.0153454493     0.0091786290    -0.0879660597     0.0256518119    -0.0513197840
   21  C  2  Z      0.0124034352     0.0502507671    -0.0456593626     0.0082045295    -0.1685996190
   22  C  2  X     -0.0013706466    -0.0097459850    -0.0002785369    -0.0010050044    -0.0090261984
   23  C  2  Y     -0.0054575103     0.0087024279    -0.0000281599     0.0038657712    -0.0137952144
   24  C  2  Z      0.0072143623     0.0151552993    -0.0212791228    -0.0007895728    -0.0827373747
   25  C  2 XX      0.0001295963     0.0009265354     0.0049312050    -0.0008137691    -0.0003063032
   26  C  2 YY      0.0008619042     0.0036018589     0.0102720594    -0.0019567072     0.0040646394
   27  C  2 ZZ     -0.0011941991     0.0004429088    -0.0125980313     0.0033348334    -0.0088186297
   28  C  2 XY      0.0008498733     0.0021268589     0.0088978106    -0.0018258792     0.0026808742
   29  C  2 XZ      0.0003538718     0.0003235682    -0.0005182731    -0.0001020547    -0.0038830335
   30  C  2 YZ     -0.0001082037     0.0052748548     0.0033699110     0.0007938970     0.0008428232
   31  C  3  S     -0.0035380322     0.0081123482     0.0004797761     0.0057457641     0.0113722904
   32  C  3  S      0.0093491787    -0.0193434469     0.0057400593    -0.0154262079    -0.0217929175
   33  C  3  S      0.0008046200    -0.0181765964    -0.0987013272     0.0115289536    -0.0746116781
   34  C  3  X      0.0155885510     0.0315057173     0.1104076495    -0.0255443641    -0.0230226202
   35  C  3  Y      0.0325273201     0.0167444813     0.1176712369    -0.0507455208    -0.0582801469
   36  C  3  Z      0.0073898040    -0.0167128992     0.0997350042    -0.0351026290     0.0324682146
   37  C  3  X      0.0043618788     0.0177593258     0.0428811449    -0.0074813809    -0.0102271791
   38  C  3  Y      0.0125459132     0.0116122286     0.0608628002    -0.0230793598    -0.0272511720
   39  C  3  Z      0.0005891867    -0.0083107251     0.0003778171    -0.0045578798    -0.0085965405
   40  C  3 XX      0.0001982214     0.0021290863     0.0067425610    -0.0010707261     0.0001449168
   41  C  3 YY      0.0010863028    -0.0030014146     0.0076283449    -0.0034002384     0.0044105721
   42  C  3 ZZ      0.0005239841    -0.0020446205    -0.0141346960     0.0020297826    -0.0084886980
   43  C  3 XY      0.0005244619     0.0013081749     0.0080255073    -0.0019582641     0.0023413958
   44  C  3 XZ      0.0008300702    -0.0005646830    -0.0005841730    -0.0003676333    -0.0025362186
   45  C  3 YZ      0.0016509504    -0.0017467969    -0.0006026962    -0.0014767509    -0.0015099774
   46  C  4  S     -0.0026001570     0.0062859601     0.0048556498     0.0007996856    -0.0071038671
   47  C  4  S      0.0064622741    -0.0175373195    -0.0149597177    -0.0015640296     0.0143658497
   48  C  4  S      0.0162333743     0.0081130119     0.0339829374    -0.0166642391     0.0233486392
   49  C  4  X     -0.0510267480     0.0915011238    -0.0556596370     0.0790537527     0.0067202689
   50  C  4  Y     -0.0130675461    -0.0287085377    -0.0343423756     0.0032766681     0.0587500472
   51  C  4  Z      0.0149991469    -0.1233740673    -0.2889278436     0.0283589518    -0.0395819348
   52  C  4  X     -0.0230951970     0.0536952861    -0.0489318815     0.0422286455    -0.0043043395
   53  C  4  Y     -0.0086550486    -0.0305028163    -0.0421369935     0.0054852203     0.0197955460
   54  C  4  Z      0.0080637512    -0.0557369775    -0.1366140673     0.0129014167    -0.0262122104
   55  C  4 XX      0.0001279407    -0.0010133602    -0.0029506583     0.0006456141    -0.0020211058
   56  C  4 YY     -0.0013976910     0.0026568877     0.0070653247     0.0001753386     0.0045009647
   57  C  4 ZZ      0.0019923928    -0.0040051783    -0.0056227758    -0.0010781068     0.0009967995
   58  C  4 XY      0.0013616405     0.0014604066     0.0106851292    -0.0033950496     0.0030829154
   59  C  4 XZ      0.0004301146     0.0022943225     0.0045240358    -0.0010799753    -0.0056311234
   60  C  4 YZ      0.0027296062    -0.0046009483    -0.0030831835    -0.0022933295    -0.0076403707
   61  C  5  S      0.0004924031     0.0078900370     0.0178194742    -0.0056390556     0.0121808630
   62  C  5  S     -0.0017151796    -0.0180076620    -0.0432831858     0.0135134704    -0.0283187556
   63  C  5  S      0.0254937553    -0.0723495739    -0.0149053535    -0.0163673382    -0.0213182385
   64  C  5  X      0.0404121901    -0.0314445985     0.0413368592    -0.0352663355    -0.0043660724
   65  C  5  Y     -0.0155253772     0.0420856333    -0.0751808236     0.0471129315    -0.0764674618
   66  C  5  Z     -0.0124611197    -0.0340313717    -0.0237439046    -0.0120078682    -0.0643571801
   67  C  5  X      0.0347715384     0.0082910460     0.0644353154    -0.0256522663     0.0098908317
   68  C  5  Y     -0.0140003294     0.0258825821    -0.0200998053     0.0301182649    -0.0412754582
   69  C  5  Z     -0.0082690920    -0.0292433262    -0.0547734254    -0.0065849797    -0.0531284584
   70  C  5 XX      0.0019065222    -0.0044125989    -0.0025066332     0.0006802174    -0.0041493153
   71  C  5 YY     -0.0014214181     0.0001099542    -0.0092576343     0.0031196200     0.0026094913
   72  C  5 ZZ     -0.0005282876     0.0017830210     0.0033028558    -0.0008320541    -0.0029951038
   73  C  5 XY     -0.0002513434    -0.0006512301     0.0035722170    -0.0027804228    -0.0005493541
   74  C  5 XZ     -0.0009675030     0.0046130484     0.0028996343     0.0014858320    -0.0036613802
   75  C  5 YZ      0.0015591323    -0.0037459334    -0.0022500596    -0.0001000434     0.0006622447
   76  C  6  S     -0.0023066490    -0.0015302017     0.0037121794    -0.0009527398    -0.0125184005
   77  C  6  S      0.0049472232     0.0034543279    -0.0082509455     0.0026240226     0.0283007734
   78  C  6  S      0.0059591549     0.0025486012    -0.0118444516     0.0008486485     0.0496470737
   79  C  6  X      0.0462517698    -0.0411428416    -0.0764447224    -0.0324234243    -0.0345703615
   80  C  6  Y      0.0073440975    -0.1062099804    -0.1142926564    -0.0129499161    -0.1869783922
   81  C  6  Z     -0.0137265606     0.1400504112     0.2097275486    -0.0072401058     0.0111878792
   82  C  6  X      0.0211538478    -0.0203732389    -0.0372312604    -0.0151997173    -0.0141219433
   83  C  6  Y      0.0013682333    -0.0498163819    -0.0552651087    -0.0039923194    -0.1003751936
   84  C  6  Z     -0.0061031324     0.0646952143     0.1042517343    -0.0046555220     0.0040980494
   85  C  6 XX     -0.0017588047    -0.0010944753    -0.0053239244     0.0025618053    -0.0047994510
   86  C  6 YY     -0.0009043121     0.0082123248     0.0097035930     0.0009385214     0.0093300121
   87  C  6 ZZ      0.0033132488    -0.0062339441    -0.0050190566    -0.0030266474    -0.0007384870
   88  C  6 XY      0.0015233021     0.0034733897    -0.0008284397    -0.0007273426    -0.0012397564
   89  C  6 XZ      0.0006537654     0.0041039600     0.0108084954    -0.0023812255    -0.0035234590
   90  C  6 YZ      0.0014870450     0.0002600736    -0.0023686678    -0.0006664972    -0.0084602726
   91  C  7  S      0.0145220983     0.0566346296    -0.0198895286     0.0089112698    -0.0003548075
   92  C  7  S     -0.0314760804    -0.1184510953     0.0407575592    -0.0180959499    -0.0021240111
   93  C  7  S     -0.0077902875    -0.0279829278     0.0550303043    -0.0096909934     0.0287932672
   94  C  7  X     -0.0232912221    -0.0396511744     0.1012406264    -0.0365785082    -0.0901289040
   95  C  7  Y      0.0205024933     0.2244908534     0.0182613253     0.0369703593    -0.1831508281
   96  C  7  Z     -0.0128827290    -0.0851185933     0.1551561928    -0.0372891303    -0.2435851756
   97  C  7  X     -0.0031727627     0.0475425681    -0.0064151773     0.0016953852    -0.0705135834
   98  C  7  Y     -0.0052090814     0.0037318419     0.1054649142    -0.0153811451    -0.0717541203
   99  C  7  Z      0.0017638870     0.0217720387     0.0273083750     0.0012840955    -0.1540281712
  100  C  7 XX     -0.0008522941     0.0003310714     0.0018090194    -0.0000180084    -0.0031258821
  101  C  7 YY     -0.0004339652    -0.0013158443    -0.0059059657     0.0013748078     0.0106798192
  102  C  7 ZZ     -0.0007657557    -0.0010604014     0.0027974450    -0.0001178232    -0.0084156177
  103  C  7 XY     -0.0000893117    -0.0032725082     0.0003173256    -0.0004901537    -0.0013794341
  104  C  7 XZ      0.0000033890     0.0028325633     0.0020380711     0.0000752948    -0.0066599093
  105  C  7 YZ     -0.0002165406    -0.0008575480     0.0002211068    -0.0003503281     0.0048438341
  106  C  8  S      0.0157326356    -0.0005516547     0.0001241605    -0.0006690824    -0.0001379274
  107  C  8  S     -0.0355194806     0.0020506487    -0.0012252023     0.0019950942     0.0004121405
  108  C  8  S      0.0166524211    -0.0057759440    -0.0003776217     0.0032583956    -0.0024483088
  109  C  8  X     -0.1234435833     0.0049851562     0.0042306546     0.0614907451     0.0019610201
  110  C  8  Y      0.0058472974     0.0312696099    -0.0235377943    -0.1889788155     0.0173951770
  111  C  8  Z      0.0619051884    -0.0265775138     0.0369421058     0.1303371142     0.0112344082
  112  C  8  X     -0.0034505631    -0.0092779305     0.0150280487     0.0261181819     0.0040751588
  113  C  8  Y      0.0046491965     0.0131903339    -0.0142053701    -0.0871843249     0.0113410059
  114  C  8  Z     -0.0007469275    -0.0052867753     0.0158291962     0.0609774762     0.0070011470
  115  C  8 XX      0.0103794378    -0.0010510986     0.0018875623     0.0025979149     0.0023333343
  116  C  8 YY     -0.0120672251     0.0009336297    -0.0006705785     0.0007564159    -0.0002856302
  117  C  8 ZZ     -0.0042190641     0.0003631680    -0.0012751541    -0.0030829908    -0.0019561882
  118  C  8 XY      0.0028370463     0.0001696667     0.0000779303    -0.0057930541     0.0025780770
  119  C  8 XZ     -0.0098028030     0.0008400573     0.0003074304     0.0033405924     0.0015851502
  120  C  8 YZ      0.0086234854    -0.0008272917     0.0004358059     0.0024023618    -0.0012095781
  121  N  9  S      0.0226395944     0.1183515336    -0.0465521224     0.0257144560     0.0020252953
  122  N  9  S      0.0477348180     0.2502135140    -0.0992054908     0.0543232491     0.0032014443
  123  N  9  S      0.0564771473     0.2860480825    -0.0795289850     0.0595978510     0.0338210755
  124  N  9  X     -0.0262677032    -0.2468044420     0.0261160808    -0.0365721687     0.0776994356
  125  N  9  Y      0.0596767919     0.2704949714    -0.2182323487     0.0834733760     0.1863965215
  126  N  9  Z     -0.0330053012    -0.1939575233    -0.0265700451    -0.0325156820     0.2257921505
  127  N  9  X      0.0137682185     0.1354388973    -0.0157484710     0.0201191679    -0.0466655820
  128  N  9  Y     -0.0317392041    -0.1470585597     0.1282690205    -0.0466776430    -0.0991899339
  129  N  9  Z      0.0178143958     0.1060970190     0.0122974066     0.0176130237    -0.1311204240
  130  N  9 XX      0.0020244527     0.0045320264    -0.0066910468     0.0023256494     0.0051071020
  131  N  9 YY     -0.0011371089     0.0000766050     0.0114463369    -0.0022539946    -0.0187189253
  132  N  9 ZZ      0.0015850049     0.0083031076    -0.0098090122     0.0026104528     0.0135386558
  133  N  9 XY      0.0021475450     0.0162101651    -0.0061746812     0.0032681422     0.0017509133
  134  N  9 XZ     -0.0011851233    -0.0105697453    -0.0020720986    -0.0012809896     0.0109209047
  135  N  9 YZ      0.0025560579     0.0127902904    -0.0025867668     0.0029472505    -0.0074149405
  136  C 10  S     -0.0127624172     0.0024431383    -0.0011785702    -0.0012485381    -0.0002952468
  137  C 10  S      0.0310659971    -0.0040629021     0.0015214350    -0.0045724252     0.0008850732
  138  C 10  S      0.0050078924    -0.0106428764     0.0135296325     0.0768353032    -0.0020577474
  139  C 10  X      0.2241049167    -0.0007030973     0.0065295869    -0.0592410161     0.0171793119
  140  C 10  Y     -0.0122910250    -0.0274208165     0.0404577666     0.1654058395     0.0199229275
  141  C 10  Z     -0.1029542790     0.0286994418    -0.0132651288    -0.1176308891     0.0298032661
  142  C 10  X      0.0905048488    -0.0039389435     0.0064994908     0.0041355582     0.0086647869
  143  C 10  Y      0.0101573591    -0.0103647782     0.0143657998     0.0398145272     0.0129427594
  144  C 10  Z     -0.0542778174     0.0136475705    -0.0015021052    -0.0392480864     0.0167170130
  145  C 10 XX      0.0065889495    -0.0015813666     0.0019517859     0.0057138917     0.0011718052
  146  C 10 YY     -0.0059775881    -0.0007800276     0.0001102895     0.0054406844    -0.0012293751
  147  C 10 ZZ      0.0008777127     0.0011554167    -0.0010992937    -0.0071795483     0.0000455903
  148  C 10 XY      0.0046083601     0.0027344683    -0.0023673866    -0.0163830819     0.0012732441
  149  C 10 XZ     -0.0069554105    -0.0013600193     0.0019586580     0.0104383300     0.0009622809
  150  C 10 YZ      0.0051551814    -0.0009276315     0.0004612649     0.0026237483    -0.0007742174
  151  C 11  S      0.0062850901    -0.0004807536    -0.0000997355    -0.0022926970     0.0001500778
  152  C 11  S     -0.0095413387    -0.0005899588     0.0019503072     0.0124567013    -0.0004147851
  153  C 11  S     -0.0746662962     0.0138829941    -0.0121548202    -0.0606434668     0.0008454695
  154  C 11  X     -0.2317599473    -0.0000511893     0.0108005513     0.0829162331     0.0135316426
  155  C 11  Y      0.0314901130     0.0358329436    -0.0205489917    -0.1851231945     0.0333125127
  156  C 11  Z      0.0955146710    -0.0263599696     0.0399352340     0.1145925619     0.0314387800
  157  C 11  X     -0.0729934068    -0.0034169534     0.0082119336     0.0466300178     0.0083016215
  158  C 11  Y      0.0283704223     0.0109626849    -0.0011494571    -0.0528706137     0.0186140072
  159  C 11  Z      0.0145517098    -0.0049131932     0.0127867110     0.0195818632     0.0189108134
  160  C 11 XX      0.0110152924    -0.0023875370     0.0019665474     0.0085655026    -0.0003334269
  161  C 11 YY     -0.0103888055     0.0010329729    -0.0014622102    -0.0017069113    -0.0016861916
  162  C 11 ZZ     -0.0049942543     0.0023405904    -0.0011633575    -0.0094214535     0.0020361345
  163  C 11 XY     -0.0002379299     0.0024284334    -0.0027573267    -0.0128927540    -0.0004975309
  164  C 11 XZ     -0.0064918009    -0.0008388996     0.0010198229     0.0068697754     0.0000889368
  165  C 11 YZ      0.0104341567    -0.0026184971     0.0022954905     0.0097056516    -0.0002578709
  166  C 12  S      0.0051318243    -0.0004111242     0.0003384394     0.0006820883     0.0000443921
  167  C 12  S     -0.0224555666     0.0017819160    -0.0011795085    -0.0013494123    -0.0001365013
  168  C 12  S      0.0747283270     0.0010497180    -0.0003731364    -0.0057428479     0.0018408633
  169  C 12  X      0.2466376750    -0.0043032621     0.0071353380    -0.0649500086     0.0211439007
  170  C 12  Y     -0.0064285634    -0.0387982658     0.0495360343     0.2057615159     0.0252134737
  171  C 12  Z     -0.1198470757     0.0410287478    -0.0204289090    -0.1504474894     0.0358463483
  172  C 12  X      0.0490232778     0.0001978555     0.0026469276    -0.0242777980     0.0104889976
  173  C 12  Y     -0.0000115796    -0.0156751706     0.0218051123     0.0818064504     0.0142017988
  174  C 12  Z     -0.0240631374     0.0161831666    -0.0065596135    -0.0611730396     0.0197673844
  175  C 12 XX      0.0190119721    -0.0023363981     0.0012207505     0.0040946656    -0.0012005003
  176  C 12 YY     -0.0131756101     0.0008882712    -0.0004991712     0.0008537348    -0.0000326667
  177  C 12 ZZ     -0.0027507813     0.0012845891    -0.0005911582    -0.0052693645     0.0012911769
  178  C 12 XY      0.0026025948     0.0013455589    -0.0019599046    -0.0087370758    -0.0009906473
  179  C 12 XZ     -0.0149399776     0.0000858920    -0.0002845238     0.0053513480    -0.0013907524
  180  C 12 YZ      0.0100411262    -0.0014466743     0.0015098227     0.0036127301     0.0007069555
  181  C 13  S      0.0054893704     0.0001665106     0.0000753521     0.0016136765    -0.0002807599
  182  C 13  S     -0.0077138773     0.0006420148    -0.0013043200    -0.0114030247     0.0009109172
  183  C 13  S     -0.0700926712    -0.0146425390     0.0163839358     0.0667059642    -0.0015906931
  184  C 13  X     -0.2258231571     0.0173084460    -0.0012128412     0.0333100916     0.0125492458
  185  C 13  Y     -0.0115913760     0.0378782353    -0.0220482593    -0.1854377776     0.0327858812
  186  C 13  Z      0.1300136637    -0.0372024517     0.0471912360     0.1407081997     0.0313809543
  187  C 13  X     -0.0618009092     0.0122420355    -0.0049469003    -0.0135517953     0.0088940603
  188  C 13  Y     -0.0226778409     0.0085933913    -0.0008504623    -0.0487520897     0.0168331271
  189  C 13  Z      0.0534127160    -0.0110502043     0.0190467467     0.0472357023     0.0196660600
  190  C 13 XX      0.0081098552    -0.0020138476     0.0012604523     0.0061157426    -0.0008279502
  191  C 13 YY     -0.0106698415     0.0000449906     0.0009708372     0.0044352157     0.0015344501
  192  C 13 ZZ     -0.0014547992     0.0013449399    -0.0016596200    -0.0075970216    -0.0007011360
  193  C 13 XY      0.0058191801     0.0025116110    -0.0027243175    -0.0162415179     0.0002718532
  194  C 13 XZ     -0.0100500489    -0.0010602763     0.0006729042     0.0099926877    -0.0015394256
  195  C 13 YZ      0.0078446463    -0.0010628096     0.0011812222     0.0026580060     0.0006952669
  196  C 14  S     -0.0119057750    -0.0012203442     0.0007108298     0.0028247585     0.0003236023
  197  C 14  S      0.0298526861     0.0014495034    -0.0002924756     0.0015669705    -0.0007460930
  198  C 14  S      0.0045770594     0.0189970648    -0.0250225495    -0.0834805003     0.0003913451
  199  C 14  X      0.2281548526    -0.0153461469     0.0134840199    -0.0495641180     0.0195320350
  200  C 14  Y     -0.0000073788    -0.0267159316     0.0398100552     0.1703690818     0.0185907469
  201  C 14  Z     -0.1153369649     0.0356295332    -0.0167142606    -0.1271350411     0.0283852799
  202  C 14  X      0.0956899935    -0.0017732935     0.0028605105    -0.0311690389     0.0093997961
  203  C 14  Y     -0.0109063437     0.0011571508     0.0084431906     0.0448714129     0.0131721226
  204  C 14  Z     -0.0384216995     0.0025082845     0.0054218529    -0.0253433000     0.0146231986
  205  C 14 XX      0.0095186218    -0.0022989221     0.0023239632     0.0086563678     0.0008022360
  206  C 14 YY     -0.0058002065     0.0015529810    -0.0006098495    -0.0028507412     0.0007898021
  207  C 14 ZZ     -0.0026119339     0.0023140367    -0.0029396921    -0.0103390908    -0.0016218448
  208  C 14 XY     -0.0006384415     0.0025660694    -0.0019894469    -0.0136381195     0.0014600527
  209  C 14 XZ     -0.0041655444    -0.0007368670     0.0010100967     0.0068530509     0.0001742481
  210  C 14 YZ      0.0078537451    -0.0027527685     0.0023523366     0.0102122138    -0.0003712689
  211  H 15  S      0.0055613014    -0.0996832636    -0.1222256341    -0.0091509120    -0.0043785331
  212  H 15  S      0.0027980600    -0.0461029757    -0.0562066288    -0.0040632959    -0.0056379637
  213  H 16  S      0.0130292717     0.0144983826     0.1309536967    -0.0295156094     0.0752437755
  214  H 16  S      0.0060086760     0.0059152172     0.0587818298    -0.0132350546     0.0378686435
  215  H 17  S     -0.0057160806    -0.0017175317    -0.1282209434     0.0338847733    -0.0478031967
  216  H 17  S     -0.0026122418     0.0000644601    -0.0588590832     0.0159017368    -0.0216251025
  217  H 18  S     -0.0271989139     0.0533193602     0.0956856720     0.0070123630     0.0839410722
  218  H 18  S     -0.0129333106     0.0260197813     0.0451018075     0.0030298649     0.0377948769
  219  H 19  S      0.0231811424     0.0249157838     0.0407589256    -0.0281053287    -0.0878039342
  220  H 19  S      0.0095000027     0.0115606159     0.0200261710    -0.0129842598    -0.0486101073
  221  H 20  S     -0.0327329771    -0.0162514235     0.0001084747     0.0243145996    -0.0365766395
  222  H 20  S     -0.0141250417    -0.0078363945     0.0002890308     0.0104613454    -0.0165356942
  223  H 21  S     -0.1072592123    -0.0294488492     0.0294558162     0.1935872635    -0.0055024571
  224  H 21  S     -0.0521622037    -0.0111890633     0.0140501246     0.0928519943    -0.0023751846
  225  H 22  S     -0.1142355111     0.0436729969    -0.0399562203    -0.1850835736     0.0030903851
  226  H 22  S     -0.0553233530     0.0209440603    -0.0200614212    -0.0920709030     0.0014146528
  227  H 23  S      0.2666784873    -0.0194913812     0.0128600325    -0.0036721342     0.0026339093
  228  H 23  S      0.1298425201    -0.0096283435     0.0063130872    -0.0017949425     0.0013041433
  229  H 24  S     -0.1115245482    -0.0263976894     0.0283389026     0.1933187482    -0.0060984952
  230  H 24  S     -0.0539015161    -0.0138442497     0.0139779996     0.0944008654    -0.0035215430
  231  H 25  S     -0.1171059323     0.0472314587    -0.0423491365    -0.1941289681     0.0026372222
  232  H 25  S     -0.0511432351     0.0285090833    -0.0208884653    -0.0858756742     0.0033187699
  233  C 26  S      0.0106016109     0.0082939467    -0.0055368700     0.0057515586    -0.0029252064
  234  C 26  S     -0.0181564124    -0.0210493380     0.0119362032    -0.0132826353     0.0050167042
  235  C 26  S     -0.0244240191    -0.0369839650    -0.0098720594    -0.0066344840    -0.0080161914
  236  C 26  X     -0.0532448287     0.0138179938    -0.0250943162     0.0261913153    -0.0430255260
  237  C 26  Y     -0.0106274687     0.0367885590    -0.0344088848    -0.0163770123    -0.0674877039
  238  C 26  Z      0.0349404450    -0.0438378361     0.0067595687     0.0064636867    -0.0571004274
  239  C 26  X      0.0086396211    -0.0071344818     0.0463193061    -0.0064480726    -0.0119907003
  240  C 26  Y     -0.0044497960     0.0175184641    -0.0189337782    -0.0129717497    -0.0343127131
  241  C 26  Z     -0.0021420497    -0.0136109759    -0.0186382231     0.0166710527    -0.0343720237
  242  C 26 XX     -0.0021317995    -0.0015527979     0.0023259754     0.0007221865     0.0003089226
  243  C 26 YY     -0.0001159442    -0.0009840880     0.0000967457    -0.0003751327     0.0006998643
  244  C 26 ZZ     -0.0005656452    -0.0010499862     0.0007303563    -0.0030796952    -0.0003918138
  245  C 26 XY      0.0002486870     0.0001908660     0.0006856911    -0.0039459361     0.0007212776
  246  C 26 XZ      0.0013155929     0.0005483221     0.0000843185     0.0023314990    -0.0000342593
  247  C 26 YZ      0.0002107499    -0.0006300804    -0.0007253981     0.0018532501    -0.0006260598
  248  C 27  S     -0.0391256396     0.0002333550     0.0009497347    -0.0014089281     0.0013214347
  249  C 27  S      0.0924449152    -0.0026452259    -0.0048065316     0.0039149966    -0.0033243228
  250  C 27  S      0.0713567043     0.0135919362    -0.0309024573     0.0129594987    -0.0001139029
  251  C 27  X      0.1239723829    -0.0276425151     0.0168403738     0.0098340582    -0.0154377431
  252  C 27  Y     -0.0100199602     0.0322695401    -0.0269794838    -0.0561801766    -0.0421894003
  253  C 27  Z     -0.0555611748    -0.0150512765    -0.0019526375     0.0463465175    -0.0439512768
  254  C 27  X      0.0540911890    -0.0248812632     0.0230114712    -0.0040298251    -0.0091448990
  255  C 27  Y     -0.0055545977     0.0145827535    -0.0100363817    -0.0155620850    -0.0235963180
  256  C 27  Z     -0.0230064457    -0.0004007676    -0.0154848165     0.0173662949    -0.0240689488
  257  C 27 XX      0.0079893451     0.0006695698     0.0002139940     0.0021308215     0.0026060837
  258  C 27 YY      0.0035349197    -0.0002666912    -0.0004078605     0.0004090166    -0.0002747376
  259  C 27 ZZ      0.0053644657    -0.0010714354    -0.0011634388    -0.0017677715    -0.0027907669
  260  C 27 XY      0.0010557604    -0.0011040001     0.0011045674    -0.0037246342     0.0034243605
  261  C 27 XZ     -0.0023853150     0.0005540099     0.0009502288     0.0017118564     0.0021977664
  262  C 27 YZ      0.0011806336     0.0002960145    -0.0005356522     0.0016728122    -0.0018029193
  263  C 28  S      0.0003475617    -0.0144300317    -0.0136324506     0.0023320859    -0.0024926373
  264  C 28  S      0.0001389492     0.0358463736     0.0326649271    -0.0054529425     0.0084372979
  265  C 28  S     -0.0072561252     0.1195637836    -0.0214975505     0.0351532364    -0.0246095004
  266  C 28  X     -0.0008839107     0.0843999648    -0.0386615188     0.0152102920    -0.0443221816
  267  C 28  Y     -0.0158687476    -0.0505486265     0.1056954158    -0.0348961165    -0.0678109067
  268  C 28  Z      0.0104467164     0.0538646336     0.0497171327     0.0108184615    -0.0766721060
  269  C 28  X     -0.0003708761     0.0447370963    -0.0360191037     0.0125596851    -0.0353073299
  270  C 28  Y     -0.0058279311    -0.0130789114     0.1138251498    -0.0221770909    -0.0052790071
  271  C 28  Z      0.0058130205     0.0082262252    -0.0176033769     0.0028779910    -0.0550093828
  272  C 28 XX      0.0005251281     0.0007970805     0.0051939265    -0.0018331796    -0.0055651341
  273  C 28 YY     -0.0005220600     0.0021042017    -0.0033306563     0.0014767990     0.0104507785
  274  C 28 ZZ     -0.0002162568     0.0002204549     0.0057227052    -0.0013251889    -0.0030973482
  275  C 28 XY      0.0006618842    -0.0056344032    -0.0043348709    -0.0009403089    -0.0081924008
  276  C 28 XZ     -0.0010161648     0.0057718970     0.0002064302     0.0020088406    -0.0096440269
  277  C 28 YZ      0.0007680477     0.0005820997     0.0013053609    -0.0008368370     0.0069420293

                         51               52               53               54               55
                   -0.3615957445    -0.3575338351    -0.3198459651    -0.3004527984    -0.2844384830
    1  C  1  S      0.0118968649    -0.0053569727     0.0082876098     0.0024493645    -0.0000551150
    2  C  1  S     -0.0285177449     0.0133549569    -0.0133255711    -0.0030023653     0.0000594847
    3  C  1  S     -0.0168747506    -0.0113680220    -0.1093784423    -0.0385142823     0.0011124142
    4  C  1  X     -0.0762879864     0.1206020376     0.0123708471     0.0527246008    -0.0007080045
    5  C  1  Y      0.0582495220    -0.0453178901    -0.0603023742    -0.0610589737     0.0010461505
    6  C  1  Z     -0.0295201005     0.0302694254    -0.0068197017    -0.0348911744     0.0004397746
    7  C  1  X     -0.0258478621     0.0520828601    -0.0022771725     0.0230569366    -0.0002731403
    8  C  1  Y      0.0205500176    -0.0194736084    -0.0535168244    -0.0483223172     0.0007772839
    9  C  1  Z     -0.0178619062     0.0220909143     0.0183356178    -0.0223239284     0.0000282208
   10  C  1 XX     -0.0019759337     0.0039689236     0.0073991171     0.0089667882    -0.0001863518
   11  C  1 YY     -0.0001812113     0.0001756028    -0.0076692381    -0.0056775164     0.0001244499
   12  C  1 ZZ     -0.0032125137    -0.0019352262    -0.0026860545    -0.0042838193     0.0000810229
   13  C  1 XY      0.0015368020    -0.0033789434     0.0008439605    -0.0033400617     0.0000377702
   14  C  1 XZ      0.0048148576    -0.0024373439     0.0047966038     0.0076567462    -0.0001316731
   15  C  1 YZ      0.0022095225     0.0015285620    -0.0002613892     0.0013887929     0.0000210859
   16  C  2  S     -0.0069314011     0.0069661256    -0.0031900747    -0.0064628230     0.0000716426
   17  C  2  S      0.0144209928    -0.0179871425     0.0081924465     0.0170325559    -0.0001975080
   18  C  2  S      0.0296231691     0.0026198402     0.0465491965     0.0169906899    -0.0005138737
   19  C  2  X     -0.0610914004     0.0167479531    -0.1465529034    -0.1206595816     0.0033550249
   20  C  2  Y      0.0409785006    -0.0594100922     0.0990100386     0.0942674197    -0.0024792123
   21  C  2  Z      0.0603130292    -0.0429325810     0.0607551472     0.0566612717    -0.0010404683
   22  C  2  X     -0.0344845210     0.0198289134    -0.0974150828    -0.0967523468     0.0025765415
   23  C  2  Y      0.0293921046    -0.0255600003     0.0770257009     0.0716085470    -0.0019465485
   24  C  2  Z      0.0288333541    -0.0189780815     0.0434844633     0.0312380915    -0.0007066482
   25  C  2 XX     -0.0017537465     0.0025327695    -0.0035352316    -0.0020999467     0.0000769068
   26  C  2 YY      0.0052731692     0.0001570466     0.0071559424     0.0051861218    -0.0001106291
   27  C  2 ZZ     -0.0011206790    -0.0056973563    -0.0020168295    -0.0003408449    -0.0000019216
   28  C  2 XY      0.0007542799     0.0022687179    -0.0026927515    -0.0025202205     0.0000884512
   29  C  2 XZ      0.0007863885     0.0004930854     0.0069029563     0.0065403505    -0.0001581882
   30  C  2 YZ      0.0014931229    -0.0020008837    -0.0041976404    -0.0036344895     0.0000893358
   31  C  3  S     -0.0114786305    -0.0100950324    -0.0167794657    -0.0110037527     0.0000561007
   32  C  3  S      0.0275991889     0.0245665145     0.0405649162     0.0285067822    -0.0001004671
   33  C  3  S      0.0238928285    -0.0019963452     0.0213929239     0.0172687668    -0.0004676109
   34  C  3  X      0.0043913641     0.0531220836    -0.1241772387    -0.0980796527     0.0033564863
   35  C  3  Y      0.1051401419     0.0305295665     0.1758101317     0.1150756244    -0.0023422487
   36  C  3  Z      0.0326164775     0.0349601844     0.0503264368     0.0265302363    -0.0003406159
   37  C  3  X     -0.0019667597     0.0180407612    -0.0952469934    -0.0853054702     0.0024515680
   38  C  3  Y      0.0655364486     0.0124577492     0.1168040214     0.0853931612    -0.0018670348
   39  C  3  Z      0.0102501553     0.0123158092     0.0179354556     0.0089479186    -0.0000128329
   40  C  3 XX      0.0043576527     0.0016999887     0.0055584799     0.0080748563    -0.0001490167
   41  C  3 YY      0.0000112196     0.0046806091    -0.0016319039    -0.0056473519     0.0001691213
   42  C  3 ZZ      0.0005501309    -0.0025571169     0.0033745847     0.0026365408    -0.0000360104
   43  C  3 XY      0.0041091885     0.0021571354     0.0049630716     0.0044328547    -0.0000720542
   44  C  3 XZ     -0.0016161505     0.0020355019    -0.0061012749    -0.0041676577     0.0001291468
   45  C  3 YZ      0.0011074858     0.0004035857     0.0043203071     0.0013393731    -0.0000459406
   46  C  4  S      0.0057621228    -0.0010236385     0.0180248929    -0.0051582529    -0.0000117426
   47  C  4  S     -0.0103238925     0.0020673942    -0.0386054501     0.0150420355    -0.0000902731
   48  C  4  S     -0.0323274370     0.0300828080    -0.0718469128    -0.0126704404     0.0009399918
   49  C  4  X     -0.0071364489    -0.0290540608    -0.0755320283     0.0982953824    -0.0013009102
   50  C  4  Y     -0.0390037552    -0.0615810519    -0.0134657370    -0.0918978668     0.0007422421
   51  C  4  Z     -0.1048278153    -0.0347280121    -0.0361833591    -0.0441099897     0.0001194227
   52  C  4  X      0.0003614815    -0.0217789670    -0.0332136524     0.0561859728    -0.0006169005
   53  C  4  Y     -0.0187871423    -0.0369806386    -0.0191249939    -0.0441517312     0.0004986590
   54  C  4  Z     -0.0506693139    -0.0170331652    -0.0341416175    -0.0364552293    -0.0000959403
   55  C  4 XX      0.0016914264     0.0045515384     0.0060797183     0.0104519450    -0.0001419674
   56  C  4 YY     -0.0012850144    -0.0019708178    -0.0094513523    -0.0035488441     0.0000679276
   57  C  4 ZZ     -0.0022371312    -0.0023569364    -0.0039618850    -0.0046512387     0.0000590939
   58  C  4 XY      0.0045782671     0.0012420924     0.0011388887    -0.0028592863     0.0001009175
   59  C  4 XZ      0.0084153352     0.0028164201     0.0069137424     0.0097615696    -0.0000856048
   60  C  4 YZ     -0.0017528002     0.0035066032     0.0012932429    -0.0008431468     0.0000274579
   61  C  5  S     -0.0166502970     0.0161384013    -0.0104149462    -0.0140347095     0.0003166920
   62  C  5  S      0.0409773785    -0.0394014551     0.0286590164     0.0343919155    -0.0008107586
   63  C  5  S      0.0254346091    -0.0040632754     0.0448242277     0.0669000359    -0.0015611681
   64  C  5  X      0.0182995570     0.0538414634     0.0097021315    -0.0143930226     0.0013520680
   65  C  5  Y      0.0302858785     0.1155433613     0.0264859768     0.1731034601    -0.0006752171
   66  C  5  Z      0.1227184237     0.0118273503     0.0539971476     0.0349057622     0.0011748236
   67  C  5  X      0.0375215764     0.0292312214     0.0559321714    -0.0149027647     0.0000115987
   68  C  5  Y      0.0434096346     0.0554268400     0.0233124197     0.1052255925    -0.0008761463
   69  C  5  Z      0.0484813193     0.0344068621     0.0046052166     0.0362753469     0.0011224363
   70  C  5 XX      0.0050510842     0.0060293662    -0.0055127216     0.0101624735    -0.0000225549
   71  C  5 YY      0.0012163191    -0.0062723385    -0.0011144604    -0.0008219547    -0.0000519848
   72  C  5 ZZ      0.0001527221    -0.0057495477     0.0117902792    -0.0020748462    -0.0000902822
   73  C  5 XY      0.0050779640     0.0061720310     0.0102733794    -0.0099827686     0.0001775692
   74  C  5 XZ      0.0060764140     0.0038289893    -0.0091385352     0.0056470336     0.0000827762
   75  C  5 YZ     -0.0047480854    -0.0023381917    -0.0059401278     0.0020952737    -0.0000490401
   76  C  6  S      0.0097315341     0.0041386464     0.0180267166     0.0246226446    -0.0003610286
   77  C  6  S     -0.0271409648    -0.0063215746    -0.0532413036    -0.0641990103     0.0009445758
   78  C  6  S      0.0014169187    -0.0297295341     0.0469773563    -0.0136224961     0.0002812111
   79  C  6  X     -0.0012099799    -0.0541615352     0.0302239840    -0.0526471837    -0.0000005567
   80  C  6  Y     -0.0271460522     0.0351628715     0.0700548607     0.0664021784    -0.0011666471
   81  C  6  Z      0.1180827359     0.0041844132     0.0298386018     0.0708426909    -0.0006552767
   82  C  6  X      0.0011984059    -0.0341293944     0.0285793345    -0.0221621022    -0.0000461780
   83  C  6  Y     -0.0293999192     0.0236552926    -0.0005488880     0.0104418765    -0.0002359831
   84  C  6  Z      0.0565651923     0.0109682234    -0.0105057552     0.0280865417    -0.0000981435
   85  C  6 XX     -0.0024289547     0.0018655137    -0.0034910994     0.0024305768    -0.0000094990
   86  C  6 YY      0.0006176888    -0.0011466198    -0.0060592033    -0.0054467809     0.0000955714
   87  C  6 ZZ     -0.0030133410    -0.0012752211    -0.0005519735    -0.0089692678     0.0000978753
   88  C  6 XY      0.0049837385    -0.0069097774     0.0012329428    -0.0042067538     0.0000197926
   89  C  6 XZ      0.0056396441     0.0018180652     0.0063659157     0.0040346769    -0.0000685565
   90  C  6 YZ      0.0029741379    -0.0004825444     0.0042980570     0.0042972710    -0.0000722881
   91  C  7  S     -0.0011825584     0.0026996766     0.0050234414     0.0005343225    -0.0000292396
   92  C  7  S      0.0033632261    -0.0061739339    -0.0099900066    -0.0007947636     0.0000790162
   93  C  7  S     -0.0048367741     0.0018114601    -0.0243006311    -0.0072148660     0.0000782297
   94  C  7  X     -0.2577083422     0.1896031704     0.0223227306    -0.0009521439    -0.0003903387
   95  C  7  Y     -0.1261501011    -0.0131791188    -0.0476656260    -0.0328514299    -0.0000330041
   96  C  7  Z      0.0415427572    -0.1914394376    -0.0475566091    -0.0593844149     0.0001442908
   97  C  7  X     -0.1553992854     0.1151987170    -0.0106392424     0.0282354463    -0.0001465556
   98  C  7  Y     -0.0883872491     0.0125594544     0.0057155377    -0.0414210042    -0.0003152257
   99  C  7  Z      0.0387014522    -0.1294287954    -0.0496097241    -0.0378821858     0.0005314447
  100  C  7 XX     -0.0153881252     0.0127068568    -0.0010482620     0.0032094258    -0.0000520422
  101  C  7 YY      0.0125489757    -0.0010330856     0.0030120058     0.0043979084     0.0000135768
  102  C  7 ZZ      0.0035184434    -0.0134847735    -0.0059983914    -0.0085494128     0.0000831617
  103  C  7 XY      0.0112518398    -0.0117336130    -0.0016415779    -0.0034347515     0.0000581434
  104  C  7 XZ     -0.0063580189    -0.0002819053    -0.0022099432    -0.0043441922     0.0000303366
  105  C  7 YZ     -0.0080106050     0.0130605349     0.0038393341     0.0068628629    -0.0000873042
  106  C  8  S      0.0006125360    -0.0006032859    -0.0000683477     0.0002364107     0.0000184152
  107  C  8  S     -0.0024172814     0.0018752295    -0.0005706468    -0.0000860216    -0.0000558149
  108  C  8  S      0.0058381085    -0.0075598233    -0.0038747733     0.0091912790    -0.0004772758
  109  C  8  X      0.0207073372     0.0214282665    -0.0146059989    -0.0761909002    -0.0009502250
  110  C  8  Y      0.0284000282     0.0297145187    -0.1145455734    -0.0658368938    -0.0021712018
  111  C  8  Z      0.0278926703     0.0527248337    -0.0230707072    -0.1534627281    -0.0018529359
  112  C  8  X      0.0199500756     0.0049298891    -0.0039567049    -0.0617527075    -0.0005308515
  113  C  8  Y      0.0061457430     0.0233168621    -0.0803395445    -0.0380003742    -0.0006920457
  114  C  8  Z      0.0180886874     0.0267912163    -0.0111914374    -0.1007918761     0.0000239638
  115  C  8 XX     -0.0052882876    -0.0046440479     0.0068662824    -0.0047716510     0.0031367294
  116  C  8 YY      0.0003192266     0.0003903331     0.0007267488    -0.0007662043    -0.0179378741
  117  C  8 ZZ      0.0044139395     0.0046066247    -0.0080519756     0.0055205141     0.0147998919
  118  C  8 XY     -0.0047158257    -0.0061707497    -0.0098271531     0.0094494871    -0.0032112872
  119  C  8 XZ     -0.0038994884    -0.0041138083     0.0076987000    -0.0053185427     0.0079563088
  120  C  8 YZ      0.0023353875     0.0034356967     0.0042033928    -0.0041835784    -0.0043337594
  121  N  9  S     -0.0001472017    -0.0008438673     0.0001396952    -0.0004334814    -0.0000026226
  122  N  9  S     -0.0000121859    -0.0018322521    -0.0006370115    -0.0002050089     0.0000186200
  123  N  9  S     -0.0094074183     0.0062374226     0.0307797061    -0.0204006621    -0.0004255837
  124  N  9  X      0.2834484087    -0.2088660808    -0.0038885380    -0.0203539035     0.0006723447
  125  N  9  Y      0.1399869384    -0.0065291641     0.0201082438     0.0478304270     0.0000229885
  126  N  9  Z     -0.0549779916     0.2304433133     0.0861030693     0.0992863451    -0.0007816618
  127  N  9  X     -0.1645880058     0.1216650581    -0.0025291471     0.0152827716    -0.0003757309
  128  N  9  Y     -0.0837411624     0.0048897748    -0.0053588649    -0.0344058368    -0.0001113564
  129  N  9  Z      0.0331538334    -0.1373647899    -0.0567998835    -0.0608870210     0.0005822797
  130  N  9 XX      0.0165683233    -0.0122342155    -0.0010163423    -0.0003733845     0.0000372406
  131  N  9 YY     -0.0136047843     0.0001547386    -0.0024302983    -0.0038765728    -0.0000096949
  132  N  9 ZZ     -0.0028536208     0.0120980825     0.0035951008     0.0046157916    -0.0000233989
  133  N  9 XY     -0.0110160757     0.0112849869     0.0007641823     0.0018916389    -0.0000186596
  134  N  9 XZ      0.0072155566     0.0011298852     0.0026901023     0.0024362874    -0.0000013160
  135  N  9 YZ      0.0074307900    -0.0127665249    -0.0038303078    -0.0033532383     0.0000349423
  136  C 10  S     -0.0002705291     0.0017426978     0.0169628703    -0.0143331963     0.0001457126
  137  C 10  S      0.0007139106    -0.0041317565    -0.0391808829     0.0332021038    -0.0004342757
  138  C 10  S      0.0012192216    -0.0020965701    -0.0330701664     0.0360171958     0.0006330781
  139  C 10  X     -0.0154682531    -0.0072675194     0.0271763613    -0.0533699204    -0.1092601504
  140  C 10  Y     -0.0234189968    -0.0138477604     0.0283666118    -0.0715977017    -0.1837572484
  141  C 10  Z     -0.0225543277    -0.0325105563    -0.0692543648    -0.0050350027    -0.2109302628
  142  C 10  X     -0.0110917769    -0.0032661815    -0.0023521518    -0.0188978488    -0.0796719326
  143  C 10  Y     -0.0133383967    -0.0100834675    -0.0050656581    -0.0350090604    -0.1343067419
  144  C 10  Z     -0.0117203425    -0.0166153856    -0.0180017880    -0.0311431754    -0.1533385285
  145  C 10 XX     -0.0030202580    -0.0033307159     0.0024487763     0.0035396947    -0.0068312572
  146  C 10 YY     -0.0000139708    -0.0008567452    -0.0006204290     0.0069730054     0.0008342846
  147  C 10 ZZ      0.0032623088     0.0035517112    -0.0075664260    -0.0054641460     0.0059303940
  148  C 10 XY     -0.0029113272    -0.0039048001     0.0012834948     0.0059039673    -0.0063277321
  149  C 10 XZ     -0.0023259565    -0.0025568043     0.0011223146     0.0019546932    -0.0057765774
  150  C 10 YZ      0.0013246844     0.0019350288     0.0004070220    -0.0020583394     0.0035972974
  151  C 11  S      0.0001936019    -0.0008823918    -0.0072495490     0.0060243632    -0.0000474703
  152  C 11  S     -0.0004437003     0.0022075590     0.0178169773    -0.0147211081     0.0001008049
  153  C 11  S      0.0026516941    -0.0012243646     0.0197237232    -0.0210977620    -0.0001013377
  154  C 11  X     -0.0321866294    -0.0430026979     0.0020973309     0.0531677891    -0.1062647574
  155  C 11  Y     -0.0575309298    -0.0703230845     0.0228632306     0.0689668511    -0.1789042881
  156  C 11  Z     -0.0680555299    -0.0710652653     0.0689849140     0.0499362903    -0.2043273379
  157  C 11  X     -0.0220874709    -0.0259991268    -0.0040973735     0.0442173866    -0.0767829171
  158  C 11  Y     -0.0365454365    -0.0428358626     0.0284792288     0.0392667004    -0.1291477747
  159  C 11  Z     -0.0416971994    -0.0476049264     0.0393201864     0.0408962034    -0.1478871141
  160  C 11 XX     -0.0010188761    -0.0006628767     0.0048104161     0.0023346811     0.0072333699
  161  C 11 YY      0.0038778192     0.0044123118    -0.0028474575    -0.0060194082    -0.0007790723
  162  C 11 ZZ     -0.0028985598    -0.0035030904     0.0004977806     0.0015308977    -0.0064360395
  163  C 11 XY      0.0005861350    -0.0000250163    -0.0012271020     0.0039182632     0.0067217616
  164  C 11 XZ     -0.0017914374    -0.0021809957     0.0034554772     0.0047274966     0.0060977472
  165  C 11 YZ      0.0008722842     0.0016635498     0.0000995082    -0.0042766047    -0.0037521013
  166  C 12  S     -0.0000943796     0.0000979068    -0.0000155909     0.0000341250    -0.0000230271
  167  C 12  S      0.0001692877    -0.0001249876     0.0002151454    -0.0001761110     0.0000654533
  168  C 12  S     -0.0074145161     0.0068099221    -0.0007187288     0.0016618794     0.0003332653
  169  C 12  X     -0.0435189800    -0.0493106936     0.0327458109     0.0664242293     0.0025174471
  170  C 12  Y     -0.0717995067    -0.0797243026     0.0746004038     0.1009451088     0.0044129653
  171  C 12  Z     -0.0796282073    -0.0987916422     0.0622713746     0.1284214962     0.0049815939
  172  C 12  X     -0.0244638785    -0.0313799950     0.0223406479     0.0473146515     0.0018678663
  173  C 12  Y     -0.0410539288    -0.0510380764     0.0528181539     0.0679222980     0.0033532733
  174  C 12  Z     -0.0508409621    -0.0575080949     0.0402062014     0.0939019171     0.0038546371
  175  C 12 XX      0.0023509153     0.0031645982    -0.0008985401    -0.0028576833     0.0029882234
  176  C 12 YY     -0.0001316167    -0.0003505226     0.0003270581     0.0001044364    -0.0174562049
  177  C 12 ZZ     -0.0022819736    -0.0027502343     0.0006158627     0.0027166512     0.0144796173
  178  C 12 XY      0.0023669814     0.0025246470    -0.0029085926    -0.0011995659    -0.0030874881
  179  C 12 XZ      0.0022774613     0.0024474536    -0.0004895213    -0.0025651365     0.0076617633
  180  C 12 YZ     -0.0014103957    -0.0013383544     0.0014238807     0.0007762280    -0.0042092308
  181  C 13  S      0.0002508802     0.0004792561     0.0074341123    -0.0060932479     0.0000263947
  182  C 13  S     -0.0006795382    -0.0011926001    -0.0181358005     0.0146433258    -0.0000293294
  183  C 13  S      0.0067904288    -0.0054780122    -0.0140681764     0.0156489986    -0.0005958467
  184  C 13  X     -0.0313280584    -0.0373761681     0.0553959524     0.0099655276     0.1088151234
  185  C 13  Y     -0.0566433332    -0.0695996674     0.0195759326     0.0706143767     0.1830864326
  186  C 13  Z     -0.0672901521    -0.0721321459     0.0425263880     0.0700768837     0.2092735204
  187  C 13  X     -0.0217548010    -0.0229463013     0.0341906993     0.0075534754     0.0786511042
  188  C 13  Y     -0.0296720318    -0.0481064055     0.0254181341     0.0395465772     0.1320817022
  189  C 13  Z     -0.0461225071    -0.0424711171     0.0204290494     0.0580911880     0.1510250283
  190  C 13 XX      0.0004140479     0.0004322506     0.0006614588     0.0029033693    -0.0069777111
  191  C 13 YY     -0.0037434713    -0.0043900844     0.0030306574     0.0051617590     0.0008654624
  192  C 13 ZZ      0.0033039027     0.0038004966    -0.0060915519    -0.0060133781     0.0061147536
  193  C 13 XY     -0.0008611013    -0.0015468241    -0.0006100534     0.0060262547    -0.0065142500
  194  C 13 XZ      0.0015595775     0.0018603598     0.0018092567    -0.0008302016    -0.0059314840
  195  C 13 YZ     -0.0009166859    -0.0007283683     0.0003343690    -0.0007850023     0.0036544678
  196  C 14  S     -0.0002665626    -0.0011997267    -0.0170578550     0.0143662708    -0.0001178586
  197  C 14  S     -0.0003391581     0.0037127929     0.0394120005    -0.0330195672     0.0002781009
  198  C 14  S     -0.0063313019     0.0046429076     0.0263168623    -0.0308276108     0.0007692847
  199  C 14  X     -0.0151258101    -0.0161518918    -0.0705090651     0.0247715645     0.1073271199
  200  C 14  Y     -0.0217416421    -0.0130493498     0.0327145550    -0.0746998942     0.1819046017
  201  C 14  Z     -0.0222625814    -0.0262008908    -0.0233752958    -0.0419905672     0.2077691116
  202  C 14  X     -0.0055073996    -0.0104434147    -0.0170753337    -0.0117536156     0.0775091377
  203  C 14  Y     -0.0238923033     0.0018704060    -0.0034471910    -0.0309551561     0.1307899646
  204  C 14  Z     -0.0043276063    -0.0218590400    -0.0119659330    -0.0366609376     0.1493389819
  205  C 14 XX     -0.0034560290    -0.0031725805     0.0044032081     0.0042261902     0.0069671554
  206  C 14 YY      0.0006990745     0.0013076189     0.0007125148    -0.0078701317    -0.0002103907
  207  C 14 ZZ      0.0025423323     0.0025218795     0.0007379780    -0.0013667095    -0.0067062112
  208  C 14 XY     -0.0025993664    -0.0037606670     0.0002082907     0.0044842230     0.0066958747
  209  C 14 XZ     -0.0026573974    -0.0030944348     0.0054589931     0.0041167542     0.0057531910
  210  C 14 YZ      0.0014458031     0.0023482027    -0.0018068353    -0.0033855852    -0.0035454234
  211  H 15  S     -0.0299766946    -0.0085790544    -0.0085995254    -0.0508718532     0.0006571384
  212  H 15  S     -0.0048545286    -0.0153599848    -0.0058486716    -0.0309423549     0.0004309295
  213  H 16  S      0.0089603418     0.0383116768     0.0017920939    -0.0065097950     0.0002275448
  214  H 16  S      0.0075558638     0.0199662654    -0.0000560281    -0.0049177949     0.0001664019
  215  H 17  S     -0.0262319436    -0.0337495544    -0.0257094525    -0.0088394231     0.0000268301
  216  H 17  S     -0.0189106140    -0.0206774870    -0.0125818139    -0.0124059044     0.0002482948
  217  H 18  S      0.0114199905    -0.0424634567    -0.0412633127    -0.0388109967     0.0004807571
  218  H 18  S      0.0093244062    -0.0194616116    -0.0022559906    -0.0388547855     0.0000440384
  219  H 19  S      0.0626101263    -0.0173679132     0.0612870609     0.0251102350    -0.0006897307
  220  H 19  S      0.0365184752    -0.0055592748     0.0411273427     0.0221741300    -0.0004691077
  221  H 20  S     -0.0302390192     0.0626779073    -0.0154096414     0.0612418435    -0.0003312734
  222  H 20  S     -0.0112580859     0.0302838092     0.0043221409     0.0548074445    -0.0006301056
  223  H 21  S      0.0002473817     0.0026307033     0.0094983946    -0.0035836555     0.0000002174
  224  H 21  S     -0.0002651526     0.0035433911     0.0268243158    -0.0211904789     0.0002204887
  225  H 22  S      0.0020733726    -0.0065281289    -0.0293398287     0.0204209004    -0.0002143225
  226  H 22  S      0.0011343430    -0.0040298429    -0.0225533781     0.0174843858    -0.0001987669
  227  H 23  S     -0.0020570046     0.0016169983    -0.0006146452     0.0002969036    -0.0000386893
  228  H 23  S     -0.0010847541     0.0008064048    -0.0005330982     0.0003026740    -0.0000421349
  229  H 24  S      0.0008058118     0.0041732269     0.0301269174    -0.0206484244     0.0001253072
  230  H 24  S      0.0025330702     0.0003123154     0.0218748391    -0.0171396225     0.0001036341
  231  H 25  S      0.0027483780    -0.0053768170    -0.0088344867     0.0033890682     0.0000026782
  232  H 25  S     -0.0105279070     0.0088637110    -0.0216598424     0.0226729091    -0.0001831160
  233  C 26  S      0.0068842725    -0.0060962646    -0.0001635738     0.0029776026    -0.0000442098
  234  C 26  S     -0.0136476661     0.0124789657    -0.0002672665    -0.0056962924     0.0000730012
  235  C 26  S     -0.0161180135     0.0089921780    -0.0202783497    -0.0315877953     0.0005071603
  236  C 26  X      0.0981386448     0.0472645584    -0.0963153131     0.0940454966     0.0005869976
  237  C 26  Y      0.1166686767     0.1686260976     0.2368974942    -0.1415865185     0.0031205374
  238  C 26  Z      0.1346467466     0.1406028206    -0.1935403049     0.1665181045     0.0013754108
  239  C 26  X      0.0784948985     0.0227296251    -0.0073446032     0.0492797244    -0.0001826350
  240  C 26  Y      0.0581935261     0.0874712582     0.1415711947    -0.0876498085     0.0026522206
  241  C 26  Z      0.0568229863     0.0744968183    -0.1353297391     0.1223009771     0.0016400069
  242  C 26 XX      0.0009563111     0.0038824872    -0.0107293800     0.0012834886     0.0000237075
  243  C 26 YY     -0.0009067621     0.0008173725    -0.0002585048     0.0003146586    -0.0001238295
  244  C 26 ZZ     -0.0023959771    -0.0024503334     0.0101313609    -0.0038592823     0.0001438017
  245  C 26 XY      0.0030412339     0.0025529940     0.0083802502    -0.0169327645     0.0001284057
  246  C 26 XZ      0.0014580374     0.0029150956    -0.0087117896     0.0038458608     0.0000082456
  247  C 26 YZ     -0.0011244906    -0.0016777149    -0.0040694848     0.0082718175    -0.0000983610
  248  C 27  S     -0.0036543097     0.0033194804    -0.0003469111    -0.0010500714     0.0000548039
  249  C 27  S      0.0064302570    -0.0075500054    -0.0030300526     0.0034933185    -0.0001213888
  250  C 27  S     -0.0241180087     0.0049235526    -0.0261296308     0.0087482021     0.0003743703
  251  C 27  X      0.0543840844     0.0772181685    -0.1029125087     0.0420337377     0.0001718290
  252  C 27  Y      0.1079065049     0.1476688140     0.1927045799    -0.2295882114     0.0027332950
  253  C 27  Z      0.1316638343     0.1225585531    -0.2228152690     0.1100065360     0.0002026718
  254  C 27  X      0.0472903365     0.0341804875    -0.0474668942     0.0073549840    -0.0006585534
  255  C 27  Y      0.0637427879     0.0781377259     0.1170899184    -0.1455070648     0.0010308191
  256  C 27  Z      0.0591686154     0.0748590490    -0.1424159362     0.0739429296    -0.0004460146
  257  C 27 XX     -0.0041702182    -0.0040269714     0.0064330754    -0.0109539632     0.0001761832
  258  C 27 YY      0.0002450948    -0.0000451513     0.0003868455    -0.0000791962    -0.0017255705
  259  C 27 ZZ      0.0047132544     0.0029271865    -0.0071302774     0.0118688435     0.0015233891
  260  C 27 XY     -0.0039630112    -0.0062212599    -0.0152526877     0.0042910061    -0.0005051870
  261  C 27 XZ     -0.0040912204    -0.0026472895     0.0059482482    -0.0107795230     0.0006975142
  262  C 27 YZ      0.0021934325     0.0030836474     0.0072600807    -0.0015914860    -0.0003240969
  263  C 28  S     -0.0025042896    -0.0073157325    -0.0333439159    -0.0028672651     0.0002501664
  264  C 28  S      0.0081639085     0.0158606303     0.0833572347     0.0088905875    -0.0006559172
  265  C 28  S      0.0190377810    -0.0012030811     0.0666745779     0.0230204818    -0.0008326712
  266  C 28  X      0.0571410391    -0.0857556540    -0.0059670022    -0.0769443330     0.0013186228
  267  C 28  Y      0.0161474568     0.0059711919     0.0743396130     0.0321871322    -0.0004709838
  268  C 28  Z     -0.0347678061     0.0533864140    -0.0062346741     0.1149249348    -0.0010872817
  269  C 28  X      0.0613603273    -0.0758246735    -0.0285621367    -0.0435619161     0.0011451625
  270  C 28  Y      0.0092432113     0.0054440635     0.0651832960     0.0001923479    -0.0005840618
  271  C 28  Z     -0.0291323475     0.0395407746    -0.0002973323     0.0964316680    -0.0006725186
  272  C 28 XX     -0.0106828912     0.0126664788     0.0054541987     0.0042256919    -0.0000535468
  273  C 28 YY      0.0116152024     0.0009508104     0.0079891738     0.0065358523    -0.0000431606
  274  C 28 ZZ      0.0001384525    -0.0102214112     0.0011706369    -0.0075046492    -0.0000427967
  275  C 28 XY      0.0082480847    -0.0050141742     0.0011771078    -0.0001240217     0.0000623683
  276  C 28 XZ     -0.0034606520    -0.0005290521    -0.0028250960    -0.0004576318     0.0000162290
  277  C 28 YZ     -0.0062353553     0.0081344817    -0.0002602957    -0.0010802528     0.0000329283

                         56               57               58               59               60
                   -0.2748064850    -0.2065557209    -0.0990580037    -0.0041854427     0.0069887791
    1  C  1  S     -0.0026411475    -0.0010840232    -0.0014363174     0.0026596582    -0.0000245408
    2  C  1  S      0.0008725289    -0.0012552232     0.0077704917    -0.0037183997     0.0001186696
    3  C  1  S      0.0761291275     0.0159045325     0.0357197861    -0.1173220225    -0.0004492771
    4  C  1  X     -0.0359659132     0.0305788484    -0.0136157897    -0.0071313886     0.0000956403
    5  C  1  Y      0.0466573134     0.0294169659    -0.0136650239    -0.0116035868    -0.0000594558
    6  C  1  Z      0.0161789033     0.0336849727    -0.0226743552    -0.0022727594     0.0000059052
    7  C  1  X     -0.0094526616     0.0170014855    -0.0000546353     0.0271302182    -0.0001975953
    8  C  1  Y      0.0437504654     0.0290887158     0.0188470581    -0.0788624659    -0.0006472855
    9  C  1  Z     -0.0031669895     0.0193973977    -0.0074250517     0.0268369928    -0.0002548082
   10  C  1 XX     -0.0100131597    -0.0010078401     0.0108388988    -0.0106966062     0.0000177589
   11  C  1 YY      0.0063626293     0.0043277599    -0.0100045028     0.0067248275    -0.0000062828
   12  C  1 ZZ      0.0041205439    -0.0036177230     0.0010620095     0.0027240822     0.0000126688
   13  C  1 XY      0.0020789240    -0.0065375031     0.0072337555     0.0010889382    -0.0000107968
   14  C  1 XZ     -0.0061677740    -0.0081781171     0.0123383869    -0.0053982481    -0.0000022803
   15  C  1 YZ      0.0018569024    -0.0017589704    -0.0048663892     0.0072027837    -0.0000007454
   16  C  2  S      0.0018339567     0.0229422289    -0.0167094991    -0.0021300204    -0.0000071576
   17  C  2  S     -0.0067751382    -0.0554551502     0.0382692120     0.0068599026     0.0000716731
   18  C  2  S     -0.0210531713    -0.0649698735     0.0700650862     0.1034680368    -0.0008796525
   19  C  2  X      0.1963474402    -0.1506074412    -0.0676551887     0.1860226019    -0.0002354533
   20  C  2  Y     -0.1410057607     0.0576392557     0.0669229596    -0.1190886356     0.0002094941
   21  C  2  Z     -0.0473841290    -0.0431793102     0.0641938723    -0.0241207915    -0.0000763394
   22  C  2  X      0.1518332672    -0.1221358551    -0.0772906602     0.3001059121    -0.0005076675
   23  C  2  Y     -0.1097457454     0.0589489634     0.0706885814    -0.1561002673     0.0000100610
   24  C  2  Z     -0.0352326247    -0.0295349816     0.0717720720    -0.0317703386    -0.0000920071
   25  C  2 XX      0.0042636207    -0.0024716568     0.0007161727    -0.0049402114     0.0000160976
   26  C  2 YY     -0.0059430175     0.0002486251    -0.0017313489     0.0079119282    -0.0000067306
   27  C  2 ZZ      0.0002161648    -0.0071946364     0.0080684236    -0.0013104321     0.0000027849
   28  C  2 XY      0.0053614454    -0.0056704576     0.0022514412    -0.0039029671     0.0000004673
   29  C  2 XZ     -0.0087762676     0.0063477885    -0.0031681040     0.0066698823     0.0000006644
   30  C  2 YZ      0.0048752470    -0.0034637028     0.0026163791    -0.0042634172     0.0000070800
   31  C  3  S     -0.0009981012     0.0122331588     0.0224429653    -0.0129851618     0.0000566703
   32  C  3  S      0.0015653636    -0.0321815948    -0.0572150607     0.0370858175     0.0000644781
   33  C  3  S      0.0053725770    -0.0224165900    -0.0786591208     0.0153928829    -0.0022013035
   34  C  3  X      0.2006207311    -0.1595300441     0.0255876014    -0.1435766894     0.0000777430
   35  C  3  Y     -0.1196677766     0.0583446019    -0.0900849025     0.1268716315    -0.0001894388
   36  C  3  Z     -0.0150228552    -0.0066340598    -0.0307714504     0.0287901653     0.0000467947
   37  C  3  X      0.1505560583    -0.1290540640     0.0370056165    -0.2237942369    -0.0003344165
   38  C  3  Y     -0.0916444989     0.0466094373    -0.1036640823     0.2042451038    -0.0008673965
   39  C  3  Z     -0.0049120382     0.0063115235    -0.0205163223    -0.0153436488     0.0008528058
   40  C  3 XX     -0.0080622549     0.0052270494     0.0019169974    -0.0051309902     0.0000031196
   41  C  3 YY      0.0098466378    -0.0071207383    -0.0104899901     0.0114339330     0.0000044118
   42  C  3 ZZ     -0.0018059682    -0.0035490149    -0.0022358079     0.0013361847     0.0000161182
   43  C  3 XY     -0.0033671367     0.0015290015    -0.0028171001    -0.0032355475     0.0000026329
   44  C  3 XZ      0.0077543661    -0.0039639502    -0.0026105029     0.0061202725    -0.0000214553
   45  C  3 YZ     -0.0027032469     0.0017470154     0.0007933795    -0.0037008380     0.0000015937
   46  C  4  S     -0.0010224360    -0.0025043334     0.0024619570     0.0011091297    -0.0000868021
   47  C  4  S      0.0001756621     0.0043601390    -0.0100901732     0.0029497603    -0.0001617065
   48  C  4  S      0.0379665907     0.0408785043    -0.0273621256    -0.0672815765     0.0032975007
   49  C  4  X     -0.0655661866     0.0251844723     0.0069123620     0.0129674846     0.0000844046
   50  C  4  Y      0.0243842404     0.0082022445     0.0211971065     0.0089879000     0.0001028980
   51  C  4  Z     -0.0060299144     0.0244061501     0.0172858505     0.0093802202    -0.0000574715
   52  C  4  X     -0.0414148194     0.0130894733    -0.0001258722    -0.0356133465     0.0011796195
   53  C  4  Y      0.0155942357    -0.0036071946     0.0073351592     0.0551571976     0.0004395514
   54  C  4  Z      0.0182332870     0.0230136504    -0.0043858518    -0.0047231359    -0.0027477211
   55  C  4 XX     -0.0064191831     0.0001094357    -0.0118808439     0.0128606407    -0.0000004790
   56  C  4 YY      0.0032809826     0.0020361315     0.0099825958    -0.0102321628    -0.0000139391
   57  C  4 ZZ      0.0035845060    -0.0014451252    -0.0004861172    -0.0020670921    -0.0000322281
   58  C  4 XY      0.0060270564    -0.0051364280    -0.0074854785     0.0015592388     0.0000127005
   59  C  4 XZ     -0.0029315445    -0.0042244562    -0.0136477478     0.0102179583     0.0000126677
   60  C  4 YZ      0.0018498029    -0.0028030638     0.0052484175    -0.0066833401    -0.0000013924
   61  C  5  S      0.0172694578    -0.0107184024     0.0042694486    -0.0106139964     0.0000329148
   62  C  5  S     -0.0441211219     0.0287486341    -0.0121263135     0.0227572280    -0.0000284438
   63  C  5  S     -0.0641358904    -0.0000961742     0.0184035195     0.0921637631    -0.0019787353
   64  C  5  X      0.0916793669    -0.1216882437    -0.1252043649     0.0171528920     0.0001612509
   65  C  5  Y      0.0073274851    -0.1533613124    -0.2405464909     0.1127714010     0.0001415231
   66  C  5  Z      0.0973369496    -0.1850586613    -0.2438033133     0.0637718245     0.0001724700
   67  C  5  X      0.0447421938    -0.0566107796    -0.1696930966     0.0026692974    -0.0015715477
   68  C  5  Y      0.0077490142    -0.0935023389    -0.2675262000     0.1923624501    -0.0017944371
   69  C  5  Z      0.0755544678    -0.1345150712    -0.2472699432     0.0300764518     0.0016888113
   70  C  5 XX      0.0012010983     0.0071424517    -0.0066842015    -0.0073117468    -0.0000280281
   71  C  5 YY     -0.0042050533     0.0142605141    -0.0099605282     0.0046166417     0.0000047671
   72  C  5 ZZ     -0.0057769272    -0.0160227145     0.0140454556     0.0077946925     0.0000147163
   73  C  5 XY      0.0096077345     0.0072908140    -0.0077825516    -0.0079814237    -0.0000148437
   74  C  5 XZ      0.0069697118    -0.0028380751    -0.0019111499    -0.0072889212    -0.0000063900
   75  C  5 YZ     -0.0030249334    -0.0025045386     0.0033184453     0.0021410355     0.0000012698
   76  C  6  S     -0.0161399730    -0.0116405219     0.0000767866     0.0049386006    -0.0000365850
   77  C  6  S      0.0476810599     0.0300606053     0.0036733261    -0.0241621198    -0.0001713600
   78  C  6  S     -0.0374395869    -0.0080329337    -0.0256971513     0.0879918704     0.0033180592
   79  C  6  X     -0.0141419572     0.0390781092     0.0380879014    -0.0305347143     0.0000094358
   80  C  6  Y     -0.0539845231    -0.0343171835     0.0649018890    -0.0474483518     0.0000651939
   81  C  6  Z     -0.0249520300     0.0160871209    -0.0762859693     0.0564462196    -0.0000333155
   82  C  6  X     -0.0219703317     0.0152423394     0.0402743667    -0.0146516644     0.0007136163
   83  C  6  Y      0.0011578110    -0.0129862089     0.0895359323    -0.1396701938    -0.0005598171
   84  C  6  Z      0.0115100702     0.0163944461    -0.0879595508     0.0719717808    -0.0005953258
   85  C  6 XX      0.0006831014    -0.0017960423    -0.0004020362    -0.0002007748    -0.0000183126
   86  C  6 YY      0.0047099432     0.0029698701     0.0004160670    -0.0036002486    -0.0000103542
   87  C  6 ZZ      0.0040084616     0.0045873800     0.0007920954    -0.0013223882     0.0000043751
   88  C  6 XY      0.0001332415     0.0045332997    -0.0001352785    -0.0024933735    -0.0000038304
   89  C  6 XZ     -0.0030045662    -0.0000013066     0.0006305100    -0.0003107989    -0.0000143082
   90  C  6 YZ     -0.0036135251     0.0000578427    -0.0004637777    -0.0003423054     0.0000096915
   91  C  7  S     -0.0015935782    -0.0018656405     0.0034700545    -0.0029859993     0.0000141168
   92  C  7  S      0.0033133401     0.0056379354    -0.0088885899     0.0044949536     0.0000352723
   93  C  7  S      0.0094901261    -0.0017224334    -0.0236089644     0.0486654702    -0.0001107938
   94  C  7  X     -0.0169749992     0.0046636581     0.0309292896     0.0099374014    -0.0001220583
   95  C  7  Y     -0.0009913384     0.0144379573     0.0425694989     0.0010684065    -0.0002816116
   96  C  7  Z      0.0036718446     0.0106655475     0.0628260144    -0.0261282711    -0.0002883842
   97  C  7  X     -0.0186691857     0.0180339056     0.0158428692     0.0080271579     0.0011426560
   98  C  7  Y     -0.0083893207     0.0397776381     0.0206405916    -0.0641925612    -0.0007869811
   99  C  7  Z      0.0142048792     0.0290259023     0.0249732773    -0.0068020261     0.0007889807
  100  C  7 XX     -0.0030227408     0.0099805122    -0.0107115851    -0.0007827579     0.0000091137
  101  C  7 YY      0.0028608879    -0.0257881262     0.0250380636    -0.0001815654    -0.0000114568
  102  C  7 ZZ      0.0024019222     0.0163241926    -0.0169049190     0.0029306257     0.0000179205
  103  C  7 XY      0.0028296320    -0.0008612904    -0.0017511679     0.0027545331     0.0000076405
  104  C  7 XZ      0.0003219033     0.0145938413    -0.0164577416     0.0016007211     0.0000121676
  105  C  7 YZ     -0.0034989006    -0.0076187840     0.0100515399    -0.0020976664    -0.0000182367
  106  C  8  S     -0.0001714076     0.0001392274    -0.0000155221     0.0001872450    -0.0000079882
  107  C  8  S     -0.0000328956     0.0000131936     0.0002630659    -0.0002740201     0.0000062898
  108  C  8  S     -0.0090040729     0.0076918266    -0.0020599569     0.0191187923     0.0000553853
  109  C  8  X     -0.0818385008    -0.0197015549     0.0086286819     0.1058460480     0.0001905809
  110  C  8  Y     -0.1541740462    -0.0330651413     0.0141563738     0.1784160145     0.0001734347
  111  C  8  Z     -0.1544294968    -0.0396159272     0.0169526727     0.2024753189     0.0002586576
  112  C  8  X     -0.0490232429    -0.0249323008     0.0071388960     0.1330758307     0.0001554677
  113  C  8  Y     -0.1086721253    -0.0317205013     0.0135945105     0.2350348628     0.0015635974
  114  C  8  Z     -0.1123286603    -0.0313426542     0.0149272983     0.2882539747     0.0016912799
  115  C  8 XX     -0.0023864933    -0.0075325370    -0.0100179639    -0.0077854739     0.0050221258
  116  C  8 YY      0.0008566169     0.0005251829     0.0008033003     0.0003562742    -0.0281930912
  117  C  8 ZZ      0.0016374689     0.0069338657     0.0093487885     0.0074129232     0.0231751414
  118  C  8 XY     -0.0068796017    -0.0066078207    -0.0100337678    -0.0054228106    -0.0047834547
  119  C  8 XZ     -0.0017472424    -0.0062849627    -0.0084015204    -0.0068243555     0.0125663176
  120  C  8 YZ      0.0035365048     0.0036379035     0.0054360964     0.0030719982    -0.0069405611
  121  N  9  S     -0.0001266406    -0.0000514222     0.0009586793    -0.0022936485    -0.0000073783
  122  N  9  S      0.0001110444    -0.0009149511     0.0020751918    -0.0018698122     0.0000580129
  123  N  9  S     -0.0080550074     0.0103932283     0.0077929476    -0.0681165105    -0.0013243575
  124  N  9  X      0.0367595094    -0.0825339403     0.0699266736     0.0082478506     0.0001104673
  125  N  9  Y      0.0125417072    -0.1272891286     0.1190631006    -0.0067653034     0.0000513843
  126  N  9  Z     -0.0243025082    -0.1379920962     0.1441612230    -0.0334900164     0.0000016726
  127  N  9  X     -0.0222000910     0.0570682608    -0.0632012052     0.0057880720    -0.0000427821
  128  N  9  Y     -0.0100567914     0.0937156466    -0.1047970455    -0.0015717651    -0.0004565976
  129  N  9  Z      0.0169454475     0.0971390400    -0.1281819889     0.0481579575     0.0001431864
  130  N  9 XX      0.0016157100    -0.0026848080     0.0009193564     0.0001328426     0.0000229925
  131  N  9 YY     -0.0010331055     0.0065650344    -0.0024328751     0.0001972864    -0.0000162696
  132  N  9 ZZ     -0.0007563003    -0.0041636504     0.0018368095     0.0004961550     0.0000206032
  133  N  9 XY     -0.0008272018     0.0000457714    -0.0003316835     0.0008018455     0.0000064314
  134  N  9 XZ      0.0001574655    -0.0038764890     0.0017472372    -0.0004586744     0.0000097676
  135  N  9 YZ      0.0014203517     0.0019209722    -0.0011497635     0.0004493998    -0.0000001139
  136  C 10  S      0.0048028797    -0.0005255234     0.0005066997    -0.0023382006     0.0000156528
  137  C 10  S     -0.0113185995     0.0012962711    -0.0012516326     0.0057876289    -0.0001876199
  138  C 10  S     -0.0158767962     0.0051394199    -0.0029644105     0.0308217256     0.0009952444
  139  C 10  X     -0.0340812441    -0.0329011450    -0.0383401522    -0.0610695167    -0.1116561522
  140  C 10  Y     -0.0639229945    -0.0545554200    -0.0652391672    -0.0992088168    -0.1878164466
  141  C 10  Z     -0.0963073090    -0.0602982103    -0.0761666984    -0.1075270250    -0.2150530606
  142  C 10  X     -0.0337870791    -0.0254522172    -0.0389890475    -0.0784482545    -0.1717432337
  143  C 10  Y     -0.0530748874    -0.0464281151    -0.0662172991    -0.1388559059    -0.2891220335
  144  C 10  Z     -0.0646790316    -0.0499985354    -0.0746309711    -0.1593563427    -0.3307013790
  145  C 10 XX      0.0039666831     0.0002521329    -0.0013316900    -0.0069489075     0.0109997253
  146  C 10 YY      0.0055939929     0.0025103088     0.0001610185    -0.0104569842    -0.0006087780
  147  C 10 ZZ     -0.0113516361    -0.0025296304     0.0009404974     0.0185562994    -0.0104289692
  148  C 10 XY      0.0059807850     0.0010239413    -0.0011519539    -0.0108332314     0.0105197282
  149  C 10 XZ      0.0010778532    -0.0004464057    -0.0011917694    -0.0021591256     0.0091223806
  150  C 10 YZ     -0.0006927984     0.0001916059     0.0007301511     0.0017656966    -0.0056399688
  151  C 11  S     -0.0019541516     0.0002228960    -0.0001932068     0.0009848465    -0.0000000923
  152  C 11  S      0.0048276177    -0.0006096794     0.0004571593    -0.0025596800     0.0000669008
  153  C 11  S      0.0087577794    -0.0024757748     0.0010701768    -0.0143040996    -0.0005460001
  154  C 11  X      0.0350461862     0.0073066167    -0.0023291420    -0.0424884777     0.1134727981
  155  C 11  Y      0.0666678535     0.0112207080    -0.0030905390    -0.0756716904     0.1910137496
  156  C 11  Z      0.0838998945     0.0123060113    -0.0032266843    -0.0876106653     0.2183925103
  157  C 11  X      0.0232491637     0.0060366094    -0.0047538059    -0.0596401818     0.1740303558
  158  C 11  Y      0.0520586453     0.0087589717    -0.0053278805    -0.1167336342     0.2927572280
  159  C 11  Z      0.0605089232     0.0094346876    -0.0067810999    -0.1313241233     0.3345082963
  160  C 11 XX      0.0073686406     0.0039717377     0.0054093007     0.0120126327     0.0105453440
  161  C 11 YY     -0.0070580881    -0.0030440849    -0.0038723925    -0.0129067825    -0.0008253473
  162  C 11 ZZ      0.0004487295    -0.0010489317    -0.0014555068     0.0003438265    -0.0097054691
  163  C 11 XY      0.0036156918     0.0029329255     0.0038431379     0.0076997077     0.0099379704
  164  C 11 XZ      0.0077830502     0.0041667503     0.0055265425     0.0137411694     0.0087987870
  165  C 11 YZ     -0.0041832432    -0.0025354877    -0.0032903195    -0.0082269090    -0.0054428941
  166  C 12  S     -0.0000202711     0.0000076851     0.0000077593    -0.0000133313    -0.0000591542
  167  C 12  S      0.0001206339    -0.0000614478    -0.0000089832    -0.0001389704     0.0001632371
  168  C 12  S     -0.0009706680     0.0005652779     0.0008956582    -0.0017850322     0.0002930275
  169  C 12  X      0.0824276060     0.0337813375     0.0395247575     0.1012827891    -0.0015211052
  170  C 12  Y      0.1413737357     0.0568446902     0.0666285203     0.1706638599    -0.0024420154
  171  C 12  Z      0.1586871685     0.0650175246     0.0761049123     0.1949497402    -0.0028321391
  172  C 12  X      0.0613662968     0.0298226072     0.0414008486     0.1493973628    -0.0024709297
  173  C 12  Y      0.1070162698     0.0503140577     0.0708877953     0.2489116012    -0.0041804852
  174  C 12  Z      0.1171733464     0.0578164899     0.0804703775     0.2866209707    -0.0047803742
  175  C 12 XX     -0.0023402488    -0.0002364998     0.0005198941     0.0042196735    -0.0048790606
  176  C 12 YY      0.0006157669     0.0000997805     0.0000448360    -0.0001355600     0.0274411634
  177  C 12 ZZ      0.0017569718     0.0001156099    -0.0005609008    -0.0041449211    -0.0225327278
  178  C 12 XY     -0.0025144663    -0.0001549911     0.0004889743     0.0042509307     0.0046446604
  179  C 12 XZ     -0.0020508841    -0.0002065507     0.0004061186     0.0035226863    -0.0121768608
  180  C 12 YZ      0.0014909367     0.0001010949    -0.0002425427    -0.0022619667     0.0067048945
  181  C 13  S      0.0019329081    -0.0001753397     0.0001790955    -0.0009180500     0.0000122213
  182  C 13  S     -0.0045093915     0.0002748301    -0.0003994962     0.0017516841    -0.0000342519
  183  C 13  S     -0.0067360852     0.0010029356    -0.0031585601     0.0147936206    -0.0000118294
  184  C 13  X      0.0435354441     0.0052664248    -0.0021295136    -0.0484432828    -0.1120354291
  185  C 13  Y      0.0582201662     0.0098391918    -0.0044889050    -0.0782924349    -0.1889636863
  186  C 13  Z      0.0684920596     0.0112831880    -0.0052648225    -0.0885705621    -0.2159934561
  187  C 13  X      0.0325783005     0.0033904864    -0.0028653836    -0.0765336598    -0.1702186332
  188  C 13  Y      0.0454880917     0.0072517570    -0.0077171047    -0.1171666806    -0.2870401060
  189  C 13  Z      0.0464524437     0.0089253771    -0.0092337074    -0.1298055340    -0.3280561590
  190  C 13 XX      0.0044430534     0.0031096999     0.0040785824     0.0080929390    -0.0106709095
  191  C 13 YY      0.0062798564     0.0024286794     0.0031215554     0.0111317629     0.0004818832
  192  C 13 ZZ     -0.0113802818    -0.0055008980    -0.0072840599    -0.0188588045     0.0101790500
  193  C 13 XY      0.0061188583     0.0038694811     0.0050418773     0.0116807093    -0.0102088645
  194  C 13 XZ      0.0022231848     0.0017429762     0.0024354928     0.0030407330    -0.0088219485
  195  C 13 YZ     -0.0012364774    -0.0011985730    -0.0015748218    -0.0023807949     0.0054585914
  196  C 14  S     -0.0047595573     0.0004637114    -0.0004600297     0.0020714939    -0.0000263203
  197  C 14  S      0.0109793524    -0.0010939344     0.0011660176    -0.0054743790     0.0000816430
  198  C 14  S      0.0139756692    -0.0027991579     0.0048937933    -0.0248156075     0.0005043672
  199  C 14  X     -0.0621366332    -0.0308644788    -0.0400935032    -0.0526013316     0.1121301721
  200  C 14  Y     -0.0696408114    -0.0548637662    -0.0650481474    -0.0984796702     0.1891083370
  201  C 14  Z     -0.0921026932    -0.0619189211    -0.0752537682    -0.1097451533     0.2163098991
  202  C 14  X     -0.0364523660    -0.0259845324    -0.0377690663    -0.0826830398     0.1700551306
  203  C 14  Y     -0.0602072021    -0.0437159194    -0.0643274031    -0.1356477044     0.2871337685
  204  C 14  Z     -0.0662566000    -0.0518964659    -0.0753515534    -0.1541747327     0.3282367693
  205  C 14 XX      0.0064315843     0.0009352453    -0.0012897529    -0.0115378247    -0.0109060085
  206  C 14 YY     -0.0064549152    -0.0025826814    -0.0000088726     0.0118788261     0.0012782141
  207  C 14 ZZ      0.0017547735     0.0014371440     0.0015203521    -0.0014892812     0.0096513228
  208  C 14 XY      0.0031385745     0.0001491353    -0.0013240164    -0.0068303237    -0.0101979159
  209  C 14 XZ      0.0076658303     0.0015465620    -0.0010135395    -0.0130763230    -0.0092597745
  210  C 14 YZ     -0.0042729303    -0.0009386512     0.0006330584     0.0077154742     0.0057249717
  211  H 15  S      0.0294237468     0.0112495271    -0.0177124028     0.0118855682    -0.0000014248
  212  H 15  S      0.0193673521     0.0074724420    -0.0182647714     0.0202624022    -0.0000726025
  213  H 16  S      0.0122437228     0.0111594593    -0.0148729180    -0.0012634101    -0.0000293613
  214  H 16  S      0.0095961768     0.0175232360    -0.0351274383    -0.0042931211    -0.0000490774
  215  H 17  S     -0.0000012886     0.0006274050     0.0192164884    -0.0209589808     0.0000087400
  216  H 17  S     -0.0036113144     0.0035315668     0.0427418246    -0.0465379096     0.0016535269
  217  H 18  S      0.0196753879     0.0089211215     0.0219288815    -0.0201034765    -0.0000701357
  218  H 18  S      0.0192079901     0.0077832067     0.0264354826    -0.0479987536    -0.0033494712
  219  H 19  S     -0.0355647144     0.0264344901     0.0020337367    -0.0101713970    -0.0000748331
  220  H 19  S     -0.0195118778     0.0063862008     0.0018535842    -0.0071999135    -0.0005601521
  221  H 20  S     -0.0033949173    -0.0449840622    -0.0024136529     0.0133614169     0.0000059005
  222  H 20  S     -0.0270322520    -0.0194838169    -0.0028899949     0.0443936647    -0.0002050269
  223  H 21  S     -0.0000529423     0.0003284060    -0.0003033920     0.0014419815    -0.0002116131
  224  H 21  S      0.0066784271    -0.0001976199     0.0018238871    -0.0116701072    -0.0001762782
  225  H 22  S     -0.0056067768     0.0004077146    -0.0002981722     0.0011285379     0.0000090988
  226  H 22  S     -0.0055766658     0.0006926934    -0.0007126212     0.0052707230    -0.0001700677
  227  H 23  S     -0.0000103979    -0.0000178514     0.0000353385    -0.0000939504    -0.0000852263
  228  H 23  S     -0.0000625778     0.0000176118     0.0000391389    -0.0001066477    -0.0003163114
  229  H 24  S      0.0055151895    -0.0002986492     0.0002505900    -0.0010387722    -0.0000036417
  230  H 24  S      0.0052507091    -0.0003185590     0.0004616701    -0.0036558605    -0.0000477190
  231  H 25  S     -0.0001726434    -0.0000331220     0.0002565490    -0.0011591707    -0.0000834686
  232  H 25  S     -0.0089682143     0.0018587649    -0.0006781318     0.0073733602    -0.0002382972
  233  C 26  S     -0.0018470424     0.0006146624    -0.0012178668     0.0028669089    -0.0000095191
  234  C 26  S      0.0040289744    -0.0012267085     0.0028530659    -0.0037798098     0.0000099174
  235  C 26  S      0.0428845753    -0.0330997679     0.0198548068    -0.0604262396    -0.0000292717
  236  C 26  X      0.0543177598     0.0479496008    -0.0248291638    -0.0719978406    -0.0000703678
  237  C 26  Y      0.1771010519     0.0729441171    -0.0412296777    -0.1084325928    -0.0003325312
  238  C 26  Z      0.1187119349     0.0862305206    -0.0399809843    -0.1577822009    -0.0001833179
  239  C 26  X      0.0343132489     0.0354387062    -0.0383642014    -0.0650080395    -0.0019114982
  240  C 26  Y      0.1220503440     0.0477605083    -0.0309753658    -0.1448497254     0.0015848542
  241  C 26  Z      0.0756152383     0.0632303942    -0.0290935864    -0.1653018346     0.0023545474
  242  C 26 XX     -0.0019473159     0.0120046379     0.0194134546    -0.0017027520     0.0000926970
  243  C 26 YY     -0.0000194043     0.0004973575    -0.0019340744     0.0004330090    -0.0004952153
  244  C 26 ZZ      0.0043704131    -0.0139421072    -0.0165507591     0.0000628982     0.0004116735
  245  C 26 XY      0.0044982954     0.0115385881     0.0189468359    -0.0042442725    -0.0000919412
  246  C 26 XZ     -0.0037688346     0.0105824900     0.0155824701    -0.0008647816     0.0002133621
  247  C 26 YZ     -0.0018255031    -0.0062096648    -0.0104152350     0.0018525531    -0.0001219280
  248  C 27  S      0.0010912314    -0.0009383486     0.0004187660    -0.0016476286     0.0000559166
  249  C 27  S     -0.0023945923     0.0021304675    -0.0001255509     0.0036309969    -0.0000750838
  250  C 27  S     -0.0048633997     0.0044938499     0.0096775164    -0.0061665740     0.0019652285
  251  C 27  X      0.0101424374     0.0810037801     0.0939356188     0.0139222852    -0.0002835080
  252  C 27  Y      0.1119735044     0.1298765056     0.1649928120     0.0001828170    -0.0001493078
  253  C 27  Z      0.0058512689     0.1619114551     0.1786097721     0.0356513058    -0.0002954123
  254  C 27  X      0.0189995290     0.0443695363     0.0819891823    -0.0062373401    -0.0024398314
  255  C 27  Y      0.0673750191     0.0937704007     0.1489888093     0.0045667382    -0.0018491446
  256  C 27  Z     -0.0078109885     0.1200357857     0.1642644415     0.0424693039    -0.0011751294
  257  C 27 XX     -0.0109033112    -0.0046651215     0.0027303726     0.0173164556     0.0009530763
  258  C 27 YY      0.0008194063     0.0003914737    -0.0001314392    -0.0007392828    -0.0051432027
  259  C 27 ZZ      0.0092631853     0.0049577485    -0.0026735653    -0.0160179297     0.0041835700
  260  C 27 XY     -0.0138001164    -0.0047081622     0.0030575777     0.0145437076    -0.0008118772
  261  C 27 XZ     -0.0078217807    -0.0046355885     0.0026360305     0.0140081068     0.0023279749
  262  C 27 YZ      0.0072109698     0.0025501171    -0.0016649594    -0.0078688470    -0.0013019979
  263  C 28  S      0.0146650801    -0.0023795336    -0.0113513181     0.0161872170    -0.0000095438
  264  C 28  S     -0.0388832504     0.0067210380     0.0300319870    -0.0394737633     0.0000404247
  265  C 28  S     -0.0435506554     0.0230730365    -0.0077611542     0.0042964619    -0.0005435703
  266  C 28  X      0.0764884527    -0.1659626567     0.0994344206     0.0531538667    -0.0001778588
  267  C 28  Y     -0.0084078401    -0.2493802007     0.2170509184     0.0045605761    -0.0001665338
  268  C 28  Z     -0.0299876412    -0.2740245165     0.2413253375    -0.0106631551    -0.0001897421
  269  C 28  X      0.0635759189    -0.1378825514     0.1223393045     0.1151791256    -0.0000256115
  270  C 28  Y     -0.0080223436    -0.1810022152     0.2195709417    -0.0073918960    -0.0011668185
  271  C 28  Z     -0.0350893920    -0.2148623320     0.2866784802    -0.0464437082     0.0009533511
  272  C 28 XX     -0.0017979691    -0.0054856725     0.0010233256    -0.0008588741     0.0000157954
  273  C 28 YY     -0.0019057371    -0.0033540085    -0.0155141084     0.0040834362     0.0000313905
  274  C 28 ZZ     -0.0043868870     0.0097345237     0.0205482338    -0.0105295839    -0.0000417762
  275  C 28 XY      0.0045692594    -0.0087150893    -0.0071304028     0.0041996186     0.0000014216
  276  C 28 XZ      0.0015506782    -0.0035154775     0.0039115539     0.0032872653    -0.0000194635
  277  C 28 YZ      0.0014579088     0.0005426842    -0.0014432335     0.0022377160     0.0000170361

                         61               62               63               64               65
                    0.0269288562     0.0566490097     0.0659198520     0.0745189028     0.0796709152
    1  C  1  S     -0.0027799963    -0.0524770332    -0.0452107487    -0.0139430508    -0.0150706508
    2  C  1  S     -0.0044993692     0.1046278238     0.0951273333     0.0348707343     0.0428706250
    3  C  1  S      0.1865382777     0.9017279579     0.7017032713    -0.1310533057     0.0358862212
    4  C  1  X     -0.0014544369     0.1330385820     0.0625916899    -0.0786839944    -0.0832954254
    5  C  1  Y     -0.0068312259    -0.0870486614    -0.0265800467    -0.0219745965    -0.0246037578
    6  C  1  Z     -0.0126607269     0.0312144778     0.0478962672     0.0518115223     0.0617216546
    7  C  1  X      0.1688793548     0.2485292323     0.0123962359    -0.2371286183    -0.2124147099
    8  C  1  Y      0.0013531790    -0.1450956654    -0.0181383472    -0.2049004993    -0.2136082628
    9  C  1  Z     -0.0080273400     0.0247065996     0.1159288320     0.2965806482     0.2883987988
   10  C  1 XX     -0.0149925936     0.0078146626     0.0112644508     0.0019363223     0.0037761816
   11  C  1 YY      0.0070793891     0.0077860208     0.0001627133     0.0083752554     0.0081662856
   12  C  1 ZZ      0.0070741814     0.0077491335     0.0085602213    -0.0043007055    -0.0033760145
   13  C  1 XY      0.0045480454     0.0020350582     0.0043862599    -0.0036783150    -0.0022292433
   14  C  1 XZ     -0.0076624135     0.0006396492    -0.0027148062     0.0055640936     0.0048244922
   15  C  1 YZ      0.0089068974     0.0020336897    -0.0007365279     0.0054257130     0.0053843895
   16  C  2  S     -0.0039876246    -0.0073087898    -0.0052998116    -0.0223996615    -0.0252952488
   17  C  2  S     -0.0003142783     0.0293467627     0.0276135362     0.0505487449     0.0644267722
   18  C  2  S      0.1706125245    -0.0608751659    -0.1062789380     0.4909258753     0.4276848055
   19  C  2  X      0.2586888798    -0.0363716487    -0.0633410780    -0.0276970916    -0.0362408487
   20  C  2  Y     -0.1810094469    -0.0053284619     0.0155050922    -0.0633803254    -0.0689529233
   21  C  2  Z     -0.0158460667    -0.0040466817    -0.0157848415    -0.0069292802    -0.0090771343
   22  C  2  X      0.4599163946    -0.1186050597    -0.1921047933    -0.0040016052    -0.0667806870
   23  C  2  Y     -0.2346341108    -0.0384024583    -0.0474969005    -0.1048088564    -0.1833764733
   24  C  2  Z     -0.0321983003    -0.0671887662    -0.0897524550     0.0021386666    -0.0097011043
   25  C  2 XX     -0.0078397930     0.0025140741     0.0044666261    -0.0019640802    -0.0005087887
   26  C  2 YY      0.0094511778    -0.0013292275    -0.0019066140     0.0009788263     0.0022947363
   27  C  2 ZZ     -0.0017058677     0.0036146669     0.0026573827     0.0120735636     0.0129607101
   28  C  2 XY     -0.0063574185     0.0000624536     0.0013709765    -0.0051584909    -0.0055131839
   29  C  2 XZ      0.0128126769     0.0062568601     0.0002007567    -0.0001573692    -0.0002918732
   30  C  2 YZ     -0.0060601472    -0.0045369031     0.0006225346    -0.0011722374    -0.0011089338
   31  C  3  S      0.0081822762    -0.0087670231    -0.0046568009    -0.0249994730    -0.0257533023
   32  C  3  S     -0.0235251015     0.0296995449     0.0005786179     0.0690605274     0.0650673335
   33  C  3  S     -0.1628137835     0.0243178627     0.2091988452     0.1886503927     0.3874719042
   34  C  3  X     -0.2958793552    -0.0218063368     0.0523621932    -0.0287013739    -0.0267965262
   35  C  3  Y      0.1717745862     0.0015340306    -0.0212268742    -0.0012146882     0.0013516747
   36  C  3  Z      0.0176082260    -0.0194066463    -0.0087883355    -0.0714687340    -0.0699682888
   37  C  3  X     -0.4929406951    -0.0784490197     0.1539220309    -0.0820803099    -0.0318409843
   38  C  3  Y      0.2751715702    -0.0274561195    -0.0150008277    -0.0518001672    -0.0173754114
   39  C  3  Z     -0.0267657586    -0.0606867839     0.0655983593    -0.2583284148    -0.1807975390
   40  C  3 XX     -0.0070834512     0.0077656030     0.0010668379     0.0067642467     0.0057017819
   41  C  3 YY      0.0071420605    -0.0025592709     0.0009346140     0.0103800313     0.0108765717
   42  C  3 ZZ     -0.0047878603    -0.0002537101    -0.0015800644    -0.0022096787    -0.0021205641
   43  C  3 XY     -0.0088551624     0.0049145697     0.0034069543     0.0029064329     0.0035817525
   44  C  3 XZ      0.0125193530     0.0009583242    -0.0051893941    -0.0020938028    -0.0028526618
   45  C  3 YZ     -0.0061952300    -0.0013897001     0.0013059943     0.0000956398     0.0005311718
   46  C  4  S      0.0037910313    -0.0483831102     0.0242769716    -0.0316465886    -0.0182296204
   47  C  4  S     -0.0084306606     0.1024389183    -0.0495586495     0.0603778928     0.0454347646
   48  C  4  S     -0.0237120420     0.6769828202    -0.3923699082     0.7378401559     0.1392469612
   49  C  4  X      0.0190809663     0.1393605821    -0.0568413577     0.0165942002    -0.0051993629
   50  C  4  Y      0.0067569670    -0.0559654054     0.0136090711     0.0798695729     0.0703258601
   51  C  4  Z      0.0263878241    -0.0116913874    -0.0349262814    -0.0517358096    -0.0472156732
   52  C  4  X     -0.1446097793     0.2189559482     0.0202059631     0.0672559760     0.1000621199
   53  C  4  Y      0.0302125065    -0.0998969900     0.0043012589     0.1828105927     0.2078995063
   54  C  4  Z      0.0383708560    -0.0201381720    -0.1146172396    -0.1655423478    -0.2461597301
   55  C  4 XX      0.0112646053     0.0053118422     0.0000970250     0.0047876033     0.0057552222
   56  C  4 YY     -0.0055467469     0.0080853220    -0.0086070581     0.0021991940    -0.0011931031
   57  C  4 ZZ     -0.0074792579     0.0089260104    -0.0014718247     0.0061891012     0.0045681220
   58  C  4 XY     -0.0070594576     0.0004418823    -0.0024078961    -0.0039286030    -0.0046754669
   59  C  4 XZ      0.0005003347     0.0016507622    -0.0050740459     0.0037914928     0.0020966842
   60  C  4 YZ     -0.0088160381     0.0016388590     0.0087785276     0.0041894870     0.0061079020
   61  C  5  S     -0.0200848887     0.0300127729     0.0345601087    -0.0225580064    -0.0246441225
   62  C  5  S      0.0417686505    -0.0774039446    -0.0856962200     0.0666227780     0.0656533737
   63  C  5  S      0.0799009045    -0.5701103406    -0.4754050855     0.3715414646     0.0726247191
   64  C  5  X     -0.1119493348     0.0337612623     0.0120196633     0.0103331534     0.0127678712
   65  C  5  Y     -0.0383932543     0.0167744560     0.0827915539    -0.0157719782    -0.0118649251
   66  C  5  Z     -0.1553543699    -0.0306303031    -0.0524423154     0.0105550373     0.0101156259
   67  C  5  X     -0.2734753274     0.0130291478     0.2192260971     0.4354700979    -0.0768920840
   68  C  5  Y      0.0549441397    -0.0851820447     0.2847839094    -0.1137595573    -0.0557347286
   69  C  5  Z     -0.2884650763     0.0770957007    -0.3034586159    -0.1589534453     0.0942460163
   70  C  5 XX      0.0008611486     0.0028591912    -0.0190870576     0.0004797448    -0.0034882143
   71  C  5 YY      0.0054161577    -0.0002120782    -0.0056641933     0.0066900295     0.0064916366
   72  C  5 ZZ      0.0019293785    -0.0179514343     0.0083724760     0.0066252686     0.0093495039
   73  C  5 XY     -0.0009420958    -0.0259015564     0.0176848823    -0.0022290987     0.0013947978
   74  C  5 XZ     -0.0032673432     0.0146414439    -0.0063319272     0.0017623877     0.0014921544
   75  C  5 YZ     -0.0044965505     0.0027526766    -0.0127210053    -0.0021677438    -0.0034394840
   76  C  6  S     -0.0009011471    -0.0039177542    -0.0081115264    -0.0361983504    -0.0427346998
   77  C  6  S      0.0160161602     0.0125217449     0.0125435543     0.0461386207     0.0488562747
   78  C  6  S     -0.1729418201    -0.0203450423     0.1988772365     0.8746876921     1.1497177747
   79  C  6  X     -0.0145654485     0.0150398579     0.0335883122    -0.0210828366    -0.0197108836
   80  C  6  Y     -0.0418180877     0.0360347118     0.0733939899     0.0289829755     0.0357126613
   81  C  6  Z      0.0430273488     0.0350826034    -0.0614289126     0.0457452482     0.0351360408
   82  C  6  X     -0.0563662480     0.0339674660     0.0991458106    -0.0790143080    -0.0652965754
   83  C  6  Y     -0.0153039534     0.1344183044     0.1986256086    -0.0213771988    -0.0102110078
   84  C  6  Z      0.0964806376     0.1056785542    -0.1964925509     0.0970256619    -0.0083036607
   85  C  6 XX     -0.0021086540     0.0038338220    -0.0020850069     0.0048086639     0.0042782696
   86  C  6 YY     -0.0000300361     0.0012295019     0.0037998658     0.0017719101     0.0022458754
   87  C  6 ZZ      0.0054262293    -0.0035829693     0.0011475043     0.0044373709     0.0058775879
   88  C  6 XY     -0.0016884031    -0.0079254670    -0.0024179204     0.0043100626     0.0039881213
   89  C  6 XZ      0.0017765883    -0.0027818274     0.0036514813    -0.0012893098    -0.0005283530
   90  C  6 YZ     -0.0010669914    -0.0001092870    -0.0031123877    -0.0049366546    -0.0050623803
   91  C  7  S     -0.0062200227     0.0009004251    -0.0031712894     0.0053794743     0.0065958218
   92  C  7  S      0.0111363071    -0.0126664026     0.0117268710    -0.0294901088    -0.0172668958
   93  C  7  S      0.0424370890     0.0791590632    -0.0145937347     0.1157219066    -0.0858829379
   94  C  7  X      0.0957980481     0.1975705620     0.2162780533    -0.0599294211    -0.0709940224
   95  C  7  Y      0.1075890045     0.0399338775     0.0260518035    -0.0211363853    -0.0296515940
   96  C  7  Z      0.0537914007    -0.1375795209    -0.1921742247     0.0602820336     0.0640988450
   97  C  7  X      0.1319956503     0.2442228813     0.0077900247    -0.4884623754    -0.2051299670
   98  C  7  Y     -0.0336349486     0.0447849370     0.4035502963     0.6389255481     0.2011522858
   99  C  7  Z      0.1500774701    -0.1660822354    -0.3969072912    -0.3091740363    -0.0837488506
  100  C  7 XX     -0.0095446727    -0.0151739444    -0.0202526931     0.0011099680     0.0020428176
  101  C  7 YY      0.0171290775     0.0041964557     0.0061972366    -0.0019374993    -0.0014193106
  102  C  7 ZZ     -0.0036699303     0.0108130940     0.0133869641    -0.0082966280    -0.0066086832
  103  C  7 XY      0.0046860248     0.0153434111     0.0133158974    -0.0075489397    -0.0068144103
  104  C  7 XZ     -0.0082838284    -0.0055515467     0.0025639368     0.0032053019     0.0030330045
  105  C  7 YZ      0.0015883045    -0.0142669830    -0.0174972249     0.0019275267     0.0014789974
  106  C  8  S      0.0005682423     0.0035004543    -0.0036908961    -0.0153759499     0.0160226758
  107  C  8  S      0.0013749487    -0.0062746935     0.0055244683     0.0399603979    -0.0363751501
  108  C  8  S      0.0679107483    -0.0468707872    -0.1092680219     0.2502859146     0.2436610091
  109  C  8  X     -0.0625365528     0.0077760564    -0.0052661331    -0.0349601432     0.0216137185
  110  C  8  Y     -0.1063874952     0.0060179400    -0.0001754673    -0.0064642039    -0.0095103138
  111  C  8  Z     -0.1236444016    -0.0061210978     0.0167023722     0.0064980830    -0.0179699876
  112  C  8  X     -0.1428595782    -0.0186166814     0.1480216375     0.0405961000    -0.2700179095
  113  C  8  Y     -0.1635892666     0.0567483932    -0.0317272371     0.0054861287     0.0172286275
  114  C  8  Z     -0.1301086400    -0.0338078621    -0.0349658864    -0.0514961195     0.1002924314
  115  C  8 XX     -0.0009946439     0.0106030332    -0.0114549037    -0.0056897203     0.0058804576
  116  C  8 YY     -0.0002594792     0.0007558367    -0.0004036525     0.0087946312    -0.0085809140
  117  C  8 ZZ      0.0019621141    -0.0124178382     0.0119942260     0.0042199284    -0.0011566149
  118  C  8 XY      0.0032428702    -0.0200177408     0.0203865087    -0.0024465988     0.0032838185
  119  C  8 XZ     -0.0020217793     0.0111455452    -0.0099737401     0.0062573246    -0.0103093423
  120  C  8 YZ     -0.0013439512     0.0094612665    -0.0097617465    -0.0041198167     0.0026675124
  121  N  9  S     -0.0043884902    -0.0029845147     0.0085540540     0.0127728690     0.0088614086
  122  N  9  S     -0.0029943961    -0.0073958087     0.0016727190     0.0020665183     0.0103868181
  123  N  9  S     -0.1593707661    -0.0312642284     0.4359860335     0.7131164145     0.2882616957
  124  N  9  X      0.0988024012     0.2153889411     0.2213125242    -0.0614752786    -0.0550072445
  125  N  9  Y      0.1033728927     0.0501784808     0.0153030832    -0.0253447912    -0.0288776693
  126  N  9  Z      0.0539749367    -0.1551891901    -0.1765009824     0.0580416901     0.0489599347
  127  N  9  X     -0.0886834672    -0.2626511813    -0.3300318170    -0.0091798646     0.0416918754
  128  N  9  Y     -0.1549241977    -0.0651409348     0.0695745670     0.1817912461     0.0925874420
  129  N  9  Z     -0.0539098813     0.1919563773     0.1640228022    -0.1592731808    -0.0949927735
  130  N  9 XX     -0.0005900611    -0.0025106568    -0.0058862017    -0.0025712519     0.0003101195
  131  N  9 YY      0.0022062061     0.0001470356    -0.0000740676    -0.0005056663    -0.0000323895
  132  N  9 ZZ      0.0001601283     0.0013246060     0.0007053725    -0.0043338983    -0.0024102950
  133  N  9 XY      0.0017390608     0.0024298751     0.0014440810    -0.0038725817    -0.0028927145
  134  N  9 XZ     -0.0018824532    -0.0008052242     0.0012679085     0.0020204058     0.0012197406
  135  N  9 YZ      0.0011378316    -0.0017998697    -0.0047621328    -0.0018523972    -0.0001043890
  136  C 10  S     -0.0051072243     0.0324187568    -0.0339157230    -0.0323784781     0.0214806832
  137  C 10  S      0.0129904042    -0.0839299441     0.0870712062     0.0681529425    -0.0473906510
  138  C 10  S      0.0790697708    -0.2985945237     0.2804291027     0.3223175311    -0.1982512081
  139  C 10  X      0.0163808539     0.0355640926    -0.0368142348    -0.0552690845     0.0349964517
  140  C 10  Y      0.0334667746     0.0296640453    -0.0275600642     0.0595938310    -0.0490422066
  141  C 10  Z      0.0520597439    -0.0443162590     0.0411839509    -0.0229662300     0.0238603584
  142  C 10  X      0.0560792974    -0.0360703784     0.0072798522    -0.2320983951     0.2153405993
  143  C 10  Y      0.0499079547    -0.0016701029     0.0400995337     0.2523404080    -0.1357679053
  144  C 10  Z      0.0704772054     0.0189632250    -0.0410305569    -0.0975918055     0.0075937233
  145  C 10 XX      0.0046614944    -0.0020205655     0.0021205600     0.0036629242    -0.0026362947
  146  C 10 YY      0.0089523811    -0.0085892150     0.0078900369     0.0020858897     0.0014084355
  147  C 10 ZZ     -0.0110113273    -0.0055209931     0.0067577818     0.0062816439    -0.0078031078
  148  C 10 XY      0.0063672559     0.0012891526    -0.0015081427     0.0075397654    -0.0082582060
  149  C 10 XZ      0.0020594637    -0.0044818571     0.0040505625    -0.0044807943     0.0069378333
  150  C 10 YZ     -0.0012257004     0.0003766767     0.0000314253     0.0007114289    -0.0007145358
  151  C 11  S      0.0024895858    -0.0143007899     0.0139809818    -0.0282448126     0.0356009360
  152  C 11  S     -0.0068987650     0.0350816896    -0.0321019410     0.0595769861    -0.0835864582
  153  C 11  S     -0.0475308407     0.2003325152    -0.1697490383     0.5599492271    -0.6345593810
  154  C 11  X      0.0374268017    -0.0296875002     0.0263521945     0.0318366351    -0.0195674090
  155  C 11  Y      0.0536056850     0.0039254140    -0.0082359710     0.0652773969    -0.0613055220
  156  C 11  Z      0.0594729680     0.0098710921    -0.0162770643    -0.0601101556     0.0766301464
  157  C 11  X      0.0696217858    -0.0866504264     0.0878151393     0.0632469323    -0.0155222542
  158  C 11  Y      0.0788023124     0.0379841302    -0.0548536757     0.1238822389    -0.2008572609
  159  C 11  Z      0.0911576040     0.0087209725    -0.0145424841    -0.1180816101     0.2056674342
  160  C 11 XX     -0.0071344359     0.0029426052    -0.0020265730     0.0107547494    -0.0132328583
  161  C 11 YY      0.0072509444     0.0028535468    -0.0033249826     0.0020514210    -0.0022871299
  162  C 11 ZZ     -0.0016732737     0.0015533308    -0.0012100931    -0.0005705953    -0.0017058217
  163  C 11 XY     -0.0032511529    -0.0018378692     0.0018620809    -0.0054493333     0.0050740245
  164  C 11 XZ     -0.0076703476     0.0013351197    -0.0008912330     0.0003070604    -0.0013085523
  165  C 11 YZ      0.0043430051     0.0002745924    -0.0004252275     0.0064929484    -0.0063669968
  166  C 12  S      0.0001016689     0.0019603434    -0.0024467233    -0.0290543531     0.0321977754
  167  C 12  S     -0.0010242051    -0.0041895179     0.0072016682     0.0622724513    -0.0742316065
  168  C 12  S      0.0032011006    -0.0133810017     0.0027364548     0.3290545021    -0.5048677528
  169  C 12  X     -0.0583758173    -0.0022109042     0.0084549899     0.0747537846    -0.1029293102
  170  C 12  Y     -0.0986673016     0.0026332219     0.0058990191    -0.0103902438    -0.0028031809
  171  C 12  Z     -0.1129214939     0.0014540646     0.0052879772    -0.0482220069     0.0391896853
  172  C 12  X     -0.0939898478    -0.0085781218     0.0331960518     0.2357057703    -0.2848906200
  173  C 12  Y     -0.1590980004     0.0046736920     0.0037593387    -0.0358940112     0.0011056329
  174  C 12  Z     -0.1767548578     0.0048344364     0.0056927672    -0.1251019812     0.1156088854
  175  C 12 XX     -0.0032288507     0.0009143857    -0.0004702688    -0.0043382412     0.0021733759
  176  C 12 YY      0.0000823009    -0.0005126749     0.0006785550     0.0100252710    -0.0111893140
  177  C 12 ZZ      0.0028706478    -0.0011415102     0.0012380254     0.0061394643    -0.0063488157
  178  C 12 XY     -0.0026064542    -0.0012246943     0.0016583480    -0.0010138678     0.0011044297
  179  C 12 XZ     -0.0025019865     0.0004121258    -0.0002813286     0.0059955240    -0.0065433790
  180  C 12 YZ      0.0013680301     0.0007719089    -0.0009379532    -0.0042078094     0.0046290935
  181  C 13  S     -0.0022176873     0.0169476944    -0.0191737579    -0.0256858603     0.0285755800
  182  C 13  S      0.0039172778    -0.0410304651     0.0486990876     0.0544911820    -0.0664731877
  183  C 13  S      0.0280848810    -0.2331541457     0.3269631025     0.4632064980    -0.5171509347
  184  C 13  X      0.0284638494     0.0213750521    -0.0247441196     0.0596246528    -0.0600962421
  185  C 13  Y      0.0551008548     0.0066614037    -0.0136442810    -0.0463111802     0.0667914549
  186  C 13  Z      0.0656101132    -0.0185119616     0.0148589933     0.0236882942    -0.0141562098
  187  C 13  X      0.0363226365     0.0510932293    -0.0761476782     0.1101965105    -0.1289021996
  188  C 13  Y      0.0825648255     0.0361945457    -0.0556251104    -0.1066604422     0.1825047305
  189  C 13  Z      0.1084058933    -0.0606358710     0.0710872131     0.0600982296    -0.0706194235
  190  C 13 XX     -0.0035898395    -0.0011512020     0.0022798565     0.0039931588    -0.0059336104
  191  C 13 YY     -0.0067414693    -0.0026266253     0.0037477373    -0.0006513511    -0.0010844083
  192  C 13 ZZ      0.0111065031    -0.0045251857     0.0043417300     0.0072579084    -0.0066259429
  193  C 13 XY     -0.0057609432    -0.0026082434     0.0029035196     0.0067185376    -0.0073601462
  194  C 13 XZ     -0.0012617429     0.0013412308    -0.0014706471    -0.0057963259     0.0064180699
  195  C 13 YZ      0.0006818447     0.0012496016    -0.0012115788     0.0010120325    -0.0015129296
  196  C 14  S      0.0050833333    -0.0275775036     0.0285411958    -0.0285210521     0.0284353075
  197  C 14  S     -0.0135525622     0.0710312347    -0.0744592279     0.0628536364    -0.0653257376
  198  C 14  S     -0.0489937168     0.2662329394    -0.3153369278     0.2452953323    -0.1965842416
  199  C 14  X      0.0320765588    -0.0506698182     0.0508030472    -0.0203607855     0.0178007193
  200  C 14  Y      0.0326385632     0.0436681332    -0.0420790010    -0.0371655199     0.0287719334
  201  C 14  Z      0.0436593927    -0.0125990277     0.0083863333     0.0427381710    -0.0353866859
  202  C 14  X      0.0331234045     0.0255856931    -0.0880525492    -0.0761368717     0.1044978253
  203  C 14  Y      0.0673405317     0.0427447857    -0.0430143667    -0.1472367433     0.1190639458
  204  C 14  Z      0.0646273251    -0.0523707050     0.0812314804     0.1694824057    -0.1573658466
  205  C 14 XX      0.0066592276    -0.0013417321     0.0012408200     0.0094388298    -0.0087414164
  206  C 14 YY     -0.0095812592     0.0079823976    -0.0079616721     0.0012138581    -0.0028937730
  207  C 14 ZZ      0.0000748409     0.0070131492    -0.0078407283     0.0004657592    -0.0001115559
  208  C 14 XY      0.0040522089     0.0019774534    -0.0027604408    -0.0038586857     0.0051475740
  209  C 14 XZ      0.0079781915     0.0027285905    -0.0033873040     0.0024293770    -0.0017457862
  210  C 14 YZ     -0.0047910831    -0.0024698111     0.0035128673     0.0054392180    -0.0068418283
  211  H 15  S      0.0274005144    -0.0154256571     0.0270244580    -0.0468619632    -0.0445411801
  212  H 15  S      0.0550986539    -0.3992470740    -0.4030384431    -0.5584360424    -0.6278872872
  213  H 16  S      0.0032401577    -0.0003122318     0.0073226613    -0.0333320888    -0.0362707327
  214  H 16  S     -0.0303378454    -0.1540972401    -0.1563224977    -0.4771078863    -0.5708037792
  215  H 17  S     -0.0129480638    -0.0031109245    -0.0173756901    -0.0291651137    -0.0338482647
  216  H 17  S      0.0169135640    -0.1518582022    -0.0443699071    -0.5516395078    -0.5443724638
  217  H 18  S     -0.0072188571    -0.0134383602    -0.0484186049    -0.0281743696    -0.0397066046
  218  H 18  S      0.0327372099    -0.3253987037     0.0117556563    -0.7640727378    -0.5457111586
  219  H 19  S      0.0068514505    -0.0298547914    -0.0053670598    -0.0115897462    -0.0112603365
  220  H 19  S      0.0268076373    -0.2665639593    -0.1193021618    -0.4283451068    -0.4612319950
  221  H 20  S     -0.0090575353     0.0529478050     0.0013070751    -0.0237446340    -0.0298700471
  222  H 20  S      0.0098357983     0.0621559946    -0.0940480176    -0.4789831731    -0.5745215986
  223  H 21  S      0.0037930346    -0.0127910322     0.0102375219    -0.0444799269     0.0505598278
  224  H 21  S     -0.0165133800     0.1088278315    -0.1554685858    -0.7069166787     0.4683057072
  225  H 22  S      0.0027322050    -0.0144080270     0.0133632793    -0.0437152301     0.0511995567
  226  H 22  S      0.0157973707    -0.0943197855     0.0861048902    -0.6291685959     0.7720862791
  227  H 23  S     -0.0000190242     0.0030293328    -0.0039739227    -0.0502491942     0.0511538537
  228  H 23  S      0.0010075222     0.0269992369    -0.0446374849    -0.6281842094     0.7649410972
  229  H 24  S     -0.0023911424     0.0201148412    -0.0208826629    -0.0409043242     0.0445421517
  230  H 24  S     -0.0102199088     0.1432085681    -0.1794908880    -0.5407486535     0.6487599873
  231  H 25  S     -0.0022429073     0.0173295139    -0.0232751636    -0.0410676666     0.0452084913
  232  H 25  S      0.0218460392    -0.0084706683     0.0110948411    -0.5068221777     0.4291673480
  233  C 26  S      0.0046707551     0.0074991259     0.0007376754    -0.0130469909     0.0150741256
  234  C 26  S     -0.0048521043    -0.0329556259    -0.0160094422     0.0787351451    -0.0433289399
  235  C 26  S     -0.1584690440     0.0534473877     0.3054318529    -0.4925345682    -0.5369586578
  236  C 26  X      0.0112933287     0.0661003284    -0.0686141733     0.0374255374    -0.0132253822
  237  C 26  Y      0.0635062011    -0.1992432059     0.2370225973    -0.0004661617     0.0263197346
  238  C 26  Z     -0.0068357685     0.1385845230    -0.1593326253    -0.0272024039    -0.0242670416
  239  C 26  X     -0.0530043804    -0.0778892211     0.1462427489     0.3535951796    -0.3042344461
  240  C 26  Y      0.0504885655    -0.2975025878     0.2714490395     0.0033715795     0.0550623513
  241  C 26  Z      0.1009351822     0.3060709566    -0.3298901400    -0.2038404554     0.0821890814
  242  C 26 XX      0.0092176743    -0.0127749520     0.0069065670     0.0073760775     0.0025367363
  243  C 26 YY     -0.0003039114    -0.0010610539     0.0015583882     0.0013451555    -0.0058381024
  244  C 26 ZZ     -0.0106965247     0.0091108359    -0.0095910477     0.0032626373    -0.0057871989
  245  C 26 XY      0.0030624978     0.0155612209    -0.0192160086     0.0021657223    -0.0014192921
  246  C 26 XZ      0.0081569198    -0.0086030135     0.0103125380    -0.0015105431    -0.0011553619
  247  C 26 YZ     -0.0032263205    -0.0116123187     0.0062284706     0.0014250517     0.0011841615
  248  C 27  S     -0.0030705197     0.0007465043     0.0075223075    -0.0013629596    -0.0216642848
  249  C 27  S      0.0113294243    -0.0036112523    -0.0296303876     0.0229908452     0.0599347310
  250  C 27  S      0.0837705585     0.2023311684    -0.2326916390    -0.3191548166     0.2745017416
  251  C 27  X      0.0324372937    -0.0676977674     0.0709862002    -0.0509904476     0.0326268886
  252  C 27  Y      0.0029294957     0.2329466378    -0.2243380358     0.0200277015    -0.0190356107
  253  C 27  Z      0.0784770317    -0.1714482107     0.1465269079     0.0320337577     0.0220495601
  254  C 27  X     -0.0861424333    -0.1689092842     0.3675552370     0.0159992426    -0.3950223631
  255  C 27  Y      0.0244948098     0.3111924347    -0.3224420030     0.0064726811    -0.0266485794
  256  C 27  Z      0.1514756269    -0.1918078613     0.0839359000     0.0187398937     0.2642368740
  257  C 27 XX     -0.0041496719    -0.0089679242     0.0085163763     0.0061397512     0.0007560478
  258  C 27 YY      0.0011593768     0.0000908338    -0.0019361635    -0.0035082391     0.0064914659
  259  C 27 ZZ      0.0051116026     0.0092046756    -0.0127161241    -0.0004627809     0.0034845159
  260  C 27 XY     -0.0090753173     0.0147659710    -0.0178337388     0.0003436039    -0.0020945554
  261  C 27 XZ     -0.0040256142    -0.0073471362     0.0083326471    -0.0048767882     0.0050172407
  262  C 27 YZ      0.0045714178    -0.0080060836     0.0078970177     0.0019889370     0.0006971063
  263  C 28  S      0.0256759109     0.0335269727    -0.0367029185    -0.0186828603    -0.0190314978
  264  C 28  S     -0.0622386407    -0.0856530682     0.1009696497     0.0625590434     0.0605132660
  265  C 28  S     -0.0405614946    -0.3898502558     0.1352926843    -0.4971389671    -0.1903864051
  266  C 28  X      0.1059498569     0.0045712425     0.0636141305     0.0204097988     0.0190459360
  267  C 28  Y      0.0408447674    -0.0297083954     0.0268072963    -0.0146125307    -0.0040529561
  268  C 28  Z      0.0146414378     0.0310402457    -0.0683622862     0.0216116145     0.0156776325
  269  C 28  X      0.3775258929     0.2724713050     0.0967059033    -0.3883600406    -0.1468166094
  270  C 28  Y      0.0121688373    -0.0293461335     0.3982578364     0.4750095022     0.0990279357
  271  C 28  Z      0.0180364925    -0.0939316927    -0.4780519186    -0.1884375950     0.0067307452
  272  C 28 XX     -0.0003813285     0.0211496968     0.0251287139    -0.0008386961    -0.0011014005
  273  C 28 YY     -0.0193485500    -0.0171456186     0.0025425167     0.0040105307     0.0047919292
  274  C 28 ZZ      0.0069345013    -0.0199782220    -0.0086708938     0.0085493818     0.0080036141
  275  C 28 XY     -0.0043354014    -0.0134716237    -0.0167171547     0.0104657619     0.0102108843
  276  C 28 XZ      0.0139501755    -0.0074164049     0.0002973777    -0.0039419885    -0.0043088245
  277  C 28 YZ      0.0011543645     0.0136763494     0.0163348937    -0.0028761827    -0.0026983251

                         66               67               68               69               70
                    0.1062940904     0.1123822556     0.1188096888     0.1227248566     0.1250860179
    1  C  1  S     -0.0106241605     0.0174231257    -0.0242689508     0.0087642232    -0.0329456254
    2  C  1  S      0.0100492159    -0.0215119277     0.0235315552     0.0146448503     0.0343025133
    3  C  1  S      0.3809813449    -0.7795407228     1.1795825865    -0.7735654184     0.8798576660
    4  C  1  X      0.0055736348     0.0392678385    -0.0697611927    -0.0014441737    -0.0575933049
    5  C  1  Y     -0.0664355452     0.0256468735    -0.0278545323    -0.0257616273     0.0028185947
    6  C  1  Z     -0.0365515703    -0.0848550718     0.1275533093     0.0167656829     0.0857510427
    7  C  1  X      0.0916827516     0.0817922652    -0.1387702685    -0.1428862721    -0.2611046534
    8  C  1  Y     -0.3821827453     0.0897534280    -0.1198789085    -0.3340592807     0.0985990987
    9  C  1  Z     -0.1663233536    -0.2351761866     0.3191440916     0.2202126071     0.3333045920
   10  C  1 XX     -0.0057704716    -0.0007232773     0.0012531957     0.0021983133     0.0004960360
   11  C  1 YY      0.0025395457    -0.0041623855     0.0022141110    -0.0023938991     0.0021076803
   12  C  1 ZZ      0.0051826694    -0.0023153399     0.0049141014     0.0012417412     0.0066614789
   13  C  1 XY     -0.0060859860    -0.0010903930     0.0015758380     0.0063017189    -0.0060398451
   14  C  1 XZ     -0.0052815953    -0.0014624018     0.0027374518     0.0089801964     0.0026582849
   15  C  1 YZ     -0.0065266337     0.0006672878    -0.0015001377    -0.0003750554    -0.0009496556
   16  C  2  S      0.0367532949     0.0215057976    -0.0283702166     0.0043067097     0.0004551667
   17  C  2  S     -0.0596775071    -0.0564051903     0.0747812349     0.0048239828    -0.0146957108
   18  C  2  S     -0.9721352253    -0.2686042167     0.1845388294    -0.2680357506     0.0422594152
   19  C  2  X      0.0261413499     0.0228960224    -0.0230313474     0.0898290189     0.0138384171
   20  C  2  Y      0.1164403868     0.0594895919    -0.0559548809     0.0799170295    -0.0146178060
   21  C  2  Z     -0.0313095070     0.0099352185    -0.0130606873     0.0275586876    -0.0083283985
   22  C  2  X      0.1538977385     0.1387361165    -0.1884537875     0.2505857677     0.0472378337
   23  C  2  Y      0.3617389262     0.2841148012    -0.3727377526     0.2151994890    -0.0360498841
   24  C  2  Z     -0.1823181940     0.1472039938    -0.2464959362     0.1302526269    -0.1992282182
   25  C  2 XX     -0.0070825756    -0.0023651268     0.0028471759    -0.0050668465    -0.0024918396
   26  C  2 YY     -0.0035112579    -0.0063795342     0.0099859991     0.0055443934     0.0012145248
   27  C  2 ZZ     -0.0060271614    -0.0042150996     0.0044233852     0.0005840369    -0.0020751789
   28  C  2 XY      0.0068058630     0.0002420622    -0.0000617127     0.0005290684     0.0006566018
   29  C  2 XZ      0.0069420292     0.0004847481    -0.0015180396    -0.0022083074    -0.0008767291
   30  C  2 YZ     -0.0014287395     0.0010976405     0.0001781625    -0.0024275455     0.0039817564
   31  C  3  S      0.0354363504    -0.0083630021     0.0331602499     0.0093979448     0.0401673461
   32  C  3  S     -0.0497221157     0.0248777676    -0.0787872548    -0.0091614514    -0.0908545248
   33  C  3  S     -1.0340010722     0.0015855295    -0.2366439886    -0.2661870248    -0.7953280166
   34  C  3  X     -0.0479977172     0.0058318135    -0.0006126102     0.0100026140     0.0129663789
   35  C  3  Y     -0.0077655085    -0.0172796868     0.0210197794     0.0135926905     0.0025975621
   36  C  3  Z      0.1181081710    -0.0313983756     0.0926920635     0.1106047571     0.0800754064
   37  C  3  X     -0.1526772232    -0.0746470288     0.1571028054     0.0479185707     0.0111496311
   38  C  3  Y     -0.1068310880    -0.1868364696     0.2506913292     0.0220959642     0.0438893813
   39  C  3  Z      0.3706696532    -0.1982651087     0.5383277621     0.3451164514     0.3300088562
   40  C  3 XX     -0.0055319609     0.0008650724    -0.0052054096    -0.0038529591    -0.0063448394
   41  C  3 YY     -0.0099419203     0.0016049559    -0.0043969734    -0.0005852011    -0.0052347603
   42  C  3 ZZ      0.0012400301     0.0034771675    -0.0070530148     0.0025089486    -0.0083013900
   43  C  3 XY      0.0066584359    -0.0002084174     0.0007674995    -0.0001925658    -0.0016922568
   44  C  3 XZ      0.0035375990    -0.0014813618     0.0015371537    -0.0028454305     0.0032355384
   45  C  3 YZ      0.0011879974     0.0010611001    -0.0003037372    -0.0021037317     0.0019413361
   46  C  4  S     -0.0163392881    -0.0239827966     0.0304638409    -0.0038129547    -0.0186224367
   47  C  4  S      0.0201734704     0.0176523038    -0.0107085077     0.0356835268     0.0356065849
   48  C  4  S      0.4979118880     1.0325800888    -1.7035329260    -0.4098954183     0.5235283353
   49  C  4  X      0.0004174917     0.0121244850    -0.0472107400     0.0356807861    -0.0240164032
   50  C  4  Y     -0.0391689325     0.0957299851    -0.1061974374     0.0310999500    -0.0168705676
   51  C  4  Z     -0.0549829687    -0.0464860235     0.0406082440    -0.0315673111     0.0168699210
   52  C  4  X      0.1338922629     0.0140603586    -0.0794729881     0.1595501866    -0.1815132074
   53  C  4  Y     -0.2343703400     0.2820663248    -0.1234472951     0.2020950323    -0.0369013771
   54  C  4  Z     -0.2893469951    -0.1073175071    -0.0487265990    -0.4005707320     0.2170104370
   55  C  4 XX      0.0031079342     0.0010981999     0.0002540807     0.0054898569     0.0038047223
   56  C  4 YY      0.0045800626     0.0028019868    -0.0030953346    -0.0025750168     0.0069492412
   57  C  4 ZZ     -0.0034872159     0.0019939155    -0.0038982726     0.0036373248    -0.0022857373
   58  C  4 XY      0.0028327655     0.0023965512    -0.0029947929     0.0039986865    -0.0011274765
   59  C  4 XZ     -0.0087343209    -0.0012976378    -0.0000509589     0.0051367465     0.0010620951
   60  C  4 YZ     -0.0050220821    -0.0010183578     0.0006968129    -0.0011374101    -0.0014038235
   61  C  5  S     -0.0086273006     0.0093347908    -0.0149061154     0.0046685030    -0.0126145245
   62  C  5  S      0.0463912467    -0.0089432446     0.0177635114    -0.0037990100     0.0254814533
   63  C  5  S     -0.5127328430    -0.0687857381     0.2165989667     0.1470737160     0.8876200093
   64  C  5  X      0.0069660132     0.0194813414    -0.0346713168     0.0475168352    -0.0059025873
   65  C  5  Y     -0.0181691625     0.0109669113     0.0027152440     0.0633600123    -0.0018441756
   66  C  5  Z      0.0189808877    -0.0169864619     0.0255081399     0.0733474550    -0.0256146312
   67  C  5  X     -0.0515323937     0.2955890538    -0.6553438522     0.1172300368     0.7324113399
   68  C  5  Y     -0.1326445924     0.0266917467     0.1618934032     0.1094342348    -0.0328763992
   69  C  5  Z      0.1878723673    -0.2186056327     0.2637215291     0.0387827068    -0.4154590878
   70  C  5 XX      0.0077550792    -0.0025979068     0.0012046761    -0.0151489616     0.0077815045
   71  C  5 YY      0.0013253056    -0.0002701558    -0.0002224695    -0.0030955345     0.0040947899
   72  C  5 ZZ     -0.0033227133     0.0018742454     0.0028072107     0.0209382023    -0.0040591098
   73  C  5 XY      0.0039526102     0.0047662280    -0.0026204874    -0.0175833344    -0.0029003923
   74  C  5 XZ      0.0043921522    -0.0033631892     0.0027413467    -0.0072295528     0.0037762214
   75  C  5 YZ     -0.0113742933    -0.0020325227     0.0015806529     0.0064241834     0.0010803504
   76  C  6  S     -0.0751817912     0.0070202802    -0.0063779175    -0.0120878263     0.0472503793
   77  C  6  S      0.1153753992    -0.0061050436    -0.0025721649    -0.0512641154    -0.0402024054
   78  C  6  S      1.7218995423    -0.2108279787     0.4259486144     1.3344446188    -1.3576654698
   79  C  6  X     -0.0963156622    -0.0093615801    -0.0156344657     0.0205146962    -0.0369468565
   80  C  6  Y      0.1107127368     0.0007360723     0.0146662380     0.0301192381    -0.0236482272
   81  C  6  Z      0.0658916917    -0.0050484350    -0.0065231395     0.0417133146    -0.0347066100
   82  C  6  X     -0.3369632882    -0.0807998124     0.0698732160     0.3153651854    -0.0991895895
   83  C  6  Y      0.3396545011    -0.0922231522     0.1110609274    -0.2751773389     0.0631410185
   84  C  6  Z      0.1809953771     0.1260405066    -0.2630921331    -0.0267995608    -0.0536827379
   85  C  6 XX      0.0039028270    -0.0006728981    -0.0007965842     0.0018270170    -0.0056693423
   86  C  6 YY      0.0109542003    -0.0003885742    -0.0006087876    -0.0043674797    -0.0041085221
   87  C  6 ZZ      0.0118381804    -0.0003787308     0.0023167695    -0.0055880071    -0.0004202207
   88  C  6 XY      0.0019178859     0.0005765017    -0.0000589767    -0.0052587883     0.0055036541
   89  C  6 XZ      0.0023917088     0.0001673462     0.0013600239     0.0009861944     0.0000055688
   90  C  6 YZ      0.0101705352    -0.0001038789     0.0000896878     0.0005614907    -0.0019258459
   91  C  7  S     -0.0010348977     0.0033721078    -0.0007314622     0.0054167314     0.0010244239
   92  C  7  S     -0.0037829817    -0.0047776083     0.0089951131    -0.0185314353    -0.0192678488
   93  C  7  S      0.1017122545     0.2271088736    -0.2910642358     0.1108104796    -0.0437767079
   94  C  7  X      0.0393922537     0.0425641122    -0.0804470408    -0.0880068238     0.0056577748
   95  C  7  Y      0.0751077211     0.0134670446    -0.0462431774    -0.1651802878    -0.0019384107
   96  C  7  Z      0.0829700648    -0.0149469003     0.0089166919    -0.1707960398     0.0072377622
   97  C  7  X     -0.1069515538     0.1299330696     0.0887346860    -0.1822935355    -0.5558420786
   98  C  7  Y      0.2908071655    -0.1320302216    -0.2845812076    -0.2469343514     0.9250630941
   99  C  7  Z      0.0077481258     0.0706240270     0.1042240713    -0.3078085441    -0.4768508163
  100  C  7 XX     -0.0006550671    -0.0020114088     0.0036472480     0.0027519750    -0.0048254106
  101  C  7 YY      0.0061681411     0.0015251423    -0.0024844188    -0.0123152386    -0.0001014307
  102  C  7 ZZ     -0.0070806108     0.0025660769    -0.0004725444     0.0059493550    -0.0047261269
  103  C  7 XY     -0.0005256844     0.0030118270    -0.0029480222     0.0010530967    -0.0050683130
  104  C  7 XZ     -0.0042305101    -0.0011149613     0.0021048331     0.0065073789     0.0038324594
  105  C  7 YZ      0.0001333086    -0.0008647280     0.0004505251    -0.0033216863    -0.0019793276
  106  C  8  S      0.0006716330     0.0011846960     0.0029422151     0.0000799086     0.0006501387
  107  C  8  S      0.0058873363    -0.0014538055    -0.0097138607    -0.0020434230     0.0068642103
  108  C  8  S      0.1501022362     0.0922166385    -0.2026481030    -0.0497098148     0.0677297802
  109  C  8  X      0.0136536951    -0.0298376763     0.0243465109    -0.0237774433    -0.0749162927
  110  C  8  Y      0.0201366950     0.0100583441     0.0125717213    -0.0353061380     0.0063540949
  111  C  8  Z      0.0264997451     0.0046062112    -0.0266153196    -0.0348831559     0.0414860583
  112  C  8  X     -0.1182730564     0.1158515690    -0.0014831455     0.0502079896     0.3205183915
  113  C  8  Y      0.0589106041    -0.0224352520    -0.1176532386    -0.0573066667    -0.0119279827
  114  C  8  Z      0.0948919171    -0.0383656959     0.0903419574    -0.1121065966    -0.1405211550
  115  C  8 XX      0.0045944197     0.0006559920     0.0029456598    -0.0140598770    -0.0041595310
  116  C  8 YY      0.0000574852     0.0017342528    -0.0018843793     0.0013757738     0.0069422350
  117  C  8 ZZ     -0.0023112250    -0.0020008151    -0.0039574502     0.0117484725    -0.0009951343
  118  C  8 XY      0.0051988226    -0.0050228798    -0.0052515275    -0.0117859214    -0.0031736396
  119  C  8 XZ      0.0023602405     0.0027313532     0.0021287197    -0.0103235618     0.0074787807
  120  C  8 YZ     -0.0023394756    -0.0003677677     0.0051535218     0.0056724208    -0.0074034288
  121  N  9  S      0.0022638460    -0.0074938880     0.0016820814    -0.0005730148     0.0203982693
  122  N  9  S     -0.0029969165    -0.0069466212     0.0095929992     0.0017194724     0.0078224263
  123  N  9  S      0.2014766914    -0.2621160319    -0.1549817141    -0.0222318599     1.0601345395
  124  N  9  X      0.0283796524     0.0281746366    -0.0356314240    -0.0879308365     0.0068345424
  125  N  9  Y      0.0567205259     0.0160739115    -0.0363747097    -0.1417434774    -0.0103389253
  126  N  9  Z      0.0746717709    -0.0120368643    -0.0124592308    -0.1533076018     0.0174847381
  127  N  9  X     -0.0601093116     0.0005046105     0.0813184406     0.1350540199    -0.1482937502
  128  N  9  Y     -0.0353612257    -0.0832807168     0.0177679001     0.2035543580     0.2388071358
  129  N  9  Z     -0.1299803340     0.0517746740     0.0294083191     0.2360463352    -0.1608995072
  130  N  9 XX     -0.0019525358     0.0002876559     0.0029213644     0.0022793218    -0.0050813110
  131  N  9 YY      0.0021697407    -0.0000229823    -0.0010393266    -0.0048669043     0.0000397055
  132  N  9 ZZ     -0.0028704862     0.0016261842     0.0002260106     0.0040208646    -0.0046724217
  133  N  9 XY     -0.0004828037     0.0024895536    -0.0014687377     0.0002156063    -0.0046254314
  134  N  9 XZ     -0.0011903707    -0.0015102621     0.0009833740     0.0030199189     0.0031772158
  135  N  9 YZ     -0.0000190933     0.0010536926     0.0010668233    -0.0015811341    -0.0044784949
  136  C 10  S      0.0007285566    -0.0347713336     0.0031323793    -0.0018804848    -0.0314793115
  137  C 10  S     -0.0029236393     0.0767850315    -0.0052028935     0.0043366790     0.0723867054
  138  C 10  S     -0.0054769618     0.6902239122     0.2743941676    -0.0272805607     0.2922043710
  139  C 10  X      0.0115439877    -0.1075104855    -0.0285916419    -0.0284122755    -0.0684839919
  140  C 10  Y      0.0036149011     0.1144904455     0.0412161629    -0.0535974057     0.0634829206
  141  C 10  Z      0.0178579261    -0.0454303721    -0.0254451090    -0.0554824860    -0.0055671314
  142  C 10  X      0.0618092517    -0.4125745800    -0.0796419761    -0.0672865864    -0.3910191236
  143  C 10  Y     -0.0277455004     0.4516627273    -0.0673177674    -0.0408284858     0.4150524567
  144  C 10  Z      0.0251000972    -0.1844660584     0.0968967809    -0.1116050868    -0.1377810025
  145  C 10 XX     -0.0021912078     0.0060390406    -0.0009612551     0.0053537947     0.0096386979
  146  C 10 YY     -0.0023661823     0.0052618029     0.0002068867     0.0049361495     0.0009327378
  147  C 10 ZZ      0.0034896450     0.0065244878     0.0024239238    -0.0096209203     0.0044156531
  148  C 10 XY     -0.0029309031     0.0018543222     0.0039702509     0.0056905695    -0.0011160521
  149  C 10 XZ      0.0001854740    -0.0020810135    -0.0032327718     0.0024315572    -0.0029156731
  150  C 10 YZ      0.0007449117    -0.0012228110    -0.0031304928    -0.0010642874     0.0040724466
  151  C 11  S      0.0021753940    -0.0167354787    -0.0322631442     0.0048974830     0.0065819059
  152  C 11  S     -0.0080179068     0.0368414188     0.0726876367    -0.0090180998    -0.0102689261
  153  C 11  S     -0.0770037007     0.6218012834     0.6566122395    -0.0840780278     0.0662013484
  154  C 11  X     -0.0187611220     0.0223487710     0.0234786805     0.0541340723    -0.0178688454
  155  C 11  Y     -0.0373931984     0.0704113278     0.0953011495     0.0827541136    -0.0540867106
  156  C 11  Z     -0.0321930046    -0.0693959875    -0.0876811807     0.1258881796     0.0303136941
  157  C 11  X     -0.0354502616     0.1737799345     0.0844672061     0.0981135123     0.0209128364
  158  C 11  Y     -0.0700332752     0.1006548330     0.3741575852     0.1224831673    -0.2686460951
  159  C 11  Z     -0.0553522853    -0.1703957435    -0.3571856954     0.2729698491     0.1741082410
  160  C 11 XX      0.0004268350     0.0039900236     0.0066222248    -0.0030721247    -0.0020814850
  161  C 11 YY     -0.0040357646     0.0048747621     0.0063720756     0.0084834495    -0.0006150110
  162  C 11 ZZ      0.0016415411     0.0013440463     0.0039751799    -0.0075088032     0.0003282110
  163  C 11 XY      0.0003593638    -0.0041020030    -0.0025018095     0.0013191909    -0.0004536511
  164  C 11 XZ      0.0016973370     0.0020663513     0.0011094842    -0.0047293227     0.0017076648
  165  C 11 YZ     -0.0009662633    -0.0008348125     0.0003835102     0.0024785963    -0.0013408643
  166  C 12  S     -0.0001644850     0.0141048476    -0.0078468327     0.0019321283     0.0326533729
  167  C 12  S     -0.0016717325    -0.0300421946     0.0169995075    -0.0031120315    -0.0662446993
  168  C 12  S      0.0257562521    -0.4661602031     0.3456957408    -0.0886675763    -1.1308911251
  169  C 12  X      0.0243518250    -0.0612335963     0.0374754496    -0.0721027783    -0.1218986048
  170  C 12  Y      0.0362786938     0.0113959752    -0.0032990035    -0.1055292334     0.0175004231
  171  C 12  Z      0.0423108678     0.0171451855    -0.0246251054    -0.1170862934     0.0762169660
  172  C 12  X      0.0388959727    -0.1156216078     0.1046563236    -0.1550651037    -0.3469674843
  173  C 12  Y      0.0811154865    -0.0935389372    -0.0881957681    -0.2101981348     0.0608830963
  174  C 12  Z      0.0832566101     0.1320465098     0.0059060688    -0.2575934031     0.1868370499
  175  C 12 XX      0.0014351512    -0.0038445438     0.0003191535    -0.0051983572    -0.0052879755
  176  C 12 YY     -0.0000556188    -0.0038390191     0.0016092568    -0.0000494959    -0.0059212427
  177  C 12 ZZ     -0.0017522857     0.0000162665     0.0029800710     0.0043280777    -0.0064257769
  178  C 12 XY      0.0013323434     0.0047312312     0.0017681722    -0.0050972831     0.0006646705
  179  C 12 XZ      0.0016947698    -0.0031813242    -0.0016174044    -0.0040710164     0.0016132195
  180  C 12 YZ     -0.0008887457    -0.0005123230    -0.0016688530     0.0029239517     0.0016827082
  181  C 13  S     -0.0022992383     0.0302868678     0.0237917732    -0.0038004274     0.0024450557
  182  C 13  S      0.0030406535    -0.0663034180    -0.0526303598     0.0095286599    -0.0029339535
  183  C 13  S      0.0121402776    -0.6585438454    -0.6756602542     0.1310969464     0.2056973719
  184  C 13  X     -0.0132979488    -0.0965506125    -0.0557485483     0.0669228382    -0.0143380419
  185  C 13  Y     -0.0395387338     0.1152244706     0.0743716475     0.0882754017     0.0070567368
  186  C 13  Z     -0.0333744613    -0.0465070193    -0.0284591426     0.1168569414    -0.0252008414
  187  C 13  X     -0.0036976728    -0.3397692105    -0.2109831682     0.1398075394    -0.0113934087
  188  C 13  Y     -0.0824647613     0.3546048702     0.1986761213     0.1627317613     0.1576580158
  189  C 13  Z     -0.0619327285    -0.1256997149    -0.0505350523     0.2201247370    -0.1823008646
  190  C 13 XX     -0.0001512000    -0.0042637520    -0.0015533059     0.0015535135    -0.0018870865
  191  C 13 YY      0.0033153839    -0.0043449351    -0.0055092447    -0.0080983412     0.0022501501
  192  C 13 ZZ     -0.0026861227    -0.0074050034    -0.0057343779     0.0089616775    -0.0005485765
  193  C 13 XY      0.0015844333    -0.0043189928    -0.0022606505    -0.0019251557     0.0000664968
  194  C 13 XZ     -0.0010803223     0.0037503392     0.0009814538     0.0035030359     0.0004912763
  195  C 13 YZ      0.0003382436     0.0020626846     0.0028932687    -0.0024120621    -0.0013420603
  196  C 14  S     -0.0000785746     0.0146283410     0.0200911697    -0.0041151541    -0.0432029180
  197  C 14  S     -0.0015486917    -0.0330724109    -0.0482901557     0.0107901504     0.1023228406
  198  C 14  S      0.0952256071    -0.5109782059    -0.4695894902     0.0379871767     0.4729804042
  199  C 14  X      0.0065942401     0.0103775480     0.0306676964    -0.0367156711    -0.0539279901
  200  C 14  Y      0.0032922512     0.0743446445     0.0784115067    -0.0624806592    -0.0571137899
  201  C 14  Z      0.0198791971    -0.0722566760    -0.0882193405    -0.0450200059     0.0922709243
  202  C 14  X      0.0177633987     0.0700497260     0.1781525276    -0.0851244014    -0.1550282767
  203  C 14  Y      0.0202325556     0.1187500234     0.2114682411    -0.1299903867    -0.4208593363
[truncated: 1,201,743 more chars]
