# Supplementary material for: Simulating the Energy Capture Process in Push–Pull Norbornadiene-Quadricyclane Photoswitches
Source: J Phys Chem Lett. 2025 Apr 23;16(17):4315–25. doi: 10.1021/acs.jpclett.5c00634 (PMC12051204; doi:10.1021/acs.jpclett.5c00634)
Supplement: Supplementary file 4 — jz5c00634_si_004.zip [file jz5c00634_si_004.zip › PES_scans/MRSF-TDDFT/Compound_II/input_18.log]

   PyOQP started at 2025-02-01 21:24:14


          ***********************************************************
          *                                                         *
          *             OpenQP: Open Quantum Platform               *
          *                                                         *
          *                Version: 1.0 Aug, 2024                   *
          *                                                         *
          ***********************************************************
          *     The most efficient implementation of MRSF-TDDFT.    *
          ***********************************************************
          *                                                         *
          *   OpenQP was initiated by Prof. Cheol Ho Choi in 2012.  *
          *                                                         *
          *   It has since been developed by:                       *
          *   Dr. Vladimir Mironov                                  *
          *   Dr. Konstantin Komarov                                *
          *   Mr. Igor Gerasimov                                    *
          *   Dr. Hiroya Nakata                                     *
          *   Dr. Mohsen Mazaherifar                                *
          *                                                         *
          *   In 2024, Prof. Jingbai Li at Hoffmann Institute of    *
          *   Advanced Materials began developing PyOQP.            *
          *                                                         *
          ***********************************************************

                     Job Details:
                      Start Time: Sat Feb  1 21:24:14 2025    
                      Host: r21c01b05.bem2.kdm.wcss.pl  
                      Resources Allocated:
                        OpenMP Threads:   12

                    ++++++++++++++++++++++++++++++++++++++++
                      MODULE: apply_basis 
                      Setting up basis set information
                    ++++++++++++++++++++++++++++++++++++++++

     Basis Sets options
     ------------------
     Basis Set File: /home/mkochman/programs/openqp/openqp/share/basis_sets/def2-sv(p).basis
     Number of Shells  =     124     Number of Primitives  =     248
     Number of Basis Set functions  =     277
     Maximum Angluar Momentum =       2


                    ++++++++++++++++++++++++++++++++++++++++
                       MODULE: int1e
                       Computing H, S and T Matrices
                    ++++++++++++++++++++++++++++++++++++++++

                     ================================
                     Cartesian Coordinate in Angstrom
                     ================================
        ATOM     ZNUC           X              Y              Z
      --------------------------------------------------------------
          1      6.0    -8.360972690    -0.354420070     4.828232110
          2      6.0    -8.510307280    -1.118121380     3.553211880
          3      6.0    -8.049088950    -0.189424330     2.446040310
          4      6.0    -7.601121780     1.052763800     3.168337060
          5      6.0    -6.608802400    -0.089631530     3.185181040
          6      6.0    -8.294503260     1.138221540     4.514843710
          7      6.0    -6.366035030    -2.065468460     4.943528780
          8      6.0    -2.900186240    -0.180265090     1.559077500
          9      7.0    -5.777138930    -2.915673080     5.449262420
         10      6.0    -2.489445280     0.754086210     0.590870060
         11      6.0    -1.207847450     0.691245180     0.057828130
         12      6.0    -0.320973080    -0.293871740     0.478586230
         13      6.0    -0.714773560    -1.222299940     1.435934680
         14      6.0    -1.993954080    -1.172936840     1.976327520
         15      1.0    -8.806487170    -0.734562620     5.740617870
         16      1.0    -9.076418070    -2.033437200     3.440893850
         17      1.0    -8.173132060    -0.311674670     1.378898680
         18      1.0    -7.346946140     1.939498960     2.598899250
         19      1.0    -7.707507100     1.687198650     5.256354690
         20      1.0    -9.287854880     1.591049600     4.437027610
         21      1.0    -3.181662060     1.521704590     0.265945680
         22      1.0    -0.900844700     1.416004570    -0.688773350
         23      1.0     0.678827160    -0.337762690     0.059688030
         24      1.0    -0.023489860    -1.990866000     1.764846670
         25      1.0    -2.305221500    -1.894800890     2.721814280
         26      6.0    -5.322741460    -0.097284260     2.591797540
         27      6.0    -4.213887720    -0.128351830     2.114338180
         28      6.0    -7.090379480    -1.018384960     4.317866340

 ...... End Of One Electron Integrals ......


                    ++++++++++++++++++++++++++++++++++++++++
                       MODULE: Guess_Huckel
                       Initial guess using Huckel theory
                    ++++++++++++++++++++++++++++++++++++++++

 ...... End of initial orbital guess ......

   Step  CPU time (seconds):      0.000   Wall time (seconds):      0.000
   Total CPU time (seconds):      0.000   Wall time (seconds):      0.000

   ==============================================
      PyQOP: Orbital Guess
   ==============================================

   PyOQP guess type:                   huckel
   PyOQP guess file:                   compute orbitals
   PyOQP guess alpha:                  computed
   PyOQP guess beta:                   computed


   ==============================================
   PyOQP: Entering Electronic Energy Calculation
   ==============================================

   PyOQP natom:                        28
   PyOQP charge:                       0
   PyOQP basis:                        def2-sv(p)
    

   ==============================================
   PyOQP: Normal SCF steps
   ==============================================

   PyOQP method:                       tdhf
   PyOQP hf/functional:                dtcam-vaee
   PyOQP scf type:                     rohf
   PyOQP scf maxit:                    1000
   PyOQP scf multiplicity:             3
   PyOQP scf convergence:              1e-07
   PyOQP scf incremental:              True
   PyOQP diis type:                    cdiis
   PyOQP vdiis/cdiis switch:           0.3
   PyOQP vdiis/vshift switch:          0.003
   PyOQP cdiis/vshift_switch           0.3
   PyOQP vshift:                       0.0
   

                    ++++++++++++++++++++++++++++++++++++++++
                       MODULE: HF_DFT_Energy
                       Computing HF/DFT SCF Energy
                    ++++++++++++++++++++++++++++++++++++++++

     Lebedev grid-based DFT options
     ------------------------------
     XC functional: DTCAM-VAEE
     NRAD  =      96     NLEB  =     302
     THRESH=    0.00E+00
 
 The LibXC 6.2.2 version is used.
 S. Lehtola, C. Steigemann, M. J.T. Oliveira, and M. A.L. Marques.,  SoftwareX 7, 1–5 (2018)
 The libXC interfaces are described in the following article:
 Igor S. Gerasimov, Federico Zahariev, Sarom S. Leang, Anton Tesliuk, Mark S. Gordon, Michael G. Medvedev,
 Introducing LibXC into GAMESS (US),
 Mendeleev Commun., 2021, 31, 302–305
 
 The information about selected functionals:
The CAM version of B3LYP, tuned for excitations and properties exchange-correlation functional will be used with a coefficient   1.00000000E+00.
The functional has been described in the following articles:
[1] K. Okuno, Y. Shigeta, R. Kishi, H. Miyasaka, and M. Nakano.,  J. Photochem. Photobiol., A 235, 29 (2012); DOI: 10.1016/j.jphotochem.2012.03.003
[2] W. Park, A. Lashkaripour, K. Komarov, S. Lee, M. Huix-Rotllant, and C. H. Choi, J. Chem. Theory Comput., ??, ?? (2024); DOI: 10.1021/acs.jctc.4c00640
 
CAM-corrected functional is called
Yanai's notation of CAM parameters is used
The global hybrid part:                  5.00000000E-01
Additional long-range hybrid part:      -2.00000000E-01
Range-saparated factor:                  3.30000000E-01
 
     DFT Threshold         = 0.123E-08
   Step  CPU time (seconds):      0.923   Wall time (seconds):      0.091
   Total CPU time (seconds):      0.923   Wall time (seconds):      0.091

     SCF options
     ------------------
     SCF type = ROHF                 MaxIT =  1000
     MaxDIIS =     5                 Conv =   0.0000001000
     DIIS Type = c-DIIS
     vDIIS_cDIIS_Switch =  0.30000   vDIIS_vshift_Switch =  0.00300
     DIIS Reset Mod =    10          DIIS Reset Conv =   0.00500000
     VShift =  0.00000               VShift_cDIIS_Switch =  0.30000
     MOM =     F                     MOM_Switch =  0.00300


   Direct SCF iterations begin.
   =============================================================================================
    Iter         Energy            Delta E         Int Skip     DIIS Error     Shift     Method
   =============================================================================================
       1    -668.8550577520   -668.8550577520     119746233     0.67656964     0.000     SD
       2    -666.7112699380      2.1437878140     119632587     0.33695030     0.000     C-DIIS
       3    -662.6045129363      4.1067570017     119686438     0.34052852     0.000     C-DIIS
       4    -669.9757560841     -7.3712431478     119737656     0.15087596     0.000     C-DIIS
       5    -670.4465570110     -0.4708009269     120023501     0.11840886     0.000     C-DIIS
       6    -670.8356271441     -0.3890701330     120233528     0.02173337     0.000     C-DIIS
       7    -670.8509487105     -0.0153215664     121116670     0.00799159     0.000     C-DIIS
       8    -670.8553381287     -0.0043894183     121153924     0.00223710     0.000     C-DIIS
       9    -670.8567863130     -0.0014481843     122987678     0.00253419     0.000     C-DIIS
      10    -670.8576717024     -0.0008853894     123244842     0.00214839     0.000     C-DIIS
      11    -670.8580302851     -0.0003585827     128934426     0.00127035     0.000     C-DIIS
      12    -670.8584554340     -0.0004251489     125140975     0.00093280     0.000     C-DIIS
      13    -670.8588662554     -0.0004108215     124844732     0.00063970     0.000     C-DIIS
      14    -670.8592036419     -0.0003373865     124695570     0.00045124     0.000     C-DIIS
      15    -670.8594379800     -0.0002343380     125017303     0.00035874     0.000     C-DIIS
      16    -670.8595903346     -0.0001523546     125278010     0.00036823     0.000     C-DIIS
      17    -670.8596485408     -0.0000582062     129475803     0.00025514     0.000     C-DIIS
      18    -670.8596737256     -0.0000251849     130682972     0.00028484     0.000     C-DIIS
      19    -670.8596793349     -0.0000056093     135449102     0.00016195     0.000     C-DIIS
      20    -670.8596992850     -0.0000199501     129233725     0.00008070     0.000     C-DIIS
      21    -670.8597008131     -0.0000015281     140813750     0.00004392     0.000     C-DIIS
      22    -670.8597009798     -0.0000001667     148406879     0.00003937     0.000     C-DIIS
      23    -670.8597008668      0.0000001131     142679592     0.00006701     0.000     C-DIIS
      24    -670.8597010358     -0.0000001690     142605759     0.00000754     0.000     C-DIIS
      25    -670.8597010361     -0.0000000003     155219317     0.00000434     0.000     C-DIIS
      26    -670.8597010375     -0.0000000015     159219737     0.00000390     0.000     C-DIIS
      27    -670.8597010399     -0.0000000024     172023330     0.00000346     0.000     C-DIIS
      28    -670.8597010387      0.0000000012     172220207     0.00000123     0.000     C-DIIS
      29    -670.8597010367      0.0000000020     164653993     0.00000106     0.000     C-DIIS
      30    -670.8597010344      0.0000000022     162902296     0.00000077     0.000     C-DIIS
      31    -670.8597010334      0.0000000010     179841048     0.00000091     0.000     C-DIIS
      32    -670.8597010333      0.0000000001     168578275     0.00000043     0.000     C-DIIS
      33    -670.8597010341     -0.0000000007     173198457     0.00000030     0.000     C-DIIS
      34    -670.8597010330      0.0000000011     173568007     0.00000010     0.000     C-DIIS
   ----------------------------------------------------------------
          SCF convergence achieved ....

 Final ROHF energy is     -670.8597010330 after  34 iterations


 DFT: XC energy              =       -55.4286821492
 DFT: total electron density =       113.9999767761
 DFT: number of electrons    =       114


          ===============================
          Molecular Orbitals and Energies
          ===============================

   -------------- Alpha Orbitals -------------

                          1                2                3                4                5
                  -14.7912297756   -10.6502496238   -10.6471010233   -10.6324415324   -10.6282604978
    1  C  1  S     -0.0000055678     0.0010855562     0.0084832544    -0.0490296997    -0.9884958208
    2  C  1  S      0.0003830478    -0.0001784337     0.0019349521    -0.0036872834    -0.0453567381
    3  C  1  S      0.0064065551    -0.0037123710     0.0065237300    -0.0226205781     0.0663864969
    4  C  1  X      0.0002154440     0.0000843533    -0.0006804362    -0.0008059322    -0.0015433301
    5  C  1  Y     -0.0000328081     0.0001224239     0.0003115551    -0.0001490799     0.0005163792
    6  C  1  Z     -0.0001485811    -0.0001427418    -0.0000269896    -0.0004487351     0.0022037957
    7  C  1  X      0.0008643187    -0.0001127726     0.0036033331    -0.0004420008     0.0063336552
    8  C  1  Y      0.0014333184    -0.0008011847    -0.0012949623    -0.0001574135     0.0016861329
    9  C  1  Z     -0.0034326913    -0.0018468482     0.0018472777     0.0096312389    -0.0129516481
   10  C  1 XX      0.0000006929     0.0000805461    -0.0013063812    -0.0002267506    -0.0008922825
   11  C  1 YY      0.0000210438    -0.0001392491    -0.0002602102     0.0003906119    -0.0012048100
   12  C  1 ZZ      0.0000626419     0.0002973889    -0.0000705380     0.0011078547    -0.0015767660
   13  C  1 XY      0.0000898505     0.0001704311     0.0008581507     0.0000100743    -0.0000104511
   14  C  1 XZ     -0.0000992565    -0.0004056622     0.0005841838     0.0004909682     0.0005930055
   15  C  1 YZ      0.0000120015    -0.0001178937    -0.0005098019     0.0010674618    -0.0001326072
   16  C  2  S      0.0000050288     0.0010416102     0.0051746245    -0.9884192468     0.0493150325
   17  C  2  S      0.0011086625     0.0002711454     0.0011307415    -0.0454238703     0.0006806011
   18  C  2  S     -0.0060446758    -0.0039835821     0.0227381892     0.0679900845    -0.0247083328
   19  C  2  X      0.0002814340     0.0004138842    -0.0002325693    -0.0021654837    -0.0003032926
   20  C  2  Y      0.0000766468     0.0003011060     0.0003165165    -0.0014879181     0.0004190595
   21  C  2  Z      0.0000395048    -0.0001796244    -0.0000854475    -0.0009274687     0.0007013180
   22  C  2  X     -0.0016019986    -0.0000910635     0.0071295458     0.0127844247    -0.0005759919
   23  C  2  Y     -0.0009215928     0.0017465630    -0.0010255372     0.0136215956    -0.0051206688
   24  C  2  Z     -0.0008339448    -0.0001213476     0.0014540549     0.0032646476    -0.0055982891
   25  C  2 XX      0.0001274549     0.0005171672    -0.0012983248    -0.0008650568    -0.0001628979
   26  C  2 YY      0.0001128477     0.0002414856     0.0000463081    -0.0014325177     0.0002537852
   27  C  2 ZZ      0.0001120381    -0.0000858382    -0.0005732202    -0.0010124219     0.0015058030
   28  C  2 XY      0.0000569572     0.0004124288    -0.0000591938    -0.0008464650     0.0001284272
   29  C  2 XZ     -0.0000138156    -0.0002745129    -0.0007134551    -0.0001043583     0.0001238484
   30  C  2 YZ      0.0000085251     0.0000748262    -0.0001266553    -0.0002468574     0.0009328589
   31  C  3  S     -0.0000088733     0.0028493636     0.0007047180    -0.0173124010    -0.0004241258
   32  C  3  S     -0.0004570467     0.0017913844     0.0004820286    -0.0001348501     0.0009045027
   33  C  3  S      0.0012550749     0.0127038869    -0.0118673970    -0.0259149626     0.0056229348
   34  C  3  X     -0.0001078743    -0.0002718074     0.0000907511    -0.0000319053     0.0003683568
   35  C  3  Y     -0.0001512840     0.0000699784    -0.0001336903    -0.0004413099    -0.0000473680
   36  C  3  Z     -0.0000214442     0.0002299640     0.0003151597     0.0006485064    -0.0000231397
   37  C  3  X      0.0001644878     0.0047021479    -0.0025963591     0.0010918900     0.0002318598
   38  C  3  Y     -0.0005622289    -0.0018612920     0.0014636123     0.0030022572    -0.0003561341
   39  C  3  Z      0.0006536242    -0.0005897725    -0.0012482119    -0.0092318285     0.0003482170
   40  C  3 XX     -0.0000823381    -0.0012919852     0.0000121792     0.0005933755     0.0002282879
   41  C  3 YY     -0.0000658074    -0.0001182319     0.0001647184     0.0009312094    -0.0000008781
   42  C  3 ZZ     -0.0000020895    -0.0001735784     0.0005503002     0.0010824628    -0.0003741226
   43  C  3 XY     -0.0000111974    -0.0001998491    -0.0002173083     0.0005506510     0.0000420645
   44  C  3 XZ      0.0000282042    -0.0008119477     0.0002986444    -0.0004765950     0.0001141256
   45  C  3 YZ     -0.0000596706    -0.0000587944    -0.0001221324    -0.0009727529    -0.0000125910
   46  C  4  S     -0.0000137105     0.0061048827     0.0004988323    -0.0009332246    -0.0002467200
   47  C  4  S     -0.0007882321     0.0017423958    -0.0001502852     0.0009434123     0.0011472799
   48  C  4  S      0.0015239119     0.0101008366    -0.0064153902     0.0123311604     0.0070294889
   49  C  4  X     -0.0000424849    -0.0007141165    -0.0000822399     0.0001230000     0.0002180905
   50  C  4  Y      0.0002018577     0.0003472643    -0.0001472413    -0.0002361724    -0.0001039645
   51  C  4  Z      0.0000038755    -0.0000782709     0.0000964446    -0.0001544806    -0.0000777573
   52  C  4  X     -0.0003571836     0.0025352844    -0.0011800482    -0.0008400681    -0.0011163412
   53  C  4  Y     -0.0004119655    -0.0018145045    -0.0012534219    -0.0021092628    -0.0002282805
   54  C  4  Z      0.0003818276     0.0013510275    -0.0014233726     0.0009598216     0.0029349564
   55  C  4 XX     -0.0001064608    -0.0008238409    -0.0001315319     0.0001269392     0.0000535391
   56  C  4 YY     -0.0000816738    -0.0010385332     0.0004568889    -0.0002299502    -0.0000763817
   57  C  4 ZZ     -0.0001117347     0.0001642234     0.0000472758     0.0001442659     0.0000546240
   58  C  4 XY     -0.0000016270     0.0012807842    -0.0000358735    -0.0001689303    -0.0001888695
   59  C  4 XZ     -0.0000663943    -0.0001097758     0.0000733245     0.0000779153     0.0000883863
   60  C  4 YZ     -0.0000162836    -0.0001510820    -0.0003243757     0.0002302448     0.0003124278
   61  C  5  S     -0.0000142861     0.9892940694    -0.0343965158     0.0008627612     0.0007425236
   62  C  5  S     -0.0001571655     0.0451038583    -0.0014117288     0.0005069027     0.0007311619
   63  C  5  S     -0.0039485328    -0.0372759502     0.0379221517    -0.0022076830     0.0057710327
   64  C  5  X      0.0001376101    -0.0006709085     0.0000921062    -0.0001438250    -0.0004032490
   65  C  5  Y     -0.0001053606     0.0000254348     0.0005656995     0.0002923470    -0.0000286986
   66  C  5  Z      0.0000189167    -0.0006162940    -0.0003352000    -0.0002441988    -0.0002074875
   67  C  5  X     -0.0087978474     0.0196564165     0.0008183628     0.0120164314     0.0184734406
   68  C  5  Y     -0.0005943453     0.0023253540    -0.0037606423    -0.0012943381     0.0009683081
   69  C  5  Z      0.0051536423    -0.0060798512    -0.0007034999    -0.0059242754    -0.0072119523
   70  C  5 XX     -0.0000098928     0.0033818174    -0.0003669376    -0.0005455501    -0.0001722244
   71  C  5 YY     -0.0000755431     0.0010919274    -0.0009249392    -0.0001033525    -0.0000287327
   72  C  5 ZZ     -0.0000294488     0.0012418046    -0.0013522051     0.0000037877    -0.0000823567
   73  C  5 XY      0.0000398714    -0.0002586452    -0.0003958321    -0.0003941014    -0.0000438934
   74  C  5 XZ     -0.0000511741    -0.0012944570     0.0004583422     0.0004478182     0.0003277002
   75  C  5 YZ     -0.0000246234    -0.0001588098     0.0010905804    -0.0000572340    -0.0000018845
   76  C  6  S     -0.0000048761     0.0000878428     0.0000683490    -0.0001841164    -0.0063201775
   77  C  6  S      0.0001016887    -0.0010713952    -0.0011215813     0.0011564099    -0.0002174370
   78  C  6  S     -0.0037941696     0.0037948936     0.0065254161    -0.0021542965    -0.0238793498
   79  C  6  X      0.0000168914    -0.0001048307    -0.0000966530    -0.0001221495    -0.0000539040
   80  C  6  Y      0.0000196784    -0.0000032718     0.0000147284    -0.0002667652    -0.0009663517
   81  C  6  Z     -0.0000343530    -0.0000166397    -0.0000180004     0.0000205411     0.0002009162
   82  C  6  X     -0.0000086182     0.0022185413     0.0031345380    -0.0004458821    -0.0017882405
   83  C  6  Y      0.0014833914    -0.0024433912    -0.0017120441     0.0000806712     0.0083976755
   84  C  6  Z      0.0008896240     0.0008471638    -0.0017487443     0.0030262926     0.0020969179
   85  C  6 XX     -0.0000051584    -0.0001008675    -0.0000628925     0.0002756600     0.0000524583
   86  C  6 YY     -0.0000267498     0.0000730521     0.0000798610     0.0000561510     0.0018363961
   87  C  6 ZZ      0.0000089250    -0.0001802657    -0.0002105514     0.0000038681     0.0002348955
   88  C  6 XY     -0.0000449557    -0.0003298412    -0.0002554078     0.0001724633     0.0002589144
   89  C  6 XZ      0.0000192336    -0.0001275352    -0.0001620405     0.0000478887    -0.0001346918
   90  C  6 YZ     -0.0000401503     0.0002094341     0.0002276241    -0.0003086015    -0.0006316548
   91  C  7  S      0.0001899794     0.0007605715     0.0093436281     0.0009460076     0.0004775627
   92  C  7  S      0.0021322403     0.0007271341     0.0010383744    -0.0004987682    -0.0000396962
   93  C  7  S      0.0005163106    -0.0094657870     0.0107562506     0.0207212909     0.0132337600
   94  C  7  X     -0.0011701150     0.0000250031     0.0009219905    -0.0004305092    -0.0002436618
   95  C  7  Y      0.0017080589    -0.0000896596    -0.0014863451     0.0001693395     0.0002164773
   96  C  7  Z     -0.0009752449     0.0001597984     0.0007727548    -0.0003608544     0.0000486977
   97  C  7  X      0.0214761652     0.0058451593     0.0050867101    -0.0130675196    -0.0064638367
   98  C  7  Y     -0.0301023838    -0.0086376039    -0.0098661250     0.0193290341     0.0115499449
   99  C  7  Z      0.0180670073     0.0055222057     0.0043344290    -0.0124933799    -0.0056924536
  100  C  7 XX      0.0002324924     0.0001764594    -0.0008821832     0.0001093457     0.0000324746
  101  C  7 YY     -0.0004747576     0.0000291939    -0.0021882174    -0.0000729390     0.0002718463
  102  C  7 ZZ      0.0003983428     0.0000036724    -0.0005347955     0.0002903027    -0.0001291963
  103  C  7 XY      0.0011693028    -0.0000351618     0.0017321675    -0.0002137431     0.0000168749
  104  C  7 XZ     -0.0007088401    -0.0001306439    -0.0008855562     0.0000824763     0.0001073781
  105  C  7 YZ      0.0009810117     0.0000502335     0.0015812391    -0.0001891016     0.0000733269
  106  C  8  S     -0.0000013683    -0.0012016245    -0.0001626079    -0.0000303582    -0.0002704028
  107  C  8  S      0.0003569883    -0.0022738499    -0.0003957011    -0.0000167486    -0.0003606823
  108  C  8  S      0.0028583413    -0.0103348659    -0.0007032838    -0.0005904771    -0.0011955571
  109  C  8  X     -0.0000083307     0.0005607557    -0.0000021203    -0.0000298139    -0.0000076457
  110  C  8  Y     -0.0000176855    -0.0000273642     0.0000478815     0.0000445561     0.0000019711
  111  C  8  Z      0.0000164759    -0.0001983424    -0.0000508144     0.0000017362     0.0000044197
  112  C  8  X     -0.0026203115     0.0091385182     0.0020357087     0.0011134987     0.0023790120
  113  C  8  Y      0.0003180899    -0.0002749348    -0.0011380978    -0.0007905684    -0.0001746757
  114  C  8  Z      0.0009412578    -0.0044054300     0.0001921094    -0.0001056512    -0.0010409373
  115  C  8 XX      0.0001072423    -0.0007328037    -0.0000169554    -0.0000060400    -0.0000615730
  116  C  8 YY      0.0000560400    -0.0004381104    -0.0000584032     0.0000099458    -0.0000470992
  117  C  8 ZZ      0.0000594732    -0.0004996502    -0.0000617068    -0.0000090035    -0.0000575504
  118  C  8 XY     -0.0000102063     0.0000441559    -0.0000360015    -0.0000035529     0.0000025439
  119  C  8 XZ     -0.0000227523     0.0001715834    -0.0000110392     0.0000282277     0.0000168925
  120  C  8 YZ     -0.0000034230    -0.0000028723     0.0000125469    -0.0000012416    -0.0000039515
  121  N  9  S     -0.9881501390    -0.0000025656    -0.0000433091     0.0000135477     0.0000045183
  122  N  9  S      0.0463144633     0.0002284294     0.0019816555    -0.0006577439    -0.0002476036
  123  N  9  S     -0.0526355400    -0.0066703190    -0.0168209923     0.0155591058     0.0075077423
  124  N  9  X      0.0020925608    -0.0000001268     0.0006668849    -0.0001420743    -0.0001096381
  125  N  9  Y     -0.0030556331    -0.0000159256    -0.0008154349     0.0001304596    -0.0000056326
  126  N  9  Z      0.0018084539     0.0000024864     0.0005652932    -0.0000343381    -0.0000473988
  127  N  9  X      0.0069124710     0.0008152053     0.0028836006    -0.0023626200    -0.0013937333
  128  N  9  Y     -0.0103064915    -0.0012530138    -0.0032261640     0.0029007491     0.0009989262
  129  N  9  Z      0.0060831754     0.0006953941     0.0024640361    -0.0014919891    -0.0009233110
  130  N  9 XX     -0.0032481917     0.0000621481     0.0005771171    -0.0001101203    -0.0000103123
  131  N  9 YY     -0.0028075566     0.0000329830     0.0008190696    -0.0002043175    -0.0000896943
  132  N  9 ZZ     -0.0033585490     0.0000294381     0.0005239035    -0.0001637033    -0.0000648953
  133  N  9 XY     -0.0006977195     0.0000034667    -0.0003133691    -0.0000220165    -0.0000317567
  134  N  9 XZ      0.0004212501    -0.0000040857     0.0001670831     0.0000395707     0.0000011767
  135  N  9 YZ     -0.0005774304     0.0000412576    -0.0002732389     0.0000053829     0.0000192918
  136  C 10  S     -0.0000071389    -0.0001615789    -0.0000019491     0.0000120479    -0.0000392348
  137  C 10  S      0.0000617468    -0.0003641978    -0.0000209052     0.0000076970    -0.0000559094
  138  C 10  S      0.0001435057    -0.0026890508     0.0003992270     0.0003683007    -0.0010968855
  139  C 10  X      0.0000054294     0.0000975746    -0.0000184767    -0.0000220082     0.0000137567
  140  C 10  Y     -0.0000125375     0.0000242622    -0.0000026621     0.0000039554     0.0000192219
  141  C 10  Z      0.0000079074    -0.0000601731     0.0000089382     0.0000095603    -0.0000211762
  142  C 10  X      0.0003331674    -0.0019063027    -0.0004024745    -0.0001316868    -0.0006393009
  143  C 10  Y     -0.0003148823     0.0015861320    -0.0000028927     0.0000177933     0.0004822338
  144  C 10  Z      0.0001073725    -0.0003439790     0.0001467404     0.0001094779    -0.0000902118
  145  C 10 XX     -0.0000008913    -0.0001087553     0.0000125065     0.0000206210    -0.0000049063
  146  C 10 YY     -0.0000003623     0.0000361496     0.0000130099    -0.0000093495    -0.0000009947
  147  C 10 ZZ     -0.0000157341     0.0000554856     0.0000175176     0.0000169803     0.0000127848
  148  C 10 XY     -0.0000197963     0.0000471616     0.0000186827     0.0000089868     0.0000144898
  149  C 10 XZ      0.0000084499     0.0000281988    -0.0000192485    -0.0000111406    -0.0000021433
  150  C 10 YZ     -0.0000057994    -0.0000632014    -0.0000062599     0.0000040093     0.0000022541
  151  C 11  S     -0.0000035892     0.0000014837     0.0000042539     0.0000008758     0.0000051601
  152  C 11  S     -0.0000408539     0.0000725768     0.0000397067     0.0000294385     0.0000296472
  153  C 11  S     -0.0002561509     0.0026989430     0.0002654024    -0.0000859649     0.0008990787
  154  C 11  X      0.0000181222    -0.0001003103    -0.0000042911     0.0000005130    -0.0000248856
  155  C 11  Y      0.0000070058    -0.0000018933    -0.0000048532    -0.0000080160    -0.0000046986
  156  C 11  Z     -0.0000140805     0.0000404387     0.0000090618     0.0000025631     0.0000139870
  157  C 11  X     -0.0001441988    -0.0001077144     0.0000131275     0.0000409046    -0.0001123815
  158  C 11  Y      0.0000146456    -0.0004965552     0.0000161735     0.0000816115    -0.0001035884
  159  C 11  Z      0.0000547926     0.0004518505    -0.0000144881    -0.0000956595     0.0001375313
  160  C 11 XX     -0.0000063919     0.0000686614    -0.0000003378    -0.0000043767     0.0000120450
  161  C 11 YY     -0.0000144161     0.0000285416     0.0000121114     0.0000060937     0.0000091456
  162  C 11 ZZ     -0.0000133544     0.0000322787     0.0000084174     0.0000067846     0.0000103813
  163  C 11 XY      0.0000008866    -0.0000161227    -0.0000011094     0.0000016580    -0.0000016380
  164  C 11 XZ     -0.0000118942     0.0000148997     0.0000096446     0.0000094610     0.0000055631
  165  C 11 YZ     -0.0000129288     0.0000411254     0.0000071517     0.0000048082     0.0000097313
  166  C 12  S     -0.0000028696    -0.0000080407    -0.0000021174     0.0000006913     0.0000007770
  167  C 12  S     -0.0000304869     0.0000826190     0.0000131357     0.0000088441     0.0000267734
  168  C 12  S      0.0001916258    -0.0021777261    -0.0007362538    -0.0001123054    -0.0006482569
  169  C 12  X      0.0000181404    -0.0000394528    -0.0000058571    -0.0000084200    -0.0000124661
  170  C 12  Y     -0.0000025263    -0.0000038668     0.0000116285     0.0000033368     0.0000002607
  171  C 12  Z     -0.0000059261     0.0000144744    -0.0000045652    -0.0000030586     0.0000044371
  172  C 12  X     -0.0001215992     0.0008401584     0.0002222310     0.0000333435     0.0002359536
  173  C 12  Y      0.0000913099    -0.0000465602     0.0001032040     0.0000500713     0.0000187403
  174  C 12  Z     -0.0000229240    -0.0003237023    -0.0001952937    -0.0000457412    -0.0001198590
  175  C 12 XX     -0.0000083363     0.0000178724     0.0000048136     0.0000032739     0.0000071662
  176  C 12 YY     -0.0000055527     0.0000081462    -0.0000004338     0.0000018850     0.0000021038
  177  C 12 ZZ     -0.0000122972     0.0000309920     0.0000010397     0.0000030680     0.0000078355
  178  C 12 XY     -0.0000067376     0.0000210948    -0.0000002427    -0.0000003473     0.0000045288
  179  C 12 XZ     -0.0000017146     0.0000085221     0.0000037646     0.0000013463     0.0000015211
  180  C 12 YZ     -0.0000132464     0.0000511311     0.0000105488     0.0000051941     0.0000132160
  181  C 13  S     -0.0000033999     0.0000042997     0.0000049793    -0.0000012689     0.0000044935
  182  C 13  S     -0.0000279690     0.0000944034    -0.0000094997    -0.0000015147     0.0000285267
  183  C 13  S     -0.0006681354     0.0023945504     0.0013760570     0.0004737473     0.0008688085
  184  C 13  X      0.0000300626    -0.0000961358    -0.0000328724    -0.0000147418    -0.0000273297
  185  C 13  Y     -0.0000091790     0.0000077254    -0.0000039128    -0.0000012057     0.0000048652
  186  C 13  Z     -0.0000061205     0.0000299817     0.0000212302     0.0000037362     0.0000070153
  187  C 13  X      0.0001435540    -0.0002562175    -0.0003583979    -0.0001055229    -0.0001207638
  188  C 13  Y      0.0001037602     0.0004151829     0.0004576126     0.0001002808     0.0001625443
  189  C 13  Z     -0.0001489196    -0.0002443553    -0.0002155138    -0.0000442943    -0.0000821424
  190  C 13 XX     -0.0000107612     0.0000369743     0.0000210722     0.0000054754     0.0000064661
  191  C 13 YY     -0.0000072897     0.0000334354     0.0000008196     0.0000018688     0.0000101146
  192  C 13 ZZ     -0.0000173321     0.0000603930     0.0000077624     0.0000025276     0.0000147456
  193  C 13 XY     -0.0000122913     0.0000414884     0.0000010300     0.0000033952     0.0000084650
  194  C 13 XZ      0.0000037810    -0.0000150642    -0.0000103611    -0.0000024451    -0.0000002866
  195  C 13 YZ     -0.0000090212     0.0000216059     0.0000010409     0.0000029534     0.0000056392
  196  C 14  S     -0.0000066363    -0.0001459870    -0.0000674377    -0.0000248243    -0.0000429698
  197  C 14  S      0.0000715876    -0.0003570058    -0.0001020141    -0.0000282883    -0.0000563842
  198  C 14  S      0.0010269269    -0.0018297464    -0.0020213397    -0.0010501842    -0.0010623122
  199  C 14  X     -0.0000336599     0.0000896466     0.0000664498     0.0000241614     0.0000215860
  200  C 14  Y      0.0000466571    -0.0000166947    -0.0000045355    -0.0000163118    -0.0000148719
  201  C 14  Z     -0.0000226917    -0.0000220174    -0.0000281607     0.0000056315     0.0000036369
  202  C 14  X      0.0004904500    -0.0012492756    -0.0002107291    -0.0000023392    -0.0003121021
  203  C 14  Y      0.0001449087    -0.0011737175    -0.0009224411    -0.0003471378    -0.0004914665
  204  C 14  Z     -0.0003516109     0.0016608295     0.0008284319     0.0003547387     0.0005742858
  205  C 14 XX      0.0000016583    -0.0000424954    -0.0000415591    -0.0000112829     0.0000035563
  206  C 14 YY     -0.0000139045     0.0000664902    -0.0000130772    -0.0000002808     0.0000032731
  207  C 14 ZZ      0.0000000276    -0.0000280892    -0.0000072152    -0.0000087625    -0.0000032091
  208  C 14 XY      0.0000146717    -0.0000681533     0.0000042959     0.0000082792    -0.0000045993
  209  C 14 XZ     -0.0000193550     0.0000790108     0.0000189640    -0.0000008114     0.0000084723
  210  C 14 YZ     -0.0000056734    -0.0000096393     0.0000037468     0.0000116651     0.0000148813
  211  H 15  S      0.0003001720     0.0002189075    -0.0003675662    -0.0000496550     0.0025271326
  212  H 15  S      0.0001273233     0.0012610700    -0.0009648180    -0.0005196093    -0.0074848992
  213  H 16  S      0.0001003983     0.0003158967    -0.0009956689     0.0033340556     0.0002309985
  214  H 16  S     -0.0000733509     0.0010505529    -0.0022514194    -0.0063628077     0.0017387610
  215  H 17  S      0.0000113651    -0.0009310855     0.0003707552     0.0000430795    -0.0002424321
  216  H 17  S      0.0001179781    -0.0023475142     0.0011090411     0.0004043411    -0.0008196777
  217  H 18  S      0.0000438826    -0.0001647314     0.0002556210    -0.0001970088     0.0000139984
  218  H 18  S      0.0000889467    -0.0009847892     0.0013179784    -0.0008877924    -0.0003427228
  219  H 19  S      0.0000264254    -0.0005728126    -0.0006035621    -0.0000983160     0.0004410190
  220  H 19  S     -0.0003067581    -0.0009866699    -0.0007442349    -0.0004568581     0.0002030051
  221  H 20  S      0.0001041608     0.0001705040     0.0000987252     0.0004475950     0.0004348809
  222  H 20  S      0.0001753824     0.0009165335     0.0007568705     0.0002158010     0.0000214095
  223  H 21  S      0.0000772091    -0.0003612808    -0.0000447816    -0.0000162015    -0.0001084533
  224  H 21  S      0.0000629071    -0.0000339662    -0.0000359499    -0.0000633519     0.0000089214
  225  H 22  S      0.0000142389     0.0000286120    -0.0000086089    -0.0000157314     0.0000004700
  226  H 22  S      0.0000981865    -0.0002308121    -0.0000639938    -0.0000501254    -0.0000817559
  227  H 23  S      0.0000100592    -0.0000477666    -0.0000107623    -0.0000028041    -0.0000140147
  228  H 23  S      0.0000307510    -0.0001158606    -0.0000174316    -0.0000099961    -0.0000275871
  229  H 24  S      0.0000208410     0.0000181110     0.0000424596     0.0000054499     0.0000046001
  230  H 24  S      0.0001576679    -0.0002361455     0.0000434533    -0.0000220122    -0.0000666064
  231  H 25  S      0.0001184164    -0.0003385384    -0.0001150368    -0.0000495142    -0.0001034142
  232  H 25  S     -0.0002730126    -0.0001456860    -0.0002084263    -0.0000028745    -0.0000472041
  233  C 26  S     -0.0000169871     0.0044481411    -0.0001309608    -0.0003799892    -0.0003423701
  234  C 26  S      0.0002919235    -0.0001170607     0.0000489966    -0.0008803853    -0.0004913167
  235  C 26  S     -0.0026945795     0.0547007490    -0.0016422751    -0.0064152826    -0.0062656522
  236  C 26  X      0.0000586710     0.0007846713    -0.0001197383     0.0002011701    -0.0000312368
  237  C 26  Y     -0.0001192005     0.0000388036     0.0001888659     0.0001263447    -0.0000492015
  238  C 26  Z      0.0000590114    -0.0004313562    -0.0000344186    -0.0000444410    -0.0000143426
  239  C 26  X     -0.0106739211     0.0379630891     0.0129287352     0.0035724031     0.0149041005
  240  C 26  Y      0.0009745158    -0.0014765655    -0.0005514518    -0.0007628651    -0.0003870397
  241  C 26  Z      0.0039981978    -0.0178066756    -0.0046090770    -0.0017308927    -0.0070694227
  242  C 26 XX      0.0000003187    -0.0028361904     0.0002498035     0.0000283373     0.0000829008
  243  C 26 YY      0.0000489297     0.0000163131     0.0000079028    -0.0001621027    -0.0000936269
  244  C 26 ZZ      0.0000390978    -0.0007019073     0.0000191609    -0.0001451820    -0.0000785856
  245  C 26 XY      0.0000031656     0.0000755214    -0.0001724483    -0.0000361950     0.0000164405
  246  C 26 XZ      0.0000491442     0.0016469412    -0.0001645812    -0.0001005649     0.0000121879
  247  C 26 YZ      0.0000128648     0.0000921878    -0.0000932169     0.0000030698    -0.0000273366
  248  C 27  S     -0.0000116593    -0.0007088075    -0.0002885060    -0.0000570616    -0.0006606650
  249  C 27  S      0.0007029399    -0.0009390790    -0.0008755028    -0.0003191177    -0.0011585935
  250  C 27  S      0.0078416152    -0.0502017300    -0.0093157323     0.0003767857    -0.0085400829
  251  C 27  X      0.0000118422    -0.0012865986     0.0001445362     0.0000144101     0.0000853624
  252  C 27  Y      0.0000012152     0.0000486779    -0.0000429878    -0.0000452486    -0.0000147374
  253  C 27  Z     -0.0000020457     0.0004780774    -0.0000076833     0.0000024768    -0.0000382222
  254  C 27  X     -0.0070696577     0.0378990555     0.0055643697     0.0009537246     0.0061977207
  255  C 27  Y     -0.0001685171    -0.0010137287     0.0003951706     0.0006062520    -0.0001586855
  256  C 27  Z      0.0033475150    -0.0154133710    -0.0032407983    -0.0004405302    -0.0024347838
  257  C 27 XX      0.0000023710     0.0008434533    -0.0001537775    -0.0000066153    -0.0000644145
  258  C 27 YY      0.0001210923    -0.0003947663    -0.0001237505    -0.0000455681    -0.0002034419
  259  C 27 ZZ      0.0001078833    -0.0001650628    -0.0001414024    -0.0000241551    -0.0001770064
  260  C 27 XY      0.0000232450    -0.0000731437    -0.0000155279    -0.0000244892     0.0000059100
  261  C 27 XZ      0.0000379391    -0.0005878153     0.0000439936    -0.0000325445    -0.0000667366
  262  C 27 YZ     -0.0000215669     0.0000705921     0.0000270969     0.0000162587     0.0000115355
  263  C 28  S      0.0000164900     0.0340667107     0.9891835456     0.0058958522     0.0084741751
  264  C 28  S      0.0011520340     0.0019074375     0.0441961797    -0.0014808397    -0.0012957549
  265  C 28  S      0.0253346468     0.0299234514    -0.0520272982    -0.0322722785    -0.0197323984
  266  C 28  X      0.0000514094    -0.0004069510    -0.0009314123     0.0003679142    -0.0000702881
  267  C 28  Y     -0.0001007497    -0.0001584813    -0.0003572969    -0.0008521937     0.0000582935
  268  C 28  Z      0.0001255925     0.0005399216    -0.0003745952    -0.0000400963     0.0007002862
  269  C 28  X      0.0099738239     0.0046843138     0.0117062201    -0.0107077604    -0.0075744875
  270  C 28  Y     -0.0176577152    -0.0031694268    -0.0083260011     0.0243047214     0.0088507859
  271  C 28  Z      0.0095312024    -0.0013351046     0.0116074464    -0.0067922754    -0.0137127415
  272  C 28 XX      0.0003611054    -0.0003858884     0.0015610263     0.0013857385     0.0013487308
  273  C 28 YY      0.0004459607    -0.0007054615     0.0021636340    -0.0003024226     0.0000285170
  274  C 28 ZZ      0.0002403676    -0.0011881100     0.0012477363     0.0004866327     0.0001904528
  275  C 28 XY     -0.0002334930    -0.0006450605    -0.0014435490     0.0002425030    -0.0006366414
  276  C 28 XZ      0.0002071158     0.0006271632     0.0004855757     0.0004635786    -0.0007381920
  277  C 28 YZ     -0.0001892452     0.0009853557    -0.0012071804     0.0002464856     0.0003015461

                          6                7                8                9               10
                  -10.6249416610   -10.6222804824   -10.6200179816   -10.6062637559   -10.5972668769
    1  C  1  S     -0.0013031907     0.0002445951    -0.0003991325    -0.0065931505    -0.0007379482
    2  C  1  S     -0.0008501153     0.0011505909     0.0003789274     0.0007237808     0.0029074934
    3  C  1  S     -0.0155262299     0.0087501942     0.0039104110     0.0058307311     0.0038112425
    4  C  1  X     -0.0001267630     0.0002479095     0.0003080174    -0.0000320769     0.0006601765
    5  C  1  Y      0.0002139492    -0.0001709394    -0.0006569744    -0.0009437278    -0.0002638964
    6  C  1  Z      0.0001415863     0.0000192168     0.0001461625     0.0000859384    -0.0006210293
    7  C  1  X     -0.0008955539     0.0011951632     0.0012034036    -0.0021753701     0.0020371595
    8  C  1  Y     -0.0011113077     0.0029182934    -0.0001166956     0.0036110129    -0.0004892111
    9  C  1  Z      0.0037111111    -0.0018803686     0.0000840650     0.0026505338    -0.0019825418
   10  C  1 XX     -0.0001176376     0.0000998017     0.0000852917    -0.0000323420     0.0005338907
   11  C  1 YY     -0.0001341820     0.0001259664     0.0003090394    -0.0020033703     0.0002663146
   12  C  1 ZZ      0.0003141757    -0.0002028917    -0.0000793402    -0.0001264737     0.0003318714
   13  C  1 XY      0.0000341659    -0.0000803553     0.0000382963    -0.0000257656     0.0001379908
   14  C  1 XZ     -0.0001218970     0.0000507922     0.0002889800     0.0000661874    -0.0000654903
   15  C  1 YZ     -0.0001038223     0.0002945389    -0.0000182914     0.0004191178     0.0001400034
   16  C  2  S     -0.0175897209    -0.0003518959    -0.0008800249     0.0001304662    -0.0000883507
   17  C  2  S     -0.0017106708     0.0011612416     0.0003144580    -0.0008048049     0.0021296519
   18  C  2  S      0.0327258961     0.0048354413     0.0039412858    -0.0002897554    -0.0046819771
   19  C  2  X     -0.0004379569     0.0003180629     0.0004242206    -0.0001985442     0.0002280083
   20  C  2  Y     -0.0005625788    -0.0001978941    -0.0003340085    -0.0000384455     0.0001440370
   21  C  2  Z      0.0004891541     0.0001134729     0.0004130366     0.0001739832     0.0006689132
   22  C  2  X      0.0059182128     0.0001835580     0.0011967221     0.0001172397    -0.0016186209
   23  C  2  Y      0.0088990243     0.0000320354    -0.0029027980     0.0015413516    -0.0014749570
   24  C  2  Z     -0.0031847804    -0.0004002488     0.0008750481     0.0009810055     0.0010320085
   25  C  2 XX     -0.0004393075     0.0001156194     0.0001860098    -0.0003003266     0.0001680346
   26  C  2 YY     -0.0009110565    -0.0003770132     0.0000707027     0.0002014949     0.0001949874
   27  C  2 ZZ     -0.0014285573     0.0000839668     0.0001716038    -0.0000525561     0.0003098908
   28  C  2 XY     -0.0003500151    -0.0001851856    -0.0002855933    -0.0000231462    -0.0001017337
   29  C  2 XZ      0.0003432653     0.0001712930    -0.0000379321     0.0000618847     0.0002159897
   30  C  2 YZ      0.0010401013     0.0000346561    -0.0001392475     0.0001449190     0.0000908920
   31  C  3  S      0.9870095285     0.0719556523     0.0022776404     0.0002930181     0.0010383249
   32  C  3  S      0.0452332630     0.0016324190    -0.0003118298    -0.0011202640    -0.0035800481
   33  C  3  S     -0.0672415888    -0.0272426063     0.0034063635     0.0061953313     0.0140248682
   34  C  3  X      0.0015525053    -0.0001073936    -0.0002344607    -0.0000319858    -0.0006156627
   35  C  3  Y      0.0002604453     0.0007458026     0.0002892451     0.0001829822     0.0000477327
   36  C  3  Z      0.0021704548     0.0002495864    -0.0000883134    -0.0001453840    -0.0006734257
   37  C  3  X     -0.0064977773    -0.0021110482    -0.0006857540     0.0008399122     0.0024998840
   38  C  3  Y      0.0000970326    -0.0060353815     0.0008438870     0.0010031859     0.0005762322
   39  C  3  Z     -0.0178479308    -0.0057533902     0.0027080459     0.0041035792     0.0021103546
   40  C  3 XX      0.0004432337    -0.0000204150    -0.0002374284    -0.0001819129    -0.0002351284
   41  C  3 YY      0.0007694953     0.0013809814    -0.0000184195    -0.0000857032    -0.0004109489
   42  C  3 ZZ      0.0018453490     0.0002857312    -0.0000462968     0.0000498885    -0.0006063008
   43  C  3 XY      0.0002891420     0.0006679988    -0.0000441279     0.0000647584    -0.0000390551
   44  C  3 XZ      0.0002426510     0.0003205910     0.0000241735    -0.0001035366    -0.0003161350
   45  C  3 YZ      0.0001515422     0.0007821437    -0.0000043253     0.0002380672     0.0000338240
   46  C  4  S      0.0717021106    -0.9870811784    -0.0021193246    -0.0096349290     0.0008054654
   47  C  4  S      0.0050036634    -0.0456496618     0.0010012148     0.0006488212    -0.0022273088
   48  C  4  S      0.0178418928     0.0669400948    -0.0161987267     0.0040708595    -0.0172915150
   49  C  4  X      0.0007894738    -0.0003130272    -0.0001663726     0.0004510443    -0.0002485777
   50  C  4  Y      0.0000053953     0.0027620268     0.0000372954    -0.0001428848     0.0008564853
   51  C  4  Z      0.0004524864    -0.0003634518     0.0000316644    -0.0008458016    -0.0003439566
   52  C  4  X     -0.0036618875    -0.0028590833    -0.0005230897    -0.0014097910     0.0036606692
   53  C  4  Y     -0.0065629671    -0.0138498066     0.0057605976     0.0048877396     0.0096992427
   54  C  4  Z     -0.0007905272     0.0053506509    -0.0037866179     0.0022144451    -0.0052093847
   55  C  4 XX     -0.0000728836    -0.0007606915     0.0001698801    -0.0004590946     0.0002784407
   56  C  4 YY     -0.0009261124    -0.0018599196     0.0000032423    -0.0001039569    -0.0006219277
   57  C  4 ZZ     -0.0001525733    -0.0011969160     0.0000512769    -0.0015891666    -0.0003810156
   58  C  4 XY     -0.0005803569     0.0000319362     0.0001357771     0.0000940804     0.0000061314
   59  C  4 XZ     -0.0003477704     0.0002398533     0.0000225021     0.0010113379    -0.0002238854
   60  C  4 YZ     -0.0010738697     0.0000548927     0.0000634768    -0.0001857779     0.0002443849
   61  C  5  S     -0.0035200036     0.0060920620     0.0004533978    -0.0000344901    -0.0002368934
   62  C  5  S      0.0016822993    -0.0014175300    -0.0011092127    -0.0006100089    -0.0016983613
   63  C  5  S      0.0296483964    -0.0169906780     0.0288871666     0.0029264039    -0.0720113340
   64  C  5  X     -0.0004830368     0.0002942976     0.0002983825     0.0000775361     0.0002661269
   65  C  5  Y      0.0004388765     0.0005944475    -0.0001836622     0.0000269497    -0.0002161063
   66  C  5  Z      0.0004628288     0.0001585469     0.0001471220    -0.0000144586    -0.0000315249
   67  C  5  X      0.0167800504    -0.0174565898     0.0009679824     0.0008882694    -0.0724306626
   68  C  5  Y     -0.0057151762    -0.0053392287    -0.0008751134     0.0030375504     0.0010089617
   69  C  5  Z     -0.0132149260     0.0032137554     0.0016059398     0.0001894738     0.0386757943
   70  C  5 XX     -0.0010548307     0.0005841522    -0.0001868527    -0.0000299536    -0.0018042733
   71  C  5 YY     -0.0003088981     0.0010394880     0.0001146026    -0.0000443794    -0.0000745933
   72  C  5 ZZ     -0.0002005753    -0.0001453386    -0.0002368791     0.0000395734    -0.0004130664
   73  C  5 XY     -0.0000051649    -0.0010700595    -0.0001472461    -0.0003087592     0.0001372276
   74  C  5 XZ     -0.0009460021     0.0001609561     0.0001414687    -0.0002135017     0.0006140904
   75  C  5 YZ      0.0000091916    -0.0001852624     0.0000496781     0.0001045470    -0.0000017311
   76  C  6  S      0.0003793235    -0.0093596919    -0.0008532019     0.9895954369     0.0006161056
   77  C  6  S     -0.0011723019    -0.0004230397    -0.0006328459     0.0434928901    -0.0002222323
   78  C  6  S      0.0053444424    -0.0245964571     0.0068635676    -0.0462637677     0.0075401965
   79  C  6  X     -0.0000288279     0.0004754999    -0.0001601464     0.0004473967    -0.0000049869
   80  C  6  Y      0.0000086262    -0.0000279913     0.0003137537    -0.0009865192     0.0000970026
   81  C  6  Z      0.0003173424    -0.0009104447    -0.0002339031    -0.0006787123    -0.0000505533
   82  C  6  X     -0.0008038394    -0.0038159244     0.0030558511    -0.0008456004     0.0004527663
   83  C  6  Y     -0.0036910874     0.0049200724    -0.0017358205     0.0021041151    -0.0023135351
   84  C  6  Z     -0.0005755382     0.0068336229    -0.0019830833     0.0013053654    -0.0027170514
   85  C  6 XX     -0.0002294208     0.0003603380    -0.0001411617     0.0004518456    -0.0001418029
   86  C  6 YY      0.0001165185     0.0000835972    -0.0001791842     0.0006136729     0.0000225818
   87  C  6 ZZ     -0.0002871083     0.0016442994    -0.0000182691     0.0005469117     0.0001134290
   88  C  6 XY     -0.0000435133     0.0000382081     0.0000103834    -0.0001182421    -0.0000728374
   89  C  6 XZ     -0.0000184106    -0.0009347966    -0.0000416484    -0.0001117414     0.0001200748
   90  C  6 YZ      0.0002986295    -0.0001562962     0.0001841292     0.0001429615     0.0000263124
   91  C  7  S      0.0021183475     0.0023109648    -0.9894734785    -0.0008264006    -0.0006061492
   92  C  7  S      0.0004580210     0.0007973667    -0.0484642770     0.0005090709     0.0018259727
   93  C  7  S      0.0094434126    -0.0175805298     0.0311821275    -0.0012783282    -0.0367668746
   94  C  7  X     -0.0001326039     0.0001144848    -0.0000381526    -0.0000006928     0.0002900900
   95  C  7  Y      0.0000932828    -0.0001908013    -0.0000107795     0.0001081186    -0.0003545024
   96  C  7  Z     -0.0002142245     0.0000458908     0.0000201868     0.0000488438     0.0002890452
   97  C  7  X     -0.0044871012     0.0111082905    -0.0397885216     0.0018343271     0.0267547961
   98  C  7  Y      0.0068167334    -0.0169132519     0.0570622325    -0.0030249710    -0.0381163193
   99  C  7  Z     -0.0041273265     0.0099097129    -0.0348330493     0.0008775859     0.0224594505
  100  C  7 XX      0.0000281510     0.0001566169    -0.0008924554     0.0000794920     0.0001579561
  101  C  7 YY     -0.0000300764    -0.0000073926    -0.0027874455     0.0000715135     0.0000394532
  102  C  7 ZZ      0.0001244531     0.0000817089    -0.0004049754     0.0000827853     0.0001773537
  103  C  7 XY      0.0001030737     0.0000487728     0.0028206975     0.0000407918     0.0001997149
  104  C  7 XZ     -0.0000067877     0.0000102232    -0.0016380928    -0.0000583281    -0.0001623856
  105  C  7 YZ      0.0000232676     0.0000139088     0.0024700782     0.0000186531     0.0001775211
  106  C  8  S     -0.0005972444     0.0002986257    -0.0000774963    -0.0000882732     0.1200833814
  107  C  8  S     -0.0006183444     0.0002815967    -0.0001578661    -0.0000748826     0.0066783379
  108  C  8  S     -0.0031443912     0.0011209313     0.0003974559     0.0004279887     0.0195000233
  109  C  8  X      0.0000687252    -0.0000348888    -0.0000092132     0.0000073003     0.0013298608
  110  C  8  Y     -0.0000645183     0.0000748031    -0.0000601282     0.0000533344    -0.0000489046
  111  C  8  Z      0.0000625244    -0.0000711216     0.0000602814     0.0000044290    -0.0005484679
  112  C  8  X      0.0040158734    -0.0015451724    -0.0004448169    -0.0001418930     0.0138945004
  113  C  8  Y      0.0013904496    -0.0014321650     0.0013381312    -0.0009101165    -0.0005773952
  114  C  8  Z     -0.0030933606     0.0023964369    -0.0009995355     0.0002390629    -0.0060633531
  115  C  8 XX     -0.0001959429     0.0000769304     0.0000201777     0.0000285377    -0.0027645691
  116  C  8 YY     -0.0000854406     0.0000393186    -0.0000281057    -0.0000169989     0.0002773849
  117  C  8 ZZ     -0.0000856909     0.0000475782    -0.0000064013    -0.0000341812    -0.0003198086
  118  C  8 XY      0.0000261279    -0.0000510588     0.0000247307     0.0000071894     0.0000954026
  119  C  8 XZ      0.0000311731    -0.0000248283    -0.0000379125     0.0000131649     0.0014536006
  120  C  8 YZ     -0.0000093873     0.0000227196    -0.0000086061    -0.0000053345    -0.0002038283
  121  N  9  S      0.0000008217    -0.0000058995    -0.0005402565    -0.0000037488    -0.0000267730
  122  N  9  S     -0.0000845716     0.0004510769    -0.0004683352     0.0001381385     0.0013300596
  123  N  9  S      0.0043379914    -0.0129997106     0.0657196249    -0.0026828034    -0.0318014081
  124  N  9  X     -0.0000075335     0.0000409934     0.0009132586     0.0000019878     0.0000915648
  125  N  9  Y     -0.0000139179    -0.0000161935    -0.0012831791     0.0000265894    -0.0001565154
  126  N  9  Z     -0.0000081399     0.0000181050     0.0008115439     0.0000506328     0.0001151835
  127  N  9  X     -0.0005963644     0.0018212229    -0.0114126517     0.0003656029     0.0041001524
  128  N  9  Y      0.0007107393    -0.0023378343     0.0166291463    -0.0003251231    -0.0061113983
  129  N  9  Z     -0.0005026740     0.0014310381    -0.0095550526     0.0006326308     0.0037772806
  130  N  9 XX     -0.0000095654     0.0000812360    -0.0007964397     0.0000235454     0.0003045297
  131  N  9 YY     -0.0000177445     0.0000664139    -0.0004414239     0.0000540482     0.0002500639
  132  N  9 ZZ      0.0000051851     0.0000982672    -0.0009077148     0.0000000761     0.0002848110
  133  N  9 XY     -0.0000099141     0.0000305273    -0.0005513839     0.0000007504     0.0000586662
  134  N  9 XZ      0.0000202778    -0.0000143429     0.0003150913    -0.0000272893    -0.0000458404
  135  N  9 YZ     -0.0000251145     0.0000223620    -0.0004542787     0.0000274772     0.0000769347
  136  C 10  S     -0.0001399540     0.0001095215    -0.0000586138     0.0000361107     0.0024007330
  137  C 10  S     -0.0001655356     0.0001093411    -0.0000471574     0.0000233511     0.0000128949
  138  C 10  S     -0.0034405205     0.0028897438    -0.0018468316     0.0005697408    -0.0185119589
  139  C 10  X      0.0000729811    -0.0000730750     0.0000548200    -0.0000146032     0.0002115665
  140  C 10  Y      0.0000412906    -0.0000272871     0.0000188105    -0.0000003148     0.0001295585
  141  C 10  Z     -0.0000659820     0.0000515137    -0.0000403206     0.0000121617    -0.0002032312
  142  C 10  X     -0.0011773782     0.0007344362    -0.0002978715     0.0000563966    -0.0086396876
  143  C 10  Y      0.0013649565    -0.0010798885     0.0004545568    -0.0001716687     0.0073302025
  144  C 10  Z     -0.0005692124     0.0004550878    -0.0002229570     0.0002622876    -0.0021266400
  145  C 10 XX     -0.0000500852     0.0000443514    -0.0000342629     0.0000136001     0.0001350671
  146  C 10 YY     -0.0000097968     0.0000197120    -0.0000016823    -0.0000092460    -0.0000656016
  147  C 10 ZZ      0.0000023172     0.0000029915    -0.0000096279     0.0000242253    -0.0000257035
  148  C 10 XY      0.0000145459     0.0000007663    -0.0000071796     0.0000001576    -0.0000291451
  149  C 10 XZ      0.0000200325    -0.0000308417     0.0000237714    -0.0000005181    -0.0000341236
  150  C 10 YZ      0.0000080293    -0.0000043272    -0.0000005511    -0.0000110232     0.0000875360
  151  C 11  S      0.0000017464    -0.0000031524     0.0000077607     0.0000057786     0.0003077859
  152  C 11  S      0.0000145957     0.0000134016    -0.0000247150     0.0000123894     0.0001213227
  153  C 11  S      0.0020887795    -0.0016147834     0.0009553026    -0.0001493281     0.0157738225
  154  C 11  X     -0.0000628811     0.0000458990    -0.0000268937     0.0000041691    -0.0001282677
  155  C 11  Y      0.0000000709    -0.0000045182     0.0000053705    -0.0000069601    -0.0000329606
  156  C 11  Z      0.0000227256    -0.0000119807     0.0000067672    -0.0000044191     0.0000832797
  157  C 11  X     -0.0002751826     0.0002599546    -0.0002058162     0.0000139329    -0.0032026838
  158  C 11  Y     -0.0003983055     0.0003706479    -0.0002126832     0.0000658779    -0.0031947535
  159  C 11  Z      0.0004464890    -0.0004208448     0.0002691083    -0.0000813313     0.0041326486
  160  C 11 XX      0.0000364015    -0.0000294357     0.0000190080    -0.0000026358     0.0000715554
  161  C 11 YY      0.0000088442     0.0000024522    -0.0000047014    -0.0000000970     0.0000173164
  162  C 11 ZZ      0.0000133010    -0.0000058909    -0.0000011779     0.0000022522     0.0000377491
  163  C 11 XY     -0.0000043615     0.0000028938    -0.0000023618     0.0000003003     0.0000097279
  164  C 11 XZ     -0.0000011977     0.0000078009    -0.0000114229     0.0000055359    -0.0000288531
  165  C 11 YZ      0.0000174400    -0.0000056236    -0.0000020404    -0.0000016339     0.0000058067
  166  C 12  S     -0.0000012101    -0.0000006844     0.0000055386     0.0000018868     0.0001663250
  167  C 12  S      0.0000422634    -0.0000230082     0.0000155307     0.0000033210     0.0002665161
  168  C 12  S     -0.0009595038     0.0005332045    -0.0000857151    -0.0001211073    -0.0109641935
  169  C 12  X     -0.0000194332     0.0000082892    -0.0000008613    -0.0000024629    -0.0000633801
  170  C 12  Y     -0.0000136910     0.0000170163    -0.0000126041     0.0000020558     0.0000019807
  171  C 12  Z      0.0000172501    -0.0000123076     0.0000097704    -0.0000086172     0.0000240524
  172  C 12  X      0.0003830480    -0.0002349724     0.0000784946     0.0000416655     0.0045187475
  173  C 12  Y     -0.0000910445     0.0001116414    -0.0001049868     0.0000606556    -0.0001952906
  174  C 12  Z     -0.0000875024    -0.0000046522     0.0000563465    -0.0000424847    -0.0018864994
  175  C 12 XX      0.0000095309    -0.0000032660     0.0000014568     0.0000004524     0.0000763815
  176  C 12 YY      0.0000044210    -0.0000017387     0.0000001329    -0.0000005616     0.0000040929
  177  C 12 ZZ      0.0000169413    -0.0000102375     0.0000044964    -0.0000006783     0.0000378209
  178  C 12 XY      0.0000129859    -0.0000086033     0.0000052496    -0.0000028411     0.0000180733
  179  C 12 XZ      0.0000007921     0.0000025609    -0.0000033363    -0.0000001916    -0.0000195389
  180  C 12 YZ      0.0000210140    -0.0000096017     0.0000015591     0.0000016272     0.0000547603
  181  C 13  S      0.0000040617    -0.0000043253     0.0000048285     0.0000052483     0.0002916564
  182  C 13  S      0.0000897233    -0.0000659683     0.0000323510    -0.0000158879     0.0001292802
  183  C 13  S      0.0004804980     0.0001303596    -0.0004313187     0.0004920209     0.0158058650
  184  C 13  X     -0.0000284254     0.0000051854     0.0000069362    -0.0000118114    -0.0001481634
  185  C 13  Y      0.0000143475    -0.0000108047     0.0000089384    -0.0000071041     0.0000421584
  186  C 13  Z     -0.0000047393     0.0000122039    -0.0000117388     0.0000029254     0.0000292276
  187  C 13  X      0.0001453531    -0.0002103045     0.0002054892    -0.0001804543    -0.0049777830
  188  C 13  Y     -0.0000526312     0.0001763555    -0.0002748792     0.0001443190     0.0035757674
  189  C 13  Z     -0.0000371887    -0.0000453901     0.0001340883    -0.0000578404    -0.0007383592
  190  C 13 XX     -0.0000062044     0.0000127822    -0.0000132246     0.0000102064     0.0000798335
  191  C 13 YY      0.0000247846    -0.0000187798     0.0000076776    -0.0000006620     0.0000225453
  192  C 13 ZZ      0.0000318469    -0.0000158374     0.0000059216    -0.0000052204     0.0000272892
  193  C 13 XY      0.0000192588    -0.0000116732     0.0000049631    -0.0000004260    -0.0000092719
  194  C 13 XZ      0.0000129011    -0.0000124980     0.0000080221    -0.0000067557    -0.0000173251
  195  C 13 YZ      0.0000130636    -0.0000072859     0.0000000927    -0.0000017909     0.0000129702
  196  C 14  S     -0.0000281878    -0.0000255309     0.0000654278    -0.0000425092     0.0022444434
  197  C 14  S     -0.0000603495    -0.0000072026     0.0000590416    -0.0000254339     0.0000070151
  198  C 14  S      0.0003325149    -0.0010824883     0.0011425550    -0.0008737769    -0.0182293162
  199  C 14  X     -0.0000304085     0.0000478251    -0.0000425818     0.0000334195     0.0002802653
  200  C 14  Y     -0.0000046972    -0.0000057601    -0.0000093177    -0.0000033529    -0.0001335343
  201  C 14  Z      0.0000183461    -0.0000225322     0.0000278613    -0.0000070231    -0.0000139492
  202  C 14  X     -0.0006183911     0.0003696692    -0.0001789255     0.0000095241    -0.0051719304
  203  C 14  Y     -0.0002639957    -0.0002325872     0.0006183299    -0.0001674394    -0.0067147608
  204  C 14  Z      0.0005402202    -0.0000822694    -0.0004156462     0.0002785039     0.0080201516
  205  C 14 XX      0.0000531636    -0.0000550652     0.0000450057    -0.0000261545     0.0000983581
  206  C 14 YY      0.0000161913    -0.0000247983     0.0000236368     0.0000161443    -0.0000608481
  207  C 14 ZZ      0.0000001915     0.0000043793     0.0000126965    -0.0000172435     0.0000156061
  208  C 14 XY     -0.0000275783     0.0000190907    -0.0000159902     0.0000072485     0.0000678299
  209  C 14 XZ      0.0000061334     0.0000070427    -0.0000033771    -0.0000003324    -0.0000982655
  210  C 14 YZ      0.0000289183    -0.0000186787     0.0000013096    -0.0000013992     0.0000586248
  211  H 15  S      0.0001580808     0.0000825463     0.0004129046    -0.0005738816     0.0000544226
  212  H 15  S      0.0007613242    -0.0001396408    -0.0005173020    -0.0016978865     0.0002847994
  213  H 16  S     -0.0000144849    -0.0002376902    -0.0001739149     0.0002945298    -0.0001001173
  214  H 16  S     -0.0008183607    -0.0007814756    -0.0013442455     0.0005684346    -0.0001828907
  215  H 17  S     -0.0033075682     0.0000557217     0.0002564223     0.0003949800    -0.0001916295
  216  H 17  S      0.0063435501     0.0017658102     0.0004223207     0.0007748331    -0.0010382578
  217  H 18  S     -0.0001643320     0.0025805928    -0.0001907927    -0.0005841506    -0.0005506714
  218  H 18  S      0.0002347263    -0.0072091358    -0.0004567934    -0.0016582768    -0.0019896654
  219  H 19  S      0.0000701635     0.0004418485    -0.0005643779    -0.0009395573    -0.0000607669
  220  H 19  S      0.0005133038     0.0000540190    -0.0001314230     0.0088307511     0.0006203891
  221  H 20  S     -0.0005453417     0.0004145456     0.0002556367    -0.0010127897    -0.0002099649
  222  H 20  S     -0.0002572904     0.0000320522     0.0005553758     0.0088246553    -0.0002413397
  223  H 21  S     -0.0002254144     0.0001498234    -0.0000748047     0.0000114139    -0.0010915857
  224  H 21  S     -0.0000234556     0.0000165580     0.0001737491     0.0000623710    -0.0025279890
  225  H 22  S      0.0000266896    -0.0000332849     0.0000238290    -0.0000085219     0.0002142894
  226  H 22  S     -0.0000949409     0.0000126381     0.0000041984    -0.0000210129     0.0002343023
  227  H 23  S     -0.0000207202     0.0000120209    -0.0000064872    -0.0000032204    -0.0003105995
  228  H 23  S     -0.0000500316     0.0000246618    -0.0000039791    -0.0000002591    -0.0003803346
  229  H 24  S     -0.0000268082     0.0000308496    -0.0000321102     0.0000167631     0.0002184126
  230  H 24  S     -0.0001633536     0.0001135703    -0.0001080496     0.0000240715     0.0002602246
  231  H 25  S     -0.0001197158     0.0000341805     0.0000136064    -0.0000291224    -0.0010995445
  232  H 25  S     -0.0001727561     0.0000532500     0.0003318568     0.0000357188    -0.0027011662
  233  C 26  S     -0.0009377751     0.0005340875     0.0006229752     0.0002429337     0.2223148752
  234  C 26  S     -0.0007871039     0.0006989006     0.0004750635     0.0001640078     0.0038713567
  235  C 26  S     -0.0057915413     0.0084529847    -0.0053437375    -0.0002327540     0.0108887335
  236  C 26  X      0.0002740424    -0.0001304291    -0.0001659915    -0.0000681005    -0.0022465711
  237  C 26  Y      0.0000253336     0.0002240172    -0.0002714445     0.0001200627     0.0000293562
  238  C 26  Z      0.0002287399    -0.0000550829     0.0003194911     0.0001226106     0.0009318145
  239  C 26  X      0.0216255899    -0.0121491445     0.0084901125     0.0026103412    -0.1020030596
  240  C 26  Y      0.0014878166    -0.0002132735     0.0010118703    -0.0015863022     0.0016573007
  241  C 26  Z     -0.0105092012     0.0080678327    -0.0050590118    -0.0017786327     0.0441505510
  242  C 26 XX     -0.0004095829     0.0001075324     0.0002668953     0.0000314973     0.0001152446
  243  C 26 YY     -0.0003288416    -0.0000346642     0.0002021286     0.0000606552    -0.0002801059
  244  C 26 ZZ      0.0000070997     0.0003572381     0.0001869530     0.0000336298    -0.0002732850
  245  C 26 XY     -0.0001377169    -0.0000431090     0.0000405721     0.0000089012     0.0000658435
  246  C 26 XZ      0.0000298653    -0.0000358690    -0.0000896861    -0.0000042291    -0.0002213504
  247  C 26 YZ      0.0000945277     0.0001503071    -0.0000163217    -0.0000311751    -0.0000114724
  248  C 27  S     -0.0008520697     0.0005922066    -0.0007562305    -0.0006643791     0.9567502303
  249  C 27  S     -0.0014356603     0.0009390566    -0.0008604732    -0.0002704529     0.0453034353
  250  C 27  S     -0.0131430206     0.0063150867    -0.0055420501    -0.0026394241     0.0757897092
  251  C 27  X     -0.0001347196     0.0000518897     0.0002139917     0.0000566659    -0.0007977265
  252  C 27  Y      0.0000638823    -0.0000541891     0.0000404160    -0.0000628570     0.0000196132
  253  C 27  Z     -0.0000047977     0.0000721847    -0.0001382523    -0.0000436392     0.0003098015
  254  C 27  X      0.0115471799    -0.0055412164     0.0019042315     0.0007368869    -0.0365606797
  255  C 27  Y     -0.0016571461     0.0010093383    -0.0010494026     0.0010076744     0.0014084814
  256  C 27  Z     -0.0037998680     0.0005784604     0.0001904237    -0.0000146261     0.0158838417
  257  C 27 XX      0.0000457324    -0.0000182755    -0.0002028432    -0.0000678216     0.0045609992
  258  C 27 YY     -0.0002511454     0.0001764860    -0.0001522473    -0.0000456299    -0.0002350752
  259  C 27 ZZ     -0.0001579927     0.0000935227    -0.0001348837    -0.0000225246     0.0006621218
  260  C 27 XY     -0.0000098621    -0.0000144523     0.0000279851    -0.0000355840    -0.0001724070
  261  C 27 XZ     -0.0002125077     0.0001214916    -0.0000024693    -0.0000261646    -0.0023691420
  262  C 27 YZ      0.0000227066    -0.0000137850    -0.0000078454     0.0000193043     0.0001196600
  263  C 28  S     -0.0006905865     0.0006216594     0.0098058142    -0.0000088961     0.0003882319
  264  C 28  S     -0.0002302692     0.0006048512     0.0017099894    -0.0009025048    -0.0001722983
  265  C 28  S     -0.0089223308     0.0143035127    -0.0865242978     0.0085762741     0.0325536087
  266  C 28  X      0.0003462063    -0.0004598703     0.0007022924     0.0000614562    -0.0009579068
  267  C 28  Y     -0.0000487680     0.0001260613    -0.0017001895    -0.0000363749     0.0005703919
  268  C 28  Z     -0.0001653188    -0.0002512027     0.0009102214     0.0000894631    -0.0000145845
  269  C 28  X     -0.0080953571     0.0146595690    -0.0135644416    -0.0009780716     0.0293558985
  270  C 28  Y      0.0116851001    -0.0178274823     0.0203783980     0.0010530131    -0.0426502660
  271  C 28  Z     -0.0030417182     0.0117036121    -0.0093601650     0.0005930421     0.0242442156
  272  C 28 XX     -0.0000648649     0.0001094559     0.0010267422    -0.0000186999     0.0002434196
  273  C 28 YY      0.0002580912    -0.0002172469     0.0022236503     0.0002046270     0.0000477344
  274  C 28 ZZ      0.0004412104    -0.0001258379     0.0010448250    -0.0002559991    -0.0001169407
  275  C 28 XY     -0.0002652765     0.0001533550    -0.0013514975    -0.0002075512    -0.0001582002
  276  C 28 XZ      0.0002967232    -0.0000110628     0.0008715942    -0.0001134645    -0.0000471463
  277  C 28 YZ     -0.0002230540     0.0000854302    -0.0009849651    -0.0000012340     0.0000458913

                         11               12               13               14               15
                  -10.5949508993   -10.5911112696   -10.5749416862   -10.5736971639   -10.5734344917
    1  C  1  S     -0.0001676755    -0.0002224129    -0.0000352351    -0.0000158038     0.0000405249
    2  C  1  S      0.0007142264     0.0005766231     0.0002428041     0.0001170316    -0.0001985941
    3  C  1  S     -0.0010800644     0.0172102380    -0.0007018035    -0.0001644916    -0.0009256835
    4  C  1  X      0.0001110569     0.0004494673     0.0000306295     0.0000186971    -0.0000641270
    5  C  1  Y     -0.0000550899    -0.0002560673     0.0000033471    -0.0000029691     0.0000549649
    6  C  1  Z     -0.0001607508    -0.0002721204    -0.0000490622    -0.0000224648     0.0000548568
    7  C  1  X      0.0000641170     0.0052696540    -0.0001072588    -0.0000135474    -0.0004534705
    8  C  1  Y     -0.0001020360     0.0007226147    -0.0004537733    -0.0001531565    -0.0003351209
    9  C  1  Z      0.0000309057    -0.0055199211     0.0001435235     0.0000250520     0.0003770200
   10  C  1 XX      0.0001481496     0.0002259201     0.0000353523     0.0000176365    -0.0000638707
   11  C  1 YY      0.0000536041     0.0001047004     0.0000104987     0.0000079852    -0.0000271966
   12  C  1 ZZ      0.0000820494     0.0000493065     0.0000405782     0.0000165446    -0.0000137632
   13  C  1 XY      0.0000438790     0.0000249113     0.0000137326     0.0000043016    -0.0000112557
   14  C  1 XZ     -0.0000169594    -0.0001556941     0.0000037189     0.0000017973     0.0000237146
   15  C  1 YZ      0.0000442650     0.0000637201     0.0000067183     0.0000041137    -0.0000177257
   16  C  2  S      0.0000116181    -0.0003526212     0.0000127793     0.0000041900     0.0000190161
   17  C  2  S      0.0004721793     0.0016963637     0.0001332140     0.0000676533    -0.0001905985
   18  C  2  S     -0.0027419601    -0.0070809868    -0.0015251859    -0.0004651140     0.0000364837
   19  C  2  X      0.0000241058     0.0004234652    -0.0000338868    -0.0000084175    -0.0000728771
   20  C  2  Y      0.0000292379    -0.0000031396     0.0000081229     0.0000040893    -0.0000104979
   21  C  2  Z      0.0001658509     0.0002385734     0.0000544706     0.0000263992    -0.0000573601
   22  C  2  X     -0.0011155241    -0.0015549935    -0.0004418797    -0.0001362570     0.0001345230
   23  C  2  Y     -0.0006222366    -0.0038095804    -0.0001231353    -0.0000365251     0.0003604081
   24  C  2  Z      0.0004414967     0.0003944508     0.0001093424     0.0000439846    -0.0001741310
   25  C  2 XX      0.0000301037     0.0001690126    -0.0000123794    -0.0000019253    -0.0000467895
   26  C  2 YY      0.0000449360     0.0002234192     0.0000161986     0.0000066702    -0.0000231464
   27  C  2 ZZ      0.0000666581     0.0002832633     0.0000225502     0.0000105666    -0.0000277727
   28  C  2 XY     -0.0000340429    -0.0001340034    -0.0000098534    -0.0000043902     0.0000095950
   29  C  2 XZ      0.0000407394     0.0002497697     0.0000083943     0.0000056546    -0.0000283330
   30  C  2 YZ      0.0000316567    -0.0000026908     0.0000088007     0.0000037542    -0.0000063751
   31  C  3  S      0.0004470391     0.0006430766     0.0001308286     0.0000391132    -0.0000332680
   32  C  3  S     -0.0012268442    -0.0019798784    -0.0004627216    -0.0001732179     0.0002928634
   33  C  3  S      0.0078641855     0.0038406927     0.0026636152     0.0009367300    -0.0018833186
   34  C  3  X     -0.0002079200    -0.0008919711    -0.0001306213    -0.0000361862     0.0000133573
   35  C  3  Y      0.0000472395    -0.0000821082     0.0000215123     0.0000072272    -0.0000127754
   36  C  3  Z     -0.0001246856    -0.0002906837    -0.0000500080    -0.0000252277     0.0000348556
   37  C  3  X      0.0022372031    -0.0015688012     0.0004517352     0.0001600706    -0.0007000158
   38  C  3  Y      0.0000708058     0.0006699279     0.0000545496     0.0000162420    -0.0000802426
   39  C  3  Z      0.0018913270     0.0030415223     0.0008459330     0.0002213007    -0.0002928576
   40  C  3 XX     -0.0000501022    -0.0004735333    -0.0000801910    -0.0000221735    -0.0000407007
   41  C  3 YY     -0.0001571343    -0.0003312657    -0.0000421433    -0.0000160781     0.0000522857
   42  C  3 ZZ     -0.0001190182    -0.0002454266    -0.0000540590    -0.0000260157     0.0000294943
   43  C  3 XY      0.0000084408     0.0000411019    -0.0000351548    -0.0000102916    -0.0000379001
   44  C  3 XZ      0.0000378898    -0.0000805968     0.0000071149    -0.0000065677     0.0000105256
   45  C  3 YZ      0.0000080632     0.0000814532     0.0000115195     0.0000027735    -0.0000010015
   46  C  4  S      0.0002571825     0.0003847668     0.0001226408     0.0000387759     0.0000218711
   47  C  4  S     -0.0005429490    -0.0013558296    -0.0001702758    -0.0000787784     0.0001414797
   48  C  4  S     -0.0033546510    -0.0150255241    -0.0039085037    -0.0012333990    -0.0008111692
   49  C  4  X     -0.0001022584    -0.0006345254    -0.0001324955    -0.0000318403    -0.0000537309
   50  C  4  Y      0.0001628569     0.0006470903     0.0000798505     0.0000316287    -0.0000282446
   51  C  4  Z     -0.0000557059     0.0001900312     0.0000193922    -0.0000044006     0.0000488472
   52  C  4  X      0.0022059227     0.0003212837     0.0001615028     0.0000878532    -0.0010449048
   53  C  4  Y      0.0017398548     0.0064017029     0.0015981275     0.0006028459    -0.0000132490
   54  C  4  Z     -0.0010908654    -0.0032978518    -0.0004282367    -0.0001868610     0.0004325016
   55  C  4 XX      0.0000561191    -0.0000843263    -0.0000156265     0.0000016497    -0.0000673179
   56  C  4 YY     -0.0000471829    -0.0001776521    -0.0000374446    -0.0000255869     0.0000273196
   57  C  4 ZZ     -0.0000999672    -0.0004320340    -0.0000382305    -0.0000133610     0.0000211322
   58  C  4 XY     -0.0000902615     0.0000346243     0.0000151669     0.0000061507     0.0000459621
   59  C  4 XZ     -0.0000168896    -0.0000945345     0.0000289872     0.0000029231     0.0000525619
   60  C  4 YZ      0.0000073235     0.0000067895    -0.0000112556     0.0000034147    -0.0000260455
   61  C  5  S      0.0013945122    -0.0048572898     0.0001670607     0.0000533250    -0.0001512134
   62  C  5  S     -0.0022236882    -0.0010622929    -0.0005524751    -0.0001139995     0.0005896155
   63  C  5  S     -0.0251143893     0.0346395421    -0.0071095058    -0.0037851100     0.0051187975
   64  C  5  X     -0.0004589846    -0.0009633792     0.0000434126     0.0000278488     0.0000903813
   65  C  5  Y     -0.0000243690    -0.0002624911    -0.0001577486    -0.0000458884    -0.0001316098
   66  C  5  Z      0.0001401705     0.0008991528     0.0001025873     0.0000200417     0.0001041843
   67  C  5  X     -0.0143616773    -0.0205818350    -0.0056270184    -0.0029275777     0.0037509668
   68  C  5  Y     -0.0008054447     0.0007469348     0.0028186342     0.0007863825     0.0030120903
   69  C  5  Z      0.0104275484     0.0094679768     0.0013060473     0.0010722498    -0.0050021991
   70  C  5 XX     -0.0005870250    -0.0033364501    -0.0000817686    -0.0000361986     0.0000648025
   71  C  5 YY     -0.0004154167    -0.0001323651    -0.0000717971    -0.0000037088     0.0000986090
   72  C  5 ZZ     -0.0004395890    -0.0008636391    -0.0000967325    -0.0000191774     0.0000633709
   73  C  5 XY      0.0000282592    -0.0000031760    -0.0000078717    -0.0000044595    -0.0000224319
   74  C  5 XZ     -0.0000420887     0.0016965633    -0.0000317666     0.0000070523     0.0000664079
   75  C  5 YZ     -0.0000003983    -0.0001811267     0.0000353053     0.0000153551     0.0000385286
   76  C  6  S      0.0000340537    -0.0003699341    -0.0000358156    -0.0000028378    -0.0000382221
   77  C  6  S     -0.0001107733     0.0003519449    -0.0000327307    -0.0000132670     0.0000283804
   78  C  6  S      0.0026502302    -0.0013763273     0.0016812670     0.0005669118    -0.0000132814
   79  C  6  X      0.0000169893     0.0002998172     0.0000253605     0.0000030053     0.0000065824
   80  C  6  Y      0.0000446585     0.0001048101    -0.0000000933     0.0000006027    -0.0000321533
   81  C  6  Z     -0.0000037536    -0.0002257619    -0.0000263752    -0.0000060641    -0.0000110722
   82  C  6  X      0.0000158172    -0.0014896827     0.0000539523     0.0000328540     0.0000486646
   83  C  6  Y     -0.0009730632     0.0016642291    -0.0006191282    -0.0002180270    -0.0000278117
   84  C  6  Z     -0.0010203465    -0.0014915235    -0.0004044175    -0.0001301281     0.0002726098
   85  C  6 XX     -0.0000453589     0.0001110630    -0.0000068757    -0.0000051369     0.0000182917
   86  C  6 YY      0.0000252073    -0.0000443842     0.0000206830     0.0000059609     0.0000082745
   87  C  6 ZZ      0.0000498681     0.0002016336     0.0000308261     0.0000079203     0.0000014651
   88  C  6 XY     -0.0000440497    -0.0000095543    -0.0000111209    -0.0000034098     0.0000174410
   89  C  6 XZ      0.0000197217    -0.0000176682    -0.0000032704     0.0000024915    -0.0000134465
   90  C  6 YZ     -0.0000011753    -0.0000590458     0.0000133696     0.0000048770     0.0000060650
   91  C  7  S     -0.0000267124     0.0007459543    -0.0000517590    -0.0000236104    -0.0000672823
   92  C  7  S      0.0004771528    -0.0000966769     0.0002072534     0.0000856383     0.0000419465
   93  C  7  S     -0.0060516030    -0.0135278840    -0.0026803319    -0.0014564390     0.0016716292
   94  C  7  X      0.0000072373     0.0000427895     0.0000117819     0.0000111392    -0.0000176657
   95  C  7  Y     -0.0001337609    -0.0003257516    -0.0000253474    -0.0000089888     0.0000534845
   96  C  7  Z      0.0001645261     0.0003337264     0.0000366621     0.0000097175    -0.0000462501
   97  C  7  X      0.0073247889     0.0087524064     0.0022388274     0.0009957109    -0.0016839083
   98  C  7  Y     -0.0090836317    -0.0120891540    -0.0031658601    -0.0014793150     0.0018619930
   99  C  7  Z      0.0049334272     0.0072003041     0.0019765986     0.0009252624    -0.0008153939
  100  C  7 XX      0.0000238888    -0.0000985917     0.0000337413     0.0000126817     0.0000276940
  101  C  7 YY      0.0000167232    -0.0002294895     0.0000202099     0.0000060335     0.0000392101
  102  C  7 ZZ      0.0000361197    -0.0002246819     0.0000176523     0.0000082726     0.0000233377
  103  C  7 XY      0.0000331800     0.0000690025     0.0000057655     0.0000054974    -0.0000134248
  104  C  7 XZ     -0.0000560954    -0.0000412819    -0.0000274147    -0.0000104292     0.0000070408
  105  C  7 YZ     -0.0000066324     0.0001350249     0.0000062432     0.0000062673    -0.0000071473
  106  C  8  S      0.9816345160     0.0346300683    -0.0148762224    -0.0045482745     0.0140138148
  107  C  8  S      0.0428697775    -0.0000675671    -0.0012240386     0.0000241456     0.0010790532
  108  C  8  S     -0.0043040208    -0.0474606582     0.0249218227     0.0103770470    -0.0258692816
  109  C  8  X     -0.0006283899    -0.0002751146    -0.0004264747    -0.0000677271     0.0008796092
  110  C  8  Y     -0.0000036162     0.0000199946    -0.0007808865    -0.0005231193    -0.0008797899
  111  C  8  Z      0.0003043285     0.0001069811     0.0008505074     0.0004679491     0.0003317621
  112  C  8  X     -0.0265044389     0.0210773178    -0.0080241290    -0.0032281128     0.0129801515
  113  C  8  Y      0.0018027246    -0.0010985437    -0.0087441172     0.0022640799    -0.0096622364
  114  C  8  Z      0.0104201559    -0.0086667850     0.0109183474    -0.0004290651     0.0022004937
  115  C  8 XX      0.0028701062     0.0001930041    -0.0001463863    -0.0003619428     0.0008367880
  116  C  8 YY      0.0012000404    -0.0001228722    -0.0010203134    -0.0005456631     0.0011370696
  117  C  8 ZZ      0.0009356575    -0.0000516168    -0.0010122286    -0.0004897513     0.0002069260
  118  C  8 XY     -0.0006616490    -0.0000011034    -0.0004085981    -0.0000548906    -0.0011514379
  119  C  8 XZ     -0.0012382257    -0.0001535222     0.0004392189     0.0002615635     0.0004930608
  120  C  8 YZ     -0.0013974298     0.0000315831     0.0012007306     0.0005949922    -0.0006201133
  121  N  9  S     -0.0000116919    -0.0000084851    -0.0000029932    -0.0000009332     0.0000016857
  122  N  9  S      0.0004988112     0.0004128499     0.0001391838     0.0000492414    -0.0000924831
  123  N  9  S     -0.0093390869    -0.0095686198    -0.0029172498    -0.0012193148     0.0017351651
  124  N  9  X      0.0000052404     0.0000455075     0.0000042779     0.0000039355     0.0000155326
  125  N  9  Y     -0.0000592936    -0.0001290122    -0.0000136213    -0.0000045178     0.0000180740
  126  N  9  Z      0.0000555638     0.0000949627     0.0000057130     0.0000011543    -0.0000318094
  127  N  9  X      0.0010311319     0.0010696323     0.0003850385     0.0001696994    -0.0000723332
  128  N  9  Y     -0.0020066802    -0.0019074621    -0.0005956953    -0.0002317281     0.0003557278
  129  N  9  Z      0.0013798205     0.0012135929     0.0003329077     0.0001249005    -0.0003410628
  130  N  9 XX      0.0001539823     0.0001359802     0.0000352372     0.0000096212    -0.0000414907
  131  N  9 YY      0.0000891477     0.0001057095     0.0000250590     0.0000089506    -0.0000228886
  132  N  9 ZZ      0.0001124946     0.0000905022     0.0000345091     0.0000111492    -0.0000159356
  133  N  9 XY      0.0000243516    -0.0000305760     0.0000114404     0.0000034333     0.0000102135
  134  N  9 XZ     -0.0000278907     0.0000107826    -0.0000068698    -0.0000017162     0.0000006915
  135  N  9 YZ      0.0000567548     0.0000162986     0.0000120232     0.0000021769    -0.0000117888
  136  C 10  S      0.0150404649    -0.0009849068     0.9419977908     0.3029791994     0.0095717399
  137  C 10  S      0.0000731103    -0.0007081295     0.0385215786     0.0139089377     0.0008168307
  138  C 10  S      0.0167705337     0.0099269215    -0.0177328542    -0.0237161734     0.0106658019
  139  C 10  X      0.0004814960    -0.0002592383    -0.0001337182     0.0018341136     0.0000965821
  140  C 10  Y      0.0011896401     0.0001697008    -0.0009760476    -0.0004343699     0.0000624651
  141  C 10  Z     -0.0012121526    -0.0000250742     0.0008869824    -0.0004721875    -0.0000968850
  142  C 10  X      0.0047489605     0.0020482998    -0.0013730915     0.0001479327    -0.0057693617
  143  C 10  Y     -0.0033441285    -0.0002942943    -0.0019357435     0.0016791221    -0.0008125104
  144  C 10  Z      0.0006643267    -0.0006945492     0.0022503588    -0.0014722204     0.0033007736
  145  C 10 XX     -0.0003500023     0.0000118930     0.0005056159     0.0019826551     0.0000676805
  146  C 10 YY     -0.0010153975    -0.0001550650     0.0001256229     0.0001861095    -0.0002094800
  147  C 10 ZZ     -0.0011377792     0.0000320566     0.0000211295     0.0004377595    -0.0000260944
  148  C 10 XY     -0.0005446800     0.0001896522    -0.0000948947    -0.0001035534     0.0001552497
  149  C 10 XZ      0.0006221705    -0.0000878833    -0.0008049822    -0.0011791817    -0.0001317205
  150  C 10 YZ      0.0011884762     0.0002058101    -0.0012103810    -0.0005340442     0.0001965888
  151  C 11  S      0.0008064348    -0.0005946921     0.3028602151    -0.9405110591    -0.0335437271
  152  C 11  S     -0.0006984570     0.0002351254     0.0109999154    -0.0389215508    -0.0004183670
  153  C 11  S     -0.0063356909    -0.0090975366     0.0016355852     0.0352134665     0.0031455048
  154  C 11  X     -0.0000805665    -0.0000373820     0.0017458574     0.0008305654    -0.0000739146
  155  C 11  Y      0.0001133847    -0.0000399526    -0.0002744861     0.0006974132    -0.0001334444
  156  C 11  Z     -0.0000599842     0.0000518044    -0.0005689761    -0.0009637748     0.0001460140
  157  C 11  X      0.0024084850     0.0029892214     0.0002319485    -0.0004771440     0.0009743561
  158  C 11  Y     -0.0019218955     0.0022442062     0.0004572908    -0.0028777087     0.0013007754
  159  C 11  Z      0.0005005649    -0.0032458265    -0.0004884016     0.0026327569    -0.0015295551
  160  C 11 XX      0.0001859480    -0.0000245454    -0.0013963773    -0.0018293829     0.0000471007
  161  C 11 YY      0.0000128283     0.0001006680    -0.0001246907    -0.0002066635     0.0001463665
  162  C 11 ZZ      0.0000010485     0.0001005686    -0.0004311644     0.0001913421     0.0001607591
  163  C 11 XY     -0.0000385434     0.0000196136    -0.0000290574     0.0009333498     0.0000297808
  164  C 11 XZ     -0.0001860730     0.0001275873     0.0005720356     0.0007659153     0.0001167581
  165  C 11 YZ     -0.0002181052     0.0001342481    -0.0002155359     0.0008423092     0.0001517826
  166  C 12  S     -0.0003406657    -0.0002931948     0.0125553650    -0.0423391394    -0.0139347491
  167  C 12  S     -0.0006453128    -0.0000778677    -0.0003923132    -0.0005298390     0.0003017206
  168  C 12  S     -0.0005319359     0.0060719715     0.0007052659    -0.0147419756    -0.0001343764
  169  C 12  X      0.0002806107    -0.0001114139     0.0003269204    -0.0012229525    -0.0002554957
  170  C 12  Y     -0.0000188330     0.0000076436    -0.0001718266     0.0013661044    -0.0000037572
  171  C 12  Z     -0.0001140653     0.0000457037    -0.0000062940    -0.0005872991     0.0001197369
  172  C 12  X     -0.0013620032    -0.0026187356    -0.0005403740     0.0008494272     0.0015036699
  173  C 12  Y      0.0000449366     0.0001409603    -0.0019271757    -0.0001573266    -0.0020081768
  174  C 12  Z      0.0005896441     0.0010755287     0.0018636877    -0.0002562515     0.0009961195
  175  C 12 XX     -0.0001134386     0.0000016424    -0.0000627220     0.0009201716    -0.0000301586
  176  C 12 YY     -0.0002052688     0.0000494580    -0.0001834878     0.0011592730     0.0001384496
  177  C 12 ZZ     -0.0002123345     0.0000667367    -0.0000563602     0.0003425908     0.0001249011
  178  C 12 XY     -0.0000289334     0.0000303725     0.0001401059    -0.0009998827     0.0000385189
  179  C 12 XZ     -0.0000639394     0.0000432361    -0.0001293852     0.0003459279     0.0000308363
  180  C 12 YZ     -0.0000583134     0.0000664941     0.0000320133    -0.0006785916    -0.0000643973
  181  C 13  S      0.0007245561    -0.0005426786    -0.0028948199    -0.0075193891    -0.2388334570
  182  C 13  S     -0.0006672030     0.0002185000    -0.0010912870    -0.0000659956    -0.0083478802
  183  C 13  S     -0.0070904274    -0.0089197436    -0.0021577081     0.0027224688    -0.0039172568
  184  C 13  X     -0.0000087763    -0.0000645711     0.0001933240     0.0000043795    -0.0017282138
  185  C 13  Y     -0.0001050329     0.0000419680    -0.0001599889    -0.0001373400    -0.0000764563
  186  C 13  Z      0.0000896002    -0.0000053362     0.0000451928     0.0001128011     0.0008502576
  187  C 13  X      0.0017784002     0.0041728841    -0.0018758833     0.0027396425    -0.0002278758
  188  C 13  Y      0.0015801540    -0.0024644348     0.0014154792     0.0007816614     0.0003197068
  189  C 13  Z     -0.0021328322     0.0001680117    -0.0003296873    -0.0019018059    -0.0001619510
  190  C 13 XX      0.0002208897    -0.0000530490    -0.0000538354    -0.0002690391     0.0015052423
  191  C 13 YY      0.0000307849     0.0000908243    -0.0001280965    -0.0001866274     0.0001299997
  192  C 13 ZZ     -0.0000534469     0.0001397668    -0.0001891219    -0.0001849565     0.0004275088
  193  C 13 XY     -0.0001496119     0.0000977680    -0.0000957678     0.0000068511    -0.0000008901
  194  C 13 XZ     -0.0001070568     0.0000741750    -0.0000324846     0.0001192236    -0.0006394412
  195  C 13 YZ     -0.0001734755     0.0001034952    -0.0000909008     0.0001476730     0.0001492354
  196  C 14  S      0.0140624142    -0.0009680833    -0.0008321166     0.0383249356    -0.9596016565
  197  C 14  S      0.0000866281    -0.0007060441    -0.0004318064     0.0019433909    -0.0393444939
  198  C 14  S      0.0185409379     0.0093953832    -0.0111579931     0.0007584054     0.0191748228
  199  C 14  X      0.0010425595    -0.0001604969    -0.0000741944    -0.0000309863     0.0005441890
  200  C 14  Y     -0.0012222639    -0.0001519524     0.0000762184     0.0002075070    -0.0010452270
  201  C 14  Z      0.0005487970     0.0001998258    -0.0000296248    -0.0001599556     0.0006353423
  202  C 14  X      0.0031182763     0.0020778170     0.0061993454     0.0013166324     0.0024294576
  203  C 14  Y      0.0034065242    -0.0000554594    -0.0012731296    -0.0003015939    -0.0020217566
  204  C 14  Z     -0.0042325278    -0.0009041201    -0.0017472910    -0.0003433931     0.0005738850
  205  C 14 XX     -0.0010860746     0.0000757771    -0.0000650922     0.0002814486    -0.0009955358
  206  C 14 YY     -0.0011277347    -0.0001369789     0.0002015839     0.0001678706    -0.0001909838
  207  C 14 ZZ     -0.0002229493    -0.0000670343     0.0001053055     0.0000954172     0.0003651018
  208  C 14 XY      0.0012123913    -0.0000019730    -0.0000182749    -0.0001254636     0.0008950265
  209  C 14 XZ     -0.0004568928     0.0000406143     0.0000052349    -0.0000232104     0.0004076125
  210  C 14 YZ      0.0005174431     0.0002765525    -0.0002652427    -0.0000689047     0.0009347454
  211  H 15  S      0.0000132523     0.0001802045    -0.0000291690    -0.0000088564    -0.0000446895
  212  H 15  S      0.0001183406     0.0004256842    -0.0000283511    -0.0000112070    -0.0001152152
  213  H 16  S     -0.0000231849    -0.0002844465     0.0000413820     0.0000123356     0.0000705743
  214  H 16  S     -0.0000786330    -0.0004243296     0.0000698244     0.0000215788     0.0001334837
  215  H 17  S     -0.0002057848     0.0001391674    -0.0000486013    -0.0000147584     0.0000667284
  216  H 17  S      0.0001813570     0.0004934917     0.0001198258    -0.0000166253     0.0000173982
  217  H 18  S     -0.0002699834    -0.0006293098    -0.0001081165    -0.0000296184     0.0000665617
  218  H 18  S      0.0002126541    -0.0007511426     0.0001158819    -0.0000527945     0.0001698125
  219  H 19  S     -0.0000108885     0.0004310174    -0.0000070065    -0.0000063055    -0.0000061841
  220  H 19  S      0.0003426564     0.0004091887     0.0001037129     0.0000340046    -0.0001018207
  221  H 20  S     -0.0000879576    -0.0003209883    -0.0000419324    -0.0000109949     0.0000203128
  222  H 20  S     -0.0000855844    -0.0006772135    -0.0000869519    -0.0000189254    -0.0000224184
  223  H 21  S      0.0003723478     0.0000520381    -0.0023568502    -0.0005269535    -0.0006861552
  224  H 21  S     -0.0008820103    -0.0009748159     0.0062369337     0.0039408083    -0.0023945570
  225  H 22  S      0.0004496741    -0.0002856720    -0.0010988761     0.0026400829    -0.0004106474
  226  H 22  S      0.0013907661    -0.0008737779     0.0006742435    -0.0069268783    -0.0012799293
  227  H 23  S      0.0002986824     0.0001962461     0.0002529976     0.0004676238    -0.0002580561
  228  H 23  S      0.0006812257    -0.0000245507     0.0003380106     0.0016449370    -0.0004043624
  229  H 24  S      0.0004307670    -0.0002746386     0.0005265574    -0.0002636558     0.0009076769
  230  H 24  S      0.0013814412    -0.0008529452     0.0010393590    -0.0005658245    -0.0002329670
  231  H 25  S      0.0004249645     0.0000428657     0.0006789816    -0.0001272717     0.0023777069
  232  H 25  S     -0.0010410732    -0.0009653335     0.0025054072     0.0003048769    -0.0064240488
  233  C 26  S     -0.0610202662     0.9623863130     0.0015323451    -0.0001044972    -0.0014738346
  234  C 26  S     -0.0041837354     0.0456101588    -0.0012086740    -0.0001358630     0.0012336320
  235  C 26  S     -0.0681458257     0.0418659319    -0.0141749095    -0.0015232015     0.0173610952
  236  C 26  X      0.0015307276     0.0014855591    -0.0001897119     0.0000305219     0.0001136624
  237  C 26  Y     -0.0000734631    -0.0001629008     0.0001406121     0.0000364277     0.0001560653
  238  C 26  Z     -0.0006405128    -0.0006100998    -0.0000386116    -0.0000477283    -0.0001796258
  239  C 26  X     -0.0579410176     0.0270233518    -0.0134150164    -0.0051001123     0.0153576195
  240  C 26  Y      0.0017067074    -0.0005565816    -0.0019876948    -0.0004147724    -0.0027507970
  241  C 26  Z      0.0241759028    -0.0116546186     0.0075269744     0.0026002746    -0.0044948888
  242  C 26 XX      0.0004028324     0.0055247004    -0.0002578920    -0.0000408283     0.0003002915
  243  C 26 YY     -0.0005095834    -0.0009676303    -0.0001794546     0.0000034886     0.0001890789
  244  C 26 ZZ     -0.0003833743     0.0003316805    -0.0002063554    -0.0000139025     0.0002173410
  245  C 26 XY      0.0000059139    -0.0001247408     0.0000205797     0.0000002422    -0.0000089762
  246  C 26 XZ     -0.0004402982    -0.0033395133     0.0000417317     0.0000313578    -0.0000724066
  247  C 26 YZ      0.0000188717     0.0000358808     0.0000108769     0.0000108600    -0.0000169838
  248  C 27  S     -0.1093894789    -0.2283677137    -0.0009355699     0.0000662730     0.0008799059
  249  C 27  S     -0.0032066847    -0.0165820131     0.0002728660    -0.0001994453    -0.0002500795
  250  C 27  S      0.0670724789    -0.0075529554     0.0046780391     0.0020779217    -0.0064684175
  251  C 27  X     -0.0005576735     0.0030984276     0.0002155623    -0.0000909196    -0.0002823573
  252  C 27  Y      0.0000526448    -0.0000788353     0.0000687904    -0.0001098234     0.0000777905
  253  C 27  Z      0.0001932070    -0.0013191003    -0.0001618020     0.0001316932     0.0000693799
  254  C 27  X     -0.0641322400     0.0551854830    -0.0209340343    -0.0041557405     0.0207709735
  255  C 27  Y      0.0017119602    -0.0019203196     0.0038520432     0.0005560753     0.0025781355
  256  C 27  Z      0.0280813396    -0.0235736152     0.0064167067     0.0014541575    -0.0116964280
  257  C 27 XX     -0.0030557177    -0.0026045315     0.0003304711     0.0001544864    -0.0006054694
  258  C 27 YY      0.0003514836     0.0002508076     0.0001392488    -0.0000027472    -0.0001711938
  259  C 27 ZZ     -0.0002054327    -0.0002540475     0.0003041871    -0.0000258644    -0.0000241769
  260  C 27 XY      0.0001985445     0.0001130862     0.0002045301    -0.0000683616     0.0003350124
  261  C 27 XZ      0.0016682308     0.0013819969    -0.0003485268    -0.0000935891     0.0000476515
  262  C 27 YZ      0.0000066442    -0.0000577715    -0.0002293440    -0.0000914393     0.0000243019
  263  C 28  S      0.0002037360    -0.0000779412     0.0000139640     0.0000104181    -0.0000843939
  264  C 28  S     -0.0002035022     0.0008116706    -0.0001688240    -0.0000681619    -0.0000988760
  265  C 28  S      0.0097675429    -0.0082264873     0.0062708786     0.0024089044     0.0019884926
  266  C 28  X     -0.0002464175    -0.0008677533    -0.0000097765    -0.0000178601     0.0001777883
  267  C 28  Y      0.0001454624     0.0002796901     0.0000646714     0.0000256351    -0.0000406844
  268  C 28  Z     -0.0000033631     0.0000495861    -0.0000051826     0.0000008462    -0.0000011478
  269  C 28  X      0.0050117837     0.0148612912     0.0022363022     0.0011501806    -0.0014804344
  270  C 28  Y     -0.0090560283    -0.0217449587    -0.0024407944    -0.0013358708     0.0035339431
  271  C 28  Z      0.0052635114     0.0113017173     0.0005720084     0.0004995733    -0.0027673020
  272  C 28 XX     -0.0000294462     0.0001646477     0.0000294289     0.0000106528     0.0000295510
  273  C 28 YY      0.0000497306     0.0001254602    -0.0000137518    -0.0000070604    -0.0000346419
  274  C 28 ZZ      0.0000051036    -0.0000278875     0.0000073210    -0.0000027680     0.0000129251
  275  C 28 XY     -0.0000543345    -0.0000015965     0.0000032806    -0.0000015873     0.0000279137
  276  C 28 XZ      0.0000415457     0.0000534270    -0.0000441864    -0.0000149257    -0.0000558586
  277  C 28 YZ     -0.0000342814    -0.0001350722    -0.0000249930    -0.0000070730    -0.0000232153

                         16               17               18               19               20
                  -10.5718829907   -10.5662054688    -1.0706912452    -0.9895799688    -0.9353386332
    1  C  1  S     -0.0000116319     0.0000014898    -0.0984458724     0.0041955293     0.0089500863
    2  C  1  S      0.0000757089    -0.0000013434     0.1817531048    -0.0045420786    -0.0160584855
    3  C  1  S      0.0001374536    -0.0000122341     0.0416869261     0.0308685023    -0.0040498663
    4  C  1  X      0.0000192265    -0.0000008607     0.0399075776     0.0038207081    -0.0018537936
    5  C  1  Y     -0.0000154902     0.0000023721    -0.0134324257    -0.0090425999     0.0024893564
    6  C  1  Z     -0.0000159811     0.0000009596    -0.0697341535     0.0073976977     0.0040076748
    7  C  1  X      0.0000895885    -0.0000162333     0.0086147346     0.0077698581     0.0003363688
    8  C  1  Y      0.0000536078     0.0000048729     0.0038180504     0.0047275451    -0.0014763489
    9  C  1  Z     -0.0000374783     0.0000089993    -0.0156951275    -0.0202047627     0.0007746338
   10  C  1 XX      0.0000188145    -0.0000021401     0.0070272422     0.0007143829    -0.0005378544
   11  C  1 YY      0.0000107593    -0.0000003044     0.0097840588    -0.0004934034    -0.0010411599
   12  C  1 ZZ      0.0000049318    -0.0000003668     0.0156905146    -0.0009781392    -0.0011440359
   13  C  1 XY      0.0000015130    -0.0000001136    -0.0010774452    -0.0004023519     0.0001904549
   14  C  1 XZ     -0.0000020177     0.0000009467    -0.0076705611    -0.0002184579     0.0004026431
   15  C  1 YZ      0.0000049334    -0.0000004320     0.0003927096     0.0006447412    -0.0001596641
   16  C  2  S     -0.0000018789    -0.0000001291    -0.1039078620     0.0076613328     0.0068214277
   17  C  2  S      0.0000483843    -0.0000015980     0.1946323558    -0.0075427149    -0.0124975126
   18  C  2  S      0.0001018938     0.0000779849     0.0345665979    -0.0367227976    -0.0057004025
   19  C  2  X      0.0000149429    -0.0000007242     0.0626130703    -0.0003896772    -0.0021119050
   20  C  2  Y      0.0000024961     0.0000008031     0.0584394476    -0.0111541131    -0.0020485567
   21  C  2  Z      0.0000199703    -0.0000021464     0.0266568092     0.0060865582    -0.0050848154
   22  C  2  X     -0.0000053106     0.0000252109     0.0097060129    -0.0076329471    -0.0012993480
   23  C  2  Y     -0.0000602019     0.0000303861     0.0085829164    -0.0038095333    -0.0008140617
   24  C  2  Z      0.0000596935    -0.0000113237     0.0024898807    -0.0030001000    -0.0006788339
   25  C  2 XX      0.0000103213    -0.0000010065     0.0119370205     0.0004081891    -0.0005709729
   26  C  2 YY      0.0000045057    -0.0000006393     0.0126643319    -0.0012281696    -0.0006947311
   27  C  2 ZZ      0.0000077360    -0.0000007675     0.0101948974    -0.0000980122    -0.0008748746
   28  C  2 XY     -0.0000042744     0.0000006152     0.0095182143    -0.0009184394    -0.0003759694
   29  C  2 XZ      0.0000079835    -0.0000010240     0.0029804744     0.0007508669    -0.0003689338
   30  C  2 YZ      0.0000017135     0.0000000399     0.0012717688     0.0002777389    -0.0003050491
   31  C  3  S      0.0000058628    -0.0000059482    -0.0989030806     0.0217743090    -0.0019621534
   32  C  3  S     -0.0000845198     0.0000227954     0.1853671966    -0.0449447008     0.0022276987
   33  C  3  S      0.0004523699    -0.0002316975     0.0251005972    -0.0049388617     0.0117938639
   34  C  3  X      0.0000033134     0.0000051237     0.0378773127    -0.0094024798     0.0041275679
   35  C  3  Y      0.0000028641    -0.0000027020     0.0097373659    -0.0082174446     0.0028475325
   36  C  3  Z     -0.0000157016    -0.0000002504     0.0781882834    -0.0137252063    -0.0015467927
   37  C  3  X      0.0001611930    -0.0000654518     0.0034134056    -0.0011298698     0.0032742130
   38  C  3  Y      0.0000127814    -0.0000117652     0.0003418166    -0.0051483604     0.0012216978
   39  C  3  Z      0.0000074222    -0.0000812391     0.0080920545    -0.0008357764     0.0004704232
   40  C  3 XX      0.0000130548     0.0000008049     0.0074726414    -0.0022982242     0.0006265820
   41  C  3 YY     -0.0000139180     0.0000028955     0.0070410809    -0.0021341772     0.0000399922
   42  C  3 ZZ     -0.0000151638    -0.0000000047     0.0183513668    -0.0036960185    -0.0003575630
   43  C  3 XY      0.0000077555    -0.0000008649     0.0033531522    -0.0012273338     0.0001549709
   44  C  3 XZ     -0.0000094071    -0.0000035415     0.0056398634    -0.0010756782     0.0001426971
   45  C  3 YZ     -0.0000000017    -0.0000009158     0.0001244032    -0.0010219617     0.0002844885
   46  C  4  S     -0.0000043172    -0.0000025744    -0.0958526748     0.0247044280    -0.0035389128
   47  C  4  S     -0.0000544978    -0.0000026403     0.1764510005    -0.0528898693     0.0064405489
   48  C  4  S      0.0002019334     0.0001082982     0.0449627466    -0.0042557258    -0.0084084072
   49  C  4  X      0.0000206342     0.0000037176     0.0021835701    -0.0007076385     0.0038268264
   50  C  4  Y      0.0000107520     0.0000019819    -0.0785844461     0.0183026627    -0.0021213391
   51  C  4  Z     -0.0000190611    -0.0000022011     0.0108294150    -0.0002089343    -0.0032947348
   52  C  4  X      0.0002685306    -0.0000510887    -0.0029961836    -0.0010935483     0.0038662839
   53  C  4  Y      0.0000587364    -0.0000536551    -0.0179097756     0.0020594033     0.0057938882
   54  C  4  Z     -0.0001457999     0.0000166227     0.0084943286     0.0001219205    -0.0037664717
   55  C  4 XX      0.0000208224    -0.0000017316     0.0047236385    -0.0020650577     0.0006627101
   56  C  4 YY     -0.0000152404    -0.0000013712     0.0185696171    -0.0050601841     0.0003228029
   57  C  4 ZZ     -0.0000074812     0.0000000179     0.0084892424    -0.0029808138     0.0000819800
   58  C  4 XY     -0.0000108177     0.0000025975    -0.0001432096     0.0000497224    -0.0004053631
   59  C  4 XZ     -0.0000157831    -0.0000006791    -0.0031470142     0.0005623043    -0.0000785295
   60  C  4 YZ      0.0000117716     0.0000015200    -0.0023985028     0.0000435554     0.0003524508
   61  C  5  S      0.0000327226    -0.0000176341    -0.1067506733     0.0159887007    -0.0108317947
   62  C  5  S     -0.0000588012     0.0000809815     0.2039630921    -0.0314684695     0.0205147837
   63  C  5  S     -0.0025038359     0.0001571858     0.0211159114    -0.0503263388    -0.0550075624
   64  C  5  X     -0.0000108530     0.0000122979    -0.0795669178     0.0179698232     0.0071639861
   65  C  5  Y      0.0000364164     0.0000000267     0.0010360003    -0.0117430469     0.0023282752
   66  C  5  Z     -0.0000357523    -0.0000032381     0.0136158110     0.0069274263    -0.0062280050
   67  C  5  X     -0.0017077054    -0.0000283922    -0.0218404287    -0.0723491749    -0.0378453495
   68  C  5  Y     -0.0006787788     0.0000080137    -0.0035601833    -0.0009668270     0.0022864362
   69  C  5  Z      0.0015397842    -0.0000819188     0.0063210289     0.0385236839     0.0196619198
   70  C  5 XX     -0.0000312829    -0.0000030637     0.0208831726    -0.0039335991     0.0009609145
   71  C  5 YY     -0.0000023026     0.0000153027     0.0074649800    -0.0011539657     0.0007887680
   72  C  5 ZZ      0.0000031917     0.0000116709     0.0075762134    -0.0005772740     0.0006962610
   73  C  5 XY      0.0000134994     0.0000006685    -0.0008032041     0.0011914031    -0.0003522487
   74  C  5 XZ     -0.0000014252     0.0000136520    -0.0038153505    -0.0002358830     0.0001154956
   75  C  5 YZ     -0.0000086425     0.0000000117    -0.0036112901    -0.0002672042    -0.0000721123
   76  C  6  S      0.0000161045     0.0000015997    -0.0591130937     0.0127249367     0.0031333406
   77  C  6  S     -0.0000109301     0.0000013055     0.1073813127    -0.0235861521    -0.0062454077
   78  C  6  S      0.0000828022    -0.0000502794     0.0059924631    -0.0206691484     0.0058533675
   79  C  6  X     -0.0000066253    -0.0000016722     0.0158607052    -0.0031569773     0.0004976205
   80  C  6  Y      0.0000071777    -0.0000019984    -0.0390195350     0.0049154847     0.0029041656
   81  C  6  Z      0.0000049425     0.0000015017    -0.0254054809     0.0073870644    -0.0007716533
   82  C  6  X      0.0000064583     0.0000014901     0.0014474303    -0.0010204013     0.0007102033
   83  C  6  Y     -0.0000255814     0.0000226604    -0.0037710425     0.0073945784    -0.0016365410
   84  C  6  Z     -0.0000737956     0.0000247653    -0.0020342091     0.0064965343    -0.0023993452
   85  C  6 XX     -0.0000065956     0.0000001797     0.0048496412    -0.0012888200    -0.0003302775
   86  C  6 YY     -0.0000025688    -0.0000005761     0.0090802300    -0.0015279489    -0.0006797872
   87  C  6 ZZ     -0.0000015285    -0.0000012480     0.0065023072    -0.0017735075    -0.0001768435
   88  C  6 XY     -0.0000030202     0.0000014463    -0.0020026830     0.0000351762    -0.0000032190
   89  C  6 XZ      0.0000056279     0.0000006180    -0.0017057242     0.0005053974    -0.0000714606
   90  C  6 YZ     -0.0000006687    -0.0000006966     0.0030732176    -0.0008988389    -0.0000032538
   91  C  7  S      0.0000106114    -0.0000050092    -0.0330704010    -0.1899622450    -0.0001214907
   92  C  7  S     -0.0000133830     0.0000161034     0.0595509887     0.3707363714     0.0010526453
   93  C  7  S     -0.0007450392    -0.0000366944     0.0287286618    -0.0169369945    -0.0168158934
   94  C  7  X      0.0000132967    -0.0000007180    -0.0078263513     0.0995063380     0.0024739460
   95  C  7  Y     -0.0000098146     0.0000011325     0.0085602272    -0.1447310621    -0.0022538969
   96  C  7  Z      0.0000033228    -0.0000014119    -0.0061006250     0.0864098350     0.0010670809
   97  C  7  X      0.0003901132     0.0000336608    -0.0090436378     0.1459584476     0.0116825222
   98  C  7  Y     -0.0005275521    -0.0000763568     0.0111765385    -0.2074662671    -0.0170391457
   99  C  7  Z      0.0002695492     0.0000528427    -0.0056904544     0.1255395518     0.0103440622
  100  C  7 XX     -0.0000051192     0.0000027706     0.0020576317     0.0143788077    -0.0000063131
  101  C  7 YY     -0.0000109219     0.0000037919     0.0028597948     0.0248704808     0.0000791989
  102  C  7 ZZ     -0.0000049989     0.0000037335     0.0013760451     0.0115213671     0.0001128230
  103  C  7 XY      0.0000043988     0.0000000506    -0.0024466739    -0.0159950174     0.0001119953
  104  C  7 XZ     -0.0000015070     0.0000012369     0.0015137263     0.0091781035    -0.0000841027
  105  C  7 YZ      0.0000065768     0.0000002214    -0.0021448655    -0.0141074224    -0.0000230460
  106  C  8  S     -0.0027222917    -0.0003347643    -0.0007690372     0.0001615830    -0.1373370877
  107  C  8  S      0.0001804497     0.0003228888     0.0002780979     0.0019141198     0.2617710544
  108  C  8  S      0.0073453509    -0.0005224187    -0.0140689749     0.0138941962     0.0055430086
  109  C  8  X     -0.0002675050     0.0001867703    -0.0000672116    -0.0000407947     0.0369210660
  110  C  8  Y      0.0005302109    -0.0000125149     0.0001233688    -0.0000655082    -0.0013456548
  111  C  8  Z     -0.0003195832    -0.0000751025     0.0003305219    -0.0000356920    -0.0156737440
  112  C  8  X     -0.0008535447     0.0005308044     0.0095273416    -0.0146576608     0.0217076032
  113  C  8  Y     -0.0023744761     0.0000284375     0.0011420352     0.0002109455    -0.0009483821
  114  C  8  Z      0.0023602549    -0.0002599556    -0.0046562779     0.0064897055    -0.0092903048
  115  C  8 XX     -0.0005182469     0.0000570118    -0.0004472243     0.0003760916     0.0173079226
  116  C  8 YY     -0.0004449024     0.0001789730    -0.0000650910     0.0002051898     0.0138699328
  117  C  8 ZZ     -0.0001441572     0.0001349031    -0.0001250106     0.0002276153     0.0113262848
  118  C  8 XY      0.0004101360    -0.0000185145     0.0000280035    -0.0000244785    -0.0034859953
  119  C  8 XZ     -0.0000459361     0.0000433769     0.0001714203    -0.0000774148    -0.0040529092
  120  C  8 YZ      0.0002865522    -0.0000566213    -0.0000197923     0.0000057350    -0.0078695565
  121  N  9  S      0.0000000733    -0.0000001181     0.0162741647     0.2235763721     0.0016275801
  122  N  9  S      0.0000102486     0.0000029933     0.0314263174     0.4419272572     0.0036640301
  123  N  9  S     -0.0003262584    -0.0000725613     0.0128524196    -0.0683494597    -0.0122447393
  124  N  9  X     -0.0000058872     0.0000019950     0.0084498539     0.1020729006     0.0005510981
  125  N  9  Y     -0.0000026312     0.0000002503    -0.0116163062    -0.1467990502    -0.0010940233
  126  N  9  Z      0.0000076561    -0.0000012311     0.0069321544     0.0871913792     0.0007201446
  127  N  9  X      0.0000072405     0.0000209258    -0.0004552595     0.0212352679     0.0017605830
  128  N  9  Y     -0.0000478287    -0.0000149859     0.0013467422    -0.0328211581    -0.0023754039
  129  N  9  Z      0.0000552098     0.0000039414    -0.0011651348     0.0189571780     0.0013378669
  130  N  9 XX      0.0000054124    -0.0000004629     0.0010594120     0.0122096673     0.0001086782
  131  N  9 YY      0.0000044928    -0.0000000615     0.0017264331     0.0201122830     0.0002044772
  132  N  9 ZZ      0.0000008914     0.0000010461     0.0008578422     0.0100476280     0.0001434707
  133  N  9 XY     -0.0000039707     0.0000015536    -0.0012253234    -0.0125475304    -0.0000556374
  134  N  9 XZ      0.0000013485    -0.0000006477     0.0007671005     0.0074014546     0.0000378176
  135  N  9 YZ      0.0000003231     0.0000002399    -0.0010689386    -0.0107506765    -0.0000877492
  136  C 10  S     -0.0076226924    -0.0007914349    -0.0002231679     0.0000749011    -0.1134465086
  137  C 10  S      0.0000379578     0.0002732336     0.0001432608     0.0000946342     0.2082337341
  138  C 10  S      0.0030777039     0.0058403442    -0.0015820444     0.0050188969     0.0666990865
  139  C 10  X      0.0000107401    -0.0003343184    -0.0000473433    -0.0000900806     0.0267125524
  140  C 10  Y     -0.0001505004    -0.0000476366    -0.0000828609    -0.0000114602    -0.0472798490
  141  C 10  Z      0.0001212851     0.0001928129     0.0001365084     0.0000346344     0.0273532793
  142  C 10  X      0.0008947587     0.0022418996    -0.0012714044     0.0034013968     0.0090910151
  143  C 10  Y      0.0001886678     0.0015426749     0.0014323216    -0.0026434055    -0.0123927278
  144  C 10  Z     -0.0005647990    -0.0023172131    -0.0007024526     0.0006341453     0.0062810327
  145  C 10 XX      0.0001130168    -0.0003878795    -0.0000262542     0.0000209616     0.0147603749
  146  C 10 YY      0.0001270223    -0.0001252587     0.0000115445    -0.0000007569     0.0115483441
  147  C 10 ZZ      0.0001553623    -0.0001209625     0.0000419390    -0.0000524727     0.0092609004
  148  C 10 XY      0.0000498555     0.0000703717     0.0000287673    -0.0000652373    -0.0032051678
  149  C 10 XZ     -0.0000479747     0.0001543786    -0.0000183828     0.0000222908    -0.0038829733
  150  C 10 YZ     -0.0000474201     0.0001064580    -0.0000221330    -0.0000090756    -0.0074523965
  151  C 11  S      0.0173886964     0.0438082860    -0.0000644159     0.0000539886    -0.1008463822
  152  C 11  S      0.0011060674     0.0032591823     0.0002193892    -0.0003195172     0.1852083402
  153  C 11  S      0.0012121183    -0.0186090749     0.0010536576    -0.0043491640     0.0293072681
  154  C 11  X     -0.0001537316     0.0012086480    -0.0001271267     0.0001474127    -0.0181543489
  155  C 11  Y      0.0000936195    -0.0014642495    -0.0000931005     0.0000638628    -0.0369180175
  156  C 11  Z     -0.0000082229     0.0006758780    -0.0000038282    -0.0000851317     0.0392288641
  157  C 11  X      0.0033204525     0.0013993798     0.0000850959     0.0003838134    -0.0008585438
  158  C 11  Y     -0.0008455287     0.0010761407    -0.0001736499     0.0004784827    -0.0038134975
  159  C 11  Z     -0.0008084734    -0.0015434645    -0.0000288872    -0.0005364451     0.0035602475
  160  C 11 XX     -0.0001723748     0.0011777581     0.0000367812    -0.0000551372     0.0128282568
  161  C 11 YY     -0.0001583688     0.0010718072     0.0000246202    -0.0000446209     0.0101070596
  162  C 11 ZZ     -0.0001087567     0.0002353581     0.0000272984    -0.0000466228     0.0083879642
  163  C 11 XY      0.0000640522    -0.0011401385    -0.0000020510     0.0000028553    -0.0023845195
  164  C 11 XZ      0.0000153940     0.0002915797     0.0000025466    -0.0000067934    -0.0035787348
  165  C 11 YZ      0.0000834916    -0.0005962231     0.0000186263    -0.0000202629    -0.0065077952
  166  C 12  S     -0.0558268035    -0.9870275205    -0.0000461386     0.0000460043    -0.0976538994
  167  C 12  S     -0.0010395148    -0.0408699074     0.0001581751    -0.0002933645     0.1785661662
  168  C 12  S     -0.0137016221     0.0364542623    -0.0003317570     0.0020932073     0.0513065411
  169  C 12  X     -0.0005048885     0.0012023051    -0.0000972438     0.0001182554    -0.0518612967
  170  C 12  Y     -0.0013459359    -0.0000392825    -0.0000371396     0.0000148568     0.0026347949
  171  C 12  Z      0.0013581050    -0.0005152099     0.0000012675    -0.0000386820     0.0214260625
  172  C 12  X      0.0008034846    -0.0041990417     0.0001779658    -0.0009765863    -0.0146998428
  173  C 12  Y      0.0000211652     0.0001947523    -0.0001045014     0.0002623380     0.0008651399
  174  C 12  Z     -0.0003833218     0.0017523991     0.0000191622     0.0002223787     0.0059703514
  175  C 12 XX      0.0003175804    -0.0004613783     0.0000276462    -0.0000459565     0.0135147801
  176  C 12 YY      0.0010278686    -0.0007392676     0.0000100643    -0.0000130385     0.0096359041
  177  C 12 ZZ      0.0010010384    -0.0000681894     0.0000202191    -0.0000371112     0.0078695363
  178  C 12 XY      0.0003206328     0.0006574754     0.0000128068    -0.0000206097    -0.0028456687
  179  C 12 XZ     -0.0004287708     0.0003423198    -0.0000013844     0.0000072593    -0.0036682065
  180  C 12 YZ     -0.0011283385     0.0016104498     0.0000170962    -0.0000384622    -0.0060717634
  181  C 13  S     -0.9587269782     0.0580055917    -0.0000662762     0.0000453224    -0.0996119077
  182  C 13  S     -0.0395314042     0.0038527277     0.0002867062    -0.0003142415     0.1827994323
  183  C 13  S      0.0347197793    -0.0190498820    -0.0000169490    -0.0035240198     0.0285402641
  184  C 13  X      0.0011058067     0.0004590350    -0.0001337204     0.0001542135    -0.0373614618
  185  C 13  Y     -0.0007731664     0.0013994889    -0.0000070523    -0.0000625763     0.0393731607
  186  C 13  Z      0.0001448878    -0.0013821099    -0.0000698454     0.0000169511    -0.0160043219
  187  C 13  X     -0.0020108160     0.0020710569     0.0003788095     0.0004385834    -0.0025693605
  188  C 13  Y      0.0028958420    -0.0012610704    -0.0003347064     0.0001949821     0.0042155368
  189  C 13  Z     -0.0015136218     0.0001151599    -0.0000245769    -0.0003230428    -0.0023662658
  190  C 13 XX     -0.0013489826     0.0005094751     0.0000154114    -0.0000305420     0.0130649632
  191  C 13 YY     -0.0001089600     0.0009522289     0.0000315570    -0.0000407930     0.0100660417
  192  C 13 ZZ     -0.0001833167     0.0010308371     0.0000430459    -0.0000588773     0.0077779650
  193  C 13 XY      0.0001037083     0.0004009477     0.0000154816    -0.0000255135    -0.0033194142
  194  C 13 XZ      0.0012207788    -0.0006559341     0.0000066003     0.0000006429    -0.0029296716
  195  C 13 YZ      0.0011609635    -0.0011996523     0.0000147731    -0.0000163360    -0.0061003143
  196  C 14  S      0.2388060738    -0.0016867829    -0.0002302717     0.0000556414    -0.1120872394
  197  C 14  S      0.0112884759     0.0002200922     0.0002094211     0.0000726946     0.2057573726
  198  C 14  S     -0.0219479775     0.0061549199     0.0013209262     0.0044875282     0.0660628630
  199  C 14  X      0.0016876904    -0.0003912015    -0.0001734294    -0.0000731552     0.0022986540
  200  C 14  Y      0.0002095874     0.0000799736     0.0001546453     0.0000744918     0.0461731257
  201  C 14  Z     -0.0009443674     0.0001105508    -0.0000033804    -0.0000464849    -0.0396753654
  202  C 14  X      0.0009507025     0.0030762163    -0.0008970578     0.0021695406     0.0031510365
  203  C 14  Y     -0.0018105754    -0.0017481058    -0.0006407384     0.0012415917     0.0118431676
  204  C 14  Z      0.0010851592     0.0000643745     0.0008597962    -0.0020484590    -0.0113622213
  205  C 14 XX      0.0020968699    -0.0004049116     0.0000546754    -0.0000518160     0.0147121604
  206  C 14 YY      0.0001874954    -0.0001252994     0.0000319337    -0.0000233219     0.0114512385
  207  C 14 ZZ      0.0002398526    -0.0001328230    -0.0000081736     0.0000083148     0.0089883447
  208  C 14 XY     -0.0004440816     0.0000563775    -0.0000661551     0.0000550206    -0.0034562203
  209  C 14 XZ     -0.0009058376     0.0001764951     0.0000129859    -0.0000357270    -0.0036522325
  210  C 14 YZ     -0.0003028072     0.0001151894     0.0000118177    -0.0000484637    -0.0073146819
  211  H 15  S      0.0000069345    -0.0000016397     0.0247939451     0.0022795637    -0.0038812710
  212  H 15  S      0.0000123921    -0.0000051199     0.0057298407     0.0034979723    -0.0005017325
  213  H 16  S     -0.0000165792     0.0000019124     0.0229092583    -0.0001147620    -0.0026250832
  214  H 16  S     -0.0000329373     0.0000037667     0.0038632524     0.0016020771    -0.0002899699
  215  H 17  S     -0.0000126628     0.0000062014     0.0212532741    -0.0064655155     0.0010663356
  216  H 17  S     -0.0000582813    -0.0000230432     0.0030286742    -0.0005941574    -0.0013302315
  217  H 18  S     -0.0000116790     0.0000073507     0.0238149508    -0.0080981324     0.0019921128
  218  H 18  S     -0.0001073669    -0.0000073982     0.0055332817    -0.0007101201    -0.0017706219
  219  H 19  S     -0.0000027825    -0.0000002783     0.0182205837    -0.0043680297    -0.0013609484
  220  H 19  S      0.0000235710    -0.0000102842     0.0023005440    -0.0029166754     0.0002244075
  221  H 20  S     -0.0000038113     0.0000018725     0.0181844466    -0.0047024022    -0.0016128869
  222  H 20  S      0.0000106999     0.0000007501     0.0025606648     0.0003124796    -0.0002511184
  223  H 21  S     -0.0000727318    -0.0003661750    -0.0001095237     0.0004782486     0.0412102432
  224  H 21  S     -0.0002481759    -0.0008758652    -0.0005219300     0.0001329838     0.0024227293
  225  H 22  S     -0.0003578418     0.0000775985    -0.0000031352     0.0000077571     0.0340307588
  226  H 22  S     -0.0003757829     0.0020153039    -0.0002130409     0.0004949493     0.0044395646
  227  H 23  S      0.0004647605     0.0028210520    -0.0000022432     0.0000535729     0.0330535743
  228  H 23  S      0.0014513404    -0.0070017088    -0.0000935802     0.0001816405     0.0052268222
  229  H 24  S      0.0026981977     0.0000314108    -0.0000401970     0.0000735727     0.0333318453
  230  H 24  S     -0.0069523106     0.0021036390    -0.0002705308     0.0007624845     0.0044448314
  231  H 25  S     -0.0003895137    -0.0003678208    -0.0000491020     0.0004608052     0.0401624017
  232  H 25  S      0.0034026366    -0.0009186441    -0.0007188271    -0.0009156956     0.0020257033
  233  C 26  S     -0.0002198177    -0.0002014226    -0.0224417937     0.0033573481    -0.0338788270
  234  C 26  S     -0.0000010825     0.0001869009     0.0403509256    -0.0049671173     0.0620602723
  235  C 26  S     -0.0006078752     0.0027268269     0.0586959821     0.0014711353     0.0188229158
  236  C 26  X      0.0000662291     0.0000452294    -0.0195050059     0.0036967440     0.0222369843
  237  C 26  Y     -0.0000388791     0.0000003236    -0.0003773506    -0.0013025421    -0.0006736276
  238  C 26  Z      0.0000015028    -0.0000206599     0.0072840781    -0.0000858120    -0.0097208899
  239  C 26  X     -0.0037200986     0.0012276292     0.0018722436    -0.0809390067    -0.0699161535
  240  C 26  Y      0.0005507589    -0.0000335686     0.0013727167     0.0019080796     0.0010195247
  241  C 26  Z      0.0011946422    -0.0005027211    -0.0010408151     0.0353124876     0.0301209501
  242  C 26 XX     -0.0000291177     0.0000569090     0.0027515857    -0.0004357492     0.0066444306
  243  C 26 YY      0.0000216711     0.0000301115     0.0004135866     0.0000156919     0.0018193309
  244  C 26 ZZ      0.0000196730     0.0000369519     0.0006567522     0.0000947443     0.0026767083
  245  C 26 XY      0.0000162766    -0.0000009912    -0.0000310957     0.0001796802    -0.0001751858
  246  C 26 XZ      0.0000202847    -0.0000144413    -0.0008703540     0.0000578822    -0.0024619183
  247  C 26 YZ      0.0000023446    -0.0000001342    -0.0001192778    -0.0001001099    -0.0000706446
  248  C 27  S      0.0001563085     0.0002344590    -0.0048421952     0.0007332456    -0.0673192382
  249  C 27  S     -0.0002483554    -0.0002105294     0.0098124470     0.0039204673     0.1255938916
  250  C 27  S      0.0018823415    -0.0010081669    -0.0150181347     0.0574116055     0.1314686575
  251  C 27  X     -0.0001732574    -0.0000895726    -0.0058993262     0.0008524542     0.0239234603
  252  C 27  Y      0.0001268484     0.0000013062     0.0001012091    -0.0002987164    -0.0011233072
  253  C 27  Z     -0.0000289616     0.0000404733     0.0022590579    -0.0000052712    -0.0100882570
  254  C 27  X     -0.0018355600     0.0026513288     0.0262654991    -0.0443891899     0.0054323454
  255  C 27  Y     -0.0003096223    -0.0000918093    -0.0020588899     0.0014162659    -0.0000381467
  256  C 27  Z      0.0011158789    -0.0011426307    -0.0108849414     0.0189260284    -0.0021644232
  257  C 27 XX      0.0000881687    -0.0000750939     0.0019835379    -0.0001133141     0.0135181051
  258  C 27 YY     -0.0000264604    -0.0000303195     0.0003433512     0.0006149914     0.0025421224
  259  C 27 ZZ     -0.0000263773    -0.0000546958     0.0005346756     0.0005362766     0.0043410581
  260  C 27 XY     -0.0000212723    -0.0000159277    -0.0000123226     0.0000821016    -0.0006241714
  261  C 27 XZ     -0.0000991294     0.0000137886    -0.0006902277     0.0002694536    -0.0055205318
  262  C 27 YZ     -0.0000930425    -0.0000355510    -0.0000329346    -0.0000625410    -0.0002048719
  263  C 28  S      0.0000240511    -0.0000052100    -0.1094216508    -0.0250034526     0.0047127084
  264  C 28  S      0.0000109104     0.0000044895     0.2075537399     0.0512694737    -0.0099123438
  265  C 28  S     -0.0003033912     0.0001008568     0.0185340738     0.2198124584     0.0179923956
  266  C 28  X     -0.0000474928     0.0000057113    -0.0572449752     0.0200867033     0.0073386676
  267  C 28  Y      0.0000106171    -0.0000029195     0.0384547288    -0.0323735501     0.0003284729
  268  C 28  Z      0.0000020296     0.0000004933    -0.0365457392     0.0222371396    -0.0023105402
  269  C 28  X      0.0005700243     0.0000165295    -0.0126325676     0.0863946133     0.0153244685
  270  C 28  Y     -0.0010041986    -0.0000015677     0.0129919233    -0.1420558578    -0.0168992246
  271  C 28  Z      0.0007399063     0.0000144972    -0.0109272781     0.0774230882     0.0073895238
  272  C 28 XX     -0.0000055012     0.0000030201     0.0152408765     0.0031912895    -0.0009671593
  273  C 28 YY      0.0000039459    -0.0000014576     0.0106546555     0.0038563102    -0.0003918345
  274  C 28 ZZ     -0.0000068781    -0.0000011854     0.0104212137     0.0015251115    -0.0002239632
  275  C 28 XY     -0.0000068823     0.0000000672    -0.0059725390    -0.0024161174     0.0003531894
  276  C 28 XZ      0.0000098998    -0.0000012461     0.0032080319     0.0012466209    -0.0002740077
  277  C 28 YZ      0.0000096055     0.0000010305    -0.0069263982    -0.0019518312    -0.0001007724

                         21               22               23               24               25
                   -0.9035544024    -0.8645499014    -0.8394843504    -0.8103456808    -0.8094109071
    1  C  1  S      0.1230745207     0.0051978054    -0.0730783225     0.0387436677    -0.0037529668
    2  C  1  S     -0.2487803926    -0.0209357150     0.1410621247    -0.0768996832     0.0075432102
    3  C  1  S     -0.0460144598     0.0225301553     0.1200925650    -0.0696512841     0.0049126310
    4  C  1  X     -0.0331260798    -0.0195806115    -0.0168912526    -0.0122167404     0.0012327850
    5  C  1  Y      0.0627846409     0.0563321479     0.0926350362    -0.0413247945     0.0037124551
    6  C  1  Z      0.0472046754     0.0034577097     0.0040731433    -0.0253548052     0.0024229793
    7  C  1  X     -0.0046806681    -0.0054593273     0.0072696389    -0.0132432051     0.0006940459
    8  C  1  Y      0.0001788765     0.0247850121     0.0540995778    -0.0247679264     0.0007701947
    9  C  1  Z      0.0091773049    -0.0057043908    -0.0246408048     0.0058042170     0.0001493368
   10  C  1 XX     -0.0121662669    -0.0036951251     0.0039567340    -0.0050372290     0.0004817829
   11  C  1 YY     -0.0156166901     0.0011615710     0.0159810430    -0.0086738691     0.0008233390
   12  C  1 ZZ     -0.0169193741    -0.0008940301     0.0084494356    -0.0017321724     0.0001951992
   13  C  1 XY      0.0033318113     0.0022023700     0.0027997350    -0.0001476609    -0.0000088765
   14  C  1 XZ      0.0056173695     0.0010914537    -0.0017118192     0.0018823197    -0.0001568521
   15  C  1 YZ     -0.0049655092    -0.0039799988    -0.0058707334     0.0030524874    -0.0002848314
   16  C  2  S      0.0852488518     0.0196627139     0.0356033654    -0.0584886159     0.0055055086
   17  C  2  S     -0.1736774795    -0.0466298672    -0.0712747447     0.1144463801    -0.0107959704
   18  C  2  S     -0.0392633974    -0.0041221847    -0.0387429049     0.0484207612    -0.0067813050
   19  C  2  X     -0.0278568493    -0.0217652516    -0.0429119337     0.0134091482    -0.0013163007
   20  C  2  Y     -0.0053311326     0.0181851842     0.0158832041     0.0167808916    -0.0017001588
   21  C  2  Z     -0.0977792126    -0.0286749311     0.0305699813    -0.0443212207     0.0044084688
   22  C  2  X      0.0001779989     0.0003596556    -0.0157133301     0.0102243143    -0.0014019166
   23  C  2  Y      0.0032389825     0.0065655312    -0.0063087700     0.0152543541    -0.0013012596
   24  C  2  Z     -0.0281851523    -0.0112142527     0.0093962716    -0.0141263702     0.0013129488
   25  C  2 XX     -0.0091118030    -0.0056195601    -0.0098948611     0.0066108734    -0.0006625445
   26  C  2 YY     -0.0076093649     0.0000938115    -0.0016888984     0.0085476862    -0.0008109195
   27  C  2 ZZ     -0.0139921780    -0.0037225793    -0.0030066433     0.0065970994    -0.0006122888
   28  C  2 XY     -0.0024470904    -0.0001805016    -0.0036188414     0.0052701555    -0.0005038232
   29  C  2 XZ     -0.0079002451    -0.0031015997    -0.0002830244    -0.0013133131     0.0001289352
   30  C  2 YZ     -0.0062788199    -0.0011980600     0.0037959575    -0.0032543631     0.0003189818
   31  C  3  S     -0.0790679658    -0.0346776418     0.0456326776    -0.0830221831     0.0080313376
   32  C  3  S      0.1612166277     0.0748921209    -0.0979712407     0.1689701937    -0.0165508926
   33  C  3  S      0.0416227551    -0.0074912837    -0.0019430183     0.0407183843    -0.0027150097
   34  C  3  X      0.0685431315     0.0032419348    -0.0327610524    -0.0007561498     0.0000236713
   35  C  3  Y      0.0664687367     0.0384501979     0.0355919990    -0.0141742993     0.0013116141
   36  C  3  Z      0.0122171366     0.0166695685    -0.0094444283     0.0278728861    -0.0027394769
   37  C  3  X      0.0153871575    -0.0021544614     0.0007391303    -0.0016760894    -0.0002874377
   38  C  3  Y      0.0230937328     0.0104914305     0.0072468440    -0.0023019205     0.0002372350
   39  C  3  Z     -0.0032164442    -0.0000014242     0.0001024578     0.0105245590    -0.0002621989
   40  C  3 XX      0.0119690172     0.0017962889    -0.0078487842     0.0068616845    -0.0007641831
   41  C  3 YY      0.0088585276     0.0053237461    -0.0037695535     0.0093377198    -0.0008822447
   42  C  3 ZZ      0.0081972454     0.0063062896    -0.0079341729     0.0158555083    -0.0015470941
   43  C  3 XY      0.0053234823     0.0028361657    -0.0005599934     0.0032216605    -0.0003723283
   44  C  3 XZ      0.0060830557     0.0012294941    -0.0046134135     0.0025693391    -0.0002396273
   45  C  3 YZ      0.0064361197     0.0039170571     0.0041178838    -0.0014346928     0.0001309366
   46  C  4  S     -0.1130626904    -0.0732689173    -0.0564371896     0.0015370966     0.0000454583
   47  C  4  S      0.2299787447     0.1478000046     0.1027767945     0.0025047041    -0.0005015565
   48  C  4  S      0.0324196691     0.0923168085     0.0917119656    -0.0297476008    -0.0057544552
   49  C  4  X      0.0348309053    -0.0248202779    -0.0503419256    -0.0072465470     0.0006938508
   50  C  4  Y     -0.0673992082    -0.0184982228     0.0436866370    -0.0442777101     0.0043177738
   51  C  4  Z     -0.0412958556     0.0154883391     0.0800035496    -0.0534695837     0.0049991014
   52  C  4  X      0.0043498047    -0.0213755062    -0.0220230354     0.0004445034    -0.0016769698
   53  C  4  Y     -0.0039876497    -0.0267729755     0.0042396510    -0.0109330268     0.0035845518
   54  C  4  Z     -0.0028794179     0.0292076450     0.0467672181    -0.0249878975     0.0025879884
   55  C  4 XX      0.0101644905     0.0045770502     0.0051315843    -0.0021514487     0.0001390592
   56  C  4 YY      0.0202057248     0.0122917049     0.0024931863     0.0051544944    -0.0005148012
   57  C  4 ZZ      0.0109150616     0.0111406612     0.0133535171    -0.0034588617     0.0003223149
   58  C  4 XY     -0.0035414175     0.0015343793     0.0023714421     0.0021894043    -0.0001475874
   59  C  4 XZ     -0.0016584518    -0.0029057637    -0.0066212659     0.0029306095    -0.0001951630
   60  C  4 YZ      0.0033732667    -0.0003714553    -0.0030551643     0.0026952623    -0.0002929051
   61  C  5  S     -0.1071094783     0.0381611441     0.0685150792     0.0347033205    -0.0034095612
   62  C  5  S      0.2192846020    -0.0731750450    -0.1431489810    -0.0697663080     0.0069171649
   63  C  5  S      0.0539007891     0.1209882512    -0.1429109564     0.0226040076    -0.0053068941
   64  C  5  X     -0.0276996355    -0.0790568131     0.0109305383    -0.0996607163     0.0097677106
   65  C  5  Y      0.0632675912     0.0459696927     0.0457187384    -0.0014756927    -0.0000321190
   66  C  5  Z     -0.0625020469     0.0004540428     0.0085094869    -0.0076389076     0.0007676976
   67  C  5  X      0.0602878564     0.1431335464    -0.0595128112     0.0316164771    -0.0062887279
   68  C  5  Y      0.0316309052     0.0108430906     0.0110052786    -0.0010710439     0.0092300740
   69  C  5  Z     -0.0566734016    -0.0822450594     0.0417806116    -0.0282410899    -0.0029088384
   70  C  5 XX      0.0191709566    -0.0026830050    -0.0138172149    -0.0005491350     0.0000081844
   71  C  5 YY      0.0095967964    -0.0027172100    -0.0063208121    -0.0036809777     0.0003901522
   72  C  5 ZZ      0.0074014697    -0.0045952642    -0.0073350593    -0.0046805617     0.0004629564
   73  C  5 XY     -0.0077223505    -0.0037554356    -0.0034186978     0.0018766306    -0.0001346707
   74  C  5 XZ      0.0032971034     0.0032475276    -0.0004502600     0.0051363262    -0.0004972705
   75  C  5 YZ     -0.0005229004     0.0022405385     0.0040780722     0.0006103220    -0.0000187998
   76  C  6  S      0.0059058129    -0.0677577838    -0.1640757757     0.0756841141    -0.0069212913
   77  C  6  S     -0.0113880399     0.1347183630     0.3268037352    -0.1518228306     0.0138391985
   78  C  6  S      0.0029511293    -0.0264143297    -0.0160280600     0.0040325875     0.0023626851
   79  C  6  X      0.0168323930     0.0087720075     0.0056709149    -0.0064379082     0.0006279495
   80  C  6  Y      0.0337789141    -0.0040173460    -0.0258307837     0.0073709745    -0.0007283742
   81  C  6  Z     -0.0360309084    -0.0272583104    -0.0140394171    -0.0124262913     0.0012538739
   82  C  6  X      0.0055874593    -0.0031978732    -0.0116114876     0.0061828603    -0.0003506437
   83  C  6  Y      0.0090493753     0.0177313597     0.0219556730    -0.0106115368    -0.0001591649
   84  C  6  Z     -0.0134371084     0.0056553569     0.0142940428    -0.0108994553     0.0008406196
   85  C  6 XX      0.0006008863     0.0091526781     0.0224562388    -0.0116775901     0.0010714823
   86  C  6 YY     -0.0058809979     0.0070928135     0.0213467645    -0.0101470581     0.0009568243
   87  C  6 ZZ      0.0030353132     0.0100658978     0.0208541377    -0.0086068891     0.0007895920
   88  C  6 XY     -0.0002075373    -0.0001666129    -0.0004085530     0.0006083294    -0.0000527040
   89  C  6 XZ     -0.0025571700    -0.0005874696     0.0017132550    -0.0012769877     0.0001019972
   90  C  6 YZ      0.0014927265     0.0016362773     0.0013597819     0.0005216820    -0.0000370822
   91  C  7  S      0.0058281496     0.0131793593     0.0174310813     0.0112625421    -0.0011684450
   92  C  7  S     -0.0136432695    -0.0301006506    -0.0339178242    -0.0235524799     0.0025308314
   93  C  7  S      0.0578198697     0.0855824777    -0.0394756126     0.0284749171    -0.0050406391
   94  C  7  X      0.0496380792     0.0353980402     0.0341987593     0.0165213588    -0.0016830604
   95  C  7  Y     -0.0565830038    -0.0513095150    -0.0499847309    -0.0328266778     0.0032957144
   96  C  7  Z      0.0305214720     0.0326831456     0.0373054537     0.0155785615    -0.0015842045
   97  C  7  X     -0.0348146989    -0.0522567164     0.0310973305    -0.0111231583     0.0001916034
   98  C  7  Y      0.0474102413     0.0749519723    -0.0462700912     0.0200039774    -0.0021274731
   99  C  7  Z     -0.0253412298    -0.0447226450     0.0265608450    -0.0131270924     0.0022242108
  100  C  7 XX     -0.0020424798    -0.0019275527    -0.0016249471    -0.0011705379     0.0001597151
  101  C  7 YY     -0.0005132079    -0.0020142201    -0.0020729228    -0.0027964987     0.0002856659
  102  C  7 ZZ     -0.0003236225    -0.0017803941    -0.0023280642    -0.0008941446     0.0000893689
  103  C  7 XY      0.0010627066     0.0006862034     0.0008864754     0.0011017964    -0.0001143748
  104  C  7 XZ     -0.0004101644    -0.0004424714    -0.0013750281     0.0000404427    -0.0000242825
  105  C  7 YZ     -0.0004406773     0.0008487599     0.0018071667     0.0008467417    -0.0000649852
  106  C  8  S      0.0014265889     0.0652243048    -0.0741227956    -0.1098813831     0.0104385293
  107  C  8  S     -0.0056534055    -0.1305394527     0.1492940555     0.2189344362    -0.0209238910
  108  C  8  S     -0.0434707073     0.0245767953     0.0453270163     0.1364783368    -0.0137978620
  109  C  8  X     -0.0156141022     0.0528801228    -0.0236409321     0.0188337768    -0.0270014519
  110  C  8  Y      0.0008649087    -0.0016340871     0.0005705891     0.0083481132     0.0966780560
  111  C  8  Z      0.0069193202    -0.0225674362     0.0098910669    -0.0151465942    -0.0685491379
  112  C  8  X      0.0308953625     0.0033081700    -0.0419731202    -0.0875460374     0.0029494145
  113  C  8  Y     -0.0011858151     0.0033691104     0.0034199745     0.0085444038     0.0171323443
  114  C  8  Z     -0.0132382833    -0.0045588366     0.0142607550     0.0335367255    -0.0157986659
  115  C  8 XX     -0.0010104778    -0.0078093233     0.0095751466     0.0135416505    -0.0040904632
  116  C  8 YY     -0.0007608083    -0.0060861725     0.0079779942     0.0131088959    -0.0017100354
  117  C  8 ZZ     -0.0006128843    -0.0056207749     0.0069530983     0.0110096863     0.0021735605
  118  C  8 XY      0.0002483544     0.0009065617    -0.0014365382    -0.0021287040     0.0064663990
  119  C  8 XZ      0.0003135661     0.0014089490    -0.0017353191    -0.0025383682    -0.0035185288
  120  C  8 YZ      0.0005272954     0.0018762621    -0.0032240730    -0.0065721738    -0.0017807398
  121  N  9  S      0.0354436168     0.0258274679     0.0224935441     0.0119869400    -0.0011722094
  122  N  9  S      0.0679415152     0.0491683899     0.0464755303     0.0240908471    -0.0024927584
  123  N  9  S      0.0666345732     0.0802598937    -0.0172358187     0.0233918078    -0.0012173813
  124  N  9  X      0.0125783422     0.0101176549     0.0090040596     0.0050250404    -0.0004396402
  125  N  9  Y     -0.0215680059    -0.0143910850    -0.0123978461    -0.0054152462     0.0005500581
  126  N  9  Z      0.0133542912     0.0080361641     0.0059668343     0.0039156135    -0.0004326835
  127  N  9  X     -0.0051437824    -0.0083143521     0.0043827981    -0.0030697023     0.0003614138
  128  N  9  Y      0.0091939087     0.0119175697    -0.0056630872     0.0017615699     0.0001833768
  129  N  9  Z     -0.0066013354    -0.0067778778     0.0045478092    -0.0010077615    -0.0003901733
  130  N  9 XX      0.0009325928     0.0008995111     0.0013333381     0.0007985807    -0.0001146002
  131  N  9 YY      0.0028064718     0.0018889518     0.0021705316     0.0007918008    -0.0000928754
  132  N  9 ZZ      0.0012126764     0.0005923860     0.0008170583     0.0005669300    -0.0000747914
  133  N  9 XY     -0.0017714190    -0.0014907700    -0.0012393727    -0.0007522975     0.0000684106
  134  N  9 XZ      0.0011463472     0.0008376936     0.0005209143     0.0005579507    -0.0000447861
  135  N  9 YZ     -0.0019948090    -0.0011986647    -0.0007632267    -0.0005662036     0.0000365988
  136  C 10  S      0.0116840209    -0.0022462699    -0.0179697342    -0.0662487442    -0.1336448218
  137  C 10  S     -0.0220903516     0.0036099939     0.0351152239     0.1286889022     0.2563418042
  138  C 10  S     -0.0108056307    -0.0200478302     0.0203152733     0.0426873762     0.0791587509
  139  C 10  X     -0.0092850863     0.0434764704    -0.0362194555    -0.0374413678     0.0524874791
  140  C 10  Y      0.0037520821     0.0074858254    -0.0152404604    -0.0311077051     0.0050363501
  141  C 10  Z      0.0011791932    -0.0260619946     0.0291973847     0.0431845090    -0.0281571678
  142  C 10  X     -0.0074710021     0.0071596598    -0.0030462980    -0.0025709733     0.0099756320
  143  C 10  Y      0.0053151854     0.0069842317    -0.0108982415    -0.0214846223     0.0042335976
  144  C 10  Z     -0.0008773852    -0.0090229008     0.0109329143     0.0190622150    -0.0080671093
  145  C 10 XX     -0.0017554307     0.0020544455     0.0001853462     0.0051119464     0.0219213954
  146  C 10 YY     -0.0011793360    -0.0006089811     0.0030696844     0.0093338237     0.0121303275
  147  C 10 ZZ     -0.0006366543    -0.0013001233     0.0028985326     0.0076717575     0.0112907648
  148  C 10 XY      0.0007895758    -0.0019873237     0.0009759496    -0.0002776046    -0.0035398680
  149  C 10 XZ      0.0001521983     0.0005839163    -0.0005994804    -0.0011736931    -0.0052275036
  150  C 10 YZ      0.0005728652     0.0014829364    -0.0028592638    -0.0064797744    -0.0039036158
  151  C 11  S      0.0182570150    -0.0605770565     0.0465504477     0.0430406135    -0.1401584004
  152  C 11  S     -0.0333380938     0.1135794605    -0.0888947612    -0.0841896786     0.2688814548
  153  C 11  S     -0.0034180084     0.0433282452    -0.0325280444    -0.0285701606     0.0628821659
  154  C 11  X      0.0000089012     0.0166738784    -0.0255126782    -0.0624150573    -0.0501004125
  155  C 11  Y      0.0069671300    -0.0267923831     0.0237276754     0.0362769783     0.0059465475
  156  C 11  Z     -0.0060212326     0.0148135752    -0.0080597210    -0.0020989102     0.0179801996
  157  C 11  X     -0.0003141841     0.0042606953    -0.0089724811    -0.0237258020    -0.0146931748
  158  C 11  Y      0.0015570153    -0.0112107374     0.0083748637     0.0110256359     0.0104174270
  159  C 11  Z     -0.0013592318     0.0074015352    -0.0028004635     0.0014355341    -0.0020159273
  160  C 11 XX     -0.0022118973     0.0072425554    -0.0052584756    -0.0037541147     0.0208742846
  161  C 11 YY     -0.0019059002     0.0074199514    -0.0063708532    -0.0076068678     0.0130076967
  162  C 11 ZZ     -0.0014334999     0.0050444047    -0.0039995005    -0.0037209047     0.0128621678
  163  C 11 XY      0.0005957138    -0.0027765446     0.0026226484     0.0039201145    -0.0018383247
  164  C 11 XZ      0.0004979319    -0.0005145936    -0.0003953813    -0.0024680533    -0.0059482213
  165  C 11 YZ      0.0012626783    -0.0041122278     0.0031648188     0.0034524713    -0.0052800030
  166  C 12  S      0.0199755728    -0.0798801634     0.0718559085     0.1084874577    -0.0080844455
  167  C 12  S     -0.0366410789     0.1502017439    -0.1365976362    -0.2083449054     0.0155817336
  168  C 12  S     -0.0106969308     0.0219337715    -0.0217902956    -0.0427447675     0.0035757951
  169  C 12  X      0.0088894642    -0.0278060203     0.0195885808     0.0165066056    -0.0241312893
  170  C 12  Y     -0.0005334774     0.0016503621    -0.0012050214     0.0067335196     0.0893617888
  171  C 12  Z     -0.0037398390     0.0112497675    -0.0078206163    -0.0133478032    -0.0638274389
  172  C 12  X      0.0025352140     0.0018580451    -0.0027724436    -0.0046692101    -0.0077207068
  173  C 12  Y     -0.0002403926    -0.0001494461    -0.0002110719     0.0026104373     0.0315396171
  174  C 12  Z     -0.0009293926    -0.0007277230     0.0015011473    -0.0001231298    -0.0228831117
  175  C 12 XX     -0.0026046125     0.0104412835    -0.0093794346    -0.0138767224     0.0039537653
  176  C 12 YY     -0.0020342910     0.0086183956    -0.0080112593    -0.0124351406     0.0014569892
  177  C 12 ZZ     -0.0016242444     0.0071048858    -0.0066650144    -0.0107906920    -0.0026203334
  178  C 12 XY      0.0005876180    -0.0020805249     0.0017843205     0.0019757853    -0.0068101915
  179  C 12 XZ      0.0006539055    -0.0022191472     0.0018034081     0.0028560916     0.0038348195
  180  C 12 YZ      0.0012749066    -0.0045720195     0.0039425075     0.0059823054     0.0020922559
  181  C 13  S      0.0180015293    -0.0591781157     0.0455915355     0.0668948985     0.1317174585
  182  C 13  S     -0.0328123633     0.1110686248    -0.0869030721    -0.1296788632    -0.2522299288
  183  C 13  S     -0.0032722760     0.0396678469    -0.0343783800    -0.0418093299    -0.0574556393
  184  C 13  X      0.0036091571     0.0034969009    -0.0137931898    -0.0350456460     0.0551102413
  185  C 13  Y     -0.0072797889     0.0259197274    -0.0218033981    -0.0310175471     0.0054285480
  186  C 13  Z      0.0042880127    -0.0233563009     0.0247395285     0.0417825506    -0.0295435508
  187  C 13  X      0.0003503191    -0.0002685073    -0.0041296647    -0.0154553199     0.0124855125
  188  C 13  Y     -0.0019424417     0.0100370209    -0.0084477165    -0.0083720626     0.0100116892
  189  C 13  Z      0.0012710791    -0.0083578763     0.0090949861     0.0139182325    -0.0140547117
  190  C 13 XX     -0.0021400622     0.0061882398    -0.0041194168    -0.0054752133    -0.0210359402
  191  C 13 YY     -0.0018759645     0.0071766656    -0.0060728194    -0.0093920536    -0.0118085263
  192  C 13 ZZ     -0.0014431143     0.0058859074    -0.0051206532    -0.0081419915    -0.0109009522
  193  C 13 XY      0.0005185165    -0.0009091577     0.0002520829    -0.0001906742     0.0034951168
  194  C 13 XZ      0.0005298506    -0.0015265088     0.0010195215     0.0013016468     0.0048573059
  195  C 13 YZ      0.0012824050    -0.0047570708     0.0040323046     0.0059888703     0.0038217403
  196  C 14  S      0.0114616502    -0.0008942951    -0.0184777526    -0.0406083176     0.1433735336
  197  C 14  S     -0.0217251674     0.0011913586     0.0362207698     0.0795937971    -0.2753446197
  198  C 14  S     -0.0101445843    -0.0123488353     0.0263547679     0.0342680136    -0.0853439594
  199  C 14  X     -0.0074345032     0.0478078474    -0.0446053691    -0.0630324936    -0.0458098424
  200  C 14  Y     -0.0029707258    -0.0114440582     0.0187776285     0.0363102083     0.0019055373
  201  C 14  Z      0.0059549529    -0.0121566932     0.0045364814    -0.0015421038     0.0192854208
  202  C 14  X     -0.0054419509     0.0097310399    -0.0093176612    -0.0162033138    -0.0099488531
  203  C 14  Y     -0.0044107389    -0.0052518915     0.0132223028     0.0242466306     0.0011915263
  204  C 14  Z      0.0063325494     0.0000873393    -0.0064231679    -0.0129948578     0.0036738968
  205  C 14 XX     -0.0013237204     0.0000518259     0.0019378086     0.0030325637    -0.0218646756
  206  C 14 YY     -0.0010625187    -0.0010410562     0.0034061212     0.0072705971    -0.0134341522
  207  C 14 ZZ     -0.0011410275     0.0007932113     0.0010955481     0.0032352763    -0.0132412009
  208  C 14 XY     -0.0001296973     0.0023041388    -0.0025999648    -0.0039325082     0.0019774799
  209  C 14 XZ      0.0006758294    -0.0020100859     0.0014905957     0.0023558515     0.0063136535
  210  C 14 YZ      0.0009269705    -0.0001003431    -0.0015167923    -0.0040076121     0.0056035946
  211  H 15  S     -0.0624986825    -0.0067288881     0.0416096191    -0.0289951723     0.0027338248
  212  H 15  S     -0.0069129536     0.0009370200     0.0086363341    -0.0034463941     0.0000370708
  213  H 16  S     -0.0393078964    -0.0128244242    -0.0222491893     0.0353814114    -0.0032055822
  214  H 16  S     -0.0011114511     0.0005118543    -0.0042329070     0.0085103362    -0.0005228116
  215  H 17  S      0.0365654728     0.0143390439    -0.0277745435     0.0480892456    -0.0046329983
  216  H 17  S     -0.0000989108     0.0053248102    -0.0048408464     0.0113284688    -0.0008835502
  217  H 18  S      0.0582413432     0.0365279741     0.0307757604    -0.0062647256     0.0005307006
  218  H 18  S      0.0032706367     0.0116345560     0.0048829553     0.0035288732     0.0006079633
  219  H 19  S     -0.0028144244     0.0362577315     0.0996370954    -0.0564419585     0.0051820256
  220  H 19  S     -0.0000961586     0.0049816863     0.0154813505    -0.0067234521     0.0006163645
  221  H 20  S     -0.0031023333     0.0402891143     0.1016269378    -0.0473816434     0.0042984297
  222  H 20  S     -0.0004497802     0.0052211518     0.0137293068    -0.0083369682     0.0006022178
  223  H 21  S     -0.0041959074    -0.0055979165     0.0139055166     0.0397868233     0.0782317651
  224  H 21  S     -0.0019953776     0.0041704944     0.0012864593     0.0100696614     0.0037768162
  225  H 22  S     -0.0071316960     0.0275780032    -0.0233594602    -0.0245288077     0.0813271148
  226  H 22  S     -0.0019948088     0.0035193621    -0.0014484633     0.0001552783     0.0055312424
  227  H 23  S     -0.0076679790     0.0354852131    -0.0356553524    -0.0616420304     0.0047052007
  228  H 23  S     -0.0012054541     0.0027462131    -0.0021346693    -0.0036382510     0.0001705495
  229  H 24  S     -0.0069907530     0.0266009710    -0.0227358623    -0.0380540477    -0.0756390448
  230  H 24  S     -0.0020079392     0.0032110787    -0.0014250913    -0.0007650435    -0.0054950118
  231  H 25  S     -0.0040616470    -0.0061828484     0.0140848912     0.0244884307    -0.0823948313
  232  H 25  S     -0.0021144385     0.0038397583     0.0007164805     0.0084182028    -0.0043055048
  233  C 26  S     -0.0792313900     0.1483953846    -0.0023667231     0.1244896474    -0.0121045345
  234  C 26  S      0.1448855216    -0.2711218078    -0.0028674281    -0.2387296341     0.0231474741
  235  C 26  S      0.0861773898    -0.1575181117    -0.0453430056    -0.2361348121     0.0268842599
  236  C 26  X     -0.0191926536    -0.0767184136     0.0702971580    -0.0384338830     0.0027643507
  237  C 26  Y      0.0046985392     0.0077861261     0.0046997836     0.0013117140     0.0030435256
  238  C 26  Z      0.0024040627     0.0289428599    -0.0290956282     0.0084124442    -0.0030246947
  239  C 26  X      0.0761280809     0.1839529159    -0.1286281877     0.0000386582     0.0018605675
  240  C 26  Y     -0.0041040260    -0.0017921508     0.0035531685     0.0010331143    -0.0062036514
  241  C 26  Z     -0.0337589791    -0.0826905403     0.0517050712    -0.0013548938     0.0043172601
  242  C 26 XX      0.0154404669    -0.0282221439     0.0004288605    -0.0244474958     0.0021711081
  243  C 26 YY      0.0029427249    -0.0065902502     0.0001554459    -0.0062804900     0.0005778864
  244  C 26 ZZ      0.0045433310    -0.0111612979     0.0001728905    -0.0104963308     0.0012777096
  245  C 26 XY     -0.0010674758    -0.0000461879    -0.0010551548     0.0007915857     0.0004286817
  246  C 26 XZ     -0.0054842378     0.0115988611    -0.0006159299     0.0104339169    -0.0013274794
  247  C 26 YZ      0.0003348074     0.0006246213     0.0003182863     0.0000905415    -0.0002193493
  248  C 27  S     -0.0413305057     0.1555294971    -0.0673324482     0.0448662511    -0.0043709835
  249  C 27  S      0.0689994565    -0.2944230111     0.1325019089    -0.0792256437     0.0077842612
  250  C 27  S     -0.0384486141    -0.2369480509     0.1526322172    -0.0406036348     0.0012476120
  251  C 27  X     -0.0360395740     0.0660257870     0.0198898864     0.1450357859    -0.0172946807
  252  C 27  Y      0.0018638211    -0.0003423121     0.0003784995    -0.0034715707     0.0123737660
  253  C 27  Z      0.0141697705    -0.0295026788    -0.0084112430    -0.0644883432    -0.0023378923
  254  C 27  X      0.0788386412     0.0253704500    -0.0801315453    -0.1099765570     0.0088603581
  255  C 27  Y     -0.0015306229    -0.0025076772     0.0025510377     0.0029230728     0.0100590121
  256  C 27  Z     -0.0335632216    -0.0086850281     0.0373832354     0.0466641759    -0.0122967731
  257  C 27 XX      0.0080588684    -0.0300900673     0.0131436329    -0.0071504024    -0.0002629465
  258  C 27 YY      0.0011977721    -0.0076264692     0.0034298536    -0.0024717607     0.0001096934
  259  C 27 ZZ      0.0021357312    -0.0115307948     0.0052211600    -0.0033620621     0.0014137625
  260  C 27 XY     -0.0005501613     0.0008440461    -0.0007991869     0.0004582332     0.0020258058
  261  C 27 XZ     -0.0031299375     0.0114062916    -0.0050238936     0.0026071567    -0.0014732680
  262  C 27 YZ      0.0000328709     0.0002692463     0.0001461201     0.0000177242    -0.0008003965
  263  C 28  S      0.0906143310     0.0656288077     0.0661672801     0.0254869836    -0.0026389695
  264  C 28  S     -0.1837822501    -0.1324107041    -0.1351117784    -0.0501207487     0.0047179754
  265  C 28  S     -0.0756932831    -0.1150090719    -0.0125510761    -0.0358638295     0.0141676546
  266  C 28  X      0.0948883744     0.0007477195    -0.0240827081    -0.0310292093     0.0029585073
  267  C 28  Y      0.0145138936     0.0156956342     0.0267482279    -0.0058152830     0.0004979555
  268  C 28  Z     -0.0384002639     0.0036892548     0.0436602782    -0.0306789743     0.0030368073
  269  C 28  X     -0.0120660114    -0.0657019008     0.0235137715    -0.0339845298     0.0051216253
  270  C 28  Y      0.0779993379     0.0989421042    -0.0370760566     0.0296303774    -0.0008129982
  271  C 28  Z     -0.0681863588    -0.0544167109     0.0355784772    -0.0227633584    -0.0018535218
  272  C 28 XX     -0.0196417437    -0.0111961756    -0.0083295138    -0.0028789128     0.0003279477
  273  C 28 YY     -0.0071072996    -0.0058818624    -0.0058980056    -0.0044364853     0.0003763804
  274  C 28 ZZ     -0.0046844134    -0.0066951421    -0.0106434413    -0.0005983317     0.0000764377
  275  C 28 XY      0.0050818985     0.0010096453    -0.0006347649     0.0012069553    -0.0000880963
  276  C 28 XZ     -0.0012235817     0.0003489767    -0.0033502894     0.0047126206    -0.0005457263
  277  C 28 YZ     -0.0011672634     0.0023817177     0.0054594240     0.0003100221    -0.0001039174

                         26               27               28               29               30
                   -0.7743074223    -0.6981050739    -0.6741346596    -0.6628209810    -0.6591924173
    1  C  1  S     -0.0262060494     0.0707028807    -0.0602065900    -0.0631917076     0.0095371380
    2  C  1  S      0.0596199234    -0.1467491540     0.1256183501     0.1341529898    -0.0201365727
    3  C  1  S      0.0124257401    -0.1059400211     0.0297072646     0.0085889175    -0.0037120163
    4  C  1  X     -0.0557181959     0.0239489308     0.0449972130    -0.0109698006     0.0009390510
    5  C  1  Y     -0.0278391168     0.0023526197    -0.0603838854    -0.1213904178     0.0178741353
    6  C  1  Z     -0.0523051867     0.0071882154    -0.0106771824     0.0523430185    -0.0067544991
    7  C  1  X     -0.0177530835    -0.0122773391     0.0228758361    -0.0097728197     0.0002192282
    8  C  1  Y     -0.0092962544    -0.0041670630    -0.0237512645    -0.0498438838     0.0052734811
    9  C  1  Z     -0.0227674283     0.0288000848    -0.0049901070     0.0160980327    -0.0012032112
   10  C  1 XX     -0.0022083469    -0.0065928876     0.0092100159     0.0085406872    -0.0013163621
   11  C  1 YY      0.0027165016    -0.0086651115     0.0029553254     0.0066743577    -0.0009162034
   12  C  1 ZZ      0.0109825383    -0.0133321260     0.0112588719     0.0121497557    -0.0018564145
   13  C  1 XY      0.0022584244    -0.0028908837    -0.0004085539    -0.0011940071     0.0001352031
   14  C  1 XZ      0.0013078621     0.0049803446    -0.0076724690    -0.0027211804     0.0005298145
   15  C  1 YZ      0.0037236140    -0.0010791808    -0.0000619252    -0.0006435131     0.0001107965
   16  C  2  S     -0.1179991550     0.0092830726     0.0557416696     0.0194102877    -0.0036240739
   17  C  2  S      0.2409741231    -0.0271271662    -0.1099431661    -0.0362161514     0.0068903805
   18  C  2  S      0.0746409219     0.0299529503    -0.0546087373    -0.0111712270    -0.0010009728
   19  C  2  X     -0.0259149783     0.0093945033     0.0376447622    -0.0416881601     0.0050781330
   20  C  2  Y      0.0346725615    -0.0213526352     0.0518784957    -0.0232076124     0.0016585686
   21  C  2  Z     -0.0262413545    -0.0604878800     0.1165641593     0.1079625223    -0.0166528156
   22  C  2  X     -0.0020497916     0.0138482409     0.0040862232    -0.0167808117     0.0014670387
   23  C  2  Y      0.0183882618     0.0093323540     0.0041675447    -0.0067274443     0.0007439126
   24  C  2  Z     -0.0053184941    -0.0251172022     0.0346956863     0.0238873824    -0.0039863020
   25  C  2 XX      0.0083009199    -0.0015153041    -0.0058497757    -0.0072416431     0.0010764319
   26  C  2 YY      0.0194619625    -0.0007503984    -0.0109087003    -0.0033468057     0.0006344288
   27  C  2 ZZ      0.0178141757    -0.0034904780    -0.0059111467     0.0034780826    -0.0003691669
   28  C  2 XY      0.0078567304    -0.0023235652    -0.0012763874    -0.0039382889     0.0005605738
   29  C  2 XZ     -0.0010402947     0.0002872624     0.0034536591     0.0038494122    -0.0005859831
   30  C  2 YZ     -0.0000242489    -0.0057284058     0.0054055738     0.0030372153    -0.0004872179
   31  C  3  S     -0.0832506953    -0.0558437909     0.0624731738     0.0040978621    -0.0010716927
   32  C  3  S      0.1595934022     0.1177763787    -0.1232852813    -0.0027725737     0.0011136164
   33  C  3  S      0.0739814702     0.0342722273    -0.0728032078    -0.0161863263     0.0047051502
   34  C  3  X     -0.0525288793    -0.0297311331     0.0681883519     0.0158037724    -0.0028136106
   35  C  3  Y     -0.0456067079     0.0302021370     0.0864847743     0.1277280046    -0.0197035217
   36  C  3  Z      0.0203565366    -0.0165124581     0.0546314377    -0.0448849688     0.0048912493
   37  C  3  X     -0.0128383570    -0.0022223175     0.0171826918    -0.0002238626    -0.0008217510
   38  C  3  Y     -0.0162856796     0.0182469602     0.0231186100     0.0386705157    -0.0059069291
   39  C  3  Z      0.0188007897    -0.0116893687    -0.0002998923    -0.0261474690     0.0046580142
   40  C  3 XX      0.0041686773     0.0020405685    -0.0043764984    -0.0008457055     0.0000828895
   41  C  3 YY      0.0090143686     0.0111013496    -0.0086585213     0.0050178366    -0.0006229422
   42  C  3 ZZ      0.0168021355     0.0108508274    -0.0128049708    -0.0040080433     0.0006335503
   43  C  3 XY      0.0030700169     0.0020004946     0.0005993354     0.0049155421    -0.0007623169
   44  C  3 XZ     -0.0035191319     0.0004325836     0.0040496554    -0.0009434448     0.0000785835
   45  C  3 YZ     -0.0031739935     0.0025471972     0.0040057975     0.0070371665    -0.0010761073
   46  C  4  S      0.0292757916    -0.0595826218    -0.0393779417    -0.1025337140     0.0156044964
   47  C  4  S     -0.0623358413     0.1250125511     0.0823496099     0.2140449727    -0.0323245303
   48  C  4  S     -0.0589524495     0.0842443657     0.0099434954     0.0623902075    -0.0219127940
   49  C  4  X     -0.0452041162    -0.0603021088     0.0699791605     0.0352861463    -0.0049993138
   50  C  4  Y     -0.0139370895     0.0286685358    -0.0562160776     0.0433271450    -0.0052741008
   51  C  4  Z     -0.0317096961    -0.0189117582    -0.0287645512    -0.1186761104     0.0170385883
   52  C  4  X     -0.0139227849    -0.0166140630     0.0290272987     0.0095561604    -0.0039500164
   53  C  4  Y      0.0136509084    -0.0115604196    -0.0209023094    -0.0000630271     0.0039006758
   54  C  4  Z     -0.0250000169     0.0015995054    -0.0123040420    -0.0454167551     0.0070256056
   55  C  4 XX     -0.0033026756     0.0036399513     0.0026268947     0.0103871479    -0.0015664625
   56  C  4 YY     -0.0036065357     0.0109382823     0.0113350592     0.0200133885    -0.0030878381
   57  C  4 ZZ     -0.0052232929     0.0108237691     0.0008381886     0.0130914879    -0.0019014790
   58  C  4 XY      0.0058328836     0.0045338085    -0.0031988266     0.0028271618    -0.0003623599
   59  C  4 XZ      0.0006713029    -0.0008884551     0.0011190678    -0.0013200015     0.0002545841
   60  C  4 YZ      0.0031009604     0.0012056799    -0.0043603093    -0.0023859682     0.0003878525
   61  C  5  S      0.0788982901     0.1011666891    -0.0229519986     0.0560730244    -0.0081388252
   62  C  5  S     -0.1617660354    -0.2056417614     0.0481731980    -0.1117713863     0.0163607933
   63  C  5  S     -0.1424637217    -0.1627703294    -0.0336477087    -0.0392826246     0.0041509663
   64  C  5  X     -0.0208528882    -0.1146441339    -0.0860844276    -0.0219261681     0.0049846063
   65  C  5  Y      0.0074618791    -0.0016240739     0.0727655707     0.1268957843    -0.0177019582
   66  C  5  Z     -0.0594064508     0.0399729285     0.0340280286    -0.0568915639     0.0061411521
   67  C  5  X     -0.1182132471     0.0336148698    -0.0636012502     0.0154155938    -0.0049649877
   68  C  5  Y      0.0098475555    -0.0100330604     0.0144090185     0.0428102442     0.0067776237
   69  C  5  Z      0.0378053213    -0.0054276168     0.0323775228    -0.0285032963    -0.0050525538
   70  C  5 XX     -0.0074598913    -0.0184791235     0.0049044375    -0.0105518631     0.0013177842
   71  C  5 YY     -0.0108173042    -0.0068312473     0.0031452097    -0.0032691269     0.0005212496
   72  C  5 ZZ     -0.0106149978    -0.0102215911     0.0015830236    -0.0071308761     0.0011736993
   73  C  5 XY      0.0042144824    -0.0010450726    -0.0046616733    -0.0075301006     0.0013626721
   74  C  5 XZ      0.0043458639     0.0085670740    -0.0019799315     0.0055770578    -0.0008708905
   75  C  5 YZ      0.0052526486     0.0000900759    -0.0016865242     0.0007066512    -0.0001027029
   76  C  6  S      0.0248771079    -0.0154539423     0.0813638520     0.0776529756    -0.0122359604
   77  C  6  S     -0.0506599857     0.0311525524    -0.1674922156    -0.1635118461     0.0256387867
   78  C  6  S      0.0082968982     0.0192541841    -0.0345397792     0.0131553152     0.0028500694
   79  C  6  X     -0.0301245919     0.0093277610     0.0445733071     0.0193554637    -0.0035471937
   80  C  6  Y     -0.0184423014     0.0533587666    -0.0723586232    -0.0223976907     0.0045361605
   81  C  6  Z     -0.0013050873    -0.0494273963    -0.0217328390    -0.0480221398     0.0081360528
   82  C  6  X     -0.0006057732     0.0058787616     0.0107265446     0.0158820121    -0.0020997658
   83  C  6  Y     -0.0120756182     0.0148452319    -0.0289272084    -0.0195453095     0.0017026636
   84  C  6  Z     -0.0015078471    -0.0182243042    -0.0129298851    -0.0230623792     0.0035419324
   85  C  6 XX     -0.0056880559     0.0029302614    -0.0163091685    -0.0151109054     0.0024307228
   86  C  6 YY     -0.0011910907    -0.0023672975    -0.0085277647    -0.0116035425     0.0018215387
   87  C  6 ZZ     -0.0034900555     0.0061721868    -0.0116600733    -0.0078485892     0.0012637592
   88  C  6 XY      0.0017623526    -0.0005664453    -0.0002270601     0.0021007352    -0.0002860305
   89  C  6 XZ      0.0008019679    -0.0003342804    -0.0049931875    -0.0045494856     0.0007330871
   90  C  6 YZ      0.0007396490     0.0012396547    -0.0022930953    -0.0050139031     0.0007624032
   91  C  7  S      0.0577542046    -0.0801283582     0.0440725868    -0.0242676724     0.0023853644
   92  C  7  S     -0.1150728088     0.1706107532    -0.0984171163     0.0535527118    -0.0050883749
   93  C  7  S     -0.1158667267     0.0855379997     0.0191820496    -0.0252655451    -0.0001619835
   94  C  7  X      0.0784820806    -0.1049210200     0.0474930906    -0.0513037035     0.0059023627
   95  C  7  Y     -0.1327104324     0.1441714459    -0.0739686976     0.0393395051    -0.0039883844
   96  C  7  Z      0.0760933245    -0.0869710854     0.0591781501    -0.0023677079    -0.0007110108
   97  C  7  X      0.0700701940    -0.0264964908    -0.0310037015     0.0222427678    -0.0037718219
   98  C  7  Y     -0.1048250328     0.0415092522     0.0459287722    -0.0345680528     0.0035166412
   99  C  7  Z      0.0613516424    -0.0264177803    -0.0242547454     0.0244747861    -0.0014407705
  100  C  7 XX     -0.0053329369     0.0099287712    -0.0055892337     0.0048586048    -0.0005006847
  101  C  7 YY     -0.0109731118     0.0141790724    -0.0080926594     0.0043145036    -0.0004092203
  102  C  7 ZZ     -0.0054586250     0.0088724327    -0.0063859616     0.0012382525    -0.0000513901
  103  C  7 XY      0.0049875828    -0.0067047641     0.0029495937    -0.0032968841     0.0003745165
  104  C  7 XZ     -0.0024431720     0.0043290679    -0.0027762045     0.0006375411    -0.0000481270
  105  C  7 YZ      0.0051385123    -0.0059456196     0.0040484736    -0.0001188331    -0.0000316404
  106  C  8  S      0.0364206986    -0.0280538861    -0.0614381174     0.0544048284    -0.0079908000
  107  C  8  S     -0.0703810177     0.0595304186     0.1286963088    -0.1125315024     0.0162702298
  108  C  8  S     -0.0630765384     0.0254494294     0.0778986063    -0.0653910948     0.0050055712
  109  C  8  X     -0.0448799956    -0.0933215658    -0.0877003112     0.0415764232    -0.0517834334
  110  C  8  Y      0.0020177598     0.0031868812     0.0050502948     0.0232681408     0.1739504997
  111  C  8  Z      0.0187860719     0.0397483035     0.0358627534    -0.0387675349    -0.1217123738
  112  C  8  X      0.0319087992    -0.0135275906    -0.0519879730     0.0391612076    -0.0171046813
  113  C  8  Y     -0.0015329743     0.0019828378     0.0037003766     0.0030119520     0.0418776816
  114  C  8  Z     -0.0131791890     0.0036851686     0.0216824563    -0.0204626432    -0.0272422543
  115  C  8 XX     -0.0039613972     0.0053979948     0.0101163934    -0.0087616599    -0.0006309560
  116  C  8 YY     -0.0052092248     0.0010973188     0.0052800306    -0.0052554220     0.0004554616
  117  C  8 ZZ     -0.0037994748     0.0021642244     0.0058066132    -0.0050384527     0.0028699283
  118  C  8 XY      0.0012565069     0.0001725126    -0.0006942584     0.0010965800     0.0040360815
  119  C  8 XZ      0.0003628924    -0.0018080646    -0.0026652645     0.0017783879    -0.0027509402
  120  C  8 YZ      0.0030880858     0.0009122125    -0.0007347271     0.0011813126    -0.0017865265
  121  N  9  S      0.0454822495    -0.0475121006     0.0255230517    -0.0139186037     0.0014711801
  122  N  9  S      0.0949245104    -0.0980066884     0.0511936979    -0.0278050907     0.0027841232
  123  N  9  S     -0.0272319104    -0.0449012227     0.0787266986    -0.0501365562     0.0067407895
  124  N  9  X      0.0170658823    -0.0095244677     0.0068397542     0.0057766597    -0.0007026354
  125  N  9  Y     -0.0194859861     0.0158686030    -0.0078052740     0.0041036427    -0.0004005970
  126  N  9  Z      0.0121172223    -0.0090940791    -0.0003510190    -0.0095627301     0.0012003074
  127  N  9  X      0.0073873510    -0.0016472000    -0.0078923700    -0.0001771288     0.0001900631
  128  N  9  Y     -0.0117977560     0.0001065920     0.0091514232    -0.0068643247     0.0012022985
  129  N  9  Z      0.0070657260     0.0003059655    -0.0035544589     0.0070305282    -0.0014956116
  130  N  9 XX      0.0029832993    -0.0022820581     0.0014703114     0.0004700509    -0.0001214426
  131  N  9 YY      0.0037895458    -0.0042455586     0.0023264030    -0.0012291192     0.0001101578
  132  N  9 ZZ      0.0021579817    -0.0020194840     0.0003762607    -0.0013819136     0.0001583520
  133  N  9 XY     -0.0026474338     0.0025248951    -0.0018608485    -0.0000601403     0.0000274555
  134  N  9 XZ      0.0016417089    -0.0014692328     0.0007136180    -0.0005380066     0.0000778374
  135  N  9 YZ     -0.0019754604     0.0022945894    -0.0008663314     0.0015584276    -0.0002118801
  136  C 10  S      0.0350822628     0.0465480048     0.0492052794    -0.0483055020    -0.0972899385
  137  C 10  S     -0.0685061443    -0.0918767839    -0.0970656573     0.0958705919     0.1953684037
  138  C 10  S     -0.0189093810    -0.0368932577    -0.0266789104     0.0233126897     0.0518115727
  139  C 10  X      0.0081995988    -0.0310516172    -0.0543725705     0.0272669934    -0.1221018982
  140  C 10  Y      0.0150649363    -0.0065886434    -0.0298143861     0.0318687638    -0.0057768048
  141  C 10  Z     -0.0162599409     0.0197193156     0.0497266167    -0.0391100712     0.0605801629
  142  C 10  X      0.0008242583    -0.0134428648    -0.0142753267     0.0055804374    -0.0397091489
  143  C 10  Y      0.0102389847     0.0040766679    -0.0101185765     0.0097914448    -0.0131998338
  144  C 10  Z     -0.0088456680     0.0030019856     0.0146510536    -0.0108268830     0.0291583642
  145  C 10 XX     -0.0027016115    -0.0060424362    -0.0081168249     0.0081573209     0.0112350005
  146  C 10 YY     -0.0051507709    -0.0059941926    -0.0054715795     0.0054844406     0.0141024511
  147  C 10 ZZ     -0.0038066071    -0.0041142716    -0.0039159270     0.0040855165     0.0107727981
  148  C 10 XY      0.0007375217     0.0023723554     0.0029042992    -0.0025603140    -0.0029309638
  149  C 10 XZ      0.0000444608    -0.0002063141     0.0001393447    -0.0004745936    -0.0007163819
  150  C 10 YZ      0.0032329049     0.0021056971     0.0008314620    -0.0010349638    -0.0071696260
  151  C 11  S     -0.0172708429     0.0078241232     0.0248680604    -0.0077716384     0.1126489719
  152  C 11  S      0.0344123643    -0.0149335886    -0.0494924491     0.0156367198    -0.2249534992
  153  C 11  S      0.0093951072     0.0102280409    -0.0076891153     0.0046476533    -0.0498472803
  154  C 11  X      0.0382213812     0.0731509998     0.0943708684    -0.0855761099    -0.0887171388
  155  C 11  Y     -0.0176334514    -0.0316214644    -0.0484253475     0.0422313444    -0.0017168018
  156  C 11  Z     -0.0027567174    -0.0069226606    -0.0024681308     0.0039609395     0.0418780116
  157  C 11  X      0.0143465905     0.0214760624     0.0294390749    -0.0280945343    -0.0326590461
  158  C 11  Y     -0.0045144414    -0.0112729874    -0.0152027096     0.0145190500     0.0094581734
  159  C 11  Z     -0.0028520161    -0.0003830140    -0.0005774526     0.0009257459     0.0069953097
  160  C 11 XX      0.0013052604    -0.0021391009    -0.0044908742     0.0021160837    -0.0129797191
  161  C 11 YY      0.0034271567     0.0009749732    -0.0009647722    -0.0006875116    -0.0151950699
  162  C 11 ZZ      0.0014862515    -0.0012047896    -0.0032829902     0.0012997544    -0.0127324707
  163  C 11 XY     -0.0019403701    -0.0021190411    -0.0023006214     0.0019162860     0.0018192529
  164  C 11 XZ      0.0014970922     0.0027004072     0.0034342747    -0.0023425166     0.0019318884
  165  C 11 YZ     -0.0013888791    -0.0003488669     0.0003929632     0.0004942963     0.0076522735
  166  C 12  S     -0.0516803890    -0.0644915480    -0.0784668881     0.0585629267    -0.0105447468
  167  C 12  S      0.1002763118     0.1274801415     0.1553836451    -0.1161214132     0.0209657835
  168  C 12  S      0.0245466027     0.0254998940     0.0380638355    -0.0296558040     0.0066127956
  169  C 12  X     -0.0015181937     0.0208558419     0.0336275507    -0.0209472458     0.0455335703
  170  C 12  Y      0.0004252880     0.0003247487    -0.0012352295    -0.0221233745    -0.1588623341
  171  C 12  Z      0.0001914299    -0.0098749274    -0.0141916219     0.0282484100     0.1123518165
  172  C 12  X      0.0023346718     0.0092580268     0.0084686566    -0.0033853749     0.0127228886
  173  C 12  Y     -0.0000333731    -0.0000791793    -0.0004634994    -0.0065324820    -0.0474631022
  174  C 12  Z     -0.0011240195    -0.0042235948    -0.0035063758     0.0070063487     0.0339918085
  175  C 12 XX      0.0067876255     0.0092243855     0.0118132868    -0.0094823903    -0.0006620097
  176  C 12 YY      0.0061004390     0.0074396232     0.0086124487    -0.0062585268     0.0006855415
  177  C 12 ZZ      0.0051591947     0.0066062366     0.0079394097    -0.0054416703     0.0038001586
  178  C 12 XY     -0.0011864909    -0.0013434655    -0.0014987639     0.0018633026     0.0051264410
  179  C 12 XZ     -0.0010963934    -0.0016570508    -0.0024681557     0.0015635795    -0.0036082312
  180  C 12 YZ     -0.0026430781    -0.0027759526    -0.0030602384     0.0017962764    -0.0023694024
  181  C 13  S     -0.0163799014     0.0099044704     0.0249060381    -0.0404636420    -0.1043079357
  182  C 13  S      0.0326564023    -0.0189666323    -0.0495148648     0.0808164057     0.2082306383
  183  C 13  S      0.0094917867     0.0076956211    -0.0085743746     0.0197272749     0.0437323992
  184  C 13  X      0.0297979271     0.0573719397     0.0713260728    -0.0376082508     0.1082482264
  185  C 13  Y      0.0145308906     0.0256829509     0.0407236377    -0.0359546669     0.0035612036
  186  C 13  Z     -0.0258293132    -0.0476225616    -0.0664727834     0.0474399287    -0.0523074457
  187  C 13  X      0.0119968605     0.0163602971     0.0222193242    -0.0124235651     0.0346744600
  188  C 13  Y      0.0032889832     0.0090631391     0.0124702903    -0.0089151112     0.0096689187
  189  C 13  Z     -0.0083011513    -0.0150644497    -0.0204342033     0.0133530846    -0.0239833489
  190  C 13 XX      0.0000461328    -0.0041204094    -0.0066021532     0.0075779465     0.0120413093
  191  C 13 YY      0.0031245703     0.0004455062    -0.0013019627     0.0040193320     0.0147075252
  192  C 13 ZZ      0.0027467484     0.0005663470    -0.0008409554     0.0029804024     0.0111711788
  193  C 13 XY      0.0006703159     0.0017311983     0.0023966827    -0.0024761455    -0.0033005287
  194  C 13 XZ     -0.0000519095     0.0004552164     0.0005913165    -0.0005538150    -0.0004872671
  195  C 13 YZ     -0.0023420058    -0.0016932832    -0.0014143617    -0.0002741249    -0.0070580753
  196  C 14  S      0.0353106982     0.0459970786     0.0501344120    -0.0196062818     0.1080502231
  197  C 14  S     -0.0689758473    -0.0906635452    -0.0989408252     0.0382214355    -0.2167948855
  198  C 14  S     -0.0197352286    -0.0324540420    -0.0256223372     0.0078228398    -0.0534104098
  199  C 14  X      0.0157147878    -0.0369064638    -0.0698636058     0.0797738579     0.1071025676
  200  C 14  Y     -0.0161035856     0.0094970811     0.0344791479    -0.0382898752    -0.0061548767
  201  C 14  Z      0.0063631236     0.0088974800     0.0029881318    -0.0043574745    -0.0435816751
  202  C 14  X      0.0056649569    -0.0124199430    -0.0196639490     0.0240778859     0.0407210331
  203  C 14  Y     -0.0105079015    -0.0017564150     0.0116116637    -0.0159869657    -0.0110862982
  204  C 14  Z      0.0062980663     0.0074097461    -0.0010411675     0.0023070823    -0.0090928310
  205  C 14 XX     -0.0031563710    -0.0047999957    -0.0063962611     0.0032262865    -0.0128903906
  206  C 14 YY     -0.0052205944    -0.0056522112    -0.0052839874     0.0010042837    -0.0150132192
  207  C 14 ZZ     -0.0033889571    -0.0053829724    -0.0061472115     0.0026873240    -0.0120615889
  208  C 14 XY      0.0015987001    -0.0002706283    -0.0012757969     0.0017535496     0.0025107673
  209  C 14 XZ     -0.0004563728     0.0013610797     0.0027083242    -0.0023013723     0.0014683765
  210  C 14 YZ      0.0029130253     0.0030437908     0.0024674638    -0.0002315164     0.0075315191
  211  H 15  S      0.0150599078    -0.0651093614     0.0514520996     0.1109990696    -0.0161878431
  212  H 15  S      0.0060580211    -0.0173110183     0.0148320165     0.0204801077    -0.0035312840
  213  H 16  S      0.0847543528     0.0025825213    -0.0939241343    -0.0023755112     0.0023818550
  214  H 16  S      0.0172640228     0.0002971655    -0.0179090809    -0.0050622750     0.0014254783
  215  H 17  S      0.0597462812     0.0571506376    -0.0976628672     0.0105647386    -0.0000434165
  216  H 17  S      0.0107579897     0.0094791118    -0.0182910942    -0.0036991575     0.0011575266
  217  H 18  S     -0.0251315517     0.0623973697     0.0272120659     0.1558983952    -0.0227756460
  218  H 18  S     -0.0061061935     0.0131030738     0.0098638991     0.0308032042    -0.0030507890
  219  H 19  S     -0.0320379203     0.0115720035    -0.0855564356    -0.0889932302     0.0144193054
  220  H 19  S     -0.0015955575     0.0030042563    -0.0157158421    -0.0219394551     0.0034109677
  221  H 20  S     -0.0078906683     0.0222730926    -0.1109457910    -0.0827741815     0.0136149182
  222  H 20  S     -0.0044623390     0.0027189328    -0.0202900927    -0.0195192869     0.0029392477
  223  H 21  S     -0.0196640222    -0.0325065357    -0.0414591702     0.0506556979     0.1152623087
  224  H 21  S     -0.0076384837    -0.0094090379    -0.0087753283     0.0097772974     0.0238072319
  225  H 22  S      0.0121479036    -0.0041715830    -0.0230324128     0.0072908681    -0.1276480505
  226  H 22  S     -0.0002534446    -0.0021541235    -0.0047152580     0.0008297466    -0.0283130320
  227  H 23  S      0.0348766945     0.0624515000     0.0842554002    -0.0655036967     0.0117460290
  228  H 23  S      0.0026230815     0.0091981091     0.0157407579    -0.0135687342     0.0024918911
  229  H 24  S      0.0114481467    -0.0060482551    -0.0227507962     0.0431532155     0.1173419854
  230  H 24  S     -0.0003695082    -0.0025037258    -0.0046435404     0.0087701907     0.0255106238
  231  H 25  S     -0.0195233098    -0.0310294879    -0.0416039353     0.0160022269    -0.1233600060
  232  H 25  S     -0.0074901948    -0.0093262872    -0.0083710278     0.0014448139    -0.0228545359
  233  C 26  S     -0.0538783280     0.0560493549     0.0519288637    -0.0226868297     0.0026169470
  234  C 26  S      0.0978818436    -0.1244854275    -0.1040498107     0.0386453379    -0.0042349043
  235  C 26  S      0.1129364584    -0.1249265257    -0.0831351200     0.0335145705     0.0025993140
  236  C 26  X      0.1345467270     0.1631483045    -0.0060011733     0.0878281019    -0.0177376578
  237  C 26  Y     -0.0013195455    -0.0047475663     0.0151144838     0.0249356602     0.0084557508
  238  C 26  Z     -0.0705298722    -0.0738507631     0.0010377316    -0.0529990636    -0.0003087095
  239  C 26  X     -0.1043664180    -0.0179325494    -0.0801104874     0.0287032521     0.0003517340
  240  C 26  Y      0.0010016583     0.0020703275     0.0062994708     0.0038411981    -0.0056905897
  241  C 26  Z      0.0442536751     0.0026437483     0.0375158125    -0.0134912664     0.0039806747
  242  C 26 XX      0.0109258095    -0.0128126182    -0.0116446018     0.0046566723    -0.0012017468
  243  C 26 YY      0.0029429964    -0.0033867648    -0.0028663232     0.0010971131    -0.0002028439
  244  C 26 ZZ      0.0035192125    -0.0058260560    -0.0048316316     0.0007823388     0.0007757670
  245  C 26 XY     -0.0001798087    -0.0001865757    -0.0013459526    -0.0025094518     0.0019401638
  246  C 26 XZ     -0.0027362284     0.0050774569     0.0043312061    -0.0012349047    -0.0008116602
  247  C 26 YZ     -0.0000065006    -0.0004280461     0.0006172971     0.0007083488    -0.0007560741
  248  C 27  S     -0.0867646922    -0.0850965771    -0.0332304508    -0.0044646527     0.0009453055
  249  C 27  S      0.1679487355     0.1697913647     0.0787653414     0.0001208734    -0.0007504160
  250  C 27  S      0.1692735389     0.1411119857     0.0847082846     0.0114949680    -0.0073447626
  251  C 27  X     -0.0961254265     0.0291271196     0.1217202575    -0.1203170558     0.0077808585
  252  C 27  Y      0.0036606465    -0.0016346005     0.0004738896     0.0165960973     0.0338563083
  253  C 27  Z      0.0382888642    -0.0130467950    -0.0527473779     0.0429699935    -0.0321817420
  254  C 27  X      0.0066348855    -0.0266609561    -0.0591405008     0.0227700195    -0.0041959905
  255  C 27  Y      0.0004619986    -0.0002962026     0.0025780821     0.0044737147     0.0178807298
  256  C 27  Z     -0.0038288248     0.0135441877     0.0232022069    -0.0141888382    -0.0129201102
  257  C 27 XX      0.0167550104     0.0176695804     0.0084114337    -0.0000035971    -0.0018578579
  258  C 27 YY      0.0046992224     0.0041732973     0.0026777527    -0.0003954699    -0.0002335200
  259  C 27 ZZ      0.0063843998     0.0066366555     0.0038099734    -0.0005834285     0.0020871035
  260  C 27 XY     -0.0005806237    -0.0004090893    -0.0006622728    -0.0007674808     0.0040122750
  261  C 27 XZ     -0.0055064682    -0.0065296173    -0.0025966761    -0.0002184782    -0.0022574445
  262  C 27 YZ      0.0000382962     0.0004319379     0.0008213411    -0.0001355519    -0.0014884102
  263  C 28  S      0.1165885655    -0.0714953231     0.0092475775     0.0021851572    -0.0007720227
  264  C 28  S     -0.2334849254     0.1410252629    -0.0140506495    -0.0026850490     0.0005459758
  265  C 28  S     -0.0131067447     0.1050951043    -0.1174415463     0.0798240347     0.0065840372
  266  C 28  X     -0.1184476615     0.0881240264    -0.1015432734    -0.0589009994     0.0097109452
  267  C 28  Y      0.0299467553    -0.1484315276     0.1197596531    -0.0720199335     0.0076667137
  268  C 28  Z     -0.0345031795     0.0796792264    -0.0024738689     0.1427644805    -0.0193202755
  269  C 28  X      0.0357859181    -0.0264556036    -0.0461437082    -0.0094073962     0.0047097479
  270  C 28  Y     -0.0899817690     0.0096749911     0.0707818049    -0.0551616939     0.0091254044
  271  C 28  Z      0.0510694000    -0.0010143553    -0.0180409097     0.0713712479    -0.0152448029
  272  C 28 XX     -0.0091195830     0.0044162801     0.0026360667     0.0043850950    -0.0006120643
  273  C 28 YY     -0.0179989658     0.0119920819    -0.0017992014    -0.0002306087     0.0000122035
  274  C 28 ZZ     -0.0124979828     0.0068254106    -0.0022323377    -0.0052672593     0.0007774654
  275  C 28 XY      0.0040274916    -0.0054972401    -0.0010592308    -0.0026868241     0.0004228495
  276  C 28 XZ      0.0034835107     0.0061587743    -0.0042949725    -0.0022765970     0.0002840497
  277  C 28 YZ      0.0079443354    -0.0044542499     0.0006172578     0.0025600911    -0.0004490983

                         31               32               33               34               35
                   -0.6448267696    -0.6324904903    -0.5810408849    -0.5430734698    -0.5356749825
    1  C  1  S     -0.0655718506     0.0726321555    -0.0028104371    -0.0110332490    -0.0091843808
    2  C  1  S      0.1340955809    -0.1449803113     0.0057266369     0.0058923677     0.0253672824
    3  C  1  S      0.0973774402    -0.1375381028     0.0020358766     0.0148650066     0.0854141980
    4  C  1  X     -0.0998610755    -0.0156803716    -0.0228824288    -0.1779054534    -0.0075709581
    5  C  1  Y     -0.0303205295    -0.0838626376    -0.0047516363     0.0968616021     0.0088717506
    6  C  1  Z      0.1355806600    -0.1039182888     0.0370612819     0.0598856414    -0.1989528140
    7  C  1  X     -0.0291914050    -0.0257762639    -0.0085524703    -0.0488401500     0.0134074017
    8  C  1  Y     -0.0103472602    -0.0364582136    -0.0024264541     0.0309831278     0.0065643220
    9  C  1  Z      0.0100117910     0.0108105252     0.0113366246     0.0028578774    -0.1017821938
   10  C  1 XX      0.0059834172    -0.0097963393     0.0004866019    -0.0058040713    -0.0025502840
   11  C  1 YY      0.0128916480    -0.0083332163     0.0014017122     0.0017506646    -0.0017400100
   12  C  1 ZZ      0.0110403502    -0.0112079266     0.0002276164     0.0065752022     0.0062324582
   13  C  1 XY      0.0023993713     0.0011553889     0.0016333304     0.0063377697    -0.0071313105
   14  C  1 XZ      0.0007496029     0.0060358292    -0.0001617476     0.0058309549     0.0038280871
   15  C  1 YZ     -0.0030356419     0.0092097431    -0.0000263549    -0.0112191079     0.0008609383
   16  C  2  S     -0.0130988861    -0.1181681043    -0.0097191118    -0.0249720661     0.0132040953
   17  C  2  S      0.0324256031     0.2374660390     0.0203698258     0.0314761693    -0.0185902474
   18  C  2  S     -0.0334592754     0.2075034804     0.0090527171     0.1168167852    -0.0502866887
   19  C  2  X     -0.0988274684    -0.0594915500    -0.0235652820    -0.1424641404     0.0393921125
   20  C  2  Y     -0.0768748336    -0.1371285166    -0.0460900794    -0.0100723272     0.2067395843
   21  C  2  Z      0.0001744980     0.0417315567    -0.0062133613    -0.0670015573     0.0771803009
   22  C  2  X     -0.0484125558     0.0164838413    -0.0103789130    -0.0128487917     0.0189308115
   23  C  2  Y     -0.0413046131     0.0221517209    -0.0133045954     0.0498420886     0.0619763340
   24  C  2  Z     -0.0041240835     0.0223782279     0.0010674252     0.0042742445     0.0165206791
   25  C  2 XX     -0.0026289965     0.0158018210     0.0023206846    -0.0036580800    -0.0079427593
   26  C  2 YY      0.0028813658     0.0221851897     0.0020263162     0.0164194552    -0.0025977043
   27  C  2 ZZ      0.0089124748     0.0105309298     0.0010317645    -0.0048553531     0.0030916293
   28  C  2 XY     -0.0031337648     0.0088960791     0.0012974656     0.0032994119    -0.0075811848
   29  C  2 XZ     -0.0035339925     0.0051999248    -0.0011943756    -0.0103682981     0.0039751288
   30  C  2 YZ      0.0001450366     0.0031871452     0.0002194505    -0.0012970594     0.0033258802
   31  C  3  S     -0.0475362238     0.1080047695     0.0082067148     0.0284982428    -0.0124907384
   32  C  3  S      0.0964714808    -0.2155238387    -0.0168004120    -0.0426412115     0.0120170930
   33  C  3  S      0.0865914948    -0.1935705736    -0.0039567020    -0.1122990954     0.0522269088
   34  C  3  X     -0.0059757770    -0.0329444510     0.0175482890     0.0346364480    -0.1136402982
   35  C  3  Y      0.0015350273    -0.0169696069    -0.0112736251     0.0805824779     0.0349017128
   36  C  3  Z     -0.1428267741     0.0799741200    -0.0114100532     0.2488355119    -0.0020283792
   37  C  3  X     -0.0083469305    -0.0200872946     0.0045368959     0.0074431650    -0.0251950244
   38  C  3  Y     -0.0027356596    -0.0171630440    -0.0067932736     0.0043488449     0.0239449837
   39  C  3  Z     -0.0127590337    -0.0459966424    -0.0067468973     0.0470266765     0.0405431741
   40  C  3 XX      0.0078201073    -0.0114319695     0.0010824862     0.0034766506    -0.0066491686
   41  C  3 YY      0.0070201826    -0.0054147268    -0.0009799744    -0.0015573831     0.0011449873
   42  C  3 ZZ      0.0068236309    -0.0261165031    -0.0032279917    -0.0149324399     0.0079775366
   43  C  3 XY      0.0031925157    -0.0008086127     0.0004581968     0.0057584956    -0.0043504519
   44  C  3 XZ     -0.0027893667    -0.0056116259     0.0007520848    -0.0007299643    -0.0089970058
   45  C  3 YZ      0.0012985554    -0.0043674141    -0.0007846017     0.0050261781     0.0018252056
   46  C  4  S      0.0138330465    -0.0821467881     0.0042317970    -0.0022763762    -0.0080308611
   47  C  4  S     -0.0247704465     0.1651709955    -0.0074857280     0.0152082754     0.0031412060
   48  C  4  S     -0.0603346846     0.1370353389    -0.0221273588     0.0852434092     0.0416106222
   49  C  4  X      0.0293547717     0.0385884851     0.0330698757    -0.0333575851    -0.1606709688
   50  C  4  Y      0.0498597366     0.1522688480     0.0049093932    -0.2262797200     0.0771501745
   51  C  4  Z     -0.0924383476     0.0381823015    -0.0069763641     0.0272744837    -0.0026471673
   52  C  4  X      0.0010544018    -0.0050318023     0.0116983856    -0.0135461687    -0.0599778610
   53  C  4  Y      0.0365014176     0.0039132048     0.0118177382    -0.1068465647    -0.0069159158
   54  C  4  Z     -0.0431807080     0.0285487141    -0.0063686173     0.0197900009     0.0047204750
   55  C  4 XX      0.0017058250     0.0114277093     0.0001019251     0.0039684836     0.0046317186
   56  C  4 YY     -0.0048992108     0.0117169157    -0.0006223809     0.0047986897    -0.0041735554
   57  C  4 ZZ      0.0001917115     0.0115026306    -0.0008144683    -0.0093739601     0.0003848826
   58  C  4 XY     -0.0000749014    -0.0001013550    -0.0023244286    -0.0016727212     0.0115275939
   59  C  4 XZ      0.0001179774    -0.0057366356     0.0002671095    -0.0012100056    -0.0051962488
   60  C  4 YZ      0.0044191936    -0.0085205178     0.0003701297     0.0052607169    -0.0038608058
   61  C  5  S     -0.0341155309    -0.0158454121    -0.0254341829    -0.0184660715     0.0236396722
   62  C  5  S      0.0705497492     0.0382128536     0.0521366185     0.0565641877    -0.0568774843
   63  C  5  S      0.2842681416     0.0093564690     0.0516485766    -0.0731252367    -0.0104829934
   64  C  5  X      0.1581027771     0.0958454285     0.0081109433    -0.0669075087     0.2055095504
   65  C  5  Y      0.0304903111     0.0458216716     0.0043177487     0.0685132479    -0.0587845741
   66  C  5  Z     -0.1368282628     0.0119159568    -0.0064246058    -0.0310991032    -0.0494219958
   67  C  5  X      0.1289168629     0.0570221851    -0.0092700206     0.0086680097     0.1096095311
   68  C  5  Y      0.0231086149     0.0490807281     0.0078716589     0.0075003059    -0.0339888457
   69  C  5  Z     -0.0962962689    -0.0307578728     0.0005345951    -0.0095479349    -0.0192386489
   70  C  5 XX      0.0049718435     0.0008312982     0.0037849408     0.0110172648    -0.0027809952
   71  C  5 YY      0.0018272980     0.0088936937     0.0037438729     0.0008027563    -0.0084428170
   72  C  5 ZZ      0.0054983219    -0.0021993282     0.0031616396    -0.0023601225    -0.0041023932
   73  C  5 XY     -0.0021800474    -0.0006448216    -0.0004546891    -0.0081682758     0.0031667329
   74  C  5 XZ      0.0020578316    -0.0064043106    -0.0003107148     0.0039470674    -0.0067441041
   75  C  5 YZ      0.0008808530     0.0003048616    -0.0006728574     0.0000857893     0.0006253944
   76  C  6  S     -0.0078236157    -0.0030195693    -0.0040381805     0.0090877157     0.0099479085
   77  C  6  S      0.0126066346     0.0051721364     0.0074914710    -0.0173702462    -0.0189926605
   78  C  6  S      0.0467841683     0.0127063720     0.0167437649    -0.0427809822    -0.0513386769
   79  C  6  X     -0.0568348786     0.0383327580    -0.0014610134    -0.1017530550    -0.1324319233
   80  C  6  Y      0.0125027930     0.0998237197     0.0173784778    -0.1265209950    -0.0814267742
   81  C  6  Z      0.0724024131    -0.0933291002     0.0299663308    -0.0567360744    -0.1862077780
   82  C  6  X     -0.0065555611     0.0180261048     0.0019299700    -0.0539060768    -0.0589276430
   83  C  6  Y     -0.0012436179     0.0331717407     0.0028189067    -0.0510513584    -0.0156573589
   84  C  6  Z      0.0267404361    -0.0311330972     0.0103416351    -0.0080069801    -0.0767284994
   85  C  6 XX      0.0031743681     0.0035440461     0.0020328209    -0.0034716240    -0.0042788899
   86  C  6 YY      0.0018394114    -0.0061342400     0.0002855497     0.0011069653    -0.0001195094
   87  C  6 ZZ     -0.0003549472     0.0041313929     0.0001048969    -0.0037752767    -0.0026617255
   88  C  6 XY      0.0028733760     0.0010876122     0.0006164424    -0.0009460565    -0.0040560426
   89  C  6 XZ      0.0032125360    -0.0034248716     0.0008604277    -0.0043858394    -0.0051510103
   90  C  6 YZ     -0.0045445690     0.0014193798    -0.0004567886    -0.0007684161    -0.0022892223
   91  C  7  S     -0.0230360762     0.0109621824     0.0040136667    -0.0588069977    -0.0150409606
   92  C  7  S      0.0544555913    -0.0190489926    -0.0067596968     0.1264070906     0.0308842549
   93  C  7  S     -0.0853550043    -0.0505874057    -0.0274412622     0.0472821539    -0.0039890888
   94  C  7  X     -0.0336021086     0.0047112309     0.0059810682    -0.0371863580    -0.0090545672
   95  C  7  Y      0.0380666004    -0.0312133526    -0.0066583516     0.0845837218     0.0212784281
   96  C  7  Z     -0.0152742336    -0.0032154922     0.0006174704    -0.0600273637    -0.0141963840
   97  C  7  X      0.0699273540     0.0288861847     0.0268832985    -0.0107818739     0.0022453959
   98  C  7  Y     -0.0999850155    -0.0520223006    -0.0349127923     0.0163787511    -0.0021013643
   99  C  7  Z      0.0607978097     0.0282592483     0.0193346110    -0.0113112065     0.0001161114
  100  C  7 XX      0.0039717370     0.0001601673    -0.0005089456     0.0064321493     0.0022431101
  101  C  7 YY      0.0049959460    -0.0025452238    -0.0004029211     0.0109303830     0.0013555902
  102  C  7 ZZ      0.0027831976    -0.0003571097    -0.0000949600     0.0073970153     0.0009467636
  103  C  7 XY     -0.0023464678     0.0010397547     0.0004219437    -0.0036302328    -0.0010649595
  104  C  7 XZ      0.0007441595     0.0006135044    -0.0001567512     0.0024756185     0.0004298586
  105  C  7 YZ     -0.0014288035     0.0005110742    -0.0000307618    -0.0047912692    -0.0002046469
  106  C  8  S     -0.0557596566    -0.0173028046     0.0138422232     0.0006254339    -0.0038768540
  107  C  8  S      0.1111020378     0.0349891473    -0.0274700781    -0.0006014326     0.0095547148
  108  C  8  S      0.0368274750     0.0080441333     0.1428705541     0.0060645685    -0.0368462463
  109  C  8  X     -0.0064317699     0.0079922522    -0.2295201945    -0.0002139336     0.0263689391
  110  C  8  Y     -0.0012382534    -0.0006079148     0.0085444950     0.0004862839    -0.0047322398
  111  C  8  Z      0.0037382052    -0.0033341791     0.0975827111     0.0002498692    -0.0093664212
  112  C  8  X     -0.0063359269     0.0000908283    -0.1732123049     0.0004461735    -0.0523670146
  113  C  8  Y     -0.0003358167    -0.0029724254     0.0084349530     0.0024707606     0.0060683132
  114  C  8  Z      0.0025715447     0.0014918970     0.0718563287    -0.0024665573     0.0174278001
  115  C  8 XX      0.0079355756     0.0021805311     0.0004936536     0.0000282629    -0.0025769664
  116  C  8 YY      0.0059124057     0.0020877619    -0.0023612463    -0.0002216615     0.0036550939
  117  C  8 ZZ      0.0052961261     0.0018295161    -0.0013336903    -0.0001050866     0.0017286009
  118  C  8 XY     -0.0010787902    -0.0004761115     0.0003807418     0.0000286962    -0.0005278033
  119  C  8 XZ     -0.0015159899    -0.0003916536    -0.0008909249    -0.0000710017     0.0021390313
  120  C  8 YZ     -0.0021212162    -0.0007702816     0.0015132322     0.0001995759    -0.0026384281
  121  N  9  S     -0.0137864412     0.0055122627     0.0018144000    -0.0319511100    -0.0075219380
  122  N  9  S     -0.0255868354     0.0127464290     0.0054362980    -0.0684715893    -0.0162056394
  123  N  9  S     -0.1052604032    -0.0295858086    -0.0298189361    -0.0505797186    -0.0125776159
  124  N  9  X      0.0010173925     0.0032105539    -0.0009110936    -0.0014292282    -0.0013625236
  125  N  9  Y      0.0026351282     0.0044483072     0.0003796746    -0.0120792711    -0.0040776475
  126  N  9  Z     -0.0042519838     0.0056042131     0.0012366430     0.0115450116     0.0038817695
  127  N  9  X      0.0094537897     0.0045184032     0.0043692593     0.0006029663     0.0009103386
  128  N  9  Y     -0.0165683651    -0.0089866846    -0.0072092769     0.0087513886     0.0031820948
  129  N  9  Z      0.0111449239     0.0012573435     0.0038830376    -0.0077953929    -0.0026481793
  130  N  9 XX     -0.0000244016     0.0007528721     0.0002627031    -0.0029882363    -0.0006588063
  131  N  9 YY     -0.0009872192    -0.0003958073     0.0002387405    -0.0020339043    -0.0002670260
  132  N  9 ZZ     -0.0005241593     0.0009397405     0.0004599709    -0.0012795694    -0.0003247808
  133  N  9 XY      0.0006841655    -0.0000008796     0.0001560073     0.0014120591     0.0000739654
  134  N  9 XZ     -0.0006284055     0.0005973326    -0.0000015882    -0.0005405196    -0.0000100020
  135  N  9 YZ      0.0011269096    -0.0003142337    -0.0000249796    -0.0000565924    -0.0002270733
  136  C 10  S      0.0252314581     0.0060184406    -0.0033294278     0.0011985908    -0.0180888252
  137  C 10  S     -0.0500860108    -0.0118235401     0.0061106739    -0.0024629552     0.0365461158
  138  C 10  S     -0.0150180812     0.0019156865     0.0073048949    -0.0081933423     0.0884342538
  139  C 10  X     -0.0403324145    -0.0116824771    -0.0645623641     0.0050863719    -0.0590607776
  140  C 10  Y     -0.0448864548    -0.0175564541     0.1504812587    -0.0028330478     0.0294824321
  141  C 10  Z      0.0558401181     0.0198781474    -0.0962645018     0.0002313774     0.0020609010
  142  C 10  X     -0.0140945681    -0.0027119929    -0.0164865249     0.0003530054     0.0062400252
  143  C 10  Y     -0.0140015656    -0.0071693998     0.0417424599     0.0015554472    -0.0136080411
  144  C 10  Z      0.0182503603     0.0072176892    -0.0273225653    -0.0012662324     0.0085046013
  145  C 10 XX     -0.0061450594    -0.0018153251     0.0052399447    -0.0001185912     0.0012523529
  146  C 10 YY     -0.0018798999    -0.0002366437    -0.0008457138    -0.0003315794     0.0045799916
  147  C 10 ZZ     -0.0015480686    -0.0003166521     0.0007866215    -0.0001876650     0.0022388798
  148  C 10 XY      0.0018151782     0.0004755813     0.0003218289     0.0000786375    -0.0019079662
  149  C 10 XZ      0.0007133502     0.0003148139    -0.0025688424    -0.0000595601     0.0016244159
  150  C 10 YZ     -0.0008744477    -0.0004657628     0.0015649167     0.0001699136    -0.0022921380
  151  C 11  S      0.0275032029     0.0098751502    -0.0400933228    -0.0012022262     0.0191790235
  152  C 11  S     -0.0549394846    -0.0197388418     0.0786172058     0.0024128438    -0.0397752292
  153  C 11  S     -0.0146758827    -0.0102912551     0.0747398927     0.0050831508    -0.0738811305
  154  C 11  X      0.0628036963     0.0176902347     0.0194788455    -0.0018549217     0.0186909245
  155  C 11  Y     -0.0463877300    -0.0163109122     0.1395397009    -0.0023579134     0.0198193833
  156  C 11  Z      0.0100611322     0.0061081201    -0.1257214950     0.0028962725    -0.0246914443
  157  C 11  X      0.0207813812     0.0068632286    -0.0009887295    -0.0015171345     0.0194804383
  158  C 11  Y     -0.0134702067    -0.0036444394     0.0355836832    -0.0024544811     0.0245305278
  159  C 11  Z      0.0017067278     0.0003703897    -0.0294010699     0.0027740368    -0.0290020045
  160  C 11 XX     -0.0041854257    -0.0014625588     0.0068950970    -0.0000006386    -0.0002565623
  161  C 11 YY     -0.0023213808    -0.0009852248     0.0059396676     0.0001593911    -0.0029816025
  162  C 11 ZZ     -0.0035011347    -0.0012582374     0.0056359129     0.0001654429    -0.0029351155
  163  C 11 XY     -0.0012436657    -0.0003118566    -0.0003662957     0.0000680575    -0.0010303325
  164  C 11 XZ      0.0022598386     0.0006878105    -0.0017104685    -0.0000384335     0.0004034470
  165  C 11 YZ      0.0009789621     0.0004158707    -0.0025996259    -0.0001412570     0.0022291057
  166  C 12  S     -0.0505661266    -0.0146244128     0.0186688277     0.0014499792    -0.0203821829
  167  C 12  S      0.1007670232     0.0291408781    -0.0383955589    -0.0028212587     0.0392352394
  168  C 12  S      0.0249039964     0.0094847802    -0.0185362273    -0.0048971752     0.0790062580
  169  C 12  X      0.0226822695     0.0058588987     0.1074393123    -0.0074863321     0.0917732411
  170  C 12  Y      0.0016980443     0.0007835578    -0.0059397423     0.0005069275    -0.0063004340
  171  C 12  Z     -0.0118157837    -0.0027625342    -0.0440003748     0.0029777937    -0.0361887920
  172  C 12  X      0.0023957347    -0.0010391700     0.0568899537    -0.0008556880     0.0039067922
  173  C 12  Y      0.0006662711     0.0004792830    -0.0023771276    -0.0002923538    -0.0011358196
  174  C 12  Z     -0.0016335174     0.0002931747    -0.0238967742     0.0006128008    -0.0007647615
  175  C 12 XX      0.0085283848     0.0025943103    -0.0050803518    -0.0004040916     0.0058145203
  176  C 12 YY      0.0049158115     0.0012976106     0.0015562778    -0.0001345317     0.0014302719
  177  C 12 ZZ      0.0049015565     0.0013751985    -0.0001502129    -0.0001739410     0.0022325288
  178  C 12 XY     -0.0009018779    -0.0002533794    -0.0002247062     0.0000178817    -0.0001701874
  179  C 12 XZ     -0.0021121425    -0.0007218213     0.0026750385     0.0001331357    -0.0022116978
  180  C 12 YZ     -0.0013732758    -0.0003051316    -0.0017420276     0.0000112402     0.0000273367
  181  C 13  S      0.0307279431     0.0107083974    -0.0412078311    -0.0011384594     0.0185507383
  182  C 13  S     -0.0613647018    -0.0215075644     0.0811211376     0.0023710125    -0.0381848157
  183  C 13  S     -0.0159589850    -0.0085171571     0.0759646508     0.0033184831    -0.0773474380
  184  C 13  X      0.0367833579     0.0084996500     0.0907220938    -0.0033787035     0.0334663629
  185  C 13  Y      0.0412291846     0.0153339118    -0.1417119439     0.0024686645    -0.0195332929
  186  C 13  Z     -0.0513196347    -0.0161781384     0.0772839624    -0.0004497951     0.0015378926
  187  C 13  X      0.0128321983     0.0037871834     0.0178395929    -0.0025802924     0.0354391367
  188  C 13  Y      0.0114401671     0.0040157743    -0.0352609917     0.0015655270    -0.0272343043
  189  C 13  Z     -0.0155143160    -0.0046053957     0.0213432881    -0.0001147955     0.0071146224
  190  C 13 XX     -0.0059429061    -0.0019366952     0.0076980440     0.0000641925    -0.0017311858
  191  C 13 YY     -0.0029970214    -0.0011653105     0.0060997595     0.0001743419    -0.0030321063
  192  C 13 ZZ     -0.0022191913    -0.0008952284     0.0050166417     0.0000582056    -0.0011815434
  193  C 13 XY      0.0019674442     0.0006284230    -0.0017270989    -0.0001325065     0.0021448729
  194  C 13 XZ      0.0003792379     0.0000991528    -0.0009202922     0.0001016478    -0.0014401737
  195  C 13 YZ     -0.0000131512     0.0001193129    -0.0020215185    -0.0000516621     0.0009319850
  196  C 14  S      0.0227180168     0.0053654639    -0.0043697786     0.0011344287    -0.0171399909
  197  C 14  S     -0.0451620419    -0.0107102537     0.0083781211    -0.0021872097     0.0349674049
  198  C 14  S     -0.0133567433    -0.0031512347     0.0129699933    -0.0035870142     0.0989155240
  199  C 14  X     -0.0666403830    -0.0212976766     0.0125147606     0.0039241076    -0.0496362045
  200  C 14  Y      0.0487453044     0.0185227597    -0.1448130534     0.0021802960    -0.0211950685
  201  C 14  Z     -0.0104524606    -0.0059221926     0.1153719020    -0.0034002507     0.0400334447
  202  C 14  X     -0.0231140091    -0.0064933022     0.0036175452     0.0000632775    -0.0031843338
  203  C 14  Y      0.0154369900     0.0059870595    -0.0399876135     0.0005715189     0.0177068731
  204  C 14  Z     -0.0021884181    -0.0021294344     0.0317332928    -0.0002902395    -0.0133855355
  205  C 14 XX     -0.0044242115    -0.0014105830     0.0056242675    -0.0000337958     0.0005573431
  206  C 14 YY     -0.0012389072    -0.0001051796    -0.0008361113    -0.0002827841     0.0042973390
  207  C 14 ZZ     -0.0030199088    -0.0007330659     0.0007571676    -0.0002045481     0.0031302208
  208  C 14 XY     -0.0016208690    -0.0004971719     0.0001845575     0.0000310919    -0.0001561699
  209  C 14 XZ      0.0027449926     0.0009389036    -0.0025961548    -0.0000707664     0.0005189158
  210  C 14 YZ      0.0002060916    -0.0001661683     0.0017102510     0.0001845047    -0.0029819034
  211  H 15  S      0.1631679272    -0.1070439476     0.0317004043     0.0836466270    -0.1125441638
  212  H 15  S      0.0314082257    -0.0312185213     0.0066856097     0.0312525146    -0.0241524320
  213  H 16  S      0.0790772759     0.2079400125     0.0456268062     0.1007982053    -0.1659315572
  214  H 16  S      0.0065160210     0.0554496321     0.0100462595     0.0434759201    -0.0396189251
  215  H 17  S      0.1291154756    -0.1563745073    -0.0034989093    -0.2221671086     0.0276367424
  216  H 17  S      0.0244463737    -0.0482472351    -0.0031124521    -0.0605191271     0.0229614476
  217  H 18  S      0.0418221646     0.1527981890     0.0041360022    -0.1485264779     0.0339495671
  218  H 18  S      0.0004566482     0.0387734204     0.0000499567    -0.0359358838     0.0200292338
  219  H 19  S      0.0209466213     0.0067879862     0.0229257023    -0.1224227970    -0.1849285577
  220  H 19  S     -0.0046907303    -0.0014599873     0.0030346940    -0.0240218575    -0.0390461202
  221  H 20  S      0.0392802017     0.0111293630     0.0086973905     0.0212714594     0.0617047275
  222  H 20  S      0.0060277105     0.0024495469     0.0028288412     0.0002711277     0.0085956306
  223  H 21  S     -0.0359869030    -0.0118839504     0.1156908884    -0.0049621243     0.0614654271
  224  H 21  S     -0.0039159174    -0.0013091795     0.0243200525    -0.0021809365     0.0214419190
  225  H 22  S     -0.0356235558    -0.0147959241     0.1575011445    -0.0013613580     0.0020182593
  226  H 22  S     -0.0076116955    -0.0031137294     0.0324995815     0.0003568258    -0.0051855342
  227  H 23  S      0.0588759083     0.0170348677     0.0519267244    -0.0071457481     0.0921223787
  228  H 23  S      0.0142480628     0.0047619986    -0.0017678664    -0.0019006270     0.0269530400
  229  H 24  S     -0.0389236671    -0.0155521143     0.1553298673    -0.0014554032     0.0026188164
  230  H 24  S     -0.0081224149    -0.0031175303     0.0312595706     0.0000786930    -0.0052998804
  231  H 25  S     -0.0321743196    -0.0109112468     0.1120432939    -0.0045094859     0.0584938694
  232  H 25  S     -0.0034825731    -0.0008706655     0.0203854108    -0.0013173337     0.0194450560
  233  C 26  S     -0.0130789908    -0.0124693615     0.0397700517     0.0028539978    -0.0461369711
  234  C 26  S      0.0385688985     0.0284137239    -0.0851496452    -0.0075092344     0.0985038521
  235  C 26  S     -0.0235473620     0.0111979427    -0.1518382782    -0.0181618330     0.0159771602
  236  C 26  X     -0.2065532565    -0.0749143266    -0.0834865467     0.0122000603    -0.1236447262
  237  C 26  Y      0.0090598457     0.0153700221     0.0026682610     0.0073742871    -0.0134545148
  238  C 26  Z      0.0781935661     0.0472758775     0.0364898161    -0.0069429193     0.0689253304
  239  C 26  X      0.1582281663     0.0289582487    -0.0543453996    -0.0198485688     0.0007671547
  240  C 26  Y     -0.0047194038    -0.0024227435     0.0001055254     0.0032088365     0.0012948368
  241  C 26  Z     -0.0716556649    -0.0046857838     0.0238504839     0.0072576467    -0.0012935551
  242  C 26 XX      0.0061366680     0.0020642543    -0.0081171791    -0.0012746777     0.0105767186
  243  C 26 YY      0.0013915224     0.0012648823    -0.0029455386    -0.0003382620     0.0032449094
  244  C 26 ZZ      0.0018753849     0.0018714399    -0.0040289952    -0.0014935874     0.0054120710
  245  C 26 XY     -0.0002548297    -0.0006441842     0.0001444886    -0.0013145300     0.0009433370
  246  C 26 XZ     -0.0012098541    -0.0021842092     0.0026667217     0.0016056324    -0.0042829963
  247  C 26 YZ      0.0003517064     0.0003396983    -0.0000006242     0.0005344492    -0.0004523282
  248  C 27  S      0.0454747532     0.0210561857    -0.0373021977    -0.0037117026     0.0406932894
  249  C 27  S     -0.0957788396    -0.0421416211     0.0834892452     0.0093826912    -0.0892029587
  250  C 27  S     -0.1954804925    -0.0538910375     0.0017871204     0.0286568083    -0.0834493108
  251  C 27  X      0.1233770463     0.0372965818     0.1866387150    -0.0042853288     0.0151760433
  252  C 27  Y     -0.0029620269     0.0030967662    -0.0060174269     0.0022845865    -0.0074561056
  253  C 27  Z     -0.0559435643    -0.0115944571    -0.0796024338     0.0021049569     0.0000782465
  254  C 27  X      0.0729461579     0.0180739454    -0.1121771178    -0.0133771919    -0.0149590616
  255  C 27  Y     -0.0009176487     0.0034735331     0.0044354449    -0.0002916026    -0.0063458763
  256  C 27  Z     -0.0320014572    -0.0085144923     0.0478330128     0.0078418895     0.0127958238
  257  C 27 XX     -0.0095453781    -0.0045526969     0.0075362840     0.0016055475    -0.0097146786
  258  C 27 YY     -0.0031117452    -0.0011122973     0.0034356001     0.0003183683    -0.0027504438
  259  C 27 ZZ     -0.0044432309    -0.0012893291     0.0040976923     0.0004108484    -0.0035826131
  260  C 27 XY      0.0001290868    -0.0004497468    -0.0003217753    -0.0004339774     0.0007644918
  261  C 27 XZ      0.0037679388     0.0010881116    -0.0020863658    -0.0004894571     0.0025718334
  262  C 27 YZ      0.0003525576     0.0003219415    -0.0001325240     0.0001767329    -0.0008489782
  263  C 28  S      0.0330717098     0.0123443038     0.0059061594     0.0438488026    -0.0007561040
  264  C 28  S     -0.0679539236    -0.0304100207    -0.0139945668    -0.1053160343     0.0161932459
  265  C 28  S      0.1255015190     0.1103631479     0.0424935337    -0.0628888006    -0.0791657202
  266  C 28  X      0.0413247423    -0.0395550855     0.0140853689     0.1829142472    -0.0169659582
  267  C 28  Y     -0.0924108404    -0.0410165931     0.0020256749    -0.1260310704    -0.0340819981
  268  C 28  Z      0.0887049817    -0.0523136086    -0.0145822415     0.0418004582     0.0295867344
  269  C 28  X      0.0568245056     0.0169273966     0.0198343264     0.0836715960     0.0421493784
  270  C 28  Y     -0.1254307044    -0.0314727980    -0.0279715222    -0.0473359852    -0.0475195574
  271  C 28  Z      0.0882704465    -0.0280066054     0.0095847755     0.0160269856     0.0267896224
  272  C 28 XX     -0.0036466758     0.0031194244    -0.0015262442    -0.0171271934     0.0072742828
  273  C 28 YY     -0.0050375544    -0.0023684870    -0.0007256259    -0.0014513514    -0.0019411610
  274  C 28 ZZ     -0.0038803658    -0.0065228447     0.0001271345    -0.0060377844    -0.0048637952
  275  C 28 XY      0.0025063547     0.0072382986     0.0020903591    -0.0011884949    -0.0050770433
  276  C 28 XZ     -0.0044874274     0.0035604866    -0.0009865150     0.0026637453     0.0014341581
  277  C 28 YZ      0.0037796923     0.0012058104     0.0002003498    -0.0043527726    -0.0006103811

                         36               37               38               39               40
                   -0.5195675489    -0.5138106199    -0.4989234599    -0.4908329104    -0.4753528073
    1  C  1  S      0.0027959043     0.0222668609    -0.0067970292     0.0241153503    -0.0012579490
    2  C  1  S     -0.0078494397    -0.0399657247     0.0128432250    -0.0461626311     0.0009769152
    3  C  1  S     -0.0171177341    -0.0967511952     0.0082749606    -0.0378857755    -0.0050402941
    4  C  1  X      0.0300298463    -0.0588263620    -0.0437318355     0.1304193574    -0.0125922821
    5  C  1  Y      0.0229402624    -0.1387369554    -0.0096210457    -0.0081998622    -0.0045299282
    6  C  1  Z      0.0494111625     0.0151071336     0.0593250379    -0.1734819195     0.0421941929
    7  C  1  X      0.0134748128    -0.0479686921    -0.0197018713     0.0594589201    -0.0059461315
    8  C  1  Y      0.0030598975    -0.0254298049    -0.0014813552    -0.0029804277     0.0000947131
    9  C  1  Z      0.0234350874     0.0333871091     0.0248541619    -0.0739900548     0.0223465378
   10  C  1 XX      0.0016336381    -0.0067079633     0.0007736457    -0.0032183484     0.0000362326
   11  C  1 YY      0.0002618148    -0.0001203456    -0.0008199177     0.0031700452    -0.0009629858
   12  C  1 ZZ     -0.0027999989    -0.0002665915     0.0035347720    -0.0115125211     0.0015679292
   13  C  1 XY      0.0034594612    -0.0093461383     0.0015487111    -0.0053899057     0.0009360872
   14  C  1 XZ     -0.0006768301    -0.0020922547    -0.0019405453     0.0055783892    -0.0012824249
   15  C  1 YZ     -0.0013961524     0.0085920807    -0.0027421998     0.0104490277    -0.0016497951
   16  C  2  S     -0.0053830238     0.0117512156     0.0038200793    -0.0096274416     0.0002914593
   17  C  2  S      0.0082366262    -0.0209157182    -0.0091368326     0.0232317764    -0.0016497842
   18  C  2  S      0.0139640406     0.0123504899     0.0076627259    -0.0144930418     0.0112714428
   19  C  2  X     -0.0298380799     0.1475028800     0.0025283112    -0.0011864100     0.0152676755
   20  C  2  Y     -0.0584787497     0.0151636783    -0.0047893469    -0.0098410740     0.0093314756
   21  C  2  Z     -0.0450226894     0.1073942337    -0.0215775067     0.1013699649    -0.0318425927
   22  C  2  X     -0.0138411158     0.0660472372     0.0037593566    -0.0060612837     0.0087989853
   23  C  2  Y     -0.0201886453     0.0226648024     0.0013623832    -0.0109743448     0.0071455983
   24  C  2  Z     -0.0154899189     0.0580199748    -0.0046459130     0.0321350328    -0.0096810476
   25  C  2 XX      0.0001546217     0.0090705265     0.0017061254    -0.0042253421     0.0008901405
   26  C  2 YY      0.0030158220    -0.0111876861    -0.0015706297     0.0037780004    -0.0008697387
   27  C  2 ZZ     -0.0010650939    -0.0010455688    -0.0009171618     0.0023732692    -0.0002057950
   28  C  2 XY      0.0026902066    -0.0018196192     0.0002348374    -0.0004076798     0.0002433330
   29  C  2 XZ     -0.0008424875     0.0020948870    -0.0027016598     0.0092925837    -0.0016641704
   30  C  2 YZ     -0.0015224787    -0.0002131578    -0.0008315922     0.0029398363    -0.0018330946
   31  C  3  S     -0.0019348860     0.0126863096     0.0022929058    -0.0073995807    -0.0016676022
   32  C  3  S      0.0067289864    -0.0211646899    -0.0046193324     0.0180149884     0.0053786423
   33  C  3  S     -0.0079832604    -0.0054687424    -0.0013705568     0.0029903790    -0.0014884888
   34  C  3  X      0.0088758870     0.1659226772    -0.0041728991     0.0544944290    -0.0038629492
   35  C  3  Y     -0.0120150469     0.0570675577    -0.0105594751     0.0717176576    -0.0173999639
   36  C  3  Z      0.0031126817     0.0989157797     0.0095610854    -0.0206696936     0.0324346906
   37  C  3  X     -0.0008980216     0.0679755200    -0.0000118199     0.0173235304    -0.0012485711
   38  C  3  Y     -0.0096573107     0.0322480695    -0.0016930291     0.0198928286    -0.0050011829
   39  C  3  Z     -0.0143204237     0.0447819844     0.0012782658    -0.0057438275     0.0094717085
   40  C  3 XX      0.0011329393     0.0066157722    -0.0008081434     0.0045404963    -0.0000038238
   41  C  3 YY      0.0000378784    -0.0008363632     0.0015140247    -0.0042662864     0.0014895729
   42  C  3 ZZ     -0.0004772824    -0.0099366674    -0.0010028253     0.0013958299    -0.0004569627
   43  C  3 XY      0.0022904009    -0.0012982179    -0.0015040452     0.0054205583    -0.0003630400
   44  C  3 XZ      0.0012309994     0.0086364290     0.0008192950    -0.0002228625     0.0002980484
   45  C  3 YZ      0.0005077934    -0.0021589288    -0.0017064831     0.0069856118    -0.0017192756
   46  C  4  S     -0.0014992523     0.0211741960    -0.0098521065     0.0272385469    -0.0046769528
   47  C  4  S      0.0058315649    -0.0371510856     0.0202717405    -0.0526897720     0.0101810029
   48  C  4  S     -0.0024734237    -0.0909060776     0.0197405466    -0.0407854493     0.0106747190
   49  C  4  X      0.0417048522     0.0121790024    -0.0103064777     0.0318264423    -0.0023930122
   50  C  4  Y     -0.0450475453    -0.0329118837     0.0494635683    -0.1875158532     0.0200558876
   51  C  4  Z      0.0351422012    -0.1516871840    -0.0242655194     0.0504007821    -0.0066400475
   52  C  4  X      0.0230950309    -0.0131282414    -0.0045002574     0.0165939754    -0.0012145464
   53  C  4  Y     -0.0105060064     0.0328206058     0.0232968404    -0.0838503759     0.0109497481
   54  C  4  Z      0.0083104433    -0.0478694117    -0.0114949109     0.0258132602    -0.0005583718
   55  C  4 XX     -0.0012609135    -0.0031133409     0.0003774639    -0.0018953820    -0.0004408212
   56  C  4 YY      0.0004499130     0.0056988223     0.0032592027    -0.0079456423     0.0022670241
   57  C  4 ZZ      0.0013798385    -0.0094953053     0.0009322937    -0.0028431150     0.0004320620
   58  C  4 XY     -0.0027443441    -0.0042130598     0.0016089071    -0.0062162762     0.0010346637
   59  C  4 XZ      0.0023319960    -0.0033965117    -0.0000425225     0.0003919717     0.0001804887
   60  C  4 YZ      0.0006292168     0.0110985057    -0.0026667956     0.0121436279    -0.0010715229
   61  C  5  S      0.0083198102    -0.0066095182    -0.0035110107     0.0099425120     0.0073074296
   62  C  5  S     -0.0174508270     0.0205097656     0.0082652017    -0.0213838131    -0.0156939222
   63  C  5  S     -0.0876712524     0.0635873285     0.0004877554     0.0152815065    -0.0175625279
   64  C  5  X     -0.0607221606    -0.1251801285    -0.0202777644     0.0348540560    -0.0228852238
   65  C  5  Y      0.0443449625    -0.0450374679    -0.0624742324     0.1887936851    -0.0218259675
   66  C  5  Z      0.0254870984    -0.1272986116     0.0545361779    -0.1893972280     0.0169444691
   67  C  5  X     -0.0759013310    -0.0525686420    -0.0153705501     0.0437324238    -0.0103833471
   68  C  5  Y      0.0152428994    -0.0007442022    -0.0347799660     0.0809478937    -0.0121546451
   69  C  5  Z      0.0376670092    -0.0605845037     0.0335654672    -0.0943388691     0.0085885649
   70  C  5 XX     -0.0027443694     0.0077572970    -0.0005086972     0.0054687071    -0.0014203308
   71  C  5 YY     -0.0000756221     0.0008830023     0.0027402827    -0.0090835491     0.0000737570
   72  C  5 ZZ     -0.0008976715    -0.0027108429     0.0005685043    -0.0039037422    -0.0015880469
   73  C  5 XY     -0.0021962728     0.0040134233     0.0007927611    -0.0068520217     0.0012452800
   74  C  5 XZ      0.0020351417     0.0073133787     0.0008466374     0.0010816314     0.0007530424
   75  C  5 YZ      0.0014126395    -0.0033055102    -0.0020871435     0.0076854769    -0.0003909002
   76  C  6  S      0.0000177676    -0.0226709484     0.0086715912    -0.0295352830     0.0040821191
   77  C  6  S      0.0000299390     0.0458223352    -0.0186538074     0.0630851395    -0.0084400942
   78  C  6  S      0.0130553897     0.0281933791    -0.0100613372     0.0312141434    -0.0084692230
   79  C  6  X      0.0992196711    -0.2165815454    -0.0324184875     0.0922549138     0.0116264085
   80  C  6  Y     -0.0131122726     0.2074326533     0.0111023795     0.0079009570     0.0109900165
   81  C  6  Z      0.0472642605     0.0815820114    -0.0119505547     0.0591363443     0.0079091597
   82  C  6  X      0.0400017120    -0.0892339936    -0.0118407166     0.0337084135     0.0035169825
   83  C  6  Y     -0.0116696313     0.0870155995     0.0047542567     0.0051629436     0.0050334428
   84  C  6  Z      0.0177822279     0.0375366007    -0.0034993283     0.0233465844     0.0046513053
   85  C  6 XX     -0.0023736918     0.0168961116    -0.0004365440     0.0033628350    -0.0009187979
   86  C  6 YY      0.0004255386    -0.0009587406    -0.0021702321     0.0058479297    -0.0011065821
   87  C  6 ZZ      0.0016440601    -0.0002826535    -0.0007846454     0.0032287112     0.0006078417
   88  C  6 XY      0.0021942352    -0.0044746036     0.0001589288    -0.0006471176     0.0010721983
   89  C  6 XZ      0.0004967876     0.0083539133    -0.0009150917     0.0046777502     0.0000981222
   90  C  6 YZ      0.0016016825     0.0023593738    -0.0030425521     0.0109897917    -0.0008251541
   91  C  7  S     -0.0023551169     0.0086747276     0.0115759203    -0.0327979812     0.0022671004
   92  C  7  S      0.0050961410    -0.0132996595    -0.0249640659     0.0716877318    -0.0052900253
   93  C  7  S      0.0086659603    -0.0686004355    -0.0156109451     0.0418111348     0.0045455376
   94  C  7  X     -0.0037613575    -0.0364322395     0.0311495244    -0.1066310938     0.0068893040
   95  C  7  Y      0.0086005096    -0.0563301272    -0.0090119767     0.0134013135    -0.0021718004
   96  C  7  Z      0.0091231018    -0.0190841577    -0.0108931968     0.0374695214    -0.0044292607
   97  C  7  X     -0.0027438936     0.0368459857     0.0185802944    -0.0428476578    -0.0036350808
   98  C  7  Y      0.0054539237    -0.0849684814    -0.0112366907     0.0104213339     0.0078050706
   99  C  7  Z      0.0011824182     0.0323173508     0.0008719347     0.0061951072    -0.0057938516
  100  C  7 XX      0.0001794583     0.0006769532    -0.0020626918     0.0063746782    -0.0004983370
  101  C  7 YY      0.0012052249    -0.0044982963    -0.0018911343     0.0049925683    -0.0004428204
  102  C  7 ZZ     -0.0000156369     0.0008882402    -0.0005833413     0.0017771569     0.0000555391
  103  C  7 XY     -0.0003850475     0.0010188588     0.0013012253    -0.0036657503     0.0002613603
  104  C  7 XZ     -0.0001137762     0.0010584419    -0.0005707234     0.0016411753    -0.0000544004
  105  C  7 YZ     -0.0000472920     0.0004413546    -0.0000090005     0.0001260397    -0.0000981190
  106  C  8  S      0.0269277056     0.0075146035     0.0048163816    -0.0125587194    -0.0637944324
  107  C  8  S     -0.0514662369    -0.0161680492    -0.0096548571     0.0257461125     0.1416988137
  108  C  8  S     -0.2454429542    -0.0545625207    -0.0188385730     0.0503288382     0.2119377355
  109  C  8  X      0.1528830944     0.0242215952     0.0568644283     0.0176238773     0.2059131438
  110  C  8  Y     -0.0047818623     0.0031225123    -0.2089789051    -0.0713776242    -0.0061359523
  111  C  8  Z     -0.0639345318    -0.0228333088     0.1487080364     0.0491946359    -0.0892360768
  112  C  8  X     -0.0929382550    -0.0100734705     0.0071466773     0.0267551796     0.1483520167
  113  C  8  Y      0.0013880953    -0.0023645104    -0.0569711255    -0.0308914550    -0.0049476980
  114  C  8  Z      0.0416832942     0.0046877880     0.0449425840     0.0105183648    -0.0632751359
  115  C  8 XX     -0.0148285138    -0.0028493005    -0.0007182041     0.0034349446     0.0068104391
  116  C  8 YY      0.0062398559     0.0005845092    -0.0001403682     0.0010403927     0.0093523937
  117  C  8 ZZ      0.0001235898    -0.0008840781    -0.0009036124     0.0003745811     0.0080607735
  118  C  8 XY     -0.0016848722    -0.0001508902    -0.0009698789    -0.0015844739    -0.0006377350
  119  C  8 XZ      0.0086040493     0.0020917899     0.0010010641     0.0001305371     0.0002245596
  120  C  8 YZ     -0.0061759274    -0.0010375746     0.0002649920     0.0005749265    -0.0027744635
  121  N  9  S     -0.0015315028     0.0051253852     0.0062746233    -0.0191164235     0.0013166391
  122  N  9  S     -0.0032686202     0.0134074242     0.0139316240    -0.0412806863     0.0025264651
  123  N  9  S     -0.0018964987    -0.0484192276     0.0014737028    -0.0282110337     0.0096814507
  124  N  9  X      0.0013781332     0.0220284142    -0.0158175317     0.0581948247    -0.0037570555
  125  N  9  Y     -0.0032835636     0.0268433747     0.0019375004    -0.0016359194     0.0009616411
  126  N  9  Z     -0.0054231004     0.0112737396     0.0079366870    -0.0245117741     0.0025573282
  127  N  9  X     -0.0007851992    -0.0044940094     0.0093229083    -0.0314047682     0.0009759021
  128  N  9  Y      0.0016325016    -0.0248946115    -0.0035103077     0.0034197378     0.0007953649
  129  N  9  Z      0.0027633967     0.0015569190    -0.0026747341     0.0125262262    -0.0023876503
  130  N  9 XX     -0.0000267680     0.0030484520    -0.0007468909     0.0033165502    -0.0002600608
  131  N  9 YY      0.0002661575    -0.0028842940     0.0007239545    -0.0028035864     0.0000404285
  132  N  9 ZZ     -0.0005903780     0.0018465180     0.0013385322    -0.0040178732     0.0003267750
  133  N  9 XY     -0.0001443544    -0.0005495002     0.0009155636    -0.0031973317     0.0002367218
  134  N  9 XZ     -0.0003550792     0.0019633362    -0.0000402783     0.0004514329     0.0000503364
  135  N  9 YZ      0.0004137154     0.0000825697    -0.0009289657     0.0031625334    -0.0002761732
  136  C 10  S     -0.0606138029    -0.0101143983    -0.0155899019     0.0064514221     0.0163858850
  137  C 10  S      0.1224873967     0.0203750316     0.0306604354    -0.0128087444    -0.0258628122
  138  C 10  S      0.3209152665     0.0590828587     0.0265516503    -0.0363325487    -0.1246440214
  139  C 10  X     -0.1372571303    -0.0294977196     0.1721580197     0.0659548202     0.0324349593
  140  C 10  Y      0.0643637152     0.0070564289     0.1002638081     0.0146023088    -0.1522967185
  141  C 10  Z      0.0094895471     0.0045179679    -0.1622744807    -0.0432601655     0.1120200544
  142  C 10  X      0.0398552823     0.0038477983     0.0684043199     0.0143836562    -0.0014312724
  143  C 10  Y     -0.0651156185    -0.0146857777     0.0291869292     0.0180320559     0.0142053672
  144  C 10  Z      0.0365266193     0.0086565810    -0.0556983915    -0.0216281212    -0.0115090295
  145  C 10 XX      0.0056843883     0.0009973407     0.0060514702    -0.0003820824    -0.0124039812
  146  C 10 YY      0.0143965191     0.0027081370     0.0000652912    -0.0018262720    -0.0005342164
  147  C 10 ZZ      0.0060831370     0.0008244445    -0.0011361550    -0.0006236291     0.0047299219
  148  C 10 XY     -0.0084944367    -0.0014552004    -0.0039022045     0.0012409010     0.0116353314
  149  C 10 XZ      0.0061529103     0.0010834388     0.0011150056    -0.0008564272    -0.0032843962
  150  C 10 YZ     -0.0062161692    -0.0011426951     0.0036119567     0.0011297335    -0.0049733812
  151  C 11  S      0.0663879116     0.0117544447     0.0073194287    -0.0066422659    -0.0128092396
  152  C 11  S     -0.1348514497    -0.0235669627    -0.0158031800     0.0124173349     0.0194268793
  153  C 11  S     -0.2984696225    -0.0554864820    -0.0227486711     0.0410586034     0.1310438074
  154  C 11  X      0.0245941599     0.0112757789    -0.2416132532    -0.0706115647     0.0300004467
  155  C 11  Y     -0.0139485156    -0.0108894807     0.0946270749     0.0581073492     0.1594452730
  156  C 11  Z      0.0005618130     0.0026576660     0.0311421451    -0.0164982670    -0.1475149650
  157  C 11  X      0.0517265466     0.0106355819    -0.0716450724    -0.0236164384     0.0361464896
  158  C 11  Y      0.0700321431     0.0113803787     0.0332735615     0.0057646682    -0.0078932298
  159  C 11  Z     -0.0822825230    -0.0147881238     0.0049204443     0.0059761952    -0.0100557894
  160  C 11 XX     -0.0018518015    -0.0003717570     0.0019668914     0.0007826618     0.0009368870
  161  C 11 YY     -0.0109260506    -0.0018006573    -0.0042559695     0.0002619662     0.0005639985
  162  C 11 ZZ     -0.0114018656    -0.0021750954    -0.0011828316     0.0019137004     0.0072838750
  163  C 11 XY     -0.0045382850    -0.0010091683     0.0021089912     0.0023507413     0.0101318540
  164  C 11 XZ      0.0026642923     0.0007560700    -0.0029255156    -0.0021105752    -0.0088972336
  165  C 11 YZ      0.0087870822     0.0015692419     0.0029762636    -0.0008964799    -0.0050709473
  166  C 12  S     -0.0639322965    -0.0116850656    -0.0047846038     0.0087370444     0.0450722961
  167  C 12  S      0.1242396852     0.0229197731     0.0096932997    -0.0180771341    -0.1006957498
  168  C 12  S      0.2917846739     0.0542014162     0.0247931631    -0.0492769725    -0.2181479142
  169  C 12  X      0.2068867763     0.0299932238     0.0550839359     0.0227671370     0.1994873411
  170  C 12  Y     -0.0044621062     0.0074620604    -0.2034325833    -0.0693389780    -0.0111126254
  171  C 12  Z     -0.0905775305    -0.0207250230     0.1452652673     0.0478005031    -0.0817565302
  172  C 12  X     -0.0360321025    -0.0096932914     0.0116216875     0.0243157179     0.1272453123
  173  C 12  Y      0.0042607819     0.0041471394    -0.0743108037    -0.0245777472    -0.0067705784
  174  C 12  Z      0.0128297626     0.0004904419     0.0568131036     0.0096338644    -0.0523962164
  175  C 12 XX      0.0198515725     0.0037784587    -0.0003644418    -0.0029174756    -0.0054906069
  176  C 12 YY      0.0022319111     0.0003080734    -0.0002109535    -0.0003026215    -0.0034831253
  177  C 12 ZZ      0.0058499793     0.0009238435     0.0024041549     0.0000621143    -0.0039766309
  178  C 12 XY     -0.0003032027    -0.0001480231     0.0039280754     0.0014186491    -0.0000466780
  179  C 12 XZ     -0.0080854711    -0.0014074227    -0.0029347771     0.0000344957     0.0008568826
  180  C 12 YZ      0.0018734658     0.0004911163    -0.0012719478    -0.0009350328    -0.0004280252
  181  C 13  S      0.0672641637     0.0127866826     0.0007820624    -0.0070095021    -0.0131639715
  182  C 13  S     -0.1366592368    -0.0258774252    -0.0002270229     0.0138518207     0.0201517542
  183  C 13  S     -0.2962255268    -0.0528564606    -0.0228057179     0.0453891183     0.1300085871
  184  C 13  X      0.0069044688    -0.0128053313     0.1833020997     0.0773560910     0.1198873448
  185  C 13  Y      0.0107264660     0.0030102502     0.0921777528     0.0113562111    -0.1659336679
  186  C 13  Z     -0.0120834875     0.0019608688    -0.1606097896    -0.0447670784     0.0844031983
  187  C 13  X      0.0859517568     0.0104325295     0.0608958183     0.0152772961     0.0355619281
  188  C 13  Y     -0.0751672296    -0.0130497170     0.0196934668     0.0181843392     0.0040544555
  189  C 13  Z      0.0238719066     0.0058069418    -0.0441203623    -0.0221790606    -0.0196356736
  190  C 13 XX     -0.0076834318    -0.0013208500    -0.0044917038     0.0003447455     0.0102693875
  191  C 13 YY     -0.0122639885    -0.0025454515     0.0024624117     0.0021794686     0.0023299747
  192  C 13 ZZ     -0.0046534388    -0.0009452297     0.0020103370     0.0007079186    -0.0036064171
  193  C 13 XY      0.0089345191     0.0018259038     0.0018370925    -0.0013619717    -0.0112047411
  194  C 13 XZ     -0.0055853474    -0.0011369846     0.0006478596     0.0011253203     0.0040335792
  195  C 13 YZ      0.0039047695     0.0008638542    -0.0034997244    -0.0012474713     0.0029546466
  196  C 14  S     -0.0634011026    -0.0130946627     0.0083999787     0.0083267592     0.0184501508
  197  C 14  S      0.1282818469     0.0262381406    -0.0164163911    -0.0161251806    -0.0304634690
  198  C 14  S      0.3183090334     0.0542427223     0.0129851326    -0.0479724338    -0.1267846171
  199  C 14  X     -0.0996493436    -0.0065363841    -0.2295168286    -0.0788042376    -0.0470495078
  200  C 14  Y     -0.0529668106    -0.0160794830     0.1051437561     0.0547642328     0.1454299976
  201  C 14  Z      0.0901481438     0.0132874977     0.0166064925    -0.0107888816    -0.1001902935
  202  C 14  X      0.0112623399     0.0047203937    -0.0803649352    -0.0293999619     0.0063873359
  203  C 14  Y      0.0601869728     0.0066304889     0.0434600212     0.0011724069    -0.0153564287
  204  C 14  Z     -0.0552506699    -0.0096639655     0.0000784933     0.0125101312     0.0099403177
  205  C 14 XX      0.0012078190     0.0003928638    -0.0018800642    -0.0009831589    -0.0028902905
  206  C 14 YY      0.0137468513     0.0023117898     0.0017798166    -0.0002958359     0.0011329529
  207  C 14 ZZ      0.0119871804     0.0025873309    -0.0018507742    -0.0022455262    -0.0070131039
  208  C 14 XY      0.0027119589     0.0009581674    -0.0038935130    -0.0027136472    -0.0109320094
  209  C 14 XZ     -0.0007049619    -0.0003358276     0.0034782157     0.0024583431     0.0104860652
  210  C 14 YZ     -0.0103713545    -0.0020075010    -0.0014525942     0.0007616334     0.0034629527
  211  H 15  S      0.0135523208     0.0353332142     0.0663828758    -0.1940318759     0.0378191738
  212  H 15  S      0.0036640281     0.0052352853     0.0191692328    -0.0565466966     0.0115954245
  213  H 16  S      0.0601376470    -0.0925307270    -0.0009047270     0.0109653661    -0.0107814379
  214  H 16  S      0.0148244814    -0.0206067071    -0.0001600444     0.0029680338    -0.0031377331
  215  H 17  S     -0.0009961428    -0.1113540408    -0.0096851831     0.0152070376    -0.0224100296
  216  H 17  S     -0.0059405811    -0.0288010189    -0.0042732057     0.0054873260    -0.0078872668
  217  H 18  S     -0.0338531511     0.0124565636     0.0523019065    -0.1764711681     0.0229153542
  218  H 18  S     -0.0119292545    -0.0031948950     0.0116369187    -0.0506560269     0.0057636311
  219  H 19  S      0.0595119602     0.0590096283    -0.0259442866     0.1103605403     0.0094985634
  220  H 19  S      0.0147327241     0.0187670077    -0.0083553166     0.0348911020     0.0034330601
  221  H 20  S     -0.0757531494     0.2401757231     0.0181089137    -0.0350128395    -0.0105356405
  222  H 20  S     -0.0192339470     0.0666001944     0.0058048445    -0.0114829808    -0.0035959477
  223  H 21  S      0.1701348783     0.0296192632     0.0254756373    -0.0232635030    -0.1561178531
  224  H 21  S      0.0638854288     0.0120143146     0.0107447269    -0.0089546796    -0.0666090177
  225  H 22  S     -0.0838678201    -0.0190964614    -0.0291413619     0.0324185675     0.1936711735
  226  H 22  S     -0.0419141937    -0.0091152750    -0.0100824123     0.0124410977     0.0737784233
  227  H 23  S      0.2405068084     0.0402408184     0.0083032014    -0.0072511012     0.1139409575
  228  H 23  S      0.0818196544     0.0143313169     0.0036697660    -0.0043867256     0.0334005604
  229  H 24  S     -0.0872959828    -0.0228139465     0.0005121671     0.0307128155     0.1951551381
  230  H 24  S     -0.0422370932    -0.0097744603    -0.0008618245     0.0123204810     0.0727004467
  231  H 25  S      0.1672019556     0.0314075890    -0.0027163361    -0.0282228906    -0.1479422489
  232  H 25  S      0.0593586565     0.0109749994    -0.0010235456    -0.0146091737    -0.0592751629
  233  C 26  S     -0.0194477505     0.0041728162     0.0085696302    -0.0251481549    -0.0179142291
  234  C 26  S      0.0336642769    -0.0098544099    -0.0192444130     0.0568791334     0.0368630533
  235  C 26  S      0.0412433835     0.0039129322    -0.0146779667     0.0302875759     0.0320246156
  236  C 26  X      0.0982369131     0.0225674506     0.0455412673    -0.0979534515     0.0579692209
  237  C 26  Y      0.0103682993    -0.0125763355    -0.0542618635     0.0510166592    -0.0085554495
  238  C 26  Z     -0.0435585018    -0.0714298689     0.0229899841    -0.0054120075    -0.0230490083
  239  C 26  X     -0.0601812125     0.0285422626    -0.0059878435     0.0265207366     0.0096974011
  240  C 26  Y      0.0036379760    -0.0078086591    -0.0129196979     0.0083425868    -0.0010783639
  241  C 26  Z      0.0264783472    -0.0276438612     0.0145568182    -0.0265313271    -0.0033486065
  242  C 26 XX      0.0039581580     0.0007652548    -0.0011306046     0.0087345813     0.0035534959
  243  C 26 YY      0.0003823326    -0.0004127227    -0.0004582067     0.0018624098     0.0010883221
  244  C 26 ZZ      0.0011138163    -0.0033412168    -0.0024026096     0.0008430303     0.0015439828
  245  C 26 XY     -0.0010676565     0.0016588609    -0.0022373860    -0.0041098615     0.0003196746
  246  C 26 XZ     -0.0019233728     0.0030288633     0.0021552580     0.0004689658    -0.0013560873
  247  C 26 YZ      0.0004504528    -0.0008749495     0.0006943808     0.0024461421    -0.0000938502
  248  C 27  S      0.0420718147     0.0019260308    -0.0037425451     0.0122077605     0.0319859801
  249  C 27  S     -0.1016666493    -0.0093398833     0.0077260007    -0.0259475838    -0.0682712173
  250  C 27  S     -0.0309688214    -0.0314721023     0.0175326607    -0.0540867726    -0.0213203798
  251  C 27  X     -0.1833386762    -0.0538634297     0.0067612878     0.0291479533    -0.1206555440
  252  C 27  Y      0.0112291034    -0.0006760138    -0.0790676463     0.0021630265     0.0006898755
  253  C 27  Z      0.0779206370    -0.0049206692     0.0624841573    -0.0195026521     0.0525780141
  254  C 27  X     -0.0814510729    -0.0006173995    -0.0026057281     0.0272746870    -0.0061887793
  255  C 27  Y      0.0059215984     0.0014118999    -0.0367643121     0.0068543400    -0.0026173998
  256  C 27  Z      0.0343221581    -0.0147654266     0.0306507417    -0.0167873935     0.0034823944
  257  C 27 XX     -0.0093524838     0.0012244292     0.0023900440    -0.0010072929    -0.0063032339
  258  C 27 YY     -0.0039957140    -0.0007842673     0.0004053106    -0.0004619065    -0.0031396739
  259  C 27 ZZ     -0.0056670658    -0.0023554908    -0.0013840888    -0.0034276120    -0.0035158413
  260  C 27 XY     -0.0009846045     0.0004280369    -0.0030754669    -0.0042541034     0.0006326360
  261  C 27 XZ      0.0023163755     0.0014315860     0.0014846184     0.0039504952     0.0014956908
  262  C 27 YZ     -0.0012902030    -0.0005462959     0.0011090776     0.0018885732     0.0000044445
  263  C 28  S      0.0025261671    -0.0068836764    -0.0048732631     0.0203473858    -0.0010054531
  264  C 28  S     -0.0115623109     0.0178548564     0.0111453138    -0.0447404876     0.0010202665
  265  C 28  S      0.0055142743     0.1247063530     0.0062549546    -0.0337969305    -0.0066718453
  266  C 28  X      0.0113428447    -0.1203098900     0.0396133146    -0.1512866608     0.0118340728
  267  C 28  Y      0.0124901871    -0.0969233096     0.0311711168    -0.1145793731     0.0038370589
  268  C 28  Z      0.0290797771    -0.0888736811    -0.0614265543     0.1892500466    -0.0194938990
  269  C 28  X     -0.0046198115    -0.0303811936     0.0185796231    -0.0712718612    -0.0027755755
  270  C 28  Y      0.0109363161    -0.0910574436     0.0014091588    -0.0348123811     0.0097440146
  271  C 28  Z      0.0081656477     0.0060162776    -0.0138928264     0.0689356077    -0.0110089113
  272  C 28 XX     -0.0035391337     0.0057858427    -0.0001753420     0.0009921265    -0.0010283866
  273  C 28 YY      0.0017068834    -0.0055316488    -0.0002732469    -0.0005174313    -0.0004978216
  274  C 28 ZZ     -0.0002094363     0.0050369146     0.0038747823    -0.0124169310     0.0022455269
  275  C 28 XY     -0.0000515244     0.0023251326     0.0018426604    -0.0046004684     0.0002393091
  276  C 28 XZ     -0.0002516599     0.0052404318    -0.0017938949     0.0055044491     0.0000205663
  277  C 28 YZ      0.0007305021    -0.0014868989    -0.0010243660     0.0034187300    -0.0002445434

                         41               42               43               44               45
                   -0.4620355613    -0.4578944388    -0.4350434988    -0.4232249831    -0.4127742187
    1  C  1  S      0.0007523561     0.0100076574    -0.0256426237    -0.0192587621    -0.0003245115
    2  C  1  S     -0.0014649784    -0.0184918962     0.0684378918     0.0504639542     0.0009295429
    3  C  1  S     -0.0018275364    -0.0343498971    -0.0069304297    -0.0788863007    -0.0241729434
    4  C  1  X      0.0025968286     0.0242286992     0.0189318842    -0.0751269282     0.0637601640
    5  C  1  Y     -0.0028190390    -0.0085394803     0.2715436503     0.0999942293     0.0862600019
    6  C  1  Z     -0.0050003674    -0.0719197385    -0.1764206440    -0.0154935029     0.0300188898
    7  C  1  X      0.0006213063    -0.0120846037    -0.0120090435    -0.0508279087     0.0298950608
    8  C  1  Y     -0.0017694898    -0.0206006734     0.1327772827     0.0374863349     0.0399225129
    9  C  1  Z     -0.0029752473    -0.0410972809    -0.0457109596     0.0259655833     0.0214594726
   10  C  1 XX      0.0000007439     0.0034062743     0.0014521339    -0.0072269084     0.0017111350
   11  C  1 YY      0.0001408766     0.0026912518     0.0127970167     0.0114472995     0.0026091664
   12  C  1 ZZ     -0.0004639554    -0.0099926683    -0.0050230709     0.0036704328    -0.0049004189
   13  C  1 XY     -0.0001190784    -0.0025157170    -0.0019024498     0.0071714371    -0.0025192427
   14  C  1 XZ      0.0001205426     0.0012074476     0.0077415231    -0.0029754654     0.0008400951
   15  C  1 YZ      0.0003235024     0.0022020815     0.0089914603    -0.0026584294    -0.0030374682
   16  C  2  S      0.0007443783     0.0252753304    -0.0205444968     0.0195537587     0.0026687528
   17  C  2  S     -0.0017806721    -0.0622532320     0.0432662952    -0.0534875308    -0.0094278636
   18  C  2  S     -0.0035641334    -0.0716870363     0.0990806038     0.0256605170     0.0143525692
   19  C  2  X     -0.0044144529    -0.1263433622    -0.0339848275     0.0615894615     0.0071213724
   20  C  2  Y     -0.0085473165    -0.2425826166     0.0146025957    -0.0989700612    -0.0406647606
   21  C  2  Z      0.0094853910     0.1787136407     0.0149291127     0.0895989168    -0.0728081923
   22  C  2  X     -0.0023645975    -0.0622321441    -0.0051014295     0.0491453007     0.0094898274
   23  C  2  Y     -0.0039434939    -0.1100061378     0.0265296298    -0.0353496607    -0.0030167270
   24  C  2  Z      0.0034113569     0.0610459581     0.0013058369     0.0649752751    -0.0368774015
   25  C  2 XX     -0.0001254218    -0.0005491967     0.0030616499     0.0044190184    -0.0002973403
   26  C  2 YY      0.0000666277     0.0007233392     0.0088773556    -0.0049638434     0.0026545498
   27  C  2 ZZ     -0.0002525161    -0.0097039554    -0.0038892876    -0.0075760018    -0.0046470931
   28  C  2 XY      0.0000881848     0.0032367341     0.0020960486    -0.0050177447     0.0011475396
   29  C  2 XZ      0.0004129267     0.0067422273     0.0000574402     0.0002420110     0.0003276688
   30  C  2 YZ      0.0004249455     0.0108998506     0.0076692868     0.0048566169    -0.0027895619
   31  C  3  S      0.0002422371     0.0193912072     0.0215038420     0.0178311765    -0.0006823258
   32  C  3  S     -0.0006898612    -0.0477046419    -0.0459472939    -0.0492342742     0.0050220286
   33  C  3  S      0.0003994059    -0.0308079426    -0.0912782600     0.0109996778    -0.0245364702
   34  C  3  X      0.0043983253     0.0774315010     0.0369055958     0.1057809001     0.0098840176
   35  C  3  Y      0.0090269710     0.1670006393     0.0089854717     0.0127270758     0.0097360596
   36  C  3  Z     -0.0084274818    -0.2569023153    -0.0222516578    -0.1005727379     0.0591800619
   37  C  3  X      0.0014000259     0.0232262828     0.0188843757     0.0629194170     0.0076002262
   38  C  3  Y      0.0030641403     0.0540463100     0.0082182906     0.0142319021     0.0062335960
   39  C  3  Z     -0.0032230688    -0.1066515094    -0.0340362484    -0.0295865708     0.0152819221
   40  C  3 XX      0.0000421397    -0.0019201360     0.0007632608    -0.0003599175     0.0017937416
   41  C  3 YY     -0.0002149461    -0.0064075744    -0.0006827218    -0.0049415961     0.0047592483
   42  C  3 ZZ      0.0000643229     0.0011218497    -0.0085241761    -0.0026527989    -0.0053083487
   43  C  3 XY      0.0000653177    -0.0008072433     0.0048253863    -0.0070501178     0.0003705599
   44  C  3 XZ      0.0002865493     0.0074486771    -0.0009019440     0.0038382566    -0.0013617617
   45  C  3 YZ      0.0006953444     0.0135550060    -0.0053020508     0.0035137912    -0.0007680256
   46  C  4  S      0.0001528950     0.0043526930     0.0236183568    -0.0176653886    -0.0029271137
   47  C  4  S      0.0000982453    -0.0017749102    -0.0624734042     0.0458023113     0.0061518416
   48  C  4  S     -0.0022163549    -0.0251310960     0.0039451036    -0.0579514190     0.0169744107
   49  C  4  X     -0.0018823766    -0.0290190235     0.1742376900    -0.0675306306    -0.0411039906
   50  C  4  Y     -0.0087640256    -0.1237753820     0.0822329991     0.0268680944     0.0084724630
   51  C  4  Z      0.0014475109     0.0234342505    -0.2752189746     0.0936226992    -0.0470076341
   52  C  4  X     -0.0014423304    -0.0256864052     0.0798230088    -0.0185277389    -0.0220818058
   53  C  4  Y     -0.0023397891    -0.0526239312     0.0028798525     0.0378883594    -0.0053485615
   54  C  4  Z     -0.0002875097    -0.0136228829    -0.1218560553     0.0261505202    -0.0221371288
   55  C  4 XX      0.0000063936     0.0027801537    -0.0055448599    -0.0040201286    -0.0013743522
   56  C  4 YY     -0.0002305048    -0.0054101110     0.0051084080    -0.0007254037     0.0020225308
   57  C  4 ZZ      0.0001119419     0.0013096586    -0.0072417573     0.0118900642     0.0005986527
   58  C  4 XY     -0.0003310828    -0.0083538496     0.0036867635     0.0021185442     0.0041534551
   59  C  4 XZ      0.0001048619     0.0013351707     0.0013712884    -0.0048076833    -0.0016663312
   60  C  4 YZ      0.0005716487     0.0052919904    -0.0125406571    -0.0008067111    -0.0007975417
   61  C  5  S     -0.0007096623    -0.0271979105     0.0085751149     0.0088858902     0.0135078326
   62  C  5  S      0.0016750515     0.0639842978    -0.0190005049    -0.0250245113    -0.0292697644
   63  C  5  S      0.0015466390     0.0293953897    -0.0814072503    -0.0177171978    -0.0239641704
   64  C  5  X     -0.0015728480    -0.0792529438    -0.0396779116    -0.0269298764     0.0182838018
   65  C  5  Y      0.0022815893     0.0029671357     0.0267080346    -0.1134069961    -0.0310941437
   66  C  5  Z     -0.0000811203     0.1219163493    -0.0084098626    -0.0989414546    -0.0705965565
   67  C  5  X     -0.0017429441    -0.0315830127     0.0147382632    -0.0352761490     0.0225115474
   68  C  5  Y      0.0027413833     0.0130147766     0.0322526348    -0.0527104258    -0.0179039570
   69  C  5  Z     -0.0004099189     0.0517218160    -0.0437005792    -0.0454101276    -0.0453840705
   70  C  5 XX      0.0001947402    -0.0023087559    -0.0073796777    -0.0048308352    -0.0018421248
   71  C  5 YY     -0.0001634448     0.0024023231     0.0044537335     0.0011729162    -0.0043378560
   72  C  5 ZZ      0.0001988660     0.0122499578     0.0010663849    -0.0010659361    -0.0006849150
   73  C  5 XY     -0.0006250086    -0.0078778583     0.0007504468    -0.0006830532    -0.0002475697
   74  C  5 XZ      0.0001934801     0.0012751393     0.0049839998     0.0003281067     0.0002460338
   75  C  5 YZ      0.0000845538    -0.0045714985    -0.0074470700     0.0042007204     0.0008334872
   76  C  6  S     -0.0008883032    -0.0122281976     0.0015879263    -0.0189693139    -0.0042842671
   77  C  6  S      0.0018538526     0.0244727519    -0.0040301869     0.0475800065     0.0106555856
   78  C  6  S      0.0026915185     0.0564517201     0.0004369578     0.1014597139     0.0113701584
   79  C  6  X     -0.0023734345    -0.1759358780    -0.1207164351     0.1413121946    -0.0048986426
   80  C  6  Y      0.0012047138    -0.0247424703    -0.2047542236    -0.1559634434    -0.0743325049
   81  C  6  Z     -0.0025199392    -0.1128429597     0.2626660061    -0.0746684313     0.0148086057
   82  C  6  X     -0.0003818195    -0.0560700094    -0.0489167283     0.0774313415    -0.0042604525
   83  C  6  Y     -0.0000696927    -0.0243031608    -0.0866460813    -0.0911759506    -0.0365141804
   84  C  6  Z     -0.0008960579    -0.0476309506     0.1107352029    -0.0432385661     0.0057470024
   85  C  6 XX      0.0003168147     0.0088958229    -0.0026439123    -0.0074507699    -0.0029991280
   86  C  6 YY      0.0000283008     0.0003057637     0.0166393725     0.0064732275     0.0035879514
   87  C  6 ZZ      0.0000232783    -0.0050729742    -0.0143825511     0.0079171276     0.0009736622
   88  C  6 XY     -0.0003462280    -0.0123462523     0.0025197597     0.0067738512    -0.0009034045
   89  C  6 XZ     -0.0000019256    -0.0041986788     0.0076555157    -0.0061876934     0.0008301199
   90  C  6 YZ      0.0002680484    -0.0014901723    -0.0043092718    -0.0018033213    -0.0028825020
   91  C  7  S      0.0007684949     0.0339555720    -0.0225147036    -0.0151710958     0.0815498848
   92  C  7  S     -0.0014575240    -0.0746378230     0.0499588992     0.0320710478    -0.1730512554
   93  C  7  S     -0.0006970801    -0.0350075277     0.0473775524     0.0282371771    -0.0695089476
   94  C  7  X     -0.0003714350     0.0446680989     0.0562864354    -0.0427337373    -0.1424168842
   95  C  7  Y     -0.0004383996    -0.0065812190     0.0180995320    -0.1648943797     0.1536281061
   96  C  7  Z      0.0005914008     0.0078964530    -0.0499441307    -0.1952865002    -0.0527946395
   97  C  7  X      0.0030418195     0.0176731820    -0.0024364859    -0.0396877513     0.0183543107
   98  C  7  Y     -0.0036427517    -0.0020864933     0.0427154454    -0.0578827017    -0.0504859059
   99  C  7  Z      0.0016994681    -0.0025206888    -0.0444426792    -0.1158094835     0.0487342648
  100  C  7 XX      0.0000120077    -0.0045386950     0.0029434876     0.0006215042    -0.0047345806
  101  C  7 YY     -0.0000571179    -0.0039445636     0.0024525386     0.0054614371    -0.0022387316
  102  C  7 ZZ     -0.0001210311    -0.0042841028     0.0009759070    -0.0014490378    -0.0028791267
  103  C  7 XY     -0.0000066125     0.0021824297    -0.0013124165    -0.0013175608    -0.0010344947
  104  C  7 XZ     -0.0000428746    -0.0013995516     0.0008148810    -0.0016912817     0.0010698301
  105  C  7 YZ      0.0000496001     0.0012830073     0.0007075154     0.0009969805    -0.0017585928
  106  C  8  S      0.0012068341    -0.0012430958     0.0008462448    -0.0001363923    -0.0009326244
  107  C  8  S     -0.0025608023     0.0035855413    -0.0013215718     0.0007999068     0.0020776383
  108  C  8  S     -0.0036856236     0.0042795795    -0.0065540001     0.0026040864     0.0010902986
  109  C  8  X     -0.0224868012     0.0296466923     0.0097143889    -0.0300104743    -0.0284344825
  110  C  8  Y      0.0748314040     0.0028505820    -0.0018279179    -0.0526061504    -0.0476815942
  111  C  8  Z     -0.0525947197    -0.0094385563    -0.0003504740    -0.0648180990    -0.0569589765
  112  C  8  X      0.0048858189     0.0148858579     0.0094399925    -0.0185755086    -0.0227779075
  113  C  8  Y     -0.0362481761    -0.0017782913    -0.0064972304    -0.0282089871    -0.0254454376
  114  C  8  Z      0.0278701471    -0.0044450003     0.0033740855    -0.0322586120    -0.0261967976
  115  C  8 XX     -0.0045795192    -0.0006059538    -0.0001094543     0.0008801473     0.0003675058
  116  C  8 YY     -0.0008934870     0.0004726319    -0.0000184977    -0.0000033118     0.0002160474
  117  C  8 ZZ      0.0050514132     0.0002566958    -0.0003033163    -0.0004925828    -0.0000393882
  118  C  8 XY      0.0100401183    -0.0001890727    -0.0004826003     0.0010744336     0.0000308723
  119  C  8 XZ     -0.0060329655     0.0003911689     0.0004066254     0.0005958367     0.0002613410
  120  C  8 YZ     -0.0038131891    -0.0001300935     0.0002628400    -0.0005108905    -0.0001689836
  121  N  9  S      0.0004714279     0.0248317132    -0.0186372177    -0.0189649561     0.1359219710
  122  N  9  S      0.0011987977     0.0528024455    -0.0403903753    -0.0411673298     0.2888030919
  123  N  9  S     -0.0030619380     0.0567109773    -0.0156899213    -0.0304593871     0.3058962915
  124  N  9  X     -0.0005381967    -0.0401129095    -0.0228474953     0.0675320942    -0.1960105412
  125  N  9  Y      0.0009542217     0.0211820661    -0.0430952594     0.0873174083     0.3288876684
  126  N  9  Z     -0.0005000698    -0.0140809138     0.0566358948     0.1876749168    -0.2278340777
  127  N  9  X      0.0009474482     0.0195914413     0.0106852384    -0.0380999918     0.1072419065
  128  N  9  Y     -0.0014394252    -0.0097321736     0.0287679978    -0.0441042386    -0.1824115253
  129  N  9  Z      0.0008637004     0.0084332223    -0.0338301685    -0.1019862822     0.1263596274
  130  N  9 XX      0.0000814352    -0.0001987610    -0.0047793009     0.0017999089     0.0101056604
  131  N  9 YY      0.0000003705     0.0022353857     0.0010788925    -0.0138532414    -0.0026554901
  132  N  9 ZZ      0.0000449727     0.0017792503     0.0010745653     0.0090485177     0.0082640534
  133  N  9 XY      0.0000487096     0.0017763561     0.0010227607     0.0012899072     0.0142283939
  134  N  9 XZ     -0.0000451813    -0.0012006156     0.0008334336     0.0097002904    -0.0098912421
  135  N  9 YZ      0.0000655534     0.0001029714    -0.0040258489    -0.0070282351     0.0157707206
  136  C 10  S     -0.0246737626    -0.0009635451     0.0000607182    -0.0004601578     0.0009627201
  137  C 10  S      0.0611741790     0.0024673224     0.0003160395     0.0009768123    -0.0020027887
  138  C 10  S      0.0821755555     0.0052888448     0.0052734032     0.0038441324     0.0016935654
  139  C 10  X      0.1937139510    -0.0047681120     0.0110865531    -0.0222827242    -0.0209636345
  140  C 10  Y     -0.1737958844    -0.0069952358    -0.0035937094    -0.0313537904    -0.0325870871
  141  C 10  Z      0.0565530899     0.0106975517    -0.0006752711    -0.0373697355    -0.0385964258
  142  C 10  X      0.0437033297     0.0021048739     0.0042096539    -0.0096311562    -0.0107349020
  143  C 10  Y     -0.0767313438     0.0003464658    -0.0033870323    -0.0174848334    -0.0197308581
  144  C 10  Z      0.0440631481     0.0005909911     0.0014436362    -0.0201308705    -0.0195238375
  145  C 10 XX      0.0059742251    -0.0008798957    -0.0000081236    -0.0002063494    -0.0006186322
  146  C 10 YY     -0.0031072331     0.0005341105    -0.0001846099     0.0026539638     0.0022584420
  147  C 10 ZZ      0.0020593862     0.0007845458     0.0002031582    -0.0022130773    -0.0019158277
  148  C 10 XY      0.0040925799     0.0004207556     0.0003721529     0.0003363908     0.0002760961
  149  C 10 XZ     -0.0049131040     0.0001276200    -0.0002859262    -0.0007666612    -0.0011275034
  150  C 10 YZ      0.0041124675    -0.0007915479    -0.0000085224     0.0005800451     0.0006734914
  151  C 11  S     -0.0224559790     0.0023547840     0.0001625703     0.0002515762    -0.0005947795
  152  C 11  S      0.0567475761    -0.0055281169    -0.0002123050    -0.0005126057     0.0011773329
  153  C 11  S      0.0530696145    -0.0074301939    -0.0034101210    -0.0025942067     0.0010726455
  154  C 11  X     -0.1103253217     0.0052567853    -0.0101819938    -0.0074044688    -0.0106513484
  155  C 11  Y     -0.1612233497     0.0153471664     0.0066888580    -0.0241755066    -0.0246146935
  156  C 11  Z      0.1852679751    -0.0141145844    -0.0002893948    -0.0257834045    -0.0320556160
  157  C 11  X     -0.0139126036     0.0059892558    -0.0023257550    -0.0037257886    -0.0068986638
  158  C 11  Y     -0.0627244831     0.0040409436     0.0037942565    -0.0115023596    -0.0129050351
  159  C 11  Z      0.0589021028    -0.0058180397    -0.0018088527    -0.0133930598    -0.0164518460
  160  C 11 XX      0.0082873080    -0.0001799601     0.0001795338     0.0006908644     0.0004583550
  161  C 11 YY     -0.0035639705    -0.0004597545    -0.0003066914     0.0010693506     0.0015617684
  162  C 11 ZZ     -0.0010457585     0.0001473862     0.0001147223    -0.0018881402    -0.0017455838
  163  C 11 XY     -0.0008329806     0.0006514534     0.0003497273     0.0009849838     0.0012243087
  164  C 11 XZ     -0.0020231499    -0.0006429242    -0.0004132129     0.0006255374     0.0004744320
  165  C 11 YZ      0.0068307236    -0.0001231744     0.0001555035    -0.0001386453    -0.0003944229
  166  C 12  S     -0.0005730395     0.0023334762     0.0004649517     0.0000080968    -0.0001810417
  167  C 12  S      0.0010270666    -0.0059405736    -0.0013267916    -0.0000088225     0.0007542915
  168  C 12  S      0.0047541149    -0.0062658402     0.0019264332     0.0003814096     0.0023920677
  169  C 12  X     -0.0149439787     0.0257678977     0.0114382945    -0.0114109099    -0.0183858274
  170  C 12  Y      0.0713866286     0.0004975099    -0.0061787147    -0.0136432045    -0.0236503030
  171  C 12  Z     -0.0530349989    -0.0113595160     0.0003590140    -0.0228642853    -0.0205221524
  172  C 12  X      0.0043035390     0.0084356535     0.0026787138    -0.0054442664    -0.0081596705
  173  C 12  Y     -0.0189816025     0.0019366347    -0.0020552669    -0.0070630297    -0.0120340556
  174  C 12  Z      0.0138798870    -0.0049040584     0.0006138181    -0.0109212589    -0.0105614020
  175  C 12 XX      0.0048281010     0.0003811647     0.0004053397     0.0009074744     0.0005817579
  176  C 12 YY      0.0006991028    -0.0006062752    -0.0003129225    -0.0000423953     0.0002115426
  177  C 12 ZZ     -0.0052482688    -0.0001454941    -0.0000393618    -0.0009006740    -0.0008488757
  178  C 12 XY     -0.0102069518     0.0002798587     0.0001207208     0.0009004285     0.0011677666
  179  C 12 XZ      0.0060241178    -0.0006453254    -0.0003865500     0.0010741698     0.0013953245
  180  C 12 YZ      0.0040043748     0.0001783459     0.0001774945    -0.0004883401    -0.0008259170
  181  C 13  S      0.0230853222     0.0003543779     0.0013378826    -0.0004396951    -0.0003203452
  182  C 13  S     -0.0577860127    -0.0009832196    -0.0028754993     0.0008121458     0.0006116417
  183  C 13  S     -0.0619453041     0.0011855789    -0.0028647803     0.0013955908    -0.0026585357
  184  C 13  X      0.1921197266    -0.0056374852     0.0028752990    -0.0136415019    -0.0081774631
  185  C 13  Y     -0.1745333259    -0.0075650942     0.0006898421    -0.0233939124    -0.0220322470
  186  C 13  Z      0.0587030188     0.0100693687    -0.0012267990    -0.0230441901    -0.0345561892
  187  C 13  X      0.0485638625     0.0013573202     0.0022417293    -0.0070777016    -0.0044922337
  188  C 13  Y     -0.0680220534    -0.0004774995    -0.0001706630    -0.0113102975    -0.0144236377
  189  C 13  Z      0.0349387809     0.0000215336    -0.0005555711    -0.0117101034    -0.0158722684
  190  C 13 XX     -0.0059387652     0.0010464997     0.0000255431     0.0011744657     0.0007319477
  191  C 13 YY      0.0036047301    -0.0005759707    -0.0003429066    -0.0011234663    -0.0011610282
  192  C 13 ZZ     -0.0016287010    -0.0005265900    -0.0001472485     0.0001037104     0.0004841087
  193  C 13 XY     -0.0039982757    -0.0005216446     0.0001281600     0.0005866479     0.0007786696
  194  C 13 XZ      0.0048525813    -0.0002144147    -0.0002396743     0.0014639867     0.0015659118
  195  C 13 YZ     -0.0046330119     0.0007997913     0.0001753960    -0.0007290238    -0.0010590120
  196  C 14  S      0.0221319638    -0.0014510573    -0.0017224851     0.0007227957     0.0003418205
  197  C 14  S     -0.0560086951     0.0039979187     0.0036720068    -0.0014399036    -0.0004802666
  198  C 14  S     -0.0664703388    -0.0027862246    -0.0026693004    -0.0024009153     0.0003995820
  199  C 14  X     -0.1048174655     0.0072088878    -0.0043134990    -0.0142026660    -0.0233510103
  200  C 14  Y     -0.1671228088     0.0173718731     0.0035984411    -0.0315763487    -0.0346227017
  201  C 14  Z      0.1873177334    -0.0151025372     0.0003379564    -0.0400498757    -0.0347565936
  202  C 14  X     -0.0025255952     0.0061340782     0.0002813265    -0.0082131956    -0.0101441216
  203  C 14  Y     -0.0752491344     0.0036369267    -0.0002372717    -0.0160031083    -0.0126522500
  204  C 14  Z      0.0639171539    -0.0038189918     0.0005681491    -0.0212393855    -0.0245902986
  205  C 14 XX     -0.0076454164     0.0000442141    -0.0001500255     0.0005009320     0.0000211794
  206  C 14 YY      0.0029022984     0.0004717532     0.0004764991    -0.0026930831    -0.0021880740
  207  C 14 ZZ      0.0009261666    -0.0003048037     0.0002424192     0.0018912050     0.0023062460
  208  C 14 XY      0.0011907071    -0.0007506839    -0.0000266033    -0.0003892201    -0.0004150552
  209  C 14 XZ      0.0015390309     0.0006002032     0.0001648191     0.0011228887     0.0007575130
  210  C 14 YZ     -0.0061001113     0.0003236612    -0.0002171495    -0.0005767333    -0.0007779470
  211  H 15  S     -0.0049196460    -0.0761746469    -0.2005118112     0.0144641535    -0.0299260966
  212  H 15  S     -0.0014917908    -0.0266444850    -0.0832951219     0.0045283059    -0.0113188216
  213  H 16  S      0.0063168447     0.1839522548     0.0374044127     0.0094069408     0.0346765304
  214  H 16  S      0.0021231643     0.0602395394     0.0134870130     0.0068328372     0.0174431944
  215  H 17  S      0.0054410711     0.1679359632    -0.0209467102     0.0530034489    -0.0594297535
  216  H 17  S      0.0015262081     0.0545841368    -0.0098591167     0.0226964979    -0.0232151611
  217  H 18  S     -0.0078240241    -0.1144639777     0.2018817166    -0.0125848181     0.0275461680
  218  H 18  S     -0.0037755875    -0.0408166902     0.0817984878    -0.0057211703     0.0130431288
  219  H 19  S     -0.0010356989    -0.1467360569     0.0071003449    -0.0286000371    -0.0229111309
  220  H 19  S     -0.0005857209    -0.0582017235     0.0024415795    -0.0215229738    -0.0106013768
  221  H 20  S      0.0036241198     0.1556804482     0.0041145290    -0.1559349045    -0.0212152642
  222  H 20  S      0.0014273246     0.0616075053     0.0026075059    -0.0689152224    -0.0110491950
  223  H 21  S     -0.1879701564    -0.0031231233    -0.0078175098     0.0034068688     0.0005688555
  224  H 21  S     -0.0718731226    -0.0028631913    -0.0013740146     0.0007095526     0.0010539516
  225  H 22  S     -0.1937761101     0.0149532394     0.0012391314    -0.0008595729     0.0033519476
  226  H 22  S     -0.0740262157     0.0056433585    -0.0001929135    -0.0002502581     0.0015435948
  227  H 23  S      0.0039435538     0.0205573479     0.0089111799    -0.0010615684    -0.0073798608
  228  H 23  S      0.0016440199     0.0078904816     0.0038078510    -0.0004510375    -0.0034744203
  229  H 24  S      0.1891541656     0.0035727431    -0.0010307527     0.0014569824     0.0002417118
  230  H 24  S      0.0705468792     0.0010500269    -0.0008033627     0.0006053651    -0.0008140650
  231  H 25  S      0.1930502784    -0.0177176158     0.0010486451    -0.0027849477     0.0047613490
  232  H 25  S      0.0681366631    -0.0048380965     0.0014728148     0.0001752550     0.0085989744
  233  C 26  S      0.0005152834     0.0200572153     0.0154220324     0.0000325632    -0.0082503767
  234  C 26  S     -0.0011294825    -0.0457698503    -0.0371608518    -0.0002442752     0.0176942031
  235  C 26  S     -0.0021608113    -0.0316668882    -0.0363294705     0.0006268623    -0.0084950736
  236  C 26  X      0.0017978972     0.0856381883     0.0377069829    -0.0366197732    -0.0464321662
  237  C 26  Y     -0.0061788742    -0.0063749509     0.0272870870    -0.0886236377    -0.0315519911
  238  C 26  Z      0.0044096624    -0.0108643305    -0.0370731167    -0.0749970817    -0.0422111472
  239  C 26  X      0.0001987647     0.0067587507     0.0160984623    -0.0350068039    -0.0086644466
  240  C 26  Y     -0.0056762867    -0.0110096385     0.0078790146    -0.0427352119    -0.0127057259
  241  C 26  Z      0.0042978889     0.0048820581    -0.0097548777    -0.0245277794    -0.0248896980
  242  C 26 XX     -0.0000034061    -0.0060759212    -0.0032072851     0.0010790122     0.0015375789
  243  C 26 YY     -0.0000467846    -0.0023935562    -0.0012379369     0.0004231786     0.0006741296
  244  C 26 ZZ     -0.0001618934    -0.0011687465    -0.0020616236    -0.0002760410     0.0015178192
  245  C 26 XY     -0.0002570108    -0.0002446202    -0.0002927525     0.0008045396    -0.0005933982
  246  C 26 XZ      0.0001669573     0.0005448640     0.0008317739    -0.0004008195    -0.0013497338
  247  C 26 YZ      0.0001094016    -0.0001147665    -0.0006047733    -0.0001296008     0.0003793943
  248  C 27  S     -0.0005670264    -0.0074168595    -0.0051554128     0.0006710515     0.0038117767
  249  C 27  S      0.0010484468     0.0150418293     0.0087751604    -0.0008454084    -0.0090564874
  250  C 27  S      0.0009042581     0.0247204570     0.0156747858     0.0148582250    -0.0096218823
  251  C 27  X      0.0026573082    -0.0355174996    -0.0195268339    -0.0294955799    -0.0172171850
  252  C 27  Y     -0.0052079676    -0.0005523385     0.0167663374    -0.0713304349    -0.0381908988
  253  C 27  Z      0.0030185136     0.0279588092    -0.0022379066    -0.0679273166    -0.0580414943
  254  C 27  X     -0.0013854675    -0.0104076997    -0.0065090758    -0.0247304940    -0.0164021317
  255  C 27  Y     -0.0006101499     0.0047978716     0.0109810390    -0.0309566102    -0.0178585170
  256  C 27  Z      0.0012471690     0.0101719653    -0.0064170494    -0.0270435064    -0.0238103382
  257  C 27 XX     -0.0007557023     0.0013169624     0.0017376046     0.0003137640    -0.0008375587
  258  C 27 YY     -0.0000698605     0.0000687672     0.0000990146    -0.0000207374    -0.0002733691
  259  C 27 ZZ      0.0009803082     0.0012952291    -0.0005847304    -0.0007628363    -0.0006848919
  260  C 27 XY      0.0017704630     0.0002289507    -0.0014979058     0.0021689088    -0.0002468695
  261  C 27 XZ     -0.0011011867    -0.0017879376     0.0002811735     0.0010510496     0.0006628731
  262  C 27 YZ     -0.0007327579    -0.0000696264     0.0004887269    -0.0009462568     0.0000927609
  263  C 28  S     -0.0002375167    -0.0333794995    -0.0067564125     0.0181891375    -0.0233555979
  264  C 28  S      0.0005783545     0.0735698669     0.0161305509    -0.0450117119     0.0517887140
  265  C 28  S      0.0054419320     0.0907586878     0.0402861870    -0.0402106659     0.1426076973
  266  C 28  X     -0.0029714479     0.0167032694     0.0501739130    -0.0264952505     0.0070009293
  267  C 28  Y      0.0008653331     0.1146713171     0.0137950144    -0.1560863789    -0.0453276125
  268  C 28  Z      0.0021896653    -0.0400952746    -0.0290010154    -0.1643223676     0.0664137154
  269  C 28  X     -0.0009778357    -0.0070457469     0.0155729192    -0.0307437468     0.0048226343
  270  C 28  Y     -0.0012549787     0.0600832494     0.0625849014    -0.0533059543    -0.0383345616
  271  C 28  Z      0.0019723510    -0.0206340303    -0.0549904546    -0.0857677428     0.0421495222
  272  C 28 XX      0.0003223712     0.0077674048     0.0004499432    -0.0048534249    -0.0010910266
  273  C 28 YY      0.0001377492     0.0088468130     0.0054192005     0.0035078648     0.0029366888
  274  C 28 ZZ     -0.0003471558    -0.0012929871    -0.0039024328    -0.0072777085     0.0058032224
  275  C 28 XY      0.0001552935     0.0054351643    -0.0068738406     0.0011023059    -0.0015182685
  276  C 28 XZ     -0.0002102603    -0.0067870026     0.0056167405    -0.0006794464     0.0000590348
  277  C 28 YZ      0.0000447890    -0.0013491781     0.0012442835     0.0057546490     0.0022293915

                         46               47               48               49               50
                   -0.4079820501    -0.4023052870    -0.3932035715    -0.3880922656    -0.3834479036
    1  C  1  S      0.0025621085     0.0021455328     0.0002326058    -0.0006744695    -0.0019229104
    2  C  1  S     -0.0078239554    -0.0064670866     0.0002671374     0.0021851634     0.0056257262
    3  C  1  S      0.0316963565     0.0786711043    -0.0104938086    -0.0172446246    -0.0089420617
    4  C  1  X      0.0729469494    -0.1136430853     0.0276814119     0.1028258038     0.0798610285
    5  C  1  Y     -0.0099428081    -0.1420080594     0.0160097698     0.0568720558     0.0294111062
    6  C  1  Z      0.0218967961    -0.1137247862     0.0159969170     0.0404857535     0.0325775692
    7  C  1  X      0.0413694044    -0.0287590640     0.0139331993     0.0629935011     0.0520511394
    8  C  1  Y     -0.0105038938    -0.0572460045     0.0075035597     0.0237700677     0.0118900541
    9  C  1  Z      0.0021302616    -0.0752393557     0.0127739209     0.0332976019     0.0293013478
   10  C  1 XX      0.0055748710    -0.0044696157     0.0010679503     0.0032843990     0.0027530747
   11  C  1 YY     -0.0029173512    -0.0035461776     0.0006706465     0.0031008039     0.0023109201
   12  C  1 ZZ     -0.0031163928     0.0072319500    -0.0016623186    -0.0058570708    -0.0037339628
   13  C  1 XY     -0.0028483992     0.0090609372    -0.0005431576    -0.0012937763     0.0006236542
   14  C  1 XZ     -0.0001661112     0.0057618356    -0.0007493615    -0.0012487646    -0.0012525130
   15  C  1 YZ     -0.0014655589     0.0117322997    -0.0004914901    -0.0009447002    -0.0005615513
   16  C  2  S     -0.0008609319    -0.0158215595     0.0030922211     0.0094225968     0.0083885066
   17  C  2  S      0.0034265939     0.0386671782    -0.0085151437    -0.0282940379    -0.0250389110
   18  C  2  S     -0.0252154581     0.0375939233     0.0075025241     0.0330131587     0.0294290996
   19  C  2  X     -0.0290088542    -0.1094796133     0.0034707718    -0.0012213067    -0.0069651990
   20  C  2  Y     -0.0259687655     0.1121002207    -0.0326039597    -0.1059844987    -0.0970048589
   21  C  2  Z     -0.0447486953     0.1859786290    -0.0097489804    -0.0210387874     0.0052364390
   22  C  2  X     -0.0241128796    -0.0580800621     0.0055766144     0.0162890449     0.0092998060
   23  C  2  Y     -0.0158939254     0.0466769910    -0.0109299823    -0.0328649897    -0.0327586412
   24  C  2  Z     -0.0344898558     0.0993354119    -0.0044832929    -0.0078901089     0.0065682842
   25  C  2 XX     -0.0008353137    -0.0036174587     0.0005428552     0.0010183136     0.0012542209
   26  C  2 YY      0.0016581876     0.0045654652     0.0004531343     0.0028366408     0.0022755165
   27  C  2 ZZ     -0.0007375208     0.0060646034    -0.0025454450    -0.0092242907    -0.0081911991
   28  C  2 XY      0.0047004032    -0.0016741511     0.0013264681     0.0046956220     0.0045102721
   29  C  2 XZ     -0.0003663278     0.0001854231     0.0007833086     0.0026845817     0.0018209393
   30  C  2 YZ     -0.0006606209     0.0057898048    -0.0003611303    -0.0010171778     0.0002441618
   31  C  3  S      0.0033277767    -0.0155157494    -0.0008255757    -0.0054966788    -0.0039657272
   32  C  3  S     -0.0060522657     0.0323179236     0.0020753505     0.0141839525     0.0081194812
   33  C  3  S     -0.0129647962     0.0793570458    -0.0046372817     0.0050830813     0.0228376777
   34  C  3  X      0.0131207802    -0.0373748803     0.0120063967     0.0499498020     0.0606076010
   35  C  3  Y     -0.0164042006     0.1915079458     0.0249511627     0.1178566481     0.1183512587
   36  C  3  Z      0.0251859588     0.0132804384     0.0106462051     0.0603261164     0.0498318355
   37  C  3  X      0.0068772291    -0.0067980047     0.0068372294     0.0345880567     0.0466660951
   38  C  3  Y     -0.0065836881     0.0956621059     0.0137388289     0.0678966867     0.0709433044
   39  C  3  Z      0.0090515977     0.0172977856     0.0001706922     0.0181263274     0.0217476691
   40  C  3 XX      0.0019619889     0.0001916699     0.0001080853     0.0019634597     0.0024011849
   41  C  3 YY      0.0008040153     0.0013244362     0.0021356009     0.0094376563     0.0078414132
   42  C  3 ZZ     -0.0034499555     0.0044267876    -0.0016365440    -0.0073708411    -0.0070567304
   43  C  3 XY     -0.0001543144     0.0019380577    -0.0004265484    -0.0026524987    -0.0038828977
   44  C  3 XZ     -0.0003300194    -0.0017915835     0.0005879564     0.0007792795     0.0007651761
   45  C  3 YZ     -0.0010461353     0.0070299986     0.0006136336     0.0029748184     0.0034085344
   46  C  4  S      0.0013762355     0.0019482770    -0.0017670710    -0.0062312033    -0.0053461273
   47  C  4  S     -0.0031590777    -0.0070893630     0.0042401303     0.0171810547     0.0151262968
   48  C  4  S     -0.0234950895     0.0680523981    -0.0024897295    -0.0097642676    -0.0210429504
   49  C  4  X     -0.0196592612    -0.0730935942    -0.0310210660    -0.1660746976    -0.1875842884
   50  C  4  Y      0.0260029889    -0.0841925973    -0.0028984911    -0.0029407317     0.0036620044
   51  C  4  Z     -0.0145583262    -0.0830660820    -0.0243221246    -0.1029369709    -0.0787949727
   52  C  4  X     -0.0198851315    -0.0209757388    -0.0169497395    -0.0920326792    -0.0992675636
   53  C  4  Y      0.0202595557    -0.0627608308     0.0006430807     0.0058046151     0.0115259872
   54  C  4  Z     -0.0075499246    -0.0193624104    -0.0147987809    -0.0543666520    -0.0439655091
   55  C  4 XX     -0.0011808651    -0.0047942170    -0.0012418705    -0.0065354122    -0.0072512135
   56  C  4 YY      0.0010614092     0.0010368423     0.0011557414     0.0039315598     0.0029188673
   57  C  4 ZZ     -0.0009343319     0.0025705333     0.0008470435     0.0051746842     0.0062953174
   58  C  4 XY      0.0004472210     0.0049719354     0.0017610503     0.0096585686     0.0094289527
   59  C  4 XZ     -0.0015312795     0.0083965469     0.0001407215     0.0002734626    -0.0006174175
   60  C  4 YZ     -0.0006450169     0.0106630713     0.0006033875     0.0041430652     0.0054840937
   61  C  5  S     -0.0037765571     0.0075830492     0.0073259793     0.0139836572     0.0161479172
   62  C  5  S      0.0064668101    -0.0068487643    -0.0160969970    -0.0297161115    -0.0353910699
   63  C  5  S      0.0405950422    -0.1010641455    -0.0236390130    -0.0037746203    -0.0132900465
   64  C  5  X     -0.0142449279     0.0329061630    -0.0083483357     0.0336070206     0.0244019006
   65  C  5  Y     -0.0438094286    -0.0424057716    -0.0293607741    -0.1579871247    -0.1762136095
   66  C  5  Z     -0.0217707079     0.0404368415    -0.0051365214    -0.0772538017    -0.0924161613
   67  C  5  X     -0.0231592741     0.0581130283    -0.0183683260     0.0230425601     0.0156103377
   68  C  5  Y     -0.0166573488    -0.0489888789    -0.0168616942    -0.0862597147    -0.1049288018
   69  C  5  Z     -0.0149851859     0.0391952893     0.0054988726    -0.0399971593    -0.0400850559
   70  C  5 XX     -0.0012222427     0.0004641538    -0.0009676582     0.0026926244    -0.0001612469
   71  C  5 YY     -0.0029684179    -0.0035971857    -0.0024122929    -0.0104443619    -0.0110383128
   72  C  5 ZZ      0.0057379536     0.0004118041    -0.0005405704     0.0000914528     0.0026178984
   73  C  5 XY     -0.0015049040    -0.0069112221    -0.0000957162    -0.0019541681     0.0004448900
   74  C  5 XZ     -0.0023397924     0.0025055377     0.0009423016     0.0021895411     0.0008015964
   75  C  5 YZ      0.0012954406    -0.0052593856    -0.0003538616     0.0000268362    -0.0011569856
   76  C  6  S      0.0026705164     0.0098994074    -0.0007349564    -0.0052365503    -0.0062258568
   77  C  6  S     -0.0065448042    -0.0261094384     0.0019291669     0.0127942806     0.0152750943
   78  C  6  S     -0.0090420630    -0.0632577816     0.0066471256     0.0227543910     0.0260692161
   79  C  6  X     -0.0392401772     0.1390635223    -0.0007486147     0.0401472597     0.0664136140
   80  C  6  Y      0.0192418063     0.1406916880    -0.0120869028    -0.0474127236    -0.0286415354
   81  C  6  Z     -0.0228348478     0.1212241365     0.0059147180     0.0257836834     0.0037787171
   82  C  6  X     -0.0172122201     0.0637179141     0.0004117992     0.0222921280     0.0367705639
   83  C  6  Y      0.0112460817     0.0836874044    -0.0072435715    -0.0265624996    -0.0160863628
   84  C  6  Z     -0.0123946368     0.0674790534     0.0021698393     0.0117836315    -0.0011209062
   85  C  6 XX      0.0011661370    -0.0050931651    -0.0010854204    -0.0066981400    -0.0071701097
   86  C  6 YY     -0.0012786591    -0.0038166227     0.0005947956     0.0028701708     0.0019655288
   87  C  6 ZZ     -0.0010431609     0.0046685587     0.0008588719     0.0060287366     0.0078474439
   88  C  6 XY     -0.0040616915     0.0111343873    -0.0006716241     0.0000657404     0.0013816825
   89  C  6 XZ      0.0000988871     0.0097802059     0.0007686394     0.0043095494     0.0039363386
   90  C  6 YZ     -0.0020949126     0.0134348184    -0.0006769609    -0.0010659642    -0.0000851503
   91  C  7  S     -0.0224609459     0.0058099244     0.0002600158     0.0045164210     0.0049262520
   92  C  7  S      0.0463904694    -0.0095095396    -0.0008015789    -0.0114781045    -0.0118476124
   93  C  7  S      0.0187820325    -0.0331521769    -0.0034116273    -0.0089460582    -0.0128672328
   94  C  7  X      0.0705079682     0.1701318978     0.0074660451    -0.0036834265     0.0745335772
   95  C  7  Y      0.0255896542     0.1065142737    -0.0097377960    -0.0152016866     0.0301633216
   96  C  7  Z      0.1762758466    -0.1243335026     0.0191817546     0.1067715742     0.0778256414
   97  C  7  X     -0.0015676964     0.1245561430     0.0035936185    -0.0118762430     0.0352845007
   98  C  7  Y      0.0665701344     0.0044420167    -0.0031743497     0.0051405412     0.0275978592
   99  C  7  Z      0.0592806440    -0.0348582631     0.0080309465     0.0486194431     0.0345861021
  100  C  7 XX      0.0004870273     0.0077276641    -0.0004768409    -0.0027915128     0.0009595416
  101  C  7 YY     -0.0042337004    -0.0030223156    -0.0008664499    -0.0038102933    -0.0066606264
  102  C  7 ZZ      0.0036652522    -0.0030713102     0.0000049098     0.0017963402     0.0011571423
  103  C  7 XY      0.0019111099    -0.0046689516     0.0004817593     0.0026265707     0.0004001383
  104  C  7 XZ      0.0013837723     0.0013721429    -0.0001148154     0.0002831107     0.0019366323
  105  C  7 YZ     -0.0007875564     0.0037853569     0.0001308697    -0.0012441698     0.0004349165
  106  C  8  S     -0.0000077447    -0.0007993255    -0.0176394350     0.0009361202     0.0007094287
  107  C  8  S     -0.0004059020     0.0028190068     0.0406593314    -0.0027145088    -0.0017868029
  108  C  8  S      0.0021008412     0.0006432220    -0.0152289944     0.0122649267     0.0020331711
  109  C  8  X     -0.0771256345    -0.0125642274     0.1278654787     0.0261480695    -0.0351788017
  110  C  8  Y     -0.1405232549    -0.0381563239    -0.0052837196    -0.0856942685     0.1735154420
  111  C  8  Z     -0.1677647318    -0.0330827085    -0.0344113249     0.1344527234    -0.0615845685
  112  C  8  X     -0.0364460114    -0.0223505015     0.0042218064     0.0232670631    -0.0171895330
  113  C  8  Y     -0.0760728107    -0.0069115712    -0.0018495842    -0.0380172916     0.0899337529
  114  C  8  Z     -0.0891155526    -0.0236248669     0.0099655967     0.0602134306    -0.0325479199
  115  C  8 XX     -0.0003930736    -0.0009521471    -0.0099806357     0.0048356061     0.0007846907
  116  C  8 YY     -0.0000377226     0.0003400776     0.0122203694    -0.0016222784    -0.0012752219
  117  C  8 ZZ      0.0003603106     0.0011711247     0.0047691082    -0.0033436752     0.0005021718
  118  C  8 XY     -0.0004147893     0.0006841583    -0.0020106496    -0.0001806499     0.0079253594
  119  C  8 XZ     -0.0003897208    -0.0008373483     0.0086605121     0.0016334459    -0.0017069224
  120  C  8 YZ      0.0001568785    -0.0004191582    -0.0089997787     0.0013272566    -0.0026706675
  121  N  9  S     -0.0476299372     0.0186537466    -0.0054063064    -0.0122653113    -0.0096292882
  122  N  9  S     -0.1009427905     0.0402321676    -0.0110213770    -0.0252756023    -0.0196380040
  123  N  9  S     -0.1082873563     0.0226347929    -0.0204320276    -0.0415692864    -0.0351652064
  124  N  9  X      0.0656420633    -0.2087104564     0.0136633777     0.0601634466    -0.0235449500
  125  N  9  Y     -0.2068075076    -0.0129911894    -0.0213640571    -0.0679580765    -0.1027467979
  126  N  9  Z     -0.0444467237     0.0624938397     0.0007448147    -0.0523770363    -0.0328466183
  127  N  9  X     -0.0360727691     0.1199493048    -0.0065534623    -0.0322369828     0.0152906540
  128  N  9  Y      0.1147185607     0.0040836678     0.0103507913     0.0361444354     0.0561525707
  129  N  9  Z      0.0242904626    -0.0331708522     0.0006562687     0.0312712155     0.0205505241
  130  N  9 XX     -0.0041362450    -0.0113413892    -0.0000980772     0.0015209500    -0.0037844027
  131  N  9 YY      0.0100188100     0.0061698655     0.0007485220     0.0033388018     0.0072607472
  132  N  9 ZZ     -0.0109864554     0.0073336844    -0.0009776340    -0.0056370126    -0.0039720571
  133  N  9 XY     -0.0085620154     0.0103069065    -0.0011817394    -0.0050845136    -0.0018365753
  134  N  9 XZ     -0.0019715030    -0.0038521810     0.0001924796    -0.0007567131    -0.0026595342
  135  N  9 YZ     -0.0011582505    -0.0056433669    -0.0003363500     0.0016865630    -0.0007726738
  136  C 10  S     -0.0000924450    -0.0021821150     0.0134280699    -0.0059760649    -0.0008529690
  137  C 10  S      0.0001964629     0.0038067301    -0.0320948632     0.0079174875     0.0076638916
  138  C 10  S     -0.0012370706     0.0042378630    -0.0074051241     0.0540461896    -0.0549066495
  139  C 10  X     -0.0572745029    -0.0361970957    -0.2321211613     0.0072456342     0.0648716355
  140  C 10  Y     -0.1035224909    -0.0130264813     0.0328066966     0.1497300971    -0.0842691458
  141  C 10  Z     -0.1245234861    -0.0295713663     0.0980724934    -0.0406895913     0.1336266834
  142  C 10  X     -0.0321688022    -0.0108174506    -0.0950112331     0.0239020985     0.0140657854
  143  C 10  Y     -0.0561362191    -0.0092141093    -0.0016290461     0.0515018129    -0.0031456610
  144  C 10  Z     -0.0684427655    -0.0185089134     0.0557727776    -0.0036495795     0.0500613676
  145  C 10 XX     -0.0018536175    -0.0004192884    -0.0063639139     0.0059658757    -0.0016310968
  146  C 10 YY      0.0070388293     0.0027379754     0.0055075302     0.0012108963    -0.0058469444
  147  C 10 ZZ     -0.0051320775    -0.0013336880    -0.0005163464    -0.0033685693     0.0052190012
  148  C 10 XY      0.0001695222    -0.0017457347    -0.0050046286    -0.0101257529     0.0135302049
  149  C 10 XZ     -0.0037315597     0.0004418842     0.0070944302     0.0088505122    -0.0062182601
  150  C 10 YZ      0.0023861578     0.0004073692    -0.0055925115     0.0011849014    -0.0027333170
  151  C 11  S      0.0000021663     0.0008832732    -0.0064693591     0.0002491306     0.0027790398
  152  C 11  S      0.0000054607    -0.0016219855     0.0112892689     0.0052941801    -0.0118287017
  153  C 11  S      0.0013854520    -0.0052877346     0.0774433411    -0.0508199389     0.0373577431
  154  C 11  X     -0.0457530416     0.0116522517     0.2524950615     0.0502405130    -0.0378709287
  155  C 11  Y     -0.0852356192    -0.0411413242    -0.0374031002    -0.0867961303     0.1827667372
  156  C 11  Z     -0.1005872711    -0.0198425210    -0.0647657324     0.1434056783    -0.0297180354
  157  C 11  X     -0.0251381799     0.0043176026     0.0806257354     0.0345850411    -0.0172547979
  158  C 11  Y     -0.0462755581    -0.0191582847    -0.0295802909    -0.0086897867     0.0640060440
  159  C 11  Z     -0.0540856841    -0.0128636081    -0.0010708039     0.0460287796     0.0168437745
  160  C 11 XX      0.0021645562     0.0006208875    -0.0109018219     0.0064192739    -0.0061348096
  161  C 11 YY      0.0042393594     0.0011833662     0.0100161795    -0.0049381940    -0.0017434452
  162  C 11 ZZ     -0.0064161288    -0.0023353872     0.0052859099    -0.0041457067     0.0090869197
  163  C 11 XY      0.0035561597    -0.0003732155    -0.0008640344    -0.0111056406     0.0088113552
  164  C 11 XZ      0.0010676357     0.0011166662     0.0060589061     0.0048176538    -0.0058987750
  165  C 11 YZ     -0.0001370937     0.0003753538    -0.0099891660     0.0075717279    -0.0064541905
  166  C 12  S     -0.0000569156     0.0000807593    -0.0051195440     0.0012374347    -0.0003956355
  167  C 12  S      0.0000867177     0.0002488186     0.0235111491    -0.0043960214     0.0002268226
  168  C 12  S     -0.0028410908     0.0021419214    -0.0811554638     0.0038645915     0.0090081120
  169  C 12  X     -0.0403218789    -0.0238821302    -0.2573930650     0.0174424615     0.0754546882
  170  C 12  Y     -0.0727745734     0.0053704383     0.0310531190     0.1895041450    -0.1057573426
  171  C 12  Z     -0.0879552554    -0.0373059236     0.1092914229    -0.0774569825     0.1577162792
  172  C 12  X     -0.0196021675    -0.0097436256    -0.0477178762     0.0040949743     0.0302693186
  173  C 12  Y     -0.0362366893    -0.0022960856     0.0104599822     0.0827650164    -0.0386563687
  174  C 12  Z     -0.0451248585    -0.0160013608     0.0223557773    -0.0241071273     0.0739193134
  175  C 12 XX      0.0036640095     0.0006629316    -0.0204260640     0.0037633080    -0.0037196162
  176  C 12 YY     -0.0003485913     0.0003292815     0.0134445430    -0.0012467880    -0.0010166910
  177  C 12 ZZ     -0.0033205457    -0.0011292502     0.0038129050    -0.0023312743     0.0051300379
  178  C 12 XY      0.0037364115     0.0001359340    -0.0032718267    -0.0078541497     0.0049201431
  179  C 12 XZ      0.0037884256     0.0017847889     0.0135492667     0.0002563025    -0.0069153759
  180  C 12 YZ     -0.0018219383    -0.0004754814    -0.0097798308     0.0047333921    -0.0010273949
  181  C 13  S      0.0000061014    -0.0016758474    -0.0063180932    -0.0000045079    -0.0021757189
  182  C 13  S     -0.0000347697     0.0029984762     0.0098686384    -0.0051086152     0.0110390449
  183  C 13  S      0.0031222529     0.0041368623     0.0817601024     0.0415118938    -0.0493446283
  184  C 13  X     -0.0454694530    -0.0124572755     0.2385439086    -0.0051681320    -0.0110540647
  185  C 13  Y     -0.0837843462    -0.0388902109     0.0102721565    -0.0926749285     0.1816457154
  186  C 13  Z     -0.0991670690    -0.0099581745    -0.0980476326     0.1719568142    -0.0429199946
  187  C 13  X     -0.0253730497    -0.0086003256     0.0638510025    -0.0123654954     0.0185388926
  188  C 13  Y     -0.0431060204    -0.0211905913     0.0270210075    -0.0106595516     0.0581986977
  189  C 13  Z     -0.0551551120    -0.0049160282    -0.0407378902     0.0679306340     0.0041062072
  190  C 13 XX      0.0033820319     0.0013206166    -0.0086940881     0.0041560099    -0.0045519162
  191  C 13 YY     -0.0046955214    -0.0004666658     0.0117759337     0.0038852056    -0.0009745693
  192  C 13 ZZ      0.0013504961     0.0000098541     0.0016535110    -0.0060414003     0.0037164096
  193  C 13 XY      0.0020422443    -0.0010996859    -0.0066517343    -0.0112028955     0.0120958636
  194  C 13 XZ      0.0046263947     0.0022261637     0.0093460450     0.0040781996    -0.0102734221
  195  C 13 YZ     -0.0025896584    -0.0005391444    -0.0079714140     0.0039666039    -0.0002007726
  196  C 14  S      0.0000627352     0.0036154003     0.0149259929     0.0039705043    -0.0010385205
  197  C 14  S     -0.0005487809    -0.0063181779    -0.0348372756    -0.0027025164    -0.0035563024
  198  C 14  S     -0.0016555236    -0.0018276504    -0.0180494201    -0.0635778823     0.0615043405
  199  C 14  X     -0.0554148868    -0.0082446966    -0.2279452471     0.0447570687     0.0708192425
  200  C 14  Y     -0.1024856270    -0.0135448458     0.0183628530     0.1497324793    -0.0904486286
  201  C 14  Z     -0.1226481233    -0.0409421268     0.1075997803    -0.0598861532     0.1341237234
  202  C 14  X     -0.0302183554    -0.0105529617    -0.0998387000     0.0140291922     0.0357414093
  203  C 14  Y     -0.0596000776     0.0022421808     0.0197075368     0.0434712353    -0.0070168292
  204  C 14  Z     -0.0626653829    -0.0271014359     0.0396183474     0.0059257136     0.0416853824
  205  C 14 XX      0.0000422172     0.0006074367    -0.0084995615     0.0078720833    -0.0043865020
  206  C 14 YY     -0.0070138278    -0.0022016804     0.0055546222    -0.0017873043     0.0030885916
  207  C 14 ZZ      0.0067843149     0.0004860606     0.0007353698    -0.0103632529     0.0039160302
  208  C 14 XY     -0.0020787057    -0.0018786998    -0.0000786883    -0.0085703797     0.0124914056
  209  C 14 XZ      0.0019075588     0.0008840321     0.0037622383     0.0050097359    -0.0055948426
  210  C 14 YZ     -0.0014249495     0.0006590862    -0.0067769207     0.0080743293    -0.0064864283
  211  H 15  S     -0.0113609884    -0.0088850416    -0.0038793928    -0.0275289852    -0.0138892524
  212  H 15  S     -0.0041791712    -0.0076787392    -0.0017847152    -0.0109376949    -0.0074765691
  213  H 16  S      0.0435246308    -0.0335630483     0.0231088688     0.0832466058     0.0769630856
  214  H 16  S      0.0161490981    -0.0205780868     0.0104248205     0.0390832682     0.0340279484
  215  H 17  S     -0.0294850731    -0.0038544456    -0.0145096018    -0.0759446622    -0.0688913923
  216  H 17  S     -0.0095958038    -0.0031821050    -0.0072031036    -0.0365525889    -0.0318657694
  217  H 18  S      0.0218910772    -0.0499605897     0.0060552875     0.0224187564     0.0101175224
  218  H 18  S      0.0087293894    -0.0223315975     0.0027907675     0.0084466675     0.0045084454
  219  H 19  S     -0.0301126796     0.2148739286    -0.0016384235     0.0232152364     0.0340255032
  220  H 19  S     -0.0122465675     0.0964803670    -0.0010254327     0.0089709724     0.0141696071
  221  H 20  S      0.0417080099    -0.0912400357    -0.0040302466    -0.0539676164    -0.0688769666
  222  H 20  S      0.0197778403    -0.0372448170    -0.0022826924    -0.0275350636    -0.0355187762
  223  H 21  S      0.0006044738     0.0239574377     0.1209481853     0.1227852272    -0.1456131107
  224  H 21  S     -0.0000445342     0.0095350219     0.0599963648     0.0567796286    -0.0743440577
  225  H 22  S     -0.0006107012    -0.0116688998     0.1023423682    -0.1464760736     0.1325916707
  226  H 22  S     -0.0002466057    -0.0050836036     0.0511481324    -0.0738192735     0.0687929599
  227  H 23  S     -0.0001798995    -0.0077851489    -0.2743123906     0.0370214904     0.0140543142
  228  H 23  S     -0.0000845389    -0.0038283483    -0.1379216191     0.0189200808     0.0072716827
  229  H 24  S      0.0004343218     0.0184046064     0.1253015364     0.1166241100    -0.1499007328
  230  H 24  S      0.0009610822     0.0066999080     0.0620032230     0.0585357412    -0.0761783975
  231  H 25  S     -0.0003658573    -0.0193335664     0.1019656262    -0.1573984540     0.1362531293
  232  H 25  S     -0.0048801476     0.0041367386     0.0474598474    -0.0738076277     0.0653125996
  233  C 26  S     -0.0010498225    -0.0005530276    -0.0182157740    -0.0110267011    -0.0113524608
  234  C 26  S      0.0030379312    -0.0001325818     0.0362426744     0.0266542852     0.0262917202
  235  C 26  S      0.0108358291    -0.0268913475     0.0373947219     0.0096391973     0.0076953616
  236  C 26  X     -0.0426878911     0.0139856496     0.0342843238    -0.0371169288    -0.0626934562
  237  C 26  Y     -0.0776684830    -0.0679781402    -0.0201797574    -0.1338976907    -0.0770784674
  238  C 26  Z     -0.0864485187     0.0417482199    -0.0114106271     0.0381128074    -0.0349300378
  239  C 26  X     -0.0138443093    -0.0097246601    -0.0046133400     0.0078601448    -0.0174957416
  240  C 26  Y     -0.0366750124    -0.0273235858    -0.0089710775    -0.0663569637    -0.0299160422
  241  C 26  Z     -0.0411465864     0.0198290009     0.0043117604     0.0121103322    -0.0250488353
  242  C 26 XX     -0.0032942614    -0.0011327770     0.0045289232     0.0062640441     0.0035854442
  243  C 26 YY      0.0000775262     0.0001091945     0.0008813028     0.0010397689     0.0007192157
  244  C 26 ZZ      0.0036937680     0.0007940955     0.0009445338    -0.0017839850     0.0013308540
  245  C 26 XY     -0.0032064088    -0.0019622704     0.0001512862    -0.0001562466     0.0055524715
  246  C 26 XZ     -0.0035968627    -0.0001751486    -0.0009397136     0.0031130981    -0.0001656018
  247  C 26 YZ      0.0016313519     0.0000582911    -0.0002646787    -0.0000587520    -0.0026008607
  248  C 27  S      0.0003598139     0.0022069471     0.0428628398    -0.0014068768     0.0022212078
  249  C 27  S     -0.0006289899    -0.0053111952    -0.1003923214     0.0046483211    -0.0045702426
  250  C 27  S     -0.0073140372     0.0167075543    -0.0883650013    -0.0070521446    -0.0030846585
  251  C 27  X     -0.0560313035     0.0028388561    -0.1111421790     0.0508109058     0.0038381310
  252  C 27  Y     -0.1067771332    -0.0610059543    -0.0079553040    -0.1039291364    -0.0007121188
  253  C 27  Z     -0.1253119585     0.0128026967     0.0586878094     0.0434428291    -0.0495586162
  254  C 27  X     -0.0207113649    -0.0176450688    -0.0464867513     0.0227518622    -0.0022819253
  255  C 27  Y     -0.0497225654    -0.0345766704    -0.0036556521    -0.0440179835    -0.0112006256
  256  C 27  Z     -0.0630039865     0.0219074816     0.0248212217     0.0158926299    -0.0143214844
  257  C 27 XX     -0.0016017491    -0.0026358465    -0.0082901924     0.0015536654     0.0003834116
  258  C 27 YY      0.0000598370    -0.0004099340    -0.0041108734     0.0001024503    -0.0005049478
  259  C 27 ZZ      0.0014731556     0.0022060257    -0.0056706357    -0.0010071954    -0.0008388994
  260  C 27 XY     -0.0013271736     0.0022240122     0.0005881739     0.0051945946     0.0079751091
  261  C 27 XZ     -0.0015097592    -0.0028052315     0.0020710599     0.0018342667     0.0011570400
  262  C 27 YZ      0.0007005915    -0.0009758563    -0.0019287052    -0.0019710156    -0.0033690411
  263  C 28  S     -0.0015401793     0.0064527767    -0.0030607171    -0.0046673810    -0.0061175514
  264  C 28  S      0.0017768745    -0.0018112814     0.0058897683     0.0093896960     0.0143458562
  265  C 28  S     -0.0336954774    -0.0533120067     0.0054505696    -0.0158478793    -0.0237758690
  266  C 28  X     -0.0112469073     0.1027098616    -0.0114007851    -0.0413832529    -0.0184979215
  267  C 28  Y      0.1066936412     0.0006385172     0.0161290199     0.0442708555     0.0460781125
  268  C 28  Z      0.0656737571    -0.0334833177     0.0000215302     0.0200527722     0.0040424234
  269  C 28  X     -0.0099129796     0.1142302388    -0.0051250716    -0.0138734024    -0.0009529825
  270  C 28  Y      0.0589129021    -0.0414603012     0.0038829611     0.0173410567     0.0133838929
  271  C 28  Z      0.0265844689     0.0024949519     0.0051277522     0.0170644395     0.0138558646
  272  C 28 XX     -0.0001343958     0.0117478180     0.0000737553    -0.0006089537     0.0026274306
  273  C 28 YY     -0.0045564451    -0.0058465787     0.0000741193    -0.0027060746    -0.0052033105
  274  C 28 ZZ      0.0067626944    -0.0090900824     0.0018382104     0.0074935238     0.0070711818
  275  C 28 XY     -0.0008493183    -0.0024315467     0.0000389567     0.0007792122    -0.0007177325
  276  C 28 XZ     -0.0006474100    -0.0010745172    -0.0006183427    -0.0031754895    -0.0021014692
  277  C 28 YZ     -0.0010485453    -0.0017746976     0.0008693380     0.0029132108     0.0037410576

                         51               52               53               54               55
                   -0.3702075569    -0.3529610039    -0.3285416254    -0.3098208291    -0.2717055150
    1  C  1  S      0.0115706035    -0.0009648472    -0.0001898789    -0.0072473136     0.0198130540
    2  C  1  S     -0.0322276879     0.0060099259     0.0079353713     0.0171939535    -0.0378284629
    3  C  1  S     -0.0042070649    -0.0600643268    -0.1001194370     0.0447626366    -0.2310744013
    4  C  1  X      0.0644810288     0.2452915414    -0.0497154401     0.0559282937    -0.0597302810
    5  C  1  Y      0.0100153835    -0.0003392993     0.0701291188    -0.0066923597     0.0714561482
    6  C  1  Z      0.0506056526     0.1428927002     0.0119785529    -0.0130234248     0.0752029263
    7  C  1  X      0.0541672934     0.1159439746    -0.0415987674     0.0271034698    -0.0643096019
    8  C  1  Y      0.0110968494     0.0147415860     0.0442907525    -0.0023741956     0.0735904196
    9  C  1  Z      0.0213341949     0.0995120765     0.0398294958    -0.0286131358     0.0914410059
   10  C  1 XX      0.0023155977     0.0085864140    -0.0085331353     0.0020053431    -0.0146501434
   11  C  1 YY     -0.0031643926    -0.0005114508     0.0084595104     0.0025727959     0.0060255316
   12  C  1 ZZ     -0.0050923757    -0.0075151118    -0.0000617358    -0.0012690776    -0.0024486353
   13  C  1 XY     -0.0015498909    -0.0096816359     0.0004987987    -0.0051919706    -0.0027314489
   14  C  1 XZ     -0.0007325128    -0.0074696750    -0.0035623788     0.0007390029    -0.0091689387
   15  C  1 YZ      0.0013772916    -0.0052971752    -0.0000813297     0.0001207084     0.0010949013
   16  C  2  S      0.0068907168     0.0085432280     0.0015345096    -0.0051532530    -0.0082755357
   17  C  2  S     -0.0216932877    -0.0179691125    -0.0084696550     0.0195975273     0.0132895089
   18  C  2  S      0.0639899058     0.0112266425     0.0271644853    -0.0527688525     0.1359088738
   19  C  2  X     -0.0420398989     0.0922222384     0.1368801852     0.0212223577     0.2358174217
   20  C  2  Y     -0.0132956941    -0.1050814211    -0.0907536207     0.0154296711    -0.0998093983
   21  C  2  Z     -0.0399324656    -0.1533280352     0.0413992863    -0.0354578808    -0.0054772452
   22  C  2  X      0.0047675867     0.0590059308     0.0919199924     0.0001668622     0.1892928719
   23  C  2  Y      0.0152561937    -0.0413447956    -0.0435748382    -0.0056109442    -0.0440293589
   24  C  2  Z     -0.0167264172    -0.0997117204     0.0442668558    -0.0385973122     0.0227325114
   25  C  2 XX     -0.0024343149    -0.0006771668     0.0076965013    -0.0025180876     0.0097767073
   26  C  2 YY      0.0045086167    -0.0003222602    -0.0031941830    -0.0009250914    -0.0006277342
   27  C  2 ZZ     -0.0061848395    -0.0038302164    -0.0045411950     0.0060355665    -0.0036633551
   28  C  2 XY      0.0010860839     0.0043655426    -0.0029601389     0.0002530603    -0.0092791140
   29  C  2 XZ      0.0058878365     0.0086550208     0.0010722950     0.0001548922     0.0109848814
   30  C  2 YZ     -0.0050386196    -0.0089104680     0.0007941874    -0.0008710344    -0.0067453455
   31  C  3  S     -0.0198637495    -0.0136465951     0.0008552901    -0.0018396004     0.0017247424
   32  C  3  S      0.0529842683     0.0403914728    -0.0073876050     0.0111222499     0.0004257791
   33  C  3  S     -0.0429946844    -0.0801617740     0.0626456414    -0.0243490588    -0.0959505308
   34  C  3  X     -0.1440355050    -0.0518675509     0.0871991683     0.0469811818    -0.1704782802
   35  C  3  Y      0.1837607569     0.0180580051     0.0154484784    -0.1077752915     0.1110167015
   36  C  3  Z      0.0680198671     0.0793930582    -0.0239141852    -0.0014304006    -0.0189166857
   37  C  3  X     -0.0966382532    -0.0495774764     0.0606942228     0.0141901887    -0.1404341352
   38  C  3  Y      0.0942612774     0.0036372869     0.0166277303    -0.0796071159     0.0648362784
   39  C  3  Z     -0.0060023526     0.0039696999     0.0116429789    -0.0097764355    -0.0398700491
   40  C  3 XX     -0.0056366033    -0.0015625186    -0.0017350681     0.0035818842    -0.0173581617
   41  C  3 YY      0.0133977555     0.0116270271     0.0021554657    -0.0031387203     0.0095991414
   42  C  3 ZZ      0.0016555858    -0.0031206987    -0.0012705057     0.0008185596     0.0050507568
   43  C  3 XY      0.0032306770     0.0026321547    -0.0046098155     0.0050300297     0.0005610549
   44  C  3 XZ     -0.0025328247    -0.0018523049     0.0047079906     0.0008473696     0.0020895535
   45  C  3 YZ      0.0036956961    -0.0004437513     0.0001551382    -0.0017392474     0.0006443356
   46  C  4  S      0.0002060168    -0.0037469137    -0.0073840661    -0.0103928764    -0.0194667682
   47  C  4  S     -0.0063778562     0.0070449944     0.0250073744     0.0271450147     0.0405116078
   48  C  4  S      0.1413906489     0.0503623770    -0.0619221354     0.0189286619     0.1896122324
   49  C  4  X     -0.0951070389    -0.0678134052    -0.0549189556     0.1557288825     0.0141540245
   50  C  4  Y     -0.0747214397    -0.0435894329     0.0022442916    -0.0133345443    -0.0974242386
   51  C  4  Z     -0.1613965918    -0.0299005189     0.0104532289     0.0420642121    -0.0254330537
   52  C  4  X     -0.0538901693    -0.0511097259    -0.0194257998     0.0781720499     0.0192642461
   53  C  4  Y     -0.0849461757    -0.0450003000     0.0340392605     0.0099906639    -0.1043410550
   54  C  4  Z     -0.0746639544    -0.0292202092    -0.0088209273     0.0285207183    -0.0266350542
   55  C  4 XX      0.0010138325     0.0045429366    -0.0016308778     0.0030354077     0.0120896784
   56  C  4 YY      0.0019347541    -0.0006809176     0.0006995305     0.0033839755    -0.0024570393
   57  C  4 ZZ     -0.0020882579    -0.0022012012     0.0054989007    -0.0020793899     0.0015516235
   58  C  4 XY      0.0088946034     0.0020052463     0.0022484353    -0.0068251547     0.0027260464
   59  C  4 XZ      0.0111588982    -0.0006531637    -0.0029786935    -0.0031874107     0.0087536112
   60  C  4 YZ      0.0025796791     0.0031825805     0.0017104011    -0.0024301942    -0.0014089792
   61  C  5  S     -0.0001693755     0.0280935710     0.0134228713     0.0000032262     0.0149189358
   62  C  5  S      0.0093725756    -0.0688646233    -0.0300853779    -0.0041677244    -0.0303820008
   63  C  5  S     -0.0260430554     0.0191655033    -0.0528625363     0.0588351208    -0.1082716595
   64  C  5  X      0.0996039650     0.0695082613     0.0070215322    -0.0260212974     0.1142207221
   65  C  5  Y     -0.0144092661     0.0840421787    -0.0403003271     0.1111657739     0.1569389324
   66  C  5  Z      0.1530329387    -0.0604588259    -0.0646402175    -0.0487807153     0.1429798007
   67  C  5  X      0.1016352064     0.0317401220     0.0033616570    -0.0545541763     0.1164073395
   68  C  5  Y     -0.0359006864     0.0285316662    -0.0047770734     0.0681992687     0.0910005296
   69  C  5  Z      0.0882615599    -0.0288140608    -0.0181204879    -0.0201803663     0.1076815999
   70  C  5 XX      0.0051967895     0.0002388426     0.0055967587     0.0079640826    -0.0001577357
   71  C  5 YY     -0.0035967213    -0.0096727852    -0.0006519117     0.0025767013     0.0074953694
   72  C  5 ZZ     -0.0033307603    -0.0057893795    -0.0110147749    -0.0095915945    -0.0166693280
   73  C  5 XY     -0.0021436550     0.0033056056     0.0060316255    -0.0147414032     0.0008896953
   74  C  5 XZ     -0.0018377190    -0.0030803902     0.0072322040     0.0083955852    -0.0068908619
   75  C  5 YZ     -0.0073552030     0.0000031967     0.0005254192     0.0118230229    -0.0041014850
   76  C  6  S      0.0150381590     0.0005327191    -0.0177923389    -0.0003862774    -0.0037856857
   77  C  6  S     -0.0377384246    -0.0012443686     0.0452667357     0.0019441311     0.0090980156
   78  C  6  S     -0.0699835897     0.0014654003     0.0819464020    -0.0144435535     0.0168153862
   79  C  6  X     -0.0232126463    -0.0647809422     0.0421754818    -0.0530239425    -0.0220235232
   80  C  6  Y      0.0300822629     0.0051796962    -0.0858510956    -0.0074850763    -0.0693907182
   81  C  6  Z      0.1204361001    -0.0338940860    -0.0157686054    -0.0063654014     0.0621556228
   82  C  6  X     -0.0182832026    -0.0354890547     0.0240138233    -0.0322327947    -0.0221898635
   83  C  6  Y      0.0193964869     0.0011724314    -0.0582238849     0.0012111632    -0.0601837929
   84  C  6  Z      0.0755689608    -0.0188158547    -0.0139543497     0.0033070307     0.0545590229
   85  C  6 XX     -0.0043399382     0.0009591233    -0.0021496221     0.0059064802    -0.0001625064
   86  C  6 YY     -0.0021882433    -0.0021741879     0.0050061493     0.0005037615     0.0003864307
   87  C  6 ZZ     -0.0005485151     0.0010078786     0.0062850646    -0.0061286712     0.0017044276
   88  C  6 XY     -0.0008876847    -0.0117704177     0.0038564981    -0.0047568830     0.0012446025
   89  C  6 XZ      0.0084596977     0.0010147999    -0.0019593518    -0.0033740696    -0.0007133132
   90  C  6 YZ      0.0025720227    -0.0048973061    -0.0014545911    -0.0017828208     0.0001888971
   91  C  7  S      0.0101022544     0.0115597397    -0.0000967628    -0.0058750679     0.0076502625
   92  C  7  S     -0.0250070794    -0.0267606753     0.0020025024     0.0136734738    -0.0156003098
   93  C  7  S     -0.0087452605    -0.0254135166    -0.0069970905     0.0066280645    -0.0220971183
   94  C  7  X     -0.1747254123     0.2018853337     0.0420001027     0.0048664017     0.0331344115
   95  C  7  Y     -0.2066933483    -0.0435849982     0.0813451193     0.0164275542     0.0205906134
   96  C  7  Z     -0.0110165566    -0.1892661067     0.0806185685    -0.0364859917     0.0462559244
   97  C  7  X     -0.1215072744     0.1234811381     0.0509140456     0.0567287430     0.0431963466
   98  C  7  Y     -0.1040642196    -0.0005997174     0.0401923204    -0.0368878668     0.0186460413
   99  C  7  Z     -0.0187884622    -0.1447314137     0.0720681310    -0.0073725182     0.0492644402
  100  C  7 XX     -0.0147987568     0.0117826516     0.0067605540     0.0065415175     0.0065682404
  101  C  7 YY      0.0117503438    -0.0016226109    -0.0154254617     0.0015568794    -0.0205148434
  102  C  7 ZZ     -0.0047322161    -0.0177321705     0.0102371732    -0.0037037252     0.0107120383
  103  C  7 XY      0.0064493076    -0.0119291508     0.0012640308    -0.0043497840     0.0028626847
  104  C  7 XZ     -0.0091611799    -0.0037367629     0.0101776155    -0.0015275018     0.0124476449
  105  C  7 YZ     -0.0019473919     0.0165049723    -0.0042239850     0.0043864992    -0.0046463194
  106  C  8  S     -0.0001707949    -0.0012167822    -0.0002360419     0.0003611305    -0.0007190700
  107  C  8  S     -0.0002784137     0.0025436142     0.0008197062    -0.0009086232     0.0017242204
  108  C  8  S      0.0084242245    -0.0098591226     0.0028091184     0.0021851491     0.0025959442
  109  C  8  X     -0.0217155299    -0.0018785246     0.0427881034    -0.0270172777    -0.0648966171
  110  C  8  Y      0.0345897781    -0.0142427271     0.1000381370     0.0610784665    -0.1102843430
  111  C  8  Z     -0.0390026694     0.0263474250     0.0975079177    -0.0706448021    -0.1330787323
  112  C  8  X     -0.0080988793    -0.0028131282     0.0254008349    -0.0229249647    -0.0460003540
  113  C  8  Y      0.0230678466    -0.0024430955     0.0645799904     0.0492952256    -0.0723120960
  114  C  8  Z     -0.0248529781     0.0134510349     0.0645996711    -0.0504965832    -0.0942432850
  115  C  8 XX     -0.0039440514     0.0004532194    -0.0076418979    -0.0055807852     0.0027094287
  116  C  8 YY     -0.0002807415     0.0000210978     0.0003331164    -0.0011399372    -0.0022474678
  117  C  8 ZZ      0.0042535968     0.0002360000     0.0076706691     0.0065675006     0.0000643065
  118  C  8 XY      0.0004618387    -0.0035476644    -0.0053968667     0.0149184948     0.0023262813
  119  C  8 XZ     -0.0050776475    -0.0005001869    -0.0085210077    -0.0077924464     0.0027716400
  120  C  8 YZ      0.0001866292     0.0018710861     0.0027978714    -0.0058273819    -0.0017957751
  121  N  9  S     -0.0078296384    -0.0028262703     0.0000920380    -0.0006936283     0.0005660793
  122  N  9  S     -0.0159067533    -0.0051544603     0.0009807313    -0.0001889343     0.0025871507
  123  N  9  S     -0.0266758595    -0.0060739038    -0.0208211264    -0.0442897480    -0.0197413821
  124  N  9  X      0.2437533515    -0.1916639496    -0.0714157995    -0.0508516068    -0.0608748746
  125  N  9  Y      0.1419529963    -0.0175984024    -0.1229487081     0.0165571610    -0.1240114758
  126  N  9  Z      0.0648095212     0.2768498558    -0.1318916916     0.0459692441    -0.1154157387
  127  N  9  X     -0.1396696155     0.1115246145     0.0468372753     0.0375329316     0.0437330289
  128  N  9  Y     -0.0840133220     0.0095797733     0.0723902271    -0.0198741029     0.0811199497
  129  N  9  Z     -0.0371659023    -0.1636844038     0.0853029100    -0.0239398229     0.0840414582
  130  N  9 XX      0.0140121532    -0.0130208815    -0.0036545923    -0.0017421412    -0.0026152443
  131  N  9 YY     -0.0155248573     0.0003867484     0.0095603765    -0.0008260897     0.0075491295
  132  N  9 ZZ      0.0015273824     0.0132210504    -0.0058565332     0.0024984359    -0.0041797788
  133  N  9 XY     -0.0072916377     0.0093060372    -0.0004960141     0.0027148059    -0.0009292419
  134  N  9 XZ      0.0098146285     0.0038626558    -0.0061012573    -0.0001419139    -0.0040432284
  135  N  9 YZ      0.0015910454    -0.0142970240     0.0027672759    -0.0012545015     0.0014064581
  136  C 10  S     -0.0035695531     0.0032730571    -0.0027223112    -0.0206854628    -0.0004021617
  137  C 10  S      0.0090895515    -0.0078299669     0.0064260619     0.0480970273     0.0008688911
  138  C 10  S     -0.0149812977    -0.0009169342     0.0063596528     0.0383989961    -0.0021938061
  139  C 10  X     -0.0187987429     0.0071423128    -0.0167487826    -0.0478622204    -0.0264224114
  140  C 10  Y     -0.0643833950     0.0067423983    -0.0280814803    -0.0530460470    -0.0480633032
  141  C 10  Z     -0.0093629478    -0.0300976184    -0.0142656441     0.0660041642    -0.0562486028
  142  C 10  X     -0.0147401769     0.0024266619    -0.0081756141    -0.0051635723    -0.0168321286
  143  C 10  Y     -0.0225256766    -0.0028672895    -0.0162526038    -0.0049049838    -0.0302802855
  144  C 10  Z     -0.0172777732    -0.0123209349    -0.0158497075     0.0066041156    -0.0387479641
  145  C 10 XX     -0.0025352186    -0.0004367544    -0.0051552644     0.0003530510     0.0029480408
  146  C 10 YY      0.0008556410    -0.0005389351    -0.0018836576     0.0038205693     0.0043611115
  147  C 10 ZZ      0.0022658591    -0.0001434697     0.0079578470     0.0030131288    -0.0072501229
  148  C 10 XY      0.0012673132    -0.0017882792    -0.0056677452     0.0031260458     0.0045384462
  149  C 10 XZ     -0.0038328515    -0.0005959065    -0.0047259013     0.0001453280     0.0017606311
  150  C 10 YZ      0.0005206965     0.0010788112     0.0017821701    -0.0019422466    -0.0004732274
  151  C 11  S      0.0020887428    -0.0018790762     0.0011913040     0.0092534587     0.0000995243
  152  C 11  S     -0.0061521778     0.0048695164    -0.0029738182    -0.0225243296    -0.0003356244
  153  C 11  S      0.0099036690    -0.0017542678    -0.0035882269    -0.0239495321     0.0003969305
  154  C 11  X     -0.0296500796    -0.0186205105    -0.0483709153     0.0342146735     0.0201040285
  155  C 11  Y     -0.0151727865    -0.0283783700    -0.0900439575     0.0321670589     0.0372686955
  156  C 11  Z     -0.0739316363    -0.0102088127    -0.1171520319    -0.0175745758     0.0440794649
  157  C 11  X     -0.0187214353    -0.0096875772    -0.0314691651     0.0306160223     0.0148376657
  158  C 11  Y     -0.0211965352    -0.0128754203    -0.0628172771     0.0047347442     0.0264093760
  159  C 11  Z     -0.0347473648    -0.0118075376    -0.0769894587    -0.0007825976     0.0326320598
  160  C 11 XX     -0.0013567288     0.0010771189    -0.0020531246    -0.0030199311     0.0037105886
  161  C 11 YY      0.0025403190     0.0009503312     0.0059417010    -0.0012497349    -0.0047553899
  162  C 11 ZZ     -0.0014527485    -0.0015513525    -0.0042813070     0.0012055805     0.0009951460
  163  C 11 XY      0.0033749764    -0.0007638710     0.0006830715     0.0029328378     0.0024718420
  164  C 11 XZ     -0.0017564731     0.0000383574    -0.0033670594    -0.0007437700     0.0049429930
  165  C 11 YZ     -0.0011189964     0.0011516509     0.0016858723    -0.0022910659    -0.0027770394
  166  C 12  S     -0.0001638852     0.0001469328    -0.0000027088     0.0000257495    -0.0000431966
  167  C 12  S      0.0001271426    -0.0002931989    -0.0000784066    -0.0001516731     0.0000959935
  168  C 12  S     -0.0027974887     0.0075997677     0.0007992774     0.0011212901     0.0005052256
  169  C 12  X     -0.0146315906    -0.0099839292    -0.0615968231     0.0127277701     0.0504244830
  170  C 12  Y     -0.0753720297    -0.0110572554    -0.1190279008    -0.0015538451     0.0921818599
  171  C 12  Z     -0.0336838261    -0.0334088462    -0.1356913223     0.0293496106     0.1102338696
  172  C 12  X     -0.0088854629    -0.0077420832    -0.0371120124     0.0083888331     0.0335283224
  173  C 12  Y     -0.0375845339    -0.0089708173    -0.0713277449    -0.0054462044     0.0609347659
  174  C 12  Z     -0.0215411287    -0.0159413133    -0.0807136752     0.0219949880     0.0737842174
  175  C 12 XX      0.0013945765     0.0014450122     0.0036249443    -0.0012269954    -0.0018590072
  176  C 12 YY     -0.0004762604    -0.0002850703    -0.0004523399    -0.0001437440    -0.0018891113
  177  C 12 ZZ     -0.0008559069    -0.0010460971    -0.0031801869     0.0013517162     0.0037694693
  178  C 12 XY      0.0035062528     0.0002274240     0.0041445380     0.0014843593    -0.0025375145
  179  C 12 XZ      0.0007327200     0.0008788289     0.0036122062    -0.0016374160    -0.0014591822
  180  C 12 YZ     -0.0013803606     0.0000624549    -0.0019750400    -0.0004909198     0.0005383075
  181  C 13  S     -0.0021749250     0.0010611499    -0.0013508414    -0.0093208211    -0.0004096020
  182  C 13  S      0.0063773407    -0.0027802528     0.0032168678     0.0226130594     0.0010659413
  183  C 13  S     -0.0049404541    -0.0038024915     0.0021267558     0.0189789407    -0.0004362075
  184  C 13  X     -0.0404006684    -0.0078245924    -0.0570982870    -0.0356515730     0.0419459970
  185  C 13  Y     -0.0133151031    -0.0286599976    -0.0877966535     0.0351175329     0.0809842847
  186  C 13  Z     -0.0687999165    -0.0140441499    -0.1109817687     0.0113424175     0.0965921366
  187  C 13  X     -0.0182115785    -0.0052187873    -0.0372326698    -0.0208731692     0.0308039052
  188  C 13  Y     -0.0168958533    -0.0195424284    -0.0611656411     0.0065316583     0.0574559908
  189  C 13  Z     -0.0371505685    -0.0076180074    -0.0721795032     0.0208436345     0.0702623343
  190  C 13 XX      0.0004457680     0.0004888088     0.0001257537     0.0006962646     0.0008659209
  191  C 13 YY     -0.0032975720    -0.0010887021    -0.0059655260     0.0007105809     0.0043727934
  192  C 13 ZZ      0.0030740952     0.0003324787     0.0062168598     0.0015872624    -0.0050915180
  193  C 13 XY      0.0031427831    -0.0010633448    -0.0012072191     0.0036850379     0.0023535965
  194  C 13 XZ     -0.0004676448     0.0011081468     0.0011591997    -0.0025797527    -0.0003707067
  195  C 13 YZ     -0.0012426795    -0.0000611839    -0.0012797723    -0.0002372941     0.0004854688
  196  C 14  S      0.0032426909    -0.0024464537     0.0028374982     0.0206611068     0.0006899125
  197  C 14  S     -0.0089715213     0.0068181144    -0.0066375422    -0.0478441090    -0.0015134366
  198  C 14  S      0.0119531204     0.0004990297    -0.0043678980    -0.0347159459     0.0023703501
  199  C 14  X      0.0096825419    -0.0127522148     0.0021572760     0.0776447972     0.0011051068
  200  C 14  Y     -0.0669379473     0.0059850267    -0.0278746706    -0.0586524771    -0.0046175996
  201  C 14  Z     -0.0180398366    -0.0194866999    -0.0195318739     0.0132250677    -0.0033582804
  202  C 14  X     -0.0012517677    -0.0071392048    -0.0048169726     0.0112234200     0.0008472201
  203  C 14  Y     -0.0315346544     0.0081014309    -0.0149185173    -0.0048041911     0.0023175430
  204  C 14  Z     -0.0144772027    -0.0164495920    -0.0164996962    -0.0012202090     0.0010191582
  205  C 14 XX     -0.0028179801     0.0001797683    -0.0060773016    -0.0009778124     0.0058607422
  206  C 14 YY     -0.0014183075     0.0002908165     0.0025367639    -0.0044067254    -0.0051829369
  207  C 14 ZZ      0.0034231865     0.0004613773     0.0025395262    -0.0017329470    -0.0009040215
  208  C 14 XY      0.0007621748    -0.0020683002    -0.0046925427     0.0033503112     0.0045635659
  209  C 14 XZ     -0.0030526216    -0.0002465061    -0.0071116543    -0.0018455197     0.0070067644
  210  C 14 YZ     -0.0005858802     0.0011396673     0.0034230149    -0.0005685095    -0.0037141590
  211  H 15  S     -0.0045268853     0.0162870262     0.0104733849    -0.0291664361     0.0500571682
  212  H 15  S      0.0050480054    -0.0036797024     0.0077863421    -0.0178485541     0.0438340635
  213  H 16  S      0.0347108399     0.0494857312    -0.0065665657    -0.0173799070    -0.0443178913
  214  H 16  S      0.0243283948     0.0231246977    -0.0061441096    -0.0097453626    -0.0364945192
  215  H 17  S     -0.0434834343    -0.0614584774     0.0092608314     0.0101013899     0.0373431837
  216  H 17  S     -0.0261365965    -0.0302264623     0.0003172482    -0.0036237516     0.0271715567
  217  H 18  S     -0.0012539281    -0.0329456818    -0.0066512844     0.0103433976    -0.0492934217
  218  H 18  S     -0.0034362180    -0.0135912238    -0.0087076499    -0.0186625829    -0.0417822513
  219  H 19  S      0.0709880959    -0.0641692107    -0.0095745392    -0.0491765018     0.0007447190
  220  H 19  S      0.0381666044    -0.0330094501    -0.0087180846    -0.0318581019     0.0012412021
  221  H 20  S      0.0065172447     0.0727947746    -0.0613811538     0.0601993646    -0.0123580474
  222  H 20  S      0.0106089872     0.0381306917    -0.0441758943     0.0353363616    -0.0112316414
  223  H 21  S     -0.0301231147     0.0068635854    -0.0032853071    -0.0129921879    -0.0004340569
  224  H 21  S     -0.0196386014     0.0074726453    -0.0054833137    -0.0346683811    -0.0010932426
  225  H 22  S      0.0316106796    -0.0162961794     0.0061168246     0.0382918753     0.0001942516
  226  H 22  S      0.0178768074    -0.0099212096     0.0044186339     0.0294430832     0.0003921542
  227  H 23  S      0.0029956937     0.0044783048     0.0005400069     0.0005877106     0.0003529961
  228  H 23  S      0.0016357325     0.0023589855     0.0003486236     0.0004682095     0.0002287895
  229  H 24  S     -0.0360804948     0.0103282523    -0.0070704716    -0.0389632989    -0.0011754071
  230  H 24  S     -0.0182194877     0.0037728556    -0.0047153288    -0.0292963067    -0.0010672833
  231  H 25  S      0.0279777327    -0.0131484224     0.0026067613     0.0123783686    -0.0004006017
  232  H 25  S      0.0079906859     0.0044939318     0.0047257010     0.0339821940     0.0001675603
  233  C 26  S     -0.0101634924    -0.0187610274    -0.0045750974     0.0033921263    -0.0110559985
  234  C 26  S      0.0240960771     0.0410987956     0.0108315695    -0.0066029863     0.0247859745
  235  C 26  S     -0.0038277819     0.0305882691     0.0083326802    -0.0021914771     0.0108977095
  236  C 26  X      0.0369675051    -0.0561873867     0.0630273004     0.0910287586     0.0019022227
  237  C 26  Y     -0.0046197901     0.0953187979     0.0711387779    -0.3038412038     0.0472062652
  238  C 26  Z      0.1562728519     0.0188879116     0.1744194414     0.1972807573     0.0767320089
  239  C 26  X      0.0432328513    -0.0013732921     0.0229175524     0.0466127272     0.0102630229
  240  C 26  Y      0.0034531338     0.0503622621     0.0274828954    -0.1971131604     0.0367772819
  241  C 26  Z      0.0582029502    -0.0014636910     0.0941351404     0.1395728305     0.0468304508
  242  C 26 XX      0.0007220184     0.0042951827     0.0106251247     0.0062219093    -0.0052757028
  243  C 26 YY      0.0009437713     0.0018697451     0.0003273579     0.0008921746     0.0022156476
  244  C 26 ZZ      0.0019109893     0.0022107938    -0.0082105579    -0.0086744011     0.0079319784
  245  C 26 XY     -0.0009549209     0.0006382365     0.0068262285    -0.0186451970    -0.0094121020
  246  C 26 XZ     -0.0012104865    -0.0007983657     0.0089003633     0.0087279487    -0.0082947851
  247  C 26 YZ      0.0001319721    -0.0006639026    -0.0032395604     0.0083575788     0.0040380836
  248  C 27  S      0.0018787315     0.0069872921     0.0012564348    -0.0016519428     0.0036544689
  249  C 27  S     -0.0036136290    -0.0164039134    -0.0018793761     0.0053255928    -0.0080181282
  250  C 27  S     -0.0191159596    -0.0177294105     0.0051878869     0.0017125084    -0.0031635636
  251  C 27  X      0.0475455117     0.0276630836     0.1047949217     0.0660214239    -0.0218316820
  252  C 27  Y     -0.0005387956     0.0701584519     0.1246873523    -0.3151576219    -0.0687175664
  253  C 27  Z      0.0858759295    -0.0066826136     0.2234751008     0.1910394945    -0.0711839010
  254  C 27  X      0.0313479508     0.0144548003     0.0554827402     0.0356424723    -0.0248245285
  255  C 27  Y     -0.0054653445     0.0356226436     0.0793260287    -0.1885011675    -0.0576513199
  256  C 27  Z      0.0474126447    -0.0018792115     0.1391207125     0.1116572475    -0.0541652121
  257  C 27 XX     -0.0060682075    -0.0012047606    -0.0033876641    -0.0083542050    -0.0076563631
  258  C 27 YY     -0.0001255622    -0.0001634757     0.0000310430    -0.0007793234    -0.0000187935
  259  C 27 ZZ      0.0057666871    -0.0016347997     0.0027971220     0.0099540802     0.0062499781
  260  C 27 XY      0.0017139073    -0.0049069793     0.0010304835     0.0181895274    -0.0065613903
  261  C 27 XZ     -0.0064620574     0.0017622476    -0.0029478075    -0.0111393224    -0.0065878813
  262  C 27 YZ     -0.0003345261     0.0019907500    -0.0002913367    -0.0070560885     0.0030782587
  263  C 28  S     -0.0182574914    -0.0185611384     0.0122793151     0.0260694635    -0.0055232162
  264  C 28  S      0.0451131134     0.0372890472    -0.0326530769    -0.0640447304     0.0067711018
  265  C 28  S     -0.0267719742     0.0638331860     0.0411396774    -0.0017445467     0.1166527975
  266  C 28  X     -0.0116527085    -0.1365098126    -0.0611020927    -0.0741569969    -0.1093566263
  267  C 28  Y      0.0748897781     0.0506732491    -0.1341909097    -0.0446752582    -0.1672886133
  268  C 28  Z     -0.0197480335     0.1064893310    -0.1028099239     0.1229520103    -0.1955943639
  269  C 28  X      0.0126081093    -0.1296624653    -0.0521137402    -0.0433762433    -0.1176937502
  270  C 28  Y      0.0386618983     0.0320389787    -0.0953190963    -0.0631461087    -0.1192881369
  271  C 28  Z      0.0019098033     0.0927164442    -0.0710312671     0.1003004753    -0.1341163102
  272  C 28 XX     -0.0029723850     0.0099993209     0.0012836289    -0.0019159171     0.0068080004
  273  C 28 YY      0.0131285109     0.0025264722    -0.0081452519    -0.0039341698     0.0027137411
  274  C 28 ZZ      0.0012187903    -0.0013516640     0.0016233313    -0.0070312088    -0.0043367801
  275  C 28 XY      0.0058689460    -0.0082978467     0.0042228120    -0.0039113579     0.0118604216
  276  C 28 XZ     -0.0101824103    -0.0033972009     0.0093179088     0.0010826432     0.0116015750
  277  C 28 YZ     -0.0019695504     0.0161564057     0.0025827968     0.0031088792     0.0037450172

                         56               57               58               59               60
                   -0.2711958458    -0.2042416378    -0.0474183847     0.0141022350     0.0248340384
    1  C  1  S      0.0025475825    -0.0128375913    -0.0058636323    -0.0075981274     0.0000100556
    2  C  1  S     -0.0049125264     0.0305651612     0.0178329544     0.0030203112     0.0000332633
    3  C  1  S     -0.0293675257     0.0850628468     0.0150196902     0.1703854459    -0.0009973339
    4  C  1  X     -0.0075470911     0.0134418784    -0.0290023428     0.1622244458    -0.0012583082
    5  C  1  Y      0.0090528494    -0.0111740169     0.0024046919     0.0020505108    -0.0000833093
    6  C  1  Z      0.0096540086    -0.0354151215    -0.0258003380     0.0641352698    -0.0005840363
    7  C  1  X     -0.0080560675     0.0183639554    -0.0243494050     0.1982634453    -0.0011822042
    8  C  1  Y      0.0095900265    -0.0248321966    -0.0051969995    -0.0319981245     0.0008725916
    9  C  1  Z      0.0118330177    -0.0273883474    -0.0071579554     0.0168923285     0.0007273358
   10  C  1 XX     -0.0018661299     0.0052892573     0.0007669986     0.0036143644    -0.0000043235
   11  C  1 YY      0.0007601768     0.0008321591     0.0024381073    -0.0001688623     0.0000477750
   12  C  1 ZZ     -0.0003264406     0.0016371399     0.0010331728    -0.0013399789    -0.0000430111
   13  C  1 XY     -0.0003530634     0.0017382430     0.0008398175    -0.0011393093     0.0000082443
   14  C  1 XZ     -0.0011730376     0.0039968315     0.0013513002     0.0052910336    -0.0000306573
   15  C  1 YZ      0.0001395427    -0.0007425842     0.0001674257    -0.0032171684     0.0000032690
   16  C  2  S     -0.0010554691     0.0060588271    -0.0058799016     0.0556097659    -0.0002956290
   17  C  2  S      0.0016726371    -0.0145874250     0.0101105412    -0.1192588839     0.0003616028
   18  C  2  S      0.0186068009    -0.0479363862     0.0715544421    -0.7533687840     0.0128853847
   19  C  2  X      0.0299999376    -0.0656487153     0.0366928193    -0.2793249809     0.0018982537
   20  C  2  Y     -0.0126461671     0.0134892634    -0.0184846259     0.1178456220    -0.0010173385
   21  C  2  Z     -0.0008009295     0.0210610279     0.0176133325    -0.0249051368     0.0002434185
   22  C  2  X      0.0245183438    -0.0530082714     0.0769802279    -0.5408068348     0.0068432243
   23  C  2  Y     -0.0050588436     0.0061341566    -0.0198301278     0.1550657097     0.0012622429
   24  C  2  Z      0.0028753190     0.0201522612     0.0518198110    -0.0920415622     0.0016030230
   25  C  2 XX      0.0012436659    -0.0019087653     0.0002624772    -0.0027959855    -0.0000191192
   26  C  2 YY     -0.0000764332    -0.0017644703    -0.0004211681    -0.0104250594     0.0000515068
   27  C  2 ZZ     -0.0004651611    -0.0002555140     0.0018807302    -0.0137871192     0.0000974136
   28  C  2 XY     -0.0011853181     0.0056902428     0.0041327987    -0.0031463519     0.0000546640
   29  C  2 XZ      0.0014132276    -0.0079414156    -0.0072765333     0.0084037051    -0.0001012442
   30  C  2 YZ     -0.0008727662     0.0047205712     0.0035714132    -0.0068481521     0.0000335134
   31  C  3  S      0.0002191672    -0.0151466349    -0.0241221416     0.0121509968    -0.0004201442
   32  C  3  S      0.0002629615     0.0297846297     0.0524043636    -0.0255905435     0.0017431482
   33  C  3  S     -0.0147252686     0.1618959575     0.2513273106    -0.0377782996    -0.0075476645
   34  C  3  X     -0.0221493908     0.1989198196     0.1794038322    -0.1079475424     0.0014589936
   35  C  3  Y      0.0142658844    -0.0658019158    -0.0532983305     0.0326963338    -0.0004757059
   36  C  3  Z     -0.0024305887     0.0101174431     0.0090295966    -0.0042959645    -0.0001359194
   37  C  3  X     -0.0189033712     0.1776958018     0.2364843208    -0.2868461199    -0.0001485529
   38  C  3  Y      0.0078460153    -0.0343494271    -0.0425958086     0.0363930634    -0.0025857917
   39  C  3  Z     -0.0064666762     0.0453706520     0.0476694113     0.0186999587    -0.0076756534
   40  C  3 XX     -0.0022112400     0.0111292668     0.0021721056     0.0164024708    -0.0000225524
   41  C  3 YY      0.0012348108    -0.0011063343     0.0065946009    -0.0162173977     0.0002164450
   42  C  3 ZZ      0.0006628258    -0.0016180479     0.0035355761    -0.0041306823     0.0001292271
   43  C  3 XY      0.0000770562    -0.0037139687    -0.0027063101     0.0010501146    -0.0000519088
   44  C  3 XZ      0.0002448522     0.0016725358     0.0015983466     0.0008140823    -0.0000333290
   45  C  3 YZ      0.0000760533    -0.0004081044    -0.0002421220     0.0018889959    -0.0000181210
   46  C  4  S     -0.0024892368     0.0166336868     0.0117735746     0.0117987279     0.0001041924
   47  C  4  S      0.0050094828    -0.0299976395    -0.0203934650    -0.0164313646    -0.0009012491
   48  C  4  S      0.0269738349    -0.2031502532    -0.1740945002    -0.2354750710     0.0104811308
   49  C  4  X      0.0019939422    -0.0811460742    -0.0959717291     0.0909461547    -0.0011831046
   50  C  4  Y     -0.0125967313     0.0631394992     0.0268994545     0.0204374159    -0.0004267145
   51  C  4  Z     -0.0032630081    -0.0046097162    -0.0307852450     0.0519105080    -0.0004454141
   52  C  4  X      0.0025101078    -0.0547060374    -0.0832766917     0.0832227902    -0.0017228470
   53  C  4  Y     -0.0148637722     0.1014946147     0.0767457278     0.0734814603    -0.0076307884
   54  C  4  Z     -0.0030563681    -0.0041710780    -0.0293491795     0.0578433133     0.0021425309
   55  C  4 XX      0.0015421350    -0.0101925823    -0.0058272180    -0.0026618774    -0.0000913324
   56  C  4 YY     -0.0003084074     0.0014240985     0.0005333999     0.0021600696     0.0000058257
   57  C  4 ZZ      0.0001774197     0.0005544747    -0.0000258878    -0.0041446423    -0.0000456275
   58  C  4 XY      0.0003378491     0.0003498002     0.0003452223     0.0000342063     0.0000043057
   59  C  4 XZ      0.0011321138    -0.0070662567    -0.0031981604     0.0001687979    -0.0000020122
   60  C  4 YZ     -0.0001762105     0.0036588556     0.0030340571    -0.0019750655     0.0000620329
   61  C  5  S      0.0018813061     0.0005751831     0.0099187531    -0.0480970945     0.0003083406
   62  C  5  S     -0.0038493252    -0.0025695372    -0.0194423432     0.1024054386    -0.0008199310
   63  C  5  S     -0.0129370668     0.0305733763    -0.0810889071     0.4868567924     0.0002809620
   64  C  5  X      0.0146495730    -0.0456170972     0.0292987236    -0.1067783934     0.0009405181
   65  C  5  Y      0.0203217028    -0.1072158743     0.0008670441    -0.1364238759     0.0009174314
   66  C  5  Z      0.0184984420    -0.0916307621     0.0237278717    -0.0722360326     0.0009928791
   67  C  5  X      0.0153570880    -0.0541147648     0.0426499107    -0.2415082427     0.0025910883
   68  C  5  Y      0.0112018225    -0.0623229780     0.0288202389    -0.1551776503    -0.0020325234
   69  C  5  Z      0.0136318208    -0.0539950486     0.0869709888    -0.1311083174     0.0003534675
   70  C  5 XX     -0.0000208304     0.0100147406     0.0125645353     0.0068290580     0.0000826940
   71  C  5 YY      0.0009623652    -0.0088999503    -0.0098386637     0.0149426096    -0.0002014728
   72  C  5 ZZ     -0.0021251774     0.0003296211    -0.0058446386     0.0003105906    -0.0000311035
   73  C  5 XY      0.0001092945     0.0115866990     0.0136472830    -0.0038486481     0.0001349761
   74  C  5 XZ     -0.0008988593     0.0159706892     0.0175711653    -0.0051537045     0.0001577101
   75  C  5 YZ     -0.0005283557    -0.0004067156    -0.0015781475     0.0005170968    -0.0000084324
   76  C  6  S     -0.0004490762    -0.0075856114    -0.0066680877     0.0042254970    -0.0000476486
   77  C  6  S      0.0011127378     0.0204817601     0.0194776661    -0.0131129670     0.0002985992
   78  C  6  S      0.0009210399     0.0465396835     0.0534351455    -0.0091435632    -0.0048598047
   79  C  6  X     -0.0029228531     0.0279620743     0.0058487722     0.0266856328    -0.0002690039
   80  C  6  Y     -0.0087670254     0.0080804671    -0.0040264803     0.0035122001    -0.0001483874
   81  C  6  Z      0.0080426771    -0.0432318672    -0.0211967763     0.0182708445    -0.0001391247
   82  C  6  X     -0.0032016038     0.0242976871     0.0019784869     0.0668977559    -0.0020666692
   83  C  6  Y     -0.0072945075     0.0104726053    -0.0001666003    -0.0016873787     0.0014790969
   84  C  6  Z      0.0072411454    -0.0474771061    -0.0342401983     0.0050842223     0.0008003657
   85  C  6 XX     -0.0000104977    -0.0017374438    -0.0021839578     0.0012170400    -0.0000071815
   86  C  6 YY      0.0000395071     0.0029184382     0.0028913474    -0.0003459318     0.0000260635
   87  C  6 ZZ      0.0002008917     0.0035430440     0.0041387399    -0.0036943918     0.0000146539
   88  C  6 XY      0.0001537780     0.0014034550     0.0023658664    -0.0059365749     0.0000617841
   89  C  6 XZ     -0.0000851330     0.0011299326     0.0019042019    -0.0003757313     0.0000345289
   90  C  6 YZ      0.0000186641    -0.0009741504    -0.0004500339    -0.0027031730    -0.0000027920
   91  C  7  S      0.0009808881    -0.0043291331    -0.0029919803    -0.0000760787    -0.0000202639
   92  C  7  S     -0.0020179812     0.0094332836     0.0062002469     0.0027917505    -0.0000683376
   93  C  7  S     -0.0030201808     0.0130991052     0.0217023409    -0.0716462546    -0.0001608104
   94  C  7  X      0.0042344368    -0.0057642836     0.0041737547    -0.1354534525     0.0007995597
   95  C  7  Y      0.0025634286     0.0101503613     0.0210719243    -0.1489850885     0.0010600017
   96  C  7  Z      0.0057983658    -0.0032858182     0.0121812332    -0.0904280600     0.0007051034
   97  C  7  X      0.0051226048    -0.0066319105     0.0153584536    -0.1467064345    -0.0009481963
   98  C  7  Y      0.0024577094     0.0005074028    -0.0018141884    -0.0935762205     0.0009917125
   99  C  7  Z      0.0058706584    -0.0038018825     0.0226512226    -0.1001632105    -0.0008663707
  100  C  7 XX      0.0008386225    -0.0015766520    -0.0009956168     0.0179778196    -0.0000960560
  101  C  7 YY     -0.0026305836     0.0076275483     0.0068197030    -0.0304409782     0.0001764257
  102  C  7 ZZ      0.0013688438    -0.0035589279    -0.0036370237     0.0119754371    -0.0000947534
  103  C  7 XY      0.0003638614    -0.0010434617     0.0002353104    -0.0062960909     0.0000329014
  104  C  7 XZ      0.0015902363    -0.0041513750    -0.0030933382     0.0137996628    -0.0000893947
  105  C  7 YZ     -0.0005890546     0.0014972596     0.0012210948    -0.0011257246     0.0000263107
  106  C  8  S     -0.0001452356     0.0003137566    -0.0000159070     0.0011001592     0.0000990708
  107  C  8  S      0.0002915409    -0.0009346725    -0.0004495379     0.0004748116    -0.0004295393
  108  C  8  S      0.0005399762    -0.0016594924    -0.0100343534     0.0883488854    -0.0011029830
  109  C  8  X     -0.0079901571    -0.0721741599    -0.0849728555    -0.0436502554     0.0001647243
  110  C  8  Y     -0.0136957003    -0.1374285174    -0.1569336640    -0.0872301577     0.0004745676
  111  C  8  Z     -0.0167374175    -0.1616106824    -0.1862940709    -0.1061137922     0.0004734072
  112  C  8  X     -0.0062121896    -0.0484322823    -0.0924846211    -0.1432189524    -0.0009276511
  113  C  8  Y     -0.0094937065    -0.0984651947    -0.1892510876    -0.1344053601     0.0003185654
  114  C  8  Z     -0.0131345001    -0.1103392434    -0.2332934561    -0.0988972528    -0.0004247483
  115  C  8 XX     -0.0020561841    -0.0072182733     0.0124199886     0.0001514243    -0.0038213102
  116  C  8 YY      0.0168833081     0.0006482821    -0.0008706795     0.0001787538     0.0272564571
  117  C  8 ZZ     -0.0147470164     0.0063577296    -0.0116704482     0.0000967993    -0.0235169651
  118  C  8 XY      0.0031623575    -0.0084226688     0.0112497857    -0.0019962526     0.0045505968
  119  C  8 XZ     -0.0065902010    -0.0071566360     0.0130507403    -0.0006064714    -0.0110269665
  120  C  8 YZ      0.0045059751     0.0039948404    -0.0055475863     0.0009963833     0.0075539779
  121  N  9  S      0.0000823373    -0.0007895445    -0.0013249547     0.0021178157     0.0000094619
  122  N  9  S      0.0003199287    -0.0021082862    -0.0020270450     0.0004222812    -0.0000751638
  123  N  9  S     -0.0019980726    -0.0001808479    -0.0266860378     0.0775410022     0.0015922110
  124  N  9  X     -0.0078438720     0.0167992169     0.0170685244    -0.1644406549     0.0007234669
  125  N  9  Y     -0.0158746640     0.0386830306     0.0353387847    -0.1794775607     0.0009769310
  126  N  9  Z     -0.0147230552     0.0337140996     0.0290328247    -0.1022874893     0.0006891152
  127  N  9  X      0.0056074384    -0.0132218658    -0.0128386357     0.1729327898    -0.0008992990
  128  N  9  Y      0.0106032509    -0.0301431696    -0.0395323637     0.2193883508    -0.0004368107
  129  N  9  Z      0.0107305793    -0.0279479261    -0.0268200888     0.1052079347    -0.0007946669
  130  N  9 XX     -0.0003402440     0.0004945305     0.0003277103     0.0006049708    -0.0000287146
  131  N  9 YY      0.0009614459    -0.0017715871    -0.0006594688    -0.0024546592     0.0000225738
  132  N  9 ZZ     -0.0005360194     0.0008300330     0.0003175476     0.0004524024    -0.0000290137
  133  N  9 XY     -0.0001189266     0.0004310825     0.0004333488    -0.0009841811    -0.0000039603
  134  N  9 XZ     -0.0005123826     0.0007173105     0.0000984785     0.0014060752    -0.0000090333
  135  N  9 YZ      0.0001725818    -0.0001145665     0.0002149000    -0.0006380397    -0.0000066867
  136  C 10  S     -0.0000532378     0.0009540396     0.0016112049     0.0014429784     0.0000644191
  137  C 10  S      0.0001607367    -0.0021942765    -0.0039974429    -0.0035050269    -0.0001309865
  138  C 10  S     -0.0011223884    -0.0003322900    -0.0141870345     0.0253713806    -0.0006616593
  139  C 10  X      0.0964099840    -0.0522760546     0.0691168992     0.0149002731     0.1008055881
  140  C 10  Y      0.1761944197    -0.0971336181     0.1239037032     0.0253005114     0.1842560431
  141  C 10  Z      0.2112089631    -0.1198757566     0.1430712598     0.0275494777     0.2204941090
  142  C 10  X      0.0708646255    -0.0400582327     0.0793014790     0.0371979453     0.1569063672
  143  C 10  Y      0.1299976154    -0.0736038821     0.1532326627     0.0250880563     0.2866528190
  144  C 10  Z      0.1550385294    -0.0872447919     0.1776765347     0.0644927293     0.3436313122
  145  C 10 XX      0.0067869596     0.0025278661     0.0059726602     0.0029389594    -0.0103959624
  146  C 10 YY     -0.0001961371     0.0062979220     0.0072741935     0.0057678742     0.0004628607
  147  C 10 ZZ     -0.0065659971    -0.0091379608    -0.0139584517    -0.0092485986     0.0099267854
  148  C 10 XY      0.0071488822     0.0046617279     0.0088358454     0.0049398347    -0.0108406988
  149  C 10 XZ      0.0068384366     0.0007824061     0.0037502917     0.0015280941    -0.0105005989
  150  C 10 YZ     -0.0033125998     0.0001495792    -0.0012014510    -0.0004657438     0.0051371489
  151  C 11  S      0.0000396730    -0.0003160422    -0.0006316104    -0.0003772519    -0.0000251113
  152  C 11  S     -0.0000880531     0.0008200988     0.0017544206    -0.0002150581    -0.0000166841
  153  C 11  S      0.0003581574     0.0005532321     0.0077740368    -0.0140961951     0.0002501575
  154  C 11  X      0.0996891968     0.0252605131     0.0258535201     0.0206806724    -0.1030395346
  155  C 11  Y      0.1828137814     0.0475981087     0.0506360495     0.0390645364    -0.1888606302
  156  C 11  Z      0.2181129580     0.0577914132     0.0611914308     0.0467002481    -0.2255384420
  157  C 11  X      0.0721666159     0.0148943998     0.0393582182     0.0301233141    -0.1594070778
  158  C 11  Y      0.1323270578     0.0294347266     0.0783105939     0.0632854126    -0.2918061731
  159  C 11  Z      0.1584080133     0.0345720536     0.0942109936     0.0669216756    -0.3488812151
  160  C 11 XX     -0.0062658162     0.0078994724    -0.0118877546    -0.0039519250    -0.0099370598
  161  C 11 YY      0.0002205998    -0.0080150547     0.0123295168     0.0052182882     0.0008470428
  162  C 11 ZZ      0.0060313368     0.0002416068    -0.0000900240    -0.0015028791     0.0090939858
  163  C 11 XY     -0.0065246861     0.0056829880    -0.0090075888    -0.0025092378    -0.0102137031
  164  C 11 XZ     -0.0063321454     0.0099971574    -0.0152206909    -0.0052043969    -0.0101670927
  165  C 11 YZ      0.0030577666    -0.0053982108     0.0083744029     0.0029917533     0.0049771296
  166  C 12  S      0.0000327674     0.0000140239     0.0000070244     0.0000985753     0.0001240126
  167  C 12  S     -0.0000784839    -0.0000000985     0.0000577553    -0.0012799015    -0.0003535436
  168  C 12  S     -0.0005010261    -0.0003447071    -0.0010652445     0.0088790665     0.0004747824
  169  C 12  X      0.0046843157     0.0888006116    -0.1049406130    -0.0350818786     0.0017183532
  170  C 12  Y      0.0085163437     0.1636004703    -0.1928332144    -0.0650591324     0.0028796739
  171  C 12  Z      0.0102002332     0.1948210820    -0.2301603852    -0.0776056334     0.0035235651
  172  C 12  X      0.0030570858     0.0698996796    -0.1233665557    -0.0627078415     0.0023565753
  173  C 12  Y      0.0053281912     0.1293449981    -0.2271498569    -0.1042173526     0.0051585925
  174  C 12  Z      0.0062717774     0.1531720355    -0.2715647262    -0.1273703530     0.0064054364
  175  C 12 XX     -0.0025446356    -0.0013503030    -0.0027677967    -0.0020514104     0.0038352137
  176  C 12 YY      0.0166693587     0.0003353271     0.0000193029    -0.0001284482    -0.0269787679
  177  C 12 ZZ     -0.0141372990     0.0010161051     0.0027718669     0.0018449834     0.0230840322
  178  C 12 XY      0.0025550192    -0.0013918305    -0.0030457784    -0.0021406077    -0.0043918375
  179  C 12 XZ     -0.0069233881    -0.0014206177    -0.0028091135    -0.0017180047     0.0109292157
  180  C 12 YZ      0.0046464470     0.0007385512     0.0014130164     0.0008247883    -0.0073791399
  181  C 13  S      0.0000053372     0.0004366771     0.0006188688     0.0010327354     0.0000049756
  182  C 13  S     -0.0000527058    -0.0010490048    -0.0013118893    -0.0042994544     0.0000591450
  183  C 13  S      0.0003563823    -0.0009427771    -0.0044095616    -0.0256021341    -0.0015595772
  184  C 13  X     -0.0930054565     0.0257548470     0.0302821517     0.0257163937     0.1009778496
  185  C 13  Y     -0.1710593769     0.0441757685     0.0527845219     0.0423727817     0.1857598122
  186  C 13  Z     -0.2041837835     0.0528419152     0.0625629833     0.0496717302     0.2217472454
  187  C 13  X     -0.0672556150     0.0152829583     0.0463036813     0.0420877390     0.1554253515
  188  C 13  Y     -0.1237169639     0.0262857563     0.0807963711     0.0665461302     0.2842374638
  189  C 13  Z     -0.1477039491     0.0298539618     0.0942586477     0.0711251122     0.3399525742
  190  C 13 XX      0.0066718378     0.0057279077    -0.0088567547    -0.0025499288     0.0100101490
  191  C 13 YY     -0.0001241256     0.0069025459    -0.0104951094    -0.0050703094    -0.0003002898
  192  C 13 ZZ     -0.0065639952    -0.0127796873     0.0191259190     0.0066404711    -0.0096868488
  193  C 13 XY      0.0070664118     0.0081825442    -0.0127431325    -0.0040472061     0.0105144117
  194  C 13 XZ      0.0067546772     0.0040229056    -0.0060394331    -0.0010656564     0.0101488115
  195  C 13 YZ     -0.0032471553    -0.0013406748     0.0021459801     0.0001738027    -0.0048814305
  196  C 14  S      0.0001322307    -0.0010515551    -0.0015229607    -0.0017208825     0.0000384773
  197  C 14  S     -0.0004275194     0.0023327698     0.0039673592     0.0042427890    -0.0003362539
  198  C 14  S      0.0008493753     0.0004287763     0.0066960645     0.0174973603     0.0027335227
  199  C 14  X     -0.0989024771    -0.0575772293     0.0630064991     0.0082420824    -0.1006003246
  200  C 14  Y     -0.1826591570    -0.0984048368     0.1242775231     0.0236935530    -0.1850302576
  201  C 14  Z     -0.2181764026    -0.1204184822     0.1455555768     0.0260190995    -0.2213131194
  202  C 14  X     -0.0718694377    -0.0398909832     0.0808547141     0.0406661621    -0.1549074978
  203  C 14  Y     -0.1313741414    -0.0740688857     0.1483066167     0.0467882231    -0.2839337529
  204  C 14  Z     -0.1575116862    -0.0876798229     0.1789723077     0.0326247547    -0.3409983054
  205  C 14 XX     -0.0057397659     0.0042161153     0.0084231396     0.0044282362     0.0101858797
  206  C 14 YY     -0.0005377143    -0.0068278538    -0.0083527490    -0.0058652716    -0.0012438180
  207  C 14 ZZ      0.0062144196     0.0029694681     0.0006580508     0.0020626908    -0.0089868524
  208  C 14 XY     -0.0062584568     0.0022622612     0.0061735154     0.0035351173     0.0104844050
  209  C 14 XZ     -0.0056340943     0.0062489924     0.0108426115     0.0068816649     0.0106222226
  210  C 14 YZ      0.0027064083    -0.0035569210    -0.0059106919    -0.0042216244    -0.0051672860
  211  H 15  S      0.0064011832    -0.0235277125    -0.0097148015    -0.0237924263     0.0000430785
  212  H 15  S      0.0055849544    -0.0279333277    -0.0216183086    -0.0378109480    -0.0003329754
  213  H 16  S     -0.0056588828     0.0252439145     0.0094263228     0.0086861419     0.0001181403
  214  H 16  S     -0.0045824035     0.0241484432     0.0028441746     0.2101325067    -0.0009043260
  215  H 17  S      0.0048418467    -0.0211779691    -0.0042467181    -0.0095579753     0.0000473207
  216  H 17  S      0.0028672805    -0.0346073150    -0.0570108338     0.0109327312    -0.0062511017
  217  H 18  S     -0.0063914140     0.0238408286     0.0071253136     0.0237908408    -0.0001025789
  218  H 18  S     -0.0047874799     0.0277437996     0.0207836879     0.0839707650     0.0052133194
  219  H 19  S      0.0001229901     0.0025063271     0.0084719387    -0.0216444750     0.0002895530
  220  H 19  S      0.0002343655     0.0056009682     0.0328455552    -0.1296434962     0.0019358968
  221  H 20  S     -0.0014542878    -0.0215078438    -0.0225840403     0.0278795797    -0.0002776709
  222  H 20  S     -0.0013646507    -0.0276923853    -0.0638720890     0.1818754708    -0.0018666306
  223  H 21  S     -0.0001903389     0.0000228998    -0.0008793209     0.0009005655     0.0000975494
  224  H 21  S     -0.0001969041     0.0012857734     0.0016335868     0.0110356969     0.0006592116
  225  H 22  S      0.0002441517    -0.0007236736    -0.0007512088    -0.0005239466    -0.0000380805
  226  H 22  S      0.0001920524    -0.0009155384    -0.0023232114    -0.0002819795     0.0000080430
  227  H 23  S     -0.0000312115    -0.0000519512     0.0000052867    -0.0000291924     0.0001735948
  228  H 23  S     -0.0000157846    -0.0000416007    -0.0000087559     0.0011940984     0.0006681931
  229  H 24  S     -0.0000235457     0.0009991034     0.0008460390     0.0012031777     0.0000225765
  230  H 24  S     -0.0000665987     0.0010830212     0.0018456601     0.0077812113    -0.0000451567
  231  H 25  S     -0.0002392474     0.0001719770     0.0007231102     0.0028635046    -0.0001284168
  232  H 25  S     -0.0000154772    -0.0007980006    -0.0025044816     0.0042295940     0.0003599885
  233  C 26  S     -0.0014117698     0.0039382293     0.0002898356     0.0064252466    -0.0000099020
  234  C 26  S      0.0031656792    -0.0087610199    -0.0017430970    -0.0056959556    -0.0001136740
  235  C 26  S      0.0011524572     0.0048613778     0.0484238619    -0.2882725201     0.0000551435
  236  C 26  X      0.0000782891     0.1037601647     0.0925490581     0.0408925733    -0.0000155978
  237  C 26  Y      0.0057470637     0.1796694473     0.1605935961     0.0171407686     0.0002319008
  238  C 26  Z      0.0094625798     0.2048696514     0.2061158381     0.0429742608     0.0005543004
  239  C 26  X      0.0017338608     0.0686693126     0.0920424574    -0.0384580561     0.0019908595
  240  C 26  Y      0.0042600017     0.1263315498     0.1733920876     0.0194903049     0.0002218661
  241  C 26  Z      0.0050325552     0.1506793925     0.2244654548     0.0941978867    -0.0008509150
  242  C 26 XX     -0.0007281864     0.0078806034    -0.0077203902     0.0055855334    -0.0002187408
  243  C 26 YY      0.0004550190    -0.0017906456    -0.0011988313     0.0008758458     0.0005476742
  244  C 26 ZZ      0.0008936120    -0.0074004810     0.0091304518    -0.0101984013    -0.0003396147
  245  C 26 XY     -0.0012148667     0.0111287446    -0.0053662317     0.0105193832    -0.0000348501
  246  C 26 XZ     -0.0011587300     0.0084453948    -0.0076890704     0.0048549115    -0.0003466672
  247  C 26 YZ      0.0005826513    -0.0050359601     0.0030031798    -0.0040514101     0.0002116104
  248  C 27  S      0.0004837971    -0.0013551565     0.0006953237    -0.0069062793     0.0000107796
  249  C 27  S     -0.0011178436     0.0030729368    -0.0017408934     0.0222969793    -0.0002482867
  250  C 27  S     -0.0009139627     0.0016131085     0.0007209705     0.0927141352    -0.0018207873
  251  C 27  X     -0.0030084268     0.0645545617    -0.0589702059     0.0133587932    -0.0003693146
  252  C 27  Y     -0.0091608077     0.1449499046    -0.0845014374     0.0638710596    -0.0006951670
  253  C 27  Z     -0.0095013926     0.1484442933    -0.1340587638     0.0592376340    -0.0013641055
  254  C 27  X     -0.0027513408     0.0395122149    -0.0515497747    -0.1430508580     0.0004934839
  255  C 27  Y     -0.0071424092     0.0884545287    -0.1029963950     0.0908742476    -0.0002194652
  256  C 27  Z     -0.0065389140     0.0815441084    -0.1631736099     0.1219752188    -0.0005643928
  257  C 27 XX     -0.0012180580    -0.0129207434    -0.0170233823    -0.0047006451    -0.0008011075
  258  C 27 YY      0.0017442873     0.0010004952     0.0007511710     0.0019515511     0.0052827382
  259  C 27 ZZ     -0.0007253899     0.0123314080     0.0159597073     0.0071743702    -0.0045270936
  260  C 27 XY     -0.0005348894    -0.0141526506    -0.0168498160    -0.0053438277     0.0008486901
  261  C 27 XZ     -0.0015288966    -0.0133333711    -0.0170201153    -0.0074471220    -0.0021603479
  262  C 27 YZ      0.0008612203     0.0067316871     0.0080385873     0.0029074197     0.0014613950
  263  C 28  S     -0.0007416079     0.0109895386     0.0162832718    -0.0188672013     0.0002330843
  264  C 28  S      0.0009866232    -0.0223074075    -0.0337643134     0.0273419592    -0.0001913849
  265  C 28  S      0.0140063430    -0.0883537946    -0.1321578166     0.2377231766    -0.0085642029
  266  C 28  X     -0.0139768197     0.0404878731     0.0278294850    -0.1204887318     0.0009391171
  267  C 28  Y     -0.0213030770     0.0444732438     0.0174614790    -0.1100394916     0.0008057157
  268  C 28  Z     -0.0249602650     0.0768780337     0.0526767954    -0.0920015920     0.0010992038
  269  C 28  X     -0.0150558507     0.0606367281     0.0802900233    -0.3617182831     0.0035395141
  270  C 28  Y     -0.0151970957     0.0361346481     0.0193475139    -0.2595621951     0.0020031074
  271  C 28  Z     -0.0169632221     0.0702152341     0.0897031640    -0.2388083855     0.0039648120
  272  C 28 XX      0.0008694721    -0.0033398087    -0.0002439705    -0.0166435096     0.0000745552
  273  C 28 YY      0.0003749201    -0.0059845339    -0.0061971102     0.0180041763    -0.0000933156
  274  C 28 ZZ     -0.0005583654     0.0032362277    -0.0011721813     0.0037255681    -0.0000376179
  275  C 28 XY      0.0015113702    -0.0045872627     0.0017011370    -0.0089273681     0.0000875208
  276  C 28 XZ      0.0014716856    -0.0024817258     0.0039018088    -0.0279403188     0.0001680098
  277  C 28 YZ      0.0004790199    -0.0010092338    -0.0006959495    -0.0040149114     0.0000090855

                         61               62               63               64               65
                    0.0396921378     0.0508067754     0.0665944708     0.0854771644     0.0882067010
    1  C  1  S     -0.0329718211     0.0533789203    -0.0079201957     0.0381524683    -0.0032275449
    2  C  1  S      0.0885280672    -0.1159979617     0.0225323388    -0.0689514584     0.0217214772
    3  C  1  S      0.3993320647    -0.8448268958    -0.3218715750    -0.6943889618     0.0577895865
    4  C  1  X      0.1076401087    -0.0922522137    -0.1347446772    -0.0279421560    -0.0202077745
    5  C  1  Y     -0.0162298929     0.0867682560     0.0002526028     0.0222769217    -0.0108113042
    6  C  1  Z      0.0432162310    -0.0621456036     0.0865805059    -0.0150168712     0.0265856272
    7  C  1  X      0.1141404295    -0.1661294270    -0.3828826005    -0.0545685319    -0.0379692406
    8  C  1  Y      0.0255824139     0.2418789262    -0.2080415556     0.1407144527    -0.0988567849
    9  C  1  Z      0.1343168576    -0.1090663013     0.4668852059     0.0005027627     0.0998233278
   10  C  1 XX      0.0082468011    -0.0051903642     0.0044999071    -0.0082523264     0.0013175144
   11  C  1 YY     -0.0046482674    -0.0163478461     0.0089240791    -0.0022212435     0.0033369931
   12  C  1 ZZ      0.0144332888    -0.0046401554    -0.0104275125    -0.0057031028     0.0007840957
   13  C  1 XY      0.0057675569     0.0011958528    -0.0054256343    -0.0027462676    -0.0004005514
   14  C  1 XZ     -0.0048234546    -0.0040167585     0.0094324448    -0.0020630334     0.0002785630
   15  C  1 YZ      0.0007619010    -0.0061160669     0.0036042447     0.0042003444     0.0004079960
   16  C  2  S     -0.0218994838     0.0207036519    -0.0229004087    -0.0232210809    -0.0071194578
   17  C  2  S      0.0623136473    -0.0674140295     0.0351172380     0.0459537931     0.0277930820
   18  C  2  S      0.1725664356    -0.1034168562     0.5930226663     0.5402878661     0.1042401363
   19  C  2  X     -0.0163191789     0.0458799910    -0.0733434696     0.0946583318    -0.0120184771
   20  C  2  Y      0.0245988963     0.0310758499    -0.0898049060    -0.0704024177    -0.0194314284
   21  C  2  Z     -0.0267900010    -0.0110737689    -0.0236427649     0.0516520766    -0.0029260202
   22  C  2  X     -0.0986627623     0.0841553244    -0.2093768810     0.1325275779    -0.0509207705
   23  C  2  Y      0.0344070735     0.1880536104    -0.1869640632    -0.0420941046    -0.0691314184
   24  C  2  Z     -0.1547823507     0.0520519412    -0.0196351908     0.0973938170    -0.0240937447
   25  C  2 XX      0.0079265475     0.0032859370     0.0062711109     0.0084102833     0.0021642761
   26  C  2 YY      0.0037145264     0.0003231212    -0.0049895075     0.0047142809     0.0016363401
   27  C  2 ZZ      0.0015928623    -0.0170130649     0.0092482159    -0.0002092328     0.0029353018
   28  C  2 XY      0.0013872815     0.0040986948    -0.0124016026    -0.0025921942    -0.0012261815
   29  C  2 XZ      0.0063697144    -0.0014833356    -0.0016982769     0.0082370896     0.0008439418
   30  C  2 YZ      0.0052975765     0.0017692896    -0.0045082372    -0.0035541755    -0.0010409671
   31  C  3  S      0.0237507366     0.0359187421    -0.0187745600     0.0278418015     0.0031779582
   32  C  3  S     -0.0548320485    -0.1046531583     0.0550441408    -0.0570642317    -0.0221175559
   33  C  3  S     -0.2492182489    -0.3514961314     0.3836217999    -0.4958662254     0.0121186108
   34  C  3  X     -0.0423431324    -0.0222089819    -0.0640332183    -0.1893951931    -0.0246055327
   35  C  3  Y      0.0518929973     0.0089692709     0.0021282664     0.0991126034     0.0080273312
   36  C  3  Z     -0.0337498688     0.0292715365    -0.0936667604    -0.0019862089     0.0043495317
   37  C  3  X     -0.0283414851    -0.0311550789    -0.1484703823    -0.4298995914    -0.0140522157
   38  C  3  Y      0.1086193555     0.1243151738     0.0368497866     0.2020869920     0.0458484331
   39  C  3  Z     -0.0735987699     0.1223166861    -0.2285324512    -0.0348397482     0.0366981137
   40  C  3 XX      0.0017615777    -0.0089547575     0.0123905659    -0.0002358478    -0.0002426787
   41  C  3 YY     -0.0048946084    -0.0131093014     0.0101354398    -0.0096206517    -0.0017400174
   42  C  3 ZZ     -0.0089869615    -0.0008882066    -0.0081512086    -0.0051638921    -0.0032068908
   43  C  3 XY      0.0043679772    -0.0078260512    -0.0002593007    -0.0026116411     0.0002794013
   44  C  3 XZ     -0.0060716194     0.0013731901    -0.0014324299     0.0064833384    -0.0005561612
   45  C  3 YZ     -0.0047545061    -0.0025614556    -0.0029080418    -0.0027741579    -0.0006731414
   46  C  4  S      0.0115078671     0.0501793596    -0.0166168626    -0.0312412621     0.0055907135
   47  C  4  S     -0.0387466071    -0.1192818275     0.0596025628     0.0693229844    -0.0148479667
   48  C  4  S     -0.0312502755    -0.7323500498     0.0107719731     0.4836714323    -0.2966966950
   49  C  4  X      0.0141815806    -0.1213516458    -0.0218783662     0.1650615536    -0.0029650572
   50  C  4  Y      0.0058990757     0.0093551765     0.1090647060    -0.0070026276    -0.0077183454
   51  C  4  Z     -0.0094598687     0.0313157284    -0.0431363869     0.0854614242     0.0074406820
   52  C  4  X      0.0477754106    -0.2269204639     0.0871313791     0.2635510960     0.0607517556
   53  C  4  Y     -0.0891573148     0.0134624695     0.3444871563     0.0313942748    -0.0250080418
   54  C  4  Z     -0.0556913699     0.0877801716    -0.3080953255     0.1419188835    -0.0521750036
   55  C  4 XX      0.0023888598    -0.0052135733     0.0098697335     0.0061828378     0.0007859947
   56  C  4 YY     -0.0106384980    -0.0099320369    -0.0037201434     0.0036380513    -0.0031352724
   57  C  4 ZZ      0.0016392788    -0.0110006300     0.0063745369     0.0067223277    -0.0018451544
   58  C  4 XY     -0.0045062628     0.0007505274    -0.0055703356     0.0057380603    -0.0008305899
   59  C  4 XZ     -0.0080106267    -0.0012799618     0.0011996076     0.0014918587    -0.0007525645
   60  C  4 YZ      0.0096753914    -0.0067974673     0.0076604991    -0.0008170721     0.0015420057
   61  C  5  S      0.0409223081    -0.0156328146    -0.0443170903     0.0015778833    -0.0080851769
   62  C  5  S     -0.0946924902     0.0236091531     0.1173748317    -0.0166904019     0.0116028567
   63  C  5  S     -0.5260724347     0.2497424341     0.6660732512     0.1576239528    -0.2807065072
   64  C  5  X     -0.0267967068    -0.0564691959    -0.0069474709    -0.0582727481    -0.0044147180
   65  C  5  Y      0.0952523356     0.0097965152    -0.0209819943    -0.1027896021    -0.0097415123
   66  C  5  Z     -0.1666967158     0.0022423513    -0.0018258823    -0.1478621154     0.0016554689
   67  C  5  X      0.1702103889    -0.2185342522     0.2196575853    -0.2267174574    -0.3417446704
   68  C  5  Y      0.2637832593     0.1559787773    -0.0186361786    -0.3060782163    -0.0404816937
   69  C  5  Z     -0.4770733787    -0.0452937668    -0.1595001443    -0.2792540517     0.1968299145
   70  C  5 XX     -0.0231905849    -0.0017772792    -0.0043984542    -0.0088720298    -0.0034631212
   71  C  5 YY     -0.0008412946    -0.0074178893     0.0138982730     0.0109248838     0.0023348857
   72  C  5 ZZ      0.0032806361     0.0134591804     0.0182587719    -0.0056568357     0.0016197221
   73  C  5 XY      0.0089948699     0.0233620918     0.0090119109    -0.0161272959     0.0008095560
   74  C  5 XZ     -0.0059771144    -0.0181624104    -0.0003370367    -0.0132370241    -0.0002827730
   75  C  5 YZ     -0.0151595874    -0.0089886588    -0.0091866088     0.0037446949    -0.0019016212
   76  C  6  S     -0.0012215033     0.0171146755    -0.0454645759     0.0091934906    -0.0174417075
   77  C  6  S      0.0026383434    -0.0195740599     0.0432366378     0.0007211149     0.0178205322
   78  C  6  S      0.0136912962    -0.3848921680     1.4448933534    -0.3299720859     0.5361215444
   79  C  6  X      0.0451240028     0.0075941763    -0.0275002445     0.0284451023    -0.0106540890
   80  C  6  Y      0.0742906940    -0.0336138090     0.0403688913    -0.0496601195     0.0163930847
   81  C  6  Z     -0.0668259011    -0.0448957427     0.0316615791     0.0296481326     0.0101015967
   82  C  6  X      0.0978960415     0.0109574442    -0.0450312591     0.0248391079    -0.0294578638
   83  C  6  Y      0.1731534787    -0.0910489271    -0.0964472292    -0.1582372358     0.0185533918
   84  C  6  Z     -0.1466304249    -0.1113925650    -0.0673649845     0.1338910754    -0.0378911637
   85  C  6 XX     -0.0011939755    -0.0060364695     0.0023841363     0.0079536532     0.0010885379
   86  C  6 YY      0.0018519198     0.0007097393     0.0016896064    -0.0044142910     0.0014736756
   87  C  6 ZZ     -0.0006701898     0.0030268530     0.0080953905    -0.0029125120     0.0023447139
   88  C  6 XY     -0.0056596904     0.0061162619     0.0098803551     0.0014996102     0.0007169021
   89  C  6 XZ      0.0027466951     0.0026741410    -0.0007318110    -0.0081312179    -0.0003340971
   90  C  6 YZ     -0.0037234511     0.0050705039    -0.0064979399     0.0014096891    -0.0003555191
   91  C  7  S      0.0019050262    -0.0079970746     0.0151271608     0.0062812884     0.0029747889
   92  C  7  S      0.0009940304     0.0287624678    -0.0454063756    -0.0166259735     0.0018527918
   93  C  7  S     -0.0238079863     0.0367155932    -0.1577836204    -0.0400677909    -0.1194527378
   94  C  7  X      0.2135567649    -0.1176769515    -0.0773750304     0.1023332703    -0.0143435492
   95  C  7  Y      0.0255728972     0.0177097249    -0.0247199704     0.1614277269     0.0008909935
   96  C  7  Z     -0.1909165400     0.1225667566     0.1433124477     0.1827871274     0.0359289708
   97  C  7  X      0.0659339379    -0.1098548250    -0.5732113602     0.1961120603     0.1544281951
   98  C  7  Y      0.2567294432    -0.0491317264     0.6887168386     0.1299468178    -0.1882764965
   99  C  7  Z     -0.3094437263     0.1989958197    -0.2569115373     0.2623247932     0.1412010207
  100  C  7 XX     -0.0274286216     0.0120564769     0.0015889201    -0.0092647243     0.0005029476
  101  C  7 YY      0.0056000558     0.0022863532    -0.0003522524     0.0167222119     0.0011348461
  102  C  7 ZZ      0.0185144185    -0.0099240164    -0.0165250413    -0.0110434040    -0.0017138016
  103  C  7 XY      0.0151421694    -0.0078638847    -0.0135692336    -0.0011179992    -0.0011461851
  104  C  7 XZ      0.0027735876    -0.0006260878     0.0032106812    -0.0119520483    -0.0009968939
  105  C  7 YZ     -0.0193885956     0.0125777850     0.0040089264     0.0053328045     0.0006393717
  106  C  8  S     -0.0012894633    -0.0020597608    -0.0023782581    -0.0001516486     0.0221551879
  107  C  8  S     -0.0004670231     0.0059807196     0.0075230079     0.0022496070    -0.0521427209
  108  C  8  S     -0.0913756615     0.0126839971     0.3050374560     0.0501249767     0.0098651111
  109  C  8  X     -0.0270811296    -0.0097350743    -0.0087443689    -0.0560568255     0.0417656842
  110  C  8  Y     -0.0382989570    -0.0075999026    -0.0088013364    -0.0983446483    -0.0071602985
  111  C  8  Z     -0.0461564737    -0.0046477128    -0.0033288407    -0.1218674637    -0.0234281567
  112  C  8  X      0.0698544823    -0.0168233690    -0.1213001129    -0.1253384361    -0.2660834775
  113  C  8  Y     -0.0646843912    -0.0409993413    -0.0011267292    -0.1288287465     0.0089051819
  114  C  8  Z     -0.1096902230     0.0237906474     0.0387178368    -0.1683983416     0.0966754880
  115  C  8 XX     -0.0086857087    -0.0086174627    -0.0040852407    -0.0056072651     0.0093159881
  116  C  8 YY     -0.0007564557    -0.0009088850     0.0006940983     0.0014134259    -0.0123664917
  117  C  8 ZZ      0.0088496353     0.0108078448     0.0060112296     0.0050682841    -0.0045759645
  118  C  8 XY      0.0139293879     0.0194908727     0.0090437479    -0.0143454221     0.0028870294
  119  C  8 XZ     -0.0099529974    -0.0119776421    -0.0061379595    -0.0053910258    -0.0108348873
  120  C  8 YZ     -0.0054625284    -0.0074871913    -0.0049632171     0.0063793716     0.0058039088
  121  N  9  S      0.0060996328    -0.0029273809     0.0224042166    -0.0003471878    -0.0006513272
  122  N  9  S      0.0032005812    -0.0038022992     0.0189994276     0.0031365828     0.0070396387
  123  N  9  S      0.2710316824    -0.0767769664     0.8773817394    -0.0889767532    -0.2013786426
  124  N  9  X      0.2363401905    -0.1327352106    -0.0730734828     0.0871652338     0.0014839996
  125  N  9  Y      0.0265183392     0.0027355507    -0.0211966318     0.1531115501     0.0055356264
  126  N  9  Z     -0.1999325494     0.1463109111     0.1395840566     0.1625912423     0.0209485695
  127  N  9  X     -0.3192367587     0.1714743910    -0.0225828285    -0.1095241409     0.0325585578
  128  N  9  Y      0.0173871459    -0.0201436047     0.1946122515    -0.2259364205    -0.0531251194
  129  N  9  Z      0.2053837571    -0.1728067814    -0.2775809520    -0.2010988640    -0.0029784086
  130  N  9 XX     -0.0041507824     0.0015272310    -0.0016859831    -0.0013891506     0.0017835299
  131  N  9 YY      0.0002709466     0.0002905945     0.0000734404     0.0056947723     0.0006944065
  132  N  9 ZZ      0.0012129947    -0.0011157476    -0.0059967873    -0.0026843652     0.0003095622
  133  N  9 XY      0.0007119846    -0.0006030634    -0.0062939500    -0.0004059506    -0.0000528030
  134  N  9 XZ      0.0011676841    -0.0004633919     0.0027555698    -0.0032472268    -0.0006127801
  135  N  9 YZ     -0.0036926495     0.0019482525    -0.0020579584     0.0014248540     0.0011764166
  136  C 10  S     -0.0227856415    -0.0278780671    -0.0227371899     0.0073821074     0.0401054469
  137  C 10  S      0.0580898545     0.0729539959     0.0529783155    -0.0201008527    -0.0855151912
  138  C 10  S      0.1487806503     0.2433570438     0.2171006339    -0.0569573615    -0.3904057807
  139  C 10  X     -0.0250437821    -0.0330022622    -0.0315392325     0.0021776684     0.0646396647
  140  C 10  Y     -0.0164887837    -0.0317140545    -0.0009064620     0.0025647419    -0.0774333012
  141  C 10  Z      0.0411441346     0.0444957546     0.0168257478    -0.0230660067     0.0339874618
  142  C 10  X      0.0186398325     0.0544235519    -0.0121395599    -0.0134239100     0.3275710832
  143  C 10  Y      0.0365908066    -0.0260415516     0.0785118401     0.0087876262    -0.2982424938
  144  C 10  Z     -0.0030738714     0.0018198844    -0.0567652521     0.0036148679     0.0998515483
  145  C 10 XX      0.0025926620     0.0014314019     0.0012371144     0.0042678723    -0.0056112925
  146  C 10 YY      0.0085849642     0.0081196505     0.0053322829     0.0063072531    -0.0001469409
  147  C 10 ZZ     -0.0001745947     0.0044731028     0.0028640976    -0.0145820088    -0.0098178884
  148  C 10 XY      0.0016358572    -0.0009579723    -0.0001438195     0.0082123340    -0.0101839434
  149  C 10 XZ      0.0034220514     0.0040041321     0.0023762837     0.0010515831     0.0081063578
  150  C 10 YZ     -0.0004826504    -0.0006867433    -0.0002768720    -0.0002803460    -0.0018314667
  151  C 11  S      0.0100808872     0.0136292700     0.0049378909    -0.0052670272     0.0436445774
  152  C 11  S     -0.0231313614    -0.0330621407    -0.0170842985     0.0115991764    -0.0972718607
  153  C 11  S     -0.1003435708    -0.1970211677    -0.0319807230     0.0776359245    -0.8384503254
  154  C 11  X      0.0322349981     0.0285977054     0.0225110419     0.0356593241    -0.0393503543
  155  C 11  Y      0.0179379132    -0.0012672271     0.0077870766     0.0815969205    -0.0832906020
  156  C 11  Z      0.0171086951    -0.0037979400    -0.0082005484     0.0912485834     0.0959897126
  157  C 11  X      0.0773745203     0.0790874090     0.0619109230     0.0511691475    -0.0676746291
  158  C 11  Y      0.0009731700    -0.0208583780    -0.0340385953     0.1476418069    -0.2113654854
  159  C 11  Z      0.0364204357    -0.0055336458     0.0142596515     0.1491884268     0.2215922554
  160  C 11 XX     -0.0035751686    -0.0032661892    -0.0005644971    -0.0024343055    -0.0163642171
  161  C 11 YY      0.0008193101    -0.0021191834    -0.0013915650     0.0089733246    -0.0022617458
  162  C 11 ZZ     -0.0016976798    -0.0014190112    -0.0016451672    -0.0041586417    -0.0012692661
  163  C 11 XY      0.0005210830     0.0018365361    -0.0001661002    -0.0019822864     0.0073456256
  164  C 11 XZ     -0.0032076439    -0.0016413298    -0.0008487361    -0.0052393333    -0.0019767939
  165  C 11 YZ      0.0008456848    -0.0002946993     0.0007684697     0.0036783201    -0.0081664251
  166  C 12  S     -0.0003075416    -0.0002072840    -0.0040884116    -0.0006100715     0.0411587151
  167  C 12  S      0.0019416412     0.0004883250     0.0057030838     0.0006894269    -0.0904009437
  168  C 12  S     -0.0190559675     0.0185849124    -0.0098343752     0.0116740601    -0.5427230650
  169  C 12  X     -0.0163166818    -0.0026776006     0.0042028069    -0.0482331409    -0.1238231046
  170  C 12  Y     -0.0302813612    -0.0065148958    -0.0055340368    -0.0921004686    -0.0000969115
  171  C 12  Z     -0.0353688837    -0.0053665609    -0.0090214533    -0.1113202530     0.0469372318
  172  C 12  X     -0.0164615366    -0.0094255948     0.0273563336    -0.0933892265    -0.3694304420
  173  C 12  Y     -0.0619834670    -0.0138225879    -0.0171796724    -0.1808799142     0.0170158996
  174  C 12  Z     -0.0590104426    -0.0052763182    -0.0194855467    -0.2152073212     0.1355339065
  175  C 12 XX     -0.0012206839    -0.0006431414    -0.0019559532    -0.0036531023     0.0052274888
  176  C 12 YY     -0.0000003848    -0.0000611918     0.0012669918     0.0003641394    -0.0144882479
  177  C 12 ZZ      0.0016383858     0.0008717520     0.0011989689     0.0033782180    -0.0088835078
  178  C 12 XY      0.0000431999     0.0010705022     0.0004837855    -0.0041405525     0.0009226886
  179  C 12 XZ     -0.0016205376    -0.0009736784     0.0004806626    -0.0032281569    -0.0079007591
  180  C 12 YZ      0.0001635642    -0.0004106603    -0.0009025845     0.0017617269     0.0063076782
  181  C 13  S     -0.0111417257    -0.0142631863    -0.0096293157     0.0040756539     0.0380659414
  182  C 13  S      0.0289423057     0.0349053102     0.0191088512    -0.0107853163    -0.0842776456
  183  C 13  S      0.1788617976     0.1619414957     0.1401357937    -0.0683995330    -0.7055258442
  184  C 13  X     -0.0104361844    -0.0244066155    -0.0008439641     0.0505685198    -0.0763154279
  185  C 13  Y      0.0204009644     0.0012309544    -0.0040306816     0.0799299943     0.0802940877
  186  C 13  Z      0.0367521169     0.0187047420     0.0127361641     0.0900160876    -0.0244258237
  187  C 13  X     -0.0461936237    -0.0500641698    -0.0144331191     0.0917927672    -0.1446671618
  188  C 13  Y      0.0166209675    -0.0273857964    -0.0037846235     0.1419498848     0.1999996790
  189  C 13  Z      0.0829870458     0.0594732688     0.0244083652     0.1417795774    -0.0883050587
  190  C 13 XX      0.0005055458     0.0008583603     0.0004031442    -0.0015961651    -0.0078753979
  191  C 13 YY     -0.0003654533     0.0019855524     0.0003691606    -0.0085873588    -0.0006519771
  192  C 13 ZZ      0.0059612030     0.0040272992     0.0027067627     0.0078473965    -0.0082870729
  193  C 13 XY     -0.0001677450     0.0017931114     0.0018745794    -0.0041009898    -0.0096156037
  194  C 13 XZ     -0.0012330392    -0.0010875627    -0.0014021791     0.0009187391     0.0083833850
  195  C 13 YZ     -0.0007244178    -0.0009436076    -0.0004459814    -0.0006048747    -0.0021951610
  196  C 14  S      0.0219302927     0.0287586051     0.0071395088    -0.0087178135     0.0390897899
  197  C 14  S     -0.0570201827    -0.0727131015    -0.0219401807     0.0219422559    -0.0866932879
  198  C 14  S     -0.2039366104    -0.2361179879    -0.0326184277     0.0966959453    -0.2765602590
  199  C 14  X      0.0459939823     0.0534822624     0.0172508718    -0.0199182490     0.0280107848
  200  C 14  Y     -0.0227138869    -0.0373741610    -0.0268510381    -0.0003232526     0.0473830534
  201  C 14  Z      0.0121431000     0.0094188247     0.0159000243    -0.0143241781    -0.0530980131
  202  C 14  X     -0.0540441936    -0.0190567707    -0.0108293023     0.0143073318     0.1459622213
  203  C 14  Y     -0.0095999944    -0.0076899563    -0.0469624328     0.0089654083     0.2049832282
  204  C 14  Z      0.0653188582     0.0193878135     0.0468337808    -0.0159483175    -0.2370008888
  205  C 14 XX      0.0029201385     0.0011164169     0.0017394033     0.0070432855    -0.0121181634
  206  C 14 YY     -0.0092638941    -0.0082649851    -0.0035910412    -0.0071911359    -0.0026036073
  207  C 14 ZZ     -0.0045961473    -0.0066242292    -0.0026739293     0.0043724584    -0.0004755311
  208  C 14 XY      0.0003086784    -0.0011038603    -0.0008290961     0.0051033556     0.0066178299
  209  C 14 XZ      0.0014007433    -0.0018890836    -0.0003916916     0.0104428400    -0.0025453937
  210  C 14 YZ      0.0001019822     0.0018071174     0.0009927255    -0.0059794628    -0.0086559382
  211  H 15  S      0.0520489312     0.0436648196    -0.0581604539     0.0032770375    -0.0065270689
  212  H 15  S     -0.1648526426     0.6280406414    -0.7332548976     0.3767131010    -0.2215538074
  213  H 16  S      0.0088308660     0.0313206782    -0.0552269252    -0.0088250036    -0.0081403855
  214  H 16  S     -0.1306714424     0.3961122174    -0.7481398054    -0.2248795558    -0.1875577139
  215  H 17  S     -0.0194171709     0.0282828195    -0.0494050458     0.0142045382    -0.0048207169
  216  H 17  S      0.0270519278     0.4223839031    -0.6322338186     0.1891307175     0.0557327433
  217  H 18  S     -0.0622985525     0.0192521496    -0.0533137965    -0.0093598189    -0.0056938296
  218  H 18  S     -0.0598658842     0.5229694989    -0.7149738400    -0.2309433074     0.1421431012
  219  H 19  S     -0.0181748494     0.0499950053     0.0000689378    -0.0214239502    -0.0027171617
  220  H 19  S     -0.1078199981     0.4004347731    -0.4544525808     0.0181844689    -0.1781540469
  221  H 20  S      0.0202983537    -0.0498302152    -0.0649277340     0.0216253502    -0.0118886655
  222  H 20  S      0.0479292339     0.1437274965    -0.6676040649     0.3350499747    -0.2513063777
  223  H 21  S      0.0093794026     0.0138250225     0.0038941752    -0.0051175203     0.0643953920
  224  H 21  S     -0.0721893044    -0.0384484553    -0.2323626901    -0.0032501264     0.8721156313
  225  H 22  S      0.0116694406     0.0150295814     0.0032437533    -0.0056689432     0.0633057031
  226  H 22  S      0.0571882050     0.0885054735     0.0046233305    -0.0576343556     0.9660824289
  227  H 23  S     -0.0005268449     0.0003028819    -0.0083682129    -0.0011707379     0.0668249993
  228  H 23  S     -0.0038170124    -0.0008896617    -0.0603097103    -0.0141896422     0.9397678762
  229  H 24  S     -0.0126173374    -0.0168633354    -0.0126353990     0.0037133274     0.0576986171
  230  H 24  S     -0.0682206678    -0.0948940562    -0.0982596112     0.0309853059     0.8179082891
  231  H 25  S     -0.0150465449    -0.0144828444    -0.0099177478     0.0038305224     0.0599555412
  232  H 25  S      0.0222524581     0.0625725919    -0.1089043518    -0.0215007796     0.6664420860
  233  C 26  S      0.0011201621    -0.0116959101     0.0046171397    -0.0039508065     0.0211495064
  234  C 26  S     -0.0190761527     0.0291322640     0.0274207119     0.0145931524    -0.0940626528
  235  C 26  S      0.2105151551     0.0807683285    -0.7312354005    -0.1109403547    -0.1417627841
  236  C 26  X     -0.0436941840    -0.0744131066     0.0133577891    -0.0296191048    -0.0321176775
  237  C 26  Y      0.1693838954     0.1884811522     0.0994301887    -0.1342682704     0.0057052842
  238  C 26  Z     -0.1098886662    -0.1222312946    -0.0962910911    -0.0445185045     0.0034281534
  239  C 26  X      0.1569317102    -0.1482349081     0.1797981782    -0.0854546453    -0.5392372813
  240  C 26  Y      0.1677477725     0.2884086450     0.1710361133    -0.1621872013     0.0371792561
  241  C 26  Z     -0.2117598684    -0.1617040185    -0.2099542149     0.0006563057     0.1970316502
  242  C 26 XX      0.0115665571     0.0111957503     0.0102514047     0.0139225829    -0.0029957008
  243  C 26 YY      0.0016033350     0.0017762151    -0.0027869849     0.0016292597    -0.0059147581
  244  C 26 ZZ     -0.0140647516    -0.0079762909    -0.0057259626    -0.0129882892    -0.0075903870
  245  C 26 XY     -0.0150419587    -0.0183425410    -0.0075142729     0.0191112076    -0.0013060044
  246  C 26 XZ      0.0151760322     0.0133983003     0.0021584527     0.0115358348     0.0002684713
  247  C 26 YZ      0.0018102030     0.0086171954     0.0051001527    -0.0096522744    -0.0011756183
  248  C 27  S      0.0052214982     0.0055647615    -0.0174846163    -0.0002407895    -0.0150059873
  249  C 27  S     -0.0259078584    -0.0104403868     0.0590142112     0.0043114904     0.0269258421
  250  C 27  S     -0.1699634797     0.0057531404    -0.1617850989     0.0596687978     0.5022734191
  251  C 27  X      0.0765911156     0.0763624347    -0.0052416776     0.0609971420     0.0581372469
  252  C 27  Y     -0.1520107550    -0.2355520892    -0.1032764340     0.2042474778    -0.0138926727
  253  C 27  Z      0.1681650003     0.1739378456     0.0998657465     0.1292848807    -0.0003962044
  254  C 27  X      0.2968956546     0.0654891244    -0.1604614246    -0.0075689401    -0.3743640073
  255  C 27  Y     -0.2045320367    -0.3087000438    -0.1553695244     0.2864191853    -0.0043995421
  256  C 27  Z      0.1358808649     0.2356467198     0.2147442815     0.2171574599     0.1985483147
  257  C 27 XX      0.0013594167     0.0055752888     0.0083490499    -0.0018270645    -0.0053401940
  258  C 27 YY     -0.0011718917    -0.0000224525     0.0016832809     0.0004286156     0.0074018312
  259  C 27 ZZ     -0.0058568735    -0.0070317018    -0.0014588265     0.0021339070     0.0040456316
  260  C 27 XY     -0.0135908692    -0.0132726103    -0.0071345074     0.0047510151    -0.0008341996
  261  C 27 XZ      0.0039363742     0.0073788635     0.0027753186    -0.0026387675     0.0063469834
  262  C 27 YZ      0.0050388008     0.0058814245     0.0042203678    -0.0019273068    -0.0013633309
  263  C 28  S     -0.0412632173    -0.0313937916    -0.0550207034    -0.0057142061    -0.0026805400
  264  C 28  S      0.0992413274     0.0679840009     0.1486605295     0.0131036412     0.0155465496
  265  C 28  S      0.3769843111     0.4267973732    -0.1815864554     0.1204400553     0.1417618847
  266  C 28  X      0.0931205897    -0.0065047589     0.0215776154    -0.0217200199    -0.0025060870
  267  C 28  Y      0.0398558315     0.0662132539    -0.0104263321    -0.0038147210    -0.0006509139
  268  C 28  Z     -0.1275063436    -0.0449835808     0.0040688076    -0.0166592706    -0.0005608957
  269  C 28  X      0.1426709830    -0.1580480391    -0.4679770908     0.0089452860     0.0975862103
  270  C 28  Y      0.3347797188     0.0996553100     0.4962106364     0.0101049621    -0.1956685089
  271  C 28  Z     -0.5440417176     0.0867341928    -0.1619704924     0.1781576437     0.1258149010
  272  C 28 XX      0.0239620767    -0.0114115611     0.0020263480     0.0103780553     0.0012503479
  273  C 28 YY      0.0028815473     0.0112108695     0.0072857789    -0.0217393779    -0.0003671296
  274  C 28 ZZ     -0.0039792094     0.0143987205     0.0237981907     0.0158440194     0.0035514380
  275  C 28 XY     -0.0228645199     0.0046478676     0.0192156726     0.0024529664     0.0027854025
  276  C 28 XZ      0.0028265450     0.0144607260    -0.0037233993     0.0163107537    -0.0003692351
  277  C 28 YZ      0.0211789460    -0.0170692347    -0.0057687182    -0.0007505387    -0.0014538899

                         66               67               68               69               70
                    0.0943562601     0.1027450223     0.1212001522     0.1258143192     0.1277767874
    1  C  1  S      0.0001138303     0.0329132484     0.0443505781     0.0422847134     0.0393574201
    2  C  1  S     -0.0029139528    -0.0651207998    -0.0665198685    -0.0812926805    -0.0870708750
    3  C  1  S     -0.0778943616    -1.0609887082    -0.9278142181    -0.5156324791    -0.4010785424
    4  C  1  X     -0.0001851003     0.0644285690     0.0977961113     0.0927256734     0.0862198694
    5  C  1  Y      0.0379541024     0.0485588268     0.0240809217     0.0385052621     0.0354173083
    6  C  1  Z      0.0276464438    -0.1451806371    -0.0218545942    -0.0057168521    -0.0440957046
    7  C  1  X     -0.1108337721     0.1919430333     0.3445437782     0.3753107829     0.3558002692
    8  C  1  Y      0.4084401435     0.2139965044    -0.0105433515     0.1700447503     0.2761553629
    9  C  1  Z      0.1684322062    -0.4589278858    -0.1420593027    -0.2126631259    -0.3437596459
   10  C  1 XX      0.0058139806    -0.0013253170    -0.0101411491    -0.0089566482    -0.0062273544
   11  C  1 YY     -0.0000082315    -0.0114889136     0.0011733396    -0.0093518762    -0.0145860782
   12  C  1 ZZ     -0.0056191621    -0.0057063826    -0.0067025214     0.0006419734     0.0020517195
   13  C  1 XY      0.0041856527     0.0003938394     0.0079301111     0.0055179767     0.0003929092
   14  C  1 XZ      0.0087492026    -0.0043943599    -0.0019201275     0.0032893336     0.0048838280
   15  C  1 YZ      0.0010932496     0.0020251660     0.0009195631     0.0032324980     0.0031724452
   16  C  2  S     -0.0287928811     0.0322862102    -0.0316028182    -0.0712141171    -0.0668880264
   17  C  2  S      0.0401987498    -0.0815294471     0.0725202673     0.1674944821     0.1572923318
   18  C  2  S      0.8442528814    -0.3839513875     0.7428336684     0.8119533518     0.5469007284
   19  C  2  X     -0.0556023051     0.0515269321    -0.0400567335    -0.1098105075    -0.1020546757
   20  C  2  Y     -0.1088184500     0.0898395246    -0.0225107881    -0.0005081646     0.0313830321
   21  C  2  Z      0.0133450810     0.0144174788     0.0465696150    -0.0187727243    -0.0571599167
   22  C  2  X     -0.2434139306     0.2341113972    -0.0670673577    -0.4741324017    -0.5149326835
   23  C  2  Y     -0.2904360154     0.4549809582    -0.0737304004    -0.3187154052    -0.2896316082
   24  C  2  Z      0.1176249294     0.2076549089     0.3100130720    -0.0294038512    -0.1917875340
   25  C  2 XX      0.0058671305    -0.0052011839     0.0063055470     0.0185470013     0.0181322734
   26  C  2 YY      0.0001024048    -0.0079532875     0.0075009943     0.0124087872     0.0100252925
   27  C  2 ZZ      0.0052507146    -0.0050056039     0.0035676791     0.0049010910     0.0047582324
   28  C  2 XY     -0.0089073660     0.0023165388     0.0063962108     0.0043551192     0.0015357510
   29  C  2 XZ     -0.0033769951     0.0016670076     0.0027103955     0.0018467336     0.0021239132
   30  C  2 YZ     -0.0011195971     0.0031733174    -0.0100755685     0.0004851245     0.0071799566
   31  C  3  S     -0.0344189615    -0.0445092434    -0.0642041171     0.0353067611     0.0688948157
   32  C  3  S      0.0579609860     0.1084845170     0.1289239523    -0.0924992678    -0.1551755446
   33  C  3  S      0.8834124839     0.5741224369     1.0464378238    -0.1522268774    -0.6253096441
   34  C  3  X      0.0443853801    -0.0086769732    -0.0284300105     0.0726147588     0.1138266015
   35  C  3  Y     -0.0008403444    -0.0181298975     0.0478007643     0.0124241084    -0.0164221628
   36  C  3  Z     -0.1033979823    -0.1274151288    -0.0671066246     0.0063256699     0.0120626010
   37  C  3  X      0.0561227639    -0.0899574916     0.0380113588     0.2900086774     0.4009742309
   38  C  3  Y      0.1358939942    -0.2124946815     0.2343395135     0.1398593414    -0.0444108957
   39  C  3  Z     -0.3072052937    -0.5807593563    -0.3894103223     0.2913448932     0.4311460650
   40  C  3 XX      0.0100787076     0.0089169558     0.0126248356    -0.0078132118    -0.0143545204
   41  C  3 YY      0.0084578272     0.0102457109     0.0003320427    -0.0072973629    -0.0056816424
   42  C  3 ZZ     -0.0029071850     0.0056512896     0.0158526157    -0.0044733378    -0.0129108580
   43  C  3 XY     -0.0037570540    -0.0013192591     0.0014967781     0.0050252584     0.0073836076
   44  C  3 XZ     -0.0031306311    -0.0046225589    -0.0004975551    -0.0065956512    -0.0101487117
   45  C  3 YZ     -0.0005185664    -0.0025679409    -0.0075481952    -0.0052645887    -0.0024093350
   46  C  4  S      0.0152423230    -0.0330458591     0.0599649657     0.0019305949    -0.0480836272
   47  C  4  S     -0.0288094287     0.0556836097    -0.1169812088    -0.0023386921     0.0960581335
   48  C  4  S     -0.3457083329     1.1234416926    -1.1031640370    -0.4135930051     0.7654841230
   49  C  4  X     -0.0189835875     0.0388280767     0.0594790164    -0.0246005203    -0.0370096276
   50  C  4  Y      0.0102595410     0.1520389552    -0.0455989985     0.0009897184     0.0461465271
   51  C  4  Z      0.0429167336    -0.0826455155     0.0818899957    -0.0176477565    -0.0913469954
   52  C  4  X     -0.2072027163     0.1370324320     0.1954808490    -0.0270745881     0.0020416211
   53  C  4  Y      0.1946512592     0.4245905689    -0.3007639705     0.1413571569     0.2375350894
   54  C  4  Z      0.3683843825    -0.2684763345     0.2302744913    -0.1801984658    -0.3846330795
   55  C  4 XX      0.0017177493     0.0062007600    -0.0145038257    -0.0040952547     0.0065223456
   56  C  4 YY     -0.0093210902    -0.0003411522    -0.0115139621    -0.0042474557     0.0030682770
   57  C  4 ZZ      0.0014768779     0.0101036937    -0.0008062686     0.0056343598     0.0124687737
   58  C  4 XY     -0.0002107067     0.0026059266     0.0046314869    -0.0040961297    -0.0072297238
   59  C  4 XZ      0.0071712517    -0.0019931810     0.0007063642    -0.0034088384    -0.0068252645
   60  C  4 YZ      0.0028630524     0.0036323311     0.0033294509    -0.0019741486    -0.0029116531
   61  C  5  S     -0.0024733754     0.0125700941     0.0133218761     0.0047814725     0.0085415409
   62  C  5  S     -0.0140832968     0.0015832290    -0.0241062752    -0.0189762287    -0.0093312924
   63  C  5  S      0.7365530107    -0.1664912972    -0.7024133887    -0.3344318862    -0.3247117062
   64  C  5  X      0.0093703057     0.0524122050     0.0002081915     0.0094438976     0.0465535000
   65  C  5  Y     -0.0030041175     0.0155382720    -0.0526576367     0.0093952137     0.0408087411
   66  C  5  Z     -0.0227341936    -0.0433443075     0.0048185365     0.0285124248     0.0258663550
   67  C  5  X      0.2110063004     0.0718262022    -0.3136254771    -0.2590850062     0.1907829488
   68  C  5  Y      0.1339005340     0.0523733137    -0.1266084348     0.1148385954     0.0397871512
   69  C  5  Z     -0.1470284415    -0.1431070519     0.2523181086     0.2294310923     0.1243661396
   70  C  5 XX     -0.0046019597    -0.0062379010    -0.0005148401    -0.0026607444    -0.0048324793
   71  C  5 YY      0.0012585694     0.0017298149    -0.0039846323    -0.0025008294     0.0001454195
   72  C  5 ZZ      0.0041035787     0.0070264493    -0.0017440939    -0.0012442925    -0.0001140840
   73  C  5 XY      0.0024776264     0.0062304542     0.0047460880     0.0020024135    -0.0034026922
   74  C  5 XZ      0.0069444208     0.0024688591     0.0024505290    -0.0000679242     0.0010449376
   75  C  5 YZ      0.0059641324    -0.0024241842    -0.0011151251    -0.0032598652    -0.0028043806
   76  C  6  S      0.0854670018     0.0008639154    -0.0607929984    -0.0226003906     0.0042412674
   77  C  6  S     -0.1086973082    -0.0038052581     0.0864393903     0.0322289189    -0.0045899130
   78  C  6  S     -2.2638799427    -0.0538188629     1.2603954549     0.4872236188    -0.1738889171
   79  C  6  X      0.0841779289     0.0066602108     0.0978923105     0.0482178734    -0.0072729776
   80  C  6  Y     -0.1382398696     0.0022421067     0.0138959072     0.0199723567     0.0131749036
   81  C  6  Z     -0.0876805846    -0.0063246188     0.0623832703     0.0129172340    -0.0301972491
   82  C  6  X      0.2667979270    -0.0298724836     0.2517886598     0.1215651003    -0.0823267913
   83  C  6  Y     -0.3869717462    -0.1059717673     0.1126887172     0.0478692485    -0.0012849742
   84  C  6  Z     -0.2572394417     0.1106938205     0.1985587645     0.0758180168     0.0156692512
   85  C  6 XX     -0.0046777292     0.0009049221     0.0124955128     0.0018854979    -0.0035355805
   86  C  6 YY     -0.0111135961     0.0001937725     0.0080928543    -0.0000980330    -0.0055220713
   87  C  6 ZZ     -0.0098623120    -0.0022902173    -0.0006883274     0.0060275763     0.0068648548
   88  C  6 XY      0.0003243532     0.0003543025    -0.0098087713    -0.0078003572    -0.0041081752
   89  C  6 XZ      0.0015397491     0.0002016122    -0.0030166402     0.0006977704     0.0019899466
   90  C  6 YZ     -0.0057839627    -0.0013211211    -0.0004191733    -0.0006744080     0.0004729749
   91  C  7  S      0.0104689676     0.0018737786    -0.0056437230    -0.0035029286    -0.0003422652
   92  C  7  S     -0.0114006212     0.0074246260     0.0084341490     0.0137010441     0.0016110339
   93  C  7  S     -0.3022043816     0.1315370385     0.1492874340     0.0408671993    -0.1645926767
   94  C  7  X     -0.0133820669     0.0173446770     0.0190981149    -0.0468678980    -0.0403403008
   95  C  7  Y     -0.0531783426    -0.0080903844     0.0380770060    -0.0222244537    -0.0523071077
   96  C  7  Z     -0.0125310143    -0.0386120378     0.0079040259    -0.0040551131    -0.0398709684
   97  C  7  X      0.0707336790     0.2913657133     0.1109463248     0.1710011359    -0.1249684193
   98  C  7  Y     -0.0913628088    -0.5140289391    -0.1315576976    -0.2524349549     0.0960910174
   99  C  7  Z      0.0304698665     0.2549624983     0.1663841159     0.2143865622    -0.0462392648
  100  C  7 XX     -0.0007565371     0.0016991399     0.0020060471     0.0034331423     0.0012297885
  101  C  7 YY     -0.0032384826    -0.0008323563     0.0008222362    -0.0025737874    -0.0057926173
  102  C  7 ZZ      0.0007654336     0.0048217498     0.0013651726     0.0036825853     0.0020489751
  103  C  7 XY     -0.0017340771     0.0048573448     0.0028721687     0.0004396384    -0.0018172750
  104  C  7 XZ      0.0048947357    -0.0010520486    -0.0039660538    -0.0018197793     0.0007310429
  105  C  7 YZ     -0.0015278817     0.0009658611     0.0008209907     0.0010750745     0.0005692961
  106  C  8  S      0.0016664789     0.0026106062    -0.0012783058     0.0026992050    -0.0007550843
  107  C  8  S     -0.0137007500    -0.0051282173     0.0081212331    -0.0026644753     0.0018031685
  108  C  8  S     -0.0947181593     0.1843554510    -0.0670734459    -0.0272522673     0.0845489269
  109  C  8  X      0.0113395388     0.0009864473     0.0261133172     0.0003931130    -0.0019024914
  110  C  8  Y      0.0111589966     0.0054234404     0.0075606951     0.0217862133    -0.0054744631
  111  C  8  Z      0.0114420332     0.0086309694     0.0120037756     0.0033898227     0.0113816025
  112  C  8  X      0.1095859016    -0.0917944625    -0.1587615193     0.0302510940     0.0074432586
  113  C  8  Y      0.0039805107     0.0599022000     0.0427406808    -0.0406448291     0.0735380376
  114  C  8  Z     -0.0089886492     0.0177035606     0.0837596894     0.0418794421    -0.0709103437
  115  C  8 XX      0.0007788184     0.0028218035     0.0023634071     0.0040293035    -0.0010635446
  116  C  8 YY     -0.0019928548    -0.0013562135    -0.0010774271     0.0005497305     0.0006505993
  117  C  8 ZZ     -0.0022665029    -0.0010668589     0.0000738658    -0.0047033495     0.0013304132
  118  C  8 XY      0.0017019967     0.0010727139     0.0073002358    -0.0044184561     0.0017793195
  119  C  8 XZ      0.0001073681    -0.0012707904     0.0003469974     0.0057911756    -0.0011008420
  120  C  8 YZ     -0.0007602560    -0.0004770536    -0.0007372075     0.0015320210    -0.0014570863
  121  N  9  S      0.0077499673    -0.0131932995    -0.0088510424    -0.0083292989     0.0052547572
  122  N  9  S      0.0198808918    -0.0066369511    -0.0125839036    -0.0090859144     0.0037636308
  123  N  9  S      0.0143943406    -0.6203647783    -0.2581035431    -0.3374663749     0.2061582717
  124  N  9  X     -0.0033236678    -0.0121933854     0.0030990890    -0.0239113012    -0.0390197177
  125  N  9  Y     -0.0302440895    -0.0059149438     0.0353914646    -0.0024426887    -0.0343538850
  126  N  9  Z     -0.0080688208    -0.0263638576     0.0201517320     0.0049928943    -0.0056808256
  127  N  9  X      0.0003813220     0.1068626027     0.0311249852     0.0840411153     0.0088578744
  128  N  9  Y      0.0342368324    -0.1152244252    -0.0958491776    -0.0709252141     0.0880786071
  129  N  9  Z      0.0107319768     0.1139952821    -0.0024613028     0.0212031445    -0.0211802112
  130  N  9 XX      0.0014222434     0.0017779319    -0.0002213277     0.0022517680     0.0002470647
  131  N  9 YY     -0.0003071059     0.0002647124     0.0004905220    -0.0021944067    -0.0022717514
  132  N  9 ZZ      0.0011074371     0.0039055264     0.0008321118     0.0014631249     0.0006086196
  133  N  9 XY     -0.0010044937     0.0039666549     0.0018377874     0.0009492139    -0.0017915157
  134  N  9 XZ      0.0014210246    -0.0018629163    -0.0016781648    -0.0006514629     0.0021174117
  135  N  9 YZ     -0.0006749377     0.0018556637     0.0009061317     0.0016037417    -0.0018139766
  136  C 10  S      0.0011464369    -0.0056012748     0.0153417597    -0.0170222445     0.0142734736
  137  C 10  S     -0.0008310296     0.0092984317    -0.0324348597     0.0357513437    -0.0338055130
  138  C 10  S     -0.0471509629     0.1188364670    -0.2572946819     0.5342015146    -0.4535876739
  139  C 10  X      0.0032162631    -0.0153199358     0.0530079841    -0.0673410664     0.0525818368
  140  C 10  Y     -0.0044754638     0.0169305878    -0.0478087071     0.0967004178    -0.0583839984
  141  C 10  Z      0.0055595479    -0.0033500963     0.0350149356    -0.0352127354     0.0261934377
  142  C 10  X     -0.0068680704    -0.0260178233     0.2456809919    -0.2659151997     0.1645294627
  143  C 10  Y      0.0076642720     0.1271377603    -0.2695169482     0.2420324086    -0.0995488741
  144  C 10  Z     -0.0019867112    -0.0922658981     0.1440372816    -0.0583915711     0.0085686454
  145  C 10 XX     -0.0007190914     0.0000253735    -0.0047940271     0.0026428443    -0.0020722212
  146  C 10 YY     -0.0004769609     0.0010481660    -0.0030927674     0.0010449270    -0.0031103754
  147  C 10 ZZ      0.0013202845     0.0006420231     0.0004352389     0.0059590777    -0.0039350841
  148  C 10 XY     -0.0017757482    -0.0027360429    -0.0017259089     0.0016927513    -0.0025227887
  149  C 10 XZ      0.0003600635     0.0016602672     0.0004516283    -0.0036561361     0.0018861095
  150  C 10 YZ     -0.0003092881    -0.0001810958     0.0001609248    -0.0012688999     0.0019873665
  151  C 11  S      0.0047735559     0.0086995630     0.0036921699    -0.0270037601     0.0208540459
  152  C 11  S     -0.0089221763    -0.0220129034    -0.0098444023     0.0593052464    -0.0453123684
  153  C 11  S     -0.0495444947    -0.0948429812    -0.2668517343     0.6926251868    -0.5100958236
  154  C 11  X     -0.0084113162    -0.0046994909    -0.0157846404     0.0180228585    -0.0266508273
  155  C 11  Y     -0.0191939460    -0.0149333555    -0.0392262239     0.0708642308    -0.0724442837
  156  C 11  Z     -0.0030350239     0.0006287636    -0.0087884738    -0.1005953926     0.0704765262
  157  C 11  X     -0.0198662315     0.0306676396    -0.0824122467     0.1392944486    -0.1258868066
  158  C 11  Y     -0.0510905391    -0.1041224781    -0.0123449780     0.2180510834    -0.2355518957
  159  C 11  Z      0.0122087934     0.0491010011    -0.0437537663    -0.3069631893     0.2520550131
  160  C 11 XX     -0.0009427172    -0.0022768274    -0.0000986147     0.0060027215    -0.0045027485
  161  C 11 YY     -0.0012455804    -0.0012543710    -0.0040967278     0.0042898969    -0.0040469621
  162  C 11 ZZ      0.0005503124    -0.0006338152     0.0009679713     0.0042054078    -0.0024323899
  163  C 11 XY      0.0007657164     0.0001682954     0.0015582987    -0.0034804429     0.0023354798
  164  C 11 XZ      0.0004996161     0.0005140278     0.0000103672     0.0024620766    -0.0010414318
  165  C 11 YZ     -0.0012860930    -0.0015784842     0.0003783875    -0.0007648339     0.0000488382
  166  C 12  S      0.0035657680     0.0085820551    -0.0101811885     0.0043912687     0.0000626800
  167  C 12  S     -0.0064743768    -0.0204378452     0.0206540575    -0.0093798087    -0.0003147870
  168  C 12  S     -0.0910018085    -0.2183112016     0.3957366609    -0.0859705915    -0.0687822985
  169  C 12  X     -0.0069406772    -0.0303534693     0.0595604030    -0.0049205772    -0.0038548049
  170  C 12  Y      0.0123360583     0.0118649320     0.0170432098     0.0225437755    -0.0036377931
  171  C 12  Z      0.0199282407     0.0194777480     0.0119904539     0.0183173646     0.0065044455
  172  C 12  X     -0.0126682384    -0.0682277446     0.1134848657    -0.0045539921    -0.0166838161
  173  C 12  Y      0.0264737451    -0.0040401254     0.0841897657    -0.0608117101     0.0733268299
  174  C 12  Z      0.0374061168     0.0659325191    -0.0089290772     0.1273009800    -0.0507001703
  175  C 12 XX      0.0010500762    -0.0001079672     0.0025276329    -0.0011560829     0.0010764598
  176  C 12 YY     -0.0012510516    -0.0030111290     0.0028873100    -0.0013139762     0.0000605058
  177  C 12 ZZ     -0.0012039826    -0.0017135239     0.0001415078     0.0003828999    -0.0015560347
  178  C 12 XY      0.0006417149     0.0016014347    -0.0008728572     0.0042610846    -0.0027867650
  179  C 12 XZ     -0.0002436519    -0.0013903688     0.0025373030    -0.0016533835     0.0019485340
  180  C 12 YZ      0.0004151207     0.0007100037    -0.0011334560    -0.0014328028     0.0012098594
  181  C 13  S      0.0034425414     0.0089606526    -0.0172856254     0.0280153862    -0.0184126392
  182  C 13  S     -0.0061685055    -0.0217219777     0.0374668654    -0.0613255398     0.0401731597
  183  C 13  S     -0.0159032453    -0.1672965956     0.2671834326    -0.7200144005     0.5226441962
  184  C 13  X     -0.0133955910    -0.0284030055     0.0296954844    -0.0848772102     0.0611945619
  185  C 13  Y     -0.0032141299     0.0209195636    -0.0763090675     0.0820062936    -0.0713544698
  186  C 13  Z     -0.0154896711    -0.0186475221    -0.0005433097    -0.0628488755     0.0310479815
  187  C 13  X     -0.0389965032    -0.0833305381     0.1395993356    -0.2860341971     0.2239765026
  188  C 13  Y      0.0136829767     0.0607005003    -0.2473300483     0.2521504659    -0.1906775371
  189  C 13  Z     -0.0350050810    -0.0371031424     0.0496272875    -0.1420748211     0.0562043723
  190  C 13 XX     -0.0003424074    -0.0021327364     0.0026119067    -0.0035842659     0.0021370579
  191  C 13 YY      0.0011354295     0.0001371917     0.0039039141    -0.0034879062     0.0034733143
  192  C 13 ZZ     -0.0017085429    -0.0028542529     0.0017837336    -0.0078745541     0.0043202033
  193  C 13 XY     -0.0004104404    -0.0017635643     0.0028770895    -0.0029217923     0.0021680724
  194  C 13 XZ      0.0004256098     0.0018313472    -0.0025847804     0.0022891032    -0.0014655776
  195  C 13 YZ     -0.0002066205    -0.0001245874     0.0001632526     0.0027480647    -0.0019352936
  196  C 14  S      0.0022981628     0.0081610360     0.0012554235     0.0164163340    -0.0203274781
  197  C 14  S     -0.0048278948    -0.0180395208    -0.0050468463    -0.0369024446     0.0479071577
  198  C 14  S     -0.0707428571    -0.1055193737     0.2106135957    -0.4699275623     0.4675508564
  199  C 14  X      0.0032014725     0.0043335926     0.0108198014     0.0251858129    -0.0300062575
  200  C 14  Y      0.0037737193     0.0191253873    -0.0184909880     0.0906433913    -0.0656600133
  201  C 14  Z      0.0005185501    -0.0142783756     0.0329512071    -0.0732894685     0.0670496146
  202  C 14  X     -0.0057511591     0.0132040183    -0.0092527953     0.1481014516    -0.1151639332
  203  C 14  Y     -0.0195471592     0.0748179990     0.0489002040     0.2080476169    -0.1880625707
  204  C 14  Z      0.0217347490    -0.0662090324    -0.0039071305    -0.2184482451     0.2101957295
[truncated: 1,201,119 more chars]
