# Supplementary material for: Simulating the Energy Capture Process in Push–Pull Norbornadiene-Quadricyclane Photoswitches
Source: J Phys Chem Lett. 2025 Apr 23;16(17):4315–25. doi: 10.1021/acs.jpclett.5c00634 (PMC12051204; doi:10.1021/acs.jpclett.5c00634)
Supplement: Supplementary file 4 — jz5c00634_si_004.zip [file jz5c00634_si_004.zip › PES_scans/MRSF-TDDFT/Compound_II/input_19.log]

   PyOQP started at 2025-02-01 21:27:40


          ***********************************************************
          *                                                         *
          *             OpenQP: Open Quantum Platform               *
          *                                                         *
          *                Version: 1.0 Aug, 2024                   *
          *                                                         *
          ***********************************************************
          *     The most efficient implementation of MRSF-TDDFT.    *
          ***********************************************************
          *                                                         *
          *   OpenQP was initiated by Prof. Cheol Ho Choi in 2012.  *
          *                                                         *
          *   It has since been developed by:                       *
          *   Dr. Vladimir Mironov                                  *
          *   Dr. Konstantin Komarov                                *
          *   Mr. Igor Gerasimov                                    *
          *   Dr. Hiroya Nakata                                     *
          *   Dr. Mohsen Mazaherifar                                *
          *                                                         *
          *   In 2024, Prof. Jingbai Li at Hoffmann Institute of    *
          *   Advanced Materials began developing PyOQP.            *
          *                                                         *
          ***********************************************************

                     Job Details:
                      Start Time: Sat Feb  1 21:27:40 2025    
                      Host: r21c01b05.bem2.kdm.wcss.pl  
                      Resources Allocated:
                        OpenMP Threads:   12

                    ++++++++++++++++++++++++++++++++++++++++
                      MODULE: apply_basis 
                      Setting up basis set information
                    ++++++++++++++++++++++++++++++++++++++++

     Basis Sets options
     ------------------
     Basis Set File: /home/mkochman/programs/openqp/openqp/share/basis_sets/def2-sv(p).basis
     Number of Shells  =     124     Number of Primitives  =     248
     Number of Basis Set functions  =     277
     Maximum Angluar Momentum =       2


                    ++++++++++++++++++++++++++++++++++++++++
                       MODULE: int1e
                       Computing H, S and T Matrices
                    ++++++++++++++++++++++++++++++++++++++++

                     ================================
                     Cartesian Coordinate in Angstrom
                     ================================
        ATOM     ZNUC           X              Y              Z
      --------------------------------------------------------------
          1      6.0    -8.356557770    -0.345782030     4.834548230
          2      6.0    -8.507769450    -1.129093050     3.568207550
          3      6.0    -8.030268130    -0.200500240     2.453386750
          4      6.0    -7.604972700     1.051998410     3.167461330
          5      6.0    -6.624874820    -0.105643370     3.151799290
          6      6.0    -8.280641200     1.140127150     4.520610780
          7      6.0    -6.380782970    -2.072006030     4.928371980
          8      6.0    -2.900053900    -0.183897600     1.553535740
          9      7.0    -5.784377320    -2.909601330     5.443668300
         10      6.0    -2.488821140     0.749890860     0.584939550
         11      6.0    -1.203570310     0.692776840     0.059379700
         12      6.0    -0.313594830    -0.285662420     0.487534090
         13      6.0    -0.707480980    -1.213330070     1.444892160
         14      6.0    -1.990099380    -1.169978840     1.978292480
         15      1.0    -8.788987290    -0.721601580     5.754916960
         16      1.0    -9.105656440    -2.024112840     3.457728460
         17      1.0    -8.203683480    -0.304422560     1.390846930
         18      1.0    -7.354404910     1.936119780     2.592621650
         19      1.0    -7.681913220     1.687673780     5.254060810
         20      1.0    -9.272510380     1.598830830     4.456587950
         21      1.0    -3.183355850     1.512707360     0.253656830
         22      1.0    -0.896672880     1.417334880    -0.687538880
         23      1.0     0.688800750    -0.324958920     0.074345680
         24      1.0    -0.013717890    -1.977101130     1.779880390
         25      1.0    -2.300841100    -1.891790190     2.724067230
         26      6.0    -5.329631940    -0.109325510     2.571041980
         27      6.0    -4.218182170    -0.137441880     2.101422970
         28      6.0    -7.118273340    -1.038674790     4.287209880

 ...... End Of One Electron Integrals ......


                    ++++++++++++++++++++++++++++++++++++++++
                       MODULE: Guess_Huckel
                       Initial guess using Huckel theory
                    ++++++++++++++++++++++++++++++++++++++++

 ...... End of initial orbital guess ......

   Step  CPU time (seconds):      0.000   Wall time (seconds):      0.000
   Total CPU time (seconds):      0.000   Wall time (seconds):      0.000

   ==============================================
      PyQOP: Orbital Guess
   ==============================================

   PyOQP guess type:                   huckel
   PyOQP guess file:                   compute orbitals
   PyOQP guess alpha:                  computed
   PyOQP guess beta:                   computed


   ==============================================
   PyOQP: Entering Electronic Energy Calculation
   ==============================================

   PyOQP natom:                        28
   PyOQP charge:                       0
   PyOQP basis:                        def2-sv(p)
    

   ==============================================
   PyOQP: Normal SCF steps
   ==============================================

   PyOQP method:                       tdhf
   PyOQP hf/functional:                dtcam-vaee
   PyOQP scf type:                     rohf
   PyOQP scf maxit:                    1000
   PyOQP scf multiplicity:             3
   PyOQP scf convergence:              1e-07
   PyOQP scf incremental:              True
   PyOQP diis type:                    cdiis
   PyOQP vdiis/cdiis switch:           0.3
   PyOQP vdiis/vshift switch:          0.003
   PyOQP cdiis/vshift_switch           0.3
   PyOQP vshift:                       0.0
   

                    ++++++++++++++++++++++++++++++++++++++++
                       MODULE: HF_DFT_Energy
                       Computing HF/DFT SCF Energy
                    ++++++++++++++++++++++++++++++++++++++++

     Lebedev grid-based DFT options
     ------------------------------
     XC functional: DTCAM-VAEE
     NRAD  =      96     NLEB  =     302
     THRESH=    0.00E+00
 
 The LibXC 6.2.2 version is used.
 S. Lehtola, C. Steigemann, M. J.T. Oliveira, and M. A.L. Marques.,  SoftwareX 7, 1–5 (2018)
 The libXC interfaces are described in the following article:
 Igor S. Gerasimov, Federico Zahariev, Sarom S. Leang, Anton Tesliuk, Mark S. Gordon, Michael G. Medvedev,
 Introducing LibXC into GAMESS (US),
 Mendeleev Commun., 2021, 31, 302–305
 
 The information about selected functionals:
The CAM version of B3LYP, tuned for excitations and properties exchange-correlation functional will be used with a coefficient   1.00000000E+00.
The functional has been described in the following articles:
[1] K. Okuno, Y. Shigeta, R. Kishi, H. Miyasaka, and M. Nakano.,  J. Photochem. Photobiol., A 235, 29 (2012); DOI: 10.1016/j.jphotochem.2012.03.003
[2] W. Park, A. Lashkaripour, K. Komarov, S. Lee, M. Huix-Rotllant, and C. H. Choi, J. Chem. Theory Comput., ??, ?? (2024); DOI: 10.1021/acs.jctc.4c00640
 
CAM-corrected functional is called
Yanai's notation of CAM parameters is used
The global hybrid part:                  5.00000000E-01
Additional long-range hybrid part:      -2.00000000E-01
Range-saparated factor:                  3.30000000E-01
 
     DFT Threshold         = 0.123E-08
   Step  CPU time (seconds):      0.923   Wall time (seconds):      0.089
   Total CPU time (seconds):      0.923   Wall time (seconds):      0.089

     SCF options
     ------------------
     SCF type = ROHF                 MaxIT =  1000
     MaxDIIS =     5                 Conv =   0.0000001000
     DIIS Type = c-DIIS
     vDIIS_cDIIS_Switch =  0.30000   vDIIS_vshift_Switch =  0.00300
     DIIS Reset Mod =    10          DIIS Reset Conv =   0.00500000
     VShift =  0.00000               VShift_cDIIS_Switch =  0.30000
     MOM =     F                     MOM_Switch =  0.00300


   Direct SCF iterations begin.
   =============================================================================================
    Iter         Energy            Delta E         Int Skip     DIIS Error     Shift     Method
   =============================================================================================
       1    -668.8331164386   -668.8331164386     119763752     0.60569222     0.000     SD
       2    -666.6373054917      2.1958109468     119643584     0.31741815     0.000     C-DIIS
       3    -662.6082062311      4.0290992607     119696340     0.35850259     0.000     C-DIIS
       4    -670.0304651198     -7.4222588887     119749092     0.14878793     0.000     C-DIIS
       5    -670.4297757561     -0.3993106363     120038411     0.14752753     0.000     C-DIIS
       6    -670.8367588523     -0.4069830962     120258314     0.01573237     0.000     C-DIIS
       7    -670.8536999610     -0.0169411087     120915855     0.00873338     0.000     C-DIIS
       8    -670.8591812916     -0.0054813306     121126986     0.00349712     0.000     C-DIIS
       9    -670.8609936933     -0.0018124017     123117555     0.00200448     0.000     C-DIIS
      10    -670.8618233720     -0.0008296787     123223946     0.00216943     0.000     C-DIIS
      11    -670.8620917871     -0.0002684151     129559815     0.00089254     0.000     C-DIIS
      12    -670.8623409783     -0.0002491912     125428744     0.00073305     0.000     C-DIIS
      13    -670.8624478285     -0.0001068503     130250518     0.00066685     0.000     C-DIIS
      14    -670.8625005535     -0.0000527250     133095168     0.00035735     0.000     C-DIIS
      15    -670.8625425719     -0.0000420184     133899078     0.00033274     0.000     C-DIIS
      16    -670.8625803569     -0.0000377850     130839281     0.00023460     0.000     C-DIIS
      17    -670.8625841554     -0.0000037985     138910190     0.00008252     0.000     C-DIIS
      18    -670.8625855562     -0.0000014008     139318006     0.00004326     0.000     C-DIIS
      19    -670.8625856108     -0.0000000546     143143990     0.00002589     0.000     C-DIIS
      20    -670.8625857158     -0.0000001050     146794826     0.00001231     0.000     C-DIIS
      21    -670.8625857270     -0.0000000113     156755987     0.00000668     0.000     C-DIIS
      22    -670.8625857335     -0.0000000064     161932107     0.00000647     0.000     C-DIIS
      23    -670.8625857363     -0.0000000028     164048147     0.00000430     0.000     C-DIIS
      24    -670.8625857391     -0.0000000028     163018457     0.00000333     0.000     C-DIIS
      25    -670.8625857397     -0.0000000006     173368729     0.00000297     0.000     C-DIIS
      26    -670.8625857417     -0.0000000020     171319145     0.00000113     0.000     C-DIIS
      27    -670.8625857386      0.0000000031     172734397     0.00000117     0.000     C-DIIS
      28    -670.8625857313      0.0000000073     178531240     0.00000101     0.000     C-DIIS
      29    -670.8625857354     -0.0000000041     187984896     0.00000057     0.000     C-DIIS
      30    -670.8625857190      0.0000000164     178073498     0.00000031     0.000     C-DIIS
      31    -670.8625857080      0.0000000109     180726969     0.00000043     0.000     C-DIIS
      32    -670.8625857066      0.0000000015     192940477     0.00000045     0.000     C-DIIS
      33    -670.8625856891      0.0000000175     193295988     0.00000010     0.000     C-DIIS
   ----------------------------------------------------------------
          SCF convergence achieved ....

 Final ROHF energy is     -670.8625856891 after  33 iterations


 DFT: XC energy              =       -55.4437063652
 DFT: total electron density =       113.9999871842
 DFT: number of electrons    =       114


          ===============================
          Molecular Orbitals and Energies
          ===============================

   -------------- Alpha Orbitals -------------

                          1                2                3                4                5
                  -14.7905211994   -10.6441532383   -10.6436840278   -10.6262921050   -10.6239901102
    1  C  1  S     -0.0000048262     0.0025855382     0.0077433212    -0.0878377542    -0.9857993939
    2  C  1  S      0.0004741569     0.0001136011     0.0016611096    -0.0054660338    -0.0450488906
    3  C  1  S      0.0050927351    -0.0017617938     0.0109919551    -0.0225383926     0.0641166550
    4  C  1  X      0.0002127363    -0.0000755723    -0.0006930772    -0.0008597336    -0.0015107798
    5  C  1  Y     -0.0000195699     0.0001873127     0.0002698229    -0.0001029844     0.0005832801
    6  C  1  Z     -0.0001667566    -0.0001196287     0.0000283508    -0.0003105739     0.0022529934
    7  C  1  X      0.0005740301     0.0006301645     0.0042514333    -0.0006643048     0.0056179668
    8  C  1  Y      0.0013165207    -0.0009516145    -0.0010905969     0.0001540138     0.0014005268
    9  C  1  Z     -0.0029176267    -0.0016459719     0.0006850720     0.0101049501    -0.0123211134
   10  C  1 XX      0.0000093009    -0.0001915609    -0.0012626982    -0.0002271623    -0.0008214177
   11  C  1 YY      0.0000313217    -0.0002021172    -0.0002953871     0.0003569089    -0.0012479974
   12  C  1 ZZ      0.0000809689     0.0002553334    -0.0001827629     0.0010117877    -0.0015994399
   13  C  1 XY      0.0000892077     0.0003130088     0.0008164735     0.0000321803     0.0000073041
   14  C  1 XZ     -0.0000974055    -0.0002781228     0.0006612010     0.0005391581     0.0006082099
   15  C  1 YZ      0.0000033186    -0.0002102446    -0.0005146033     0.0010608802    -0.0001946954
   16  C  2  S      0.0000027124     0.0022262431     0.0060148153    -0.9856543757     0.0881049708
   17  C  2  S      0.0011186507     0.0005568864     0.0013692681    -0.0458073138     0.0022557000
   18  C  2  S     -0.0047512649     0.0000581819     0.0206819529     0.0693019216    -0.0268099110
   19  C  2  X      0.0002653515     0.0003050938    -0.0004976842    -0.0023057368    -0.0002826087
   20  C  2  Y      0.0000790013     0.0003698024     0.0002589235    -0.0014984075     0.0004773478
   21  C  2  Z      0.0000382952    -0.0002632073    -0.0001386271    -0.0009875747     0.0007070348
   22  C  2  X     -0.0012470009     0.0011905948     0.0064245209     0.0134917805    -0.0011020453
   23  C  2  Y     -0.0003704860     0.0014800290    -0.0026608456     0.0139354187    -0.0053444112
   24  C  2  Z     -0.0007201437     0.0001541623     0.0011140677     0.0032477236    -0.0053916633
   25  C  2 XX      0.0000991108     0.0002025943    -0.0015082853    -0.0011078671    -0.0001453094
   26  C  2 YY      0.0001154674     0.0002540420     0.0000250479    -0.0013910477     0.0003079039
   27  C  2 ZZ      0.0001118625    -0.0001727054    -0.0005251987    -0.0009587857     0.0014990059
   28  C  2 XY      0.0000607687     0.0003754166    -0.0001854954    -0.0008794591     0.0001452572
   29  C  2 XZ     -0.0000268748    -0.0004301485    -0.0007413643    -0.0002008275     0.0001341852
   30  C  2 YZ      0.0000103089     0.0000425324    -0.0001247915    -0.0002417019     0.0009624336
   31  C  3  S     -0.0000081793     0.0045518396    -0.0003159733    -0.0193588162     0.0013910668
   32  C  3  S     -0.0004633338     0.0020774010    -0.0000207692     0.0000571500     0.0012070194
   33  C  3  S      0.0004670789     0.0106842583    -0.0116067128    -0.0269629317     0.0065090126
   34  C  3  X     -0.0001030788    -0.0004645836     0.0001775704     0.0000206876     0.0004101759
   35  C  3  Y     -0.0001525044     0.0000105704    -0.0002009685    -0.0003443540     0.0000050158
   36  C  3  Z     -0.0000158803     0.0002127060     0.0003542297     0.0006069457    -0.0000356519
   37  C  3  X      0.0001619256     0.0042689190    -0.0030816409     0.0009517944     0.0001918358
   38  C  3  Y     -0.0005129101    -0.0018428495     0.0017037915     0.0030537876    -0.0005201938
   39  C  3  Z      0.0004030540    -0.0010286061     0.0001706667    -0.0098247853     0.0003547576
   40  C  3 XX     -0.0000770307    -0.0014314020     0.0002837270     0.0006294159     0.0002247076
   41  C  3 YY     -0.0000663073    -0.0000373819     0.0001912152     0.0009527753    -0.0000060735
   42  C  3 ZZ      0.0000101717    -0.0001041895     0.0006080802     0.0010851973    -0.0004002182
   43  C  3 XY     -0.0000101663    -0.0002487840    -0.0001809781     0.0005325927     0.0000377461
   44  C  3 XZ      0.0000341826    -0.0008440519     0.0004736876    -0.0004892587     0.0001214050
   45  C  3 YZ     -0.0000591135    -0.0000850409    -0.0001290149    -0.0009422069     0.0000341607
   46  C  4  S     -0.0000138578     0.0064252139    -0.0007579357    -0.0009416866     0.0001587369
   47  C  4  S     -0.0007887174     0.0015779367    -0.0004407817     0.0011694647     0.0012601129
   48  C  4  S      0.0018269196     0.0107785077    -0.0088858279     0.0123126388     0.0069942626
   49  C  4  X     -0.0000422210    -0.0006838600     0.0000572991     0.0001201786     0.0002312436
   50  C  4  Y      0.0001944726     0.0003300504    -0.0002045044    -0.0003225124    -0.0001470725
   51  C  4  Z      0.0000089283    -0.0000405712     0.0001292122    -0.0001735010    -0.0000890465
   52  C  4  X     -0.0003441744     0.0023448439    -0.0015866525    -0.0007619078    -0.0008640499
   53  C  4  Y     -0.0005210712    -0.0028533595    -0.0004159275    -0.0022074922    -0.0003590179
   54  C  4  Z      0.0004227736     0.0012187441    -0.0014458599     0.0007990463     0.0026849629
   55  C  4 XX     -0.0001097489    -0.0008406205     0.0000186439     0.0001684768     0.0000672577
   56  C  4 YY     -0.0000753830    -0.0009697305     0.0006559259    -0.0001840799    -0.0000422417
   57  C  4 ZZ     -0.0001083291     0.0001427899     0.0000228896     0.0001747164     0.0000628326
   58  C  4 XY      0.0000018777     0.0012228367    -0.0002770771    -0.0001676420    -0.0001822286
   59  C  4 XZ     -0.0000657520    -0.0000703730     0.0000805807     0.0000928744     0.0000763898
   60  C  4 YZ     -0.0000218737    -0.0002469733    -0.0002832526     0.0002379994     0.0002997472
   61  C  5  S     -0.0000144941     0.9654460942    -0.2184674030     0.0009224633     0.0007270900
   62  C  5  S     -0.0001795485     0.0442474957    -0.0097895766     0.0006110449     0.0008188529
   63  C  5  S     -0.0039424099    -0.0320571347     0.0443146217    -0.0004739741     0.0048578762
   64  C  5  X      0.0001356206    -0.0006730199     0.0002118436    -0.0002105361    -0.0004565070
   65  C  5  Y     -0.0001059003     0.0001837484     0.0005024060     0.0003552861    -0.0000093054
   66  C  5  Z      0.0000214060    -0.0006604751    -0.0001902006    -0.0002772431    -0.0001952047
   67  C  5  X     -0.0088194440     0.0200260174    -0.0022584510     0.0138341307     0.0195331469
   68  C  5  Y     -0.0007528658     0.0012341027    -0.0037715862    -0.0014909351     0.0007176257
   69  C  5  Z      0.0049281220    -0.0060906031     0.0007259739    -0.0069340458    -0.0071701693
   70  C  5 XX     -0.0000095127     0.0034117181    -0.0010561328    -0.0005142858    -0.0001350101
   71  C  5 YY     -0.0000747977     0.0008715412    -0.0011028182    -0.0000969749    -0.0000073939
   72  C  5 ZZ     -0.0000311212     0.0009565637    -0.0015080443    -0.0000091667    -0.0000740093
   73  C  5 XY      0.0000379668    -0.0002871222    -0.0003580359    -0.0003941922    -0.0000441306
   74  C  5 XZ     -0.0000465931    -0.0010702385     0.0006530837     0.0004683702     0.0003002455
   75  C  5 YZ     -0.0000303259     0.0000931253     0.0010723916    -0.0000445116    -0.0000251396
   76  C  6  S     -0.0000047294     0.0000793260     0.0000410500    -0.0004426520    -0.0070147647
   77  C  6  S      0.0001258557    -0.0012209638    -0.0008595733     0.0010969746    -0.0002912345
   78  C  6  S     -0.0035314582     0.0039536663     0.0044085397    -0.0019246479    -0.0226071978
   79  C  6  X      0.0000183551    -0.0001396200    -0.0000692243    -0.0001350259    -0.0000589947
   80  C  6  Y     -0.0000011932     0.0000119194     0.0000538997    -0.0003356454    -0.0010263408
   81  C  6  Z     -0.0000331383     0.0000033412    -0.0000374626     0.0000288780     0.0002166450
   82  C  6  X     -0.0000256563     0.0024700721     0.0024778363    -0.0002961534    -0.0016787361
   83  C  6  Y      0.0013600863    -0.0023774560    -0.0007373043     0.0000125833     0.0080532973
   84  C  6  Z      0.0008992003     0.0006867042    -0.0018210676     0.0027769495     0.0019433081
   85  C  6 XX     -0.0000023025    -0.0001372802    -0.0000443378     0.0002841240     0.0000339376
   86  C  6 YY     -0.0000155357     0.0000803849     0.0000486878     0.0001524675     0.0018514515
   87  C  6 ZZ      0.0000113469    -0.0002133536    -0.0001609638     0.0000068807     0.0002313903
   88  C  6 XY     -0.0000437902    -0.0003444155    -0.0001712345     0.0001712475     0.0002636207
   89  C  6 XZ      0.0000198363    -0.0001489202    -0.0001501884     0.0000428453    -0.0001311948
   90  C  6 YZ     -0.0000361292     0.0002269649     0.0001843555    -0.0003060634    -0.0006250904
   91  C  7  S      0.0001917369     0.0026908098     0.0095524155     0.0014887311     0.0007200398
   92  C  7  S      0.0020926933     0.0009371130     0.0009473646    -0.0004615030    -0.0000952071
   93  C  7  S      0.0011113020    -0.0072637049     0.0124869814     0.0220115721     0.0143813149
   94  C  7  X     -0.0011909812     0.0001962161     0.0008893209    -0.0004407985    -0.0002341221
   95  C  7  Y      0.0016894455    -0.0003629701    -0.0013914234     0.0001721850     0.0002574344
   96  C  7  Z     -0.0010059755     0.0003016857     0.0007576648    -0.0003616086     0.0000370670
   97  C  7  X      0.0214333538     0.0068059643     0.0039671021    -0.0138809689    -0.0074498376
   98  C  7  Y     -0.0291807308    -0.0102281819    -0.0077705935     0.0200191051     0.0127777954
   99  C  7  Z      0.0180649719     0.0064569791     0.0035668742    -0.0134430069    -0.0069051333
  100  C  7 XX      0.0002142823     0.0000075814    -0.0009306317     0.0000860343     0.0000269211
  101  C  7 YY     -0.0004296098    -0.0003783795    -0.0020968046    -0.0001012324     0.0003043301
  102  C  7 ZZ      0.0003862502    -0.0001127302    -0.0005918001     0.0002934179    -0.0001366990
  103  C  7 XY      0.0011615430     0.0003012497     0.0017129430    -0.0001919061     0.0000199737
  104  C  7 XZ     -0.0007281639    -0.0003018198    -0.0008968234     0.0000812617     0.0001138629
  105  C  7 YZ      0.0009739372     0.0003505616     0.0015910783    -0.0001629220     0.0000177195
  106  C  8  S     -0.0000013887    -0.0014064503     0.0000835469    -0.0000794289    -0.0003233914
  107  C  8  S      0.0003603930    -0.0023101212     0.0000282437    -0.0000644855    -0.0003486166
  108  C  8  S      0.0028405782    -0.0102916324     0.0012666927    -0.0006933940    -0.0011227135
  109  C  8  X     -0.0000088272     0.0005554019    -0.0001065224    -0.0000300641    -0.0000081181
  110  C  8  Y     -0.0000166661    -0.0000190466     0.0000491793     0.0000435907     0.0000019751
  111  C  8  Z      0.0000155335    -0.0002049352    -0.0000077723    -0.0000011050     0.0000020398
  112  C  8  X     -0.0026314873     0.0094499721     0.0002623443     0.0014218011     0.0023979726
  113  C  8  Y      0.0002881575    -0.0003754417    -0.0009968236    -0.0007923232    -0.0001671111
  114  C  8  Z      0.0009479420    -0.0042641222     0.0009287700    -0.0001851957    -0.0009963685
  115  C  8 XX      0.0001072238    -0.0007368188     0.0001239374    -0.0000183273    -0.0000678562
  116  C  8 YY      0.0000566415    -0.0004405867     0.0000225866     0.0000033829    -0.0000445032
  117  C  8 ZZ      0.0000599398    -0.0005009362     0.0000305765    -0.0000154088    -0.0000557923
  118  C  8 XY     -0.0000103191     0.0000333377    -0.0000402727    -0.0000057008     0.0000008954
  119  C  8 XZ     -0.0000221187     0.0001685814    -0.0000427180     0.0000292701     0.0000199491
  120  C  8 YZ     -0.0000034036     0.0000016997     0.0000111174    -0.0000006544    -0.0000035327
  121  N  9  S     -0.9881470426    -0.0000107057    -0.0000422724     0.0000137089     0.0000061712
  122  N  9  S      0.0463120958     0.0006042065     0.0019248213    -0.0006669634    -0.0003137084
  123  N  9  S     -0.0522714287    -0.0097869881    -0.0153197155     0.0162326212     0.0087893871
  124  N  9  X      0.0021167585     0.0001304443     0.0006721326    -0.0001430850    -0.0001258655
  125  N  9  Y     -0.0030106796    -0.0001718683    -0.0008079667     0.0001217518     0.0000114608
  126  N  9  Z      0.0018454869     0.0001092573     0.0005571491    -0.0000230964    -0.0000426420
  127  N  9  X      0.0069403510     0.0013749491     0.0027042768    -0.0025050475    -0.0016080323
  128  N  9  Y     -0.0100786862    -0.0018322110    -0.0029625343     0.0029764217     0.0012447723
  129  N  9  Z      0.0061717128     0.0011468281     0.0022336208    -0.0015458914    -0.0009961072
  130  N  9 XX     -0.0032415020     0.0001721991     0.0005705859    -0.0001049031    -0.0000295913
  131  N  9 YY     -0.0028356556     0.0001858726     0.0007878388    -0.0001998352    -0.0000991136
  132  N  9 ZZ     -0.0033535863     0.0001324601     0.0005234966    -0.0001669446    -0.0000851113
  133  N  9 XY     -0.0006998493    -0.0000562935    -0.0003137678    -0.0000293883    -0.0000318688
  134  N  9 XZ      0.0004351978     0.0000307078     0.0001787206     0.0000424797    -0.0000038174
  135  N  9 YZ     -0.0005824045    -0.0000139516    -0.0002831426     0.0000032810     0.0000232634
  136  C 10  S     -0.0000071697    -0.0001844590     0.0000299457     0.0000088113    -0.0000437117
  137  C 10  S      0.0000627068    -0.0003650696     0.0000444989     0.0000010919    -0.0000543815
  138  C 10  S      0.0001829551    -0.0026337673     0.0007728458     0.0002282253    -0.0011016883
  139  C 10  X      0.0000045176     0.0000936053    -0.0000328519    -0.0000203517     0.0000131708
  140  C 10  Y     -0.0000128250     0.0000228887    -0.0000056780     0.0000054858     0.0000188647
  141  C 10  Z      0.0000086390    -0.0000574907     0.0000174522     0.0000066016    -0.0000208427
  142  C 10  X      0.0003423757    -0.0019768979    -0.0000581930    -0.0002199873    -0.0006524552
  143  C 10  Y     -0.0003239356     0.0015702776    -0.0002654985     0.0000725600     0.0004771492
  144  C 10  Z      0.0001146826    -0.0003512893     0.0002006518     0.0000918999    -0.0000972632
  145  C 10 XX     -0.0000001657    -0.0001061551     0.0000307208     0.0000197294    -0.0000042555
  146  C 10 YY     -0.0000004323     0.0000397061     0.0000047693    -0.0000075624     0.0000000426
  147  C 10 ZZ     -0.0000155616     0.0000566385     0.0000068859     0.0000173476     0.0000119470
  148  C 10 XY     -0.0000196386     0.0000495389     0.0000089640     0.0000109541     0.0000143606
  149  C 10 XZ      0.0000082208     0.0000227432    -0.0000221196    -0.0000120141    -0.0000030661
  150  C 10 YZ     -0.0000058050    -0.0000625969     0.0000052024     0.0000043647     0.0000026311
  151  C 11  S     -0.0000035888     0.0000006071     0.0000047705     0.0000017611     0.0000057247
  152  C 11  S     -0.0000403149     0.0000787595     0.0000238495     0.0000331896     0.0000304842
  153  C 11  S     -0.0002794104     0.0027359005    -0.0001802248     0.0000373260     0.0009071690
  154  C 11  X      0.0000186472    -0.0001000596     0.0000126522    -0.0000023965    -0.0000245932
  155  C 11  Y      0.0000069577    -0.0000027057    -0.0000043883    -0.0000081851    -0.0000048140
  156  C 11  Z     -0.0000140470     0.0000415656     0.0000013497     0.0000047415     0.0000141153
  157  C 11  X     -0.0001397123    -0.0001071479     0.0000170685     0.0000253937    -0.0001168006
  158  C 11  Y      0.0000194801    -0.0004926807     0.0000951626     0.0000656603    -0.0001025714
  159  C 11  Z      0.0000472897     0.0004527251    -0.0000817912    -0.0000743453     0.0001388171
  160  C 11 XX     -0.0000066634     0.0000677814    -0.0000119326    -0.0000030033     0.0000117397
  161  C 11 YY     -0.0000143320     0.0000306257     0.0000060212     0.0000075309     0.0000093973
  162  C 11 ZZ     -0.0000133573     0.0000331789     0.0000023205     0.0000079358     0.0000103342
  163  C 11 XY      0.0000010394    -0.0000160900     0.0000017081     0.0000012882    -0.0000016491
  164  C 11 XZ     -0.0000115758     0.0000161651     0.0000059952     0.0000098286     0.0000055197
  165  C 11 YZ     -0.0000129475     0.0000421151    -0.0000008080     0.0000060996     0.0000098455
  166  C 12  S     -0.0000028643    -0.0000100711    -0.0000002101     0.0000008139     0.0000009282
  167  C 12  S     -0.0000305159     0.0000839256    -0.0000018291     0.0000122948     0.0000270384
  168  C 12  S      0.0002038663    -0.0022888004    -0.0003266419    -0.0002072830    -0.0006550076
  169  C 12  X      0.0000180971    -0.0000398601     0.0000014461    -0.0000096361    -0.0000125106
  170  C 12  Y     -0.0000022656    -0.0000016437     0.0000110447     0.0000038373     0.0000004807
  171  C 12  Z     -0.0000058410     0.0000140359    -0.0000070527    -0.0000021767     0.0000044871
  172  C 12  X     -0.0001260721     0.0008739846     0.0000673534     0.0000675835     0.0002388742
  173  C 12  Y      0.0000909654    -0.0000274798     0.0001066549     0.0000518400     0.0000208087
  174  C 12  Z     -0.0000226304    -0.0003499679    -0.0001291572    -0.0000637460    -0.0001219895
  175  C 12 XX     -0.0000082511     0.0000183895     0.0000013976     0.0000042481     0.0000073037
  176  C 12 YY     -0.0000056051     0.0000083914    -0.0000019934     0.0000020831     0.0000021918
  177  C 12 ZZ     -0.0000122313     0.0000306035    -0.0000044973     0.0000038731     0.0000077155
  178  C 12 XY     -0.0000067201     0.0000207715    -0.0000039382     0.0000002564     0.0000044801
  179  C 12 XZ     -0.0000015315     0.0000086347     0.0000019157     0.0000015378     0.0000014372
  180  C 12 YZ     -0.0000133539     0.0000525470     0.0000009087     0.0000068413     0.0000132408
  181  C 13  S     -0.0000034003     0.0000038031     0.0000046912    -0.0000009255     0.0000046392
  182  C 13  S     -0.0000284834     0.0000921590    -0.0000249352     0.0000015420     0.0000281190
  183  C 13  S     -0.0006726567     0.0026083857     0.0008779113     0.0006048379     0.0008895941
  184  C 13  X      0.0000301813    -0.0001003468    -0.0000141120    -0.0000182172    -0.0000273596
  185  C 13  Y     -0.0000090298     0.0000070732    -0.0000052840    -0.0000004469     0.0000048974
  186  C 13  Z     -0.0000058693     0.0000329904     0.0000140191     0.0000051739     0.0000071051
  187  C 13  X      0.0001445235    -0.0003169296    -0.0002917581    -0.0001294428    -0.0001281309
  188  C 13  Y      0.0001013618     0.0004867067     0.0003575761     0.0001268737     0.0001668211
  189  C 13  Z     -0.0001462209    -0.0002795984    -0.0001657200    -0.0000567435    -0.0000837727
  190  C 13 XX     -0.0000106738     0.0000395517     0.0000131185     0.0000065542     0.0000063815
  191  C 13 YY     -0.0000076366     0.0000334434    -0.0000047828     0.0000028089     0.0000098942
  192  C 13 ZZ     -0.0000173059     0.0000611152    -0.0000035825     0.0000045041     0.0000147529
  193  C 13 XY     -0.0000122140     0.0000410042    -0.0000063148     0.0000042680     0.0000083295
  194  C 13 XZ      0.0000038023    -0.0000168581    -0.0000066882    -0.0000027236    -0.0000005091
  195  C 13 YZ     -0.0000090961     0.0000218119    -0.0000030514     0.0000035066     0.0000056442
  196  C 14  S     -0.0000066786    -0.0001772866    -0.0000385301    -0.0000355383    -0.0000488525
  197  C 14  S      0.0000717299    -0.0003687186    -0.0000305302    -0.0000359415    -0.0000550877
  198  C 14  S      0.0010147292    -0.0021643110    -0.0015668097    -0.0012122788    -0.0011100704
  199  C 14  X     -0.0000334300     0.0000987942     0.0000460482     0.0000277346     0.0000220250
  200  C 14  Y      0.0000456457    -0.0000168868    -0.0000006190    -0.0000182959    -0.0000153938
  201  C 14  Z     -0.0000225775    -0.0000260778    -0.0000218372     0.0000054182     0.0000038954
  202  C 14  X      0.0004967749    -0.0012790088     0.0000222525    -0.0000485155    -0.0003120336
  203  C 14  Y      0.0001492095    -0.0013325494    -0.0006523688    -0.0004200583    -0.0005070907
  204  C 14  Z     -0.0003550260     0.0017775375     0.0004906551     0.0004290175     0.0005789450
  205  C 14 XX      0.0000012833    -0.0000478187    -0.0000305234    -0.0000115122     0.0000034012
  206  C 14 YY     -0.0000139207     0.0000611811    -0.0000228875    -0.0000010325     0.0000021579
  207  C 14 ZZ      0.0000000846    -0.0000261417    -0.0000022772    -0.0000079602    -0.0000021634
  208  C 14 XY      0.0000149549    -0.0000674413     0.0000162844     0.0000073322    -0.0000041958
  209  C 14 XZ     -0.0000192642     0.0000818951     0.0000027819     0.0000008178     0.0000084333
  210  C 14 YZ     -0.0000057990    -0.0000091728     0.0000062755     0.0000127229     0.0000146327
  211  H 15  S      0.0002704270     0.0001544524    -0.0003509414     0.0000217410     0.0025077047
  212  H 15  S      0.0000842219     0.0010386271    -0.0011587115    -0.0008751208    -0.0074927137
  213  H 16  S      0.0001346463     0.0001429774    -0.0010511456     0.0033951748     0.0001522550
  214  H 16  S      0.0000051940     0.0006287963    -0.0025762746    -0.0062670530     0.0020690981
  215  H 17  S      0.0000072289    -0.0008152079     0.0005552531     0.0000374212    -0.0002972567
  216  H 17  S      0.0001555984    -0.0021730201     0.0016120826     0.0003181103    -0.0009235972
  217  H 18  S      0.0000405902    -0.0000996171     0.0002650939    -0.0002064348    -0.0000038236
  218  H 18  S      0.0000978206    -0.0006924708     0.0014475585    -0.0009031097    -0.0003333196
  219  H 19  S      0.0000260050    -0.0006368632    -0.0004442187    -0.0000994068     0.0004128261
  220  H 19  S     -0.0002945099    -0.0010887149    -0.0005310828    -0.0004463007     0.0001539062
  221  H 20  S      0.0000965804     0.0001839731     0.0000784060     0.0004435057     0.0003738638
  222  H 20  S      0.0001439806     0.0009876167     0.0005844615     0.0002419648    -0.0001134705
  223  H 21  S      0.0000786671    -0.0003657344     0.0000186956    -0.0000299984    -0.0001086859
  224  H 21  S      0.0000611026    -0.0000515453    -0.0000181363    -0.0000628292     0.0000038071
  225  H 22  S      0.0000136429     0.0000271262    -0.0000123164    -0.0000153008     0.0000001690
  226  H 22  S      0.0000977643    -0.0002376856    -0.0000195279    -0.0000594308    -0.0000817017
  227  H 23  S      0.0000101870    -0.0000492707    -0.0000020154    -0.0000048421    -0.0000143247
  228  H 23  S      0.0000306786    -0.0001176098     0.0000042960    -0.0000134567    -0.0000277502
  229  H 24  S      0.0000206054     0.0000248554     0.0000368535     0.0000067723     0.0000048785
  230  H 24  S      0.0001565817    -0.0002263625     0.0000825621    -0.0000289341    -0.0000661438
  231  H 25  S      0.0001187057    -0.0003549962    -0.0000485757    -0.0000634753    -0.0001043313
  232  H 25  S     -0.0002652946    -0.0001843025    -0.0001686847    -0.0000085349    -0.0000467614
  233  C 26  S     -0.0000173702     0.0047447145    -0.0010415461    -0.0005160215    -0.0004783623
  234  C 26  S      0.0002730350    -0.0000684519     0.0000893852    -0.0009111961    -0.0005580418
  235  C 26  S     -0.0028525395     0.0538852374    -0.0120463844    -0.0071378090    -0.0068216748
  236  C 26  X      0.0000645519     0.0007341716    -0.0002737234     0.0001953389    -0.0000139979
  237  C 26  Y     -0.0001159732     0.0000775657     0.0001651223     0.0001306556    -0.0000472449
  238  C 26  Z      0.0000588037    -0.0004214754     0.0000459210    -0.0000419445    -0.0000374432
  239  C 26  X     -0.0107748990     0.0395975260     0.0060382683     0.0056178618     0.0149202561
  240  C 26  Y      0.0009513296    -0.0013322648    -0.0002559299    -0.0007008134    -0.0002777299
  241  C 26  Z      0.0039695424    -0.0178759095    -0.0015425998    -0.0024669137    -0.0068870110
  242  C 26 XX     -0.0000064082    -0.0028184518     0.0008043671     0.0000100468     0.0000317165
  243  C 26 YY      0.0000450421     0.0000097036     0.0000104805    -0.0001647609    -0.0001072162
  244  C 26 ZZ      0.0000378819    -0.0006805420     0.0001448813    -0.0001521942    -0.0000990139
  245  C 26 XY      0.0000008021     0.0000256301    -0.0001751874    -0.0000445118     0.0000119280
  246  C 26 XZ      0.0000470386     0.0016008741    -0.0004587684    -0.0000898646     0.0000372024
  247  C 26 YZ      0.0000125749     0.0000769517    -0.0001085835     0.0000067839    -0.0000298704
  248  C 27  S     -0.0000116408    -0.0008245050    -0.0001705465    -0.0001647513    -0.0007431560
  249  C 27  S      0.0007096805    -0.0010469367    -0.0007347492    -0.0004651453    -0.0011522447
  250  C 27  S      0.0079755175    -0.0510237496    -0.0000835943    -0.0008178375    -0.0082670454
  251  C 27  X      0.0000103554    -0.0012727040     0.0003953491     0.0000194179     0.0000682112
  252  C 27  Y      0.0000003695     0.0000424481    -0.0000492271    -0.0000444729    -0.0000139732
  253  C 27  Z      0.0000005081     0.0004753355    -0.0001056252     0.0000035220    -0.0000273641
  254  C 27  X     -0.0071493893     0.0384094847    -0.0014833623     0.0017104003     0.0060145223
  255  C 27  Y     -0.0001811731    -0.0008817877     0.0005397680     0.0005495996    -0.0001590146
  256  C 27  Z      0.0033098734    -0.0155616771    -0.0002480451    -0.0008117424    -0.0023573229
  257  C 27 XX      0.0000044356     0.0008400329    -0.0003232042    -0.0000033059    -0.0000370788
  258  C 27 YY      0.0001221872    -0.0004089195    -0.0000561652    -0.0000737534    -0.0002055669
  259  C 27 ZZ      0.0001099940    -0.0001922388    -0.0001131589    -0.0000494501    -0.0001772962
  260  C 27 XY      0.0000228155    -0.0000698278    -0.0000026413    -0.0000236435     0.0000071444
  261  C 27 XZ      0.0000363598    -0.0005708993     0.0001497729    -0.0000431951    -0.0000770614
  262  C 27 YZ     -0.0000211194     0.0000719117     0.0000138674     0.0000171488     0.0000114410
  263  C 28  S      0.0000168855     0.2181228181     0.9654151009     0.0073391393     0.0077362726
  264  C 28  S      0.0011863136     0.0101074472     0.0431738094    -0.0017875196    -0.0012993569
  265  C 28  S      0.0246246169     0.0199161535    -0.0583766787    -0.0332785751    -0.0190354183
  266  C 28  X      0.0000516885    -0.0005687995    -0.0009433919     0.0002260308     0.0000352182
  267  C 28  Y     -0.0000991696    -0.0001826263    -0.0002228235    -0.0009220930     0.0000751614
  268  C 28  Z      0.0001104377     0.0004218727    -0.0003872604    -0.0000812312     0.0007288651
  269  C 28  X      0.0098323605     0.0070716599     0.0110772074    -0.0121223609    -0.0099982726
  270  C 28  Y     -0.0169085072    -0.0045232600    -0.0082478506     0.0259254731     0.0101306368
  271  C 28  Z      0.0098406825     0.0007677060     0.0107044953    -0.0078727348    -0.0147448172
  272  C 28 XX      0.0003635758    -0.0000590331     0.0017555729     0.0015854981     0.0012222959
  273  C 28 YY      0.0004415630    -0.0003039714     0.0021883896    -0.0003042527     0.0000507459
  274  C 28 ZZ      0.0002428153    -0.0009231478     0.0015224914     0.0004925470     0.0002089210
  275  C 28 XY     -0.0002371965    -0.0008836354    -0.0012815644     0.0001968899    -0.0006495291
  276  C 28 XZ      0.0001946045     0.0007261931     0.0005063672     0.0005322577    -0.0008184302
  277  C 28 YZ     -0.0001872624     0.0007204648    -0.0013250477     0.0002476079     0.0003701507

                          6                7                8                9               10
                  -10.6202656989   -10.6189479157   -10.6183892558   -10.6034266666   -10.5969343376
    1  C  1  S     -0.0003245280     0.0007219951    -0.0000543494    -0.0072980622    -0.0009014395
    2  C  1  S     -0.0010303242    -0.0003563497     0.0012058774     0.0006692869     0.0030903995
    3  C  1  S     -0.0151459949    -0.0052944049     0.0083509455     0.0063878934     0.0032218047
    4  C  1  X     -0.0001390222    -0.0003448175     0.0002425894    -0.0000221530     0.0006743299
    5  C  1  Y      0.0002541171     0.0006606599    -0.0001820600    -0.0009787842    -0.0002850866
    6  C  1  Z      0.0001915468    -0.0001493136    -0.0000216315     0.0001012238    -0.0006967158
    7  C  1  X     -0.0008480769    -0.0014569182     0.0011757914    -0.0018543308     0.0021575173
    8  C  1  Y     -0.0007193818     0.0001741331     0.0026843167     0.0039276805    -0.0005820185
    9  C  1  Z      0.0036298697     0.0006085280    -0.0016944311     0.0024210667    -0.0018781126
   10  C  1 XX     -0.0001537801    -0.0001156864     0.0000987323    -0.0000179805     0.0005729026
   11  C  1 YY     -0.0001654213    -0.0003090940     0.0001438632    -0.0020193916     0.0002897459
   12  C  1 ZZ      0.0002900707     0.0000911354    -0.0001656360    -0.0001367153     0.0003619289
   13  C  1 XY      0.0000301920    -0.0000516961    -0.0000773268    -0.0000319332     0.0001341678
   14  C  1 XZ     -0.0001305154    -0.0002598981     0.0000395067     0.0000571159    -0.0001051262
   15  C  1 YZ     -0.0001101933     0.0000104551     0.0002780047     0.0004270786     0.0001461996
   16  C  2  S     -0.0196951496     0.0015036221    -0.0011150263     0.0001803107    -0.0002159841
   17  C  2  S     -0.0019787564    -0.0004759571     0.0012663486    -0.0008390650     0.0024628019
   18  C  2  S      0.0334163317    -0.0034514707     0.0063768451     0.0009688972    -0.0021610505
   19  C  2  X     -0.0004691050    -0.0004116754     0.0003251640    -0.0001622365     0.0003172686
   20  C  2  Y     -0.0005169623     0.0003527185    -0.0001928600    -0.0000478732     0.0001678583
   21  C  2  Z      0.0003601042    -0.0004051828     0.0001677796     0.0001710884     0.0006950327
   22  C  2  X      0.0063814043    -0.0010286904     0.0005203327     0.0005874438    -0.0010412578
   23  C  2  Y      0.0094026535     0.0032983624     0.0002533900     0.0019350984    -0.0006244229
   24  C  2  Z     -0.0033107135    -0.0006411542    -0.0005317890     0.0009752712     0.0012183252
   25  C  2 XX     -0.0004894510    -0.0001394810     0.0001058533    -0.0002721917     0.0001986500
   26  C  2 YY     -0.0009062626    -0.0000727526    -0.0003701553     0.0001744297     0.0002361037
   27  C  2 ZZ     -0.0014311943    -0.0001789915     0.0000622670    -0.0000554289     0.0003507212
   28  C  2 XY     -0.0003476994     0.0003170628    -0.0001834836    -0.0000046279    -0.0000949410
   29  C  2 XZ      0.0003471809     0.0000801739     0.0001798577     0.0000723602     0.0002234737
   30  C  2 YZ      0.0010010994     0.0001329273     0.0000669126     0.0001423088     0.0001017981
   31  C  3  S      0.9840871475    -0.0085591656     0.1037580670     0.0003730471     0.0014401117
   32  C  3  S      0.0456682663     0.0001384902     0.0029445076    -0.0011110098    -0.0041783205
   33  C  3  S     -0.0700622920    -0.0028737965    -0.0293494862     0.0048489518     0.0123977119
   34  C  3  X      0.0016654307     0.0002402947    -0.0001165616    -0.0000342129    -0.0007101800
   35  C  3  Y      0.0003203285    -0.0002611097     0.0007790755     0.0001730091    -0.0000001091
   36  C  3  Z      0.0022670752     0.0000737049     0.0003063329    -0.0001511342    -0.0006842159
   37  C  3  X     -0.0069414495     0.0008322349    -0.0021020601     0.0007064413     0.0026906060
   38  C  3  Y     -0.0003262121    -0.0006699704    -0.0058135792     0.0009877014     0.0004615437
   39  C  3  Z     -0.0191095690    -0.0025106776    -0.0058289887     0.0034854984     0.0011244524
   40  C  3 XX      0.0006714969     0.0002267798    -0.0000275325    -0.0001779476    -0.0002249845
   41  C  3 YY      0.0007686720     0.0000274275     0.0014186776    -0.0000837869    -0.0005073198
   42  C  3 ZZ      0.0018993469     0.0000493057     0.0003074695     0.0000362248    -0.0006122505
   43  C  3 XY      0.0002590637     0.0000655371     0.0006453661     0.0000564758    -0.0000448224
   44  C  3 XZ      0.0004038707    -0.0000357567     0.0003291035    -0.0000994978    -0.0002377969
   45  C  3 YZ      0.0001218746     0.0000303474     0.0007898810     0.0002337730     0.0000279089
   46  C  4  S      0.1034539242    -0.0053318528    -0.9842388565    -0.0103104141     0.0012042950
   47  C  4  S      0.0063240306    -0.0011360099    -0.0452968911     0.0004741564    -0.0027076404
   48  C  4  S      0.0198783973     0.0154290836     0.0650179176     0.0049104552    -0.0151243558
   49  C  4  X      0.0007991006     0.0001618002    -0.0003284459     0.0004326949    -0.0003107235
   50  C  4  Y     -0.0000919019    -0.0000609874     0.0027742498    -0.0001175050     0.0009618637
   51  C  4  Z      0.0004201029    -0.0000126780    -0.0002971272    -0.0008835166    -0.0003219767
   52  C  4  X     -0.0037365598     0.0006896336    -0.0027359555    -0.0016681592     0.0039036597
   53  C  4  Y     -0.0079025760    -0.0054323221    -0.0131698161     0.0045865865     0.0087871536
   54  C  4  Z     -0.0004335396     0.0035711581     0.0049522625     0.0024725634    -0.0049001896
   55  C  4 XX     -0.0000618714    -0.0001436875    -0.0006964264    -0.0004511157     0.0002127157
   56  C  4 YY     -0.0008742849     0.0000195971    -0.0018925154    -0.0001251614    -0.0006401915
   57  C  4 ZZ     -0.0001285619    -0.0000271410    -0.0011958236    -0.0016311913    -0.0004673583
   58  C  4 XY     -0.0005727836    -0.0001261999     0.0000349273     0.0001001107    -0.0000174766
   59  C  4 XZ     -0.0003585969    -0.0000144896     0.0002534973     0.0009977061    -0.0002150807
   60  C  4 YZ     -0.0010683170    -0.0000656564    -0.0000075691    -0.0001869865     0.0002343673
   61  C  5  S     -0.0054468096    -0.0004504442     0.0061505966    -0.0000130808     0.0000310010
   62  C  5  S      0.0019987442     0.0011641015    -0.0014381100    -0.0007166401    -0.0026956202
   63  C  5  S      0.0298450869    -0.0291620083    -0.0158481889     0.0044740656    -0.0723757944
   64  C  5  X     -0.0003798447    -0.0003207516     0.0003582923     0.0000940799     0.0000389784
   65  C  5  Y      0.0004564150     0.0001937740     0.0005750088     0.0000035848    -0.0002404306
   66  C  5  Z      0.0005736515    -0.0001602821     0.0001931513    -0.0000164124     0.0000815881
   67  C  5  X      0.0184293517    -0.0006360364    -0.0193560026     0.0002986204    -0.0748254452
   68  C  5  Y     -0.0060535100     0.0009689282    -0.0052284936     0.0028048177    -0.0003705930
   69  C  5  Z     -0.0140689686    -0.0019398388     0.0032543089     0.0004027253     0.0394444604
   70  C  5 XX     -0.0012581765     0.0002022155     0.0004916247    -0.0000333461    -0.0021199989
   71  C  5 YY     -0.0003067093    -0.0000879789     0.0010757800    -0.0000588991    -0.0002695480
   72  C  5 ZZ     -0.0001860979     0.0002177001    -0.0001684150     0.0000250935    -0.0006252347
   73  C  5 XY      0.0000260700     0.0001238136    -0.0010714976    -0.0002837473     0.0001622481
   74  C  5 XZ     -0.0010035967    -0.0001316650     0.0001171524    -0.0002021050     0.0006871427
   75  C  5 YZ      0.0000245137    -0.0000537158    -0.0001472696     0.0001001381    -0.0000165220
   76  C  6  S      0.0006828690     0.0007635874    -0.0100302455     0.9895819364     0.0008019095
   77  C  6  S     -0.0010931110     0.0006800154    -0.0004324647     0.0434952840    -0.0002255876
   78  C  6  S      0.0041628869    -0.0063942339    -0.0235985907    -0.0471467055     0.0071882868
   79  C  6  X     -0.0000579062     0.0001750136     0.0004866075     0.0004231277     0.0000121329
   80  C  6  Y      0.0000100862    -0.0003336215    -0.0000496233    -0.0009909646     0.0001045766
   81  C  6  Z      0.0003889836     0.0002089833    -0.0009582707    -0.0006620833    -0.0000333883
   82  C  6  X     -0.0009280293    -0.0030472367    -0.0036606488    -0.0008415089     0.0001139785
   83  C  6  Y     -0.0031846893     0.0016263390     0.0047791938     0.0022636422    -0.0023846260
   84  C  6  Z     -0.0002863596     0.0018034354     0.0065969845     0.0014523758    -0.0026366071
   85  C  6 XX     -0.0002447526     0.0001559150     0.0003413960     0.0004418063    -0.0001336005
   86  C  6 YY      0.0001110574     0.0001925742     0.0000897354     0.0006390304     0.0000316620
   87  C  6 ZZ     -0.0003594590     0.0000446416     0.0016789789     0.0005499833     0.0001237030
   88  C  6 XY     -0.0000236585    -0.0000066085     0.0000378893    -0.0001099754    -0.0000776094
   89  C  6 XZ      0.0000121069     0.0000302499    -0.0009228826    -0.0001187174     0.0001109491
   90  C  6 YZ      0.0002693862    -0.0001712352    -0.0001300118     0.0001282533     0.0000142995
   91  C  7  S      0.0090788348     0.9894155601    -0.0043737516    -0.0008037454    -0.0005004158
   92  C  7  S      0.0009114823     0.0484685013     0.0003291184     0.0006139833     0.0018489127
   93  C  7  S      0.0092649738    -0.0301937414    -0.0165566204    -0.0028350710    -0.0370205255
   94  C  7  X     -0.0001373435     0.0000554214     0.0001134218     0.0000059836     0.0002796390
   95  C  7  Y      0.0001000280    -0.0000076456    -0.0002065688     0.0000949976    -0.0004107429
   96  C  7  Z     -0.0002162780    -0.0000132135     0.0000503129     0.0000488948     0.0003520213
   97  C  7  X     -0.0040865772     0.0398492610     0.0103132403     0.0030335063     0.0285248111
   98  C  7  Y      0.0059456565    -0.0555948054    -0.0152014822    -0.0047069334    -0.0389300850
   99  C  7  Z     -0.0036626026     0.0349656851     0.0092570915     0.0018669764     0.0235940834
  100  C  7 XX      0.0000428092     0.0009276256     0.0001244386     0.0000929767     0.0001406733
  101  C  7 YY      0.0000077754     0.0026547459    -0.0000565229     0.0000756925     0.0000187085
  102  C  7 ZZ      0.0001401138     0.0004555214     0.0000516700     0.0001055515     0.0001550841
  103  C  7 XY      0.0000881603    -0.0028026153     0.0000729700     0.0000482799     0.0002097385
  104  C  7 XZ     -0.0000058720     0.0016914158    -0.0000037852    -0.0000589059    -0.0001792246
  105  C  7 YZ      0.0000206737    -0.0024816413     0.0000327953     0.0000210687     0.0001740188
  106  C  8  S     -0.0007557069     0.0000974776     0.0004270426    -0.0002129798     0.4996800652
  107  C  8  S     -0.0006328148     0.0001690684     0.0003294337    -0.0000993805     0.0230640788
  108  C  8  S     -0.0030472012    -0.0003468143     0.0012243852     0.0003426274     0.0126929298
  109  C  8  X      0.0000605592     0.0000068201    -0.0000372726     0.0000080559     0.0009623273
  110  C  8  Y     -0.0000734297     0.0000651344     0.0000790591     0.0000497825    -0.0000468155
  111  C  8  Z      0.0000668610    -0.0000633449    -0.0000699192     0.0000050342    -0.0003709478
  112  C  8  X      0.0040848363     0.0004362727    -0.0018107477    -0.0000808373     0.0038125048
  113  C  8  Y      0.0015539330    -0.0014372248    -0.0014995588    -0.0008483194     0.0002074454
  114  C  8  Z     -0.0031726059     0.0010941919     0.0025153036     0.0001839219    -0.0021100589
  115  C  8 XX     -0.0001930186    -0.0000189115     0.0000899921     0.0000280386    -0.0014130236
  116  C  8 YY     -0.0000849216     0.0000298071     0.0000454887    -0.0000201982     0.0007035991
  117  C  8 ZZ     -0.0000814021     0.0000073082     0.0000535435    -0.0000355195     0.0000730953
  118  C  8 XY      0.0000246953    -0.0000265287    -0.0000501612     0.0000076132    -0.0001802249
  119  C  8 XZ      0.0000240577     0.0000394793    -0.0000251772     0.0000107092     0.0008312838
  120  C  8 YZ     -0.0000090185     0.0000090233     0.0000222547    -0.0000047992    -0.0007351469
  121  N  9  S      0.0000038060     0.0005462872    -0.0000087157    -0.0000047692    -0.0000298134
  122  N  9  S     -0.0000476248     0.0004369178     0.0004060466     0.0001939051     0.0014512244
  123  N  9  S      0.0033785819    -0.0652738703    -0.0115796399    -0.0040958460    -0.0336555369
  124  N  9  X     -0.0000076961    -0.0009208752     0.0000457063     0.0000048832     0.0000927851
  125  N  9  Y     -0.0000065033     0.0012620828    -0.0000316163     0.0000268582    -0.0001779543
  126  N  9  Z     -0.0000162620    -0.0008143372     0.0000253309     0.0000559999     0.0001372387
  127  N  9  X     -0.0004139176     0.0114885092     0.0015957613     0.0005615266     0.0042997139
  128  N  9  Y      0.0004826877    -0.0162769131    -0.0020221745    -0.0005586481    -0.0064536279
  129  N  9  Z     -0.0004063591     0.0097312918     0.0012601939     0.0008229983     0.0041678594
  130  N  9 XX      0.0000006931     0.0007913660     0.0000704428     0.0000341000     0.0003508906
  131  N  9 YY     -0.0000061377     0.0004726634     0.0000567493     0.0000645847     0.0002762507
  132  N  9 ZZ      0.0000220208     0.0008975266     0.0000838295     0.0000103763     0.0003121121
  133  N  9 XY     -0.0000005612     0.0005352711     0.0000181573     0.0000039491     0.0000584764
  134  N  9 XZ      0.0000154040    -0.0003168391    -0.0000054759    -0.0000306720    -0.0000510700
  135  N  9 YZ     -0.0000212671     0.0004459955     0.0000133574     0.0000302460     0.0000913303
  136  C 10  S     -0.0001718278     0.0000694602     0.0001358346     0.0000332256     0.0083339899
  137  C 10  S     -0.0001707803     0.0000522315     0.0001181685     0.0000186661    -0.0000021911
  138  C 10  S     -0.0036755892     0.0019632759     0.0030821028     0.0004993241    -0.0097486448
  139  C 10  X      0.0000779204    -0.0000584423    -0.0000766920    -0.0000125663     0.0003699881
  140  C 10  Y      0.0000428956    -0.0000196919    -0.0000290400     0.0000000901     0.0006010102
  141  C 10  Z     -0.0000696052     0.0000422422     0.0000544048     0.0000104902    -0.0006685378
  142  C 10  X     -0.0012335826     0.0003116948     0.0008151192     0.0000389252    -0.0059301647
  143  C 10  Y      0.0014261652    -0.0004916382    -0.0011467224    -0.0001473706     0.0053719075
  144  C 10  Z     -0.0006294215     0.0002545508     0.0005001853     0.0002463428    -0.0018134606
  145  C 10 XX     -0.0000529964     0.0000370904     0.0000470524     0.0000116236    -0.0000171326
  146  C 10 YY     -0.0000087784     0.0000020539     0.0000181484    -0.0000087632    -0.0004715305
  147  C 10 ZZ     -0.0000002320     0.0000105685     0.0000034782     0.0000235332    -0.0004741518
  148  C 10 XY      0.0000143280     0.0000076676    -0.0000004143     0.0000007329    -0.0002294516
  149  C 10 XZ      0.0000205748    -0.0000250938    -0.0000306751    -0.0000000906     0.0002106120
  150  C 10 YZ      0.0000100005     0.0000001697    -0.0000050467    -0.0000109222     0.0005633719
  151  C 11  S      0.0000014487    -0.0000079641    -0.0000034137     0.0000066393     0.0006061233
  152  C 11  S      0.0000123887     0.0000268868     0.0000121500     0.0000117659    -0.0001500086
  153  C 11  S      0.0022180456    -0.0010071855    -0.0017502993    -0.0001125460     0.0113728760
  154  C 11  X     -0.0000653645     0.0000285716     0.0000492106     0.0000029919    -0.0001529425
  155  C 11  Y      0.0000012302    -0.0000058456    -0.0000046412    -0.0000064906     0.0000119382
  156  C 11  Z      0.0000241276    -0.0000068345    -0.0000134860    -0.0000038418     0.0000550425
  157  C 11  X     -0.0002963220     0.0002118392     0.0002750086     0.0000100707    -0.0017809242
  158  C 11  Y     -0.0004304897     0.0002311278     0.0003984158     0.0000564007    -0.0035499735
  159  C 11  Z      0.0004855464    -0.0002863088    -0.0004514588    -0.0000712995     0.0037780245
  160  C 11 XX      0.0000379397    -0.0000202891    -0.0000313605    -0.0000018543     0.0001391436
  161  C 11 YY      0.0000088429     0.0000050594     0.0000015487    -0.0000000124     0.0000268960
  162  C 11 ZZ      0.0000130341     0.0000014458    -0.0000064304     0.0000023573     0.0000407557
  163  C 11 XY     -0.0000045182     0.0000023814     0.0000031492     0.0000001711    -0.0000045619
  164  C 11 XZ     -0.0000022927     0.0000119577     0.0000077620     0.0000051826    -0.0000905445
  165  C 11 YZ      0.0000174769     0.0000020854    -0.0000066060    -0.0000013204    -0.0000717067
  166  C 12  S     -0.0000016707    -0.0000056975    -0.0000004338     0.0000017341     0.0000178867
  167  C 12  S      0.0000433189    -0.0000156981    -0.0000256879     0.0000036095    -0.0000162753
  168  C 12  S     -0.0010145558     0.0000927028     0.0006240531    -0.0001346854    -0.0098671066
  169  C 12  X     -0.0000191162     0.0000007167     0.0000091033    -0.0000024279     0.0000457400
  170  C 12  Y     -0.0000142505     0.0000133738     0.0000171290     0.0000017689    -0.0000054533
  171  C 12  Z      0.0000186417    -0.0000104730    -0.0000133064    -0.0000081090    -0.0000189763
  172  C 12  X      0.0004044766    -0.0000832745    -0.0002691653     0.0000462900     0.0034415744
  173  C 12  Y     -0.0000990437     0.0001131114     0.0001150408     0.0000575614    -0.0001403109
  174  C 12  Z     -0.0000889701    -0.0000622941     0.0000069508    -0.0000426665    -0.0014037685
  175  C 12 XX      0.0000095883    -0.0000013295    -0.0000038957     0.0000004926     0.0000251446
  176  C 12 YY      0.0000044930    -0.0000002008    -0.0000019751    -0.0000005520    -0.0000737089
  177  C 12 ZZ      0.0000170902    -0.0000046997    -0.0000108873    -0.0000004884    -0.0000450061
  178  C 12 XY      0.0000134650    -0.0000056229    -0.0000092999    -0.0000025511     0.0000079987
  179  C 12 XZ      0.0000003991     0.0000035060     0.0000025448    -0.0000001355    -0.0000397375
  180  C 12 YZ      0.0000214165    -0.0000016341    -0.0000110049     0.0000018742     0.0000318684
  181  C 13  S      0.0000048179    -0.0000053598    -0.0000054407     0.0000059890     0.0005518557
  182  C 13  S      0.0000935968    -0.0000350320    -0.0000699849    -0.0000140087    -0.0001276698
  183  C 13  S      0.0004892446     0.0004716792     0.0000404226     0.0004783218     0.0110308762
  184  C 13  X     -0.0000278663    -0.0000076592     0.0000074897    -0.0000118394    -0.0001425393
  185  C 13  Y      0.0000158159    -0.0000094756    -0.0000116515    -0.0000067638    -0.0000004739
  186  C 13  Z     -0.0000046107     0.0000124479     0.0000113959     0.0000029253     0.0000604103
  187  C 13  X      0.0001518742    -0.0002220838    -0.0001980898    -0.0001710760    -0.0035622984
  188  C 13  Y     -0.0000536368     0.0002889919     0.0001574218     0.0001395682     0.0037018241
  189  C 13  Z     -0.0000346395    -0.0001421953    -0.0000395661    -0.0000601448    -0.0015425581
  190  C 13 XX     -0.0000075788     0.0000142044     0.0000126383     0.0000099995     0.0001565808
  191  C 13 YY      0.0000257368    -0.0000082930    -0.0000199045    -0.0000002402     0.0000384286
  192  C 13 ZZ      0.0000329428    -0.0000065183    -0.0000178880    -0.0000045875     0.0000137418
  193  C 13 XY      0.0000190925    -0.0000050920    -0.0000122112    -0.0000001428    -0.0000593247
  194  C 13 XZ      0.0000135386    -0.0000085923    -0.0000123899    -0.0000062782    -0.0000512453
  195  C 13 YZ      0.0000134261    -0.0000003780    -0.0000079864    -0.0000016564    -0.0000500428
  196  C 14  S     -0.0000314325    -0.0000730346    -0.0000233352    -0.0000533341     0.0077635094
  197  C 14  S     -0.0000564254    -0.0000609875    -0.0000023259    -0.0000270820     0.0000004038
  198  C 14  S      0.0003881134    -0.0012526147    -0.0010131779    -0.0008171103    -0.0086279063
  199  C 14  X     -0.0000346396     0.0000461485     0.0000472311     0.0000318800     0.0006574252
  200  C 14  Y     -0.0000041185     0.0000084856    -0.0000052611    -0.0000022364    -0.0006102239
  201  C 14  Z      0.0000184582    -0.0000282849    -0.0000219488    -0.0000071571     0.0002233279
  202  C 14  X     -0.0006505572     0.0001946969     0.0004202034    -0.0000018137    -0.0033627943
  203  C 14  Y     -0.0002652427    -0.0006456874    -0.0001802429    -0.0001628912    -0.0048050226
  204  C 14  Z      0.0005373878     0.0004376980    -0.0001319392     0.0002759800     0.0055945942
  205  C 14 XX      0.0000582756    -0.0000481406    -0.0000568902    -0.0000247777    -0.0003359551
  206  C 14 YY      0.0000146763    -0.0000240928    -0.0000238757     0.0000161596    -0.0005051409
  207  C 14 ZZ      0.0000021570    -0.0000130650     0.0000033634    -0.0000166941    -0.0000828140
  208  C 14 XY     -0.0000286314     0.0000171593     0.0000204866     0.0000058174     0.0005392634
  209  C 14 XZ      0.0000062458     0.0000032743     0.0000052267     0.0000002132    -0.0002729233
  210  C 14 YZ      0.0000298136    -0.0000014597    -0.0000192798    -0.0000012187     0.0002792406
  211  H 15  S      0.0001572033    -0.0004502299     0.0000545145    -0.0005300774     0.0000496161
  212  H 15  S      0.0007896900     0.0004631610    -0.0001457729    -0.0016050767     0.0003580066
  213  H 16  S      0.0000524825     0.0001844297    -0.0002648542     0.0003153011    -0.0000433183
  214  H 16  S     -0.0006815009     0.0013913869    -0.0008462146     0.0005918706    -0.0001568540
  215  H 17  S     -0.0034169035    -0.0002166896     0.0000472384     0.0003708263    -0.0003593945
  216  H 17  S      0.0061238350    -0.0003734396     0.0021795062     0.0006843018    -0.0009414989
  217  H 18  S     -0.0001714752     0.0001863443     0.0025524134    -0.0005422703    -0.0005928615
  218  H 18  S      0.0005779649     0.0003812266    -0.0072304573    -0.0016100490    -0.0016806828
  219  H 19  S      0.0000789213     0.0005666899     0.0004244048    -0.0009224049    -0.0000244246
  220  H 19  S      0.0004982636     0.0002251802     0.0000419220     0.0088638299     0.0007338698
  221  H 20  S     -0.0005012163    -0.0002642182     0.0003835513    -0.0009864302    -0.0002427351
  222  H 20  S     -0.0002766842    -0.0006159512    -0.0000943180     0.0088887067    -0.0002657269
  223  H 21  S     -0.0002345330     0.0000786078     0.0001627529     0.0000078142    -0.0008538473
  224  H 21  S     -0.0000221313    -0.0001740595     0.0000187762     0.0000645163    -0.0027344082
  225  H 22  S      0.0000299268    -0.0000258195    -0.0000352611    -0.0000075440     0.0003563200
  226  H 22  S     -0.0000927393    -0.0000064892     0.0000175388    -0.0000216041     0.0007061552
  227  H 23  S     -0.0000216239     0.0000065551     0.0000138347    -0.0000033089    -0.0001535450
  228  H 23  S     -0.0000507244     0.0000043006     0.0000278129    -0.0000007779    -0.0000824670
  229  H 24  S     -0.0000279059     0.0000338880     0.0000303465     0.0000162222     0.0003506254
  230  H 24  S     -0.0001669902     0.0001116886     0.0001194498     0.0000221682     0.0007243332
  231  H 25  S     -0.0001212285    -0.0000154000     0.0000444713    -0.0000296411    -0.0008351659
  232  H 25  S     -0.0001819608    -0.0003286336     0.0000672841     0.0000287844    -0.0029649069
  233  C 26  S     -0.0011435178    -0.0006964534     0.0007014657     0.0003701573     0.2483227630
  234  C 26  S     -0.0008390534    -0.0005075915     0.0007206754     0.0002134618     0.0051201794
  235  C 26  S     -0.0067357933     0.0048882098     0.0082894764     0.0001903852    -0.0140244209
  236  C 26  X      0.0002651604     0.0001731287    -0.0001146656    -0.0000790042    -0.0013385168
  237  C 26  Y      0.0000216500     0.0002755985     0.0002322898     0.0001176072    -0.0000130628
  238  C 26  Z      0.0002362761    -0.0003233388    -0.0000389695     0.0001277053     0.0005498563
  239  C 26  X      0.0225974181    -0.0085829710    -0.0136299671     0.0030159131    -0.1149218258
  240  C 26  Y      0.0017341534    -0.0011214596    -0.0003393485    -0.0014990887     0.0020333306
  241  C 26  Z     -0.0107001242     0.0050948953     0.0085766968    -0.0019171125     0.0482845073
  242  C 26 XX     -0.0003591402    -0.0002811166     0.0001255344     0.0000553272     0.0007019042
  243  C 26 YY     -0.0003342442    -0.0002055314    -0.0000390636     0.0000682406    -0.0005363074
  244  C 26 ZZ      0.0000206305    -0.0001914949     0.0003784124     0.0000438848    -0.0003862459
  245  C 26 XY     -0.0001499120    -0.0000412895    -0.0000505905     0.0000079801     0.0000496515
  246  C 26 XZ     -0.0000038247     0.0000914407    -0.0000540309    -0.0000125930    -0.0006085770
  247  C 26 YZ      0.0001004222     0.0000106276     0.0001315357    -0.0000305821     0.0000025868
  248  C 27  S     -0.0010781093     0.0007735086     0.0007861713    -0.0009252630     0.8170572738
  249  C 27  S     -0.0015372210     0.0008655500     0.0010402890    -0.0003070058     0.0390669648
  250  C 27  S     -0.0134602420     0.0057734089     0.0074032969    -0.0030892122     0.0955951619
  251  C 27  X     -0.0001040545    -0.0002159774     0.0000547914     0.0000651597    -0.0006930771
  252  C 27  Y      0.0000734015    -0.0000461478    -0.0000579697    -0.0000594174     0.0000354976
  253  C 27  Z     -0.0000169568     0.0001414648     0.0000711149    -0.0000469843     0.0002436133
  254  C 27  X      0.0116813161    -0.0020992037    -0.0062859693     0.0010483554    -0.0549417536
  255  C 27  Y     -0.0017689573     0.0011251716     0.0010941042     0.0009389583     0.0015643923
  256  C 27  Z     -0.0037579379    -0.0001845217     0.0008649282    -0.0001356728     0.0236138974
  257  C 27 XX      0.0000227128     0.0002086632    -0.0000272276    -0.0000803214     0.0028023992
  258  C 27 YY     -0.0002642221     0.0001513551     0.0001963063    -0.0000483219    -0.0000463492
  259  C 27 ZZ     -0.0001747845     0.0001349747     0.0001124979    -0.0000277981     0.0004970002
  260  C 27 XY     -0.0000061288    -0.0000290095    -0.0000175735    -0.0000335263    -0.0000591386
  261  C 27 XZ     -0.0002050364     0.0000003668     0.0001277060    -0.0000202930    -0.0013874049
  262  C 27 YZ      0.0000213780     0.0000080594    -0.0000126663     0.0000182267     0.0001038524
  263  C 28  S     -0.0006362479    -0.0103533452     0.0006502607     0.0000087023     0.0004709107
  264  C 28  S     -0.0004451406    -0.0018208939     0.0007068195    -0.0008643506     0.0000475338
  265  C 28  S     -0.0068526781     0.0864094489     0.0111476703     0.0092151481     0.0308640311
  266  C 28  X      0.0003984886    -0.0006866092    -0.0004755680     0.0000305007    -0.0010767123
  267  C 28  Y     -0.0000016871     0.0016002130     0.0001059354    -0.0000121382     0.0006123091
  268  C 28  Z     -0.0002246702    -0.0009441189    -0.0002556049     0.0000655009    -0.0000180599
  269  C 28  X     -0.0082153368     0.0131916845     0.0146671195     0.0003726583     0.0311344913
  270  C 28  Y      0.0119716378    -0.0189577547    -0.0170890565    -0.0006414558    -0.0442187610
  271  C 28  Z     -0.0036135369     0.0095691254     0.0117216371     0.0020762656     0.0266270050
  272  C 28 XX     -0.0000954864    -0.0010639218     0.0001244295    -0.0000226537     0.0002125866
  273  C 28 YY      0.0002799558    -0.0021820925    -0.0002197428     0.0002177722     0.0000788611
  274  C 28 ZZ      0.0004728408    -0.0010997206    -0.0000927370    -0.0002564930    -0.0001161028
  275  C 28 XY     -0.0002681888     0.0013487436     0.0001280576    -0.0002106810    -0.0001674290
  276  C 28 XZ      0.0003119909    -0.0009235709    -0.0000169429    -0.0001063018    -0.0000342865
  277  C 28 YZ     -0.0002486955     0.0009917354     0.0000680950     0.0000057213     0.0000215644

                         11               12               13               14               15
                  -10.5963275022   -10.5920901738   -10.5771051273   -10.5758971274   -10.5755386731
    1  C  1  S     -0.0001682682     0.0002824463    -0.0000375173    -0.0000175593    -0.0000471994
    2  C  1  S      0.0005454109    -0.0005239245     0.0002473751     0.0001214409     0.0002045559
    3  C  1  S      0.0029787438    -0.0149686591    -0.0008412488    -0.0002301504     0.0008939462
    4  C  1  X      0.0001781484    -0.0004221960     0.0000285477     0.0000177021     0.0000644233
    5  C  1  Y     -0.0000664356     0.0002213603     0.0000038761    -0.0000026513    -0.0000546412
    6  C  1  Z     -0.0001225555     0.0002498991    -0.0000487226    -0.0000234997    -0.0000580885
    7  C  1  X      0.0009319194    -0.0047437029    -0.0001312357    -0.0000263174     0.0004601142
    8  C  1  Y     -0.0001091499    -0.0005269204    -0.0004276524    -0.0001554007     0.0002974269
    9  C  1  Z     -0.0009786209     0.0047006029     0.0001752555     0.0000393768    -0.0003563137
   10  C  1 XX      0.0000885239    -0.0002138975     0.0000350308     0.0000175564     0.0000638357
   11  C  1 YY      0.0000668318    -0.0001128222     0.0000109244     0.0000083504     0.0000284497
   12  C  1 ZZ      0.0000655366    -0.0000547434     0.0000395334     0.0000170570     0.0000158185
   13  C  1 XY      0.0000128941    -0.0000157299     0.0000126026     0.0000038952     0.0000105015
   14  C  1 XZ     -0.0000232875     0.0001590196     0.0000034287     0.0000014944    -0.0000270114
   15  C  1 YZ      0.0000146553    -0.0000449346     0.0000074317     0.0000042149     0.0000174028
   16  C  2  S     -0.0000873959     0.0004317176     0.0000109051     0.0000032265    -0.0000274961
   17  C  2  S      0.0005203586    -0.0015228968     0.0001392144     0.0000739577     0.0002106883
   18  C  2  S      0.0012049316     0.0032215178    -0.0012756718    -0.0003813482     0.0003309424
   19  C  2  X      0.0000978389    -0.0004237454    -0.0000279740    -0.0000066574     0.0000788512
   20  C  2  Y      0.0000316125     0.0000157784     0.0000110935     0.0000053716     0.0000120872
   21  C  2  Z      0.0001288568    -0.0001989936     0.0000495241     0.0000256455     0.0000572654
   22  C  2  X      0.0005778224     0.0004509190    -0.0003880393    -0.0001178759    -0.0000359250
   23  C  2  Y      0.0000286387     0.0027461902    -0.0000210456     0.0000033473    -0.0002385381
   24  C  2  Z      0.0000742096    -0.0005089022     0.0001375631     0.0000545095     0.0001429927
   25  C  2 XX      0.0000497066    -0.0001472988    -0.0000094039    -0.0000010468     0.0000471199
   26  C  2 YY      0.0000475124    -0.0002042436     0.0000177294     0.0000075748     0.0000259006
   27  C  2 ZZ      0.0000763124    -0.0002590316     0.0000239466     0.0000114446     0.0000292412
   28  C  2 XY     -0.0000103038     0.0001079854    -0.0000081356    -0.0000038063    -0.0000074496
   29  C  2 XZ      0.0000560071    -0.0002226338     0.0000089408     0.0000058480     0.0000258401
   30  C  2 YZ      0.0000078423     0.0000105114     0.0000088880     0.0000039997     0.0000066705
   31  C  3  S      0.0000231265    -0.0006563380     0.0001534269     0.0000478658     0.0000345226
   32  C  3  S     -0.0004596957     0.0018477099    -0.0004732115    -0.0001852698    -0.0002963461
   33  C  3  S     -0.0023762143     0.0000066456     0.0022345731     0.0007988176     0.0016502291
   34  C  3  X     -0.0001049937     0.0008318673    -0.0001262385    -0.0000371006    -0.0000118157
   35  C  3  Y     -0.0000373514     0.0000891975     0.0000134345     0.0000041788     0.0000112588
   36  C  3  Z     -0.0001773019     0.0002143999    -0.0000449944    -0.0000252030    -0.0000328118
   37  C  3  X     -0.0012999289     0.0021586984     0.0003833696     0.0001371928     0.0007235120
   38  C  3  Y      0.0002049257    -0.0008185134    -0.0000204139    -0.0000085200     0.0001111370
   39  C  3  Z     -0.0009935046    -0.0020235534     0.0006458663     0.0001569878     0.0001221265
   40  C  3 XX     -0.0000802436     0.0004084561    -0.0000703384    -0.0000212072     0.0000459011
   41  C  3 YY     -0.0000435022     0.0003256834    -0.0000452315    -0.0000178243    -0.0000536826
   42  C  3 ZZ     -0.0001372188     0.0001650886    -0.0000567256    -0.0000273564    -0.0000284089
   43  C  3 XY     -0.0000237539    -0.0000401194    -0.0000392018    -0.0000123630     0.0000385749
   44  C  3 XZ     -0.0001595355    -0.0000033153     0.0000123572    -0.0000049641    -0.0000107312
   45  C  3 YZ      0.0000104432    -0.0000868881     0.0000091461     0.0000020552    -0.0000004349
   46  C  4  S      0.0001087027    -0.0004468647     0.0001531313     0.0000508169    -0.0000206842
   47  C  4  S     -0.0004727007     0.0012432322    -0.0002208191    -0.0000992531    -0.0001640591
   48  C  4  S     -0.0041760838     0.0130706701    -0.0032559612    -0.0010693351     0.0009163365
   49  C  4  X     -0.0000315296     0.0006311840    -0.0001274813    -0.0000321936     0.0000497402
   50  C  4  Y      0.0002281045    -0.0005928270     0.0000844819     0.0000349903     0.0000325987
   51  C  4  Z     -0.0000638316    -0.0002067768     0.0000142766    -0.0000045627    -0.0000502470
   52  C  4  X     -0.0006151680     0.0002014352     0.0001219688     0.0000694837     0.0010097836
   53  C  4  Y      0.0024261007    -0.0054701033     0.0013590737     0.0005399838    -0.0000538668
   54  C  4  Z     -0.0011297380     0.0026371272    -0.0003056747    -0.0001506617    -0.0004342451
   55  C  4 XX      0.0000473464     0.0001240145    -0.0000224588    -0.0000017145     0.0000625935
   56  C  4 YY     -0.0002163162     0.0001430858    -0.0000411939    -0.0000275713    -0.0000284490
   57  C  4 ZZ     -0.0000826810     0.0004133061    -0.0000450828    -0.0000162989    -0.0000232187
   58  C  4 XY      0.0000898225    -0.0000572968     0.0000145690     0.0000064173    -0.0000443828
   59  C  4 XZ     -0.0000713560     0.0000722049     0.0000299093     0.0000041599    -0.0000549446
   60  C  4 YZ      0.0000860517     0.0000078610    -0.0000095197     0.0000034593     0.0000273619
   61  C  5  S     -0.0017956404     0.0052132520     0.0001855349     0.0000595952     0.0001676089
   62  C  5  S      0.0012476086     0.0011709791    -0.0005670432    -0.0001227619    -0.0005916204
   63  C  5  S     -0.0029975223    -0.0427211342    -0.0069105843    -0.0037853260    -0.0052182855
   64  C  5  X      0.0004948000     0.0009477405     0.0000411979     0.0000294548    -0.0000847486
   65  C  5  Y     -0.0000776613     0.0002611167    -0.0001570070    -0.0000488365     0.0001309864
   66  C  5  Z     -0.0001095812    -0.0008503513     0.0001032940     0.0000223041    -0.0001028630
   67  C  5  X     -0.0166194616     0.0154701586    -0.0054921942    -0.0029591042    -0.0039221475
   68  C  5  Y      0.0010124253    -0.0002594240     0.0026340128     0.0007796853    -0.0030450499
   69  C  5  Z      0.0060243549    -0.0064151459     0.0011589316     0.0010011884     0.0049633652
   70  C  5 XX     -0.0003138713     0.0032065351    -0.0000773951    -0.0000350698    -0.0000659264
   71  C  5 YY      0.0003401510     0.0001576202    -0.0000747078    -0.0000048747    -0.0001003665
   72  C  5 ZZ      0.0001959687     0.0008258155    -0.0000968979    -0.0000200456    -0.0000651535
   73  C  5 XY      0.0000293989     0.0000245856    -0.0000026663    -0.0000028466     0.0000241029
   74  C  5 XZ      0.0003550278    -0.0016193565    -0.0000260639     0.0000088823    -0.0000633059
   75  C  5 YZ     -0.0000089798     0.0001900242     0.0000356989     0.0000162565    -0.0000402751
   76  C  6  S      0.0001859644     0.0006133393    -0.0000350814    -0.0000019732     0.0000464819
   77  C  6  S      0.0000356586    -0.0003781564    -0.0000349753    -0.0000145609    -0.0000306962
   78  C  6  S      0.0004735870     0.0017316327     0.0014776382     0.0005273481     0.0000188315
   79  C  6  X     -0.0000023386    -0.0002971791     0.0000210633     0.0000021573    -0.0000066739
   80  C  6  Y     -0.0000036019    -0.0000682298     0.0000009888     0.0000006228     0.0000310844
   81  C  6  Z     -0.0000277253     0.0002163654    -0.0000191901    -0.0000042288     0.0000130333
   82  C  6  X      0.0000906129     0.0015560489     0.0000149515     0.0000216063    -0.0000616179
   83  C  6  Y      0.0000389768    -0.0016071034    -0.0006030060    -0.0002212066     0.0000270600
   84  C  6  Z     -0.0001621685     0.0011308928    -0.0003281430    -0.0001085109    -0.0002639130
   85  C  6 XX     -0.0000040291    -0.0001282701    -0.0000079378    -0.0000052202    -0.0000185261
   86  C  6 YY     -0.0000149164     0.0000284099     0.0000210060     0.0000062690    -0.0000082127
   87  C  6 ZZ      0.0000081916    -0.0001935861     0.0000279436     0.0000073187    -0.0000025220
   88  C  6 XY      0.0000114133     0.0000083595    -0.0000097174    -0.0000029511    -0.0000166354
   89  C  6 XZ      0.0000250073     0.0000264512    -0.0000020213     0.0000024959     0.0000127229
   90  C  6 YZ      0.0000094657     0.0000547255     0.0000110741     0.0000043556    -0.0000060162
   91  C  7  S     -0.0001575941    -0.0008741686    -0.0000591245    -0.0000274751     0.0000754507
   92  C  7  S      0.0002574113     0.0003149771     0.0002150689     0.0000910214    -0.0000459256
   93  C  7  S     -0.0093660908     0.0098347451    -0.0026754752    -0.0014802695    -0.0016618740
   94  C  7  X      0.0001114289    -0.0000187391     0.0000122108     0.0000114597     0.0000172412
   95  C  7  Y     -0.0000317305     0.0002928612    -0.0000257919    -0.0000092407    -0.0000545238
   96  C  7  Z     -0.0000228961    -0.0003057189     0.0000346917     0.0000092994     0.0000475522
   97  C  7  X      0.0041619796    -0.0062128914     0.0023024362     0.0010403012     0.0017006530
   98  C  7  Y     -0.0069383808     0.0081271477    -0.0031636845    -0.0015028695    -0.0018254864
   99  C  7  Z      0.0046124753    -0.0048996721     0.0020290704     0.0009710185     0.0008429654
  100  C  7 XX      0.0000300949     0.0001272252     0.0000352872     0.0000136968    -0.0000287379
  101  C  7 YY     -0.0000117187     0.0002421006     0.0000203285     0.0000066146    -0.0000403178
  102  C  7 ZZ      0.0000228579     0.0002439590     0.0000193157     0.0000090291    -0.0000249263
  103  C  7 XY      0.0000524367    -0.0000543425     0.0000071184     0.0000060222     0.0000135905
  104  C  7 XZ     -0.0000158587     0.0000283904    -0.0000266850    -0.0000106429    -0.0000077913
  105  C  7 YZ      0.0000823661    -0.0001118355     0.0000054107     0.0000061633     0.0000080823
  106  C  8  S     -0.8533578205    -0.0356617836    -0.0152072995    -0.0047034022    -0.0143696318
  107  C  8  S     -0.0368106643     0.0001494425    -0.0012431806     0.0000139569    -0.0010928852
  108  C  8  S      0.0098138090     0.0488733840     0.0246855027     0.0104572401     0.0259002110
  109  C  8  X      0.0010663325     0.0003784294    -0.0004279550    -0.0000653453    -0.0008878908
  110  C  8  Y     -0.0000118759    -0.0000185049    -0.0007782405    -0.0005407478     0.0008781291
  111  C  8  Z     -0.0004710485    -0.0001481384     0.0008479940     0.0004837221    -0.0003406016
  112  C  8  X      0.0307262685    -0.0196891235    -0.0079707394    -0.0032124156    -0.0130583435
  113  C  8  Y     -0.0017333360     0.0008818313    -0.0087571455     0.0020718861     0.0095638822
  114  C  8  Z     -0.0121703261     0.0079695075     0.0108729712    -0.0003203297    -0.0022669407
  115  C  8 XX     -0.0037159140    -0.0004383575    -0.0001438576    -0.0003573230    -0.0008555109
  116  C  8 YY     -0.0009686198     0.0001353808    -0.0010162995    -0.0005458491    -0.0011364499
  117  C  8 ZZ     -0.0009593869     0.0000231985    -0.0010125611    -0.0005009788    -0.0002213434
  118  C  8 XY      0.0006262312     0.0000131266    -0.0004096971    -0.0000722376     0.0011570348
  119  C  8 XZ      0.0016720828     0.0002774187     0.0004380091     0.0002688680    -0.0005053735
  120  C  8 YZ      0.0012151720    -0.0000310662     0.0011985180     0.0006054792     0.0006359102
  121  N  9  S     -0.0000000275     0.0000057376    -0.0000030555    -0.0000009814    -0.0000016861
  122  N  9  S      0.0000775287    -0.0002775118     0.0001418552     0.0000513694     0.0000927268
  123  N  9  S     -0.0042237534     0.0063338177    -0.0029690786    -0.0012644779    -0.0017338187
  124  N  9  X      0.0000327761    -0.0000344516     0.0000045414     0.0000042546    -0.0000151024
  125  N  9  Y     -0.0000135550     0.0001138394    -0.0000132516    -0.0000045385    -0.0000186611
  126  N  9  Z     -0.0000008499    -0.0000924110     0.0000061159     0.0000011078     0.0000318751
  127  N  9  X      0.0006936917    -0.0006284952     0.0003964993     0.0001786324     0.0000737701
  128  N  9  Y     -0.0006087098     0.0012605376    -0.0005956845    -0.0002367438    -0.0003522503
  129  N  9  Z      0.0002636112    -0.0008891551     0.0003479614     0.0001319394     0.0003417050
  130  N  9 XX     -0.0000164779    -0.0001081465     0.0000356900     0.0000099513     0.0000419860
  131  N  9 YY      0.0000199784    -0.0000816770     0.0000258728     0.0000093586     0.0000230358
  132  N  9 ZZ      0.0000118805    -0.0000584125     0.0000349066     0.0000117004     0.0000159385
  133  N  9 XY     -0.0000023687     0.0000398670     0.0000116372     0.0000036720    -0.0000103220
  134  N  9 XZ      0.0000092093    -0.0000160881    -0.0000072463    -0.0000018658    -0.0000003254
  135  N  9 YZ     -0.0000220585    -0.0000095646     0.0000122912     0.0000022869     0.0000113371
  136  C 10  S     -0.0132223384     0.0011449350     0.9382882758     0.3143366279    -0.0072460429
  137  C 10  S     -0.0001034767     0.0007157055     0.0383469012     0.0143738291    -0.0007064834
  138  C 10  S     -0.0223611946    -0.0114694582    -0.0174457340    -0.0238712800    -0.0107660970
  139  C 10  X     -0.0003681708     0.0002680871    -0.0001693750     0.0018286595    -0.0000815644
  140  C 10  Y     -0.0010340891    -0.0001709708    -0.0009850642    -0.0004415656    -0.0000684045
  141  C 10  Z      0.0010327289     0.0000257598     0.0009118406    -0.0004425079     0.0000945282
  142  C 10  X     -0.0077115703    -0.0027679048    -0.0013646753     0.0000664053     0.0058127878
  143  C 10  Y      0.0059179352     0.0008742709    -0.0019430313     0.0016667527     0.0008254113
  144  C 10  Z     -0.0015504323     0.0005130484     0.0022484025    -0.0014325684    -0.0032754424
  145  C 10 XX      0.0003739323     0.0000058551     0.0004879185     0.0019967488    -0.0000489067
  146  C 10 YY      0.0009004089     0.0001567145     0.0001192602     0.0001832008     0.0002106158
  147  C 10 ZZ      0.0010355872    -0.0000188309     0.0000167796     0.0004282774     0.0000342235
  148  C 10 XY      0.0004974054    -0.0001848586    -0.0000852018    -0.0000919039    -0.0001555809
  149  C 10 XZ     -0.0005867831     0.0000791114    -0.0007803716    -0.0011733201     0.0001218096
  150  C 10 YZ     -0.0010483432    -0.0002120749    -0.0012122435    -0.0005545575    -0.0002030127
  151  C 11  S     -0.0006545893     0.0006677109     0.3141457898    -0.9371649696     0.0253911505
  152  C 11  S      0.0006976002    -0.0002149099     0.0114720470    -0.0388030975     0.0000846573
  153  C 11  S      0.0116824200     0.0103572700     0.0012096696     0.0353034358    -0.0028574059
  154  C 11  X      0.0000205038     0.0000301574     0.0017457884     0.0008183083     0.0000817144
  155  C 11  Y     -0.0001181417     0.0000355290    -0.0002814515     0.0007190201     0.0001391637
  156  C 11  Z      0.0000909347    -0.0000449162    -0.0005427490    -0.0009720515    -0.0001541930
  157  C 11  X     -0.0033720479    -0.0032597466     0.0002429588    -0.0004583174    -0.0009412949
  158  C 11  Y      0.0005776876    -0.0024719153     0.0004834996    -0.0028794686    -0.0013303279
  159  C 11  Z      0.0010229307     0.0035371783    -0.0005156713     0.0026356125     0.0015366314
  160  C 11 XX     -0.0001440262     0.0000283673    -0.0013766131    -0.0018597030    -0.0000633459
  161  C 11 YY      0.0000003073    -0.0001000608    -0.0001225249    -0.0001977091    -0.0001498697
  162  C 11 ZZ      0.0000186706    -0.0000980461    -0.0004268973     0.0001930072    -0.0001603437
  163  C 11 XY      0.0000384282    -0.0000168947    -0.0000480954     0.0009258656    -0.0000205118
  164  C 11 XZ      0.0001613152    -0.0001253441     0.0005584210     0.0007472103    -0.0001079465
  165  C 11 YZ      0.0002090749    -0.0001320631    -0.0002236382     0.0008549203    -0.0001446350
  166  C 12  S      0.0003702229     0.0003274601     0.0126026331    -0.0405842083     0.0127390634
  167  C 12  S      0.0006949369     0.0001063529    -0.0004045904    -0.0004628174    -0.0003269036
  168  C 12  S     -0.0035701271    -0.0069198571     0.0008837704    -0.0147937121    -0.0001306325
  169  C 12  X     -0.0002879636     0.0001032653     0.0003446035    -0.0012313699     0.0002406206
  170  C 12  Y      0.0000166088    -0.0000062885    -0.0001886130     0.0013629921     0.0000048092
  171  C 12  Z      0.0001148429    -0.0000420682     0.0000045157    -0.0006007034    -0.0001113990
  172  C 12  X      0.0029283144     0.0029985816    -0.0005373804     0.0008559590    -0.0014880390
  173  C 12  Y     -0.0001021683    -0.0001400645    -0.0019293251    -0.0001949095     0.0020035031
  174  C 12  Z     -0.0012197541    -0.0012152820     0.0018682350    -0.0002176985    -0.0010255043
  175  C 12 XX      0.0001338628     0.0000060167    -0.0000755178     0.0009290541     0.0000415570
  176  C 12 YY      0.0001926050    -0.0000470087    -0.0001974235     0.0011495816    -0.0001192386
  177  C 12 ZZ      0.0002125612    -0.0000613055    -0.0000622084     0.0003501383    -0.0001134161
  178  C 12 XY      0.0000342725    -0.0000281445     0.0001542612    -0.0009994732    -0.0000437089
  179  C 12 XZ      0.0000511910    -0.0000428308    -0.0001346710     0.0003569703    -0.0000305277
  180  C 12 YZ      0.0000780952    -0.0000619268     0.0000421764    -0.0006877202     0.0000481879
  181  C 13  S     -0.0005753383     0.0005981960    -0.0027110564    -0.0082631676     0.2290316697
  182  C 13  S      0.0006738060    -0.0002016715    -0.0010872608    -0.0000955447     0.0079501352
  183  C 13  S      0.0123427070     0.0102412299    -0.0022142961     0.0026248779     0.0042735149
  184  C 13  X     -0.0000534057     0.0000535825     0.0001957066    -0.0000115565     0.0017432753
  185  C 13  Y      0.0001146310    -0.0000372783    -0.0001558126    -0.0001418094     0.0000799089
  186  C 13  Z     -0.0000718744     0.0000068176     0.0000435835     0.0001244329    -0.0008423704
  187  C 13  X     -0.0034250912    -0.0045987983    -0.0019075317     0.0027355013     0.0002416857
  188  C 13  Y     -0.0001710835     0.0027040545     0.0013916904     0.0008014232    -0.0002747604
  189  C 13  Z      0.0016640246    -0.0002377707    -0.0003226641    -0.0018918908     0.0001224730
  190  C 13 XX     -0.0001753913     0.0000588070    -0.0000501781    -0.0002570012    -0.0015254290
  191  C 13 YY     -0.0000132238    -0.0000911153    -0.0001262663    -0.0001884858    -0.0001328574
  192  C 13 ZZ      0.0000657653    -0.0001376521    -0.0001858829    -0.0001852729    -0.0004225921
  193  C 13 XY      0.0001358224    -0.0000955086    -0.0000944769     0.0000038128    -0.0000034620
  194  C 13 XZ      0.0000916188    -0.0000724405    -0.0000319849     0.0001116547     0.0006448068
  195  C 13 YZ      0.0001702766    -0.0001014531    -0.0000944318     0.0001497880    -0.0001342390
  196  C 14  S     -0.0123002864     0.0010939443    -0.0009345164     0.0295390840     0.9622710433
  197  C 14  S     -0.0001103594     0.0007092444    -0.0004418812     0.0015764172     0.0394684811
  198  C 14  S     -0.0237799076    -0.0110609862    -0.0111177280     0.0008335619    -0.0193448003
  199  C 14  X     -0.0008604387     0.0001722618    -0.0000766026    -0.0000301277    -0.0005532059
  200  C 14  Y      0.0010588701     0.0001543025     0.0000745344     0.0001988524     0.0010623365
  201  C 14  Z     -0.0005088407    -0.0002059598    -0.0000284025    -0.0001543000    -0.0006545683
  202  C 14  X     -0.0048205577    -0.0025061689     0.0062039454     0.0014143518    -0.0023928085
  203  C 14  Y     -0.0057661950    -0.0005314222    -0.0012224195    -0.0003202856     0.0019799975
  204  C 14  Z      0.0069840031     0.0015745714    -0.0017218226    -0.0003560413    -0.0005927889
  205  C 14 XX      0.0010475351    -0.0000572701    -0.0000670632     0.0002714017     0.0010311025
  206  C 14 YY      0.0009944370     0.0001429435     0.0001987200     0.0001671312     0.0001837468
  207  C 14 ZZ      0.0002147651     0.0000708162     0.0001056886     0.0000999710    -0.0003608931
  208  C 14 XY     -0.0010837686    -0.0000049404    -0.0000181985    -0.0001165273    -0.0008939155
  209  C 14 XZ      0.0003943060    -0.0000424822     0.0000062221    -0.0000168046    -0.0003967351
  210  C 14 YZ     -0.0004468024    -0.0002771488    -0.0002652153    -0.0000644799    -0.0009490979
  211  H 15  S      0.0000121692    -0.0001408211    -0.0000252207    -0.0000083580     0.0000391960
  212  H 15  S      0.0000289890    -0.0003705438    -0.0000216621    -0.0000093498     0.0001108192
  213  H 16  S     -0.0000148580     0.0002312244     0.0000465990     0.0000155585    -0.0000637497
  214  H 16  S     -0.0000110673     0.0003634223     0.0000749814     0.0000247442    -0.0001247379
  215  H 17  S      0.0001027160    -0.0001172232    -0.0000591095    -0.0000192004    -0.0000755519
  216  H 17  S     -0.0005178824    -0.0005691146     0.0000934550    -0.0000210860    -0.0000415147
  217  H 18  S      0.0000087701     0.0005663484    -0.0000982608    -0.0000270912    -0.0000614872
  218  H 18  S     -0.0009938134     0.0005474189     0.0001297705    -0.0000446354    -0.0001609118
  219  H 19  S      0.0000060536    -0.0004291761    -0.0000048459    -0.0000058822     0.0000056061
  220  H 19  S     -0.0000639197    -0.0003728248     0.0001113253     0.0000355749     0.0000998871
  221  H 20  S     -0.0000161270     0.0003012278    -0.0000371113    -0.0000101225    -0.0000223923
  222  H 20  S     -0.0000441314     0.0006529043    -0.0000731925    -0.0000160985     0.0000170509
  223  H 21  S     -0.0007695056    -0.0001389939    -0.0023497927    -0.0005635349     0.0006841113
  224  H 21  S     -0.0002270066     0.0007762458     0.0061853023     0.0039891390     0.0024291833
  225  H 22  S     -0.0003399196     0.0002957270    -0.0011284868     0.0026237540     0.0004304621
  226  H 22  S     -0.0012182784     0.0008749948     0.0007587318    -0.0069239849     0.0012149705
  227  H 23  S     -0.0003885913    -0.0002246781     0.0002472317     0.0004644657     0.0002663087
  228  H 23  S     -0.0007753823    -0.0000160758     0.0003107462     0.0016605316     0.0004280796
  229  H 24  S     -0.0003224904     0.0002871438     0.0005294760    -0.0002553089    -0.0008808427
  230  H 24  S     -0.0012020342     0.0008588488     0.0010460191    -0.0005512811     0.0001595194
  231  H 25  S     -0.0008182197    -0.0001342050     0.0006809477    -0.0000968051    -0.0023800805
  232  H 25  S     -0.0001470549     0.0007597966     0.0025040909     0.0002737920     0.0064552651
  233  C 26  S      0.1845367244    -0.9400089474     0.0016589097    -0.0001025046     0.0015558611
  234  C 26  S      0.0073118337    -0.0450840134    -0.0012060565    -0.0001431011    -0.0012295898
  235  C 26  S      0.0685679279    -0.0404940445    -0.0142110122    -0.0015845999    -0.0172140598
  236  C 26  X     -0.0022340884    -0.0016388004    -0.0001907698     0.0000292571    -0.0001112795
  237  C 26  Y      0.0000705978     0.0001462530     0.0001398052     0.0000395583    -0.0001566450
  238  C 26  Z      0.0009145659     0.0006448807    -0.0000393034    -0.0000494907     0.0001799041
  239  C 26  X      0.0141854068    -0.0352291923    -0.0132192135    -0.0051238420    -0.0154478773
  240  C 26  Y     -0.0008908867     0.0005437144    -0.0019701957    -0.0004596163     0.0027161786
  241  C 26  Z     -0.0052331661     0.0148948171     0.0073137165     0.0025968435     0.0043978947
  242  C 26 XX     -0.0000667083    -0.0054997935    -0.0002559184    -0.0000411628    -0.0002995097
  243  C 26 YY      0.0003198369     0.0009415371    -0.0001808456     0.0000022913    -0.0001897752
  244  C 26 ZZ      0.0002645107    -0.0002950094    -0.0002066743    -0.0000148529    -0.0002142066
  245  C 26 XY      0.0000148925     0.0001149660     0.0000185482    -0.0000003510     0.0000085469
  246  C 26 XZ      0.0001655874     0.0032385001     0.0000410384     0.0000313248     0.0000706974
  247  C 26 YZ     -0.0000197666    -0.0000210784     0.0000128526     0.0000115282     0.0000163903
  248  C 27  S      0.4660369684     0.3077610003    -0.0010722767     0.0000715355    -0.0010046034
  249  C 27  S      0.0199992321     0.0203190152     0.0002574620    -0.0001968062     0.0002444331
  250  C 27  S     -0.0321502166     0.0136512025     0.0046094722     0.0020836277     0.0064609405
  251  C 27  X      0.0003492553    -0.0031114215     0.0002170618    -0.0000908033     0.0002759007
  252  C 27  Y     -0.0000395461     0.0000725523     0.0000708334    -0.0001079225    -0.0000740242
  253  C 27  Z     -0.0001204206     0.0013001086    -0.0001615121     0.0001297864    -0.0000658348
  254  C 27  X      0.0468581482    -0.0577444249    -0.0208191696    -0.0042342169    -0.0207680354
  255  C 27  Y     -0.0009661324     0.0018619827     0.0037399997     0.0006001204    -0.0026462344
  256  C 27  Z     -0.0201568226     0.0242533487     0.0062136424     0.0014061886     0.0115476586
  257  C 27 XX      0.0045057048     0.0029697527     0.0003296123     0.0001540468     0.0006088704
  258  C 27 YY     -0.0004007232    -0.0002680764     0.0001376350    -0.0000036449     0.0001675423
  259  C 27 ZZ      0.0004155207     0.0002898219     0.0002992591    -0.0000231525     0.0000227953
  260  C 27 XY     -0.0002215629    -0.0001209480     0.0002062318    -0.0000616812    -0.0003332120
  261  C 27 XZ     -0.0023677712    -0.0015498917    -0.0003466974    -0.0000949007    -0.0000427653
  262  C 27 YZ      0.0000284711     0.0000603791    -0.0002283531    -0.0000947308    -0.0000284103
  263  C 28  S     -0.0000445275     0.0001252857     0.0000171751     0.0000116220     0.0000879006
  264  C 28  S      0.0002083746    -0.0010796993    -0.0001634071    -0.0000672882     0.0001319928
  265  C 28  S      0.0025326571     0.0139402453     0.0062277639     0.0024732795    -0.0022139523
  266  C 28  X     -0.0002005776     0.0008011301    -0.0000116093    -0.0000180604    -0.0001778504
  267  C 28  Y      0.0001027436    -0.0002276167     0.0000633161     0.0000258999     0.0000439393
  268  C 28  Z      0.0000022486    -0.0000547000    -0.0000075136    -0.0000000289     0.0000013300
  269  C 28  X      0.0077687013    -0.0124148549     0.0022657609     0.0011955400     0.0016000761
  270  C 28  Y     -0.0093651064     0.0178792793    -0.0024107093    -0.0013346180    -0.0035497672
  271  C 28  Z      0.0054867933    -0.0100949460     0.0007209944     0.0005499495     0.0028412276
  272  C 28 XX      0.0001254856    -0.0001368279     0.0000297085     0.0000113004    -0.0000313165
  273  C 28 YY     -0.0000223904    -0.0001381843    -0.0000133710    -0.0000075377     0.0000372085
  274  C 28 ZZ     -0.0000522323     0.0000147344     0.0000042099    -0.0000036737    -0.0000115057
  275  C 28 XY     -0.0000139898    -0.0000030635     0.0000037644    -0.0000011574    -0.0000277116
  276  C 28 XZ     -0.0000556345    -0.0000374383    -0.0000433195    -0.0000156796     0.0000529233
  277  C 28 YZ      0.0000436487     0.0001199019    -0.0000245800    -0.0000075425     0.0000233558

                         16               17               18               19               20
                  -10.5739209555   -10.5681412208    -1.0730375586    -0.9894389185    -0.9376656532
    1  C  1  S     -0.0000128528     0.0000013800     0.0968203481     0.0034299702     0.0083904807
    2  C  1  S      0.0000748405    -0.0000008661    -0.1782491858    -0.0024924862    -0.0149837036
    3  C  1  S      0.0001373834    -0.0000060146    -0.0458148998     0.0249884131    -0.0051528787
    4  C  1  X      0.0000184667    -0.0000006854    -0.0390575713     0.0038437508    -0.0018107732
    5  C  1  Y     -0.0000152450     0.0000021756     0.0156269192    -0.0090003505     0.0025876108
    6  C  1  Z     -0.0000167253     0.0000006145     0.0696711086     0.0067108654     0.0038526592
    7  C  1  X      0.0000902810    -0.0000146602    -0.0092675519     0.0063845855     0.0000751970
    8  C  1  Y      0.0000402805     0.0000048893    -0.0035253829     0.0042384611    -0.0013703337
    9  C  1  Z     -0.0000380157     0.0000068410     0.0175144844    -0.0178458707     0.0011314758
   10  C  1 XX      0.0000181133    -0.0000019517    -0.0064685031     0.0007741808    -0.0004770591
   11  C  1 YY      0.0000107712    -0.0000002684    -0.0096074246    -0.0003169213    -0.0009755617
   12  C  1 ZZ      0.0000054062    -0.0000001733    -0.0154682506    -0.0007743447    -0.0010622746
   13  C  1 XY      0.0000012122    -0.0000000653     0.0011649227    -0.0004159148     0.0001844739
   14  C  1 XZ     -0.0000029023     0.0000009209     0.0076015497    -0.0002654483     0.0003789504
   15  C  1 YZ      0.0000046929    -0.0000005065    -0.0006436904     0.0006154196    -0.0001763579
   16  C  2  S     -0.0000036098     0.0000000200     0.1049046837     0.0066799436     0.0065894656
   17  C  2  S      0.0000545044    -0.0000012110    -0.1966172447    -0.0053936124    -0.0120780092
   18  C  2  S      0.0001706435     0.0000652680    -0.0308249460    -0.0289031082    -0.0033482794
   19  C  2  X      0.0000161052    -0.0000009037    -0.0661376171    -0.0001038829    -0.0023133572
   20  C  2  Y      0.0000029086     0.0000007335    -0.0581157659    -0.0108255298    -0.0019382595
   21  C  2  Z      0.0000199259    -0.0000016630    -0.0270661863     0.0065524621    -0.0049496033
   22  C  2  X      0.0000141676     0.0000230226    -0.0087323199    -0.0053362728    -0.0007772240
   23  C  2  Y     -0.0000349542     0.0000249628    -0.0064932506    -0.0007184585     0.0000687754
   24  C  2  Z      0.0000496945    -0.0000106533    -0.0015012320    -0.0021776468    -0.0005089171
   25  C  2 XX      0.0000103599    -0.0000010188    -0.0123602047     0.0004284036    -0.0005889541
   26  C  2 YY      0.0000052208    -0.0000007017    -0.0124454093    -0.0010742078    -0.0006397452
   27  C  2 ZZ      0.0000081177    -0.0000007628    -0.0100463227     0.0000320277    -0.0008223141
   28  C  2 XY     -0.0000037262     0.0000005493    -0.0096209176    -0.0008618208    -0.0003611478
   29  C  2 XZ      0.0000072785    -0.0000009215    -0.0029848632     0.0007668866    -0.0003722674
   30  C  2 YZ      0.0000018172     0.0000000987    -0.0012374943     0.0003253887    -0.0002970538
   31  C  3  S      0.0000063268    -0.0000064309     0.1008040239     0.0220657273    -0.0021345804
   32  C  3  S     -0.0000872788     0.0000206626    -0.1891078267    -0.0458444397     0.0026229600
   33  C  3  S      0.0003864594    -0.0002162127    -0.0248042372    -0.0087443678     0.0091185352
   34  C  3  X      0.0000029045     0.0000044310    -0.0404877036    -0.0101683600     0.0041304515
   35  C  3  Y      0.0000018280    -0.0000025359    -0.0101405160    -0.0087533602     0.0028072068
   36  C  3  Z     -0.0000160251    -0.0000010111    -0.0795701739    -0.0136697787    -0.0014051579
   37  C  3  X      0.0001591703    -0.0000653392    -0.0037452028    -0.0012469016     0.0029406975
   38  C  3  Y      0.0000179348    -0.0000090361     0.0006497720    -0.0046147848     0.0009261911
   39  C  3  Z     -0.0000297755    -0.0000690697    -0.0078510374    -0.0014633157    -0.0007768360
   40  C  3 XX      0.0000127671    -0.0000002171    -0.0077582599    -0.0023912923     0.0006499172
   41  C  3 YY     -0.0000141779     0.0000027406    -0.0071312901    -0.0021815649     0.0000558776
   42  C  3 ZZ     -0.0000146833     0.0000001108    -0.0185974147    -0.0036195848    -0.0003338344
   43  C  3 XY      0.0000074668    -0.0000007071    -0.0033371351    -0.0012352784     0.0001524476
   44  C  3 XZ     -0.0000094014    -0.0000037068    -0.0059389811    -0.0011203513     0.0001477270
   45  C  3 YZ     -0.0000002763    -0.0000007135    -0.0000232275    -0.0010561729     0.0002763563
   46  C  4  S     -0.0000029895    -0.0000033329     0.0938302269     0.0243670604    -0.0034410787
   47  C  4  S     -0.0000597087    -0.0000004556    -0.1723730642    -0.0523169457     0.0060748815
   48  C  4  S      0.0002012549     0.0000735155    -0.0488631211    -0.0038230253    -0.0053353471
   49  C  4  X      0.0000189546     0.0000036441    -0.0027911854    -0.0010389754     0.0034920933
   50  C  4  Y      0.0000125754     0.0000020418     0.0784631519     0.0184778520    -0.0021053161
   51  C  4  Z     -0.0000178861    -0.0000016114    -0.0091264883     0.0003589921    -0.0031580216
   52  C  4  X      0.0002490437    -0.0000478952     0.0029052885    -0.0010030346     0.0035189330
   53  C  4  Y      0.0000471853    -0.0000390851     0.0200016574     0.0021368196     0.0044764413
   54  C  4  Z     -0.0001442297     0.0000107622    -0.0090393373     0.0004500559    -0.0033264785
   55  C  4 XX      0.0000186644    -0.0000012978    -0.0042424709    -0.0019877459     0.0006034929
   56  C  4 YY     -0.0000157200    -0.0000014740    -0.0183075867    -0.0050167235     0.0003079316
   57  C  4 ZZ     -0.0000080705     0.0000002465    -0.0082055776    -0.0029230192     0.0000752931
   58  C  4 XY     -0.0000099424     0.0000026274     0.0002451793     0.0001078276    -0.0003790019
   59  C  4 XZ     -0.0000154967    -0.0000005876     0.0031560765     0.0005666240    -0.0000888739
   60  C  4 YZ      0.0000116404     0.0000013606     0.0022637654    -0.0000305575     0.0003467584
   61  C  5  S      0.0000338731    -0.0000192362     0.1075222991     0.0167669459    -0.0101958506
   62  C  5  S     -0.0000542529     0.0000800916    -0.2055788573    -0.0333149050     0.0192885651
   63  C  5  S     -0.0024798672     0.0001520831    -0.0212162018    -0.0495402892    -0.0537064524
   64  C  5  X     -0.0000072572     0.0000126067     0.0817419542     0.0184646657     0.0065012998
   65  C  5  Y      0.0000341596    -0.0000000988    -0.0010064243    -0.0116338015     0.0023483371
   66  C  5  Z     -0.0000341044    -0.0000035428    -0.0135879416     0.0068855518    -0.0058492793
   67  C  5  X     -0.0017364061    -0.0000530152     0.0151819319    -0.0755764544    -0.0360692412
   68  C  5  Y     -0.0006462131     0.0000143573     0.0044599275    -0.0021172214     0.0015409881
   69  C  5  Z      0.0014754650    -0.0000679469    -0.0045002618     0.0383722393     0.0181032120
   70  C  5 XX     -0.0000306292    -0.0000031922    -0.0209555287    -0.0039995975     0.0009280351
   71  C  5 YY     -0.0000016427     0.0000154227    -0.0074827237    -0.0012350322     0.0007421616
   72  C  5 ZZ      0.0000032822     0.0000116428    -0.0075810621    -0.0006424745     0.0006282439
   73  C  5 XY      0.0000135502     0.0000004031     0.0007584927     0.0012158712    -0.0003241863
   74  C  5 XZ     -0.0000005243     0.0000132085     0.0039552660    -0.0002005781     0.0001391445
   75  C  5 YZ     -0.0000083004     0.0000000493     0.0034704695    -0.0003007509    -0.0000565858
   76  C  6  S      0.0000186126     0.0000013643     0.0568670569     0.0120730002     0.0028025254
   77  C  6  S     -0.0000118770     0.0000015880    -0.1028517744    -0.0220996813    -0.0056127676
   78  C  6  S      0.0000895317    -0.0000399811    -0.0028264007    -0.0194299850     0.0053876489
   79  C  6  X     -0.0000063196    -0.0000014011    -0.0147232376    -0.0029268951     0.0004619209
   80  C  6  Y      0.0000068082    -0.0000020612     0.0380392353     0.0045261054     0.0026777564
   81  C  6  Z      0.0000049559     0.0000010052     0.0246343753     0.0071981269    -0.0007335864
   82  C  6  X      0.0000056030     0.0000038473    -0.0013118302    -0.0013070616     0.0005546083
   83  C  6  Y     -0.0000258312     0.0000215571     0.0027727132     0.0068149337    -0.0016284650
   84  C  6  Z     -0.0000701750     0.0000208385     0.0013484202     0.0064273772    -0.0020522579
   85  C  6 XX     -0.0000062854     0.0000003506    -0.0044415761    -0.0011762626    -0.0002959803
   86  C  6 YY     -0.0000027005    -0.0000005862    -0.0087386182    -0.0013790765    -0.0006146924
   87  C  6 ZZ     -0.0000017463    -0.0000010436    -0.0061727281    -0.0016721026    -0.0001539591
   88  C  6 XY     -0.0000027253     0.0000013344     0.0018788435     0.0000194672    -0.0000032039
   89  C  6 XZ      0.0000050402     0.0000005154     0.0016760933     0.0004927732    -0.0000612072
   90  C  6 YZ     -0.0000005613    -0.0000005465    -0.0029791217    -0.0008567509    -0.0000022551
   91  C  7  S      0.0000113097    -0.0000052235     0.0325340702    -0.1898734336    -0.0001990300
   92  C  7  S     -0.0000130058     0.0000160143    -0.0585858835     0.3701420320     0.0011803366
   93  C  7  S     -0.0007409488    -0.0000445123    -0.0281905109    -0.0142851027    -0.0156584768
   94  C  7  X      0.0000130994    -0.0000005612     0.0081215021     0.1013276720     0.0025192985
   95  C  7  Y     -0.0000097085     0.0000010478    -0.0087788561    -0.1433402898    -0.0023223788
   96  C  7  Z      0.0000033950    -0.0000013123     0.0062513648     0.0884585544     0.0011621602
   97  C  7  X      0.0003897941     0.0000381485     0.0091847988     0.1468388901     0.0111997965
   98  C  7  Y     -0.0005164980    -0.0000807813    -0.0103037668    -0.2025802464    -0.0158758595
   99  C  7  Z      0.0002812733     0.0000573470     0.0053031137     0.1264302272     0.0099519429
  100  C  7 XX     -0.0000049928     0.0000026658    -0.0020560540     0.0146260772    -0.0000012141
  101  C  7 YY     -0.0000106215     0.0000037342    -0.0027013371     0.0242411402     0.0000838575
  102  C  7 ZZ     -0.0000052557     0.0000036927    -0.0013303794     0.0118217812     0.0001169065
  103  C  7 XY      0.0000044146     0.0000000749     0.0023738404    -0.0159743158     0.0001045603
  104  C  7 XZ     -0.0000017895     0.0000011576    -0.0014918363     0.0095367259    -0.0000773490
  105  C  7 YZ      0.0000069150     0.0000003063     0.0020355206    -0.0141724466    -0.0000290389
  106  C  8  S     -0.0026349901    -0.0003305573     0.0007397341     0.0001845352    -0.1368861500
  107  C  8  S      0.0001886095     0.0003258186    -0.0001680303     0.0019425316     0.2609301160
  108  C  8  S      0.0071409658    -0.0004576539     0.0141353103     0.0141472905     0.0043727009
  109  C  8  X     -0.0002604074     0.0001878373     0.0000927373    -0.0000271595     0.0379510751
  110  C  8  Y      0.0005186224    -0.0000117962    -0.0000303334    -0.0000416720    -0.0011820220
  111  C  8  Z     -0.0003186513    -0.0000741130    -0.0002582954    -0.0000158692    -0.0158851005
  112  C  8  X     -0.0007261987     0.0005262799    -0.0098545770    -0.0151232658     0.0223357854
  113  C  8  Y     -0.0024769461     0.0000330777    -0.0015499640     0.0001205239    -0.0008120283
  114  C  8  Z      0.0023939337    -0.0002571185     0.0053823209     0.0067157842    -0.0094517411
  115  C  8 XX     -0.0005134299     0.0000568554     0.0004563642     0.0003815912     0.0173938988
  116  C  8 YY     -0.0004294256     0.0001779686     0.0000707458     0.0002102138     0.0138091138
  117  C  8 ZZ     -0.0001447038     0.0001353801     0.0001291091     0.0002326535     0.0113406709
  118  C  8 XY      0.0003965756    -0.0000187001    -0.0000322914    -0.0000245498    -0.0034464218
  119  C  8 XZ     -0.0000464280     0.0000431573    -0.0001705084    -0.0000763927    -0.0039605365
  120  C  8 YZ      0.0002839387    -0.0000561087     0.0000210589     0.0000069005    -0.0079537318
  121  N  9  S      0.0000000734    -0.0000001168    -0.0157198836     0.2238087107     0.0017424496
  122  N  9  S      0.0000100981     0.0000030609    -0.0304100208     0.4420634579     0.0038585236
  123  N  9  S     -0.0003241161    -0.0000759723    -0.0118776989    -0.0671421117    -0.0114720145
  124  N  9  X     -0.0000055206     0.0000019988    -0.0083606560     0.1035900529     0.0006222468
  125  N  9  Y     -0.0000027646     0.0000002155     0.0110869736    -0.1449970728    -0.0011474112
  126  N  9  Z      0.0000072645    -0.0000012089    -0.0068643592     0.0890757295     0.0007731678
  127  N  9  X      0.0000088542     0.0000214429     0.0001940633     0.0213313392     0.0016755958
  128  N  9  Y     -0.0000471892    -0.0000152811    -0.0012190397    -0.0321014161    -0.0022027926
  129  N  9  Z      0.0000525553     0.0000044101     0.0011631783     0.0193204660     0.0012855674
  130  N  9 XX      0.0000052915    -0.0000004840    -0.0010636736     0.0124184729     0.0001127929
  131  N  9 YY      0.0000043286    -0.0000000037    -0.0016766933     0.0197291063     0.0002073589
  132  N  9 ZZ      0.0000010017     0.0000010463    -0.0008697451     0.0102666988     0.0001453559
  133  N  9 XY     -0.0000038659     0.0000015238     0.0012011589    -0.0125922734    -0.0000653629
  134  N  9 XZ      0.0000014842    -0.0000006552    -0.0007726338     0.0076946168     0.0000451915
  135  N  9 YZ      0.0000000953     0.0000002375     0.0010529566    -0.0108501303    -0.0000947663
  136  C 10  S     -0.0070869403    -0.0007177088     0.0002121273     0.0000868893    -0.1134176872
  137  C 10  S      0.0000672219     0.0002811175    -0.0001039533     0.0000815902     0.2081589594
  138  C 10  S      0.0031557051     0.0057975327     0.0025308662     0.0053322549     0.0665277844
  139  C 10  X      0.0000155412    -0.0003317149     0.0000296134    -0.0000935553     0.0269443731
  140  C 10  Y     -0.0001499743    -0.0000497631     0.0000813938    -0.0000039112    -0.0473283671
  141  C 10  Z      0.0001196056     0.0001901260    -0.0001035083     0.0000385949     0.0278147772
  142  C 10  X      0.0008416120     0.0022437258     0.0014715424     0.0035388456     0.0091193717
  143  C 10  Y      0.0001820249     0.0015635303    -0.0017438334    -0.0027503243    -0.0124420499
  144  C 10  Z     -0.0005270551    -0.0023196089     0.0008440473     0.0006992711     0.0064570917
  145  C 10 XX      0.0001176539    -0.0003869525     0.0000326804     0.0000210094     0.0148083463
  146  C 10 YY      0.0001255572    -0.0001235418    -0.0000095648    -0.0000025618     0.0114835972
  147  C 10 ZZ      0.0001557122    -0.0001187264    -0.0000349450    -0.0000530655     0.0092321451
  148  C 10 XY      0.0000513034     0.0000687283    -0.0000310270    -0.0000672361    -0.0031811215
  149  C 10 XZ     -0.0000516560     0.0001501477     0.0000116739     0.0000229553    -0.0037723100
  150  C 10 YZ     -0.0000462278     0.0001073419     0.0000181736    -0.0000091606    -0.0075205127
  151  C 11  S      0.0156288076     0.0421205670     0.0000625452     0.0000625494    -0.1014012675
  152  C 11  S      0.0010433994     0.0031971008    -0.0002118834    -0.0003388485     0.1862072212
  153  C 11  S      0.0013045471    -0.0185569014    -0.0015666582    -0.0045831914     0.0300614712
  154  C 11  X     -0.0001556260     0.0012185925     0.0001224369     0.0001505021    -0.0175253910
  155  C 11  Y      0.0000947310    -0.0014586224     0.0000673764     0.0000609507    -0.0375889475
  156  C 11  Z     -0.0000104423     0.0006869546    -0.0000275037    -0.0000990707     0.0395148065
  157  C 11  X      0.0033465672     0.0014062273    -0.0000096529     0.0004102630    -0.0007398357
  158  C 11  Y     -0.0008140852     0.0010693538     0.0002613980     0.0005148671    -0.0042112493
  159  C 11  Z     -0.0008070326    -0.0015312644    -0.0001301768    -0.0005906921     0.0038629308
  160  C 11 XX     -0.0001780208     0.0011838260    -0.0000423512    -0.0000585371     0.0129107693
  161  C 11 YY     -0.0001583062     0.0010581243    -0.0000235707    -0.0000460418     0.0101457988
  162  C 11 ZZ     -0.0001077872     0.0002418677    -0.0000273678    -0.0000481532     0.0084309154
  163  C 11 XY      0.0000672004    -0.0011341364     0.0000019935     0.0000030514    -0.0023779491
  164  C 11 XZ      0.0000162197     0.0003059391    -0.0000006492    -0.0000064467    -0.0034856575
  165  C 11 YZ      0.0000881575    -0.0006019202    -0.0000183361    -0.0000199212    -0.0066228433
  166  C 12  S     -0.0548394642    -0.9871541043     0.0000449139     0.0000537883    -0.0987299308
  167  C 12  S     -0.0009896342    -0.0409523477    -0.0001648103    -0.0003135701     0.1806238452
  168  C 12  S     -0.0137883746     0.0364394342     0.0005062328     0.0022296705     0.0507252501
  169  C 12  X     -0.0005117844     0.0012255781     0.0000901726     0.0001216279    -0.0526656532
  170  C 12  Y     -0.0013489061    -0.0000344309     0.0000261220     0.0000092952     0.0024539887
  171  C 12  Z      0.0013651443    -0.0005169084    -0.0000216348    -0.0000483743     0.0213852175
  172  C 12  X      0.0008174190    -0.0042281369    -0.0002580845    -0.0010348075    -0.0145442976
  173  C 12  Y      0.0000056335     0.0001764674     0.0001430260     0.0002645836     0.0007961594
  174  C 12  Z     -0.0003680826     0.0017355282    -0.0000221293     0.0002289825     0.0058062747
  175  C 12 XX      0.0003214262    -0.0004515061    -0.0000273610    -0.0000476551     0.0137713967
  176  C 12 YY      0.0010343813    -0.0007074214    -0.0000103072    -0.0000141896     0.0097246952
  177  C 12 ZZ      0.0010086783    -0.0000545266    -0.0000225488    -0.0000385188     0.0079774693
  178  C 12 XY      0.0003206731     0.0006509739    -0.0000135873    -0.0000207343    -0.0028416424
  179  C 12 XZ     -0.0004283145     0.0003281133     0.0000034134     0.0000083334    -0.0036373033
  180  C 12 YZ     -0.0011364510     0.0016187060    -0.0000191113    -0.0000395878    -0.0062117026
  181  C 13  S     -0.9611815461     0.0567788017     0.0000637143     0.0000534961    -0.1000858283
  182  C 13  S     -0.0396270265     0.0038100440    -0.0003014642    -0.0003369001     0.1836345155
  183  C 13  S      0.0347237596    -0.0190126741    -0.0000171754    -0.0036967878     0.0292133218
  184  C 13  X      0.0010702545     0.0004624308     0.0001196179     0.0001582137    -0.0371783752
  185  C 13  Y     -0.0007894437     0.0014016922    -0.0000191475    -0.0000733145     0.0397419119
  186  C 13  Z      0.0001904239    -0.0013878096     0.0000452238     0.0000106342    -0.0169851633
  187  C 13  X     -0.0020190314     0.0020793951    -0.0004161464     0.0004726487    -0.0026538466
  188  C 13  Y      0.0029092630    -0.0012404792     0.0003534418     0.0001680413     0.0045760476
  189  C 13  Z     -0.0015570629     0.0001220497    -0.0000281493    -0.0003251012    -0.0026835964
  190  C 13 XX     -0.0013396979     0.0005098499    -0.0000130795    -0.0000327261     0.0131285599
  191  C 13 YY     -0.0001046980     0.0009509392    -0.0000352072    -0.0000434611     0.0100896439
  192  C 13 ZZ     -0.0001760030     0.0010305668    -0.0000449663    -0.0000604645     0.0078284013
  193  C 13 XY      0.0000892369     0.0004035152    -0.0000171793    -0.0000257192    -0.0032904426
  194  C 13 XZ      0.0012000079    -0.0006519211    -0.0000092599     0.0000009745    -0.0028407226
  195  C 13 YZ      0.0011760756    -0.0011995164    -0.0000155852    -0.0000163017    -0.0062226389
  196  C 14  S      0.2291000957    -0.0016084104     0.0002227026     0.0000680694    -0.1119952918
  197  C 14  S      0.0108894545     0.0002277850    -0.0002101397     0.0000551973     0.2055604191
  198  C 14  S     -0.0217817717     0.0061234173    -0.0015664578     0.0046102890     0.0659973321
  199  C 14  X      0.0016864356    -0.0003899081     0.0001873613    -0.0000690990     0.0022077009
  200  C 14  Y      0.0002114720     0.0000785366    -0.0001405322     0.0000721124     0.0463361203
  201  C 14  Z     -0.0009283550     0.0001067262     0.0000128347    -0.0000369420    -0.0399874818
  202  C 14  X      0.0009812906     0.0030900164     0.0010466471     0.0022742939     0.0030566397
  203  C 14  Y     -0.0018433474    -0.0017430448     0.0005633574     0.0013108004     0.0119879364
  204  C 14  Z      0.0011181349     0.0000951647    -0.0009071936    -0.0021493185    -0.0114579195
  205  C 14 XX      0.0020946800    -0.0004042015    -0.0000685050    -0.0000564405     0.0147290021
  206  C 14 YY      0.0001811777    -0.0001235921    -0.0000304979    -0.0000241560     0.0113771103
  207  C 14 ZZ      0.0002364551    -0.0001310974     0.0000087666     0.0000082666     0.0089793806
  208  C 14 XY     -0.0004231951     0.0000536321     0.0000677020     0.0000569647    -0.0033943290
  209  C 14 XZ     -0.0008845476     0.0001731803    -0.0000153698    -0.0000375703    -0.0035659391
  210  C 14 YZ     -0.0003021229     0.0001165258    -0.0000139945    -0.0000487955    -0.0073957018
  211  H 15  S      0.0000055880    -0.0000016420    -0.0241627083     0.0024106025    -0.0035902813
  212  H 15  S      0.0000115982    -0.0000048300    -0.0057327938     0.0033346863    -0.0004376035
  213  H 16  S     -0.0000143869     0.0000016754    -0.0223139030     0.0003479867    -0.0024141729
  214  H 16  S     -0.0000306753     0.0000033982    -0.0033147465     0.0020802328    -0.0001875348
  215  H 17  S     -0.0000144812     0.0000065829    -0.0209714109    -0.0064233692     0.0009839443
  216  H 17  S     -0.0000596977    -0.0000196489    -0.0029774610    -0.0000989924    -0.0013909519
  217  H 18  S     -0.0000099369     0.0000067190    -0.0231428890    -0.0079940142     0.0019070126
  218  H 18  S     -0.0001022175    -0.0000086608    -0.0057665426    -0.0006612023    -0.0016513571
  219  H 19  S     -0.0000031577    -0.0000003601    -0.0172978130    -0.0040736156    -0.0012060515
  220  H 19  S      0.0000203458    -0.0000107118    -0.0019801810    -0.0026546801     0.0002070739
  221  H 20  S     -0.0000042681     0.0000017049    -0.0173136986    -0.0044533281    -0.0014306795
  222  H 20  S      0.0000092320     0.0000003608    -0.0025725554     0.0000878859    -0.0002144981
  223  H 21  S     -0.0000795925    -0.0003679109     0.0001499911     0.0004925344     0.0410136294
  224  H 21  S     -0.0002655595    -0.0008756596     0.0004944613     0.0001301672     0.0024837152
  225  H 22  S     -0.0003598418     0.0000822150    -0.0000035792     0.0000037350     0.0341520404
  226  H 22  S     -0.0004040245     0.0020056381     0.0002184932     0.0005057446     0.0045328562
  227  H 23  S      0.0004609930     0.0028222730     0.0000064513     0.0000540097     0.0333763600
  228  H 23  S      0.0014643829    -0.0069895900     0.0001005741     0.0001865147     0.0052727261
  229  H 24  S      0.0027073405     0.0000343482     0.0000473534     0.0000712051     0.0334117772
  230  H 24  S     -0.0069490966     0.0020964832     0.0003024674     0.0007741230     0.0045312322
  231  H 25  S     -0.0003683312    -0.0003698655     0.0000647434     0.0004720907     0.0399489286
  232  H 25  S      0.0033321549    -0.0009191262     0.0007250574    -0.0008948160     0.0020878060
  233  C 26  S     -0.0002460233    -0.0002102681     0.0219911149     0.0035407357    -0.0322019845
  234  C 26  S      0.0000089104     0.0001863947    -0.0395109129    -0.0053692319     0.0591000541
  235  C 26  S     -0.0004155670     0.0027164459    -0.0551567615     0.0008211022     0.0180380580
  236  C 26  X      0.0000677594     0.0000457136     0.0193218346     0.0038399254     0.0214638335
  237  C 26  Y     -0.0000366856     0.0000003482     0.0002577302    -0.0013106108    -0.0005494119
  238  C 26  Z      0.0000000294    -0.0000205260    -0.0072950209    -0.0001967790    -0.0091933057
  239  C 26  X     -0.0036093503     0.0011961525    -0.0060064467    -0.0837683970    -0.0672079318
  240  C 26  Y      0.0005057063    -0.0000320996    -0.0017203323     0.0018132345     0.0009071644
  241  C 26  Z      0.0011404755    -0.0004796711     0.0035284815     0.0359056546     0.0283303777
  242  C 26 XX     -0.0000258788     0.0000571119    -0.0026833453    -0.0004916001     0.0063555047
  243  C 26 YY      0.0000230785     0.0000301769    -0.0003769848     0.0000055619     0.0017575012
  244  C 26 ZZ      0.0000219279     0.0000366370    -0.0006179344     0.0000776719     0.0025416521
  245  C 26 XY      0.0000159321    -0.0000008468     0.0000592526     0.0001726148    -0.0001478159
  246  C 26 XZ      0.0000189184    -0.0000142451     0.0008517006     0.0000749047    -0.0022738816
  247  C 26 YZ      0.0000021641    -0.0000001748     0.0001121730    -0.0001027703    -0.0000616964
  248  C 27  S      0.0001811286     0.0002556934     0.0046693511     0.0007892957    -0.0654391871
  249  C 27  S     -0.0002446470    -0.0002084407    -0.0091518460     0.0040103548     0.1219066898
  250  C 27  S      0.0018151373    -0.0009953629     0.0170760141     0.0595638819     0.1283668553
  251  C 27  X     -0.0001767484    -0.0000898826     0.0057087042     0.0008762842     0.0246714722
  252  C 27  Y      0.0001261310     0.0000008678    -0.0001448454    -0.0003089502    -0.0009886055
  253  C 27  Z     -0.0000291572     0.0000399568    -0.0021525956    -0.0000188025    -0.0102487085
  254  C 27  X     -0.0016563968     0.0026282018    -0.0277085790    -0.0459803444     0.0071056737
  255  C 27  Y     -0.0002787626    -0.0000809886     0.0022612195     0.0013088363    -0.0000887773
  256  C 27  Z      0.0009929483    -0.0011123734     0.0107272096     0.0191526216    -0.0027969305
  257  C 27 XX      0.0000821981    -0.0000753066    -0.0019121361    -0.0001055342     0.0132042082
  258  C 27 YY     -0.0000280127    -0.0000303724    -0.0002950039     0.0006332431     0.0024301910
  259  C 27 ZZ     -0.0000262330    -0.0000541818    -0.0005021278     0.0005509013     0.0041379623
  260  C 27 XY     -0.0000163597    -0.0000159450     0.0000217677     0.0000842132    -0.0005653030
  261  C 27 XZ     -0.0000968024     0.0000139660     0.0006994559     0.0002756794    -0.0053203927
  262  C 27 YZ     -0.0000935038    -0.0000359634     0.0000228244    -0.0000635717    -0.0002254835
  263  C 28  S      0.0000242951    -0.0000052414     0.1116588047    -0.0245267585     0.0048324458
  264  C 28  S      0.0000174021     0.0000035996    -0.2121362462     0.0506819063    -0.0101197718
  265  C 28  S     -0.0003163322     0.0001031972    -0.0183720375     0.2134506551     0.0169283610
  266  C 28  X     -0.0000461569     0.0000052036     0.0600893256     0.0194824534     0.0071539991
  267  C 28  Y      0.0000113725    -0.0000028206    -0.0401149661    -0.0316746333     0.0001966117
  268  C 28  Z      0.0000021519     0.0000005421     0.0368756959     0.0225572010    -0.0021683698
  269  C 28  X      0.0006018337     0.0000235022     0.0113952696     0.0872688140     0.0145611488
  270  C 28  Y     -0.0009877035    -0.0000112840    -0.0124470271    -0.1391504084    -0.0154258846
  271  C 28  Z      0.0007346351     0.0000183579     0.0115015229     0.0812117124     0.0073548915
  272  C 28 XX     -0.0000054206     0.0000030526    -0.0154915922     0.0032446241    -0.0009648178
  273  C 28 YY      0.0000039244    -0.0000016161    -0.0109744300     0.0036619752    -0.0003970648
  274  C 28 ZZ     -0.0000064413    -0.0000011533    -0.0106999174     0.0015166616    -0.0002499214
  275  C 28 XY     -0.0000064459    -0.0000000666     0.0062275736    -0.0024063965     0.0003520445
  276  C 28 XZ      0.0000087067    -0.0000011590    -0.0032369284     0.0012146072    -0.0002467915
  277  C 28 YZ      0.0000091235     0.0000010093     0.0070021317    -0.0018757845    -0.0000996991

                         21               22               23               24               25
                   -0.9061758164    -0.8646036569    -0.8402846399    -0.8112610454    -0.8107931570
    1  C  1  S     -0.1210343609    -0.0038392451     0.0745246847     0.0075025333     0.0400284563
    2  C  1  S      0.2447310120     0.0182202723    -0.1434392406    -0.0149489487    -0.0803346090
    3  C  1  S      0.0613747931    -0.0176327988    -0.1175539898    -0.0146389402    -0.0668424466
    4  C  1  X      0.0329497199     0.0169135786     0.0150558771    -0.0017528852    -0.0095381705
    5  C  1  Y     -0.0646547379    -0.0535694599    -0.0957500702    -0.0073124115    -0.0374977161
    6  C  1  Z     -0.0486436864    -0.0038239364    -0.0035703811    -0.0038914518    -0.0205797006
    7  C  1  X      0.0081773391     0.0060523698    -0.0069022417    -0.0029079013    -0.0119465227
    8  C  1  Y     -0.0014395362    -0.0240294191    -0.0548188451    -0.0056761883    -0.0219831918
    9  C  1  Z     -0.0147923220     0.0034383187     0.0231508694     0.0019787054     0.0065023408
   10  C  1 XX      0.0115291042     0.0032396719    -0.0040285874    -0.0009153144    -0.0048453217
   11  C  1 YY      0.0155842111    -0.0010633019    -0.0161855479    -0.0016467526    -0.0087105913
   12  C  1 ZZ      0.0166648070     0.0008075417    -0.0086868649    -0.0004565328    -0.0025798264
   13  C  1 XY     -0.0033848167    -0.0020822174    -0.0028981862    -0.0000581615    -0.0001885319
   14  C  1 XZ     -0.0056535077    -0.0009919514     0.0018381150     0.0003687029     0.0018145219
   15  C  1 YZ      0.0052571736     0.0038420815     0.0060900083     0.0005122372     0.0026719797
   16  C  2  S     -0.0875609051    -0.0203026568    -0.0371270816    -0.0090974577    -0.0476334408
   17  C  2  S      0.1798043541     0.0486034101     0.0748915243     0.0175752060     0.0921942743
   18  C  2  S      0.0318428201     0.0078277117     0.0312578062     0.0046787344     0.0366250063
   19  C  2  X      0.0324499841     0.0217776953     0.0452029383     0.0026819580     0.0144244441
   20  C  2  Y      0.0065328999    -0.0164307182    -0.0168481777     0.0025395884     0.0139072485
   21  C  2  Z      0.0985898486     0.0269952894    -0.0283353412    -0.0074900343    -0.0405599974
   22  C  2  X     -0.0009313884     0.0007454294     0.0134032375     0.0011418733     0.0085677339
   23  C  2  Y     -0.0075302030    -0.0055462516     0.0030311561     0.0023922797     0.0119197719
   24  C  2  Z      0.0258939534     0.0099823081    -0.0093443793    -0.0024570964    -0.0134877748
   25  C  2 XX      0.0098147533     0.0055141857     0.0102724581     0.0010923232     0.0059313079
   26  C  2 YY      0.0076704929     0.0001668414     0.0016462702     0.0012857288     0.0067667030
   27  C  2 ZZ      0.0140418337     0.0037203213     0.0031512577     0.0009610222     0.0049736602
   28  C  2 XY      0.0026150898     0.0002069004     0.0035124430     0.0008743399     0.0046308294
   29  C  2 XZ      0.0082031568     0.0029220127     0.0002378698    -0.0002420934    -0.0013235923
   30  C  2 YZ      0.0064221874     0.0011679045    -0.0037456634    -0.0005813341    -0.0031224205
   31  C  3  S      0.0820414317     0.0324316187    -0.0444399633    -0.0140291074    -0.0747876964
   32  C  3  S     -0.1687779053    -0.0712524868     0.0956397611     0.0285542455     0.1533964446
   33  C  3  S     -0.0340542757     0.0040281368     0.0075741385     0.0082409826     0.0392984503
   34  C  3  X     -0.0722356653    -0.0036295134     0.0341681898     0.0004966238     0.0029627180
   35  C  3  Y     -0.0684904316    -0.0378947469    -0.0379810187    -0.0017185620    -0.0087871432
   36  C  3  Z     -0.0132662632    -0.0157887242     0.0098962468     0.0049250479     0.0264824357
   37  C  3  X     -0.0152753788     0.0014158321     0.0004332454    -0.0004935184     0.0007551370
   38  C  3  Y     -0.0206412748    -0.0098574723    -0.0085565312    -0.0004593287    -0.0015230074
   39  C  3  Z      0.0086608368    -0.0016830721     0.0023615865     0.0027576689     0.0110633486
   40  C  3 XX     -0.0125227310    -0.0017142329     0.0078446758     0.0011188638     0.0064880607
   41  C  3 YY     -0.0092207200    -0.0051174059     0.0034881182     0.0015994267     0.0084233766
   42  C  3 ZZ     -0.0081346737    -0.0058538927     0.0076711611     0.0026581312     0.0142572045
   43  C  3 XY     -0.0054336661    -0.0027379245     0.0003626196     0.0004921132     0.0029804593
   44  C  3 XZ     -0.0063922038    -0.0013909751     0.0046313236     0.0005908060     0.0030837129
   45  C  3 YZ     -0.0065798986    -0.0038406174    -0.0044953661    -0.0002283991    -0.0011657624
   46  C  4  S      0.1118575757     0.0694566816     0.0621528197     0.0000922244    -0.0005850722
   47  C  4  S     -0.2276213581    -0.1409528154    -0.1138490081     0.0010161769     0.0071725369
   48  C  4  S     -0.0484949847    -0.0866455531    -0.0959303346    -0.0116752013    -0.0205845111
   49  C  4  X     -0.0344102371     0.0219361875     0.0492241891    -0.0008539016    -0.0044495459
   50  C  4  Y      0.0697105469     0.0191741224    -0.0412385724    -0.0079509926    -0.0426443464
   51  C  4  Z      0.0425120327    -0.0145532333    -0.0811801753    -0.0094784855    -0.0496078600
   52  C  4  X     -0.0045313474     0.0196637721     0.0228686808    -0.0013411631     0.0016381549
   53  C  4  Y      0.0110670647     0.0257342005    -0.0033542958    -0.0002465129    -0.0134773165
   54  C  4  Z      0.0021484258    -0.0276267018    -0.0482096076    -0.0037504711    -0.0218659924
   55  C  4 XX     -0.0096885069    -0.0041724509    -0.0053978822    -0.0004328432    -0.0019195723
   56  C  4 YY     -0.0202005165    -0.0118751794    -0.0034977958     0.0009758027     0.0053194508
   57  C  4 ZZ     -0.0107678573    -0.0106397018    -0.0142032557    -0.0005811406    -0.0029992821
   58  C  4 XY      0.0036430387    -0.0012885427    -0.0023435299     0.0003785914     0.0016759064
   59  C  4 XZ      0.0017999070     0.0027127418     0.0066547260     0.0005988553     0.0027061802
   60  C  4 YZ     -0.0035627134     0.0003555910     0.0031198341     0.0004218128     0.0024176521
   61  C  5  S      0.1087338049    -0.0337279473    -0.0672148549     0.0053884779     0.0289330831
   62  C  5  S     -0.2235152778     0.0636217635     0.1409866560    -0.0105974341    -0.0571212865
   63  C  5  S     -0.0488525952    -0.1247873195     0.1285576266     0.0030890365     0.0313569236
   64  C  5  X      0.0330937163     0.0775364864    -0.0105107782    -0.0190304269    -0.1021842012
   65  C  5  Y     -0.0634131365    -0.0426948305    -0.0475355427    -0.0004614257    -0.0014845431
   66  C  5  Z      0.0614203588    -0.0021768235    -0.0101362383    -0.0006529884    -0.0035859842
   67  C  5  X     -0.0812583471    -0.1514605784     0.0578101262     0.0065358294     0.0504629868
   68  C  5  Y     -0.0286020718    -0.0113136948    -0.0116481684     0.0082451043    -0.0038055883
   69  C  5  Z      0.0636444437     0.0829836820    -0.0370657796    -0.0117636562    -0.0317917898
   70  C  5 XX     -0.0196272512     0.0023735096     0.0137338207    -0.0000878366    -0.0002425171
   71  C  5 YY     -0.0098436961     0.0022210149     0.0061182364    -0.0005150101    -0.0029059201
   72  C  5 ZZ     -0.0073060866     0.0040268580     0.0071415923    -0.0007284129    -0.0039262340
   73  C  5 XY      0.0077449896     0.0037123137     0.0037025118     0.0003096821     0.0013810984
   74  C  5 XZ     -0.0033171119    -0.0029036735     0.0003073450     0.0008543251     0.0045457251
   75  C  5 YZ      0.0003741131    -0.0020517762    -0.0039920757     0.0001043917     0.0003181213
   76  C  6  S     -0.0056456028     0.0636893005     0.1675646438     0.0137563782     0.0712729351
   77  C  6  S      0.0109757958    -0.1266676343    -0.3337805123    -0.0276379439    -0.1429694075
   78  C  6  S     -0.0035586094     0.0253319670     0.0188052504     0.0029496364     0.0023705329
   79  C  6  X     -0.0161095525    -0.0082268115    -0.0063266696    -0.0008258481    -0.0043843358
   80  C  6  Y     -0.0325080221     0.0046058620     0.0276977941     0.0016545846     0.0088837906
   81  C  6  Z      0.0349035977     0.0254222485     0.0159568731    -0.0021529453    -0.0117859903
   82  C  6  X     -0.0050980922     0.0025060755     0.0113112571     0.0013402981     0.0060579146
   83  C  6  Y     -0.0078411546    -0.0167409718    -0.0226896080    -0.0028438376    -0.0088533156
   84  C  6  Z      0.0122282324    -0.0054477788    -0.0149617527    -0.0020411569    -0.0103006249
   85  C  6 XX     -0.0005226424    -0.0085672102    -0.0228823933    -0.0020949727    -0.0108655700
   86  C  6 YY      0.0056359015    -0.0067292056    -0.0217782685    -0.0018507104    -0.0097494552
   87  C  6 ZZ     -0.0029473058    -0.0093996503    -0.0212939803    -0.0015543365    -0.0080562162
   88  C  6 XY      0.0002221878     0.0001752280     0.0004104647     0.0000918127     0.0004523249
   89  C  6 XZ      0.0024115100     0.0005621561    -0.0015501269    -0.0002477404    -0.0012226318
   90  C  6 YZ     -0.0014563232    -0.0015146637    -0.0014204379     0.0000973359     0.0004569003
   91  C  7  S     -0.0048710285    -0.0117407745    -0.0168649309     0.0016300071     0.0090625640
   92  C  7  S      0.0116229065     0.0271576018     0.0329328607    -0.0034013475    -0.0194557123
   93  C  7  S     -0.0681252123    -0.0883413405     0.0350783554     0.0050646236     0.0392353643
   94  C  7  X     -0.0503761698    -0.0323845904    -0.0341067246     0.0024780515     0.0135873539
   95  C  7  Y      0.0559722269     0.0453315436     0.0477968995    -0.0049254316    -0.0267802316
   96  C  7  Z     -0.0312138822    -0.0299369008    -0.0372149036     0.0023126125     0.0126979381
   97  C  7  X      0.0402201580     0.0550746696    -0.0289627360    -0.0041966176    -0.0178869860
   98  C  7  Y     -0.0543700175    -0.0771405170     0.0415451439     0.0052257469     0.0292540942
   99  C  7  Z      0.0312635753     0.0477636064    -0.0246077868    -0.0026767023    -0.0194017592
  100  C  7 XX      0.0020087702     0.0017930142     0.0016075356    -0.0001513482    -0.0010613462
  101  C  7 YY      0.0003345786     0.0016989591     0.0018381473    -0.0004216679    -0.0023267766
  102  C  7 ZZ      0.0001739910     0.0016086135     0.0022886518    -0.0001364498    -0.0007500703
  103  C  7 XY     -0.0010137751    -0.0005613597    -0.0007690417     0.0001686977     0.0009320799
  104  C  7 XZ      0.0003636704     0.0003775768     0.0013547718    -0.0000002351     0.0001031160
  105  C  7 YZ      0.0005826849    -0.0006890818    -0.0016860016     0.0001390555     0.0006573650
  106  C  8  S     -0.0013266160    -0.0721623647     0.0719719096    -0.0204703891    -0.1086401914
  107  C  8  S      0.0056656523     0.1444466316    -0.1449121347     0.0406415636     0.2163503527
  108  C  8  S      0.0426709620    -0.0197694065    -0.0465665141     0.0254477616     0.1392079535
  109  C  8  X      0.0146608613    -0.0535342723     0.0203169563    -0.0199525305     0.0311507811
  110  C  8  Y     -0.0006414602     0.0014644278    -0.0005177264     0.0951196077    -0.0190163438
  111  C  8  Z     -0.0062687170     0.0225040424    -0.0084371678    -0.0711337632     0.0023314441
  112  C  8  X     -0.0320837318    -0.0070052948     0.0417078192    -0.0216723514    -0.0862171778
  113  C  8  Y      0.0007192136    -0.0027310261    -0.0029792418     0.0186273081     0.0031291570
  114  C  8  Z      0.0139833566     0.0055722330    -0.0144808890    -0.0060004849     0.0362210926
  115  C  8 XX      0.0010283535     0.0087886821    -0.0093732044    -0.0002105012     0.0141981742
  116  C  8 YY      0.0007362395     0.0068702732    -0.0078017782     0.0020615349     0.0131767171
  117  C  8 ZZ      0.0006109817     0.0063049981    -0.0068038139     0.0051589677     0.0100785608
  118  C  8 XY     -0.0002279745    -0.0010438171     0.0014117686     0.0056426633    -0.0038789779
  119  C  8 XZ     -0.0003079277    -0.0015495105     0.0016495419    -0.0041304631    -0.0013428282
  120  C  8 YZ     -0.0004961449    -0.0022526721     0.0032331565    -0.0035638940    -0.0060287164
  121  N  9  S     -0.0362635721    -0.0233420940    -0.0220830764     0.0018593617     0.0099387849
  122  N  9  S     -0.0693162523    -0.0441096853    -0.0454796068     0.0035622368     0.0197540327
  123  N  9  S     -0.0723401005    -0.0806156048     0.0146097300     0.0063022738     0.0283256868
  124  N  9  X     -0.0131843479    -0.0092310269    -0.0088687988     0.0008450781     0.0042450731
  125  N  9  Y      0.0217845541     0.0128189405     0.0121280956    -0.0007906307    -0.0043381767
  126  N  9  Z     -0.0140256497    -0.0074151989    -0.0059341848     0.0005911539     0.0034252945
  127  N  9  X      0.0060744317     0.0086907353    -0.0039941281    -0.0006563642    -0.0038797732
  128  N  9  Y     -0.0099660536    -0.0120373922     0.0050186101     0.0008709775     0.0028209206
  129  N  9  Z      0.0071019307     0.0070720008    -0.0043324470    -0.0007902407    -0.0016764314
  130  N  9 XX     -0.0009737082    -0.0007815048    -0.0012966116     0.0000878995     0.0006632590
  131  N  9 YY     -0.0027782163    -0.0016226225    -0.0020787268     0.0000975871     0.0006048017
  132  N  9 ZZ     -0.0012641770    -0.0005106311    -0.0007851529     0.0000696115     0.0004713895
  133  N  9 XY      0.0018247267     0.0013456830     0.0012083771    -0.0001227143    -0.0006305674
  134  N  9 XZ     -0.0012202503    -0.0007821509    -0.0005186646     0.0001020270     0.0004949299
  135  N  9 YZ      0.0020493768     0.0010923861     0.0007500071    -0.0001077200    -0.0004785404
  136  C 10  S     -0.0108668265    -0.0006223929     0.0188192408    -0.1471574157    -0.0290655460
  137  C 10  S      0.0205896863     0.0019358541    -0.0367916178     0.2827531929     0.0574434125
  138  C 10  S      0.0120154894     0.0216385179    -0.0202259790     0.0880347394     0.0185988822
  139  C 10  X      0.0086445800    -0.0459533142     0.0344818865     0.0399573609    -0.0496286442
  140  C 10  Y     -0.0034801178    -0.0093693010     0.0153510398    -0.0041409179    -0.0322979815
  141  C 10  Z     -0.0009557254     0.0283443676    -0.0282492602    -0.0143206928     0.0493262604
  142  C 10  X      0.0078681438    -0.0073217521     0.0028270273     0.0087989079    -0.0054819392
  143  C 10  Y     -0.0057321184    -0.0078612524     0.0109110879    -0.0021501957    -0.0220207289
  144  C 10  Z      0.0011789292     0.0098275095    -0.0108020376    -0.0021177213     0.0209027266
  145  C 10 XX      0.0016437423    -0.0018586615    -0.0003530148     0.0225832408    -0.0009163108
  146  C 10 YY      0.0010874698     0.0010112796    -0.0031375494     0.0142478545     0.0059230878
  147  C 10 ZZ      0.0005935663     0.0016521711    -0.0029386946     0.0129776532     0.0044857918
  148  C 10 XY     -0.0007490898     0.0020103697    -0.0008778553    -0.0034412668     0.0006027065
  149  C 10 XZ     -0.0001242187    -0.0007055927     0.0006123072    -0.0052045811     0.0003049976
  150  C 10 YZ     -0.0005471421    -0.0018066075     0.0028795669    -0.0056252366    -0.0053566968
  151  C 11  S     -0.0170551819     0.0631895516    -0.0441427018    -0.1229478111     0.0795938284
  152  C 11  S      0.0311076596    -0.1186949890     0.0844289657     0.2353769503    -0.1544710828
  153  C 11  S      0.0018564340    -0.0451948076     0.0307754754     0.0533068898    -0.0431888316
  154  C 11  X      0.0001217490    -0.0194875407     0.0257541145    -0.0653298556    -0.0487352028
  155  C 11  Y     -0.0066038784     0.0284769975    -0.0228446038     0.0151277027     0.0336817336
  156  C 11  Z      0.0056101342    -0.0153117550     0.0076749584     0.0164261805    -0.0067955580
  157  C 11  X      0.0004968404    -0.0052797025     0.0091393282    -0.0206847982    -0.0199830781
  158  C 11  Y     -0.0013213393     0.0118083541    -0.0080109959     0.0125989609     0.0076120207
  159  C 11  Z      0.0010094676    -0.0075753961     0.0026241867    -0.0014126148     0.0024136224
  160  C 11 XX      0.0020578506    -0.0075497289     0.0049911411     0.0190724012    -0.0093224752
  161  C 11 YY      0.0017692440    -0.0077917577     0.0060664939     0.0103844184    -0.0108736488
  162  C 11 ZZ      0.0013321338    -0.0052817291     0.0038061737     0.0113309482    -0.0071048771
  163  C 11 XY     -0.0005540977     0.0029698460    -0.0025476844    -0.0005691657     0.0043491710
  164  C 11 XZ     -0.0004476247     0.0003742803     0.0004805497    -0.0063345836    -0.0008975027
  165  C 11 YZ     -0.0011970872     0.0043474561    -0.0030460384    -0.0041575036     0.0048106475
  166  C 12  S     -0.0187456402     0.0849354437    -0.0693502347     0.0226304324     0.1077490161
  167  C 12  S      0.0343582308    -0.1599573155     0.1319855735    -0.0434482852    -0.2071615023
  168  C 12  S      0.0106628921    -0.0230055085     0.0211082636    -0.0087538204    -0.0433914430
  169  C 12  X     -0.0083994875     0.0291744929    -0.0186752197    -0.0189845734     0.0222709822
  170  C 12  Y      0.0004412182    -0.0016333539     0.0010907938     0.0881671364    -0.0183403665
  171  C 12  Z      0.0034305615    -0.0115938464     0.0073434987    -0.0658545430     0.0054350552
  172  C 12  X     -0.0026585913    -0.0022700857     0.0027499815    -0.0086973823    -0.0022468209
  173  C 12  Y      0.0002435857     0.0001027248     0.0001908248     0.0308191387    -0.0062392241
  174  C 12  Z      0.0009413522     0.0009276130    -0.0014416137    -0.0220943370     0.0062238317
  175  C 12 XX      0.0024588295    -0.0111810333     0.0091151086    -0.0000579843    -0.0147028010
  176  C 12 YY      0.0019040714    -0.0091840333     0.0077414324    -0.0021348776    -0.0125059023
  177  C 12 ZZ      0.0015220635    -0.0076109948     0.0064732052    -0.0055571171    -0.0098214597
  178  C 12 XY     -0.0005488385     0.0021820882    -0.0017009798    -0.0060440832     0.0037988694
  179  C 12 XZ     -0.0005994647     0.0022884064    -0.0016949995     0.0045521146     0.0016190813
  180  C 12 YZ     -0.0012196001     0.0048977311    -0.0038387659     0.0036936886     0.0052846978
  181  C 13  S     -0.0168089811     0.0616932603    -0.0432255032     0.1450850741     0.0268970215
  182  C 13  S      0.0305778852    -0.1159553092     0.0825259603    -0.2782834526    -0.0532284194
  183  C 13  S      0.0021359174    -0.0420010081     0.0322596028    -0.0668644175    -0.0224484427
  184  C 13  X     -0.0033117966    -0.0052882374     0.0142808809     0.0423943070    -0.0510048986
  185  C 13  Y      0.0068045300    -0.0275158853     0.0211361127    -0.0037336161    -0.0317831845
  186  C 13  Z     -0.0041740337     0.0255777910    -0.0242866524    -0.0156529386     0.0493746094
  187  C 13  X     -0.0002021567    -0.0002024900     0.0045376865     0.0073574104    -0.0194711103
  188  C 13  Y      0.0017217710    -0.0107676026     0.0080519165     0.0070363293    -0.0106495159
  189  C 13  Z     -0.0012442371     0.0092149150    -0.0088723763    -0.0092049805     0.0175652570
  190  C 13 XX      0.0019950619    -0.0063748270     0.0038451862    -0.0217599532     0.0007914842
  191  C 13 YY      0.0017359805    -0.0075329674     0.0057946192    -0.0139239520    -0.0057156384
  192  C 13 ZZ      0.0013398018    -0.0062254330     0.0049187542    -0.0127246221    -0.0048261704
  193  C 13 XY     -0.0004823105     0.0008695122    -0.0001874468     0.0032386718    -0.0012281532
  194  C 13 XZ     -0.0004828298     0.0015495305    -0.0009464811     0.0048914548    -0.0000899855
  195  C 13 YZ     -0.0012160819     0.0050700079    -0.0039013388     0.0053885152     0.0047504057
  196  C 14  S     -0.0106622512    -0.0019629234     0.0192269291     0.1259317150    -0.0813146822
  197  C 14  S      0.0202285280     0.0043579872    -0.0376730996    -0.2413804765     0.1578524697
  198  C 14  S      0.0103221184     0.0152308201    -0.0252794830    -0.0728184888     0.0566303158
  199  C 14  X      0.0069019931    -0.0512061560     0.0428426959    -0.0609927484    -0.0475909440
  200  C 14  Y      0.0028566110     0.0131461636    -0.0183892216     0.0113329733     0.0349623773
  201  C 14  Z     -0.0055082038     0.0116962402    -0.0035551978     0.0176213932    -0.0081927126
  202  C 14  X      0.0056270022    -0.0104675459     0.0090611430    -0.0140149926    -0.0132909065
  203  C 14  Y      0.0046331204     0.0064493053    -0.0128326293     0.0075521271     0.0233228835
  204  C 14  Z     -0.0065441570    -0.0008570042     0.0064309130    -0.0000338307    -0.0138128183
  205  C 14 XX      0.0012102231     0.0003074167    -0.0020250836    -0.0201337209     0.0092584425
  206  C 14 YY      0.0009940312     0.0014318215    -0.0034268330    -0.0108026117     0.0109782862
  207  C 14 ZZ      0.0010624324    -0.0005770710    -0.0012047226    -0.0117453420     0.0070685800
  208  C 14 XY      0.0001351381    -0.0025673849     0.0025485140     0.0007029494    -0.0043676991
  209  C 14 XZ     -0.0006323851     0.0020843045    -0.0014218711     0.0066225404     0.0005387636
  210  C 14 YZ     -0.0008810811    -0.0001261341     0.0015964823     0.0042730789    -0.0056678336
  211  H 15  S      0.0604714797     0.0058178439    -0.0414118551    -0.0055411276    -0.0292133339
  212  H 15  S      0.0067046810    -0.0007245846    -0.0084985993    -0.0009433363    -0.0035273316
  213  H 16  S      0.0385218576     0.0123697167     0.0220238518     0.0054529125     0.0278888860
  214  H 16  S      0.0002914004    -0.0005709583     0.0038055022     0.0016151888     0.0070402980
  215  H 17  S     -0.0361315813    -0.0135255295     0.0258435246     0.0079206793     0.0421393825
  216  H 17  S      0.0012554896    -0.0050162346     0.0046385276     0.0021353979     0.0103388069
  217  H 18  S     -0.0566715197    -0.0341654896    -0.0333279400    -0.0009178910    -0.0044993964
  218  H 18  S     -0.0032389816    -0.0110750960    -0.0054989832     0.0016641248     0.0038057231
  219  H 19  S      0.0026140747    -0.0339523751    -0.1007267490    -0.0100314846    -0.0520540763
  220  H 19  S      0.0001929345    -0.0045624527    -0.0157405394    -0.0012473486    -0.0065504216
  221  H 20  S      0.0030207964    -0.0374821164    -0.1028090389    -0.0086711873    -0.0448137072
  222  H 20  S      0.0004571688    -0.0050215112    -0.0141375216    -0.0015935539    -0.0075520445
  223  H 21  S      0.0040053964     0.0072427398    -0.0140236945     0.0862066585     0.0175648067
  224  H 21  S      0.0018990506    -0.0039372153    -0.0015370883     0.0064975353     0.0092500693
  225  H 22  S      0.0066364825    -0.0289553898     0.0222495702     0.0713602395    -0.0459751276
  226  H 22  S      0.0019573909    -0.0035574048     0.0013045001     0.0053841174    -0.0012614444
  227  H 23  S      0.0071956255    -0.0380600786     0.0346179844    -0.0128435086    -0.0617511062
  228  H 23  S      0.0011681290    -0.0028505495     0.0020377760    -0.0008664693    -0.0036134181
  229  H 24  S      0.0065100907    -0.0279230969     0.0216377165    -0.0831606078    -0.0153295227
  230  H 24  S      0.0019842529    -0.0032649174     0.0012657326    -0.0054748086     0.0009192181
  231  H 25  S      0.0038666607     0.0078095452    -0.0141189670    -0.0720159494     0.0473887538
  232  H 25  S      0.0020839703    -0.0036988191    -0.0009931923    -0.0016808493     0.0098885919
  233  C 26  S      0.0759771131    -0.1469248253    -0.0032407136     0.0245508061     0.1313900282
  234  C 26  S     -0.1385147350     0.2682226211     0.0129371601    -0.0470790769    -0.2515810382
  235  C 26  S     -0.0760851299     0.1523441986     0.0485835852    -0.0423558839    -0.2464346543
  236  C 26  X      0.0205613414     0.0792852906    -0.0637595482    -0.0098594510    -0.0476572689
  237  C 26  Y     -0.0048435956    -0.0072201488    -0.0050386040     0.0033264084     0.0007674934
  238  C 26  Z     -0.0030551456    -0.0298196571     0.0258257601     0.0003270158     0.0138108493
  239  C 26  X     -0.0886005129    -0.1936786438     0.1190445639     0.0050618816     0.0155064273
  240  C 26  Y      0.0032259511     0.0017439353    -0.0026957600    -0.0055711880     0.0027604357
  241  C 26  Z      0.0385648949     0.0846732620    -0.0472485665     0.0023024524    -0.0096800516
  242  C 26 XX     -0.0148099059     0.0281197133     0.0006102756    -0.0050597856    -0.0259724954
  243  C 26 YY     -0.0027185636     0.0065445797     0.0000784926    -0.0012704665    -0.0066378020
  244  C 26 ZZ     -0.0041432274     0.0108883894     0.0001896019    -0.0017882275    -0.0109275315
  245  C 26 XY      0.0010677566     0.0000940666     0.0010204068     0.0006173604     0.0005873753
  246  C 26 XZ      0.0051005487    -0.0112344195     0.0002050328     0.0017019256     0.0108178718
  247  C 26 YZ     -0.0003352958    -0.0006215348    -0.0003587580    -0.0001661814     0.0002137507
  248  C 27  S      0.0386847881    -0.1586001671     0.0594166428     0.0102979731     0.0551093245
  249  C 27  S     -0.0632579774     0.3003131642    -0.1173266883    -0.0184300296    -0.0988244106
  250  C 27  S      0.0465177424     0.2465288948    -0.1380543233    -0.0141220572    -0.0606379332
  251  C 27  X      0.0338075206    -0.0621847077    -0.0237014090     0.0250790647     0.1516124856
  252  C 27  Y     -0.0017792215     0.0001964245    -0.0003616393     0.0108864932    -0.0064046609
  253  C 27  Z     -0.0130285134     0.0272354385     0.0098966322    -0.0205067560    -0.0631625569
  254  C 27  X     -0.0823141559    -0.0314734917     0.0777507525    -0.0216086483    -0.1062204986
  255  C 27  Y      0.0017905804     0.0024276451    -0.0024002739     0.0102563548    -0.0004842898
  256  C 27  Z      0.0341866596     0.0114583396    -0.0352403099     0.0009095337     0.0470223302
  257  C 27 XX     -0.0075703773     0.0307775081    -0.0116552631    -0.0026253356    -0.0087934712
  258  C 27 YY     -0.0009789242     0.0077890318    -0.0030278513    -0.0006834672    -0.0030189377
  259  C 27 ZZ     -0.0018662031     0.0116662747    -0.0045640704     0.0002634573    -0.0044255830
  260  C 27 XY      0.0005192852    -0.0007822754     0.0007021610     0.0020762877    -0.0001114830
  261  C 27 XZ      0.0029461943    -0.0114302895     0.0043734304    -0.0006046130     0.0034778310
  262  C 27 YZ     -0.0000463528    -0.0002735951    -0.0001209714    -0.0007622366     0.0002172094
  263  C 28  S     -0.0926408419    -0.0595108951    -0.0662858032     0.0033422880     0.0186479294
  264  C 28  S      0.1889943893     0.1209323876     0.1356864950    -0.0070421992    -0.0364790049
  265  C 28  S      0.0682336754     0.1050384294     0.0174213476     0.0036851875    -0.0386639170
  266  C 28  X     -0.0986391272    -0.0032342641     0.0199813179    -0.0049665260    -0.0261475056
  267  C 28  Y     -0.0129740150    -0.0148084879    -0.0273207333    -0.0010188684    -0.0050950917
  268  C 28  Z      0.0393907404    -0.0026482131    -0.0449589495    -0.0057690092    -0.0310966057
  269  C 28  X      0.0259618120     0.0718191219    -0.0214299631    -0.0060265628    -0.0412869522
  270  C 28  Y     -0.0922407979    -0.1027544232     0.0319298445     0.0095471054     0.0395368271
  271  C 28  Z      0.0762745665     0.0591862882    -0.0346855507    -0.0094523675    -0.0292542457
  272  C 28 XX      0.0199627705     0.0104468317     0.0087104590    -0.0004111830    -0.0024549908
  273  C 28 YY      0.0070724253     0.0051185214     0.0056747684    -0.0006743250    -0.0032831137
  274  C 28 ZZ      0.0047551409     0.0060325063     0.0107698917     0.0000342838     0.0001185232
  275  C 28 XY     -0.0052458913    -0.0009014311     0.0006492278     0.0001999731     0.0009071236
  276  C 28 XZ      0.0009529149    -0.0003396452     0.0035598645     0.0007437186     0.0044363562
  277  C 28 YZ      0.0015151839    -0.0019747524    -0.0055380421    -0.0001334378    -0.0003236101

                         26               27               28               29               30
                   -0.7688137944    -0.6962892296    -0.6723736323    -0.6625417768    -0.6614119951
    1  C  1  S      0.0234645150     0.0692285989    -0.0646683444     0.0540439716     0.0344282425
    2  C  1  S     -0.0542796136    -0.1441261668     0.1341385004    -0.1144927390    -0.0727753522
    3  C  1  S     -0.0076111055    -0.1003603193     0.0441740405    -0.0062278850    -0.0074369246
    4  C  1  X      0.0553796450     0.0262646043     0.0393911528     0.0037363914     0.0017991541
    5  C  1  Y      0.0290500771    -0.0006910573    -0.0515005903     0.1083751473     0.0682432702
    6  C  1  Z      0.0540126664     0.0039867794    -0.0078309317    -0.0389182240    -0.0235964158
    7  C  1  X      0.0185636120    -0.0096403271     0.0229601067     0.0064676177     0.0026188026
    8  C  1  Y      0.0103345680    -0.0040870875    -0.0203695561     0.0455979456     0.0264721645
    9  C  1  Z      0.0224525478     0.0264563208    -0.0085563483    -0.0127274799    -0.0065549228
   10  C  1 XX      0.0025441022    -0.0061392994     0.0090890903    -0.0072883655    -0.0046606803
   11  C  1 YY     -0.0021712470    -0.0088973255     0.0039653681    -0.0054511371    -0.0033812987
   12  C  1 ZZ     -0.0107528018    -0.0131271907     0.0120064926    -0.0104788782    -0.0066996527
   13  C  1 XY     -0.0024091716    -0.0027696640    -0.0002062474     0.0012146429     0.0007124786
   14  C  1 XZ     -0.0013645151     0.0044524237    -0.0077608446     0.0026086970     0.0017904072
   15  C  1 YZ     -0.0038837103    -0.0009934167    -0.0001267784     0.0002777341     0.0001931290
   16  C  2  S      0.1178822527     0.0112499335     0.0558588753    -0.0180012494    -0.0121184924
   17  C  2  S     -0.2408105443    -0.0310899804    -0.1089979648     0.0337690366     0.0228022670
   18  C  2  S     -0.0806811461     0.0194262372    -0.0682027212     0.0142245445     0.0060131700
   19  C  2  X      0.0259930441     0.0126229302     0.0369567054     0.0342228936     0.0205241306
   20  C  2  Y     -0.0368576151    -0.0221631828     0.0558830664     0.0161856181     0.0083287351
   21  C  2  Z      0.0270193979    -0.0521481935     0.1119119151    -0.0993063607    -0.0633422427
   22  C  2  X     -0.0006251575     0.0122094415    -0.0010143598     0.0140687307     0.0078095647
   23  C  2  Y     -0.0207865778     0.0068202217    -0.0000822373     0.0045094841     0.0026872299
   24  C  2  Z      0.0057106416    -0.0231487295     0.0339748157    -0.0217975721    -0.0140378555
   25  C  2 XX     -0.0090036856    -0.0013809941    -0.0064489868     0.0066398246     0.0042015655
   26  C  2 YY     -0.0193881843    -0.0012752397    -0.0105980520     0.0030642672     0.0020641780
   27  C  2 ZZ     -0.0177053651    -0.0039042474    -0.0058066291    -0.0028217537    -0.0016351289
   28  C  2 XY     -0.0085158175    -0.0024310074    -0.0012910814     0.0033656670     0.0020946901
   29  C  2 XZ      0.0009574143     0.0005727726     0.0028334964    -0.0039647995    -0.0024987421
   30  C  2 YZ     -0.0000291407    -0.0054671366     0.0057926068    -0.0030250100    -0.0019576768
   31  C  3  S      0.0857252014    -0.0479783307     0.0641378855    -0.0080902061    -0.0056361546
   32  C  3  S     -0.1638448670     0.1021741255    -0.1274220049     0.0118070546     0.0082485745
   33  C  3  S     -0.0757158086     0.0339332353    -0.0685038607     0.0187122409     0.0136658121
   34  C  3  X      0.0547365759    -0.0282671110     0.0727442062    -0.0128792411    -0.0086713204
   35  C  3  Y      0.0418843468     0.0348742174     0.0743237370    -0.1167684933    -0.0743697458
   36  C  3  Z     -0.0204208453    -0.0111351629     0.0553905985     0.0341357305     0.0196738520
   37  C  3  X      0.0121095925    -0.0004415062     0.0173545148     0.0011640428    -0.0005226429
   38  C  3  Y      0.0155717633     0.0188289142     0.0183859465    -0.0345741058    -0.0222333365
   39  C  3  Z     -0.0202541938    -0.0095177144     0.0032068591     0.0214336996     0.0142555565
   40  C  3 XX     -0.0045571844     0.0014270767    -0.0045182575     0.0016004361     0.0009648605
   41  C  3 YY     -0.0091670747     0.0102282014    -0.0095324088    -0.0040408643    -0.0024098771
   42  C  3 ZZ     -0.0174737777     0.0094053132    -0.0130856700     0.0044287382     0.0028377413
   43  C  3 XY     -0.0033104586     0.0019012451     0.0002722956    -0.0043986836    -0.0028216240
   44  C  3 XZ      0.0028998133     0.0011151141     0.0033757658     0.0007367455     0.0004183075
   45  C  3 YZ      0.0030960331     0.0025417613     0.0037057051    -0.0064242614    -0.0040889972
   46  C  4  S     -0.0262325092    -0.0623969972    -0.0239530961     0.0917920229     0.0582282224
   47  C  4  S      0.0563615516     0.1309041116     0.0504810678    -0.1911990353    -0.1210925641
   48  C  4  S      0.0563154300     0.0825977919    -0.0046021672    -0.0525270649    -0.0460277742
   49  C  4  X      0.0454730968    -0.0525702423     0.0720706096    -0.0334610522    -0.0210032089
   50  C  4  Y      0.0173578366     0.0244557295    -0.0607399031    -0.0313519665    -0.0185478987
   51  C  4  Z      0.0332195812    -0.0176416803    -0.0224190905     0.1019885127     0.0637468790
   52  C  4  X      0.0142421082    -0.0135734769     0.0298078615    -0.0092674402    -0.0087915568
   53  C  4  Y     -0.0116868130    -0.0123134304    -0.0188845879     0.0016146756     0.0049706244
   54  C  4  Z      0.0247221075     0.0011200124    -0.0101067368     0.0389715015     0.0252382259
   55  C  4 XX      0.0032787897     0.0038193324     0.0014187259    -0.0090613382    -0.0057515396
   56  C  4 YY      0.0028773839     0.0117428643     0.0082784280    -0.0180827489    -0.0115179921
   57  C  4 ZZ      0.0049933224     0.0108618941    -0.0013454571    -0.0115102183    -0.0072046307
   58  C  4 XY     -0.0059168673     0.0040270968    -0.0039052394    -0.0021670686    -0.0012921548
   59  C  4 XZ     -0.0008518199    -0.0008216953     0.0011086740     0.0011665389     0.0008094553
   60  C  4 YZ     -0.0030475903     0.0007994975    -0.0039305403     0.0023675547     0.0015276359
   61  C  5  S     -0.0808298718     0.0959743353    -0.0377643398    -0.0474546999    -0.0295361123
   62  C  5  S      0.1656085118    -0.1941503482     0.0782699352     0.0942396204     0.0587583938
   63  C  5  S      0.1475233927    -0.1638222670    -0.0033888866     0.0443240842     0.0259443380
   64  C  5  X      0.0360950565    -0.1220602333    -0.0617512673     0.0253286670     0.0174121058
   65  C  5  Y     -0.0080853653     0.0026698681     0.0650349194    -0.1158984566    -0.0719388767
   66  C  5  Z      0.0571998912     0.0436843487     0.0298968110     0.0415504921     0.0238809730
   67  C  5  X      0.1191723819     0.0315938759    -0.0548273621    -0.0057357419    -0.0064821512
   68  C  5  Y     -0.0098157758    -0.0085060347     0.0133947019    -0.0428821111    -0.0124605469
   69  C  5  Z     -0.0356732580    -0.0030586872     0.0278874120     0.0232814105     0.0040901157
   70  C  5 XX      0.0078815163    -0.0179983561     0.0074955038     0.0093722071     0.0056039585
   71  C  5 YY      0.0110561812    -0.0061031730     0.0041356326     0.0023782813     0.0015254358
   72  C  5 ZZ      0.0109654712    -0.0096902492     0.0033545123     0.0061480182     0.0039845515
   73  C  5 XY     -0.0040853929    -0.0014811579    -0.0043754806     0.0070209689     0.0047194938
   74  C  5 XZ     -0.0044970710     0.0078735768    -0.0031845742    -0.0044416512    -0.0028381971
   75  C  5 YZ     -0.0051460800    -0.0001309372    -0.0015393444    -0.0005144623    -0.0003212584
   76  C  6  S     -0.0280899520    -0.0104402067     0.0742482659    -0.0719380169    -0.0461252194
   77  C  6  S      0.0572452702     0.0209378773    -0.1528484246     0.1510069391     0.0967017753
   78  C  6  S     -0.0075809562     0.0155351365    -0.0334133975    -0.0097580713    -0.0012135277
   79  C  6  X      0.0294284477     0.0130318416     0.0383008128    -0.0206292863    -0.0136519118
   80  C  6  Y      0.0182381676     0.0503356266    -0.0751950175     0.0225012793     0.0155547074
   81  C  6  Z      0.0032647501    -0.0512001287    -0.0094811303     0.0454510990     0.0296164102
   82  C  6  X     -0.0005906945     0.0069850021     0.0074181563    -0.0143699567    -0.0088111136
   83  C  6  Y      0.0125314385     0.0145102231    -0.0292814340     0.0184810988     0.0103000635
   84  C  6  Z      0.0018372302    -0.0196703949    -0.0080180885     0.0218157951     0.0139857139
   85  C  6 XX      0.0061619258     0.0020339217    -0.0150451960     0.0140232407     0.0090453429
   86  C  6 YY      0.0017646848    -0.0029382325    -0.0070607377     0.0106753962     0.0068366956
   87  C  6 ZZ      0.0038554235     0.0054428445    -0.0112911787     0.0073105039     0.0047192802
   88  C  6 XY     -0.0017168983    -0.0006554944    -0.0001878758    -0.0016426262    -0.0010130608
   89  C  6 XZ     -0.0006204892    -0.0006455341    -0.0042447110     0.0041851134     0.0026984192
   90  C  6 YZ     -0.0007627649     0.0012153356    -0.0021825906     0.0042062356     0.0026773466
   91  C  7  S     -0.0617361095    -0.0754151746     0.0488283957     0.0188755008     0.0104967828
   92  C  7  S      0.1238342260     0.1606340702    -0.1087830319    -0.0415818818    -0.0229099279
   93  C  7  S      0.1139409544     0.0855919632     0.0155140596     0.0197624403     0.0082226725
   94  C  7  X     -0.0840996234    -0.1002447043     0.0565665303     0.0421407745     0.0245816913
   95  C  7  Y      0.1382276783     0.1331500923    -0.0793097269    -0.0304794549    -0.0171193017
   96  C  7  Z     -0.0820165135    -0.0837489376     0.0646716608    -0.0005356316    -0.0016310965
   97  C  7  X     -0.0693393803    -0.0284886706    -0.0310035635    -0.0157668232    -0.0105600433
   98  C  7  Y      0.1010647734     0.0430760935     0.0450440527     0.0250030894     0.0140691879
   99  C  7  Z     -0.0612016916    -0.0283249382    -0.0237866386    -0.0198842530    -0.0101720242
  100  C  7 XX      0.0059298146     0.0094645997    -0.0064406505    -0.0039879109    -0.0022579069
  101  C  7 YY      0.0115759297     0.0130803997    -0.0085686719    -0.0033937139    -0.0018792436
  102  C  7 ZZ      0.0060702113     0.0085278313    -0.0070436302    -0.0007529784    -0.0003144996
  103  C  7 XY     -0.0053534196    -0.0062917933     0.0033493274     0.0027775449     0.0016219304
  104  C  7 XZ      0.0027109823     0.0042443364    -0.0032023901    -0.0004577709    -0.0002286375
  105  C  7 YZ     -0.0055292813    -0.0056510908     0.0043113842    -0.0000538670    -0.0000963210
  106  C  8  S     -0.0273556909    -0.0354951061    -0.0657933273    -0.0425148078    -0.0266030880
  107  C  8  S      0.0522161015     0.0748817501     0.1373313211     0.0879015519     0.0547214057
  108  C  8  S      0.0511023963     0.0355359336     0.0823895033     0.0523404351     0.0274813842
  109  C  8  X      0.0459029937    -0.1020791637    -0.0823124290    -0.0091217693    -0.0596546395
  110  C  8  Y     -0.0017999603     0.0030924117     0.0045129331    -0.0919195624     0.1489630944
  111  C  8  Z     -0.0188427394     0.0428104540     0.0331274862     0.0814456214    -0.0987587621
  112  C  8  X     -0.0237309266    -0.0201171322    -0.0538691912    -0.0247266088    -0.0288969270
  113  C  8  Y      0.0009135292     0.0023938952     0.0034161285    -0.0203825021     0.0368013856
  114  C  8  Z      0.0099672357     0.0062233363     0.0221997986     0.0279221892    -0.0183345867
  115  C  8 XX      0.0027789835     0.0065581101     0.0106492011     0.0076067401     0.0024601341
  116  C  8 YY      0.0041532962     0.0018176655     0.0059312385     0.0043248978     0.0023682015
  117  C  8 ZZ      0.0029464394     0.0028674859     0.0063078628     0.0030783465     0.0044472557
  118  C  8 XY     -0.0010456265     0.0000926108    -0.0007742736    -0.0026167215     0.0033458635
  119  C  8 XZ     -0.0001335875    -0.0020524619    -0.0026477947    -0.0002184436    -0.0031391268
  120  C  8 YZ     -0.0026421169     0.0007492670    -0.0010779781    -0.0003583858    -0.0021216010
  121  N  9  S     -0.0475951005    -0.0445564351     0.0281333322     0.0107803045     0.0061111919
  122  N  9  S     -0.0992615907    -0.0920249274     0.0565577699     0.0216446848     0.0120984510
  123  N  9  S      0.0225299614    -0.0386785269     0.0828421880     0.0372490471     0.0227748580
  124  N  9  X     -0.0179161628    -0.0089098080     0.0064868179    -0.0051945611    -0.0031066987
  125  N  9  Y      0.0196924930     0.0147413928    -0.0088903957    -0.0030323285    -0.0016634178
  126  N  9  Z     -0.0127379566    -0.0085420064     0.0001970796     0.0085367283     0.0051405899
  127  N  9  X     -0.0070812283    -0.0021262007    -0.0075202896     0.0005508770     0.0005202218
  128  N  9  Y      0.0112866636     0.0006690677     0.0093835913     0.0049021784     0.0033189703
  129  N  9  Z     -0.0069157919    -0.0001013832    -0.0040131378    -0.0054965142    -0.0039833602
  130  N  9 XX     -0.0031651921    -0.0021737023     0.0015065637    -0.0004416138    -0.0003386574
  131  N  9 YY     -0.0038685998    -0.0039346204     0.0025877096     0.0009275407     0.0005014012
  132  N  9 ZZ     -0.0022867118    -0.0019339844     0.0005146293     0.0012296377     0.0007223908
  133  N  9 XY      0.0027817606     0.0023693843    -0.0019383238     0.0001193108     0.0000978061
  134  N  9 XZ     -0.0017864264    -0.0014066588     0.0007714482     0.0004567291     0.0002854365
  135  N  9 YZ      0.0020854458     0.0021629928    -0.0010488716    -0.0013042686    -0.0007998712
  136  C 10  S     -0.0320445152     0.0509034335     0.0482913158     0.0797054373    -0.0720803329
  137  C 10  S      0.0626448902    -0.1004811656    -0.0952383428    -0.1591724560     0.1452184778
  138  C 10  S      0.0165207391    -0.0392554475    -0.0248923765    -0.0393586964     0.0384572543
  139  C 10  X     -0.0042674370    -0.0371502883    -0.0571095939     0.0279122487    -0.1203949819
  140  C 10  Y     -0.0126462888    -0.0098910259    -0.0339441672    -0.0249817065    -0.0178526189
  141  C 10  Z      0.0125219167     0.0248967247     0.0540480321     0.0085435166     0.0686759704
  142  C 10  X     -0.0005693953    -0.0149340948    -0.0145521091     0.0121628556    -0.0382402258
  143  C 10  Y     -0.0085327813     0.0028396671    -0.0120256555    -0.0030836052    -0.0158299422
  144  C 10  Z      0.0073313204     0.0044930615     0.0163236631    -0.0027038647     0.0304148821
  145  C 10 XX      0.0026031703    -0.0068539715    -0.0083414687    -0.0114932112     0.0074371543
  146  C 10 YY      0.0046480043    -0.0064218972    -0.0051799485    -0.0101882099     0.0109191032
  147  C 10 ZZ      0.0034192997    -0.0044436879    -0.0037448450    -0.0077906835     0.0084508821
  148  C 10 XY     -0.0007874981     0.0026603969     0.0029188004     0.0032766880    -0.0017258987
  149  C 10 XZ      0.0000218674    -0.0002522265     0.0001472824     0.0006937908    -0.0005037643
  150  C 10 YZ     -0.0028375640     0.0021239460     0.0005473025     0.0037537145    -0.0062674418
  151  C 11  S      0.0130109553     0.0108420186     0.0275778679    -0.0395955318     0.1052524420
  152  C 11  S     -0.0261274800    -0.0208693870    -0.0548909687     0.0790441096    -0.2102873672
  153  C 11  S     -0.0064885775     0.0085230856    -0.0115330190     0.0147339631    -0.0471824734
  154  C 11  X     -0.0357629419     0.0824280262     0.0959412856     0.1078822459    -0.0518057690
  155  C 11  Y      0.0155319170    -0.0356118078    -0.0501257025    -0.0345110233    -0.0161519135
  156  C 11  Z      0.0029063103    -0.0067653402    -0.0005237738    -0.0191757127     0.0366011708
  157  C 11  X     -0.0133219271     0.0242696241     0.0300866290     0.0372478954    -0.0206198378
  158  C 11  Y      0.0038836882    -0.0123685652    -0.0151736192    -0.0157184801     0.0037977962
  159  C 11  Z      0.0027325908    -0.0004291754    -0.0005442376    -0.0035454455     0.0059423751
  160  C 11 XX     -0.0008685519    -0.0025863260    -0.0047678072     0.0036547982    -0.0126252331
  161  C 11 YY     -0.0027781931     0.0007623916    -0.0013555575     0.0067027460    -0.0135613957
  162  C 11 ZZ     -0.0011037704    -0.0015830167    -0.0036130806     0.0041061613    -0.0120341009
  163  C 11 XY      0.0017134185    -0.0023796315    -0.0023545820    -0.0023820266     0.0010126845
  164  C 11 XZ     -0.0014240696     0.0030207805     0.0034715136     0.0011447971     0.0025077841
  165  C 11 YZ      0.0011303837    -0.0002890733     0.0005319323    -0.0035470957     0.0068048752
  166  C 12  S      0.0451906689    -0.0713064951    -0.0788949177    -0.0434630826    -0.0295992127
  167  C 12  S     -0.0878910988     0.1410563827     0.1563351155     0.0861982254     0.0587669175
  168  C 12  S     -0.0223169157     0.0297530791     0.0404767404     0.0227030464     0.0169885133
  169  C 12  X     -0.0002067174     0.0245773448     0.0351335652    -0.0016754029     0.0490997409
  170  C 12  Y     -0.0003028745     0.0004733657    -0.0010843904     0.0847142707    -0.1365310434
  171  C 12  Z      0.0004220201    -0.0113962540    -0.0146757910    -0.0707780911     0.0932062268
  172  C 12  X     -0.0021438076     0.0100001067     0.0078321287    -0.0029902171     0.0124767920
  173  C 12  Y      0.0000391050    -0.0000115557    -0.0003823074     0.0251180463    -0.0405879494
  174  C 12  Z      0.0009508797    -0.0044683585    -0.0032111208    -0.0198368780     0.0286959157
  175  C 12 XX     -0.0059862651     0.0103215494     0.0120620310     0.0081454514     0.0026565400
  176  C 12 YY     -0.0053516135     0.0081857238     0.0085772501     0.0047707806     0.0027720242
  177  C 12 ZZ     -0.0045564203     0.0073213409     0.0079803775     0.0028496678     0.0053190539
  178  C 12 XY      0.0010157188    -0.0014490278    -0.0014546567    -0.0036729203     0.0040815004
  179  C 12 XZ      0.0009303682    -0.0018286687    -0.0025043112     0.0002692772    -0.0038753216
  180  C 12 YZ      0.0023156009    -0.0030502924    -0.0030204246    -0.0004477510    -0.0027521080
  181  C 13  S      0.0123483786     0.0131175853     0.0276945684     0.0777542398    -0.0799200376
  182  C 13  S     -0.0248295128    -0.0252786516    -0.0550708809    -0.1552716247     0.1596119948
  183  C 13  S     -0.0064186419     0.0057297637    -0.0123521414    -0.0357783122     0.0309930170
  184  C 13  X     -0.0281596853     0.0642102177     0.0715707584    -0.0149875204     0.1113475199
  185  C 13  Y     -0.0129237736     0.0295721634     0.0430328271     0.0283484873     0.0170953657
  186  C 13  Z      0.0234758756    -0.0534777556    -0.0680281726    -0.0173379795    -0.0640130404
  187  C 13  X     -0.0113035884     0.0185118562     0.0227062128    -0.0045142618     0.0363486753
  188  C 13  Y     -0.0027689986     0.0100205173     0.0125841710     0.0030525721     0.0121008137
  189  C 13  Z      0.0074218287    -0.0167084570    -0.0206210499    -0.0006892141    -0.0264936162
  190  C 13 XX      0.0002733325    -0.0048390265    -0.0069766720    -0.0114049200     0.0082731177
  191  C 13 YY     -0.0025398648     0.0002085401    -0.0016753903    -0.0095315911     0.0117749589
  192  C 13 ZZ     -0.0022596617     0.0004137969    -0.0011169996    -0.0072422468     0.0090718870
  193  C 13 XY     -0.0006664749     0.0019782497     0.0024908389     0.0033975846    -0.0020471442
  194  C 13 XZ      0.0000135738     0.0004380658     0.0005025982     0.0006108432    -0.0002997068
  195  C 13 YZ      0.0019959018    -0.0017978543    -0.0013136546     0.0032492021    -0.0063322122
  196  C 14  S     -0.0321483377     0.0502587850     0.0492636618    -0.0296623277     0.1044645832
  197  C 14  S      0.0628655982    -0.0990748607    -0.0972072341     0.0604871179    -0.2092827607
  198  C 14  S      0.0165694704    -0.0343439853    -0.0242571402     0.0158066423    -0.0498711525
  199  C 14  X     -0.0106592943    -0.0448807848    -0.0748381252    -0.1119719187     0.0687844665
  200  C 14  Y      0.0132829622     0.0129456105     0.0383172341     0.0352024654     0.0085976240
  201  C 14  Z     -0.0064375023     0.0090865139     0.0011069826     0.0201779742    -0.0378384248
  202  C 14  X     -0.0045157821    -0.0146304530    -0.0209300021    -0.0373812536     0.0287876651
  203  C 14  Y      0.0085586259    -0.0004227158     0.0134188586     0.0182856394    -0.0040975690
  204  C 14  Z     -0.0052851516     0.0070956671    -0.0022180668     0.0013100568    -0.0091705003
  205  C 14 XX      0.0028707629    -0.0053619733    -0.0065052054     0.0027921458    -0.0129122906
  206  C 14 YY      0.0046789402    -0.0060522787    -0.0050016584     0.0055397559    -0.0138186801
  207  C 14 ZZ      0.0031763172    -0.0059483204    -0.0060980725     0.0028840298    -0.0118258213
  208  C 14 XY     -0.0012919147    -0.0004830573    -0.0015025897    -0.0026053431     0.0016529711
  209  C 14 XZ      0.0003214246     0.0016374537     0.0028964995     0.0013657269     0.0021316265
  210  C 14 YZ     -0.0026501319     0.0032323092     0.0022630348    -0.0030677820     0.0068629433
  211  H 15  S     -0.0118923829    -0.0648631934     0.0565358301    -0.0910649065    -0.0574115055
  212  H 15  S     -0.0059474524    -0.0167933347     0.0159717062    -0.0167452820    -0.0111551851
  213  H 16  S     -0.0852917971    -0.0008310598    -0.0954430942     0.0054563652     0.0055285737
  214  H 16  S     -0.0181741622    -0.0002392986    -0.0190142562     0.0044374841     0.0035420649
  215  H 17  S     -0.0626487538     0.0480316267    -0.0997671760    -0.0024567997     0.0000790923
  216  H 17  S     -0.0122799019     0.0077831379    -0.0185198615     0.0042398625     0.0033252020
  217  H 18  S      0.0237978785     0.0635799209     0.0094149889    -0.1347147071    -0.0845425143
  218  H 18  S      0.0053467104     0.0136436268     0.0059131191    -0.0275542168    -0.0156240741
  219  H 19  S      0.0352211121     0.0072799421    -0.0768746764     0.0817228991     0.0528189505
  220  H 19  S      0.0024736856     0.0022155626    -0.0141232450     0.0196370960     0.0125848570
  221  H 20  S      0.0105006614     0.0154040101    -0.1028686321     0.0785760443     0.0509745435
  222  H 20  S      0.0044678378     0.0018730207    -0.0188614435     0.0181337483     0.0115086771
  223  H 21  S      0.0177963737    -0.0361930016    -0.0423571127    -0.0897082139     0.0865477449
  224  H 21  S      0.0070451179    -0.0100256643    -0.0083958519    -0.0176786081     0.0180875536
  225  H 22  S     -0.0096876336    -0.0067232407    -0.0265578398     0.0454811715    -0.1186255417
  226  H 22  S      0.0002934994    -0.0026262376    -0.0053228428     0.0107073439    -0.0258777216
  227  H 23  S     -0.0316541853     0.0703773546     0.0861125204     0.0491661025     0.0333574866
  228  H 23  S     -0.0025299030     0.0106698395     0.0165118120     0.0103255375     0.0070565244
  229  H 24  S     -0.0091358351    -0.0087834739    -0.0262909388    -0.0855931648     0.0901165667
  230  H 24  S      0.0003990453    -0.0030198342    -0.0052535340    -0.0179834145     0.0197126136
  231  H 25  S      0.0176158226    -0.0345323404    -0.0424864388     0.0378671667    -0.1171236372
  232  H 25  S      0.0069747993    -0.0098918477    -0.0078543655     0.0085112530    -0.0209013504
  233  C 26  S      0.0413213985     0.0622121056     0.0474089394     0.0151376612     0.0088240774
  234  C 26  S     -0.0731956175    -0.1369994212    -0.0928042360    -0.0241344394    -0.0138074871
  235  C 26  S     -0.0923696953    -0.1331424036    -0.0758805762    -0.0253285836    -0.0078993477
  236  C 26  X     -0.1355613331     0.1593204670    -0.0392492539    -0.0772975602    -0.0535177780
  237  C 26  Y      0.0003981462    -0.0031941740     0.0139851117    -0.0273841420    -0.0033392828
  238  C 26  Z      0.0702234649    -0.0700841000     0.0167011870     0.0488968300     0.0210581418
  239  C 26  X      0.1079796943    -0.0206302649    -0.0688256549    -0.0174945767    -0.0057320474
  240  C 26  Y     -0.0008073375     0.0024355779     0.0051883690    -0.0019653942    -0.0069851560
  241  C 26  Z     -0.0445091310     0.0039096366     0.0321208890     0.0063924306     0.0063267152
  242  C 26 XX     -0.0083673953    -0.0144513455    -0.0105399776    -0.0026854230    -0.0023167019
  243  C 26 YY     -0.0023009088    -0.0036914292    -0.0025639378    -0.0006795684    -0.0004723931
  244  C 26 ZZ     -0.0024210431    -0.0062717858    -0.0041059469    -0.0006237586     0.0006063264
  245  C 26 XY      0.0000828980    -0.0002092827    -0.0011968408     0.0016531809     0.0028507023
  246  C 26 XZ      0.0015393604     0.0056634465     0.0037172340     0.0010623411    -0.0004839170
  247  C 26 YZ     -0.0000484063    -0.0002995552     0.0006353321    -0.0004389575    -0.0010135430
  248  C 27  S      0.0842907240    -0.0864702166    -0.0218382278     0.0078154836     0.0050779216
  249  C 27  S     -0.1640844226     0.1736402530     0.0562289719    -0.0089863709    -0.0061834845
  250  C 27  S     -0.1699788033     0.1414069622     0.0567228255    -0.0183231715    -0.0174793186
  251  C 27  X      0.0827840697     0.0446580991     0.1341638332     0.0985891254     0.0503235077
  252  C 27  Y     -0.0031651902    -0.0016442146     0.0000005157    -0.0282950072     0.0240273585
  253  C 27  Z     -0.0318573152    -0.0191464343    -0.0566378358    -0.0223592586    -0.0440392846
  254  C 27  X      0.0036373402    -0.0309955003    -0.0529458575    -0.0133976425    -0.0094706379
  255  C 27  Y     -0.0009144904    -0.0002642724     0.0021979720    -0.0112324512     0.0140289651
  256  C 27  Z     -0.0007803547     0.0152046674     0.0203762980     0.0155924398    -0.0073634119
  257  C 27 XX     -0.0164618069     0.0182974626     0.0061855788    -0.0001264333    -0.0022365591
  258  C 27 YY     -0.0046095573     0.0042856962     0.0020456515     0.0001241425    -0.0002198456
  259  C 27 ZZ     -0.0062145320     0.0067791240     0.0029089187    -0.0007626094     0.0018537708
  260  C 27 XY      0.0005441221    -0.0004018984    -0.0005100253    -0.0008743992     0.0040075809
  261  C 27 XZ      0.0052693188    -0.0066722748    -0.0018503524     0.0013884898    -0.0018559686
  262  C 27 YZ     -0.0000727396     0.0004676634     0.0007455738     0.0006487396    -0.0013416799
  263  C 28  S     -0.1175130473    -0.0695342786     0.0141468675    -0.0009985516    -0.0012824770
  264  C 28  S      0.2347863214     0.1366949344    -0.0242479596     0.0008057460     0.0009265036
  265  C 28  S      0.0252025784     0.1007399529    -0.1216900577    -0.0676291703    -0.0215737048
  266  C 28  X      0.1288860972     0.0822938075    -0.0955884965     0.0544432828     0.0354132218
  267  C 28  Y     -0.0350215287    -0.1360845033     0.1320987667     0.0525171178     0.0297370648
  268  C 28  Z      0.0423294464     0.0727978336    -0.0087607215    -0.1248117715    -0.0767203183
  269  C 28  X     -0.0336967897    -0.0298227430    -0.0440416872     0.0091879186     0.0093211974
  270  C 28  Y      0.0850266538     0.0147443076     0.0740201297     0.0395858063     0.0263688386
  271  C 28  Z     -0.0499493238    -0.0059649591    -0.0240480444    -0.0570383802    -0.0411848472
  272  C 28 XX      0.0094925177     0.0046271062     0.0016110117    -0.0039138095    -0.0024062548
  273  C 28 YY      0.0180698479     0.0114196839    -0.0023516623     0.0001889927     0.0001044770
  274  C 28 ZZ      0.0127692734     0.0068945571    -0.0025518614     0.0046213953     0.0029281078
  275  C 28 XY     -0.0039140833    -0.0050862785    -0.0008545064     0.0024918918     0.0015938431
  276  C 28 XZ     -0.0034777454     0.0062678381    -0.0054299045     0.0024789553     0.0015207248
  277  C 28 YZ     -0.0078179170    -0.0045481614     0.0009536922    -0.0022587929    -0.0015161837

                         31               32               33               34               35
                   -0.6442728796    -0.6313259345    -0.5826702304    -0.5420425461    -0.5331479398
    1  C  1  S      0.0654810028    -0.0732677405    -0.0027436832     0.0081863597     0.0130789834
    2  C  1  S     -0.1339782503     0.1457031742     0.0057139672     0.0017424988    -0.0268301298
    3  C  1  S     -0.0898270963     0.1242242980     0.0001594568     0.0219843491    -0.0873013736
    4  C  1  X      0.0986683152     0.0141549813    -0.0236730544     0.1592651928     0.0493754145
    5  C  1  Y      0.0284128960     0.0831949305    -0.0052443834    -0.0917024520    -0.0602257816
    6  C  1  Z     -0.1356369648     0.1044354494     0.0341579302    -0.1148786584     0.1640789768
    7  C  1  X      0.0302418104     0.0208394286    -0.0085393016     0.0501956242    -0.0018692853
    8  C  1  Y      0.0108368041     0.0331131728    -0.0023746849    -0.0264727547    -0.0171021346
    9  C  1  Z     -0.0129435759    -0.0062253143     0.0110974939    -0.0366351318     0.0946824327
   10  C  1 XX     -0.0059932138     0.0095662083     0.0004010425     0.0039189353     0.0028801073
   11  C  1 YY     -0.0130963461     0.0084723308     0.0014026999    -0.0020203044     0.0011523693
   12  C  1 ZZ     -0.0110432565     0.0114804574     0.0003075533    -0.0038949761    -0.0069112644
   13  C  1 XY     -0.0023789980    -0.0011957027     0.0015888861    -0.0083418076     0.0032655015
   14  C  1 XZ     -0.0010966866    -0.0057550913     0.0000017897    -0.0046347855    -0.0054880520
   15  C  1 YZ      0.0030597837    -0.0090919996     0.0000299540     0.0108564444     0.0039666552
   16  C  2  S      0.0163557865     0.1166745688    -0.0113968935     0.0313031064    -0.0032078747
   17  C  2  S     -0.0379070990    -0.2346794125     0.0234385194    -0.0397309727     0.0058145083
   18  C  2  S      0.0149186805    -0.2130839246     0.0199430746    -0.1529153297     0.0133818028
   19  C  2  X      0.1065810332     0.0547945876    -0.0254833308     0.1643411413     0.0339776214
   20  C  2  Y      0.0784187043     0.1300298731    -0.0448858734     0.0875159813    -0.1713762091
   21  C  2  Z      0.0029426037    -0.0427261042    -0.0042879771     0.0871187451    -0.0278570544
   22  C  2  X      0.0447706067    -0.0238142553    -0.0074490231     0.0142497020    -0.0018345877
   23  C  2  Y      0.0341616512    -0.0225352789    -0.0090179842    -0.0319328995    -0.0626158015
   24  C  2  Z      0.0046277602    -0.0229070599     0.0023979272    -0.0002680990    -0.0065174418
   25  C  2 XX      0.0022892302    -0.0167367979     0.0026012820    -0.0001207948     0.0099810740
   26  C  2 YY     -0.0034358295    -0.0208549542     0.0022257532    -0.0168425395    -0.0051501341
   27  C  2 ZZ     -0.0095882250    -0.0104513095     0.0012238493     0.0053032454    -0.0011117556
   28  C  2 XY      0.0028673713    -0.0088989746     0.0014155260    -0.0062155681     0.0052133197
   29  C  2 XZ      0.0033537139    -0.0055981596    -0.0011194405     0.0107062985    -0.0002742218
   30  C  2 YZ      0.0000224761    -0.0031254446     0.0003008747     0.0020814016    -0.0026191279
   31  C  3  S      0.0530609924    -0.1068680016     0.0097968174    -0.0328583524     0.0056404879
   32  C  3  S     -0.1079232650     0.2131372536    -0.0195501341     0.0459536189    -0.0022148900
   33  C  3  S     -0.0827382783     0.2030700214    -0.0156577662     0.1438875451    -0.0304640507
   34  C  3  X      0.0120903983     0.0333915343     0.0183860350    -0.0731128379     0.1200692992
   35  C  3  Y     -0.0018447360     0.0180890876    -0.0106268685    -0.0659638798    -0.0505793950
   36  C  3  Z      0.1493635278    -0.0735458087    -0.0076451582    -0.2302647271    -0.0520745363
   37  C  3  X      0.0101214155     0.0266769610     0.0030502978    -0.0114699004     0.0276600401
   38  C  3  Y      0.0030695916     0.0153576643    -0.0068980871     0.0036679952    -0.0200455600
   39  C  3  Z      0.0159227522     0.0491678496    -0.0099743152    -0.0182366682    -0.0493313226
   40  C  3 XX     -0.0087339475     0.0119365490     0.0009767648    -0.0045880854     0.0057358930
   41  C  3 YY     -0.0077176944     0.0053671354    -0.0010970697     0.0016011368    -0.0007946109
   42  C  3 ZZ     -0.0074873717     0.0251524606    -0.0037603662     0.0171018709    -0.0046621772
   43  C  3 XY     -0.0033931763     0.0009552570     0.0004233121    -0.0069308191     0.0018028593
   44  C  3 XZ      0.0024929202     0.0065439086     0.0004932809    -0.0007509446     0.0094955842
   45  C  3 YZ     -0.0010333400     0.0041117069    -0.0008266385    -0.0051724391    -0.0041872466
   46  C  4  S     -0.0154082895     0.0824018196     0.0037436583     0.0001900149     0.0112805554
   47  C  4  S      0.0283136644    -0.1650053379    -0.0068401650    -0.0156832431    -0.0144353933
   48  C  4  S      0.0538058062    -0.1261933024    -0.0158915826    -0.0714926053    -0.0653645956
   49  C  4  X     -0.0238175168    -0.0382609729     0.0312922779    -0.0181421587     0.1559452725
   50  C  4  Y     -0.0485785031    -0.1528285548     0.0067308768     0.2309376327     0.0100564020
   51  C  4  Z      0.0938214628    -0.0376053994    -0.0070800416    -0.0288175789    -0.0332364591
   52  C  4  X      0.0016664031     0.0047532147     0.0101955213    -0.0049426964     0.0548408318
   53  C  4  Y     -0.0338743164    -0.0076951942     0.0098389166     0.0980046128     0.0445501077
   54  C  4  Z      0.0430827066    -0.0255346267    -0.0054389840    -0.0165850895    -0.0158902775
   55  C  4 XX     -0.0015114273    -0.0114301193     0.0002364033    -0.0022359068    -0.0059346708
   56  C  4 YY      0.0052807450    -0.0114715879    -0.0006042153    -0.0059448047     0.0030048523
   57  C  4 ZZ     -0.0002253172    -0.0117469531    -0.0008311051     0.0086587848     0.0011184415
   58  C  4 XY     -0.0003264373     0.0000829746    -0.0021751037     0.0051989304    -0.0099165930
   59  C  4 XZ     -0.0002094292     0.0057410209     0.0000636353    -0.0001854168     0.0042589611
   60  C  4 YZ     -0.0047081739     0.0084529807     0.0003159247    -0.0056510274     0.0031919392
   61  C  5  S      0.0309233734     0.0176260662    -0.0260385647     0.0253368551    -0.0183901612
   62  C  5  S     -0.0638529518    -0.0397959865     0.0532612159    -0.0731464083     0.0413899990
   63  C  5  S     -0.2800643988    -0.0431312012     0.0577703679     0.0670393803     0.0627640608
   64  C  5  X     -0.1557317343    -0.1097705179     0.0129179226     0.1291813988    -0.1732779798
   65  C  5  Y     -0.0285642136    -0.0455301130     0.0044065795    -0.0807946425     0.0195119669
   66  C  5  Z      0.1394853642    -0.0129306468    -0.0088986138     0.0012923935     0.0280348582
   67  C  5  X     -0.1300647518    -0.0387645175    -0.0081655760     0.0271191499    -0.0980090720
   68  C  5  Y     -0.0211407050    -0.0466224962     0.0068217718    -0.0174024775     0.0243943929
   69  C  5  Z      0.0964469830     0.0228864005    -0.0009541868     0.0014551359     0.0047261971
   70  C  5 XX     -0.0045957640    -0.0014533532     0.0041384709    -0.0109248633     0.0007868954
   71  C  5 YY     -0.0013972572    -0.0088882092     0.0037770134    -0.0038852489     0.0079224064
   72  C  5 ZZ     -0.0050974083     0.0020582516     0.0030590957     0.0009288425     0.0040982824
   73  C  5 XY      0.0019327705     0.0002725329    -0.0003355142     0.0089821265     0.0009063821
   74  C  5 XZ     -0.0029002176     0.0069672904    -0.0004007935    -0.0049580490     0.0056100317
   75  C  5 YZ     -0.0008925283    -0.0002864305    -0.0006139273     0.0001416360    -0.0009212794
   76  C  6  S      0.0081527990     0.0031917631    -0.0040054161    -0.0060240722    -0.0151675458
   77  C  6  S     -0.0137231379    -0.0057369215     0.0074972132     0.0115869211     0.0290051392
   78  C  6  S     -0.0456814962    -0.0107463958     0.0148025043     0.0207483704     0.0577921462
   79  C  6  X      0.0578446932    -0.0390046935    -0.0025827820     0.0544019180     0.1260222187
   80  C  6  Y     -0.0119520701    -0.0999899218     0.0171173716     0.0972554139     0.1445899303
   81  C  6  Z     -0.0729600351     0.0943517029     0.0271694024    -0.0004099871     0.1982263215
   82  C  6  X      0.0069865706    -0.0182216739     0.0009411800     0.0313743158     0.0589309230
   83  C  6  Y      0.0017241345    -0.0351285067     0.0029928993     0.0456361062     0.0444604500
   84  C  6  Z     -0.0281238651     0.0329084850     0.0097354642    -0.0140763180     0.0778631796
   85  C  6 XX     -0.0033517160    -0.0035072983     0.0020351247     0.0021493401     0.0073202884
   86  C  6 YY     -0.0019450803     0.0061624659     0.0002643255    -0.0010715490    -0.0003676832
   87  C  6 ZZ      0.0003619904    -0.0043316211     0.0000922528     0.0028750606     0.0035905221
   88  C  6 XY     -0.0028022219    -0.0009581043     0.0006048372    -0.0002841342     0.0038517602
   89  C  6 XZ     -0.0032284885     0.0033636775     0.0007593175     0.0028282536     0.0073466744
   90  C  6 YZ      0.0045629042    -0.0015083857    -0.0004837127     0.0002480420     0.0023616082
   91  C  7  S      0.0256904842    -0.0149399722     0.0038210952     0.0491175627     0.0335988107
   92  C  7  S     -0.0604327485     0.0278991385    -0.0062396756    -0.1059209540    -0.0693573953
   93  C  7  S      0.0861035294     0.0612346761    -0.0292656130    -0.0513293342    -0.0312149957
   94  C  7  X      0.0377505920    -0.0090171706     0.0054562104     0.0306224372     0.0154514159
   95  C  7  Y     -0.0415403856     0.0381745739    -0.0067588180    -0.0694582968    -0.0528656112
   96  C  7  Z      0.0184990185    -0.0011571712     0.0003691597     0.0532681247     0.0294398327
   97  C  7  X     -0.0729218570    -0.0344043485     0.0286287986     0.0148114150     0.0146777733
   98  C  7  Y      0.1015925052     0.0592223794    -0.0368175306    -0.0211792530    -0.0264053142
   99  C  7  Z     -0.0636234523    -0.0326606614     0.0210043402     0.0149347845     0.0158705552
  100  C  7 XX     -0.0044355841     0.0002589949    -0.0004352881    -0.0052163409    -0.0039382212
  101  C  7 YY     -0.0053721939     0.0033348087    -0.0004096840    -0.0095292011    -0.0053406437
  102  C  7 ZZ     -0.0032427793     0.0008513469    -0.0000444794    -0.0067015675    -0.0029911779
  103  C  7 XY      0.0025992369    -0.0013402331     0.0004026090     0.0029939656     0.0023034406
  104  C  7 XZ     -0.0009755525    -0.0004996761    -0.0001224324    -0.0022640104    -0.0010290280
  105  C  7 YZ      0.0016639243    -0.0008138544    -0.0000399816     0.0045075409     0.0017980776
  106  C  8  S      0.0514237351     0.0190443470     0.0128093661    -0.0023925509     0.0006118506
  107  C  8  S     -0.1022148161    -0.0386943426    -0.0252978750     0.0046704748    -0.0037528300
  108  C  8  S     -0.0313376471    -0.0086983674     0.1420201994    -0.0128924537     0.0601147328
  109  C  8  X      0.0006235927    -0.0120590034    -0.2287517415     0.0051616503    -0.0465004378
  110  C  8  Y      0.0013136846     0.0002905874     0.0074462946    -0.0015692245     0.0049222392
  111  C  8  Z     -0.0008967540     0.0045816226     0.0956514462    -0.0021589881     0.0158434160
  112  C  8  X      0.0020774345    -0.0000363829    -0.1764986292    -0.0172042910     0.0568539269
  113  C  8  Y      0.0006020389     0.0025316964     0.0078058997    -0.0000556439    -0.0058722172
  114  C  8  Z     -0.0009249196    -0.0022063399     0.0720320651     0.0075158094    -0.0197622118
  115  C  8 XX     -0.0072702198    -0.0024139367     0.0005001745    -0.0005452151     0.0040564606
  116  C  8 YY     -0.0055376808    -0.0023556153    -0.0020967175     0.0012956213    -0.0040860791
  117  C  8 ZZ     -0.0049222949    -0.0020593148    -0.0011905838     0.0006574427    -0.0017384468
  118  C  8 XY      0.0010064849     0.0005135836     0.0003453856    -0.0001929607     0.0007088070
  119  C  8 XZ      0.0012937034     0.0003984817    -0.0008037021     0.0006245452    -0.0028756812
  120  C  8 YZ      0.0020575777     0.0009016144     0.0013917861    -0.0009467299     0.0031038194
  121  N  9  S      0.0152959241    -0.0076787741     0.0017053978     0.0270384048     0.0178757628
  122  N  9  S      0.0286236979    -0.0174028916     0.0052732401     0.0581332542     0.0391922737
  123  N  9  S      0.1105059999     0.0311203995    -0.0319391504     0.0380403061     0.0112856287
  124  N  9  X     -0.0010220136    -0.0035366946    -0.0007149866     0.0012708528     0.0039547975
  125  N  9  Y     -0.0030529083    -0.0043393447     0.0005345276     0.0096723422     0.0117430455
  126  N  9  Z      0.0044680690    -0.0056908497     0.0013315029    -0.0105992398    -0.0062915301
  127  N  9  X     -0.0098650793    -0.0051676961     0.0046039534     0.0001591895     0.0003031566
  128  N  9  Y      0.0169729828     0.0096120060    -0.0075056885    -0.0078331939    -0.0112291314
  129  N  9  Z     -0.0117102567    -0.0021807362     0.0041460056     0.0074748375     0.0064523285
  130  N  9 XX      0.0000766375    -0.0009201110     0.0002827840     0.0026684275     0.0020355310
  131  N  9 YY      0.0011140203     0.0002402089     0.0002094340     0.0018292188     0.0005357754
  132  N  9 ZZ      0.0005990052    -0.0010570219     0.0004719040     0.0010210728     0.0010508685
  133  N  9 XY     -0.0007716858     0.0000925708     0.0001586367    -0.0013368070    -0.0005057372
  134  N  9 XZ      0.0006867676    -0.0006673752     0.0000081381     0.0004851682     0.0004214118
  135  N  9 YZ     -0.0012160019     0.0003563085    -0.0000136053     0.0000467100     0.0002789289
  136  C 10  S     -0.0222126745    -0.0061608634    -0.0038918473    -0.0059426757     0.0233955715
  137  C 10  S      0.0440644268     0.0120585621     0.0072655874     0.0120501594    -0.0473891425
  138  C 10  S      0.0133174287    -0.0032568267     0.0110303400     0.0311260640    -0.1162773300
  139  C 10  X      0.0369852755     0.0125828160    -0.0663781116    -0.0226111687     0.0668510787
  140  C 10  Y      0.0431728989     0.0204260253     0.1494562772     0.0114857658    -0.0313979212
  141  C 10  Z     -0.0526787347    -0.0228850308    -0.0960861768     0.0001023219    -0.0036852310
  142  C 10  X      0.0131137285     0.0023286414    -0.0162949734     0.0008375572    -0.0113190697
  143  C 10  Y      0.0133990006     0.0086207672     0.0404432488    -0.0047508742     0.0198276762
  144  C 10  Z     -0.0171586544    -0.0082537121    -0.0267394180     0.0033824979    -0.0118993964
  145  C 10 XX      0.0056540785     0.0020188282     0.0053018856     0.0004280477    -0.0017257815
  146  C 10 YY      0.0015213422     0.0001781371    -0.0007380105     0.0015498314    -0.0057065712
  147  C 10 ZZ      0.0013029622     0.0002734489     0.0008087585     0.0008144560    -0.0028159493
  148  C 10 XY     -0.0016330760    -0.0004746689     0.0003068385    -0.0005377940     0.0026810918
  149  C 10 XZ     -0.0006500428    -0.0003588252    -0.0024984673     0.0004678991    -0.0021799491
  150  C 10 YZ      0.0009389886     0.0005795892     0.0015460240    -0.0008120145     0.0028139483
  151  C 11  S     -0.0262347967    -0.0114176129    -0.0395154715     0.0061410409    -0.0251550974
  152  C 11  S      0.0523537792     0.0228412309     0.0774394752    -0.0127253389     0.0518606901
  153  C 11  S      0.0154466974     0.0133180302     0.0734302707    -0.0236213571     0.1015347303
  154  C 11  X     -0.0569435556    -0.0189352616     0.0202615167     0.0081657884    -0.0180159648
  155  C 11  Y      0.0432482467     0.0187686965     0.1392781842     0.0093671089    -0.0161762101
  156  C 11  Z     -0.0109935754    -0.0076574397    -0.1263337875    -0.0115365716     0.0213581990
  157  C 11  X     -0.0189185746    -0.0075246256     0.0001612372     0.0071083180    -0.0232976203
  158  C 11  Y      0.0120946597     0.0040246562     0.0356314617     0.0092723311    -0.0298155097
  159  C 11  Z     -0.0017386746    -0.0002768324    -0.0301049865    -0.0109049240     0.0353173634
  160  C 11 XX      0.0039210559     0.0016788386     0.0069204977    -0.0000177989     0.0004724238
  161  C 11 YY      0.0023009765     0.0011751503     0.0057809773    -0.0009173222     0.0040363454
  162  C 11 ZZ      0.0033420914     0.0014639252     0.0055612539    -0.0009097730     0.0039733953
  163  C 11 XY      0.0011613899     0.0003530095    -0.0002992984    -0.0003303265     0.0013554502
  164  C 11 XZ     -0.0020611637    -0.0007461971    -0.0017332952     0.0001197580    -0.0005954663
  165  C 11 YZ     -0.0009670083    -0.0004997873    -0.0024998366     0.0007050798    -0.0030363975
  166  C 12  S      0.0458366741     0.0159283828     0.0178883991    -0.0069953810     0.0254061535
  167  C 12  S     -0.0913959533    -0.0317231476    -0.0369162797     0.0134546348    -0.0489004431
  168  C 12  S     -0.0239583119    -0.0116441582    -0.0180842458     0.0257639651    -0.1046131479
  169  C 12  X     -0.0205670177    -0.0060003363     0.1099991095     0.0343330012    -0.1067618076
  170  C 12  Y     -0.0016431458    -0.0006541699    -0.0055596563    -0.0019238475     0.0066881412
  171  C 12  Z      0.0105601957     0.0029376207    -0.0442869513    -0.0136197436     0.0416896929
  172  C 12  X     -0.0014745848     0.0019192367     0.0576742722     0.0029880024     0.0005338931
  173  C 12  Y     -0.0006564640    -0.0004372836    -0.0021479919    -0.0000291653     0.0009968240
  174  C 12  Z      0.0012073943    -0.0005700960    -0.0238483003    -0.0013142885    -0.0011572669
  175  C 12 XX     -0.0078500756    -0.0028813762    -0.0049673400     0.0019556733    -0.0074933020
  176  C 12 YY     -0.0043933140    -0.0013725767     0.0016361687     0.0005821625    -0.0015085748
  177  C 12 ZZ     -0.0044291762    -0.0014769250    -0.0000259061     0.0008026576    -0.0026352044
  178  C 12 XY      0.0007765685     0.0002514774    -0.0002628785    -0.0000663575     0.0001282003
  179  C 12 XZ      0.0019351553     0.0008010947     0.0026188615    -0.0006874466     0.0028868481
  180  C 12 YZ      0.0011960692     0.0003127822    -0.0017662976    -0.0000430568    -0.0002415248
  181  C 13  S     -0.0290549374    -0.0121879050    -0.0406540260     0.0059535483    -0.0246119389
  182  C 13  S      0.0579820037     0.0244869226     0.0799886053    -0.0123126772     0.0504468239
  183  C 13  S      0.0163885484     0.0114660309     0.0746193465    -0.0233788712     0.1046203408
  184  C 13  X     -0.0323751618    -0.0084939899     0.0918570247     0.0140209900    -0.0312950802
  185  C 13  Y     -0.0389822331    -0.0175997176    -0.1408606453    -0.0095733608     0.0153948721
  186  C 13  Z      0.0472478408     0.0183059201     0.0777847233     0.0018191219     0.0006598109
  187  C 13  X     -0.0115903647    -0.0042645811     0.0191723132     0.0126460350    -0.0421384119
  188  C 13  Y     -0.0105102154    -0.0042085725    -0.0352470645    -0.0093068391     0.0328318045
  189  C 13  Z      0.0140393686     0.0051685451     0.0211483202     0.0022980259    -0.0091216768
  190  C 13 XX      0.0055494350     0.0022000884     0.0077388870    -0.0004645038     0.0024592245
  191  C 13 YY      0.0028820243     0.0013536669     0.0059301163    -0.0009508351     0.0041427339
  192  C 13 ZZ      0.0021384604     0.0010312848     0.0049424804    -0.0003619450     0.0016845775
  193  C 13 XY     -0.0018276786    -0.0006966548    -0.0016724106     0.0006806043    -0.0028972496
  194  C 13 XZ     -0.0002806943    -0.0000844614    -0.0009282446    -0.0004952041     0.0019341399
  195  C 13 YZ     -0.0000402519    -0.0001550395    -0.0019195440     0.0003020356    -0.0013375991
  196  C 14  S     -0.0200192415    -0.0056278282    -0.0049461893    -0.0057588778     0.0225107818
  197  C 14  S      0.0397778621     0.0111925522     0.0095685741     0.0116676276    -0.0459589692
  198  C 14  S      0.0122331201     0.0020856992     0.0167326772     0.0310242098    -0.1256403226
  199  C 14  X      0.0620109452     0.0236965744     0.0110839121    -0.0179772073     0.0571759757
  200  C 14  Y     -0.0461754245    -0.0215062496    -0.1438968209    -0.0089522785     0.0220787535
  201  C 14  Z      0.0113585928     0.0074573422     0.1161499744     0.0151880319    -0.0442683394
  202  C 14  X      0.0215649364     0.0068039261     0.0034509699    -0.0012171972     0.0016864288
  203  C 14  Y     -0.0143245936    -0.0073183333    -0.0387311214     0.0041162262    -0.0240763009
  204  C 14  Z      0.0023425324     0.0032240769     0.0309970869    -0.0031728797     0.0192216308
  205  C 14 XX      0.0040550892     0.0015889998     0.0056533160     0.0002407014    -0.0005740158
  206  C 14 YY      0.0009911459     0.0000374381    -0.0007382290     0.0014406849    -0.0054675676
  207  C 14 ZZ      0.0026690889     0.0007691352     0.0008253008     0.0010438178    -0.0041307226
  208  C 14 XY      0.0015689962     0.0005854802     0.0002445962    -0.0001255954    -0.0000539970
  209  C 14 XZ     -0.0025792931    -0.0010392077    -0.0025656320     0.0002304654    -0.0004342123
  210  C 14 YZ     -0.0000691132     0.0002345028     0.0016594540    -0.0009737721     0.0038490024
  211  H 15  S     -0.1615898075     0.1086328872     0.0300158754    -0.1082880401     0.0858192075
  212  H 15  S     -0.0308289288     0.0305363687     0.0063076127    -0.0348024471     0.0142946876
  213  H 16  S     -0.0866221535    -0.2002691223     0.0471599418    -0.1673007324     0.0953293092
  214  H 16  S     -0.0093313221    -0.0539443850     0.0111411737    -0.0598972786     0.0176100938
  215  H 17  S     -0.1378103680     0.1496589192    -0.0085760031     0.2182983571     0.0170019131
  216  H 17  S     -0.0263899435     0.0462973711    -0.0047499775     0.0667575204    -0.0086102199
  217  H 18  S     -0.0394753263    -0.1526084893     0.0054529657     0.1462506999     0.0279346696
  218  H 18  S      0.0001296511    -0.0384159235     0.0006817369     0.0390038985    -0.0035707917
  219  H 19  S     -0.0202282057    -0.0075144123     0.0208489952     0.0626712460     0.2173444028
  220  H 19  S      0.0046364653     0.0011607852     0.0027968164     0.0124961720     0.0473503046
  221  H 20  S     -0.0405240456    -0.0107248283     0.0096207382     0.0008486993    -0.0302733299
  222  H 20  S     -0.0062824359    -0.0023570795     0.0028286906     0.0026619623    -0.0000818874
  223  H 21  S      0.0334378478     0.0134102403     0.1164051104     0.0222870490    -0.0725791408
  224  H 21  S      0.0034152730     0.0014037404     0.0244297390     0.0080971925    -0.0254223888
  225  H 22  S      0.0347670601     0.0176508723     0.1571003342     0.0041246014     0.0085837801
  226  H 22  S      0.0074516198     0.0036419491     0.0320649980    -0.0011874763     0.0093648019
  227  H 23  S     -0.0536555514    -0.0184978807     0.0542832541     0.0333669089    -0.1102880870
  228  H 23  S     -0.0132208606    -0.0053656359    -0.0012662206     0.0092330052    -0.0335506075
  229  H 24  S      0.0376009137     0.0182817492     0.1548207380     0.0041489381     0.0080581900
  230  H 24  S      0.0078492917     0.0036125989     0.0308189287    -0.0010544061     0.0094992802
  231  H 25  S      0.0300770646     0.0125122521     0.1127545208     0.0211641535    -0.0693812879
  232  H 25  S      0.0030976138     0.0009266530     0.0205428189     0.0066661967    -0.0236161442
  233  C 26  S      0.0151153251     0.0153684619     0.0387766396    -0.0174283723     0.0448708921
  234  C 26  S     -0.0428399337    -0.0359584131    -0.0828150405     0.0392217184    -0.0945078278
  235  C 26  S      0.0181689575    -0.0202636364    -0.1510984901     0.0229885866    -0.0152546534
  236  C 26  X      0.2007272181     0.0870209320    -0.0886841920    -0.0571366099     0.0964406511
  237  C 26  Y     -0.0078588973    -0.0147236163     0.0026072555    -0.0107872567     0.0085822336
  238  C 26  Z     -0.0725433603    -0.0513228768     0.0379162521     0.0269117391    -0.0609158514
  239  C 26  X     -0.1604333266    -0.0229093865    -0.0532051077     0.0207239965     0.0226706939
  240  C 26  Y      0.0040261685     0.0020882578     0.0003908720    -0.0020522149    -0.0018852261
  241  C 26  Z      0.0708439345     0.0014369475     0.0230581543    -0.0093159154    -0.0097454972
  242  C 26 XX     -0.0069676270    -0.0028809767    -0.0078728834     0.0051313594    -0.0100114439
  243  C 26 YY     -0.0014679585    -0.0015488340    -0.0028807264     0.0013994707    -0.0029627748
  244  C 26 ZZ     -0.0019679092    -0.0023142645    -0.0038846052     0.0029981842    -0.0051162016
  245  C 26 XY      0.0002709663     0.0006834754     0.0001110904     0.0015481075    -0.0000892273
  246  C 26 XZ      0.0014755367     0.0026070122     0.0024903146    -0.0028355098     0.0042724143
  247  C 26 YZ     -0.0002731258    -0.0003401324     0.0000112444    -0.0006460273     0.0001515740
  248  C 27  S     -0.0460392548    -0.0248961750    -0.0353660307     0.0163028409    -0.0419507675
  249  C 27  S      0.0974675167     0.0492461500     0.0795253473    -0.0367664268     0.0919961468
  250  C 27  S      0.1954753001     0.0570057109    -0.0038423364    -0.0565286641     0.0622167635
  251  C 27  X     -0.1126839764    -0.0395070217     0.1880385733     0.0130405927     0.0103588652
  252  C 27  Y      0.0023476778    -0.0028716646    -0.0053881629    -0.0043088769     0.0050468478
  253  C 27  Z      0.0509502957     0.0124444199    -0.0788201046    -0.0052149812    -0.0132417698
  254  C 27  X     -0.0752715285    -0.0171585807    -0.1129881727     0.0091741931     0.0310060083
  255  C 27  Y      0.0009767393    -0.0031439311     0.0038462337    -0.0019273310     0.0048710029
  256  C 27  Z      0.0329063261     0.0085618071     0.0472715993    -0.0042883485    -0.0208133357
  257  C 27 XX      0.0097891240     0.0053460665     0.0073072582    -0.0046219179     0.0099715247
  258  C 27 YY      0.0031981462     0.0012554230     0.0032590136    -0.0011255387     0.0028710860
  259  C 27 ZZ      0.0045810887     0.0015652617     0.0038637615    -0.0015843354     0.0036552975
  260  C 27 XY     -0.0001259957     0.0003748436    -0.0003106608     0.0006466265    -0.0004251789
  261  C 27 XZ     -0.0038191056    -0.0014265252    -0.0020314000     0.0014510552    -0.0024231351
  262  C 27 YZ     -0.0002953272    -0.0002910701    -0.0001777735    -0.0004061983     0.0008354539
  263  C 28  S     -0.0334327086    -0.0120180069     0.0066990301    -0.0415816487    -0.0129190216
  264  C 28  S      0.0684263939     0.0277934506    -0.0153426794     0.1063681418     0.0196450618
  265  C 28  S     -0.1262446236    -0.0833959801     0.0391974187     0.0407033433     0.1183693797
  266  C 28  X     -0.0449339027     0.0517461508     0.0130662660    -0.1812039205    -0.0591257620
  267  C 28  Y      0.0992974712     0.0368332491    -0.0010107710     0.1024009638     0.0497026819
  268  C 28  Z     -0.0933355077     0.0566056668    -0.0144579173    -0.0249144754    -0.0558059214
  269  C 28  X     -0.0615741094    -0.0273513906     0.0229230245    -0.0632552158    -0.0611393134
  270  C 28  Y      0.1296254090     0.0452515040    -0.0312602535     0.0191740918     0.0338713201
  271  C 28  Z     -0.0962501689     0.0154709987     0.0129524285    -0.0011007596    -0.0232487529
  272  C 28 XX      0.0038832873    -0.0038417024    -0.0014815520     0.0182194591    -0.0004207567
  273  C 28 YY      0.0052342195     0.0025983390    -0.0008840311     0.0006888678     0.0009785091
  274  C 28 ZZ      0.0036474441     0.0070503593    -0.0000718305     0.0042446603     0.0074139449
  275  C 28 XY     -0.0025898376    -0.0076019207     0.0022458313    -0.0013619842     0.0056630305
  276  C 28 XZ      0.0042904423    -0.0030307737    -0.0009208073    -0.0022411630    -0.0012049554
  277  C 28 YZ     -0.0038951715    -0.0015387430     0.0002397441     0.0041663437     0.0017921466

                         36               37               38               39               40
                   -0.5206744531    -0.5141665092    -0.5008909254    -0.4896145922    -0.4775495518
    1  C  1  S     -0.0074750440     0.0179677944     0.0050153439    -0.0278949474    -0.0020686202
    2  C  1  S      0.0164079984    -0.0311478766    -0.0096179086     0.0541107471     0.0025697188
    3  C  1  S      0.0416979841    -0.0721498622    -0.0057730025     0.0426249007    -0.0037550906
    4  C  1  X     -0.0248753562    -0.0843647513     0.0293768477    -0.1279383461    -0.0142359990
    5  C  1  Y      0.0088569763    -0.1246231700     0.0093453363     0.0127915283    -0.0022203273
    6  C  1  Z     -0.0698461359    -0.0081013672    -0.0418225591     0.1815687286     0.0432249888
    7  C  1  X     -0.0052743935    -0.0530500444     0.0130113286    -0.0576344177    -0.0069109376
    8  C  1  Y      0.0029400454    -0.0194501378     0.0016151683     0.0033677002     0.0004052325
    9  C  1  Z     -0.0395819901     0.0159951517    -0.0175065034     0.0783389282     0.0223511345
   10  C  1 XX     -0.0008630357    -0.0077588540    -0.0004884664     0.0035359187     0.0001380080
   11  C  1 YY     -0.0002756265     0.0002794106     0.0004715172    -0.0031459435    -0.0008734878
   12  C  1 ZZ      0.0033424785     0.0016074295    -0.0025933549     0.0129239714     0.0017198317
   13  C  1 XY     -0.0022430591    -0.0099209138    -0.0009083736     0.0053395990     0.0010314994
   14  C  1 XZ      0.0017386837    -0.0006375337     0.0013236967    -0.0056283376    -0.0012461291
   15  C  1 YZ     -0.0005483488     0.0072446698     0.0017383345    -0.0110339521    -0.0018291142
   16  C  2  S      0.0034101542     0.0129250348    -0.0027101048     0.0092800801     0.0007707970
   17  C  2  S     -0.0046226736    -0.0216950878     0.0061705034    -0.0216763423    -0.0028942678
   18  C  2  S     -0.0198541290     0.0082596624    -0.0053365093     0.0104611727     0.0082844125
   19  C  2  X     -0.0002763246     0.1469623195    -0.0046933644     0.0103221025     0.0128341769
   20  C  2  Y      0.0721291161     0.0490046123     0.0023664130     0.0219762682     0.0052903904
   21  C  2  Z      0.0274053245     0.1151889824     0.0132938239    -0.1149744586    -0.0306168544
   22  C  2  X      0.0014722946     0.0678845741    -0.0036574546     0.0076315295     0.0069918510
   23  C  2  Y      0.0211761138     0.0355315982    -0.0011350821     0.0133813722     0.0047483443
   24  C  2  Z      0.0059425231     0.0590577857     0.0022890421    -0.0360314770    -0.0092830553
   25  C  2 XX     -0.0030335027     0.0069748764    -0.0012650848     0.0043743083     0.0009363625
   26  C  2 YY     -0.0000628665    -0.0104766071     0.0012690715    -0.0040079372    -0.0008587954
   27  C  2 ZZ      0.0012790294    -0.0007702302     0.0005356487    -0.0020056068    -0.0004030688
   28  C  2 XY     -0.0028449293    -0.0037915464    -0.0000941871     0.0002218824     0.0002441937
   29  C  2 XZ      0.0004781695     0.0015354394     0.0018915127    -0.0102674652    -0.0018089011
   30  C  2 YZ      0.0018286400     0.0005732420     0.0005943805    -0.0034496651    -0.0016485061
   31  C  3  S     -0.0005881743     0.0126646825    -0.0016532798     0.0080167488    -0.0010955003
   32  C  3  S     -0.0034339422    -0.0211073529     0.0030864906    -0.0200350963     0.0039284154
   33  C  3  S      0.0178363155    -0.0055526391    -0.0000551745     0.0051675000    -0.0000018327
   34  C  3  X     -0.0503696157     0.1513338404    -0.0002191675    -0.0600845071    -0.0032865060
   35  C  3  Y      0.0082173826     0.0619271932     0.0075888819    -0.0907222809    -0.0171073191
   36  C  3  Z     -0.0130688436     0.1101185051    -0.0090553691     0.0311431105     0.0278392367
   37  C  3  X     -0.0123024139     0.0641755691    -0.0015479200    -0.0177481512    -0.0009566125
   38  C  3  Y      0.0064218834     0.0345327171     0.0008351660    -0.0257189210    -0.0049414147
   39  C  3  Z      0.0157410680     0.0530476985    -0.0018136022     0.0131534177     0.0083677696
   40  C  3 XX     -0.0026684251     0.0053547565     0.0004441800    -0.0047799302    -0.0001459285
   41  C  3 YY      0.0000923965    -0.0002373528    -0.0010624448     0.0042375919     0.0013791631
   42  C  3 ZZ      0.0025690468    -0.0097240206     0.0007823973    -0.0010623743    -0.0003523907
   43  C  3 XY     -0.0021528479    -0.0021487434     0.0011138970    -0.0061867321    -0.0004987013
   44  C  3 XZ     -0.0036236162     0.0059574393    -0.0006848001     0.0001025603     0.0003595885
   45  C  3 YZ      0.0003999855    -0.0016581250     0.0012968178    -0.0084251671    -0.0016271387
   46  C  4  S     -0.0031820376     0.0182279463     0.0073922094    -0.0303763180    -0.0053230912
   47  C  4  S      0.0022438336    -0.0324769886    -0.0153846206     0.0585862687     0.0116750382
   48  C  4  S      0.0210081160    -0.0723359150    -0.0145002808     0.0406254112     0.0100077002
   49  C  4  X     -0.0592861397    -0.0222713795     0.0058965322    -0.0280435034    -0.0021448794
   50  C  4  Y      0.0412083690    -0.0183284172    -0.0345279909     0.2053306788     0.0219671045
   51  C  4  Z     -0.0026216718    -0.1486934800     0.0188148280    -0.0491589781    -0.0064821398
   52  C  4  X     -0.0258308855    -0.0274134636     0.0020437850    -0.0128395261    -0.0009052973
   53  C  4  Y     -0.0016380030     0.0285909118    -0.0164982570     0.0915895794     0.0119010849
   54  C  4  Z      0.0019994231    -0.0442473112     0.0088551593    -0.0258418189    -0.0012676786
   55  C  4 XX      0.0025519716    -0.0016749312    -0.0002648680     0.0022134133    -0.0003128202
   56  C  4 YY     -0.0017807070     0.0049506834    -0.0024696852     0.0085189226     0.0023006154
   57  C  4 ZZ      0.0000323055    -0.0095598935    -0.0007012323     0.0034198576     0.0005956237
   58  C  4 XY      0.0042315911    -0.0019854918    -0.0010675717     0.0067648400     0.0010023169
   59  C  4 XZ     -0.0021621382    -0.0050619631     0.0001038298    -0.0006495164     0.0001871268
   60  C  4 YZ     -0.0026280491     0.0098867733     0.0017180612    -0.0134591753    -0.0013396371
   61  C  5  S     -0.0054361431    -0.0060077234     0.0020364712    -0.0075297493     0.0069857925
   62  C  5  S      0.0097731945     0.0199758135    -0.0048619250     0.0148397405    -0.0147968880
   63  C  5  S      0.0669565287     0.0705257678    -0.0013317397    -0.0211645034    -0.0193852134
   64  C  5  X      0.0999142601    -0.0901353736     0.0142386155    -0.0252311706    -0.0245160436
   65  C  5  Y     -0.0329212879    -0.0525840065     0.0425424191    -0.1919208591    -0.0237751033
   66  C  5  Z     -0.0098157855    -0.1375604722    -0.0327989268     0.1816454879     0.0208933134
   67  C  5  X      0.0954620704    -0.0167613288     0.0096558661    -0.0396749045    -0.0099707147
   68  C  5  Y     -0.0146734076    -0.0080484194     0.0256873062    -0.0818221791    -0.0121433901
   69  C  5  Z     -0.0279655354    -0.0695789429    -0.0224934137     0.0914614434     0.0097640724
   70  C  5 XX      0.0016553425     0.0083040633    -0.0000406546    -0.0052986969    -0.0015914734
   71  C  5 YY     -0.0011098860    -0.0001614362    -0.0017710386     0.0089515828     0.0002616902
   72  C  5 ZZ      0.0008819951    -0.0035776694    -0.0000292762     0.0031242108    -0.0014059328
   73  C  5 XY      0.0011288673     0.0039480408    -0.0002949871     0.0076682473     0.0012297651
   74  C  5 XZ     -0.0036876480     0.0057732284    -0.0008354872    -0.0013506942     0.0006634247
   75  C  5 YZ     -0.0006356158    -0.0033995528     0.0012171002    -0.0071807317    -0.0005152954
   76  C  6  S      0.0052118648    -0.0204397299    -0.0059718655     0.0319050976     0.0044456142
   77  C  6  S     -0.0102458831     0.0410614222     0.0128876257    -0.0679401854    -0.0092673840
   78  C  6  S     -0.0225334856     0.0172326381     0.0063279544    -0.0301056071    -0.0069146968
   79  C  6  X     -0.0764569111    -0.2562206128     0.0214108889    -0.0801193721     0.0091689573
   80  C  6  Y     -0.0395324187     0.1794545277    -0.0107904490    -0.0134901764     0.0076323882
   81  C  6  Z     -0.0818972380     0.0370120569     0.0056627554    -0.0571246886     0.0052560881
   82  C  6  X     -0.0315230615    -0.1060232579     0.0078551519    -0.0293271163     0.0030402548
   83  C  6  Y     -0.0089238374     0.0772370279    -0.0046908894    -0.0079811201     0.0030580178
   84  C  6  Z     -0.0324253803     0.0190154968     0.0015307620    -0.0240586271     0.0031682586
   85  C  6 XX     -0.0012885896     0.0160950028     0.0002542582    -0.0045396579    -0.0009784841
   86  C  6 YY     -0.0001419211    -0.0009197262     0.0015621087    -0.0059963542    -0.0011144659
   87  C  6 ZZ     -0.0019579427    -0.0013661776     0.0004520760    -0.0029597591     0.0004556637
   88  C  6 XY     -0.0019884136    -0.0055051742    -0.0001813067     0.0013286273     0.0009721172
   89  C  6 XZ     -0.0027873429     0.0061955603     0.0005085869    -0.0049991502    -0.0001016673
   90  C  6 YZ     -0.0020552604     0.0010310795     0.0020207603    -0.0114921584    -0.0010886233
   91  C  7  S     -0.0041174595     0.0023137505    -0.0078761378     0.0315680077     0.0027643576
   92  C  7  S      0.0073597099    -0.0000086449     0.0169363467    -0.0693595408    -0.0064279714
   93  C  7  S      0.0100555436    -0.0650794570     0.0102702451    -0.0355710226     0.0049654868
   94  C  7  X      0.0060362819    -0.0375564690    -0.0197485848     0.1056249764     0.0088824782
   95  C  7  Y      0.0080391425    -0.0478881232     0.0070637389    -0.0117238545    -0.0022364715
   96  C  7  Z     -0.0090250864    -0.0247971221     0.0069011065    -0.0384575495    -0.0051776933
   97  C  7  X     -0.0080184952     0.0368816582    -0.0134760283     0.0394893766    -0.0038550966
   98  C  7  Y      0.0150025116    -0.0821358403     0.0090011354    -0.0051750895     0.0087484377
   99  C  7  Z     -0.0104043745     0.0323686003    -0.0014235313    -0.0084016236    -0.0066644488
  100  C  7 XX      0.0003083326     0.0013652822     0.0013594544    -0.0062447146    -0.0006197841
  101  C  7 YY      0.0003861193    -0.0036480911     0.0013533011    -0.0049224097    -0.0005182933
  102  C  7 ZZ      0.0002629900     0.0014543892     0.0003857953    -0.0016505142     0.0000156762
  103  C  7 XY     -0.0001724431     0.0007792993    -0.0008814817     0.0035241860     0.0003317565
  104  C  7 XZ      0.0000871318     0.0011808755     0.0004018131    -0.0016481425    -0.0000906037
  105  C  7 YZ     -0.0002697391     0.0002647730    -0.0000305254    -0.0000937257    -0.0000842003
  106  C  8  S     -0.0283614235     0.0023005838    -0.0033764262     0.0131824535    -0.0633604310
  107  C  8  S      0.0548833932    -0.0058841070     0.0067588211    -0.0272309016     0.1408278695
  108  C  8  S      0.2481755905    -0.0184871004     0.0126210007    -0.0504899021     0.2122451723
  109  C  8  X     -0.1530879402     0.0038348766    -0.0573897716    -0.0191985018     0.2059758516
  110  C  8  Y      0.0034773532     0.0030100664     0.2145737937     0.0496940256    -0.0047791837
  111  C  8  Z      0.0651813298    -0.0146954769    -0.1546605227    -0.0308817402    -0.0881064177
  112  C  8  X      0.0863411147     0.0007780073    -0.0101908357    -0.0283101765     0.1515946926
  113  C  8  Y     -0.0002170208    -0.0011853634     0.0607503416     0.0247470889    -0.0041805996
  114  C  8  Z     -0.0383954756    -0.0024403268    -0.0468385545    -0.0050828956    -0.0638164772
  115  C  8 XX      0.0148902046    -0.0007405849     0.0002336075    -0.0033091551     0.0069159749
  116  C  8 YY     -0.0057183040     0.0000299330     0.0000764317    -0.0012390882     0.0091719522
  117  C  8 ZZ      0.0001525593    -0.0006285981     0.0009162214    -0.0005372875     0.0080146428
  118  C  8 XY      0.0016893973     0.0000544779     0.0012205618     0.0015215788    -0.0006122350
  119  C  8 XZ     -0.0084894271     0.0009071340    -0.0010296604    -0.0002263350     0.0001290969
  120  C  8 YZ      0.0059514590    -0.0003389944    -0.0003933435    -0.0004240272    -0.0026801182
  121  N  9  S     -0.0020664143     0.0016250217    -0.0041436882     0.0183171351     0.0015983361
  122  N  9  S     -0.0050730299     0.0058861982    -0.0093112965     0.0394745518     0.0030980445
  123  N  9  S      0.0101763326    -0.0537414882     0.0010147741     0.0300110151     0.0110967100
  124  N  9  X     -0.0045184777     0.0211262785     0.0098034587    -0.0581649334    -0.0048632665
  125  N  9  Y     -0.0029129448     0.0243900425    -0.0016085992     0.0009302846     0.0008993360
  126  N  9  Z      0.0040557437     0.0132884999    -0.0052933538     0.0251166988     0.0030660771
  127  N  9  X      0.0005796653    -0.0038356693    -0.0060621695     0.0311367906     0.0014573494
  128  N  9  Y      0.0045226557    -0.0230413432     0.0029306985    -0.0025478700     0.0009545283
  129  N  9  Z     -0.0039777278     0.0000849830     0.0014828106    -0.0134859393    -0.0028167217
  130  N  9 XX     -0.0007186420     0.0026537254     0.0004205282    -0.0034340338    -0.0003416106
  131  N  9 YY      0.0000833299    -0.0029559709    -0.0004257896     0.0027167186     0.0000905061
  132  N  9 ZZ      0.0000580882     0.0017326805    -0.0009163413     0.0040590574     0.0004004192
  133  N  9 XY      0.0002353461    -0.0003835783    -0.0005679208     0.0031234396     0.0002893795
  134  N  9 XZ     -0.0000193862     0.0019512503    -0.0000029075    -0.0004349498     0.0000440966
  135  N  9 YZ     -0.0004127206     0.0000040977     0.0005913110    -0.0031873592    -0.0003390810
  136  C 10  S      0.0595855813    -0.0021423589     0.0145226254    -0.0072270512     0.0167880212
  137  C 10  S     -0.1204973677     0.0042686236    -0.0283397852     0.0142218913    -0.0266249759
  138  C 10  S     -0.3152916524     0.0141818248    -0.0222428888     0.0358099382    -0.1272338019
  139  C 10  X      0.1330753921    -0.0134472103    -0.1786709915    -0.0467594368     0.0340572303
  140  C 10  Y     -0.0602686147    -0.0016166426    -0.1021472188    -0.0028152823    -0.1522823029
  141  C 10  Z     -0.0087388883     0.0040548142     0.1655866603     0.0241103290     0.1125157473
  142  C 10  X     -0.0392056027    -0.0022405838    -0.0689259701    -0.0080380388    -0.0011949036
  143  C 10  Y      0.0645265916    -0.0051064829    -0.0311089466    -0.0142400146     0.0150498839
  144  C 10  Z     -0.0367601786     0.0034255762     0.0569808752     0.0155019020    -0.0123640211
  145  C 10 XX     -0.0057124227     0.0001269286    -0.0059800282     0.0011398476    -0.0125525106
  146  C 10 YY     -0.0140085094     0.0008803667     0.0002115193     0.0015535698    -0.0005078357
  147  C 10 ZZ     -0.0059909249     0.0000689537     0.0012669375     0.0003381615     0.0046956413
  148  C 10 XY      0.0083566000    -0.0002046730     0.0037698418    -0.0016615100     0.0116413639
  149  C 10 XZ     -0.0060664466     0.0002675122    -0.0011146425     0.0008990330    -0.0034560012
  150  C 10 YZ      0.0061007620    -0.0004167601    -0.0038060443    -0.0005764479    -0.0049375788
  151  C 11  S     -0.0651936542     0.0030972836    -0.0058704142     0.0064493229    -0.0132102597
  152  C 11  S      0.1322599481    -0.0061026600     0.0131322331    -0.0119603817     0.0202562685
  153  C 11  S      0.2950357134    -0.0137238583     0.0159487732    -0.0404577022     0.1331550036
  154  C 11  X     -0.0230046282     0.0097414712     0.2482056876     0.0451175148     0.0297132629
  155  C 11  Y      0.0166856003    -0.0059510989    -0.0996745488    -0.0504995941     0.1590386987
  156  C 11  Z     -0.0037367463    -0.0001712122    -0.0267612252     0.0225061783    -0.1474751509
  157  C 11  X     -0.0499093766     0.0045324226     0.0741392263     0.0146521284     0.0367087244
  158  C 11  Y     -0.0687507776     0.0024687187    -0.0330885309    -0.0032617737    -0.0084873171
  159  C 11  Z      0.0802280875    -0.0040540647    -0.0052458823    -0.0038129288    -0.0093417562
  160  C 11 XX      0.0017739435    -0.0001060247    -0.0019429007    -0.0005260391     0.0010232675
  161  C 11 YY      0.0107813575    -0.0003649391     0.0040266627    -0.0005290491     0.0006183432
  162  C 11 ZZ      0.0112905423    -0.0006193766     0.0008184879    -0.0019711923     0.0072749564
  163  C 11 XY      0.0044897436    -0.0003359449    -0.0025310923    -0.0022811461     0.0102044839
  164  C 11 XZ     -0.0026803688     0.0003343316     0.0031585349     0.0019462738    -0.0090170346
  165  C 11 YZ     -0.0086879866     0.0003543181    -0.0027797745     0.0011285188    -0.0049922480
  166  C 12  S      0.0624996965    -0.0032884379     0.0036701638    -0.0089741177     0.0451787301
  167  C 12  S     -0.1214195978     0.0065212408    -0.0074445255     0.0188287362    -0.1010795032
  168  C 12  S     -0.2894247352     0.0141135855    -0.0187348677     0.0507308913    -0.2206000046
  169  C 12  X     -0.2007600552     0.0068153278    -0.0564125338    -0.0237590526     0.1995208600
  170  C 12  Y      0.0018882149     0.0077584734     0.2092137131     0.0486048767    -0.0098992921
  171  C 12  Z      0.0879057858    -0.0099806911    -0.1511975533    -0.0304245883    -0.0805927127
  172  C 12  X      0.0370089492    -0.0028806547    -0.0142731543    -0.0245466292     0.1283795921
  173  C 12  Y     -0.0046865006     0.0032601798     0.0765699220     0.0168777612    -0.0060519991
  174  C 12  Z     -0.0124491963    -0.0018344798    -0.0580820788    -0.0033717136    -0.0521054721
  175  C 12 XX     -0.0196062820     0.0011451877     0.0007874178     0.0026556545    -0.0056148743
  176  C 12 YY     -0.0021169171     0.0000872376     0.0002111705     0.0003345248    -0.0034828646
  177  C 12 ZZ     -0.0056185490     0.0001977395    -0.0024037906     0.0001479118    -0.0039752953
  178  C 12 XY      0.0001989116    -0.0001217050    -0.0041313757    -0.0010431703    -0.0000387200
  179  C 12 XZ      0.0078524902    -0.0003223358     0.0029510067    -0.0001584210     0.0008982338
  180  C 12 YZ     -0.0019288332     0.0001914340     0.0013849687     0.0007674109    -0.0004275313
  181  C 13  S     -0.0662264257     0.0038686221    -0.0001807097     0.0061442586    -0.0136653645
  182  C 13  S      0.1344270223    -0.0078095921    -0.0011346748    -0.0119196919     0.0212188580
  183  C 13  S      0.2921640719    -0.0126676770     0.0179508949    -0.0443485386     0.1323181198
  184  C 13  X     -0.0010710531    -0.0098047526    -0.1897241223    -0.0591641627     0.1187446591
  185  C 13  Y     -0.0125658098    -0.0012126924    -0.0947096749    -0.0005989126    -0.1645808014
  186  C 13  Z      0.0111940416     0.0045168997     0.1641645376     0.0268558234     0.0858924017
  187  C 13  X     -0.0825896987     0.0005728406    -0.0615529112    -0.0108164769     0.0352854898
  188  C 13  Y      0.0731455081    -0.0036385525    -0.0220849928    -0.0152256078     0.0050777655
  189  C 13  Z     -0.0249134637     0.0028698587     0.0459060702     0.0176352309    -0.0200161960
  190  C 13 XX      0.0075701008    -0.0002342263     0.0044779082    -0.0008779795     0.0105194849
  191  C 13 YY      0.0120720550    -0.0008553434    -0.0026243748    -0.0016779809     0.0022006581
  192  C 13 ZZ      0.0046885270    -0.0003543845    -0.0021339661    -0.0003732204    -0.0035737118
  193  C 13 XY     -0.0088476508     0.0005463220    -0.0017958715     0.0015362801    -0.0111668209
  194  C 13 XZ      0.0056114427    -0.0003443868    -0.0005894753    -0.0009801752     0.0040920929
  195  C 13 YZ     -0.0039518311     0.0003518953     0.0036963335     0.0007571804     0.0030063228
  196  C 14  S      0.0627569007    -0.0045155358    -0.0094815246    -0.0066750725     0.0188138910
  197  C 14  S     -0.1270103637     0.0089609185     0.0183751567     0.0126379903    -0.0311286379
  198  C 14  S     -0.3116216029     0.0134171088    -0.0056682519     0.0459817157    -0.1292102865
  199  C 14  X      0.0938783536     0.0039965663     0.2365802764     0.0566195229    -0.0449145870
  200  C 14  Y      0.0522406033    -0.0086267393    -0.1091187780    -0.0458051417     0.1452565398
  201  C 14  Z     -0.0856650029     0.0021365741    -0.0133539730     0.0141700523    -0.1022470220
  202  C 14  X     -0.0116460473     0.0022066445     0.0827335145     0.0202667889     0.0074545701
  203  C 14  Y     -0.0586043839    -0.0008635675    -0.0422835440     0.0024527009    -0.0161582867
  204  C 14  Z      0.0546087726    -0.0021963146    -0.0010718697    -0.0112549443     0.0102948901
  205  C 14 XX     -0.0012601194     0.0002566591     0.0018767787     0.0007910924    -0.0028607260
  206  C 14 YY     -0.0134085603     0.0005275267    -0.0016248747     0.0002576560     0.0009630846
  207  C 14 ZZ     -0.0119064967     0.0009455921     0.0021317072     0.0019627964    -0.0070274286
  208  C 14 XY     -0.0027598682     0.0004502586     0.0042610889     0.0024631172    -0.0110008129
  209  C 14 XZ      0.0008154418    -0.0000841197    -0.0037224296    -0.0022636692     0.0105220990
  210  C 14 YZ      0.0101844498    -0.0006373892     0.0013400179    -0.0007951985     0.0034902641
  211  H 15  S     -0.0305855806     0.0289214356    -0.0467659975     0.2019202646     0.0392507810
  212  H 15  S     -0.0065526246     0.0050433907    -0.0133676216     0.0585971553     0.0118234106
  213  H 16  S     -0.0516135572    -0.1182380573     0.0028195965    -0.0212609267    -0.0077995462
  214  H 16  S     -0.0126341704    -0.0265238212     0.0007947140    -0.0063343080    -0.0022650985
  215  H 17  S      0.0176664839    -0.1217026975     0.0088611367    -0.0201154004    -0.0191742090
  216  H 17  S      0.0118281939    -0.0293003830     0.0037029724    -0.0063040095    -0.0067441825
  217  H 18  S      0.0221043719     0.0193643249    -0.0376644855     0.1924553018     0.0248442765
  218  H 18  S      0.0108680222     0.0010618910    -0.0077351935     0.0557714043     0.0062992890
  219  H 19  S     -0.0934321612     0.0038039364     0.0148916373    -0.1092083255     0.0049548814
  220  H 19  S     -0.0232831588     0.0051377861     0.0048622085    -0.0344793408     0.0017526757
  221  H 20  S      0.0377707048     0.2582375284    -0.0125022691     0.0202182086    -0.0099003436
  222  H 20  S      0.0079761442     0.0697445134    -0.0038377009     0.0061498095    -0.0032844349
  223  H 21  S     -0.1650384963     0.0074647238    -0.0228411048     0.0256275406    -0.1572541666
  224  H 21  S     -0.0620005003     0.0035501167    -0.0096426513     0.0100663339    -0.0667353443
  225  H 22  S      0.0857414881    -0.0047250369     0.0237457285    -0.0372547620     0.1935232111
  226  H 22  S      0.0421673382    -0.0025625157     0.0080245458    -0.0140392391     0.0733299706
  227  H 23  S     -0.2343934214     0.0112569382    -0.0062801511     0.0022943556     0.1132798775
  228  H 23  S     -0.0798064184     0.0039641441    -0.0027477934     0.0027276383     0.0328690053
  229  H 24  S      0.0895034728    -0.0076444671    -0.0021408992    -0.0309554367     0.1944258341
  230  H 24  S      0.0425143451    -0.0031855709     0.0000857569    -0.0123714185     0.0720549514
  231  H 25  S     -0.1626312683     0.0094707853     0.0065184711     0.0286233999    -0.1496115884
  232  H 25  S     -0.0575652747     0.0030339623     0.0027276045     0.0146494508    -0.0595850841
  233  C 26  S      0.0137438230     0.0008754540    -0.0056232751     0.0240553198    -0.0172296681
  234  C 26  S     -0.0211851820    -0.0017226787     0.0126458029    -0.0546053551     0.0352643307
  235  C 26  S     -0.0388189100    -0.0014219795     0.0108196914    -0.0298940324     0.0313693593
  236  C 26  X     -0.1150934327    -0.0071071064    -0.0329235859     0.0906904110     0.0608857120
  237  C 26  Y     -0.0083055109    -0.0136186956     0.0475937092    -0.0550474330    -0.0088152519
  238  C 26  Z      0.0605240959    -0.0526353043    -0.0232199754     0.0123684245    -0.0223927233
  239  C 26  X      0.0514900637     0.0421826353     0.0030286721    -0.0284398182     0.0102496524
  240  C 26  Y     -0.0021673272    -0.0059498163     0.0116820964    -0.0097249680    -0.0013577574
  241  C 26  Z     -0.0201535041    -0.0322388023    -0.0116310221     0.0280749872    -0.0030762423
  242  C 26 XX     -0.0028096525     0.0012983417     0.0002204265    -0.0084046277     0.0032867336
  243  C 26 YY      0.0000209760     0.0000002280     0.0002488757    -0.0016748263     0.0010424200
  244  C 26 ZZ      0.0000355511    -0.0027265622     0.0022109019    -0.0009514770     0.0014859686
  245  C 26 XY      0.0006888439     0.0017350190     0.0025569059     0.0039294455     0.0003826643
  246  C 26 XZ      0.0008358615     0.0028638454    -0.0021845106    -0.0003037555    -0.0012776701
  247  C 26 YZ     -0.0002797892    -0.0008887776    -0.0008944770    -0.0023015057    -0.0001213214
  248  C 27  S     -0.0372722358     0.0002271499     0.0025221142    -0.0124062090     0.0310912006
  249  C 27  S      0.0920721206    -0.0042586824    -0.0052098134     0.0267378557    -0.0663231369
  250  C 27  S      0.0275516013    -0.0376655104    -0.0113833701     0.0545061192    -0.0178067742
  251  C 27  X      0.1919851550    -0.0223755393    -0.0112735463    -0.0197567489    -0.1209038131
  252  C 27  Y     -0.0105655712    -0.0027560797     0.0770664128    -0.0104391108     0.0003016892
  253  C 27  Z     -0.0754207442    -0.0162307683    -0.0588786255     0.0218544712     0.0523123581
  254  C 27  X      0.0771847740     0.0134048578    -0.0006414032    -0.0260587187    -0.0045491782
  255  C 27  Y     -0.0058805929    -0.0010697057     0.0349258638    -0.0105658619    -0.0025808024
  256  C 27  Z     -0.0291023140    -0.0186641007    -0.0279634533     0.0190828255     0.0030155837
  257  C 27 XX      0.0081156433     0.0014344984    -0.0023294343     0.0012732074    -0.0062566232
  258  C 27 YY      0.0037564376    -0.0005033738    -0.0003439529     0.0005965224    -0.0030355645
  259  C 27 ZZ      0.0054857689    -0.0017633565     0.0017146656     0.0032540034    -0.0033411381
  260  C 27 XY      0.0009072756     0.0005745580     0.0035457749     0.0038923445     0.0006533626
  261  C 27 XZ     -0.0022653287     0.0012228642    -0.0019392177    -0.0037007148     0.0014263486
  262  C 27 YZ      0.0012594624    -0.0003737309    -0.0013172023    -0.0017107220     0.0000277028
  263  C 28  S      0.0007999558    -0.0050537930     0.0024728242    -0.0179469280    -0.0013866275
  264  C 28  S      0.0044245598     0.0168981182    -0.0058300238     0.0386314430     0.0016259533
  265  C 28  S     -0.0428932421     0.1003775926    -0.0021792962     0.0289072897    -0.0045082534
  266  C 28  X      0.0149037006    -0.1107460581    -0.0230111372     0.1507936999     0.0149254812
  267  C 28  Y     -0.0035620631    -0.1107427193    -0.0176006734     0.1068292350     0.0058436181
  268  C 28  Z     -0.0027145792    -0.0833551964     0.0411381675    -0.1897488828    -0.0232312277
  269  C 28  X      0.0141560126    -0.0140166406    -0.0109423874     0.0689633532    -0.0024929983
  270  C 28  Y      0.0020365659    -0.1022336657     0.0017614034     0.0371983159     0.0121011935
  271  C 28  Z     -0.0067804028     0.0127467524     0.0076347364    -0.0744182332    -0.0142529255
  272  C 28 XX      0.0023805067     0.0060398467     0.0000769251    -0.0013758538    -0.0010524988
  273  C 28 YY     -0.0008362101    -0.0060417770     0.0004316503    -0.0000920857    -0.0003694781
  274  C 28 ZZ     -0.0018473805     0.0038903531    -0.0026226088     0.0127311337     0.0023938309
  275  C 28 XY     -0.0011966361     0.0010358996    -0.0012897967     0.0044514783     0.0003728324
  276  C 28 XZ     -0.0005126140     0.0052147297     0.0010446803    -0.0046206497     0.0000475533
  277  C 28 YZ     -0.0006509126    -0.0024260581     0.0006655336    -0.0033213992    -0.0003498029

                         41               42               43               44               45
                   -0.4638341270    -0.4503964279    -0.4327376765    -0.4221883066    -0.4117885933
    1  C  1  S      0.0006693942    -0.0103524056    -0.0259568357     0.0191628972     0.0014719587
    2  C  1  S     -0.0013280730     0.0192734427     0.0696576665    -0.0507672608    -0.0042950210
    3  C  1  S     -0.0012540955     0.0282220806    -0.0087876101     0.0879373759    -0.0118513871
    4  C  1  X      0.0023547561    -0.0316519008     0.0271527337     0.0500796901     0.0558174697
    5  C  1  Y     -0.0028802146     0.0212634663     0.2721578416    -0.1167467851     0.0666694077
    6  C  1  Z     -0.0038668194     0.0592192552    -0.1760617778     0.0062926189     0.0220474859
    7  C  1  X      0.0009067436     0.0088687831    -0.0080545389     0.0421808927     0.0292253142
    8  C  1  Y     -0.0013388897     0.0233477264     0.1337029631    -0.0430657031     0.0327222248
    9  C  1  Z     -0.0023012901     0.0362644499    -0.0442723439    -0.0309920051     0.0133532981
   10  C  1 XX     -0.0000592271    -0.0046013885     0.0019641866     0.0057180791     0.0016340815
   11  C  1 YY      0.0000812289    -0.0017399821     0.0128502043    -0.0117515636     0.0010126702
   12  C  1 ZZ     -0.0003162267     0.0101114524    -0.0055961611    -0.0016419035    -0.0040658674
   13  C  1 XY     -0.0000942834     0.0030824484    -0.0020002524    -0.0060996650    -0.0026056293
   14  C  1 XZ      0.0001002318    -0.0004351765     0.0073897869     0.0029934969     0.0014293503
   15  C  1 YZ      0.0003116113    -0.0023241672     0.0090495603     0.0040743630    -0.0022260763
   16  C  2  S      0.0002230956    -0.0249317150    -0.0201225913    -0.0223281906    -0.0017342490
   17  C  2  S     -0.0004797878     0.0599319382     0.0422122067     0.0599594001     0.0015386538
   18  C  2  S     -0.0020661895     0.0745651842     0.1005958973    -0.0179603643     0.0171199789
   19  C  2  X     -0.0020640094     0.1251327610    -0.0303982776    -0.0631272853     0.0001203477
   20  C  2  Y     -0.0037971484     0.2325663396     0.0122088714     0.1303133673    -0.0091036344
   21  C  2  Z      0.0062172597    -0.1684236917     0.0098965580    -0.0803182427    -0.0759421323
   22  C  2  X     -0.0011863747     0.0646002588    -0.0026095962    -0.0482083860     0.0050056936
   23  C  2  Y     -0.0017521418     0.1087013572     0.0258063637     0.0487770833     0.0108155431
   24  C  2  Z      0.0022268032    -0.0557749095    -0.0002588077    -0.0570548532    -0.0396601354
   25  C  2 XX     -0.0001172026     0.0000441359     0.0033387251    -0.0047207189    -0.0009001438
   26  C  2 YY      0.0000433967     0.0004930224     0.0087941193     0.0052719984     0.0029918217
   27  C  2 ZZ     -0.0000497643     0.0092131627    -0.0042479535     0.0090607273    -0.0025172993
   28  C  2 XY      0.0000343235    -0.0039660714     0.0022912322     0.0050464395     0.0010552635
   29  C  2 XZ      0.0003132483    -0.0065841891     0.0003475616    -0.0010766833    -0.0001466465
   30  C  2 YZ      0.0002199389    -0.0102584351     0.0072674466    -0.0045467220    -0.0033541805
   31  C  3  S     -0.0001473944    -0.0197107324     0.0214676542    -0.0195116415    -0.0034580892
   32  C  3  S      0.0003032516     0.0471506317    -0.0455051295     0.0524756439     0.0122055297
   33  C  3  S      0.0004506338     0.0458808323    -0.0956739336     0.0038564684    -0.0201469734
   34  C  3  X      0.0029192366    -0.0690172022     0.0373259201    -0.1144879387    -0.0062717979
   35  C  3  Y      0.0059408335    -0.1554093194     0.0081686085    -0.0085963681     0.0021279909
   36  C  3  Z     -0.0035718179     0.2519698877    -0.0214393308     0.1143539281     0.0737578643
   37  C  3  X      0.0008478970    -0.0180821411     0.0181814925    -0.0634511102    -0.0013811660
   38  C  3  Y      0.0020361037    -0.0505968266     0.0072947459    -0.0118750571     0.0025964643
   39  C  3  Z     -0.0014209409     0.1134923832    -0.0351511815     0.0403854898     0.0221959983
   40  C  3 XX      0.0000827817     0.0024302703     0.0004995888    -0.0000862747     0.0019246824
   41  C  3 YY     -0.0000890630     0.0060268319    -0.0002733343     0.0049876413     0.0048091232
   42  C  3 ZZ      0.0000285534    -0.0009624151    -0.0086409386     0.0038303341    -0.0042933635
   43  C  3 XY      0.0001024531     0.0009778159     0.0047205975     0.0072312084     0.0012459518
   44  C  3 XZ      0.0001518937    -0.0085755957    -0.0010463231    -0.0044139827    -0.0025446657
   45  C  3 YZ      0.0004376754    -0.0118995827    -0.0054383670    -0.0035226673    -0.0012708912
   46  C  4  S      0.0002018549    -0.0054605470     0.0240859809     0.0182429318    -0.0009431498
   47  C  4  S     -0.0001751336     0.0058555421    -0.0638195186    -0.0474924086     0.0009287837
   48  C  4  S     -0.0014204801     0.0178737791     0.0038076447     0.0619432115     0.0250328138
   49  C  4  X     -0.0009417782     0.0163383272     0.1681366311     0.0638879409    -0.0270621508
   50  C  4  Y     -0.0065838967     0.1044957910     0.0853884514    -0.0260440945     0.0065803754
   51  C  4  Z      0.0007296734    -0.0108629745    -0.2772482929    -0.1002303681    -0.0515399661
   52  C  4  X     -0.0008280388     0.0222782074     0.0769124496     0.0198131382    -0.0147037445
   53  C  4  Y     -0.0015500590     0.0462687594     0.0031333791    -0.0369810842    -0.0092216779
   54  C  4  Z     -0.0000565703     0.0172451677    -0.1234878400    -0.0251768255    -0.0206111974
   55  C  4 XX     -0.0000552925    -0.0025671280    -0.0054626671     0.0031714575    -0.0009378195
   56  C  4 YY     -0.0001354073     0.0046911826     0.0047419386     0.0013765880     0.0020415945
   57  C  4 ZZ      0.0000434603    -0.0004867800    -0.0071092107    -0.0118608949    -0.0006820400
   58  C  4 XY     -0.0001955085     0.0084963752     0.0038122987    -0.0013963098     0.0038429572
   59  C  4 XZ      0.0000861416    -0.0015967792     0.0010180571     0.0052376740    -0.0009830108
   60  C  4 YZ      0.0004892421    -0.0045234992    -0.0127550504     0.0014730509    -0.0007958796
   61  C  5  S     -0.0002590687     0.0292797470     0.0091394246    -0.0066882340     0.0126265990
   62  C  5  S      0.0006099354    -0.0678121643    -0.0203440710     0.0204725486    -0.0262672705
   63  C  5  S      0.0014280898    -0.0433160200    -0.0799155120     0.0004897985    -0.0291360179
   64  C  5  X     -0.0002636899     0.0802208916    -0.0356213262     0.0331306157     0.0207508807
   65  C  5  Y      0.0026158997     0.0031087503     0.0261091863     0.1050378638    -0.0127903875
   66  C  5  Z     -0.0022422391    -0.1442819396    -0.0119010910     0.1006395857    -0.0611294936
   67  C  5  X     -0.0011799379     0.0409934068     0.0116886518     0.0387325396     0.0265305061
   68  C  5  Y      0.0024206271    -0.0073443338     0.0315359780     0.0468342082    -0.0098437399
   69  C  5  Z     -0.0012599199    -0.0662778712    -0.0437397234     0.0480272375    -0.0402907734
   70  C  5 XX      0.0002379253     0.0028695038    -0.0073481298     0.0052664460    -0.0011887359
   71  C  5 YY     -0.0002000017    -0.0034764941     0.0043705214    -0.0009236812    -0.0039838621
   72  C  5 ZZ     -0.0000190022    -0.0133767418     0.0007738964    -0.0003195746    -0.0012488713
   73  C  5 XY     -0.0004977841     0.0075347504     0.0009231692     0.0008058925    -0.0002510790
   74  C  5 XZ      0.0001838472    -0.0016525709     0.0048050241    -0.0005006990     0.0000241055
   75  C  5 YZ      0.0001588781     0.0053980253    -0.0073041062    -0.0043944391     0.0004278403
   76  C  6  S     -0.0006899750     0.0093400823     0.0012998284     0.0202003006    -0.0014636408
   77  C  6  S      0.0014487625    -0.0178310544    -0.0033076387    -0.0499944923     0.0039039941
   78  C  6  S      0.0013593364    -0.0456413517     0.0010440178    -0.1115468389    -0.0047980212
   79  C  6  X      0.0005472220     0.1853968588    -0.1185573771    -0.1130063289    -0.0080899880
   80  C  6  Y      0.0021216729     0.0027911972    -0.2063970180     0.1756434314    -0.0500437689
   81  C  6  Z      0.0000115521     0.0976949293     0.2628636636     0.0956804557     0.0281393049
   82  C  6  X      0.0004668662     0.0614567706    -0.0477349184    -0.0661779523    -0.0082477322
   83  C  6  Y      0.0006556996     0.0120866685    -0.0869270025     0.1036027030    -0.0215383734
   84  C  6  Z      0.0002247887     0.0405370027     0.1100488477     0.0547665522     0.0131743454
   85  C  6 XX      0.0001917890    -0.0093878617    -0.0025585489     0.0067646828    -0.0023715894
   86  C  6 YY      0.0000265255     0.0003933881     0.0166256333    -0.0067258628     0.0026719729
   87  C  6 ZZ      0.0000946091     0.0057325132    -0.0144493523    -0.0070948790     0.0002302486
   88  C  6 XY     -0.0001318710     0.0127125912     0.0024694536    -0.0046016655    -0.0005204022
   89  C  6 XZ      0.0001045205     0.0037505692     0.0074222514     0.0070797276     0.0016537178
   90  C  6 YZ      0.0003115481     0.0016899260    -0.0045643587     0.0033670495    -0.0019106681
   91  C  7  S      0.0001902917    -0.0435948189    -0.0216476439     0.0042165032     0.0797985210
   92  C  7  S     -0.0001633595     0.0950518425     0.0483420566    -0.0085598662    -0.1685587953
   93  C  7  S     -0.0002441283     0.0516048064     0.0414615375    -0.0162001764    -0.0687684477
   94  C  7  X     -0.0012105139    -0.0581668041     0.0547495667     0.0589396956    -0.1385673647
   95  C  7  Y     -0.0001959350    -0.0059690399     0.0142467568     0.1592837241     0.1754788845
   96  C  7  Z      0.0006785334    -0.0134714588    -0.0501698293     0.1791091822    -0.0401376706
   97  C  7  X      0.0029153493    -0.0324262424     0.0001912932     0.0400355964     0.0248698292
   98  C  7  Y     -0.0036971233     0.0078121546     0.0353203744     0.0666259846    -0.0421385137
   99  C  7  Z      0.0019872391    -0.0069280654    -0.0425485595     0.1025260638     0.0606136046
  100  C  7 XX      0.0000956211     0.0053772955     0.0029783323     0.0006244849    -0.0040933809
  101  C  7 YY      0.0000126178     0.0049934156     0.0023714034    -0.0048177820    -0.0025911200
  102  C  7 ZZ     -0.0000478986     0.0051997503     0.0007737248     0.0021545640    -0.0020337882
  103  C  7 XY     -0.0000467300    -0.0023480192    -0.0013134396     0.0010914309    -0.0011140062
  104  C  7 XZ     -0.0000166586     0.0016159760     0.0007881284     0.0018201514     0.0016273156
  105  C  7 YZ      0.0000273606    -0.0015059741     0.0008171705    -0.0008179740    -0.0021210454
  106  C  8  S      0.0011367449    -0.0006884526     0.0009362253    -0.0000215442    -0.0010190761
  107  C  8  S     -0.0024195203     0.0006751757    -0.0015369548    -0.0002768724     0.0023131638
  108  C  8  S     -0.0033364455     0.0011399241    -0.0066830563    -0.0015784703     0.0007779949
  109  C  8  X     -0.0225796532    -0.0254548495     0.0083125619     0.0329000926    -0.0261583218
  110  C  8  Y      0.0731289343    -0.0072784693    -0.0011085632     0.0615901776    -0.0454500315
  111  C  8  Z     -0.0519001069     0.0055342804     0.0001822230     0.0743695123    -0.0548549791
  112  C  8  X      0.0047882343    -0.0117868363     0.0086293607     0.0190453818    -0.0218754953
  113  C  8  Y     -0.0360848746    -0.0005396941    -0.0060816121     0.0339001627    -0.0236048161
  114  C  8  Z      0.0279714734     0.0015938539     0.0037678444     0.0367055014    -0.0248501448
  115  C  8 XX     -0.0045992247     0.0009837615    -0.0000645085    -0.0008635961     0.0001759216
  116  C  8 YY     -0.0008107249    -0.0000957317    -0.0000630517     0.0000458003     0.0002817287
  117  C  8 ZZ      0.0050208622    -0.0002102463    -0.0003229407     0.0005655089     0.0001098627
  118  C  8 XY      0.0100298925    -0.0000967071    -0.0005005087    -0.0009595465    -0.0001770145
  119  C  8 XZ     -0.0061160358    -0.0000726216     0.0003764237    -0.0006529054     0.0001773488
  120  C  8 YZ     -0.0037742157     0.0000752203     0.0002952344     0.0004366516    -0.0001136959
  121  N  9  S      0.0000645532    -0.0340437551    -0.0183486846     0.0058959896     0.1365323560
  122  N  9  S      0.0003427052    -0.0727953732    -0.0395925128     0.0131656895     0.2901281554
  123  N  9  S     -0.0041707876    -0.0695988723    -0.0198197752     0.0041926229     0.3062458675
  124  N  9  X      0.0001387319     0.0614226358    -0.0209003946    -0.0587189700    -0.2106666677
  125  N  9  Y      0.0005490129    -0.0272915674    -0.0412797317    -0.1157827542     0.3129785669
  126  N  9  Z     -0.0004553539     0.0277764750     0.0586770811    -0.1563194347    -0.2508228183
  127  N  9  X      0.0006446145    -0.0319104411     0.0102263049     0.0331358439     0.1157710222
  128  N  9  Y     -0.0012701961     0.0145944223     0.0269644691     0.0602668325    -0.1740303965
  129  N  9  Z      0.0008623298    -0.0165752020    -0.0344171691     0.0843479909     0.1391434822
  130  N  9 XX      0.0000901301     0.0004459914    -0.0046270886    -0.0033794639     0.0093051412
  131  N  9 YY     -0.0000267515    -0.0034651206     0.0008713587     0.0138350392    -0.0005947858
  132  N  9 ZZ      0.0000036417    -0.0021955847     0.0012512770    -0.0091937067     0.0070240963
  133  N  9 XY      0.0000159659    -0.0026467138     0.0009300998    -0.0021015566     0.0143365997
  134  N  9 XZ     -0.0000336960     0.0022321381     0.0009752263    -0.0087457451    -0.0113595137
  135  N  9 YZ      0.0000750962    -0.0005636443    -0.0040235005     0.0046915097     0.0164293501
  136  C 10  S     -0.0245371437     0.0020997643     0.0001637584     0.0003582986     0.0011479835
  137  C 10  S      0.0608149256    -0.0048489395     0.0000744514    -0.0008112823    -0.0023829204
  138  C 10  S      0.0806780087    -0.0093885490     0.0050509934    -0.0044003447     0.0007951373
  139  C 10  X      0.1953856841     0.0002316664     0.0112455651     0.0228484229    -0.0206384287
  140  C 10  Y     -0.1720869181     0.0058224442    -0.0031630654     0.0381663176    -0.0335204805
  141  C 10  Z      0.0573092183    -0.0103776245    -0.0006729599     0.0452174741    -0.0381910894
  142  C 10  X      0.0445279293    -0.0038979716     0.0042460048     0.0106105079    -0.0108419080
  143  C 10  Y     -0.0761535408     0.0006763873    -0.0033470544     0.0213394988    -0.0202763688
  144  C 10  Z      0.0440694233    -0.0019463326     0.0015997776     0.0241092569    -0.0196603199
  145  C 10 XX      0.0059066230     0.0004425358     0.0000128304     0.0003157397    -0.0007538516
  146  C 10 YY     -0.0030083284    -0.0004023543    -0.0002273269    -0.0030056471     0.0021633718
  147  C 10 ZZ      0.0019724170    -0.0008304247     0.0001824157     0.0024949030    -0.0017623963
  148  C 10 XY      0.0040812017    -0.0001643819     0.0003804870    -0.0003806394     0.0002041490
  149  C 10 XZ     -0.0048637250    -0.0001413322    -0.0003039587     0.0010584982    -0.0012273919
  150  C 10 YZ      0.0040992726     0.0005910387     0.0000135629    -0.0007208026     0.0006607268
  151  C 11  S     -0.0224072203    -0.0022679591     0.0000894494    -0.0002148565    -0.0006711421
  152  C 11  S      0.0565932184     0.0049914940    -0.0000654140     0.0004134375     0.0012926546
  153  C 11  S      0.0530539965     0.0100326180    -0.0033321432     0.0028189135     0.0018699001
  154  C 11  X     -0.1116126083    -0.0019248814    -0.0102626314     0.0120414192    -0.0108463380
  155  C 11  Y     -0.1611965261    -0.0085171591     0.0066004883     0.0281893142    -0.0249508835
  156  C 11  Z      0.1854658020     0.0055213979    -0.0000067070     0.0317254339    -0.0341929111
  157  C 11  X     -0.0149572992    -0.0049352773    -0.0025471199     0.0058414541    -0.0073243179
  158  C 11  Y     -0.0626748209    -0.0030790092     0.0038962588     0.0138504348    -0.0137636315
  159  C 11  Z      0.0594837995     0.0038984137    -0.0016497625     0.0169065142    -0.0176701725
  160  C 11 XX      0.0082366935    -0.0000097871     0.0001669981    -0.0008491533     0.0003830525
  161  C 11 YY     -0.0034859604     0.0006420866    -0.0002901638    -0.0012861659     0.0016651018
  162  C 11 ZZ     -0.0010939612     0.0000428525     0.0001285009     0.0022422238    -0.0017199200
  163  C 11 XY     -0.0008276951    -0.0003324215     0.0003418380    -0.0012693544     0.0013061496
  164  C 11 XZ     -0.0019381809     0.0005252160    -0.0004013123    -0.0006490091     0.0004496774
  165  C 11 YZ      0.0067747844    -0.0002165693     0.0001480797     0.0001344997    -0.0004645384
  166  C 12  S     -0.0005345161    -0.0014178330     0.0003808677    -0.0000278839    -0.0001952408
  167  C 12  S      0.0009517882     0.0039662635    -0.0011359015     0.0001029082     0.0008398269
  168  C 12  S      0.0045109098     0.0004361660     0.0023842436    -0.0006199068     0.0022254242
  169  C 12  X     -0.0148947245    -0.0221411212     0.0108527854     0.0117642544    -0.0191194353
  170  C 12  Y      0.0703658518    -0.0035685001    -0.0061240923     0.0193870361    -0.0259008860
  171  C 12  Z     -0.0527273257     0.0110962410     0.0010080179     0.0272387527    -0.0202915506
  172  C 12  X      0.0044666653    -0.0057963181     0.0024162351     0.0059838687    -0.0082121368
  173  C 12  Y     -0.0190056196    -0.0021541440    -0.0020252688     0.0095136048    -0.0129038590
  174  C 12  Z      0.0139742846     0.0033828610     0.0008779016     0.0129780533    -0.0103420484
  175  C 12 XX      0.0048729495    -0.0006837479     0.0003980919    -0.0011727434     0.0005136354
  176  C 12 YY      0.0006209152     0.0005947737    -0.0003057065     0.0001048132     0.0002594051
  177  C 12 ZZ     -0.0052292180     0.0001836933    -0.0000240881     0.0010848701    -0.0008372895
  178  C 12 XY     -0.0102206919    -0.0000518244     0.0001347735    -0.0011800991     0.0012633898
  179  C 12 XZ      0.0061238131     0.0006305351    -0.0003986706    -0.0012514677     0.0014782976
  180  C 12 YZ      0.0039744925    -0.0003497163     0.0001773987     0.0005649613    -0.0008944035
  181  C 13  S      0.0229324637    -0.0009376317     0.0012831838     0.0002067558    -0.0002621029
  182  C 13  S     -0.0574162820     0.0022110517    -0.0027271010    -0.0003240205     0.0005246159
  183  C 13  S     -0.0613058450     0.0038328824    -0.0031212357    -0.0006750307    -0.0031167098
  184  C 13  X      0.1939583634     0.0064897859     0.0021454121     0.0155194314    -0.0071419644
  185  C 13  Y     -0.1733283198     0.0071954285     0.0016080892     0.0278711669    -0.0222971901
  186  C 13  Z      0.0597613263    -0.0114725864    -0.0013454593     0.0296734577    -0.0371836182
  187  C 13  X      0.0496860795    -0.0011181230     0.0019882234     0.0079624971    -0.0041987821
  188  C 13  Y     -0.0676575017     0.0023065069     0.0000702561     0.0139447524    -0.0152404251
  189  C 13  Z      0.0349718583    -0.0022744095    -0.0004318227     0.0154415961    -0.0173419440
  190  C 13 XX     -0.0058377242    -0.0007565465     0.0000001007    -0.0013337876     0.0006455260
  191  C 13 YY      0.0035078496     0.0005623984    -0.0003422867     0.0014559469    -0.0011871808
  192  C 13 ZZ     -0.0015690110     0.0004927962    -0.0001259015    -0.0001847869     0.0005728711
  193  C 13 XY     -0.0040328466     0.0003884075     0.0001854129    -0.0008110917     0.0008576091
  194  C 13 XZ      0.0048254748     0.0002787733    -0.0002802691    -0.0017028204     0.0015850801
  195  C 13 YZ     -0.0045882897    -0.0007319188     0.0001684830     0.0008523698    -0.0011044346
  196  C 14  S      0.0220988361     0.0012306790    -0.0017370006    -0.0003643477     0.0002402137
  197  C 14  S     -0.0558592077    -0.0032537795     0.0036785168     0.0007217189    -0.0002830000
  198  C 14  S     -0.0655558312     0.0005179948    -0.0022726654     0.0024776928     0.0014614617
  199  C 14  X     -0.1060511123    -0.0095308969    -0.0035549623     0.0179244846    -0.0244731615
  200  C 14  Y     -0.1666930039    -0.0120865395     0.0029191920     0.0376541535    -0.0354257645
  201  C 14  Z      0.1872541749     0.0090405339     0.0007952387     0.0467459742    -0.0337286323
  202  C 14  X     -0.0032926401    -0.0071011628     0.0005050632     0.0095121147    -0.0106306626
  203  C 14  Y     -0.0748862011    -0.0039610302    -0.0002925365     0.0198349844    -0.0128482549
  204  C 14  Z      0.0643208524     0.0032372313     0.0006415202     0.0248219879    -0.0248036821
  205  C 14 XX     -0.0075767626    -0.0000056870    -0.0001379296    -0.0004601004    -0.0001479235
  206  C 14 YY      0.0028254422    -0.0005237560     0.0004566270     0.0030199552    -0.0020403284
  207  C 14 ZZ      0.0009457970     0.0002571840     0.0002578148    -0.0023809705     0.0024052888
  208  C 14 XY      0.0011360077     0.0005134753     0.0000312276     0.0004650700    -0.0004282812
  209  C 14 XZ      0.0014886641    -0.0003104522     0.0001091096    -0.0012159957     0.0006063526
  210  C 14 YZ     -0.0060267715    -0.0002398840    -0.0002178846     0.0006880897    -0.0007808465
  211  H 15  S     -0.0038011326     0.0673999476    -0.2032478002    -0.0060474523    -0.0282831014
  212  H 15  S     -0.0010871608     0.0248278634    -0.0848791232    -0.0016174543    -0.0102894650
  213  H 16  S      0.0027863357    -0.1794282750     0.0385223415    -0.0257708899     0.0187756563
  214  H 16  S      0.0009694540    -0.0593173131     0.0139379640    -0.0126573649     0.0106666496
  215  H 17  S      0.0022402194    -0.1661401114    -0.0228216782    -0.0567120527    -0.0653218098
  216  H 17  S      0.0004835346    -0.0545593578    -0.0104249005    -0.0239109828    -0.0255156326
  217  H 18  S     -0.0057198565     0.0950681950     0.2041331518     0.0150935445     0.0285490520
  218  H 18  S     -0.0030180004     0.0355612704     0.0833560694     0.0065277939     0.0134573080
  219  H 19  S      0.0019858095     0.1388478642     0.0052252716     0.0620069975    -0.0075266332
  220  H 19  S      0.0005879126     0.0566199912     0.0017056030     0.0355905731    -0.0025694263
  221  H 20  S      0.0012185800    -0.1677504508     0.0036125448     0.1373558643    -0.0130616918
  222  H 20  S      0.0004935732    -0.0681907118     0.0021792980     0.0606115421    -0.0071423108
  223  H 21  S     -0.1877879504     0.0033639474    -0.0078203530    -0.0019041562    -0.0001824336
  224  H 21  S     -0.0710598345     0.0028032739    -0.0013259557    -0.0002297879     0.0008841009
  225  H 22  S     -0.1939614181    -0.0054903001     0.0011102529     0.0007164990     0.0046523255
  226  H 22  S     -0.0736115930    -0.0020096570    -0.0002290838     0.0002550111     0.0021451752
  227  H 23  S      0.0038478313    -0.0193069567     0.0084227617    -0.0001577225    -0.0083161628
  228  H 23  S      0.0015808056    -0.0078524159     0.0036517730    -0.0001028741    -0.0039425521
  229  H 24  S      0.1895853559    -0.0024877097    -0.0019954156    -0.0007997921    -0.0001200722
  230  H 24  S      0.0702549059    -0.0004708343    -0.0011847616    -0.0003311065    -0.0010182905
  231  H 25  S      0.1927052727     0.0121620533     0.0015497335     0.0020068812     0.0063025661
  232  H 25  S      0.0673427574     0.0019802393     0.0016000974    -0.0002710093     0.0093045899
  233  C 26  S      0.0001555787    -0.0238731500     0.0145592588    -0.0011045161    -0.0083590821
  234  C 26  S     -0.0003116074     0.0541766873    -0.0351918712     0.0024758802     0.0179475639
  235  C 26  S     -0.0017675631     0.0356217853    -0.0329031387     0.0000151477    -0.0084207711
  236  C 26  X      0.0004047070    -0.0974334131     0.0346727646     0.0358830923    -0.0435414039
  237  C 26  Y     -0.0060619406     0.0080365731     0.0284425758     0.0868533722    -0.0215184913
  238  C 26  Z      0.0047093438     0.0032960302    -0.0356415674     0.0857738304    -0.0374517709
  239  C 26  X      0.0001796441    -0.0079775254     0.0134264365     0.0298374251    -0.0082230750
  240  C 26  Y     -0.0053234505     0.0101545830     0.0087848680     0.0426659892    -0.0077890531
  241  C 26  Z      0.0041558546    -0.0093813481    -0.0082668868     0.0317609773    -0.0228501107
  242  C 26 XX      0.0001144385     0.0071644675    -0.0030140585    -0.0006385546     0.0013033625
  243  C 26 YY     -0.0000083131     0.0027171534    -0.0011350359    -0.0002623368     0.0006839400
  244  C 26 ZZ     -0.0001456171     0.0014048406    -0.0019708104     0.0000586762     0.0016478301
  245  C 26 XY     -0.0002756832     0.0001707121    -0.0002475548    -0.0003803270    -0.0009481887
  246  C 26 XZ      0.0001657719    -0.0006410618     0.0008023937     0.0007173036    -0.0014728006
  247  C 26 YZ      0.0001187834     0.0002064576    -0.0005814088    -0.0000980615     0.0004839144
  248  C 27  S     -0.0004177349     0.0099178475    -0.0049679457     0.0000514447     0.0039991562
  249  C 27  S      0.0007457519    -0.0205004178     0.0086187272    -0.0003719540    -0.0094127785
  250  C 27  S      0.0003731074    -0.0289921415     0.0160506720    -0.0105705120    -0.0093294873
  251  C 27  X      0.0032924343     0.0320229023    -0.0177704627     0.0347884420    -0.0156614148
  252  C 27  Y     -0.0055168525     0.0006821988     0.0176322252     0.0746597300    -0.0319066031
  253  C 27  Z      0.0028840485    -0.0339216445    -0.0032691313     0.0776406498    -0.0543922071
  254  C 27  X     -0.0012308866     0.0105674854    -0.0065982954     0.0236775461    -0.0158592602
  255  C 27  Y     -0.0009466290    -0.0037251576     0.0113389268     0.0323999102    -0.0154749689
  256  C 27  Z      0.0012877946    -0.0138558641    -0.0066560563     0.0339314777    -0.0219198989
  257  C 27 XX     -0.0007663198    -0.0016162653     0.0016956804    -0.0004724709    -0.0008955312
  258  C 27 YY     -0.0000611395    -0.0002527528     0.0001240681    -0.0000198519    -0.0002762580
  259  C 27 ZZ      0.0009268105    -0.0018146509    -0.0005735865     0.0008194800    -0.0006351167
  260  C 27 XY      0.0017145650    -0.0004656494    -0.0015106878    -0.0017551045    -0.0006204015
  261  C 27 XZ     -0.0010589480     0.0022804310     0.0003452038    -0.0011480219     0.0005812136
  262  C 27 YZ     -0.0007004219     0.0001568751     0.0004916619     0.0007495201     0.0002350087
  263  C 28  S      0.0003062558     0.0393155475    -0.0077751011    -0.0103498486    -0.0216016246
  264  C 28  S     -0.0005855829    -0.0871991508     0.0180546887     0.0283049092     0.0486011532
  265  C 28  S      0.0039043720    -0.1129642616     0.0473126344     0.0102344549     0.1378300845
  266  C 28  X     -0.0034762403    -0.0252537169     0.0432068062     0.0403584965     0.0184694010
  267  C 28  Y     -0.0010032542    -0.1402421715     0.0147024197     0.1461926486    -0.0399672597
  268  C 28  Z      0.0033340066     0.0389720163    -0.0277161476     0.1482677737     0.0804022656
  269  C 28  X     -0.0008854297    -0.0002931586     0.0157360643     0.0401411551     0.0157189170
  270  C 28  Y     -0.0024293790    -0.0657473544     0.0581737755     0.0497433432    -0.0391195984
  271  C 28  Z      0.0027901155     0.0148686360    -0.0511068320     0.0747316180     0.0508077824
  272  C 28 XX      0.0002023684    -0.0093057092     0.0007872699     0.0043094723    -0.0009575215
  273  C 28 YY     -0.0000164828    -0.0091971517     0.0056918539    -0.0049912044     0.0018758733
  274  C 28 ZZ     -0.0003313175     0.0001145930    -0.0040770777     0.0061966603     0.0059333777
  275  C 28 XY      0.0000488600    -0.0062041205    -0.0066829326    -0.0018743324    -0.0017404509
  276  C 28 XZ     -0.0001069511     0.0083016483     0.0055050444     0.0012493880     0.0011301204
  277  C 28 YZ      0.0000717872     0.0011451260     0.0015702660    -0.0058452619     0.0012395019

                         46               47               48               49               50
                   -0.4087339434    -0.3991664241    -0.3950858681    -0.3884529225    -0.3811136803
    1  C  1  S      0.0035252355     0.0000616190     0.0002464050    -0.0004575499    -0.0052822678
    2  C  1  S     -0.0106521449    -0.0006880756     0.0002072672     0.0013591205     0.0143631434
    3  C  1  S      0.0459925632     0.0681653538    -0.0107236723    -0.0107935379    -0.0031572565
    4  C  1  X      0.0508261175    -0.1265871985     0.0208004558     0.0503626475     0.0801780282
    5  C  1  Y     -0.0383262327    -0.1338106471     0.0152085963     0.0374039817     0.0334986354
    6  C  1  Z      0.0001020386    -0.1094075295     0.0139300273     0.0151898427     0.0116517923
    7  C  1  X      0.0338529464    -0.0403876972     0.0084337860     0.0289655223     0.0539207416
    8  C  1  Y     -0.0223601883    -0.0524091208     0.0067959114     0.0150820517     0.0098134342
    9  C  1  Z     -0.0129064216    -0.0701252523     0.0106818402     0.0133943048     0.0201944162
   10  C  1 XX      0.0048031099    -0.0052831756     0.0008967968     0.0015081250     0.0027997887
   11  C  1 YY     -0.0038746139    -0.0025109392     0.0004924045     0.0018742919     0.0038051527
   12  C  1 ZZ     -0.0017372197     0.0079444231    -0.0013539068    -0.0031806813    -0.0035690218
   13  C  1 XY     -0.0018481285     0.0091921851    -0.0007481206    -0.0013482210     0.0013782357
   14  C  1 XZ      0.0006705506     0.0052237274    -0.0007657994    -0.0004063861    -0.0004289744
   15  C  1 YZ      0.0005862462     0.0112808338    -0.0007719723    -0.0007270504    -0.0001641994
   16  C  2  S     -0.0041312283    -0.0141835695     0.0026564518     0.0040148164     0.0083686123
   17  C  2  S      0.0116573462     0.0351100136    -0.0068691406    -0.0123193260    -0.0256819293
   18  C  2  S     -0.0232982516     0.0463122090     0.0013460845     0.0127185157     0.0291627414
   19  C  2  X     -0.0498467031    -0.0911060417     0.0058691902     0.0024878200    -0.0178089520
   20  C  2  Y      0.0015488477     0.1188960654    -0.0268165342    -0.0481108756    -0.1091421771
   21  C  2  Z     -0.0178146211     0.1811472620    -0.0119331359    -0.0175203137     0.0307996486
   22  C  2  X     -0.0355268446    -0.0443147548     0.0047622814     0.0094198609     0.0042914484
   23  C  2  Y     -0.0052197600     0.0520185875    -0.0101402593    -0.0145720953    -0.0375759889
   24  C  2  Z     -0.0211916129     0.1009680603    -0.0065612315    -0.0086113516     0.0196373239
   25  C  2 XX     -0.0016566109    -0.0034835994     0.0006122129     0.0005282085     0.0014372642
   26  C  2 YY      0.0021546237     0.0038881213    -0.0001002312     0.0009819112     0.0019148327
   27  C  2 ZZ      0.0010391242     0.0061800331    -0.0017924710    -0.0039814361    -0.0086086346
   28  C  2 XY      0.0046744257    -0.0029064917     0.0009582023     0.0020975012     0.0053506272
   29  C  2 XZ     -0.0006423361     0.0002159508     0.0004513839     0.0010675261     0.0008195536
   30  C  2 YZ      0.0003305696     0.0058353317    -0.0003423345    -0.0006662883     0.0020362349
   31  C  3  S      0.0013460823    -0.0130202762     0.0006095572    -0.0015169098    -0.0017047500
   32  C  3  S     -0.0017601327     0.0265130997    -0.0013348624     0.0050255410     0.0020411912
   33  C  3  S     -0.0037733212     0.0753495647    -0.0088014982    -0.0040070807     0.0417937129
   34  C  3  X      0.0050303631    -0.0436925093     0.0105581342     0.0287791320     0.1157045869
   35  C  3  Y      0.0001115755     0.1769994579     0.0049265118     0.0353165079     0.1157942162
   36  C  3  Z      0.0245093903     0.0071159438     0.0012546523     0.0252114914     0.0462760045
   37  C  3  X      0.0028544589    -0.0090854121     0.0044577126     0.0166013784     0.0828343474
   38  C  3  Y      0.0009327846     0.0893639283     0.0028294308     0.0213279543     0.0755522782
   39  C  3  Z      0.0096782554     0.0156078698    -0.0038353734     0.0055181911     0.0253190472
   40  C  3 XX      0.0020777406    -0.0009137072    -0.0000309204     0.0011840213     0.0051972207
   41  C  3 YY      0.0002187717     0.0008934594     0.0009012617     0.0037891641     0.0068907876
   42  C  3 ZZ     -0.0021887887     0.0047416255    -0.0010129071    -0.0035460480    -0.0094868153
   43  C  3 XY      0.0003300316     0.0015920232    -0.0002859220    -0.0010990442    -0.0060379166
   44  C  3 XZ     -0.0007154181    -0.0016493246     0.0006627936     0.0002804414     0.0009074858
   45  C  3 YZ     -0.0003740848     0.0066986187     0.0000738688     0.0007740748     0.0038919610
   46  C  4  S      0.0026197338     0.0009081209    -0.0011402525    -0.0029769440    -0.0072247340
   47  C  4  S     -0.0066283527    -0.0047925179     0.0026848047     0.0085396604     0.0219518950
   48  C  4  S     -0.0094650543     0.0700801680    -0.0056178988    -0.0098100536    -0.0553730073
   49  C  4  X     -0.0152718574    -0.0569406488    -0.0096935771    -0.0558434993    -0.2138985899
   50  C  4  Y      0.0167436877    -0.0847781902     0.0012959608     0.0039426237     0.0210931366
   51  C  4  Z     -0.0216955714    -0.0707231558    -0.0096959506    -0.0435683096    -0.0721218147
   52  C  4  X     -0.0153829647    -0.0118636697    -0.0062039232    -0.0336105743    -0.1143225986
   53  C  4  Y      0.0110566138    -0.0630728918     0.0033113713     0.0074374503     0.0333367348
   54  C  4  Z     -0.0064646299    -0.0153714697    -0.0079876881    -0.0229007713    -0.0413044420
   55  C  4 XX     -0.0014967982    -0.0038639724    -0.0004528762    -0.0026843229    -0.0100303687
   56  C  4 YY      0.0010471658     0.0009937930     0.0006878843     0.0020028685     0.0036137918
   57  C  4 ZZ     -0.0011654419     0.0022170120     0.0002574752     0.0019111189     0.0087129391
   58  C  4 XY      0.0004383301     0.0042662944     0.0004472749     0.0036832718     0.0104237598
   59  C  4 XZ     -0.0002591776     0.0080074329    -0.0002467039    -0.0002989542    -0.0025003907
   60  C  4 YZ      0.0004037885     0.0098717418    -0.0002778759     0.0007269530     0.0061339748
   61  C  5  S     -0.0045918564     0.0085405840     0.0050690670     0.0044374600     0.0177624179
   62  C  5  S      0.0098903773    -0.0098005957    -0.0115620243    -0.0093439262    -0.0390507901
   63  C  5  S      0.0246028313    -0.1101058678    -0.0177003178     0.0054118308    -0.0148391150
   64  C  5  X     -0.0139089425     0.0325393210    -0.0153510922     0.0080459736     0.0011762758
   65  C  5  Y     -0.0395871205    -0.0237133619    -0.0122212756    -0.0615175901    -0.2253816207
   66  C  5  Z     -0.0080628931     0.0413901215     0.0013830368    -0.0382491335    -0.1524880003
   67  C  5  X     -0.0156290538     0.0557824042    -0.0251145229     0.0039480403    -0.0014323585
   68  C  5  Y     -0.0170693553    -0.0414141608    -0.0061162271    -0.0288089654    -0.1283041258
   69  C  5  Z     -0.0055128384     0.0408530431     0.0077870587    -0.0236996588    -0.0717623958
   70  C  5 XX     -0.0009938368     0.0002507812    -0.0012740089     0.0021397091     0.0002292222
   71  C  5 YY     -0.0025910544    -0.0023324293    -0.0011121021    -0.0040258109    -0.0133078757
   72  C  5 ZZ      0.0058331343    -0.0012401567    -0.0003997137    -0.0007320956     0.0035380045
   73  C  5 XY     -0.0024861975    -0.0071915123     0.0001707011    -0.0019201748    -0.0013752677
   74  C  5 XZ     -0.0021139922     0.0022485324     0.0007120164     0.0017953808     0.0029195714
   75  C  5 YZ      0.0004326292    -0.0051065366    -0.0001042256     0.0009596097     0.0002553120
   76  C  6  S      0.0048670276     0.0090799235    -0.0006847806    -0.0029090638    -0.0106420484
   77  C  6  S     -0.0121384448    -0.0237202547     0.0018057436     0.0071059827     0.0258555620
   78  C  6  S     -0.0231553014    -0.0580212737     0.0073013776     0.0134104150     0.0460870841
   79  C  6  X     -0.0253111828     0.1359889070    -0.0107082402     0.0059492285     0.0918576287
   80  C  6  Y      0.0480824053     0.1287118438    -0.0125093607    -0.0324979825    -0.0429601691
   81  C  6  Z     -0.0040703999     0.1145395241    -0.0017236363     0.0117135233    -0.0115507208
   82  C  6  X     -0.0117614191     0.0621306890    -0.0043124629     0.0039396483     0.0517449340
   83  C  6  Y      0.0281656667     0.0769875220    -0.0077620470    -0.0183009185    -0.0249342144
   84  C  6  Z     -0.0009569498     0.0648171732    -0.0019530267     0.0050053458    -0.0121008836
   85  C  6 XX      0.0011787547    -0.0043968257    -0.0001373109    -0.0023892705    -0.0083813812
   86  C  6 YY     -0.0021031301    -0.0035046296     0.0004824566     0.0018826796     0.0032419503
   87  C  6 ZZ     -0.0010550043     0.0040727206    -0.0000060747     0.0017355575     0.0096472108
   88  C  6 XY     -0.0026288711     0.0112701707    -0.0011198726    -0.0005088948     0.0026849778
   89  C  6 XZ      0.0013418851     0.0090759645    -0.0001034397     0.0014565399     0.0040075843
   90  C  6 YZ     -0.0000172432     0.0128052210    -0.0010610089    -0.0011744533    -0.0000288665
   91  C  7  S     -0.0230699162     0.0043353412    -0.0003369989     0.0019450545     0.0049166759
   92  C  7  S      0.0481518003    -0.0065371529     0.0005924980    -0.0048765496    -0.0110968822
   93  C  7  S      0.0159989006    -0.0266724766    -0.0020628865    -0.0027615052    -0.0171214451
   94  C  7  X      0.0939568208     0.1625013973     0.0009626878    -0.0322312186     0.1047129786
   95  C  7  Y      0.0473679083     0.0715666028    -0.0092180311    -0.0087643435     0.0860101054
   96  C  7  Z      0.1596237051    -0.1892796215     0.0184661656     0.0679796201     0.1095973938
   97  C  7  X      0.0142206799     0.1207009476     0.0001451015    -0.0206205069     0.0612494655
   98  C  7  Y      0.0708361237    -0.0101779906    -0.0031361034    -0.0015955170     0.0479455952
   99  C  7  Z      0.0541757365    -0.0719756095     0.0080360565     0.0348100980     0.0594676470
  100  C  7 XX      0.0016162219     0.0085655576    -0.0005849757    -0.0023495666     0.0033550710
  101  C  7 YY     -0.0044550695    -0.0009935475    -0.0005104881    -0.0011628764    -0.0100997139
  102  C  7 ZZ      0.0034910179    -0.0051039970     0.0001662746     0.0018035289     0.0032186112
  103  C  7 XY      0.0013868533    -0.0057273591     0.0005275758     0.0019920010     0.0000794702
  104  C  7 XZ      0.0016430799     0.0003116891    -0.0000934815     0.0000871865     0.0041600873
  105  C  7 YZ     -0.0003120281     0.0050621924    -0.0000527654    -0.0015494260     0.0001680946
  106  C  8  S      0.0001254882    -0.0014949982    -0.0176334967    -0.0003255234     0.0000663180
  107  C  8  S     -0.0005191744     0.0045850981     0.0407563703     0.0003673734    -0.0002445076
  108  C  8  S      0.0014647636    -0.0005873033    -0.0156217364     0.0090542311     0.0042817173
  109  C  8  X     -0.0743585629     0.0015613556     0.1277904318     0.0452046729    -0.0115410581
  110  C  8  Y     -0.1407073069    -0.0326724511    -0.0051742420    -0.1611736373     0.0956128205
  111  C  8  Z     -0.1664606882    -0.0136485946    -0.0429854696     0.1442862434    -0.0025366264
  112  C  8  X     -0.0357946830    -0.0179508171     0.0043068136     0.0283773176    -0.0079347252
  113  C  8  Y     -0.0734499507    -0.0031134292    -0.0030720101    -0.0793384560     0.0515518715
  114  C  8  Z     -0.0880783689    -0.0119888302     0.0056882359     0.0685049411    -0.0058521601
  115  C  8 XX     -0.0006126804    -0.0012444756    -0.0103514218     0.0038114440     0.0030497613
  116  C  8 YY     -0.0000767959     0.0008345080     0.0122850503    -0.0002756982    -0.0009582420
  117  C  8 ZZ      0.0005627838     0.0012793411     0.0050423159    -0.0033308986    -0.0017548033
  118  C  8 XY     -0.0004404037     0.0003464291    -0.0023188668    -0.0038465558     0.0073741894
  119  C  8 XZ     -0.0006359494    -0.0004199748     0.0086291815     0.0031534209     0.0010794851
  120  C  8 YZ      0.0002119691    -0.0006434931    -0.0089957043     0.0019107602    -0.0026425984
  121  N  9  S     -0.0456683687     0.0189564888    -0.0047867367    -0.0043160046    -0.0071978478
  122  N  9  S     -0.0967847306     0.0405941902    -0.0097803634    -0.0088537002    -0.0143139186
  123  N  9  S     -0.1050433611     0.0284219021    -0.0175714338    -0.0162888758    -0.0358194710
  124  N  9  X      0.0384955839    -0.2110697885     0.0163996265     0.0509255679    -0.0650498244
  125  N  9  Y     -0.2108741476     0.0243436285    -0.0163048075    -0.0203638348    -0.1443984477
  126  N  9  Z     -0.0354752058     0.1183790743    -0.0015442429    -0.0473439181    -0.0742836862
  127  N  9  X     -0.0207528498     0.1209234005    -0.0082854041    -0.0279751924     0.0400396898
  128  N  9  Y      0.1166968394    -0.0157251832     0.0077491068     0.0104714607     0.0791629515
  129  N  9  Z      0.0193312438    -0.0649483477     0.0018065721     0.0275239739     0.0451336402
  130  N  9 XX     -0.0057140587    -0.0114089884     0.0002499266     0.0026628029    -0.0060830631
  131  N  9 YY      0.0108856450     0.0024820702     0.0004209888     0.0008141428     0.0117047102
  132  N  9 ZZ     -0.0101155439     0.0109415863    -0.0009802224    -0.0037424977    -0.0059018009
  133  N  9 XY     -0.0073717213     0.0116609500    -0.0011925718    -0.0033327721    -0.0014339336
  134  N  9 XZ     -0.0025216221    -0.0016276507     0.0002405512    -0.0004049100    -0.0056215574
  135  N  9 YZ     -0.0022016823    -0.0075042570    -0.0000972840     0.0023181351    -0.0001358039
  136  C 10  S     -0.0004452205    -0.0017432412     0.0137551120    -0.0042239233    -0.0023477700
  137  C 10  S      0.0008948009     0.0025096564    -0.0323814421     0.0017462974     0.0075032499
  138  C 10  S     -0.0007295253     0.0073447729    -0.0091364001     0.0735336379    -0.0200501272
  139  C 10  X     -0.0578806988    -0.0411288384    -0.2341519206    -0.0343680660     0.0452774217
  140  C 10  Y     -0.1058270993     0.0024811681     0.0230608164     0.1753002697     0.0056708725
  141  C 10  Z     -0.1272433520    -0.0205560131     0.0948828228    -0.0945817416     0.1053499083
  142  C 10  X     -0.0320215919    -0.0111877440    -0.0970358302     0.0096042206     0.0197225532
  143  C 10  Y     -0.0579361951    -0.0036980911    -0.0053022352     0.0478041781     0.0245512410
  144  C 10  Z     -0.0709852204    -0.0124353012     0.0533471654    -0.0225677080     0.0485113420
  145  C 10 XX     -0.0019720330    -0.0003375300    -0.0066694941     0.0060172143     0.0014316073
  146  C 10 YY      0.0071279867     0.0024527621     0.0055333647     0.0039748396    -0.0037345647
  147  C 10 ZZ     -0.0049857282    -0.0010427783    -0.0003416004    -0.0056389859     0.0020185269
  148  C 10 XY     -0.0002195202    -0.0026140148    -0.0045575648    -0.0153802630     0.0070685672
  149  C 10 XZ     -0.0038189444     0.0013644012     0.0065196971     0.0113867412    -0.0001122217
  150  C 10 YZ      0.0024061885     0.0001003303    -0.0056455612     0.0020160120    -0.0023378022
  151  C 11  S      0.0002017567     0.0005706607    -0.0063916238    -0.0011911865     0.0019047527
  152  C 11  S     -0.0003929827    -0.0007294093     0.0110824434     0.0104471670    -0.0065174097
  153  C 11  S      0.0001430878    -0.0051350844     0.0791239195    -0.0592572513     0.0117935090
  154  C 11  X     -0.0457202634     0.0266067511     0.2492660471     0.0747286084     0.0122661079
  155  C 11  Y     -0.0902303898    -0.0423109789    -0.0343488006    -0.1601901755     0.1218595122
  156  C 11  Z     -0.1038632577    -0.0100842387    -0.0726041454     0.1423650743     0.0487984914
  157  C 11  X     -0.0252776470     0.0104802035     0.0790037227     0.0418228018     0.0110609482
  158  C 11  Y     -0.0494647974    -0.0184959451    -0.0296598196    -0.0359619785     0.0554051213
  159  C 11  Z     -0.0571765503    -0.0083518576    -0.0046697710     0.0358105318     0.0433542675
  160  C 11 XX      0.0022653638     0.0003508256    -0.0110385434     0.0081128361    -0.0029469962
  161  C 11 YY      0.0043119459     0.0011387207     0.0102630030    -0.0033043656    -0.0035570142
  162  C 11 ZZ     -0.0066839269    -0.0019393713     0.0053174599    -0.0075703291     0.0066159750
  163  C 11 XY      0.0035879572    -0.0011988721    -0.0004778897    -0.0141109571     0.0020952038
  164  C 11 XZ      0.0012066675     0.0015440430     0.0057927435     0.0075089960    -0.0023272753
  165  C 11 YZ     -0.0000843538     0.0003376638    -0.0102588074     0.0091493981    -0.0026327799
  166  C 12  S      0.0000031279    -0.0000638083    -0.0050912985     0.0010658821    -0.0000658341
  167  C 12  S     -0.0000857858     0.0010429234     0.0237132927    -0.0029508438    -0.0003460552
  168  C 12  S     -0.0018655814    -0.0003253310    -0.0823857942    -0.0046163126     0.0054751362
  169  C 12  X     -0.0395738844    -0.0318865527    -0.2592067398    -0.0309315316     0.0590396608
  170  C 12  Y     -0.0730672566     0.0186870925     0.0190995101     0.2201314870     0.0101492329
  171  C 12  Z     -0.0919350087    -0.0316720747     0.1081089686    -0.1340163558     0.1157617053
  172  C 12  X     -0.0191948135    -0.0106645309    -0.0489221302    -0.0124675932     0.0258037166
  173  C 12  Y     -0.0359477548     0.0037598477     0.0053920372     0.0934951286     0.0101082653
  174  C 12  Z     -0.0455111914    -0.0134978263     0.0216616727    -0.0540042941     0.0582623363
  175  C 12 XX      0.0038397372    -0.0002414250    -0.0205310570     0.0040338318    -0.0031454576
  176  C 12 YY     -0.0003847542     0.0008666538     0.0133903214    -0.0000362369    -0.0004723170
  177  C 12 ZZ     -0.0034516939    -0.0008877609     0.0039638889    -0.0041817459     0.0038257920
  178  C 12 XY      0.0038997981    -0.0005880951    -0.0029965006    -0.0095685780    -0.0001768090
  179  C 12 XZ      0.0039702639     0.0022087679     0.0135249163     0.0040828695    -0.0052724578
  180  C 12 YZ     -0.0018093658    -0.0005777929    -0.0100192881     0.0042292821     0.0008461942
  181  C 13  S     -0.0000882255    -0.0018525166    -0.0059768675     0.0005277340    -0.0019107381
  182  C 13  S      0.0001506109     0.0029468240     0.0094968645    -0.0089597467     0.0068243043
  183  C 13  S      0.0025836720     0.0088524479     0.0793717981     0.0638912410    -0.0187050757
  184  C 13  X     -0.0477016919     0.0015374543     0.2397265339     0.0151081377     0.0104032681
  185  C 13  Y     -0.0890176063    -0.0387055360     0.0120667139    -0.1631960387     0.1206601663
  186  C 13  Z     -0.1009766743    -0.0013518363    -0.1071345110     0.1707713529     0.0478287278
  187  C 13  X     -0.0265861775    -0.0044253336     0.0650600270    -0.0137782425     0.0180813392
  188  C 13  Y     -0.0471209657    -0.0191565320     0.0260939178    -0.0328606278     0.0517789942
  189  C 13  Z     -0.0569197564    -0.0008622668    -0.0453259826     0.0574276453     0.0412687677
  190  C 13 XX      0.0035300803     0.0009115020    -0.0087896998     0.0055042596    -0.0027159910
  191  C 13 YY     -0.0048200307     0.0004685414     0.0113104313     0.0044742115     0.0023091067
  192  C 13 ZZ      0.0013650932    -0.0002471436     0.0020807609    -0.0070910455     0.0000062248
  193  C 13 XY      0.0021168898    -0.0020870573    -0.0061662951    -0.0159805113     0.0044430815
  194  C 13 XZ      0.0048259782     0.0025987826     0.0091954793     0.0089782354    -0.0064210887
  195  C 13 YZ     -0.0025415982    -0.0005379046    -0.0082694588     0.0032926392     0.0012653255
  196  C 14  S      0.0002675717     0.0042823978     0.0144024977     0.0046550493     0.0015533263
  197  C 14  S     -0.0007996181    -0.0074859399    -0.0337622162    -0.0021724073    -0.0055742947
  198  C 14  S     -0.0011992885    -0.0053533572    -0.0150613100    -0.0859343332     0.0219238917
  199  C 14  X     -0.0532618576    -0.0140502909    -0.2340937439    -0.0059904750     0.0643010722
  200  C 14  Y     -0.1042149535     0.0017198251     0.0092502310     0.1779240385     0.0005459314
  201  C 14  Z     -0.1267927216    -0.0313139779     0.1060119857    -0.1105248673     0.0980528779
  202  C 14  X     -0.0301435790    -0.0128595763    -0.1017737600    -0.0079054435     0.0303052584
  203  C 14  Y     -0.0598076452     0.0096954145     0.0153193553     0.0436891203     0.0222265813
  204  C 14  Z     -0.0662653446    -0.0221972018     0.0377838512    -0.0120491298     0.0432752667
  205  C 14 XX     -0.0000305318     0.0005291208    -0.0087875234     0.0088522843    -0.0000500943
  206  C 14 YY     -0.0070691237    -0.0014552836     0.0055319691    -0.0028712960     0.0020597128
  207  C 14 ZZ      0.0068591156    -0.0003851474     0.0014111207    -0.0110668569    -0.0017270917
  208  C 14 XY     -0.0023165373    -0.0022924946     0.0000078859    -0.0133308862     0.0071006170
  209  C 14 XZ      0.0017071744     0.0010906091     0.0036065958     0.0076538885    -0.0013467983
  210  C 14 YZ     -0.0011815977     0.0008888889    -0.0071529444     0.0096602268    -0.0025910670
  211  H 15  S     -0.0122963229    -0.0025547048    -0.0018548778    -0.0192334028    -0.0276899475
  212  H 15  S     -0.0048233972    -0.0058389918    -0.0007716136    -0.0069919711    -0.0145919242
  213  H 16  S      0.0348898428    -0.0463228526     0.0166671979     0.0363823418     0.0890649701
  214  H 16  S      0.0117878466    -0.0252303144     0.0074952155     0.0179542754     0.0389651498
  215  H 17  S     -0.0259840154     0.0051906447    -0.0049365560    -0.0334595192    -0.0807175789
  216  H 17  S     -0.0082585616     0.0008667886    -0.0027558675    -0.0168192506    -0.0385283205
  217  H 18  S      0.0163826915    -0.0509211250     0.0060035112     0.0176698207     0.0185443492
  218  H 18  S      0.0059898188    -0.0232708403     0.0028793299     0.0067564809     0.0080438631
  219  H 19  S      0.0008467184     0.2046626138    -0.0127281772    -0.0013364434     0.0372249503
  220  H 19  S      0.0014323465     0.0918345124    -0.0059549118    -0.0015184494     0.0145510507
  221  H 20  S      0.0368312506    -0.0898672054     0.0055492886    -0.0167777103    -0.0932558185
  222  H 20  S      0.0184724731    -0.0374914739     0.0022478068    -0.0090721860    -0.0492543602
  223  H 21  S      0.0018617061     0.0350650667     0.1154863742     0.1831731374    -0.0578222228
  224  H 21  S      0.0003683116     0.0149704193     0.0571193679     0.0877527813    -0.0317115045
  225  H 22  S     -0.0019052534    -0.0146008470     0.1085220793    -0.1872323755     0.0507927241
  226  H 22  S     -0.0008196830    -0.0066101958     0.0537944367    -0.0948878382     0.0270040794
  227  H 23  S      0.0010398701    -0.0178696904    -0.2751268665     0.0130205449     0.0106898174
  228  H 23  S      0.0004960327    -0.0088654508    -0.1378196432     0.0066669403     0.0055887410
  229  H 24  S      0.0011649892     0.0299812902     0.1211627285     0.1801820923    -0.0631261480
  230  H 24  S      0.0010168913     0.0121826070     0.0596395217     0.0904164001    -0.0327307679
  231  H 25  S     -0.0026679104    -0.0223870787     0.1087115811    -0.1987170355     0.0490650245
  232  H 25  S     -0.0042831040     0.0040068482     0.0495418314    -0.0931117557     0.0265732762
  233  C 26  S      0.0004865191    -0.0009691971    -0.0167176159    -0.0044333424    -0.0115218999
  234  C 26  S     -0.0006439687     0.0002463088     0.0327054301     0.0110551708     0.0268494864
  235  C 26  S      0.0055156095    -0.0250806354     0.0365127070     0.0065535028     0.0086193091
  236  C 26  X     -0.0352564757     0.0192310742     0.0394523038    -0.0051852812    -0.0707224275
  237  C 26  Y     -0.0829144542    -0.0595839724    -0.0075138735    -0.0868546903    -0.1445430922
  238  C 26  Z     -0.0822912014     0.0493521885    -0.0168648721     0.0354539648    -0.0533330523
  239  C 26  X     -0.0152433799    -0.0131246392    -0.0049105590     0.0118214826    -0.0216791095
  240  C 26  Y     -0.0397628801    -0.0247601071    -0.0031656574    -0.0465153750    -0.0643921685
  241  C 26  Z     -0.0399364439     0.0258585077     0.0028171851     0.0176694008    -0.0276754436
  242  C 26 XX     -0.0039502678    -0.0006583541     0.0038829050     0.0038848113     0.0053216464
  243  C 26 YY     -0.0000502553     0.0002146155     0.0007332630     0.0005085236     0.0007610358
  244  C 26 ZZ      0.0036211855     0.0003220717     0.0009919409    -0.0021421683    -0.0000816104
  245  C 26 XY     -0.0036597124    -0.0020765150     0.0000232665    -0.0026494429     0.0042018558
  246  C 26 XZ     -0.0036705905     0.0001431484    -0.0011360773     0.0028217496     0.0015071929
  247  C 26 YZ      0.0016435675     0.0000315380    -0.0001577331     0.0011232996    -0.0020329339
  248  C 27  S     -0.0002763516     0.0038350716     0.0426044980    -0.0004876659     0.0028996328
  249  C 27  S      0.0007823342    -0.0089289439    -0.0999053813     0.0019480896    -0.0059985002
  250  C 27  S     -0.0025928149     0.0176945587    -0.0867609731    -0.0077356253    -0.0037918829
  251  C 27  X     -0.0542346773     0.0046491479    -0.1175455194     0.0321223522     0.0022233125
  252  C 27  Y     -0.1107707152    -0.0527481806    -0.0008710107    -0.0952804283    -0.0672270675
  253  C 27  Z     -0.1204466923     0.0284223149     0.0539674351     0.0541989542    -0.0452051162
  254  C 27  X     -0.0216750364    -0.0188634406    -0.0485768270     0.0155557396    -0.0065850380
  255  C 27  Y     -0.0521535832    -0.0304693769    -0.0001539271    -0.0355176897    -0.0404382633
  256  C 27  Z     -0.0584300665     0.0299636693     0.0219664543     0.0162344154    -0.0168357195
  257  C 27 XX     -0.0014396822    -0.0026744627    -0.0083956212     0.0012174431     0.0015817304
  258  C 27 YY      0.0000539473    -0.0005180479    -0.0040554161     0.0001360838    -0.0005821981
  259  C 27 ZZ      0.0016215811     0.0017180272    -0.0055744376    -0.0011177002    -0.0023318697
  260  C 27 XY     -0.0010181034     0.0020868571    -0.0001143157     0.0008235957     0.0093841907
  261  C 27 XZ     -0.0017538574    -0.0024709563     0.0020430362     0.0016041979     0.0028814561
  262  C 27 YZ      0.0005309596    -0.0009946659    -0.0016148549    -0.0002380960    -0.0039660925
  263  C 28  S      0.0005885084     0.0080119759    -0.0027559826    -0.0002560402    -0.0012713681
  264  C 28  S     -0.0012584732    -0.0055449977     0.0048125041    -0.0008783371     0.0034213042
  265  C 28  S     -0.0398761539    -0.0608993052     0.0102307316    -0.0008706997    -0.0286019341
  266  C 28  X      0.0100973132     0.0917858820    -0.0097107869    -0.0249772903    -0.0148949295
  267  C 28  Y      0.1095329676    -0.0264787023     0.0127152082     0.0137859713     0.0381800777
  268  C 28  Z      0.0622698837    -0.0510176444    -0.0002411497     0.0188863436     0.0165167084
  269  C 28  X      0.0074643570     0.1054878906    -0.0066526072    -0.0103556246     0.0084417271
  270  C 28  Y      0.0553411292    -0.0516777986     0.0038468004     0.0062182168     0.0018528225
  271  C 28  Z      0.0238969525    -0.0074323308     0.0036995992     0.0105223400     0.0219244201
  272  C 28 XX      0.0011458022     0.0120275176    -0.0004049002    -0.0019731297     0.0028498391
  273  C 28 YY     -0.0053327582    -0.0041788606     0.0004941650    -0.0008822042    -0.0091234295
  274  C 28 ZZ      0.0052687819    -0.0120648844     0.0015576392     0.0037626715     0.0082150035
  275  C 28 XY     -0.0012093010    -0.0032783575     0.0002225750     0.0008485093    -0.0015096151
  276  C 28 XZ     -0.0006913987    -0.0018249029    -0.0001633192    -0.0010538498    -0.0010514627
  277  C 28 YZ     -0.0015708467    -0.0009915946     0.0005152726     0.0008227927     0.0042743416

                         51               52               53               54               55
                   -0.3681660681    -0.3484591039    -0.3297686041    -0.3081758790    -0.2796450227
    1  C  1  S      0.0109219886    -0.0017172957    -0.0000855804    -0.0073389196    -0.0223983243
    2  C  1  S     -0.0303156595     0.0008455666    -0.0074466385     0.0176169820     0.0446056624
    3  C  1  S     -0.0013153947     0.0659068285     0.0946256509     0.0383841613     0.2087059349
    4  C  1  X      0.0805531259    -0.2660104070     0.0622334308     0.0610648279     0.0726878987
    5  C  1  Y      0.0220169797    -0.0138263682    -0.0720938305    -0.0059492887    -0.0761864510
    6  C  1  Z      0.0538611855    -0.1623217186    -0.0053348493    -0.0102391427    -0.0805682130
    7  C  1  X      0.0675506734    -0.1322483837     0.0458153994     0.0273775117     0.0665433906
    8  C  1  Y      0.0166189215    -0.0243637818    -0.0442216018    -0.0015948702    -0.0792023559
    9  C  1  Z      0.0247905300    -0.1118212836    -0.0330195210    -0.0244508814    -0.0830517795
   10  C  1 XX      0.0024631783    -0.0081620143     0.0088770988     0.0021020942     0.0152017248
   11  C  1 YY     -0.0021136154     0.0003876901    -0.0084918876     0.0026338580    -0.0050555904
   12  C  1 ZZ     -0.0058601980     0.0086634956    -0.0000284389    -0.0014014525     0.0024712684
   13  C  1 XY     -0.0011960486     0.0104933520    -0.0015629033    -0.0056262660     0.0017546763
   14  C  1 XZ     -0.0011211541     0.0086791291     0.0025011112     0.0005001279     0.0083517925
   15  C  1 YZ      0.0014534584     0.0061069438    -0.0001204241    -0.0001803623    -0.0007189629
   16  C  2  S      0.0092976175    -0.0090919068    -0.0004047825    -0.0058012468     0.0113924217
   17  C  2  S     -0.0293696021     0.0206219890     0.0049556332     0.0214613832    -0.0232646681
   18  C  2  S      0.0759871698    -0.0160928342    -0.0242528561    -0.0542448608    -0.1163596642
   19  C  2  X     -0.0404036094    -0.1077545071    -0.1297008059     0.0247218123    -0.2394251736
   20  C  2  Y     -0.0432844617     0.1300845141     0.0897283619     0.0178709668     0.0998435356
   21  C  2  Z     -0.0294662288     0.1677432740    -0.0555441380    -0.0460975337     0.0034882841
   22  C  2  X      0.0130822755    -0.0717887355    -0.0833461740     0.0008686374    -0.1760416585
   23  C  2  Y      0.0027758469     0.0523904993     0.0447491153    -0.0029346803     0.0519150345
   24  C  2  Z     -0.0085145579     0.1108333948    -0.0528893822    -0.0473827656    -0.0203015280
   25  C  2 XX     -0.0013173901    -0.0003160601    -0.0077455436    -0.0027597587    -0.0107210967
   26  C  2 YY      0.0047781868     0.0004422964     0.0029900259    -0.0010283374     0.0002646215
   27  C  2 ZZ     -0.0087537087     0.0055353470     0.0045593499     0.0067588268     0.0035181882
   28  C  2 XY      0.0027276739    -0.0051135398     0.0039241943     0.0002255033     0.0104222015
   29  C  2 XZ      0.0060547212    -0.0095349519    -0.0008509734     0.0002861832    -0.0108151300
   30  C  2 YZ     -0.0045152916     0.0102061470    -0.0011359050    -0.0012759598     0.0071147356
   31  C  3  S     -0.0169687237     0.0143443730     0.0000861299    -0.0035024102    -0.0076713572
   32  C  3  S      0.0456720124    -0.0423544342     0.0057119175     0.0154489350     0.0147228384
   33  C  3  S     -0.0352035094     0.0884915124    -0.0792596210    -0.0317587152     0.1019252017
   34  C  3  X     -0.1201844750     0.0579687479    -0.0888551606     0.0487175046     0.1934000461
   35  C  3  Y      0.2190011404    -0.0365596869    -0.0268432630    -0.1237032788    -0.1181052826
   36  C  3  Z      0.0795869381    -0.0912775846     0.0280908649     0.0001819499     0.0228647461
   37  C  3  X     -0.0763720318     0.0545540937    -0.0652725027     0.0118789274     0.1503068091
   38  C  3  Y      0.1184747561    -0.0155981194    -0.0245855834    -0.0916332742    -0.0662084742
   39  C  3  Z      0.0030374744    -0.0074937219    -0.0136388433    -0.0115330612     0.0345990057
   40  C  3 XX     -0.0057706454     0.0023505041     0.0015574521     0.0041271785     0.0192556057
   41  C  3 YY      0.0153650896    -0.0138813203    -0.0022783839    -0.0034131563    -0.0087674795
   42  C  3 ZZ     -0.0006304718     0.0038645965     0.0014698980     0.0007907387    -0.0051865513
   43  C  3 XY      0.0009682055    -0.0023270755     0.0048115962     0.0059399231    -0.0014919683
   44  C  3 XZ     -0.0019138048     0.0022319848    -0.0043678445     0.0003643865    -0.0022336759
   45  C  3 YZ      0.0048369798     0.0000984170    -0.0005097293    -0.0020977750    -0.0008186497
   46  C  4  S     -0.0029615636     0.0054459030     0.0075297514    -0.0090891242     0.0225310495
   47  C  4  S      0.0023251371    -0.0113328676    -0.0256471058     0.0240427027    -0.0469009769
   48  C  4  S      0.1269346086    -0.0503382676     0.0697113289     0.0174788400    -0.1867158738
   49  C  4  X     -0.1521403678     0.0969014585     0.0621170305     0.1671430520    -0.0322149001
   50  C  4  Y     -0.0731433532     0.0481324590     0.0002338930    -0.0077759159     0.1131839973
   51  C  4  Z     -0.1877331928     0.0456151309    -0.0078194855     0.0504292267     0.0239340482
   52  C  4  X     -0.0850334981     0.0690203883     0.0224120633     0.0850742359    -0.0316194316
   53  C  4  Y     -0.0755666155     0.0453670492    -0.0352412837     0.0119451287     0.1103989877
   54  C  4  Z     -0.0903303004     0.0394298045     0.0111774084     0.0337738163     0.0282043058
   55  C  4 XX     -0.0017715521    -0.0040206425     0.0019166815     0.0033391355    -0.0129863847
   56  C  4 YY      0.0039311198     0.0000221068    -0.0004289637     0.0028701820     0.0016529150
   57  C  4 ZZ      0.0000854726     0.0015018464    -0.0060315227    -0.0025178662    -0.0013766223
   58  C  4 XY      0.0117130643    -0.0035906379    -0.0026216346    -0.0075160996    -0.0017759176
   59  C  4 XZ      0.0106804186     0.0003603385     0.0025655155    -0.0039134621    -0.0089593758
   60  C  4 YZ      0.0039255770    -0.0035830448    -0.0021551562    -0.0027300207     0.0012932659
   61  C  5  S      0.0042482468    -0.0304964496    -0.0126620377    -0.0000553745    -0.0153209378
   62  C  5  S     -0.0008766463     0.0742485656     0.0275831315    -0.0044353290     0.0326048141
   63  C  5  S     -0.0320644039    -0.0238354985     0.0522248465     0.0691849758     0.0982913473
   64  C  5  X      0.1009152635    -0.0787043670    -0.0059596453    -0.0291350453    -0.1177243203
   65  C  5  Y     -0.0814208171    -0.0664836744     0.0460221059     0.1218059224    -0.1690895266
   66  C  5  Z      0.1222656722     0.0637405301     0.0657080953    -0.0546702311    -0.1550974547
   67  C  5  X      0.0914803641    -0.0275484119    -0.0089779840    -0.0568475206    -0.0999030992
   68  C  5  Y     -0.0778947029    -0.0179088055     0.0095780885     0.0768683629    -0.0953883017
   69  C  5  Z      0.0772829912     0.0288301948     0.0173884482    -0.0277840744    -0.1168913931
   70  C  5 XX      0.0055770204    -0.0007047762    -0.0055805364     0.0075251403     0.0023996498
   71  C  5 YY     -0.0067536320     0.0111111843     0.0009677703     0.0029435232    -0.0085848212
   72  C  5 ZZ     -0.0028915236     0.0066825907     0.0106352709    -0.0095811062     0.0155430002
   73  C  5 XY     -0.0041065346    -0.0035893334    -0.0054869826    -0.0138045446     0.0020237922
   74  C  5 XZ     -0.0014747225     0.0035640265    -0.0079014849     0.0084337246     0.0093024735
   75  C  5 YZ     -0.0074633441     0.0005118566    -0.0002871615     0.0125513902     0.0037833981
   76  C  6  S      0.0125644766     0.0003245410     0.0180189257    -0.0008941080     0.0025221949
   77  C  6  S     -0.0311253426    -0.0011311745    -0.0449304506     0.0032220058    -0.0056688872
   78  C  6  S     -0.0616084198    -0.0017230463    -0.0866532831    -0.0126829714    -0.0089446053
   79  C  6  X     -0.0011810016     0.0643539397    -0.0491657948    -0.0564033807     0.0252734558
   80  C  6  Y      0.0182416935     0.0046818092     0.0880223416    -0.0085169365     0.0679928885
   81  C  6  Z      0.1250048816     0.0288905328     0.0138011068    -0.0116967580    -0.0671312677
   82  C  6  X     -0.0058635222     0.0357896681    -0.0294710550    -0.0342536704     0.0217758015
   83  C  6  Y      0.0148096695     0.0035076248     0.0610512627     0.0003792521     0.0553527478
   84  C  6  Z      0.0773312736     0.0161936574     0.0151465138    -0.0002929677    -0.0554466669
   85  C  6 XX     -0.0063778954     0.0000980290     0.0027143687     0.0063261026    -0.0003108739
   86  C  6 YY     -0.0011733749     0.0017436424    -0.0050045119     0.0005872693     0.0001467162
   87  C  6 ZZ      0.0017522956    -0.0021336373    -0.0066248181    -0.0063842644    -0.0009347596
   88  C  6 XY     -0.0000411759     0.0124038360    -0.0047706669    -0.0052685904    -0.0013001826
   89  C  6 XZ      0.0097480826    -0.0015429246     0.0015489074    -0.0040831333     0.0010757887
   90  C  6 YZ      0.0025758833     0.0053964767     0.0009731947    -0.0022000613    -0.0004587308
   91  C  7  S      0.0127334403    -0.0143985088     0.0001456079    -0.0067622882    -0.0083582773
   92  C  7  S     -0.0314432770     0.0333426284    -0.0023606988     0.0159626293     0.0175964285
   93  C  7  S     -0.0135917717     0.0345778674     0.0109543920     0.0093684216     0.0316377015
   94  C  7  X     -0.1643325482    -0.1864162159    -0.0411412145     0.0061463094    -0.0376123136
   95  C  7  Y     -0.1901477624     0.0479297139    -0.0880007400     0.0180052514    -0.0266558799
   96  C  7  Z      0.0368468474     0.1552729466    -0.0880454587    -0.0411322941    -0.0555310403
   97  C  7  X     -0.1164563484    -0.1173011135    -0.0540164887     0.0592184350    -0.0478449176
   98  C  7  Y     -0.0952975464     0.0075313808    -0.0391790771    -0.0348974503    -0.0187590690
   99  C  7  Z      0.0082704440     0.1227062973    -0.0804565038    -0.0103616109    -0.0573158240
  100  C  7 XX     -0.0156764028    -0.0105450036    -0.0066868390     0.0072970465    -0.0061757873
  101  C  7 YY      0.0092392091     0.0024623267     0.0158964995     0.0018236444     0.0210881178
  102  C  7 ZZ     -0.0028994708     0.0172115852    -0.0108540838    -0.0041456634    -0.0109322182
  103  C  7 XY      0.0071722290     0.0107647776    -0.0020104504    -0.0048534966    -0.0036201714
  104  C  7 XZ     -0.0081999112     0.0035020233    -0.0104823065    -0.0015108298    -0.0125613524
  105  C  7 YZ     -0.0033604986    -0.0154731767     0.0041747343     0.0047812556     0.0042252529
  106  C  8  S     -0.0003584424     0.0014409289     0.0002438906     0.0003581081     0.0007246854
  107  C  8  S      0.0003172916    -0.0030313469    -0.0007376068    -0.0010068005    -0.0018874242
  108  C  8  S      0.0128368457     0.0077184577    -0.0031421960     0.0009063190    -0.0039166873
  109  C  8  X     -0.0223884041     0.0018528483    -0.0372061881    -0.0257571685     0.0549330594
  110  C  8  Y      0.0502353425     0.0078669241    -0.0951523406     0.0565075812     0.0935590913
  111  C  8  Z     -0.0362062187    -0.0284924024    -0.0874623285    -0.0681000211     0.1136777167
  112  C  8  X     -0.0105838076     0.0028411899    -0.0222181001    -0.0211766735     0.0400755424
  113  C  8  Y      0.0335440562    -0.0010561892    -0.0623794477     0.0452524743     0.0597215186
  114  C  8  Z     -0.0234543329    -0.0158549429    -0.0574344656    -0.0489005232     0.0791924447
  115  C  8 XX     -0.0031560987    -0.0004183442     0.0078019660    -0.0055273583    -0.0033874694
  116  C  8 YY     -0.0004307981    -0.0000346951    -0.0002803524    -0.0010163587     0.0002729484
  117  C  8 ZZ      0.0038692146    -0.0004447298    -0.0078722955     0.0063407782     0.0025153743
  118  C  8 XY      0.0027683927     0.0036297355     0.0053606891     0.0146736054    -0.0039877342
  119  C  8 XZ     -0.0048805168     0.0007495712     0.0089880586    -0.0076682731    -0.0029486165
  120  C  8 YZ     -0.0007679446    -0.0018731482    -0.0027074749    -0.0056795366     0.0017985408
  121  N  9  S     -0.0087699690     0.0030425746    -0.0000184414    -0.0007366735    -0.0005308231
  122  N  9  S     -0.0176324401     0.0051964128    -0.0009937667    -0.0003286892    -0.0026009793
  123  N  9  S     -0.0337906737     0.0141647092     0.0258599277    -0.0438343002     0.0224671107
  124  N  9  X      0.2463146918     0.1696816967     0.0686934491    -0.0572848408     0.0592999765
  125  N  9  Y      0.1126042246     0.0238680521     0.1296729396     0.0174579004     0.1319414250
  126  N  9  Z      0.0232218715    -0.2511214618     0.1396417667     0.0515820466     0.1200816282
  127  N  9  X     -0.1406992757    -0.1001510491    -0.0456964890     0.0415521909    -0.0425016144
  128  N  9  Y     -0.0679548214    -0.0118558806    -0.0752935678    -0.0203332823    -0.0850050844
  129  N  9  Z     -0.0122873703     0.1483438307    -0.0902151611    -0.0275303775    -0.0863311808
  130  N  9 XX      0.0140039305     0.0117348875     0.0035744356    -0.0020699872     0.0027191784
  131  N  9 YY     -0.0128940829    -0.0007434868    -0.0100951814    -0.0008587961    -0.0082382407
  132  N  9 ZZ     -0.0010324150    -0.0118165626     0.0064125372     0.0027985873     0.0046598125
  133  N  9 XY     -0.0081689894    -0.0077164053     0.0009291731     0.0030003408     0.0013373980
  134  N  9 XZ      0.0083634368    -0.0035629638     0.0064540460    -0.0001573569     0.0043475867
  135  N  9 YZ      0.0030368863     0.0128052285    -0.0028207686    -0.0014011658    -0.0013232624
  136  C 10  S     -0.0052094062    -0.0032876601     0.0031474075    -0.0202495108     0.0006506296
  137  C 10  S      0.0129484379     0.0077909812    -0.0074074345     0.0471884810    -0.0014703892
  138  C 10  S     -0.0138646668     0.0022629347    -0.0056503753     0.0403406753     0.0010841224
  139  C 10  X     -0.0145285139    -0.0073922644     0.0200446291    -0.0466440444     0.0079739106
  140  C 10  Y     -0.0560364907    -0.0047824088     0.0342249177    -0.0499528989     0.0143676792
  141  C 10  Z      0.0138135606     0.0279061939     0.0183411717     0.0636510887     0.0145113170
  142  C 10  X     -0.0104890190    -0.0019147471     0.0105279616    -0.0041201142     0.0025667600
  143  C 10  Y     -0.0153232502     0.0036542859     0.0201573898    -0.0041160349     0.0053850311
  144  C 10  Z     -0.0071732639     0.0119241812     0.0207967443     0.0066197820     0.0083644035
  145  C 10 XX     -0.0018579706     0.0005610854     0.0048567106     0.0003852711    -0.0033730322
  146  C 10 YY      0.0004433091     0.0007464866     0.0015513179     0.0038386888    -0.0034659343
  147  C 10 ZZ      0.0025022406    -0.0001282256    -0.0074583312     0.0029080516     0.0066883969
  148  C 10 XY      0.0021604379     0.0017012028     0.0053094441     0.0029320924    -0.0047832610
  149  C 10 XZ     -0.0031674854     0.0008028327     0.0046875161     0.0002204468    -0.0025736697
  150  C 10 YZ     -0.0001046882    -0.0010564952    -0.0016728999    -0.0018906261     0.0009235100
  151  C 11  S      0.0028348511     0.0018569483    -0.0013920929     0.0090154016    -0.0002030507
  152  C 11  S     -0.0080662543    -0.0046925368     0.0034767747    -0.0218559018     0.0006064169
  153  C 11  S      0.0087524247     0.0005458447     0.0033235597    -0.0250185715     0.0004273137
  154  C 11  X     -0.0173322976     0.0191851048     0.0440493194     0.0336213427    -0.0289458192
  155  C 11  Y      0.0060324069     0.0270553636     0.0852465718     0.0301952238    -0.0547430923
  156  C 11  Z     -0.0549470178     0.0128181062     0.1122786817    -0.0160417675    -0.0640514442
  157  C 11  X     -0.0109452037     0.0106574238     0.0287143098     0.0309246763    -0.0211791449
  158  C 11  Y     -0.0102501267     0.0132040411     0.0604890766     0.0045822972    -0.0384900808
  159  C 11  Z     -0.0223534067     0.0128491949     0.0735881013    -0.0006688566    -0.0465893518
  160  C 11 XX     -0.0017523174    -0.0009503662     0.0016232196    -0.0029314928    -0.0019832006
  161  C 11 YY      0.0014158073    -0.0010028316    -0.0053373344    -0.0011877433     0.0039630925
  162  C 11 ZZ     -0.0001796304     0.0014480537     0.0041661239     0.0011034114    -0.0018820944
  163  C 11 XY      0.0032412067     0.0005944301    -0.0010144794     0.0027201774    -0.0010659373
  164  C 11 XZ     -0.0017288179     0.0000352141     0.0027528296    -0.0007476406    -0.0030755586
  165  C 11 YZ     -0.0014922687    -0.0010033306    -0.0012348904    -0.0021006018     0.0017898450
  166  C 12  S     -0.0001727968    -0.0001069959     0.0000077853     0.0000253744     0.0000359013
  167  C 12  S      0.0000600729     0.0002197545     0.0000596669    -0.0001272378    -0.0000478987
  168  C 12  S     -0.0026968206    -0.0070500300    -0.0004441244     0.0010876801    -0.0006936288
  169  C 12  X     -0.0021698098     0.0097371281     0.0539062973     0.0114713854    -0.0417058595
  170  C 12  Y     -0.0574887463     0.0140446493     0.1086436380    -0.0006866099    -0.0781518364
  171  C 12  Z     -0.0085416416     0.0318617570     0.1216287351     0.0268740668    -0.0931474384
  172  C 12  X     -0.0019697810     0.0073203291     0.0311466988     0.0075959156    -0.0263871156
  173  C 12  Y     -0.0275223991     0.0097358458     0.0628725809    -0.0055119891    -0.0492410936
  174  C 12  Z     -0.0068738989     0.0152578348     0.0695137830     0.0202864087    -0.0597169095
  175  C 12 XX      0.0005666991    -0.0013837432    -0.0033698219    -0.0011737793     0.0019944450
  176  C 12 YY     -0.0004457271     0.0002762350     0.0004087070    -0.0001193916    -0.0000720952
  177  C 12 ZZ     -0.0000597510     0.0010004781     0.0029659796     0.0012802684    -0.0019332978
  178  C 12 XY      0.0029572290    -0.0003816290    -0.0040769172     0.0013778220     0.0021007629
  179  C 12 XZ     -0.0002496289    -0.0008733443    -0.0034518672    -0.0015770353     0.0021862721
  180  C 12 YZ     -0.0010199778     0.0000031828     0.0018762511    -0.0004537592    -0.0010015219
  181  C 13  S     -0.0030577412    -0.0009475387     0.0015575535    -0.0090626056     0.0005135233
  182  C 13  S      0.0085327731     0.0024492817    -0.0037478547     0.0219238781    -0.0012778753
  183  C 13  S     -0.0044314169     0.0043327814    -0.0025270943     0.0205441076     0.0004378364
  184  C 13  X     -0.0359728101     0.0084048626     0.0545159377    -0.0344635237    -0.0269633048
  185  C 13  Y      0.0078784307     0.0270792283     0.0830060314     0.0327544208    -0.0561157300
  186  C 13  Z     -0.0472114096     0.0167104785     0.1055774365     0.0116823605    -0.0663092315
  187  C 13  X     -0.0148873258     0.0052952515     0.0355517610    -0.0212808111    -0.0198245530
  188  C 13  Y     -0.0056290824     0.0191187815     0.0586642752     0.0060521652    -0.0389531777
  189  C 13  Z     -0.0236405858     0.0095699170     0.0687480668     0.0210078984    -0.0479828609
  190  C 13 XX      0.0000921056    -0.0004209918    -0.0004459943     0.0006655387    -0.0009556010
  191  C 13 YY     -0.0021959272     0.0011452131     0.0054319745     0.0007436740    -0.0037325012
  192  C 13 ZZ      0.0025594013    -0.0004500949    -0.0054310307     0.0015467218     0.0045196975
  193  C 13 XY      0.0035295494     0.0008358435     0.0005594612     0.0034048106    -0.0022706839
  194  C 13 XZ     -0.0015000967    -0.0009827803    -0.0012556438    -0.0024535240     0.0000869461
  195  C 13 YZ     -0.0008184124     0.0000986911     0.0012935797    -0.0002125858    -0.0002824346
  196  C 14  S      0.0049330006     0.0023748764    -0.0032617740     0.0202177230    -0.0009450589
  197  C 14  S     -0.0129170077    -0.0064949247     0.0076327154    -0.0469110572     0.0021143821
  198  C 14  S      0.0113843648    -0.0020016517     0.0044324912    -0.0373605159    -0.0023250524
  199  C 14  X      0.0265411658     0.0116935982    -0.0017595784     0.0754280259     0.0025964187
  200  C 14  Y     -0.0599192042    -0.0034984569     0.0340703323    -0.0547980250     0.0140714727
  201  C 14  Z      0.0000177808     0.0174085710     0.0246336467     0.0131129252     0.0137491833
  202  C 14  X      0.0053649580     0.0063405338     0.0066410817     0.0101387527     0.0021504028
  203  C 14  Y     -0.0253588810    -0.0060844260     0.0192913790    -0.0037522337     0.0038825906
  204  C 14  Z     -0.0051023822     0.0157694358     0.0210945838    -0.0002825276     0.0065954085
  205  C 14 XX     -0.0024233223     0.0000339044     0.0056973014    -0.0009245069    -0.0044767741
  206  C 14 YY     -0.0012559519    -0.0004121863    -0.0020651644    -0.0043243589     0.0042394849
  207  C 14 ZZ      0.0022765935    -0.0005408661    -0.0024943954    -0.0017957910     0.0005626730
  208  C 14 XY      0.0018874527     0.0019533466     0.0044843213     0.0032049054    -0.0036322416
  209  C 14 XZ     -0.0030201036     0.0005280150     0.0068338449    -0.0017115034    -0.0054711614
  210  C 14 YZ     -0.0007417170    -0.0010987429    -0.0031301695    -0.0004715309     0.0028283710
  211  H 15  S     -0.0100909198    -0.0207067116    -0.0077581027    -0.0283780118    -0.0546658422
  212  H 15  S      0.0030203302     0.0000378336    -0.0069007743    -0.0180693273    -0.0475807857
  213  H 16  S      0.0568276607    -0.0596950058     0.0096892829    -0.0204244062     0.0524908078
  214  H 16  S      0.0346205821    -0.0293840628     0.0086141662    -0.0113088101     0.0426079721
  215  H 17  S     -0.0588941444     0.0721248560    -0.0094646140     0.0083476268    -0.0481860391
  216  H 17  S     -0.0334910398     0.0361801063     0.0000423667    -0.0042940208    -0.0368193952
  217  H 18  S      0.0074011109     0.0316204176     0.0091093077     0.0107450501     0.0548090624
  218  H 18  S     -0.0009221284     0.0134588760     0.0100434496    -0.0177565242     0.0458073915
  219  H 19  S      0.0831076957     0.0655499541     0.0028603146    -0.0566732972    -0.0005272232
  220  H 19  S      0.0429417766     0.0340751257     0.0041684380    -0.0362461065    -0.0005851568
  221  H 20  S     -0.0164775650    -0.0684791072     0.0703753203     0.0649156783     0.0087279419
  222  H 20  S     -0.0024374983    -0.0359021522     0.0487415825     0.0379636979     0.0067671929
  223  H 21  S     -0.0328158592    -0.0045264050     0.0037784428    -0.0110517251     0.0004996204
  224  H 21  S     -0.0230401318    -0.0061758572     0.0062399220    -0.0332363365     0.0014269607
  225  H 22  S      0.0357068293     0.0136977198    -0.0071254609     0.0357819189    -0.0005404612
  226  H 22  S      0.0206462063     0.0085209898    -0.0051077102     0.0278758122    -0.0007373512
  227  H 23  S      0.0038620130    -0.0040557158    -0.0005590856     0.0005053952    -0.0003983563
  228  H 23  S      0.0021532750    -0.0021679766    -0.0003578536     0.0004024142    -0.0002780166
  229  H 24  S     -0.0413966399    -0.0078517384     0.0081144023    -0.0363531770     0.0015529021
  230  H 24  S     -0.0212023246    -0.0027567990     0.0053762764    -0.0278385946     0.0012933454
  231  H 25  S      0.0298452920     0.0104304073    -0.0030536503     0.0105128313     0.0003433786
  232  H 25  S      0.0096031594    -0.0042786177    -0.0051613447     0.0331815248    -0.0003639012
  233  C 26  S     -0.0136110084     0.0219157730     0.0044635508     0.0036420928     0.0109054844
  234  C 26  S      0.0325195712    -0.0491177496    -0.0105907622    -0.0073963296    -0.0249708250
  235  C 26  S     -0.0001985843    -0.0378249951    -0.0067663388    -0.0009007801    -0.0137977768
  236  C 26  X      0.0196013550     0.0638095672    -0.0661119794     0.0888672493     0.0156719892
  237  C 26  Y     -0.0706586203    -0.0927190556    -0.0675742788    -0.2932671300    -0.0114022720
  238  C 26  Z      0.1495540678    -0.0237953303    -0.1855956202     0.1931736411    -0.0390638950
  239  C 26  X      0.0284144745     0.0059460220    -0.0294661577     0.0501633693     0.0106439209
  240  C 26  Y     -0.0291096446    -0.0502719624    -0.0266521088    -0.1914814275    -0.0109769482
  241  C 26  Z      0.0587617728    -0.0014790399    -0.0987894027     0.1361730956    -0.0225623956
  242  C 26 XX      0.0024201857    -0.0054540553    -0.0108338407     0.0060971348     0.0058847510
  243  C 26 YY      0.0012412575    -0.0021723113    -0.0002754893     0.0007167115    -0.0023264395
  244  C 26 ZZ      0.0017415232    -0.0024677935     0.0083280664    -0.0084654224    -0.0086139668
  245  C 26 XY     -0.0005749795    -0.0012960827    -0.0069620576    -0.0185650803     0.0108273099
  246  C 26 XZ     -0.0006304318     0.0007935946    -0.0094407931     0.0087731506     0.0093794424
  247  C 26 YZ     -0.0001090459     0.0009284572     0.0031921373     0.0082279407    -0.0045286574
  248  C 27  S      0.0029807167    -0.0080476601    -0.0013199231    -0.0016857794    -0.0036494648
  249  C 27  S     -0.0052328622     0.0183472632     0.0023755812     0.0050202070     0.0074565093
  250  C 27  S     -0.0148671176     0.0194289205    -0.0021561548    -0.0015393245    -0.0015757459
  251  C 27  X      0.0491759252    -0.0317848461    -0.1054268140     0.0647590438     0.0311157037
  252  C 27  Y     -0.0420558912    -0.0739118509    -0.1208135252    -0.3091227580     0.0938884454
  253  C 27  Z      0.0825807825     0.0032350003    -0.2297546333     0.1883293068     0.0937932853
  254  C 27  X      0.0252992726    -0.0153487416    -0.0575091513     0.0377009534     0.0330517908
  255  C 27  Y     -0.0275657573    -0.0383464642    -0.0771019499    -0.1855207405     0.0708020592
  256  C 27  Z      0.0495216805    -0.0008987263    -0.1428581918     0.1087810490     0.0635336716
  257  C 27 XX     -0.0057895432     0.0015081413     0.0041086565    -0.0080445970     0.0055350921
  258  C 27 YY     -0.0002908451     0.0002235277     0.0000050766    -0.0006776304    -0.0000759190
  259  C 27 ZZ      0.0053332094     0.0016751067    -0.0034227248     0.0094796126    -0.0041143254
  260  C 27 XY      0.0053663859     0.0045335342    -0.0009957429     0.0172899834     0.0041491015
  261  C 27 XZ     -0.0060143803    -0.0019066564     0.0037798454    -0.0108635130     0.0045531187
  262  C 27 YZ     -0.0018648674    -0.0018187730     0.0002308737    -0.0066170636    -0.0019613268
  263  C 28  S     -0.0181488905     0.0205715444    -0.0113612461     0.0269910906     0.0095397041
  264  C 28  S      0.0451699580    -0.0413552353     0.0290477955    -0.0665660625    -0.0173486923
  265  C 28  S     -0.0471624233    -0.0716491616    -0.0388499720     0.0060173677    -0.1189640893
  266  C 28  X     -0.0112020018     0.1452884031     0.0607335301    -0.0789105717     0.1114161409
  267  C 28  Y      0.0835667896    -0.0553906310     0.1383935588    -0.0464002141     0.1681943071
  268  C 28  Z     -0.0231089881    -0.1041208273     0.1074256769     0.1318217349     0.2026384513
  269  C 28  X      0.0217289627     0.1328516795     0.0429482539    -0.0531695809     0.1070256218
  270  C 28  Y      0.0373984110    -0.0282070879     0.1032869512    -0.0614249302     0.1285685359
  271  C 28  Z      0.0042218660    -0.0987272356     0.0677448899     0.1067515184     0.1291006723
  272  C 28 XX     -0.0029105784    -0.0083389188    -0.0019085370    -0.0026205598    -0.0079468294
  273  C 28 YY      0.0108736516    -0.0028317214     0.0083264580    -0.0041229680    -0.0031700880
  274  C 28 ZZ      0.0039721752    -0.0014834672    -0.0013235294    -0.0068121691     0.0045810957
  275  C 28 XY      0.0061936504     0.0068347603    -0.0050025517    -0.0045161083    -0.0128540084
  276  C 28 XZ     -0.0102752009     0.0027870091    -0.0094104014     0.0015439730    -0.0123452277
  277  C 28 YZ     -0.0016045506    -0.0168841179    -0.0019998549     0.0035719513    -0.0032081827

                         56               57               58               59               60
                   -0.2736209257    -0.2091881596    -0.0459647847     0.0233666985     0.0241118070
    1  C  1  S     -0.0001688817    -0.0103972909    -0.0056805613     0.0007201497    -0.0069553127
    2  C  1  S      0.0003773057     0.0256782259     0.0170784647     0.0001141763    -0.0020013345
    3  C  1  S      0.0012895971     0.0456523906     0.0028261447    -0.0205382205     0.2099295277
    4  C  1  X      0.0004464585     0.0123729691    -0.0163502621    -0.0163152013     0.1699826834
    5  C  1  Y     -0.0004802322    -0.0064411831     0.0031903255     0.0004948081    -0.0044532702
    6  C  1  Z     -0.0006015791    -0.0265443090    -0.0185573016    -0.0055990036     0.0591891006
    7  C  1  X      0.0003194874     0.0126152225    -0.0154433722    -0.0226713366     0.2324728193
    8  C  1  Y     -0.0007499924    -0.0189179111    -0.0064997498     0.0033086883    -0.0412384811
    9  C  1  Z     -0.0007421251    -0.0128339728     0.0026629189     0.0008505920    -0.0190311200
   10  C  1 XX      0.0001033058     0.0037609274     0.0009885040    -0.0002062240     0.0019202435
   11  C  1 YY     -0.0000300019     0.0014471876     0.0024255488    -0.0000944760     0.0004676512
   12  C  1 ZZ      0.0000295551     0.0011207763     0.0006179267     0.0001691331    -0.0012417153
   13  C  1 XY      0.0000160696     0.0010503990     0.0004924427     0.0000710101    -0.0007135588
   14  C  1 XZ      0.0000615800     0.0027565115     0.0014354342    -0.0004775352     0.0049191136
   15  C  1 YZ     -0.0000045476    -0.0004433106     0.0000008225     0.0002794579    -0.0026951003
   16  C  2  S      0.0000788527     0.0061314618    -0.0011481362    -0.0055030248     0.0560214353
   17  C  2  S     -0.0001377812    -0.0159369834    -0.0006049058     0.0121914316    -0.1212581111
   18  C  2  S     -0.0021097059    -0.0236481641     0.0455480333     0.0715045077    -0.8265514359
   19  C  2  X     -0.0016194517    -0.0461439276     0.0139970426     0.0246252757    -0.2545197117
   20  C  2  Y      0.0006397178     0.0057644759    -0.0125102319    -0.0114651436     0.1209524959
   21  C  2  Z      0.0000978134     0.0184034414     0.0146893458     0.0012362926    -0.0136377065
   22  C  2  X     -0.0016462264    -0.0314822003     0.0436377706     0.0458319389    -0.5090437363
   23  C  2  Y     -0.0001580768     0.0071573607    -0.0083210614    -0.0172763697     0.1542870780
   24  C  2  Z     -0.0001481292     0.0199635910     0.0415587363     0.0061253666    -0.0730606999
   25  C  2 XX     -0.0000743087    -0.0014470637     0.0000243673     0.0004774535    -0.0046200822
   26  C  2 YY      0.0000000703    -0.0017364077    -0.0011483249     0.0009504229    -0.0096033213
   27  C  2 ZZ      0.0000233495    -0.0006162354     0.0007678395     0.0012734495    -0.0131775387
   28  C  2 XY      0.0000710120     0.0041777103     0.0030549574     0.0002544559    -0.0029846476
   29  C  2 XZ     -0.0000819296    -0.0056504944    -0.0053516180    -0.0007555695     0.0082172917
   30  C  2 YZ      0.0000579981     0.0034957295     0.0025986054     0.0007591511    -0.0077074353
   31  C  3  S     -0.0000548489    -0.0156289889    -0.0212920086    -0.0006819815     0.0102671203
   32  C  3  S     -0.0001090026     0.0329499281     0.0474066848     0.0002709268    -0.0194891940
   33  C  3  S      0.0033027993     0.1325494208     0.2121765050     0.0176585407    -0.0833440726
   34  C  3  X      0.0015960141     0.1554822384     0.1391182303     0.0098511443    -0.1085919805
   35  C  3  Y     -0.0008779468    -0.0458820717    -0.0414477022    -0.0030882288     0.0343952881
   36  C  3  Z      0.0001764757     0.0068762699     0.0040532997    -0.0009631207     0.0115217845
   37  C  3  X      0.0019691595     0.1353233570     0.1734935966     0.0326614334    -0.3098370377
   38  C  3  Y      0.0000028892    -0.0204259535    -0.0283973623    -0.0004603539     0.0288829548
   39  C  3  Z      0.0015753399     0.0305106164     0.0336913111     0.0041887554     0.0355571292
   40  C  3 XX      0.0001265891     0.0089856343     0.0033702488    -0.0014689630     0.0142476609
   41  C  3 YY     -0.0000700447     0.0001210732     0.0048859145     0.0013921863    -0.0154796870
   42  C  3 ZZ     -0.0000539881    -0.0011373105     0.0024629007     0.0001243949    -0.0023357289
   43  C  3 XY     -0.0000115173    -0.0034356591    -0.0024974832     0.0000317759     0.0001808391
   44  C  3 XZ      0.0000020433     0.0011995633     0.0013821269    -0.0000976254     0.0012873881
   45  C  3 YZ      0.0000021047    -0.0003668718    -0.0002910099    -0.0002254992     0.0024456278
   46  C  4  S      0.0001584774     0.0146853034     0.0123678753    -0.0010250682     0.0085716201
   47  C  4  S     -0.0001595744    -0.0267045051    -0.0216427419     0.0022493730    -0.0120770213
   48  C  4  S     -0.0040378432    -0.1607053207    -0.1715297818     0.0066273119    -0.1659782201
   49  C  4  X     -0.0003683045    -0.0771518429    -0.0834760938    -0.0094710111     0.1040009027
   50  C  4  Y      0.0009159517     0.0531757317     0.0290256479    -0.0007917643     0.0109146890
   51  C  4  Z      0.0001669440    -0.0063330059    -0.0229108342    -0.0051479383     0.0539564883
   52  C  4  X     -0.0003024032    -0.0521668517    -0.0725719650    -0.0079806081     0.0923169606
   53  C  4  Y      0.0022903184     0.0812728179     0.0757761348     0.0027181209     0.0487433852
   54  C  4  Z     -0.0001144963    -0.0049338452    -0.0234972727    -0.0099226384     0.0781263411
   55  C  4 XX     -0.0000827018    -0.0079992717    -0.0050170925     0.0003655738    -0.0026266085
   56  C  4 YY      0.0000029658     0.0003388055    -0.0001307128    -0.0003429058     0.0033492552
   57  C  4 ZZ      0.0000093951     0.0005314919    -0.0004120878     0.0005002749    -0.0043316360
   58  C  4 XY     -0.0000016667     0.0009204250     0.0002860699    -0.0001557166     0.0016076772
   59  C  4 XZ     -0.0000698431    -0.0051841178    -0.0027929813    -0.0001977559     0.0021355502
   60  C  4 YZ      0.0000020921     0.0030027490     0.0025929192     0.0002909023    -0.0035582399
   61  C  5  S     -0.0000937723    -0.0000133821     0.0041573042     0.0046103806    -0.0474178034
   62  C  5  S      0.0002066424     0.0001345546    -0.0068676988    -0.0095583619     0.0993119986
   63  C  5  S     -0.0001090165     0.0231817830    -0.0314054908    -0.0552390337     0.5332694068
   64  C  5  X     -0.0008594419    -0.0351354206     0.0102447139     0.0082565872    -0.0865163528
   65  C  5  Y     -0.0013883889    -0.0851630681    -0.0104901632     0.0132444651    -0.1365837306
   66  C  5  Z     -0.0012294728    -0.0736460377     0.0055021594     0.0032980514    -0.0377874195
   67  C  5  X     -0.0010397030    -0.0307246565     0.0233112050     0.0236383722    -0.2474922538
   68  C  5  Y     -0.0001577009    -0.0514455336     0.0141173215     0.0215766112    -0.1873721474
   69  C  5  Z     -0.0006276520    -0.0484121481     0.0484743837     0.0076303919    -0.0694963059
   70  C  5 XX      0.0000117377     0.0095402826     0.0118256622    -0.0008263039     0.0071180080
   71  C  5 YY     -0.0000611642    -0.0072528519    -0.0074236983    -0.0013268283     0.0146923509
   72  C  5 ZZ      0.0001061404    -0.0013294515    -0.0054080473     0.0000372448    -0.0000859075
   73  C  5 XY      0.0000116307     0.0111651856     0.0127394750     0.0005711661    -0.0071982125
   74  C  5 XZ      0.0000754380     0.0141463858     0.0155196460     0.0004741500    -0.0062041973
   75  C  5 YZ      0.0000303609    -0.0010970688    -0.0018981029    -0.0002922105     0.0031749272
   76  C  6  S     -0.0000041695    -0.0070510424    -0.0062658390    -0.0006478836     0.0070109224
   77  C  6  S     -0.0000266605     0.0184228824     0.0173237735     0.0015608294    -0.0187432515
   78  C  6  S      0.0011034382     0.0467184020     0.0590669080     0.0119852618    -0.0740361829
   79  C  6  X      0.0002563592     0.0237869670     0.0073357942    -0.0022352906     0.0238687122
   80  C  6  Y      0.0004090905     0.0018132965    -0.0047507651     0.0003257851    -0.0021743280
   81  C  6  Z     -0.0005396443    -0.0337569881    -0.0188099026    -0.0029969029     0.0313921409
   82  C  6  X      0.0004998225     0.0201456573     0.0054323584    -0.0048665365     0.0672406980
   83  C  6  Y     -0.0000107268     0.0010889814    -0.0064280003    -0.0012999259    -0.0031957430
   84  C  6  Z     -0.0006239369    -0.0379182074    -0.0340465895    -0.0049213857     0.0430364285
   85  C  6 XX     -0.0000122233    -0.0018104317    -0.0020180317    -0.0001599116     0.0016305463
   86  C  6 YY      0.0000073162     0.0026204172     0.0026378097     0.0000800989    -0.0011016298
   87  C  6 ZZ      0.0000053862     0.0034317236     0.0037274974     0.0004803522    -0.0049313035
   88  C  6 XY     -0.0000058202     0.0013653557     0.0020313610     0.0006832532    -0.0073079616
   89  C  6 XZ      0.0000032324     0.0013003268     0.0019056087     0.0000659526    -0.0010349237
   90  C  6 YZ      0.0000039104    -0.0008709345    -0.0006327204     0.0002494497    -0.0023309852
   91  C  7  S     -0.0000608341    -0.0032836977    -0.0026311445    -0.0000131484     0.0003387648
   92  C  7  S      0.0001467467     0.0075452973     0.0056994798    -0.0000753248     0.0013591110
   93  C  7  S      0.0004014349     0.0117988068     0.0185995882     0.0070874739    -0.0661721562
   94  C  7  X     -0.0003072402    -0.0047783331    -0.0004143803     0.0152628087    -0.1575475501
   95  C  7  Y     -0.0001815941     0.0072810196     0.0138576643     0.0165255139    -0.1720610461
   96  C  7  Z     -0.0003241288    -0.0031201695     0.0072787723     0.0090192701    -0.0942916149
   97  C  7  X      0.0000302018    -0.0037965722     0.0084279326     0.0166541542    -0.1520287830
   98  C  7  Y     -0.0002505051     0.0004688490     0.0010301474     0.0149805145    -0.1605485107
   99  C  7  Z     -0.0000236394    -0.0020508419     0.0154187682     0.0103910482    -0.0911886017
  100  C  7 XX     -0.0000438180    -0.0006345928     0.0000579937    -0.0019587281     0.0200535195
  101  C  7 YY      0.0001584867     0.0050291103     0.0043287354     0.0031577323    -0.0323535569
  102  C  7 ZZ     -0.0000778125    -0.0022996551    -0.0024904516    -0.0011617202     0.0121335852
  103  C  7 XY     -0.0000241806    -0.0008904197    -0.0001689892     0.0005923432    -0.0060540505
  104  C  7 XZ     -0.0000890218    -0.0026310713    -0.0019065177    -0.0013922380     0.0143596264
  105  C  7 YZ      0.0000252723     0.0008938273     0.0008677315    -0.0000542211     0.0003961302
  106  C  8  S      0.0000498082     0.0001822810     0.0000090694    -0.0002044785     0.0011541749
  107  C  8  S     -0.0000821260    -0.0007206682    -0.0004065087     0.0002905361     0.0006045541
  108  C  8  S     -0.0001852514    -0.0015684672    -0.0046289733    -0.0083592390     0.0915209902
  109  C  8  X      0.0001504462    -0.0830527878    -0.0942869002     0.0030512419    -0.0295120168
  110  C  8  Y      0.0003203419    -0.1608461184    -0.1792285697     0.0064603920    -0.0640262608
  111  C  8  Z      0.0005724828    -0.1883995512    -0.2119718618     0.0078874204    -0.0772437748
  112  C  8  X      0.0005737607    -0.0555540498    -0.1069135236     0.0145726502    -0.1323324267
  113  C  8  Y      0.0007328537    -0.1133404088    -0.2136483625     0.0108390492    -0.1031050451
  114  C  8  Z      0.0016008394    -0.1298591179    -0.2573988072     0.0071558942    -0.0600573330
  115  C  8 XX      0.0023150725    -0.0063992927     0.0113259648     0.0037207687     0.0004281094
  116  C  8 YY     -0.0169797302     0.0005336292    -0.0007805329    -0.0272171774    -0.0024653248
  117  C  8 ZZ      0.0146490322     0.0056912366    -0.0106521690     0.0235140900     0.0025239150
  118  C  8 XY     -0.0026680105    -0.0077208556     0.0109066145    -0.0037444443    -0.0056194477
  119  C  8 XZ      0.0067939664    -0.0065874158     0.0122013972     0.0109460986     0.0005526708
  120  C  8 YZ     -0.0045350694     0.0035631017    -0.0051879839    -0.0075294103     0.0015812755
  121  N  9  S     -0.0000138048    -0.0006259289    -0.0010329623    -0.0001447627     0.0012089730
  122  N  9  S     -0.0000081784    -0.0015822924    -0.0017800246     0.0000383779     0.0003379317
  123  N  9  S     -0.0003613499    -0.0016642245    -0.0174027647    -0.0054607612     0.0326814604
  124  N  9  X      0.0004967415     0.0092192921     0.0074936181     0.0182277056    -0.1852183626
  125  N  9  Y      0.0009773133     0.0259050967     0.0230358781     0.0193979895    -0.1984715449
  126  N  9  Z      0.0008462460     0.0223466651     0.0203618363     0.0101011295    -0.1043385772
  127  N  9  X     -0.0003140512    -0.0071374784    -0.0049938217    -0.0202175273     0.2076358676
  128  N  9  Y     -0.0008304038    -0.0205910349    -0.0257757949    -0.0240024651     0.2376251527
  129  N  9  Z     -0.0006000071    -0.0185439151    -0.0192729184    -0.0111303026     0.1164171475
  130  N  9 XX      0.0000277770     0.0002877781     0.0001898190    -0.0001039968     0.0013634637
  131  N  9 YY     -0.0000589683    -0.0012027718    -0.0005224599     0.0002918014    -0.0031019036
  132  N  9 ZZ      0.0000362216     0.0005790250     0.0002290258    -0.0000604202     0.0009020579
  133  N  9 XY      0.0000099281     0.0003917498     0.0003685532     0.0000921167    -0.0008279421
  134  N  9 XZ      0.0000290672     0.0004429018     0.0000648912    -0.0001555758     0.0016098818
  135  N  9 YZ     -0.0000032211    -0.0000329519     0.0001530994     0.0000415919    -0.0002984287
  136  C 10  S      0.0000097937     0.0008812528     0.0011511819    -0.0005010029     0.0045302829
  137  C 10  S     -0.0000651409    -0.0020575427    -0.0028439331     0.0012226637    -0.0113734572
  138  C 10  S      0.0007261614    -0.0016703652    -0.0093311983     0.0001143075     0.0032103204
  139  C 10  X     -0.0965761889    -0.0516522997     0.0665810453    -0.0993055028     0.0014619093
  140  C 10  Y     -0.1818171316    -0.0988100734     0.1235698159    -0.1863681850    -0.0038814476
  141  C 10  Z     -0.2163976359    -0.1210209564     0.1431607748    -0.2205843740    -0.0154896648
  142  C 10  X     -0.0706008078    -0.0381394856     0.0798963648    -0.1552356971     0.0086965506
  143  C 10  Y     -0.1332707193    -0.0711152506     0.1557848820    -0.2876843475    -0.0261035266
  144  C 10  Z     -0.1582740108    -0.0847180291     0.1815593704    -0.3467704918     0.0091992909
  145  C 10 XX     -0.0062805193     0.0030081395     0.0064502442     0.0099385045     0.0029682957
  146  C 10 YY      0.0007154625     0.0071053101     0.0086189439    -0.0007201643     0.0036192100
  147  C 10 ZZ      0.0055481513    -0.0104201430    -0.0155692534    -0.0090152016    -0.0086141383
  148  C 10 XY     -0.0066452954     0.0054628127     0.0098163295     0.0105506307     0.0048830286
  149  C 10 XZ     -0.0066957668     0.0012123743     0.0042660250     0.0104943391     0.0018335977
  150  C 10 YZ      0.0031956232     0.0000270100    -0.0012955594    -0.0049793732    -0.0008004568
  151  C 11  S     -0.0000269683    -0.0003021275    -0.0004380279     0.0001833539    -0.0017096016
  152  C 11  S      0.0000542550     0.0007736218     0.0011973083    -0.0002510104     0.0029485954
  153  C 11  S     -0.0002704336     0.0012892210     0.0052199062     0.0000111431    -0.0003193040
  154  C 11  X     -0.0944124664     0.0289887674     0.0298910197     0.0986846192     0.0233258021
  155  C 11  Y     -0.1783104688     0.0560827523     0.0588125123     0.1856650627     0.0510528837
  156  C 11  Z     -0.2115012342     0.0674936513     0.0703062306     0.2202697651     0.0615231184
  157  C 11  X     -0.0683367205     0.0164013905     0.0458389950     0.1531383086     0.0311274161
  158  C 11  Y     -0.1291230905     0.0331042902     0.0908132834     0.2861271123     0.0865881995
  159  C 11  Z     -0.1534954242     0.0392381738     0.1083561860     0.3412594468     0.0897435022
  160  C 11 XX      0.0065307667     0.0080886670    -0.0121830656     0.0100016055    -0.0012232984
  161  C 11 YY     -0.0006866074    -0.0087179501     0.0130813327    -0.0012769687     0.0039051799
  162  C 11 ZZ     -0.0058344988     0.0007541668    -0.0006607860    -0.0087597083    -0.0022996069
  163  C 11 XY      0.0068770693     0.0059966493    -0.0095006862     0.0105279563    -0.0006615776
  164  C 11 XZ      0.0069466595     0.0105987196    -0.0160565468     0.0106942639    -0.0022432274
  165  C 11 YZ     -0.0032999103    -0.0055940931     0.0085879678    -0.0051298253     0.0015290603
  166  C 12  S     -0.0000358365     0.0000059906     0.0000035208    -0.0001269217     0.0001404180
  167  C 12  S      0.0000870206     0.0000298670     0.0000182155     0.0004668229    -0.0014259251
  168  C 12  S      0.0005303528    -0.0005166215    -0.0006903485    -0.0015110255     0.0109546110
  169  C 12  X      0.0013766998     0.0964689246    -0.1106799394     0.0009405976    -0.0241229953
  170  C 12  Y      0.0026589364     0.1829938808    -0.2095005496     0.0020798214    -0.0461325526
  171  C 12  Z      0.0031426739     0.2166545282    -0.2485091033     0.0023918273    -0.0547868714
  172  C 12  X      0.0009752055     0.0741371162    -0.1298513985     0.0027812048    -0.0481915782
  173  C 12  Y      0.0020644919     0.1408003843    -0.2461667806     0.0029745239    -0.0761343757
  174  C 12  Z      0.0026256714     0.1660542204    -0.2922082003     0.0038369266    -0.0955431397
  175  C 12 XX      0.0022528667    -0.0016063384    -0.0030769873    -0.0035876791    -0.0019262135
  176  C 12 YY     -0.0167633026     0.0003565120     0.0000113847     0.0269184500     0.0026361523
  177  C 12 ZZ      0.0145248272     0.0012567761     0.0030747128    -0.0232399704    -0.0010652996
  178  C 12 XY     -0.0026653602    -0.0017098329    -0.0034367259     0.0042892045    -0.0014244934
  179  C 12 XZ      0.0066272079    -0.0017499422    -0.0032138391    -0.0106658284    -0.0023502898
  180  C 12 YZ     -0.0044102981     0.0008741243     0.0015460001     0.0070739203     0.0014009452
  181  C 13  S     -0.0000480886     0.0003741910     0.0004474929    -0.0002498179     0.0024506693
  182  C 13  S      0.0001627189    -0.0008755971    -0.0009940512     0.0007434161    -0.0078580325
  183  C 13  S     -0.0003756552    -0.0007103245    -0.0031740806     0.0060048766    -0.0462231936
  184  C 13  X      0.0952962161     0.0292679783     0.0333536473    -0.1005518734     0.0134332664
  185  C 13  Y      0.1809011512     0.0526333507     0.0609675198    -0.1894666855     0.0150593760
  186  C 13  Z      0.2146101734     0.0625856901     0.0720223831    -0.2245525956     0.0154885888
  187  C 13  X      0.0689603135     0.0167194796     0.0508452942    -0.1553552804     0.0274410204
  188  C 13  Y      0.1306911118     0.0299961401     0.0933428245    -0.2904521413     0.0276906147
  189  C 13  Z      0.1552707624     0.0344330375     0.1092174089    -0.3435590764     0.0170152142
  190  C 13 XX     -0.0064039531     0.0057514200    -0.0089194654    -0.0096061520    -0.0026898255
  191  C 13 YY      0.0006514937     0.0076744096    -0.0113739648     0.0005763149    -0.0040618759
  192  C 13 ZZ      0.0057836929    -0.0135479232     0.0201199915     0.0091832297     0.0050437666
  193  C 13 XY     -0.0068182795     0.0085694365    -0.0132500153    -0.0103419180    -0.0038731445
  194  C 13 XZ     -0.0068594802     0.0040868245    -0.0062931934    -0.0101971718    -0.0013467145
  195  C 13 YZ      0.0032400598    -0.0012674222     0.0020933985     0.0047681890     0.0005363772
  196  C 14  S     -0.0000397238    -0.0009321520    -0.0011009619     0.0004149486    -0.0045704380
  197  C 14  S      0.0001947478     0.0021009710     0.0028792107    -0.0008604131     0.0116126359
  198  C 14  S     -0.0004320240     0.0007287737     0.0042445273    -0.0065152117     0.0428684765
  199  C 14  X      0.0960728716    -0.0565032662     0.0621082493     0.0981811909     0.0055133186
  200  C 14  Y      0.1819578688    -0.1002699011     0.1239035083     0.1836730308     0.0336578696
  201  C 14  Z      0.2162247925    -0.1216004996     0.1450390802     0.2190482445     0.0324605282
  202  C 14  X      0.0696833644    -0.0379600984     0.0807225494     0.1466520991     0.0519014024
  203  C 14  Y      0.1314186207    -0.0718800011     0.1524212312     0.2808988392     0.0600891825
  204  C 14  Z      0.1563154619    -0.0848142507     0.1818301817     0.3382081352     0.0403050738
  205  C 14 XX      0.0062866821     0.0049204476     0.0091470641    -0.0102990427     0.0020307972
  206  C 14 YY      0.0000013198    -0.0077009960    -0.0096496381     0.0016135751    -0.0034423926
  207  C 14 ZZ     -0.0062599497     0.0031118640     0.0010244601     0.0085222759     0.0034516637
  208  C 14 XY      0.0068679974     0.0029332272     0.0069659978    -0.0108877334     0.0017936943
  209  C 14 XZ      0.0065261360     0.0072660367     0.0121496292    -0.0113246646     0.0043714477
  210  C 14 YZ     -0.0030734057    -0.0039991909    -0.0064770768     0.0054482010    -0.0029181562
  211  H 15  S     -0.0003886294    -0.0189436898    -0.0106384068     0.0023516528    -0.0231279858
  212  H 15  S     -0.0003087889    -0.0231093654    -0.0230800625     0.0021863924    -0.0154497528
  213  H 16  S      0.0003594266     0.0205869055     0.0089304369    -0.0009395061     0.0078270235
  214  H 16  S      0.0002198150     0.0204430915     0.0081329367    -0.0244031923     0.2473673385
  215  H 17  S     -0.0004030904    -0.0203667161    -0.0073460267     0.0002928367    -0.0026508160
  216  H 17  S      0.0002793791    -0.0324154413    -0.0529905108     0.0011688153     0.0454206855
  217  H 18  S      0.0004753197     0.0177543476     0.0063859714    -0.0030195879     0.0310372015
  218  H 18  S     -0.0002246887     0.0223654018     0.0204252589    -0.0155823301     0.1013980768
  219  H 19  S     -0.0000224604     0.0035190759     0.0073720101     0.0024008570    -0.0264126619
  220  H 19  S     -0.0000682636     0.0060688288     0.0254541957     0.0128841473    -0.1437510639
  221  H 20  S     -0.0000335364    -0.0215482480    -0.0213269031    -0.0036937305     0.0393662201
  222  H 20  S      0.0000092783    -0.0260900735    -0.0518283257    -0.0211779923     0.2267587743
  223  H 21  S      0.0001183907    -0.0000194270    -0.0005715223    -0.0000662118    -0.0005360161
  224  H 21  S      0.0000626531     0.0010914492     0.0010964589    -0.0028671886     0.0219177911
  225  H 22  S     -0.0001909189    -0.0007017877    -0.0005129612     0.0002257219    -0.0021221108
  226  H 22  S     -0.0001305239    -0.0008499739    -0.0015287071     0.0006365330    -0.0074202263
  227  H 23  S      0.0000556192    -0.0000331427    -0.0000085072    -0.0001629940     0.0000583324
  228  H 23  S      0.0000294769    -0.0000420145     0.0000001188    -0.0007853712     0.0016541225
  229  H 24  S     -0.0000938962     0.0008639785     0.0006188080    -0.0003107731     0.0028302474
  230  H 24  S     -0.0000529082     0.0008827436     0.0013622122    -0.0015772460     0.0157972401
  231  H 25  S      0.0001583193     0.0000684848     0.0005832397    -0.0003639371     0.0045616094
  232  H 25  S      0.0000204024    -0.0006965580    -0.0013963756    -0.0004771226     0.0006610139
  233  C 26  S      0.0000735730     0.0022792367     0.0003686100    -0.0005821993     0.0056693855
  234  C 26  S     -0.0001747350    -0.0052095215    -0.0013396330     0.0004211748    -0.0030053965
  235  C 26  S      0.0000835075     0.0015615374     0.0234345143     0.0304353066    -0.2972325438
  236  C 26  X      0.0002285538     0.0991373227     0.0905307941    -0.0033235801     0.0313758640
  237  C 26  Y      0.0001245214     0.1839243936     0.1646476416     0.0020786060    -0.0265849819
  238  C 26  Z     -0.0000387127     0.2095123771     0.2039313755    -0.0038291057     0.0301753188
  239  C 26  X     -0.0002900535     0.0752276474     0.0949519267     0.0051595938    -0.0695989792
  240  C 26  Y      0.0002941083     0.1301574977     0.1727809108     0.0024359303    -0.0328458605
  241  C 26  Z      0.0006417032     0.1499507109     0.2157658373    -0.0078326450     0.0787909736
  242  C 26 XX      0.0000871476     0.0067627355    -0.0056349545    -0.0001979434     0.0038738580
  243  C 26 YY     -0.0001887716    -0.0013780972    -0.0009996034    -0.0006738895     0.0011313999
  244  C 26 ZZ      0.0000678781    -0.0061522219     0.0066441715     0.0012280903    -0.0083503467
  245  C 26 XY      0.0000813524     0.0096046747    -0.0040271565    -0.0012661592     0.0128772555
  246  C 26 XZ      0.0001550364     0.0073992072    -0.0057909495     0.0000093286     0.0030891934
  247  C 26 YZ     -0.0000924342    -0.0041529208     0.0022744294     0.0002566714    -0.0045516997
  248  C 27  S     -0.0000321760    -0.0007685790     0.0002307700     0.0006817282    -0.0066542925
  249  C 27  S      0.0001088656     0.0012708306    -0.0007691975    -0.0021041097     0.0223984588
  250  C 27  S      0.0003881106    -0.0040556552    -0.0020014749    -0.0096961644     0.1090770540
  251  C 27  X      0.0003384393     0.0562374072    -0.0473218749    -0.0005910725     0.0088420287
  252  C 27  Y      0.0009062455     0.1280839341    -0.0711316067    -0.0086599854     0.0937216193
  253  C 27  Z      0.0009129340     0.1298308893    -0.1082908323    -0.0034733246     0.0458062771
  254  C 27  X     -0.0002198217     0.0368471321    -0.0448933848     0.0161571516    -0.1619688758
  255  C 27  Y      0.0001884138     0.0774049032    -0.0862959569    -0.0129159598     0.1321050668
  256  C 27  Z     -0.0000115746     0.0706878239    -0.1310149818    -0.0113016666     0.1155804482
  257  C 27 XX      0.0002698172    -0.0136237242    -0.0172010673     0.0010776908    -0.0026409136
  258  C 27 YY     -0.0017191828     0.0008658802     0.0007713324    -0.0054326733     0.0012791423
  259  C 27 ZZ      0.0014687916     0.0128737552     0.0162733496     0.0039222302     0.0059157888
  260  C 27 XY     -0.0002487174    -0.0151923544    -0.0179668327    -0.0006077383    -0.0014224432
  261  C 27 XZ      0.0007053809    -0.0144415162    -0.0179701451     0.0027292593    -0.0054229042
  262  C 27 YZ     -0.0004623681     0.0070252731     0.0083364228    -0.0015363295     0.0009442865
  263  C 28  S      0.0000904437     0.0094397667     0.0123981791     0.0008147415    -0.0093656078
  264  C 28  S     -0.0002080201    -0.0197896945    -0.0259068552    -0.0005378484     0.0054995541
  265  C 28  S      0.0001350895    -0.0648696677    -0.1020174625    -0.0108885010     0.1885923653
  266  C 28  X      0.0007882151     0.0250315690     0.0133904311     0.0104357299    -0.1089293644
  267  C 28  Y      0.0011384283     0.0253077852     0.0063287240     0.0106592291    -0.1104861328
  268  C 28  Z      0.0013970216     0.0524548231     0.0366707322     0.0066285934    -0.0727907257
  269  C 28  X      0.0007124249     0.0378872589     0.0470499463     0.0327937251    -0.3519076449
  270  C 28  Y      0.0008458318     0.0240528198     0.0094762616     0.0305124467    -0.3192145023
  271  C 28  Z      0.0007410581     0.0484756458     0.0631927431     0.0167967657    -0.1966391571
  272  C 28 XX     -0.0000559920    -0.0027531170    -0.0009733723     0.0019125127    -0.0194283797
  273  C 28 YY     -0.0000398246    -0.0048468312    -0.0048431584    -0.0018803747     0.0192585378
  274  C 28 ZZ      0.0000331275     0.0027268302    -0.0000082535    -0.0001052214     0.0010900876
  275  C 28 XY     -0.0000861717    -0.0034049143     0.0007218258     0.0007093350    -0.0075266158
  276  C 28 XZ     -0.0000833617    -0.0018299694     0.0021047366     0.0028551197    -0.0293739430
  277  C 28 YZ     -0.0000236034    -0.0005284768    -0.0007391572     0.0004739058    -0.0047251600

                         61               62               63               64               65
                    0.0393763311     0.0516262922     0.0689929057     0.0868496822     0.0886508610
    1  C  1  S     -0.0288908605     0.0542330404    -0.0102980597    -0.0095100485     0.0403681843
    2  C  1  S      0.0777706519    -0.1202815248     0.0225383381     0.0330658318    -0.0738617209
    3  C  1  S      0.3528505465    -0.8444763955    -0.2446221921     0.1369790941    -0.7267955575
    4  C  1  X      0.1189173050    -0.0929262093    -0.1172199850    -0.0140325202    -0.0343279270
    5  C  1  Y     -0.0125140609     0.0878257769    -0.0001789887    -0.0122863882     0.0258969487
    6  C  1  Z      0.0420786684    -0.0607101117     0.0941847536     0.0273081157    -0.0024317216
    7  C  1  X      0.1295522830    -0.1643250315    -0.3447865770    -0.0296456313    -0.0864297399
    8  C  1  Y      0.0377972271     0.2361661592    -0.2169064010    -0.1066946949     0.1219125896
    9  C  1  Z      0.1156058406    -0.1145635947     0.4617617236     0.1037426752     0.0292291818
   10  C  1 XX      0.0081271060    -0.0055701425     0.0047731057     0.0028963887    -0.0077584881
   11  C  1 YY     -0.0067708968    -0.0161301980     0.0084964860     0.0037531489    -0.0034839822
   12  C  1 ZZ      0.0145472295    -0.0054653202    -0.0100911171     0.0013589802    -0.0062039005
   13  C  1 XY      0.0058077147     0.0007363207    -0.0048818336     0.0001031171    -0.0026065637
   14  C  1 XZ     -0.0046100321    -0.0034426091     0.0098191057     0.0008734085    -0.0009155702
   15  C  1 YZ     -0.0001234323    -0.0063191268     0.0030648316    -0.0001100549     0.0038872368
   16  C  2  S     -0.0161252070     0.0251108566    -0.0193967431    -0.0030116717    -0.0267079209
   17  C  2  S      0.0484335441    -0.0776471609     0.0266867872     0.0170649581     0.0615274334
   18  C  2  S      0.0659248723    -0.1798052651     0.4651080067     0.0606573298     0.4740873269
   19  C  2  X     -0.0361595333     0.0376957855    -0.0927973288    -0.0281110476     0.0691712021
   20  C  2  Y      0.0467606309     0.0341802366    -0.0734965874    -0.0097835271    -0.0591398741
   21  C  2  Z     -0.0343315173    -0.0100329227    -0.0261049800    -0.0093225767     0.0369365827
   22  C  2  X     -0.1487996630     0.0714384175    -0.2710084650    -0.0663625216     0.0278123956
   23  C  2  Y      0.0762953289     0.1910717441    -0.1778339826    -0.0496149239    -0.0535859824
   24  C  2  Z     -0.1675621380     0.0617061839    -0.0351641985    -0.0277011900     0.0586259883
   25  C  2 XX      0.0079708557     0.0025204926     0.0053306496     0.0006147486     0.0099412286
   26  C  2 YY      0.0032664785    -0.0005469809    -0.0052981452     0.0004614933     0.0051842028
   27  C  2 ZZ     -0.0016498593    -0.0179669258     0.0080803222     0.0030466548    -0.0000296578
   28  C  2 XY      0.0016290142     0.0044898262    -0.0124649851    -0.0011001424    -0.0033967884
   29  C  2 XZ      0.0065179576    -0.0019388679    -0.0017311322    -0.0006312586     0.0076917417
   30  C  2 YZ      0.0053059329     0.0009234163    -0.0049723191    -0.0004933062    -0.0038177923
   31  C  3  S      0.0294224547     0.0340972821    -0.0179333264    -0.0041167863     0.0312088905
   32  C  3  S     -0.0678512651    -0.1015094463     0.0538262126    -0.0058399812    -0.0717285679
   33  C  3  S     -0.2976989186    -0.3286588575     0.3969665896     0.1088706401    -0.4480182765
   34  C  3  X     -0.0492949093    -0.0146235904    -0.0632126177     0.0052286628    -0.1788645556
   35  C  3  Y      0.0616329975     0.0034295162     0.0018573638    -0.0094516563     0.1046378251
   36  C  3  Z     -0.0331707286     0.0348148348    -0.0892127690    -0.0029986968     0.0020201251
   37  C  3  X     -0.0446656420    -0.0193899677    -0.1636063424     0.0417968901    -0.3710079080
   38  C  3  Y      0.1231240213     0.1113740158     0.0392397896     0.0078533673     0.2137357155
   39  C  3  Z     -0.0669697514     0.1436092620    -0.2091379570    -0.0020223648     0.0185817549
   40  C  3 XX      0.0021735987    -0.0085730539     0.0125489115     0.0007539979    -0.0008509101
   41  C  3 YY     -0.0073276403    -0.0137027463     0.0092912580     0.0004808955    -0.0100795323
   42  C  3 ZZ     -0.0092135737     0.0005244725    -0.0077504105    -0.0022746001    -0.0063924458
   43  C  3 XY      0.0043578637    -0.0080545824    -0.0002778146     0.0003291854    -0.0013680039
   44  C  3 XZ     -0.0065669294     0.0024681089    -0.0019525312    -0.0016005746     0.0044446585
   45  C  3 YZ     -0.0050469913    -0.0022898293    -0.0029767655    -0.0003213729    -0.0031925393
   46  C  4  S      0.0151891737     0.0492507104    -0.0150798340     0.0097997659    -0.0333918077
   47  C  4  S     -0.0480670937    -0.1163502554     0.0572370044    -0.0255644339     0.0741075639
   48  C  4  S     -0.0699347829    -0.7283134912    -0.0302149537    -0.3240781870     0.4527933680
   49  C  4  X      0.0174642047    -0.1198315111    -0.0234620226    -0.0303167388     0.1680789399
   50  C  4  Y      0.0065046590     0.0096781434     0.1089124001     0.0008664899    -0.0054711477
   51  C  4  Z     -0.0021717293     0.0347764115    -0.0440493401    -0.0078730497     0.0785962014
   52  C  4  X      0.0442281889    -0.2282087837     0.0817094290     0.0068693781     0.3085718615
   53  C  4  Y     -0.0943787458     0.0216726297     0.3493093035    -0.0117031821     0.0392769033
   54  C  4  Z     -0.0408586712     0.0994804693    -0.3159853467    -0.0698990866     0.0943672888
   55  C  4 XX      0.0013624472    -0.0056788155     0.0095528159     0.0000124271     0.0064284912
   56  C  4 YY     -0.0111108309    -0.0088730131    -0.0033869590    -0.0039013839     0.0031062258
   57  C  4 ZZ      0.0010891199    -0.0112444917     0.0058754205    -0.0027511895     0.0079928530
   58  C  4 XY     -0.0040432773     0.0010511374    -0.0052623036    -0.0017282337     0.0056708994
   59  C  4 XZ     -0.0078431465    -0.0004416322     0.0013758540    -0.0007208116     0.0014214268
   60  C  4 YZ      0.0091546937    -0.0077243244     0.0072843107     0.0018928839     0.0000322900
   61  C  5  S      0.0368165386    -0.0193395788    -0.0463956421    -0.0093666026     0.0025452186
   62  C  5  S     -0.0853084172     0.0322461149     0.1218519641     0.0158388701    -0.0146397753
   63  C  5  S     -0.4752977886     0.2775648456     0.6917493676    -0.2412823315     0.0225039137
   64  C  5  X     -0.0324141927    -0.0526194853    -0.0023512509     0.0059991393    -0.0427930311
   65  C  5  Y      0.0878649325     0.0014215739    -0.0219581186     0.0067500224    -0.1019292093
   66  C  5  Z     -0.1683300237     0.0188341131     0.0086032268     0.0232796808    -0.1315151831
   67  C  5  X      0.1486347144    -0.2267496661     0.2289845399    -0.2877022907    -0.2106175430
   68  C  5  Y      0.2572686983     0.1376539725    -0.0072254034     0.0089503590    -0.3035750447
   69  C  5  Z     -0.4835665605    -0.0043463400    -0.1455506647     0.2172814984    -0.2455368934
   70  C  5 XX     -0.0235721339     0.0006995347    -0.0039857907    -0.0018000348    -0.0124490131
   71  C  5 YY      0.0000845189    -0.0073276520     0.0142835034     0.0008311605     0.0114320788
   72  C  5 ZZ      0.0046440551     0.0132219337     0.0187647721     0.0028657748    -0.0026216019
   73  C  5 XY      0.0093457772     0.0223538264     0.0092755345     0.0039292176    -0.0164761242
   74  C  5 XZ     -0.0082775388    -0.0179407401    -0.0004913767     0.0023793748    -0.0151696024
   75  C  5 YZ     -0.0156394816    -0.0080061032    -0.0094610024    -0.0025211882     0.0027700182
   76  C  6  S      0.0012078150     0.0169745704    -0.0447659527    -0.0162773947     0.0036535832
   77  C  6  S     -0.0024299810    -0.0198241568     0.0392167408     0.0142044365     0.0029385656
   78  C  6  S     -0.0292511652    -0.3818735430     1.4646306287     0.5180719799    -0.1201874416
   79  C  6  X      0.0480957930     0.0045233023    -0.0257254343    -0.0127330332     0.0284612289
   80  C  6  Y      0.0731148311    -0.0376675661     0.0461244437     0.0208394706    -0.0375327709
   81  C  6  Z     -0.0676949934    -0.0377964557     0.0347631228     0.0038059735     0.0323982078
   82  C  6  X      0.1061050999     0.0064190806    -0.0377816875    -0.0288000492     0.0350622705
   83  C  6  Y      0.1680636761    -0.1004319237    -0.0823569302     0.0293742268    -0.1511306742
   84  C  6  Z     -0.1463845201    -0.0953070229    -0.0655347787    -0.0588003799     0.1235206354
   85  C  6 XX     -0.0013986946    -0.0058631363     0.0019785779    -0.0004020734     0.0083525964
   86  C  6 YY      0.0016415146     0.0006459089     0.0014111426     0.0018645195    -0.0044393886
   87  C  6 ZZ     -0.0013712680     0.0029621608     0.0077520775     0.0024863057    -0.0025229553
   88  C  6 XY     -0.0061812509     0.0063104231     0.0089582895     0.0006163469     0.0015960665
   89  C  6 XZ      0.0027364157     0.0025581345    -0.0003480392     0.0011419996    -0.0087503466
   90  C  6 YZ     -0.0034156236     0.0051604201    -0.0066308811    -0.0009801193     0.0011759258
   91  C  7  S      0.0016550211    -0.0090535928     0.0151201701     0.0025066098     0.0075552035
   92  C  7  S      0.0026836022     0.0312036610    -0.0452589726     0.0032776210    -0.0164933472
   93  C  7  S     -0.0322106230     0.0398701297    -0.1786198605    -0.1157352674    -0.0900821741
   94  C  7  X      0.1846473305    -0.1403716256    -0.0895376573    -0.0308149185     0.0799079292
   95  C  7  Y      0.0036287053     0.0099221967    -0.0425806171    -0.0281083660     0.1483290681
   96  C  7  Z     -0.1947708363     0.1295865852     0.1276101292     0.0054578494     0.1863383911
   97  C  7  X      0.0405852406    -0.1268010786    -0.6166022124     0.1144898795     0.1569859512
   98  C  7  Y      0.2158745441    -0.0697760215     0.6801955642    -0.1993744377     0.1486503659
   99  C  7  Z     -0.3069659040     0.2143931042    -0.2936662288     0.0932202775     0.2521838206
  100  C  7 XX     -0.0247395638     0.0149137698     0.0028709878     0.0019494166    -0.0079234791
  101  C  7 YY      0.0018294276     0.0010466166    -0.0027808552    -0.0017755667     0.0150485084
  102  C  7 ZZ      0.0198147512    -0.0108451168    -0.0153765054     0.0000606816    -0.0115625525
  103  C  7 XY      0.0136484133    -0.0087958406    -0.0138598856    -0.0010175407    -0.0028829829
  104  C  7 XZ      0.0044219488    -0.0003949493     0.0048422978     0.0012464908    -0.0109071362
  105  C  7 YZ     -0.0182174703     0.0134927603     0.0030038741    -0.0002801019     0.0048305307
  106  C  8  S     -0.0012195534    -0.0018294915    -0.0027535753     0.0219590861     0.0031726056
  107  C  8  S     -0.0003700014     0.0059030532     0.0089906113    -0.0523831926    -0.0055783684
  108  C  8  S     -0.0842420202     0.0234031294     0.3237712996     0.0077918765     0.0663037895
  109  C  8  X     -0.0265122020    -0.0060377952    -0.0076489200     0.0496080212    -0.0456789617
  110  C  8  Y     -0.0394077854    -0.0032392225    -0.0059961209     0.0088193140    -0.0937705533
  111  C  8  Z     -0.0467530708     0.0013673811     0.0015457728    -0.0029670881    -0.1169256009
  112  C  8  X      0.0631690538    -0.0253403971    -0.1252190997    -0.2389321565    -0.1609008487
  113  C  8  Y     -0.0699971608    -0.0347321478    -0.0007733069     0.0299484617    -0.1207797770
  114  C  8  Z     -0.1042230732     0.0381205459     0.0497042023     0.1186803389    -0.1446555934
  115  C  8 XX     -0.0097314787    -0.0079529829    -0.0043863455     0.0102892236    -0.0058500236
  116  C  8 YY     -0.0007120430    -0.0007486304     0.0010280877    -0.0124508883    -0.0005520995
  117  C  8 ZZ      0.0098998318     0.0100333574     0.0063445964    -0.0056496642     0.0062250753
  118  C  8 XY      0.0145307666     0.0185389583     0.0096375403     0.0055961269    -0.0141985754
  119  C  8 XZ     -0.0113934109    -0.0113544879    -0.0062558281    -0.0096900251    -0.0094357134
  120  C  8 YZ     -0.0055987579    -0.0070345785    -0.0053523238     0.0044792025     0.0073131880
  121  N  9  S      0.0059308198    -0.0034797973     0.0233192451    -0.0001566371     0.0017137087
  122  N  9  S      0.0032872940    -0.0047829009     0.0195471301     0.0070979755     0.0059110896
  123  N  9  S      0.2583725311    -0.0899823788     0.9146716225    -0.1731820814    -0.0382862537
  124  N  9  X      0.2040027161    -0.1556917454    -0.0853647784    -0.0135910640     0.0690149334
  125  N  9  Y      0.0019926563    -0.0060365165    -0.0398743555    -0.0215860375     0.1398457972
  126  N  9  Z     -0.2033852182     0.1544011001     0.1244465125    -0.0055106734     0.1642133735
  127  N  9  X     -0.2790158137     0.2018939196    -0.0124972917     0.0500828846    -0.0921724937
  128  N  9  Y      0.0437991010    -0.0106486800     0.2232827703    -0.0100937804    -0.2010320812
  129  N  9  Z      0.2107279922    -0.1813649958    -0.2664199742     0.0290222894    -0.2107167535
  130  N  9 XX     -0.0037790484     0.0019037373    -0.0015281842     0.0019691207    -0.0010735136
  131  N  9 YY     -0.0001833208     0.0000400237    -0.0006437828    -0.0002517174     0.0053961329
  132  N  9 ZZ      0.0014502008    -0.0012770367    -0.0059053615     0.0007247892    -0.0030920799
  133  N  9 XY      0.0005560170    -0.0006959957    -0.0064273576    -0.0000094676    -0.0011967228
  134  N  9 XZ      0.0013884440    -0.0004760289     0.0032261747     0.0000000212    -0.0028881581
  135  N  9 YZ     -0.0035202849     0.0021923466    -0.0023136811     0.0008723599     0.0012135789
  136  C 10  S     -0.0244405089    -0.0261797517    -0.0246996112     0.0377142650     0.0115502659
  137  C 10  S      0.0625601240     0.0687284810     0.0576714879    -0.0800570035    -0.0283165203
  138  C 10  S      0.1670801411     0.2361085535     0.2421089321    -0.3670097129    -0.1027863381
  139  C 10  X     -0.0285350609    -0.0312124865    -0.0344253578     0.0623805015     0.0043630020
  140  C 10  Y     -0.0212852023    -0.0310456907    -0.0006120242    -0.0741438391    -0.0209619327
  141  C 10  Z      0.0405873240     0.0408888278     0.0163732490     0.0391351179    -0.0268050027
  142  C 10  X      0.0219656939     0.0551263843    -0.0163353439     0.3213173804     0.0305318876
  143  C 10  Y      0.0295581991    -0.0307815683     0.0820018793    -0.2819219938    -0.0459586473
  144  C 10  Z     -0.0051541357     0.0020287486    -0.0611259841     0.0966020995    -0.0027548831
  145  C 10 XX      0.0026279123     0.0011093987     0.0012805718    -0.0061811918     0.0033835468
  146  C 10 YY      0.0092263237     0.0073618512     0.0053930274    -0.0011621870     0.0066984113
  147  C 10 ZZ      0.0000282809     0.0047675665     0.0036709622    -0.0071648779    -0.0155870180
  148  C 10 XY      0.0015702041    -0.0012824075    -0.0002324147    -0.0115490461     0.0063558029
  149  C 10 XZ      0.0037001325     0.0037352062     0.0022886722     0.0079739792     0.0028119099
  150  C 10 YZ     -0.0005563486    -0.0006626769    -0.0002256831    -0.0018512079    -0.0006316552
  151  C 11  S      0.0109684491     0.0130345629     0.0045884179     0.0444832093     0.0028739585
  152  C 11  S     -0.0253729695    -0.0317840144    -0.0166439887    -0.0995328965    -0.0069214866
  153  C 11  S     -0.1152147491    -0.1943847262    -0.0260890164    -0.8416182807    -0.0687213217
  154  C 11  X      0.0345277021     0.0256637136     0.0232822550    -0.0447959746     0.0321326772
  155  C 11  Y      0.0193542721    -0.0037960207     0.0074559274    -0.0968280925     0.0718471330
  156  C 11  Z      0.0184965716    -0.0061955275    -0.0123904793     0.0793375054     0.1111178459
  157  C 11  X      0.0833685088     0.0732977543     0.0654518261    -0.0731756659     0.0484635921
  158  C 11  Y      0.0030312440    -0.0227647918    -0.0344753254    -0.2400155559     0.1157835581
  159  C 11  Z      0.0384866972    -0.0101411627     0.0070763987     0.1968360019     0.1980262639
  160  C 11 XX     -0.0036196831    -0.0029352442    -0.0001689415    -0.0161080164    -0.0047015621
  161  C 11 YY      0.0006636337    -0.0023516421    -0.0017258560    -0.0036756085     0.0083362290
  162  C 11 ZZ     -0.0019750887    -0.0012938370    -0.0016661018    -0.0005325863    -0.0050291054
  163  C 11 XY      0.0007335924     0.0018432376    -0.0002084083     0.0074729064    -0.0002417170
  164  C 11 XZ     -0.0031843459    -0.0012962855    -0.0006438742    -0.0011696424    -0.0050543110
  165  C 11 YZ      0.0007351129    -0.0004237836     0.0008606127    -0.0087739619     0.0019429007
  166  C 12  S     -0.0002884722    -0.0001383473    -0.0050009743     0.0412912950     0.0061348044
  167  C 12  S      0.0018149149     0.0001792028     0.0075298596    -0.0908541500    -0.0142549484
  168  C 12  S     -0.0170803136     0.0205359005     0.0005966476    -0.5557439274    -0.0865163975
  169  C 12  X     -0.0157638490    -0.0005617046     0.0083381234    -0.1172598367    -0.0671829931
  170  C 12  Y     -0.0301922004    -0.0024591531    -0.0028768832     0.0148074559    -0.0908918692
  171  C 12  Z     -0.0349693064    -0.0007052722    -0.0068468781     0.0649189726    -0.1010813421
  172  C 12  X     -0.0172078746    -0.0071110485     0.0376576196    -0.3561044076    -0.1538038503
  173  C 12  Y     -0.0630395853    -0.0057628781    -0.0120005649     0.0453510318    -0.1823395110
  174  C 12  Z     -0.0599688191     0.0026594034    -0.0171760666     0.1709389136    -0.1955399395
  175  C 12 XX     -0.0012982442    -0.0005128348    -0.0020883988     0.0058639145    -0.0029439816
  176  C 12 YY      0.0000007568    -0.0000658739     0.0016033075    -0.0146183147    -0.0020577067
  177  C 12 ZZ      0.0016903881     0.0006819712     0.0013468635    -0.0096268167     0.0020227341
  178  C 12 XY      0.0000631498     0.0011411220     0.0005816606     0.0017672478    -0.0040750146
  179  C 12 XZ     -0.0017406513    -0.0008178476     0.0007393835    -0.0073344417    -0.0047383488
  180  C 12 YZ      0.0001441223    -0.0004525376    -0.0011113101     0.0060188425     0.0028077621
  181  C 13  S     -0.0119488659    -0.0134699819    -0.0109985218     0.0371822663     0.0094238541
  182  C 13  S      0.0307676260     0.0327385739     0.0219408510    -0.0823543549    -0.0224862113
  183  C 13  S      0.1869774529     0.1496305952     0.1638305454    -0.6843771605    -0.1706477066
  184  C 13  X     -0.0115259904    -0.0243116285    -0.0005397912    -0.0849030711     0.0375434343
  185  C 13  Y      0.0216973190    -0.0016606102    -0.0080293148     0.0655863037     0.0972526895
  186  C 13  Z      0.0390174711     0.0143710549     0.0115518469    -0.0406492783     0.0913817017
  187  C 13  X     -0.0484599216    -0.0481797752    -0.0141140192    -0.1616408027     0.0668747792
  188  C 13  Y      0.0172502791    -0.0311272104    -0.0116528256     0.1751527377     0.1844705287
  189  C 13  Z      0.0882323856     0.0512069700     0.0237930437    -0.1151912182     0.1382038064
  190  C 13 XX      0.0006791567     0.0008555381     0.0006602801    -0.0077311621    -0.0023163182
  191  C 13 YY     -0.0002698690     0.0021744503     0.0006726909     0.0007568805    -0.0085799932
  192  C 13 ZZ      0.0060420740     0.0033925597     0.0027118481    -0.0094076647     0.0062108419
  193  C 13 XY      0.0000653008     0.0018660548     0.0023113720    -0.0089997490    -0.0048659897
  194  C 13 XZ     -0.0011716737    -0.0009679564    -0.0016213510     0.0082283426     0.0027399886
  195  C 13 YZ     -0.0008283674    -0.0008750621    -0.0004101389    -0.0021914367    -0.0012911402
  196  C 14  S      0.0236479153     0.0272216164     0.0069050949     0.0400982421    -0.0009673861
  197  C 14  S     -0.0614428261    -0.0688527859    -0.0218954580    -0.0897469845     0.0040725498
  198  C 14  S     -0.2184005248    -0.2225099695    -0.0319032461    -0.2900166543     0.0413479810
  199  C 14  X      0.0478187188     0.0499380116     0.0174182730     0.0310138030    -0.0179375264
  200  C 14  Y     -0.0270989411    -0.0355011157    -0.0296366918     0.0476115736    -0.0058568113
  201  C 14  Z      0.0099783375     0.0084065705     0.0173930803    -0.0480967741    -0.0333049284
  202  C 14  X     -0.0553545263    -0.0155581156    -0.0142881286     0.1400135641     0.0285601056
  203  C 14  Y     -0.0123611981    -0.0062236670    -0.0544549612     0.1994705831     0.0207359317
  204  C 14  Z      0.0614591936     0.0127031174     0.0522403218    -0.2254944371    -0.0646075148
  205  C 14 XX      0.0029463551     0.0007475728     0.0018291562    -0.0131956436     0.0050184796
  206  C 14 YY     -0.0098363713    -0.0074292991    -0.0034923716    -0.0013928644    -0.0078792804
  207  C 14 ZZ     -0.0048952099    -0.0063685673    -0.0029290146    -0.0012102324     0.0038975842
  208  C 14 XY      0.0003793277    -0.0011630057    -0.0011033585     0.0056622239     0.0062324889
  209  C 14 XZ      0.0013987009    -0.0021338881    -0.0006526483    -0.0043425182     0.0097634258
  210  C 14 YZ      0.0001577716     0.0018633025     0.0013939661    -0.0076206746    -0.0070278994
  211  H 15  S      0.0560714328     0.0383302020    -0.0569458316    -0.0091112786     0.0025643301
  212  H 15  S     -0.1048359825     0.6258120804    -0.7466122785    -0.2676753053     0.3351872879
  213  H 16  S      0.0135345377     0.0327463561    -0.0521733910    -0.0076660534    -0.0137010226
  214  H 16  S     -0.0614942964     0.4301697922    -0.7148308261    -0.1568346779    -0.2830409142
  215  H 17  S     -0.0171044915     0.0317672210    -0.0461890236    -0.0104924668     0.0168691543
  216  H 17  S      0.0634558880     0.4357392064    -0.6194510479    -0.0445100609     0.2161941282
  217  H 18  S     -0.0588772409     0.0250821345    -0.0499739652    -0.0062696954    -0.0141903623
  218  H 18  S     -0.0190500589     0.5299204747    -0.7034243470     0.1353163399    -0.2746575202
  219  H 19  S     -0.0178999699     0.0502727450    -0.0008236628     0.0010660418    -0.0248342242
  220  H 19  S     -0.0979068349     0.3930601908    -0.4802856852    -0.1494914940    -0.0728984102
  221  H 20  S      0.0227903436    -0.0500945290    -0.0615181439    -0.0149602644     0.0206616660
  222  H 20  S      0.0876711056     0.1446877797    -0.6630256381    -0.2648127170     0.2625731279
  223  H 21  S      0.0104273406     0.0133808888     0.0028436544     0.0651570268     0.0061236378
  224  H 21  S     -0.0724678630    -0.0317236090    -0.2564233232     0.8410476805     0.1196360821
  225  H 22  S      0.0125766550     0.0141929187     0.0022087602     0.0645696815     0.0057904630
  226  H 22  S      0.0628970323     0.0864385913    -0.0093011276     0.9710550344     0.1098577974
  227  H 23  S     -0.0004795661     0.0004036225    -0.0100332172     0.0669632584     0.0095988575
  228  H 23  S     -0.0035503127    -0.0000110574    -0.0801255120     0.9477951781     0.1446615605
  229  H 24  S     -0.0134873728    -0.0157917133    -0.0144460245     0.0573021971     0.0121482894
  230  H 24  S     -0.0730463241    -0.0902898334    -0.1211617856     0.8092188239     0.1603536695
  231  H 25  S     -0.0156702563    -0.0132758026    -0.0117834465     0.0590390866     0.0125896854
  232  H 25  S      0.0273778239     0.0631249044    -0.1268354721     0.6558441908     0.0774140691
  233  C 26  S      0.0010468180    -0.0118504348     0.0046455084     0.0217153613    -0.0007912300
  234  C 26  S     -0.0178164111     0.0311476888     0.0296717455    -0.0927628809     0.0007047860
  235  C 26  S      0.1910401017     0.0501725050    -0.7747361480    -0.1469641041    -0.1508551344
  236  C 26  X     -0.0486776162    -0.0712823332     0.0150144122    -0.0247651479    -0.0450708808
  237  C 26  Y      0.1731262939     0.1748608571     0.1053551379     0.0319677587    -0.1391168438
  238  C 26  Z     -0.1230133677    -0.1145666877    -0.0997758276     0.0096387668    -0.0738789243
  239  C 26  X      0.1401851239    -0.1685659281     0.1744746640    -0.4819011758    -0.1821731154
  240  C 26  Y      0.1766230113     0.2746727674     0.1791106268     0.0684405687    -0.1655665547
  241  C 26  Z     -0.2277916783    -0.1464507202    -0.2154570222     0.1799085857    -0.0332984557
  242  C 26 XX      0.0128464841     0.0100976987     0.0101429275    -0.0048893109     0.0146018331
  243  C 26 YY      0.0017701274     0.0016259430    -0.0026668003    -0.0061615966     0.0005819878
  244  C 26 ZZ     -0.0155045309    -0.0067188039    -0.0054713115    -0.0052752053    -0.0150014959
  245  C 26 XY     -0.0153490500    -0.0173684190    -0.0079949165    -0.0046048876     0.0189329429
  246  C 26 XZ      0.0168346420     0.0121764990     0.0019509448    -0.0019309141     0.0130021069
  247  C 26 YZ      0.0020449941     0.0083915951     0.0053787958     0.0006174727    -0.0094833797
  248  C 27  S      0.0048452637     0.0049078891    -0.0177901156    -0.0158223523    -0.0030445508
  249  C 27  S     -0.0243989887    -0.0075096107     0.0608170240     0.0288379093     0.0106664031
  250  C 27  S     -0.1623772729     0.0272958215    -0.1546983165     0.4594962139     0.1257714758
  251  C 27  X      0.0836455381     0.0693112971    -0.0074760050     0.0452425989     0.0787168747
  252  C 27  Y     -0.1576855674    -0.2236119176    -0.1101162261    -0.0497135923     0.2014311923
  253  C 27  Z      0.1886983320     0.1598837487     0.1016363269    -0.0225636500     0.1560316137
  254  C 27  X      0.2926760150     0.0316327074    -0.1829236414    -0.3592178498    -0.0503646534
  255  C 27  Y     -0.2100365079    -0.2932014344    -0.1652567091    -0.0591873825     0.2873841150
  256  C 27  Z      0.1692251922     0.2292721906     0.2241320736     0.1508321704     0.2920912855
  257  C 27 XX      0.0021862184     0.0057061804     0.0090132455    -0.0047974034    -0.0005595179
  258  C 27 YY     -0.0011016430     0.0000901361     0.0016260370     0.0072568361     0.0015477486
  259  C 27 ZZ     -0.0064269091    -0.0066100060    -0.0017551715     0.0038020169     0.0009917264
  260  C 27 XY     -0.0140775830    -0.0123415542    -0.0075414872    -0.0020105999     0.0053984332
  261  C 27 XZ      0.0047589061     0.0073666457     0.0031152266     0.0065114932     0.0003579441
  262  C 27 YZ      0.0051862387     0.0054423810     0.0043999285    -0.0008202871    -0.0024122839
  263  C 28  S     -0.0456370290    -0.0287391194    -0.0556197515    -0.0022067723    -0.0157323245
  264  C 28  S      0.1066092947     0.0600213655     0.1477248522     0.0141018982     0.0353066535
  265  C 28  S      0.4598405702     0.4058747971    -0.1656971267     0.1190344801     0.2619692988
  266  C 28  X      0.0849389635    -0.0133909275     0.0277966819     0.0028713293    -0.0242340112
  267  C 28  Y      0.0373473200     0.0622724455    -0.0149622764    -0.0006901314    -0.0038749692
  268  C 28  Z     -0.1417157743    -0.0400388584     0.0015132168     0.0026215181    -0.0258123333
  269  C 28  X      0.0957526886    -0.1750946601    -0.4884041816     0.0919509745    -0.0488525642
  270  C 28  Y      0.3038800813     0.0739345548     0.4879717855    -0.1833227290     0.0310267568
  271  C 28  Z     -0.5640975136     0.1128403878    -0.2076655248     0.1013932381     0.1377919096
  272  C 28 XX      0.0206315184    -0.0132100759     0.0008266103    -0.0006694359     0.0106055719
  273  C 28 YY      0.0069145005     0.0118924522     0.0091789111     0.0033377403    -0.0181760302
  274  C 28 ZZ     -0.0034166009     0.0139673704     0.0230450428     0.0011108247     0.0168253499
  275  C 28 XY     -0.0232057276     0.0056655411     0.0189335666     0.0025404044     0.0041464256
  276  C 28 XZ      0.0009041382     0.0130766885    -0.0065021423    -0.0033228946     0.0145078776
  277  C 28 YZ      0.0197163233    -0.0191500948    -0.0056194193    -0.0009712978    -0.0014730256

                         66               67               68               69               70
                    0.0959344936     0.1039556150     0.1222796466     0.1255492903     0.1302192405
    1  C  1  S      0.0015358496     0.0330118799    -0.0435853586    -0.0336827356     0.0453327923
    2  C  1  S     -0.0091756556    -0.0685277757     0.0647463522     0.0546833595    -0.0992129317
    3  C  1  S     -0.0556224865    -1.0155533340     0.9348418973     0.5441401268    -0.4487655905
    4  C  1  X      0.0044951833     0.0613186645    -0.0918438738    -0.0747631720     0.1125659991
    5  C  1  Y      0.0362789897     0.0478238831    -0.0254618129    -0.0288616780     0.0472375843
    6  C  1  Z      0.0256384154    -0.1443964934     0.0279464761    -0.0069148309    -0.0408433682
    7  C  1  X     -0.0834858231     0.1913239699    -0.3248158246    -0.2884610159     0.4568298537
    8  C  1  Y      0.4078559993     0.2176118216    -0.0122171496    -0.0542799050     0.2996212241
    9  C  1  Z      0.1551232035    -0.4714596301     0.1460105898     0.0833583987    -0.3735883681
   10  C  1 XX      0.0055117467    -0.0015747312     0.0092438934     0.0081272992    -0.0089290942
   11  C  1 YY     -0.0004298387    -0.0121113652    -0.0000387308     0.0030292709    -0.0160710374
   12  C  1 ZZ     -0.0060613200    -0.0056050421     0.0061432565     0.0010049878     0.0038545533
   13  C  1 XY      0.0040708562    -0.0000474681    -0.0066962848    -0.0064175684     0.0023878959
   14  C  1 XZ      0.0089643797    -0.0046497984     0.0013128301    -0.0015742217     0.0063496191
   15  C  1 YZ      0.0006687304     0.0020359826    -0.0008958856    -0.0019634926     0.0043118324
   16  C  2  S     -0.0294421663     0.0320240768     0.0287142686     0.0481218926    -0.0846836181
   17  C  2  S      0.0417757798    -0.0818206901    -0.0653994369    -0.1131203403     0.1981564676
   18  C  2  S      0.8286619466    -0.3527725280    -0.7189975101    -0.7161001200     0.6981555737
   19  C  2  X     -0.0596795796     0.0536250776     0.0371754104     0.0751890359    -0.1306222729
   20  C  2  Y     -0.1067771419     0.0912747577     0.0128387979     0.0128619035     0.0400820977
   21  C  2  Z      0.0138878265     0.0113114179    -0.0442912731    -0.0162969547    -0.0567777469
   22  C  2  X     -0.2655795303     0.2720848485     0.0455236775     0.2778800699    -0.6676874899
   23  C  2  Y     -0.2865069402     0.4572970941     0.0384524531     0.1932421148    -0.3518171712
   24  C  2  Z      0.1119475331     0.1951744222    -0.3036465010    -0.1201517921    -0.2047177513
   25  C  2 XX      0.0059174853    -0.0047480819    -0.0059573005    -0.0119884645     0.0231813551
   26  C  2 YY      0.0003735932    -0.0077333788    -0.0068777027    -0.0095763533     0.0131056668
   27  C  2 ZZ      0.0054301664    -0.0055091267    -0.0032543431    -0.0034484277     0.0050476907
   28  C  2 XY     -0.0095287459     0.0026957659    -0.0056180082    -0.0046323161     0.0031752572
   29  C  2 XZ     -0.0028593536     0.0018956171    -0.0027404774    -0.0014202536     0.0020498177
   30  C  2 YZ     -0.0014258713     0.0034928851     0.0090281903     0.0042940013     0.0076329449
   31  C  3  S     -0.0326315397    -0.0417932073     0.0587645184     0.0053649006     0.0806272126
   32  C  3  S      0.0562275208     0.1039198983    -0.1165229249     0.0057422734    -0.1821068352
   33  C  3  S      0.8443638839     0.5078445566    -0.9733159011    -0.3189853689    -0.6811236872
   34  C  3  X      0.0323888184    -0.0121823255     0.0327925959    -0.0171501605     0.1443249094
   35  C  3  Y      0.0001902046    -0.0170703672    -0.0453432570    -0.0288664085    -0.0139663201
   36  C  3  Z     -0.1050416287    -0.1295055039     0.0667402846     0.0119585494     0.0180330732
   37  C  3  X      0.0125300683    -0.1256763072    -0.0155951314    -0.1265967314     0.5034314088
   38  C  3  Y      0.1349043797    -0.1957005877    -0.2126764072    -0.1989827736     0.0016342352
   39  C  3  Z     -0.3128918133    -0.5936137641     0.3861741788    -0.0407893941     0.5643561103
   40  C  3 XX      0.0101502677     0.0080126667    -0.0115291030    -0.0009300466    -0.0153810178
   41  C  3 YY      0.0082699511     0.0102601963    -0.0005500635     0.0052036116    -0.0088178685
   42  C  3 ZZ     -0.0033641242     0.0053099509    -0.0143521233    -0.0038472132    -0.0139724866
   43  C  3 XY     -0.0037347832    -0.0014334181    -0.0013726547    -0.0020331075     0.0080821557
   44  C  3 XZ     -0.0033403536    -0.0049764896     0.0010591933     0.0021713427    -0.0102532354
   45  C  3 YZ     -0.0005165737    -0.0027376140     0.0066726565     0.0054876362    -0.0043919776
   46  C  4  S      0.0136267106    -0.0349297361    -0.0492718098    -0.0317383785    -0.0413897633
   47  C  4  S     -0.0272261090     0.0621637582     0.0955416862     0.0616916517     0.0871403445
   48  C  4  S     -0.2842479599     1.1169165187     0.8875499687     0.8877865553     0.5066579260
   49  C  4  X     -0.0167429659     0.0356739503    -0.0572165377    -0.0035322935    -0.0485304859
   50  C  4  Y      0.0096589316     0.1498256399     0.0314771716     0.0214191105     0.0500377270
   51  C  4  Z      0.0414479214    -0.0854343092    -0.0683343676    -0.0351729035    -0.0920187411
   52  C  4  X     -0.1974705520     0.1334649165    -0.2130066133    -0.0215099048    -0.0696088384
   53  C  4  Y      0.1920506651     0.4376514316     0.2477028838     0.0049712893     0.3140504527
   54  C  4  Z      0.3632859683    -0.2821880212    -0.1914878501    -0.0291149970    -0.4255775242
   55  C  4 XX      0.0025823791     0.0068997774     0.0114194474     0.0086827583     0.0039433575
   56  C  4 YY     -0.0094439686     0.0000231061     0.0100374849     0.0075203079     0.0019753180
   57  C  4 ZZ      0.0013215033     0.0106542607     0.0001048569     0.0000679498     0.0128739188
   58  C  4 XY      0.0001467131     0.0028484435    -0.0047521044     0.0001793374    -0.0097275729
   59  C  4 XZ      0.0070128037    -0.0021114659    -0.0001898410     0.0005734329    -0.0073802143
   60  C  4 YZ      0.0023678538     0.0033781496    -0.0034050387    -0.0000540053    -0.0035534176
   61  C  5  S     -0.0042913553     0.0120237980    -0.0135434786    -0.0027958454     0.0030776714
   62  C  5  S     -0.0090614894     0.0018943276     0.0223073923     0.0176568049    -0.0051199876
   63  C  5  S      0.7473430706    -0.1164372772     0.7226910740     0.3401128767    -0.1942580826
   64  C  5  X      0.0081877071     0.0536388489    -0.0039912523     0.0109130299     0.0362266024
   65  C  5  Y     -0.0075977371     0.0156411971     0.0497280476     0.0184337543     0.0452549251
   66  C  5  Z     -0.0256595732    -0.0430204985     0.0007305553    -0.0139358840     0.0243574757
   67  C  5  X      0.2094980895     0.0190096570     0.3019089648     0.3649710138     0.2012434290
   68  C  5  Y      0.1189588730     0.0544194307     0.1426380820    -0.0617558326     0.1246544663
   69  C  5  Z     -0.1467719267    -0.1275908714    -0.2408776283    -0.2097107334     0.1125144959
   70  C  5 XX     -0.0049964829    -0.0062252842     0.0019080195     0.0009022250    -0.0017034705
   71  C  5 YY      0.0021119973     0.0020592213     0.0031307064     0.0028770228    -0.0002884864
   72  C  5 ZZ      0.0046873386     0.0067836344     0.0012640102     0.0014087703    -0.0012999337
   73  C  5 XY      0.0025071465     0.0061971338    -0.0040082530    -0.0041247552    -0.0018616229
   74  C  5 XZ      0.0071338658     0.0029560581    -0.0029464821    -0.0005052187     0.0023172590
   75  C  5 YZ      0.0054866636    -0.0025383034     0.0013989282     0.0024619377    -0.0037346453
   76  C  6  S      0.0859675826     0.0020938459     0.0538522729     0.0343702779    -0.0018985799
   77  C  6  S     -0.1075535777    -0.0046197429    -0.0758847166    -0.0480778579     0.0055453336
   78  C  6  S     -2.3027009074    -0.0823052343    -1.1248375540    -0.7699148908    -0.0381991597
   79  C  6  X      0.0809420604     0.0037165138    -0.0788689255    -0.0603084272     0.0126452251
   80  C  6  Y     -0.1413115076     0.0014985249    -0.0111226032    -0.0155520109     0.0218155870
   81  C  6  Z     -0.0881728463    -0.0071890445    -0.0496935160    -0.0308993280    -0.0239338937
   82  C  6  X      0.2516605916    -0.0385346468    -0.1822684296    -0.1651070784    -0.0107946068
   83  C  6  Y     -0.3930118693    -0.1029351614    -0.0872852856    -0.0591641965     0.0272599296
   84  C  6  Z     -0.2580271664     0.1062823276    -0.1636219358    -0.0857633431     0.0400437689
   85  C  6 XX     -0.0045663734     0.0006756738    -0.0109188714    -0.0052134871    -0.0037185540
   86  C  6 YY     -0.0112888892    -0.0000244054    -0.0069457036    -0.0036879965    -0.0043694978
   87  C  6 ZZ     -0.0096068225    -0.0019427281     0.0004102935    -0.0030703391     0.0086507186
   88  C  6 XY      0.0000260563     0.0004945837     0.0087357375     0.0076488118    -0.0063795337
   89  C  6 XZ      0.0016487854     0.0002225528     0.0030581145     0.0007007029     0.0029892310
   90  C  6 YZ     -0.0053615349    -0.0010599842     0.0003023078     0.0010244152    -0.0004527006
   91  C  7  S      0.0119984831     0.0015604417     0.0037537962     0.0036869013    -0.0040892859
   92  C  7  S     -0.0157356255     0.0076261263    -0.0037895991    -0.0117535383     0.0067994312
   93  C  7  S     -0.3066416866     0.1250782749    -0.1219674868    -0.1488357807    -0.0519873999
   94  C  7  X     -0.0099901515     0.0122362803    -0.0216648832     0.0234409675    -0.0541127465
   95  C  7  Y     -0.0516496209    -0.0105744330    -0.0325016447    -0.0060358961    -0.0503880736
   96  C  7  Z     -0.0047971705    -0.0371164253    -0.0042130541    -0.0127672239    -0.0391055139
   97  C  7  X      0.0654414970     0.2955720804    -0.1040691732    -0.2231668628    -0.1366336467
   98  C  7  Y     -0.0752000990    -0.5204903641     0.1235323710     0.2760997125     0.1202504356
   99  C  7  Z      0.0414554146     0.2694901129    -0.1554110681    -0.2477062934    -0.0293383755
  100  C  7 XX     -0.0010316289     0.0019663078    -0.0015047125    -0.0029265128     0.0022586848
  101  C  7 YY     -0.0031165340    -0.0010785946    -0.0002381362     0.0001132892    -0.0058640289
  102  C  7 ZZ      0.0000278117     0.0047014498    -0.0010807902    -0.0028459358     0.0032382163
  103  C  7 XY     -0.0019899241     0.0046697583    -0.0026669700    -0.0016763311    -0.0014238830
  104  C  7 XZ      0.0047952140    -0.0011597881     0.0036336391     0.0027648995     0.0000842957
  105  C  7 YZ     -0.0014022848     0.0013353644    -0.0008347626    -0.0009887344     0.0013527865
  106  C  8  S      0.0012069883     0.0022730489     0.0014019647    -0.0025731376     0.0002990575
  107  C  8  S     -0.0121877917    -0.0034449515    -0.0070423387     0.0023027781     0.0011242762
  108  C  8  S     -0.0867952493     0.1978980975     0.0555738172     0.0773328573     0.0905224663
  109  C  8  X      0.0087978577    -0.0008233608    -0.0293283757    -0.0083844460    -0.0108289868
  110  C  8  Y      0.0083707967     0.0057658868    -0.0007742356    -0.0224872089     0.0069525215
  111  C  8  Z      0.0088084684     0.0089540181    -0.0082100754     0.0011633811     0.0191909633
  112  C  8  X      0.1121367071    -0.0924338370     0.1755831722     0.0133115093     0.0588254082
  113  C  8  Y      0.0017891608     0.0560771646    -0.0567844788     0.0541249625     0.0504863393
  114  C  8  Z     -0.0143218157     0.0208043732    -0.0647254669    -0.0782449862    -0.0580963834
  115  C  8 XX      0.0003070549     0.0028125726    -0.0018639678    -0.0048939180     0.0011505490
  116  C  8 YY     -0.0016017080    -0.0008709438     0.0015214360     0.0002786402     0.0015940658
  117  C  8 ZZ     -0.0019073751    -0.0011381411    -0.0008135006     0.0050333229    -0.0018207375
  118  C  8 XY      0.0018136436     0.0007748330    -0.0083610714     0.0028620155     0.0002644576
  119  C  8 XZ      0.0001885353    -0.0005985590     0.0010977910    -0.0058787889     0.0033991528
  120  C  8 YZ     -0.0010034483    -0.0006002379     0.0006867437    -0.0018882595    -0.0021604211
  121  N  9  S      0.0083485028    -0.0132984301     0.0075869880     0.0115174317     0.0016221493
  122  N  9  S      0.0211413380    -0.0066159840     0.0099493387     0.0126869462    -0.0053007792
  123  N  9  S      0.0247739002    -0.6289400457     0.2357924488     0.4346320385     0.1777574260
  124  N  9  X     -0.0022639474    -0.0163432404    -0.0022241137     0.0066337220    -0.0455533392
  125  N  9  Y     -0.0276964817    -0.0078861839    -0.0313045741    -0.0181896916    -0.0291421442
  126  N  9  Z     -0.0008433938    -0.0243967522    -0.0180600846    -0.0112095757    -0.0022716110
  127  N  9  X     -0.0021149968     0.1150054308    -0.0276620387    -0.0799054809     0.0217411934
  128  N  9  Y      0.0309705483    -0.1114216223     0.0854724355     0.1168480580     0.0726720364
  129  N  9  Z     -0.0013838560     0.1138255839    -0.0000518873    -0.0265536842    -0.0289587932
  130  N  9 XX      0.0014229610     0.0018587497     0.0002495884    -0.0018758647     0.0002891414
  131  N  9 YY     -0.0001712015     0.0003066740    -0.0006688782     0.0010530817    -0.0033609706
  132  N  9 ZZ      0.0010570093     0.0038945618    -0.0009825851    -0.0012517622     0.0004328142
  133  N  9 XY     -0.0010426374     0.0038811189    -0.0016396051    -0.0019437572    -0.0014456757
  134  N  9 XZ      0.0014276242    -0.0018977782     0.0014622221     0.0017607561     0.0019061422
  135  N  9 YZ     -0.0006845966     0.0019380161    -0.0006314158    -0.0023531595    -0.0012224036
  136  C 10  S     -0.0005517147    -0.0071423509    -0.0218618815     0.0160571679     0.0020738971
  137  C 10  S      0.0029188767     0.0123749722     0.0473229091    -0.0350028306    -0.0074002032
  138  C 10  S     -0.0313074499     0.1493669148     0.4218601223    -0.5739422410    -0.1597447836
  139  C 10  X      0.0010612040    -0.0187124224    -0.0757837664     0.0658007021     0.0145219343
  140  C 10  Y     -0.0018174264     0.0224711897     0.0724932883    -0.0979892750    -0.0003981079
  141  C 10  Z      0.0059017898    -0.0049375328    -0.0467125206     0.0320764895     0.0141359349
  142  C 10  X     -0.0154904466    -0.0418754093    -0.3314053846     0.2368349759    -0.0052178581
  143  C 10  Y      0.0186573239     0.1419408124     0.3329619008    -0.1875094344     0.0748747079
  144  C 10  Z     -0.0051766804    -0.0966810169    -0.1640500420     0.0184229338    -0.0302362107
  145  C 10 XX     -0.0004100358     0.0003638554     0.0060216248    -0.0018172974     0.0001257272
  146  C 10 YY     -0.0001426072     0.0009986178     0.0035718165    -0.0013231981    -0.0026820465
  147  C 10 ZZ      0.0013543328     0.0010138670     0.0015712720    -0.0067169373     0.0000074038
  148  C 10 XY     -0.0013584961    -0.0023999303     0.0023503764    -0.0020990658    -0.0023321559
  149  C 10 XZ      0.0002705341     0.0013002744    -0.0015127663     0.0039484350    -0.0003671397
  150  C 10 YZ     -0.0002611678    -0.0000988546    -0.0004110211     0.0018588351     0.0018692490
  151  C 11  S      0.0037934576     0.0069075392    -0.0110682299     0.0316981794     0.0096355677
  152  C 11  S     -0.0069219018    -0.0181782656     0.0261408229    -0.0691214226    -0.0202279207
  153  C 11  S     -0.0289049017    -0.0599220198     0.4570840874    -0.7600412374    -0.1865204530
  154  C 11  X     -0.0059454170    -0.0035735068     0.0213878209    -0.0225125094    -0.0243746162
  155  C 11  Y     -0.0156039696    -0.0116393645     0.0588023329    -0.0820958978    -0.0536173914
  156  C 11  Z     -0.0040784482    -0.0040068395    -0.0167708329     0.1212478965     0.0197032425
  157  C 11  X     -0.0149319294     0.0359652563     0.1215868207    -0.1517705154    -0.0684337320
  158  C 11  Y     -0.0446647517    -0.0952375280     0.0728465271    -0.2858535232    -0.1851332841
  159  C 11  Z      0.0097429346     0.0377321396    -0.0355412143     0.3876065625     0.1194836238
  160  C 11 XX     -0.0006711677    -0.0017760357     0.0018523737    -0.0071204552    -0.0020654953
  161  C 11 YY     -0.0010516324    -0.0011008588     0.0052074696    -0.0044379516    -0.0027218115
  162  C 11 ZZ      0.0004860601    -0.0004949741     0.0000810498    -0.0051131124    -0.0000065847
  163  C 11 XY      0.0005043053    -0.0001773565    -0.0024139843     0.0036655357     0.0004616270
  164  C 11 XZ      0.0003416563     0.0006200902     0.0007913180    -0.0024882308     0.0005211807
  165  C 11 YZ     -0.0009465174    -0.0013221049    -0.0005881151     0.0005487662    -0.0006091322
  166  C 12  S      0.0024180827     0.0077611195     0.0120716030    -0.0011231749     0.0058222492
  167  C 12  S     -0.0040580130    -0.0188130233    -0.0244445276     0.0026372221    -0.0120835050
  168  C 12  S     -0.0779005860    -0.2119805578    -0.4458974024    -0.0565560718    -0.2475119435
  169  C 12  X     -0.0049467532    -0.0281075834    -0.0640911816    -0.0125314899    -0.0183446230
  170  C 12  Y      0.0100350114     0.0121144744    -0.0115155333    -0.0254919965     0.0154621951
  171  C 12  Z      0.0158348590     0.0184486313    -0.0057995547    -0.0159785211     0.0309064810
  172  C 12  X     -0.0050132908    -0.0617661565    -0.1263615339    -0.0352814527    -0.0527261014
  173  C 12  Y      0.0220573371    -0.0048792628    -0.0998746228     0.0631020854     0.0674456302
  174  C 12  Z      0.0287153210     0.0649701616     0.0447029853    -0.1313503570     0.0448562207
  175  C 12 XX      0.0007831271    -0.0003380397    -0.0031020135     0.0007226894     0.0002534652
  176  C 12 YY     -0.0008450469    -0.0026862451    -0.0032703137     0.0004503017    -0.0012866741
  177  C 12 ZZ     -0.0008835368    -0.0015416994    -0.0001550028    -0.0009954995    -0.0024110090
  178  C 12 XY      0.0005647167     0.0016678991     0.0019484572    -0.0047277851    -0.0003673140
  179  C 12 XZ     -0.0000845772    -0.0011819635    -0.0029712663     0.0016579726     0.0016900414
  180  C 12 YZ      0.0002614042     0.0005266336     0.0007794591     0.0020170513     0.0006284002
  181  C 13  S      0.0021230721     0.0085204982     0.0240832133    -0.0287719467    -0.0050202447
  182  C 13  S     -0.0032932386    -0.0211101756    -0.0522919924     0.0631022030     0.0108305500
  183  C 13  S      0.0079084053    -0.1619554763    -0.4407451220     0.7955145232     0.2193161416
  184  C 13  X     -0.0103262962    -0.0275456444    -0.0525863948     0.0934443498     0.0164620757
  185  C 13  Y     -0.0042776593     0.0198270236     0.0984025736    -0.0821758303    -0.0392514049
  186  C 13  Z     -0.0127800156    -0.0197461864    -0.0154587983     0.0705076048    -0.0093889189
  187  C 13  X     -0.0333256430    -0.0826952606    -0.2160644025     0.3132790496     0.0798600646
  188  C 13  Y      0.0098390766     0.0602165138     0.3184611766    -0.2388508878    -0.0660644897
  189  C 13  Z     -0.0293740056    -0.0404268914    -0.0903302086     0.1422243188    -0.0464309002
  190  C 13 XX     -0.0001951730    -0.0020791827    -0.0034965440     0.0035931731     0.0001019787
  191  C 13 YY      0.0010118356     0.0000559845    -0.0047349000     0.0036232405     0.0026567373
  192  C 13 ZZ     -0.0011670422    -0.0027631963    -0.0037116798     0.0083499851     0.0001458565
  193  C 13 XY     -0.0002459769    -0.0016203032    -0.0033794873     0.0029611202     0.0008339384
  194  C 13 XZ      0.0001552951     0.0016479825     0.0031842060    -0.0019954120    -0.0006639408
  195  C 13 YZ     -0.0001734179    -0.0000204843     0.0003975710    -0.0032313335    -0.0006707017
  196  C 14  S      0.0013663811     0.0068213750     0.0017861051    -0.0232751163    -0.0179169513
  197  C 14  S     -0.0028908615    -0.0151451697    -0.0020412506     0.0537868496     0.0431496796
  198  C 14  S     -0.0621745963    -0.0997899929    -0.3189852614     0.5558783432     0.2934224520
  199  C 14  X      0.0029531333     0.0031958558    -0.0062987288    -0.0380576754    -0.0231083662
  200  C 14  Y      0.0022833934     0.0199802647     0.0366610557    -0.1053383996    -0.0255906236
  201  C 14  Z      0.0031608459    -0.0130265288    -0.0503042138     0.0836635545     0.0492294299
  202  C 14  X     -0.0100385236     0.0138837629     0.0384988078    -0.1793189500    -0.0646686229
  203  C 14  Y     -0.0257372557     0.0713038399    -0.0151814153    -0.2788008439    -0.1353277059
  204  C 14  Z      0.0309313412    -0.0619595034    -0.0377578681     0.2798468996     0.1738290135
  205  C 14 XX     -0.0011971354    -0.0024655125    -0.0011233969     0.0085689126     0.0029382978
[truncated: 1,200,934 more chars]
