# Supplementary material for: Simulating the Energy Capture Process in Push–Pull Norbornadiene-Quadricyclane Photoswitches
Source: J Phys Chem Lett. 2025 Apr 23;16(17):4315–25. doi: 10.1021/acs.jpclett.5c00634 (PMC12051204; doi:10.1021/acs.jpclett.5c00634)
Supplement: Supplementary file 4 — jz5c00634_si_004.zip [file jz5c00634_si_004.zip › PES_scans/MRSF-TDDFT/Compound_II/input_09.log]

   PyOQP started at 2025-02-01 20:49:03


          ***********************************************************
          *                                                         *
          *             OpenQP: Open Quantum Platform               *
          *                                                         *
          *                Version: 1.0 Aug, 2024                   *
          *                                                         *
          ***********************************************************
          *     The most efficient implementation of MRSF-TDDFT.    *
          ***********************************************************
          *                                                         *
          *   OpenQP was initiated by Prof. Cheol Ho Choi in 2012.  *
          *                                                         *
          *   It has since been developed by:                       *
          *   Dr. Vladimir Mironov                                  *
          *   Dr. Konstantin Komarov                                *
          *   Mr. Igor Gerasimov                                    *
          *   Dr. Hiroya Nakata                                     *
          *   Dr. Mohsen Mazaherifar                                *
          *                                                         *
          *   In 2024, Prof. Jingbai Li at Hoffmann Institute of    *
          *   Advanced Materials began developing PyOQP.            *
          *                                                         *
          ***********************************************************

                     Job Details:
                      Start Time: Sat Feb  1 20:49:03 2025    
                      Host: r21c01b05.bem2.kdm.wcss.pl  
                      Resources Allocated:
                        OpenMP Threads:   12

                    ++++++++++++++++++++++++++++++++++++++++
                      MODULE: apply_basis 
                      Setting up basis set information
                    ++++++++++++++++++++++++++++++++++++++++

     Basis Sets options
     ------------------
     Basis Set File: /home/mkochman/programs/openqp/openqp/share/basis_sets/def2-sv(p).basis
     Number of Shells  =     124     Number of Primitives  =     248
     Number of Basis Set functions  =     277
     Maximum Angluar Momentum =       2


                    ++++++++++++++++++++++++++++++++++++++++
                       MODULE: int1e
                       Computing H, S and T Matrices
                    ++++++++++++++++++++++++++++++++++++++++

                     ================================
                     Cartesian Coordinate in Angstrom
                     ================================
        ATOM     ZNUC           X              Y              Z
      --------------------------------------------------------------
          1      6.0    -8.359493560    -0.441802330     4.731770270
          2      6.0    -8.538536870    -1.027342210     3.388183590
          3      6.0    -8.214281760    -0.078105710     2.379671860
          4      6.0    -7.575087280     1.047679910     3.180168280
          5      6.0    -6.490387010     0.058971210     3.439901530
          6      6.0    -8.376679090     1.080025690     4.487767290
          7      6.0    -6.222054750    -1.948269160     5.013153940
          8      6.0    -2.909788260    -0.156166190     1.616175780
          9      7.0    -5.664330270    -2.878374540     5.423594560
         10      6.0    -2.495432040     0.775378830     0.647789440
         11      6.0    -1.244185070     0.659679800     0.059544590
         12      6.0    -0.390806850    -0.379316560     0.428882710
         13      6.0    -0.791555850    -1.306792280     1.389590890
         14      6.0    -2.042139340    -1.201611580     1.981530570
         15      1.0    -8.879169970    -0.874045730     5.580474430
         16      1.0    -8.837066200    -2.055368430     3.226047360
         17      1.0    -7.995399710    -0.304430110     1.347686770
         18      1.0    -7.319026890     1.971707960     2.671653300
         19      1.0    -7.874162450     1.631003570     5.285407950
         20      1.0    -9.383861940     1.474319090     4.332477200
         21      1.0    -3.162221790     1.581822690     0.367158180
         22      1.0    -0.930895610     1.380756980    -0.687420200
         23      1.0     0.587186450    -0.465791500    -0.032177180
         24      1.0    -0.127073400    -2.114299980     1.676371940
         25      1.0    -2.362879950    -1.918349660     2.727822660
         26      6.0    -5.274779760     0.008543180     2.761472360
         27      6.0    -4.188037810    -0.053070470     2.225791410
         28      6.0    -6.890801010    -0.824216960     4.537006270

 ...... End Of One Electron Integrals ......


                    ++++++++++++++++++++++++++++++++++++++++
                       MODULE: Guess_Huckel
                       Initial guess using Huckel theory
                    ++++++++++++++++++++++++++++++++++++++++

 ...... End of initial orbital guess ......

   Step  CPU time (seconds):      0.000   Wall time (seconds):      0.000
   Total CPU time (seconds):      0.000   Wall time (seconds):      0.000

   ==============================================
      PyQOP: Orbital Guess
   ==============================================

   PyOQP guess type:                   huckel
   PyOQP guess file:                   compute orbitals
   PyOQP guess alpha:                  computed
   PyOQP guess beta:                   computed


   ==============================================
   PyOQP: Entering Electronic Energy Calculation
   ==============================================

   PyOQP natom:                        28
   PyOQP charge:                       0
   PyOQP basis:                        def2-sv(p)
    

   ==============================================
   PyOQP: Normal SCF steps
   ==============================================

   PyOQP method:                       tdhf
   PyOQP hf/functional:                dtcam-vaee
   PyOQP scf type:                     rohf
   PyOQP scf maxit:                    1000
   PyOQP scf multiplicity:             3
   PyOQP scf convergence:              1e-07
   PyOQP scf incremental:              True
   PyOQP diis type:                    cdiis
   PyOQP vdiis/cdiis switch:           0.3
   PyOQP vdiis/vshift switch:          0.003
   PyOQP cdiis/vshift_switch           0.3
   PyOQP vshift:                       0.0
   

                    ++++++++++++++++++++++++++++++++++++++++
                       MODULE: HF_DFT_Energy
                       Computing HF/DFT SCF Energy
                    ++++++++++++++++++++++++++++++++++++++++

     Lebedev grid-based DFT options
     ------------------------------
     XC functional: DTCAM-VAEE
     NRAD  =      96     NLEB  =     302
     THRESH=    0.00E+00
 
 The LibXC 6.2.2 version is used.
 S. Lehtola, C. Steigemann, M. J.T. Oliveira, and M. A.L. Marques.,  SoftwareX 7, 1–5 (2018)
 The libXC interfaces are described in the following article:
 Igor S. Gerasimov, Federico Zahariev, Sarom S. Leang, Anton Tesliuk, Mark S. Gordon, Michael G. Medvedev,
 Introducing LibXC into GAMESS (US),
 Mendeleev Commun., 2021, 31, 302–305
 
 The information about selected functionals:
The CAM version of B3LYP, tuned for excitations and properties exchange-correlation functional will be used with a coefficient   1.00000000E+00.
The functional has been described in the following articles:
[1] K. Okuno, Y. Shigeta, R. Kishi, H. Miyasaka, and M. Nakano.,  J. Photochem. Photobiol., A 235, 29 (2012); DOI: 10.1016/j.jphotochem.2012.03.003
[2] W. Park, A. Lashkaripour, K. Komarov, S. Lee, M. Huix-Rotllant, and C. H. Choi, J. Chem. Theory Comput., ??, ?? (2024); DOI: 10.1021/acs.jctc.4c00640
 
CAM-corrected functional is called
Yanai's notation of CAM parameters is used
The global hybrid part:                  5.00000000E-01
Additional long-range hybrid part:      -2.00000000E-01
Range-saparated factor:                  3.30000000E-01
 
     DFT Threshold         = 0.123E-08
   Step  CPU time (seconds):      0.919   Wall time (seconds):      0.086
   Total CPU time (seconds):      0.919   Wall time (seconds):      0.086

     SCF options
     ------------------
     SCF type = ROHF                 MaxIT =  1000
     MaxDIIS =     5                 Conv =   0.0000001000
     DIIS Type = c-DIIS
     vDIIS_cDIIS_Switch =  0.30000   vDIIS_vshift_Switch =  0.00300
     DIIS Reset Mod =    10          DIIS Reset Conv =   0.00500000
     VShift =  0.00000               VShift_cDIIS_Switch =  0.30000
     MOM =     F                     MOM_Switch =  0.00300


   Direct SCF iterations begin.
   =============================================================================================
    Iter         Energy            Delta E         Int Skip     DIIS Error     Shift     Method
   =============================================================================================
       1    -669.0913258100   -669.0913258100     117957976     0.47169784     0.000     SD
       2    -668.0100119156      1.0813138944     117879048     0.30952331     0.000     C-DIIS
       3    -666.7368958342      1.2731160814     118075119     0.47781658     0.000     C-DIIS
       4    -670.2336810956     -3.4967852615     118206577     0.11624174     0.000     C-DIIS
       5    -669.5438572035      0.6898238921     118371766     0.19790422     0.000     C-DIIS
       6    -670.9169625919     -1.3731053883     118503527     0.02378992     0.000     C-DIIS
       7    -670.9275525957     -0.0105900038     119224050     0.01314174     0.000     C-DIIS
       8    -670.9335202650     -0.0059676693     119758169     0.00949242     0.000     C-DIIS
       9    -670.9346871508     -0.0011668858     123757761     0.00173153     0.000     C-DIIS
      10    -670.9348299389     -0.0001427881     127495790     0.00059482     0.000     C-DIIS
      11    -670.9348670914     -0.0000371525     132170589     0.00029381     0.000     C-DIIS
      12    -670.9348738901     -0.0000067987     136171489     0.00024796     0.000     C-DIIS
      13    -670.9348791275     -0.0000052374     135581220     0.00020907     0.000     C-DIIS
      14    -670.9348807929     -0.0000016654     140066912     0.00008278     0.000     C-DIIS
      15    -670.9348813726     -0.0000005797     139345550     0.00017309     0.000     C-DIIS
      16    -670.9348817156     -0.0000003430     146150027     0.00003590     0.000     C-DIIS
      17    -670.9348818426     -0.0000001269     148247637     0.00003384     0.000     C-DIIS
      18    -670.9348819223     -0.0000000797     149205814     0.00002165     0.000     C-DIIS
      19    -670.9348819786     -0.0000000563     150700157     0.00001219     0.000     C-DIIS
      20    -670.9348819902     -0.0000000116     154994301     0.00001637     0.000     C-DIIS
      21    -670.9348820124     -0.0000000222     152376819     0.00000429     0.000     C-DIIS
      22    -670.9348820133     -0.0000000009     157828113     0.00000967     0.000     C-DIIS
      23    -670.9348820151     -0.0000000018     168772934     0.00000285     0.000     C-DIIS
      24    -670.9348820136      0.0000000015     170685415     0.00000140     0.000     C-DIIS
      25    -670.9348820103      0.0000000033     180660591     0.00000166     0.000     C-DIIS
      26    -670.9348820049      0.0000000053     175668739     0.00000072     0.000     C-DIIS
      27    -670.9348820035      0.0000000014     188617273     0.00000082     0.000     C-DIIS
      28    -670.9348819932      0.0000000104     176850505     0.00000030     0.000     C-DIIS
      29    -670.9348819836      0.0000000095     183212968     0.00000048     0.000     C-DIIS
      30    -670.9348819730      0.0000000106     191878658     0.00000018     0.000     C-DIIS
      31    -670.9348819569      0.0000000161     199159323     0.00000014     0.000     C-DIIS
      32    -670.9348819323      0.0000000246     208471203     0.00000024     0.000     C-DIIS
      33    -670.9348819138      0.0000000184     204805001     0.00000032     0.000     C-DIIS
      34    -670.9348818928      0.0000000210     206451031     0.00000040     0.000     C-DIIS
      35    -670.9348819013     -0.0000000085     200975999     0.00000032     0.000     C-DIIS
      36    -670.9348818897      0.0000000116     193403484     0.00000029     0.000     C-DIIS
      37    -670.9348818805      0.0000000092     199107879     0.00000031     0.000     C-DIIS
      38    -670.9348818598      0.0000000207     203326246     0.00000036     0.000     C-DIIS
      39    -670.9348818426      0.0000000172     179899288     0.00000010     0.000     C-DIIS
      40    -670.9348818512     -0.0000000086     187593685     0.00000007     0.000     C-DIIS
   ----------------------------------------------------------------
          SCF convergence achieved ....

 Final ROHF energy is     -670.9348818512 after  40 iterations


 DFT: XC energy              =       -55.4165891741
 DFT: total electron density =       113.9999492437
 DFT: number of electrons    =       114


          ===============================
          Molecular Orbitals and Energies
          ===============================

   -------------- Alpha Orbitals -------------

                          1                2                3                4                5
                  -14.7918732566   -10.6412424047   -10.6251239027   -10.6244615417   -10.6228613064
    1  C  1  S     -0.0000136724     0.0089470372    -0.0138185823    -0.0166238870     0.9887500422
    2  C  1  S     -0.0004308052     0.0039268869    -0.0009947339    -0.0003719114     0.0475526834
    3  C  1  S      0.0120942696    -0.0217538539     0.0095942936     0.0020116267    -0.0948081275
    4  C  1  X      0.0001421936    -0.0006488730    -0.0004068895    -0.0000761296     0.0014329559
    5  C  1  Y     -0.0000940464     0.0004564624    -0.0001254492     0.0000887344     0.0003649380
    6  C  1  Z      0.0000246186    -0.0002417335     0.0003298237     0.0002152604    -0.0019903372
    7  C  1  X      0.0021785939    -0.0023975917     0.0008591925    -0.0027025314    -0.0136055195
    8  C  1  Y      0.0024317798    -0.0049761858     0.0012306616     0.0021861198    -0.0071365382
    9  C  1  Z     -0.0052130540     0.0116146253     0.0008578366     0.0013660983     0.0214010255
   10  C  1 XX     -0.0000889214    -0.0015839694    -0.0004763596    -0.0000264858     0.0012306512
   11  C  1 YY     -0.0001049603     0.0002468160    -0.0000335737     0.0000744217     0.0013026906
   12  C  1 ZZ     -0.0000668375     0.0002639729    -0.0004788594    -0.0004543861     0.0016761744
   13  C  1 XY      0.0001043301     0.0005316214    -0.0003056073    -0.0000708705     0.0001191570
   14  C  1 XZ     -0.0000220966     0.0002988658     0.0004265384     0.0001851564    -0.0003387408
   15  C  1 YZ      0.0000479291    -0.0002925430     0.0002306531     0.0001557589    -0.0001641007
   16  C  2  S      0.0000072324     0.0002745613    -0.0034684472    -0.0402771642     0.0362732780
   17  C  2  S      0.0006593371    -0.0016060415     0.0001522142    -0.0015607688     0.0027082352
   18  C  2  S     -0.0105220949     0.0340506086     0.0021735399    -0.0144684666     0.0294980643
   19  C  2  X      0.0001756752     0.0003773577    -0.0004013528     0.0000988571     0.0001450307
   20  C  2  Y      0.0000397524     0.0002674513    -0.0001887577     0.0008451079    -0.0001953487
   21  C  2  Z     -0.0000321100     0.0003199049    -0.0001915691    -0.0012941375    -0.0007908751
   22  C  2  X     -0.0024980866     0.0084259226    -0.0000635172    -0.0012269333     0.0017499814
   23  C  2  Y     -0.0034957814     0.0072788336    -0.0008992749    -0.0011520120     0.0078435703
   24  C  2  Z     -0.0016263601     0.0039873343    -0.0005206904     0.0042057617     0.0100073559
   25  C  2 XX      0.0001359484     0.0000766862    -0.0005827411    -0.0000312440    -0.0000424815
   26  C  2 YY      0.0000312579     0.0000530273    -0.0002112000     0.0007360162     0.0000276111
   27  C  2 ZZ      0.0000301902    -0.0001519103     0.0000897455     0.0011531398    -0.0015545347
   28  C  2 XY     -0.0000337781     0.0002803172    -0.0004763217     0.0002517344    -0.0000742841
   29  C  2 XZ     -0.0000245249     0.0003482687     0.0000199352    -0.0002594743    -0.0001720679
   30  C  2 YZ     -0.0000091130    -0.0000515978    -0.0000652263    -0.0011104022    -0.0006979771
   31  C  3  S     -0.0000028440     0.0009273474    -0.0215457110    -0.9881753310    -0.0184791041
   32  C  3  S     -0.0001376496     0.0009463910    -0.0002776486    -0.0432708975    -0.0012734577
   33  C  3  S      0.0045582128    -0.0216732380    -0.0144318959     0.0415045825    -0.0045290141
   34  C  3  X     -0.0000794437     0.0001647991    -0.0004404187    -0.0013024511    -0.0000431785
   35  C  3  Y     -0.0000882003     0.0000945745    -0.0002423392     0.0002705178     0.0002029497
   36  C  3  Z      0.0000078484    -0.0000229302    -0.0004903448    -0.0017437685     0.0000484125
   37  C  3  X      0.0001098268    -0.0028752684    -0.0045163851     0.0044810692     0.0004315924
   38  C  3  Y     -0.0005348210     0.0011789485    -0.0005711040    -0.0045063171    -0.0013284127
   39  C  3  Z      0.0019479100    -0.0072673095    -0.0030168638     0.0053147574    -0.0018687332
   40  C  3 XX     -0.0000540054     0.0001246688    -0.0001659040     0.0002680220    -0.0001267163
   41  C  3 YY     -0.0000044445     0.0000775359     0.0002181033    -0.0007473735    -0.0000507392
   42  C  3 ZZ     -0.0000019507     0.0001146979    -0.0003117243    -0.0014929350     0.0003622274
   43  C  3 XY     -0.0000130826    -0.0000342788     0.0000075567    -0.0004653301    -0.0000219028
   44  C  3 XZ     -0.0000055413     0.0001043041    -0.0001319473     0.0004775515     0.0000674509
   45  C  3 YZ     -0.0000345644    -0.0000423438    -0.0000393271    -0.0000891587     0.0000599094
   46  C  4  S     -0.0000073888     0.0008413345    -0.0312888297    -0.0282763464     0.0013529842
   47  C  4  S     -0.0003457308    -0.0005461249    -0.0044087886    -0.0047516771    -0.0008803489
   48  C  4  S     -0.0028226113     0.0038989353     0.0131507794     0.0202123023     0.0046901810
   49  C  4  X     -0.0000415049     0.0000434241     0.0010394631    -0.0003786917     0.0000193924
   50  C  4  Y      0.0001373863    -0.0001941356    -0.0001987513    -0.0001663721    -0.0002983139
   51  C  4  Z     -0.0000229965     0.0000445592     0.0000987919    -0.0007982172     0.0000770245
   52  C  4  X     -0.0002206791    -0.0017139061    -0.0031050695     0.0014601057     0.0021304010
   53  C  4  Y      0.0007887209    -0.0058160113    -0.0070569176    -0.0092530477    -0.0040223475
   54  C  4  Z     -0.0005336663    -0.0012802411     0.0019254358     0.0075768041    -0.0012088377
   55  C  4 XX     -0.0000182600    -0.0002145948     0.0007557994     0.0000589019    -0.0000054518
   56  C  4 YY     -0.0000685207     0.0004067463     0.0006819506     0.0007178543     0.0003899546
   57  C  4 ZZ     -0.0000862308     0.0000442777    -0.0002607692     0.0000828512     0.0000266330
   58  C  4 XY     -0.0000202701     0.0000216558    -0.0013893663     0.0005498437     0.0002216086
   59  C  4 XZ     -0.0000436734     0.0001360212     0.0004319626     0.0004699538    -0.0001193587
   60  C  4 YZ      0.0000022163    -0.0003571212    -0.0000465216     0.0010484798    -0.0003888109
   61  C  5  S     -0.0000112899     0.0135457804    -0.9888581513     0.0227464376    -0.0136494295
   62  C  5  S     -0.0000230075     0.0006444153    -0.0450419500     0.0020554959    -0.0006058075
   63  C  5  S     -0.0011247478     0.0292075636     0.0231028840    -0.0294161061    -0.0180315800
   64  C  5  X      0.0000988016    -0.0000407774     0.0002458655     0.0003801258    -0.0002049712
   65  C  5  Y      0.0000246008     0.0007605101     0.0004908380    -0.0001117724     0.0000105642
   66  C  5  Z      0.0000028594    -0.0006572889     0.0006732551    -0.0000070194     0.0000175156
   67  C  5  X     -0.0073535465     0.0084827967    -0.0103236952     0.0080582841    -0.0038561335
   68  C  5  Y      0.0005126969    -0.0045939613    -0.0055081685    -0.0002301762    -0.0026842441
   69  C  5  Z      0.0047630268    -0.0048584792     0.0050367673     0.0027067018     0.0044863788
   70  C  5 XX     -0.0000196509    -0.0000838372    -0.0029730528    -0.0004260480     0.0005365063
   71  C  5 YY     -0.0000817486    -0.0007360221    -0.0009874939     0.0002708317     0.0001648551
   72  C  5 ZZ     -0.0000160925    -0.0014603956    -0.0015132610    -0.0000894497     0.0001065303
   73  C  5 XY     -0.0000037539    -0.0003597586     0.0004429073    -0.0000447808     0.0001125409
   74  C  5 XZ     -0.0000412164     0.0004783773     0.0017062373     0.0000779751    -0.0002763372
   75  C  5 YZ      0.0000171994     0.0011970344     0.0006989271     0.0000344169    -0.0000942364
   76  C  6  S     -0.0000063529     0.0002159424    -0.0008886058    -0.0005200491     0.0065997809
   77  C  6  S     -0.0002652939    -0.0013608000     0.0010400914     0.0012498452     0.0007772113
   78  C  6  S     -0.0026862675     0.0147034834    -0.0134114419    -0.0154563912     0.0288492829
   79  C  6  X     -0.0000213790    -0.0000801220    -0.0001182818    -0.0001829204     0.0000593270
   80  C  6  Y      0.0001475754    -0.0003342194     0.0001328697    -0.0001343135     0.0004063237
   81  C  6  Z     -0.0000490084     0.0001599757     0.0002680469     0.0002261198    -0.0000625012
   82  C  6  X      0.0008394861     0.0044985607    -0.0047175766    -0.0010895588     0.0008653693
   83  C  6  Y      0.0014473220    -0.0054260896     0.0043372985     0.0050658556    -0.0105746871
   84  C  6  Z      0.0003691182    -0.0008190537     0.0014496166     0.0052556623    -0.0011324837
   85  C  6 XX     -0.0000420456     0.0000725612    -0.0001650808     0.0001433109    -0.0000051213
   86  C  6 YY     -0.0000969131     0.0002037542    -0.0000601399     0.0000043113    -0.0016457594
   87  C  6 ZZ     -0.0000248823    -0.0002721314     0.0001160035    -0.0001143938    -0.0001671003
   88  C  6 XY     -0.0000720862    -0.0004124030     0.0004372412     0.0001314252    -0.0001230018
   89  C  6 XZ      0.0000175217    -0.0000596849     0.0001549160     0.0000713384     0.0001817869
   90  C  6 YZ     -0.0000352917     0.0001833233    -0.0003568764    -0.0004712284     0.0005317503
   91  C  7  S      0.0001826449     0.0140278483    -0.0008239159    -0.0000006585    -0.0020353549
   92  C  7  S      0.0023242933     0.0009137217    -0.0001140377     0.0001345142    -0.0010238661
   93  C  7  S     -0.0022127640     0.0173325139     0.0087123166    -0.0010318614     0.0061791853
   94  C  7  X     -0.0010754351     0.0009912057    -0.0000010408     0.0000714486     0.0002088418
   95  C  7  Y      0.0018109096    -0.0017605084    -0.0000081357     0.0000438998     0.0001015791
   96  C  7  Z     -0.0007043761     0.0004755233    -0.0001113472     0.0001235162    -0.0001526303
   97  C  7  X      0.0215509368     0.0008108783    -0.0036212450     0.0008234440    -0.0062164593
   98  C  7  Y     -0.0355934580    -0.0035946955     0.0053449851    -0.0015765670     0.0107414416
   99  C  7  Z      0.0155610341    -0.0009510545    -0.0023642514     0.0006323636    -0.0056373511
  100  C  7 XX      0.0003026918    -0.0007557032    -0.0000924392    -0.0000191357    -0.0001051884
  101  C  7 YY     -0.0007618825    -0.0026154461    -0.0001860282     0.0000847338    -0.0000461093
  102  C  7 ZZ      0.0005665899    -0.0001359250    -0.0000293740    -0.0000072058    -0.0001770129
  103  C  7 XY      0.0011885457     0.0018222403     0.0001797299    -0.0000352568     0.0000510810
  104  C  7 XZ     -0.0005516718    -0.0005370525     0.0001107957    -0.0000468288    -0.0000726782
  105  C  7 YZ      0.0008947341     0.0011501847     0.0001036239     0.0000199533    -0.0002952885
  106  C  8  S     -0.0000010245    -0.0003390680     0.0031106183     0.0003237395     0.0004888699
  107  C  8  S      0.0002790719    -0.0005250878     0.0023581824     0.0001873460     0.0004331517
  108  C  8  S      0.0028606537    -0.0014791367     0.0103387793     0.0016335537     0.0014142286
  109  C  8  X     -0.0000027868     0.0000158849    -0.0005607486    -0.0000608852    -0.0000089532
  110  C  8  Y     -0.0000132777     0.0000846572     0.0000181944     0.0000077921    -0.0000029055
  111  C  8  Z      0.0000120685    -0.0000819002     0.0002337435    -0.0000029979    -0.0000228163
  112  C  8  X     -0.0023511565     0.0030767751    -0.0082161374    -0.0009421407    -0.0017179854
  113  C  8  Y      0.0003055239    -0.0021397843     0.0013663132    -0.0001093696     0.0001907291
  114  C  8  Z      0.0010293082     0.0001355085     0.0041187865     0.0007816244     0.0011191531
  115  C  8 XX      0.0000980924    -0.0000627213     0.0006778498     0.0000804083     0.0000120371
  116  C  8 YY      0.0000430189    -0.0000736399     0.0004501454     0.0000336461     0.0000649978
  117  C  8 ZZ      0.0000464381    -0.0000948978     0.0005216740     0.0000376701     0.0000618924
  118  C  8 XY     -0.0000160072    -0.0000417221    -0.0000674409    -0.0000180678    -0.0000082914
  119  C  8 XZ     -0.0000278525     0.0000101630    -0.0001773364    -0.0000274380     0.0000140671
  120  C  8 YZ     -0.0000012208     0.0000133030     0.0000146255     0.0000015216     0.0000029236
  121  N  9  S     -0.9881677148    -0.0000346741    -0.0000034588    -0.0000012466     0.0000104139
  122  N  9  S      0.0463198310     0.0016479509     0.0000455119     0.0000709558    -0.0005095374
  123  N  9  S     -0.0544330312    -0.0112092936     0.0025016979    -0.0013783635     0.0099211274
  124  N  9  X      0.0019721832     0.0005587900     0.0000733547     0.0000066052    -0.0000158812
  125  N  9  Y     -0.0032974690    -0.0007879996    -0.0000514760     0.0000116064     0.0000697463
  126  N  9  Z      0.0014554555     0.0005001698    -0.0000027554     0.0000093137     0.0000148728
  127  N  9  X      0.0069029492     0.0019113548    -0.0000437508     0.0002536108    -0.0012743989
  128  N  9  Y     -0.0116395693    -0.0022875738     0.0005137767    -0.0002476629     0.0023526653
  129  N  9  Z      0.0051944533     0.0019252434    -0.0003482234     0.0002204143    -0.0007444714
  130  N  9 XX     -0.0032652850     0.0004812101    -0.0000009585     0.0000114398    -0.0001614321
  131  N  9 YY     -0.0026378677     0.0008283303     0.0000538491     0.0000289064    -0.0000493181
  132  N  9 ZZ     -0.0034284308     0.0004061765     0.0000407311     0.0000094692    -0.0001228410
  133  N  9 XY     -0.0006815833    -0.0003242010    -0.0000120157     0.0000184577    -0.0000212243
  134  N  9 XZ      0.0002975790     0.0001257638     0.0000094745    -0.0000217450     0.0000114300
  135  N  9 YZ     -0.0004804076    -0.0002429701    -0.0000630699     0.0000224354    -0.0000312246
  136  C 10  S     -0.0000062141     0.0000023651     0.0003023390     0.0000430994     0.0000686596
  137  C 10  S      0.0000567918    -0.0000179376     0.0003351957     0.0000465206     0.0000613702
  138  C 10  S      0.0000711870     0.0009659726     0.0015698289     0.0003547838     0.0008814443
  139  C 10  X      0.0000082502    -0.0000374618    -0.0000760645    -0.0000096917    -0.0000178194
  140  C 10  Y     -0.0000126445    -0.0000038645    -0.0000161933    -0.0000071181    -0.0000184119
  141  C 10  Z      0.0000055179     0.0000254179     0.0000423587     0.0000142245     0.0000205756
  142  C 10  X      0.0002150737    -0.0004870095     0.0015280245     0.0001375927     0.0004283034
  143  C 10  Y     -0.0003052375    -0.0000288574    -0.0012525883    -0.0001976718    -0.0003973445
  144  C 10  Z      0.0001276774     0.0002668112    -0.0000153642     0.0000243272     0.0000031143
  145  C 10 XX     -0.0000030342     0.0000267441     0.0000908450     0.0000127973     0.0000109842
  146  C 10 YY      0.0000039887     0.0000118223    -0.0000355396     0.0000029649     0.0000063454
  147  C 10 ZZ     -0.0000127416     0.0000331141    -0.0000664241    -0.0000083497    -0.0000172011
  148  C 10 XY     -0.0000179264     0.0000273328    -0.0000500308    -0.0000041809    -0.0000115791
  149  C 10 XZ      0.0000069848    -0.0000294520    -0.0000310244    -0.0000067898    -0.0000063028
  150  C 10 YZ     -0.0000078287    -0.0000073842     0.0000771200     0.0000052249     0.0000054009
  151  C 11  S     -0.0000033779     0.0000038397     0.0000099864     0.0000040692    -0.0000032262
  152  C 11  S     -0.0000360160     0.0000634255    -0.0000766851    -0.0000065083    -0.0000169738
  153  C 11  S     -0.0001421999     0.0001340965    -0.0020715850    -0.0001889570    -0.0007034428
  154  C 11  X      0.0000140164    -0.0000017467     0.0000861306     0.0000117782     0.0000231490
  155  C 11  Y      0.0000059985    -0.0000098712     0.0000016702     0.0000001259     0.0000028073
  156  C 11  Z     -0.0000125292     0.0000102487    -0.0000376978    -0.0000049828    -0.0000099572
  157  C 11  X     -0.0001769610     0.0000807940     0.0000237802     0.0000101553     0.0000828909
  158  C 11  Y      0.0000220613     0.0000697982     0.0003463006     0.0000147073     0.0000881670
  159  C 11  Z      0.0000787094    -0.0000967035    -0.0002689447    -0.0000017595    -0.0001064576
  160  C 11 XX     -0.0000049712    -0.0000032042    -0.0000609831    -0.0000087189    -0.0000131295
  161  C 11 YY     -0.0000128029     0.0000178274    -0.0000272292    -0.0000019886    -0.0000052187
  162  C 11 ZZ     -0.0000113073     0.0000123716    -0.0000310902    -0.0000032829    -0.0000081151
  163  C 11 XY      0.0000000295     0.0000004956     0.0000162328     0.0000009373     0.0000020592
  164  C 11 XZ     -0.0000127186     0.0000191780    -0.0000186498    -0.0000021394    -0.0000038054
  165  C 11 YZ     -0.0000115786     0.0000109512    -0.0000383754    -0.0000051638    -0.0000068057
  166  C 12  S     -0.0000027234    -0.0000053714     0.0000252079     0.0000018902     0.0000022364
  167  C 12  S     -0.0000282175     0.0000175230    -0.0000769595    -0.0000091301    -0.0000197448
  168  C 12  S      0.0001160991    -0.0009547197     0.0019009104     0.0000025663     0.0005054031
  169  C 12  X      0.0000168738    -0.0000110459     0.0000395868     0.0000058413     0.0000096572
  170  C 12  Y     -0.0000034508     0.0000168439     0.0000009480     0.0000020932     0.0000017229
  171  C 12  Z     -0.0000064209    -0.0000087580    -0.0000073917    -0.0000045620    -0.0000018654
  172  C 12  X     -0.0001005033     0.0002786678    -0.0007253520    -0.0000186179    -0.0001802651
  173  C 12  Y      0.0001167526     0.0001507497     0.0000324453     0.0000152781    -0.0000107691
  174  C 12  Z     -0.0000401454    -0.0002788137     0.0003382244    -0.0000185184     0.0000916771
  175  C 12 XX     -0.0000080847     0.0000072274    -0.0000182561    -0.0000021082    -0.0000047217
  176  C 12 YY     -0.0000048744     0.0000000213    -0.0000055626    -0.0000019676    -0.0000008904
  177  C 12 ZZ     -0.0000120896     0.0000024235    -0.0000298034    -0.0000051784    -0.0000066096
  178  C 12 XY     -0.0000067553    -0.0000006985    -0.0000189518    -0.0000028158    -0.0000036209
  179  C 12 XZ     -0.0000026712     0.0000066675    -0.0000125544    -0.0000008850    -0.0000018635
  180  C 12 YZ     -0.0000112050     0.0000153592    -0.0000468271    -0.0000047782    -0.0000105533
  181  C 13  S     -0.0000031291     0.0000052950     0.0000034273     0.0000011218    -0.0000059806
  182  C 13  S     -0.0000274520    -0.0000161350    -0.0000762655    -0.0000237189    -0.0000262570
  183  C 13  S     -0.0005849194     0.0019447399    -0.0023469527     0.0000799777    -0.0005934496
  184  C 13  X      0.0000257814    -0.0000478486     0.0000956206     0.0000070627     0.0000230544
  185  C 13  Y     -0.0000101840    -0.0000051952    -0.0000065712    -0.0000036646    -0.0000028039
  186  C 13  Z     -0.0000061146     0.0000316343    -0.0000357819     0.0000010480    -0.0000052862
  187  C 13  X      0.0001486191    -0.0004853403     0.0002851043    -0.0000804878     0.0000606562
  188  C 13  Y      0.0001297680     0.0006762471    -0.0004450788     0.0000957577    -0.0001236228
  189  C 13  Z     -0.0001816111    -0.0002778723     0.0002245859    -0.0000197976     0.0000756276
  190  C 13 XX     -0.0000108483     0.0000296982    -0.0000442990    -0.0000010203    -0.0000074078
  191  C 13 YY     -0.0000050301     0.0000005242    -0.0000254855    -0.0000056950    -0.0000098128
  192  C 13 ZZ     -0.0000163189     0.0000120388    -0.0000560289    -0.0000077434    -0.0000115429
  193  C 13 XY     -0.0000115006     0.0000017311    -0.0000396350    -0.0000067471    -0.0000072896
  194  C 13 XZ      0.0000026766    -0.0000161116     0.0000177408    -0.0000031938    -0.0000005293
  195  C 13 YZ     -0.0000081871     0.0000036183    -0.0000186086    -0.0000037122    -0.0000040853
  196  C 14  S     -0.0000061557    -0.0001275095     0.0003155145     0.0000198818     0.0000665473
  197  C 14  S      0.0000618397    -0.0001572523     0.0003829695     0.0000381616     0.0000634280
  198  C 14  S      0.0008455705    -0.0030859637     0.0020559342    -0.0003211695     0.0004992584
  199  C 14  X     -0.0000282077     0.0000969094    -0.0001069425     0.0000048360    -0.0000166753
  200  C 14  Y      0.0000456379    -0.0000130302     0.0000189674     0.0000025304     0.0000028891
  201  C 14  Z     -0.0000199584    -0.0000409326     0.0000316747    -0.0000025646     0.0000031376
  202  C 14  X      0.0005077060    -0.0002478011     0.0010997386     0.0001275289     0.0002659769
  203  C 14  Y      0.0000486154    -0.0013908867     0.0010926118    -0.0000550238     0.0002978581
  204  C 14  Z     -0.0003170711     0.0012280034    -0.0016540477    -0.0000793939    -0.0004630609
  205  C 14 XX      0.0000000934    -0.0000625590     0.0000643842    -0.0000057064    -0.0000007108
  206  C 14 YY     -0.0000154931    -0.0000191172    -0.0000801409    -0.0000119251    -0.0000132369
  207  C 14 ZZ     -0.0000001842    -0.0000179470     0.0000455573     0.0000068772     0.0000117924
  208  C 14 XY      0.0000137702     0.0000118633     0.0000589657     0.0000106623     0.0000073068
  209  C 14 XZ     -0.0000187793     0.0000279972    -0.0000787874    -0.0000021914    -0.0000077198
  210  C 14 YZ     -0.0000045782     0.0000045506     0.0000183197    -0.0000034273    -0.0000122355
  211  H 15  S      0.0004124373    -0.0008232602    -0.0002045248    -0.0002482736    -0.0028464818
  212  H 15  S      0.0001948300    -0.0015821583    -0.0016347368    -0.0011254121     0.0067056831
  213  H 16  S     -0.0000265292    -0.0005095640    -0.0001261642     0.0007569325     0.0000966683
  214  H 16  S     -0.0005844892    -0.0010646631    -0.0006379335     0.0015402766    -0.0000852168
  215  H 17  S      0.0000553674     0.0002508931     0.0007846646     0.0020129814    -0.0001857718
  216  H 17  S      0.0000951361     0.0004533787     0.0014547914    -0.0086441721    -0.0001126211
  217  H 18  S      0.0000438029     0.0003890277     0.0005620629     0.0008668744    -0.0000238721
  218  H 18  S      0.0000532559     0.0015617360     0.0013319437     0.0012977078     0.0007172467
  219  H 19  S     -0.0000721894    -0.0009614138     0.0008622517    -0.0000511895    -0.0004506699
  220  H 19  S     -0.0005013976    -0.0008558014     0.0011186271    -0.0007026386    -0.0004791944
  221  H 20  S      0.0001538575     0.0000591831    -0.0001054238     0.0009347540    -0.0007449532
  222  H 20  S      0.0004503827     0.0008153938    -0.0008122258     0.0003748684    -0.0010970153
  223  H 21  S      0.0000615905    -0.0000520014     0.0003120086     0.0000400505     0.0000868192
  224  H 21  S      0.0000784455    -0.0001088391    -0.0000460188    -0.0000213707    -0.0000750679
  225  H 22  S      0.0000143446    -0.0000184562    -0.0000155809     0.0000019684    -0.0000027810
  226  H 22  S      0.0000874948    -0.0000972567     0.0002378016     0.0000376418     0.0000682967
  227  H 23  S      0.0000094501    -0.0000136938     0.0000435384     0.0000016771     0.0000097626
  228  H 23  S      0.0000311813    -0.0000276927     0.0001103247     0.0000118707     0.0000208650
  229  H 24  S      0.0000224346     0.0000595534    -0.0000245325     0.0000129877    -0.0000048401
  230  H 24  S      0.0001515227     0.0000588516     0.0002113581     0.0000516798     0.0000459595
  231  H 25  S      0.0001118758    -0.0001623652     0.0003201572     0.0000227911     0.0000779153
  232  H 25  S     -0.0002613130    -0.0003165000     0.0000756288     0.0000214420     0.0000734059
  233  C 26  S     -0.0000122975    -0.0000209789    -0.0071482309     0.0005210389    -0.0002671599
  234  C 26  S      0.0003877667    -0.0005854044     0.0000322877    -0.0000105313    -0.0002612720
  235  C 26  S     -0.0026188714    -0.0016489092    -0.0558114119    -0.0011550873    -0.0001109888
  236  C 26  X      0.0000225009     0.0000222408    -0.0009327420    -0.0002453533     0.0001109110
  237  C 26  Y     -0.0001207198     0.0002187195     0.0000442455    -0.0000190777     0.0000065753
  238  C 26  Z      0.0000832296    -0.0001033197     0.0005999188    -0.0001772267    -0.0002370289
  239  C 26  X     -0.0077253437     0.0152971472    -0.0355636684    -0.0042441509    -0.0125215469
  240  C 26  Y      0.0010846723    -0.0017958539     0.0034229943     0.0000916665     0.0010702915
  241  C 26  Z      0.0032835572    -0.0064559188     0.0189602017     0.0016723297     0.0070293504
  242  C 26 XX      0.0000291073     0.0000481887     0.0025442966     0.0003446287    -0.0003144030
  243  C 26 YY      0.0000818795    -0.0000735484    -0.0000467132     0.0001658283    -0.0000539002
  244  C 26 ZZ      0.0000526528    -0.0000585170     0.0008743648    -0.0000304213    -0.0001600155
  245  C 26 XY     -0.0000025714    -0.0001335690    -0.0002662308     0.0000277497     0.0000078387
  246  C 26 XZ      0.0000459056    -0.0001638077    -0.0017858796    -0.0000923909     0.0001764980
  247  C 26 YZ      0.0000195306    -0.0001295159     0.0000373344     0.0000298398    -0.0000132627
  248  C 27  S     -0.0000124833    -0.0002500933     0.0007468795    -0.0000153281     0.0004404217
  249  C 27  S      0.0005022240    -0.0009408277     0.0008645899     0.0000689555     0.0009960909
  250  C 27  S      0.0054938604    -0.0110669487     0.0496894157     0.0033531908     0.0098962009
  251  C 27  X      0.0000337475     0.0000635364     0.0011979448     0.0001998900    -0.0001661835
  252  C 27  Y     -0.0000051538    -0.0000896904    -0.0000220016    -0.0000038287     0.0000201364
  253  C 27  Z     -0.0000128740     0.0000491768    -0.0004828433    -0.0000361343     0.0001061857
  254  C 27  X     -0.0058232693     0.0075487961    -0.0363193927    -0.0034473913    -0.0066487024
  255  C 27  Y      0.0000294530     0.0007238217     0.0014249784     0.0002754329     0.0002384552
  256  C 27  Z      0.0031266904    -0.0048582581     0.0169692210     0.0014681755     0.0027213555
  257  C 27 XX     -0.0000248890    -0.0000907965    -0.0007543813    -0.0001048828     0.0002427104
  258  C 27 YY      0.0000829799    -0.0001426551     0.0003630803     0.0000102021     0.0001548465
  259  C 27 ZZ      0.0000700381    -0.0001369974     0.0001002722    -0.0000146767     0.0001420684
  260  C 27 XY      0.0000262445    -0.0000181752     0.0001040284     0.0000136173     0.0000048328
  261  C 27 XZ      0.0000388612    -0.0000016490     0.0005969311     0.0000795633    -0.0000148094
  262  C 27 YZ     -0.0000225755     0.0000368290    -0.0000855384    -0.0000101988    -0.0000116951
  263  C 28  S      0.0000065972     0.9896335021     0.0140073535     0.0008091930    -0.0089893195
  264  C 28  S      0.0007754190     0.0444955846     0.0002150580    -0.0003903399     0.0014502456
  265  C 28  S      0.0287417950    -0.0432834594    -0.0250538217     0.0127198147     0.0102439885
  266  C 28  X      0.0001927176    -0.0004280427     0.0006312212     0.0001046558     0.0005733911
  267  C 28  Y     -0.0001535876    -0.0011233040     0.0004236750     0.0000555809    -0.0001351116
  268  C 28  Z      0.0003291754    -0.0012199146    -0.0010211674     0.0000201189    -0.0004947014
  269  C 28  X      0.0113257153     0.0007103868    -0.0024480704    -0.0013446054    -0.0144204024
  270  C 28  Y     -0.0201465198     0.0029269651     0.0032635749     0.0010428876     0.0111470178
  271  C 28  Z      0.0069538817     0.0095267024     0.0017687670    -0.0026918615     0.0004758669
  272  C 28 XX      0.0002276331     0.0014956502     0.0002999235    -0.0000942934    -0.0016105790
  273  C 28 YY      0.0004706145     0.0025413016     0.0008946620    -0.0000143345     0.0000086580
  274  C 28 ZZ      0.0001721645     0.0008732900     0.0012219530    -0.0001363263    -0.0000140513
  275  C 28 XY     -0.0002393192    -0.0014292354     0.0005626659    -0.0000006379     0.0004452290
  276  C 28 XZ      0.0001326983     0.0000988469    -0.0005675994    -0.0001429520     0.0002421366
  277  C 28 YZ     -0.0001289837    -0.0015040512    -0.0013035903     0.0000793748     0.0000300570

                          6                7                8                9               10
                  -10.6182740142   -10.6179581672   -10.6165426448   -10.6042274095   -10.6018674394
    1  C  1  S      0.0028850534     0.0022325484     0.0372180151    -0.0004695110    -0.0068570731
    2  C  1  S      0.0008709388    -0.0007441029    -0.0008761090     0.0007118155     0.0013238011
    3  C  1  S     -0.0005201096     0.0058522734     0.0020695640     0.0006510775    -0.0009656336
    4  C  1  X      0.0000605037    -0.0001267015    -0.0005783364     0.0001712069    -0.0000147590
    5  C  1  Y     -0.0000526085     0.0005211871    -0.0005151685    -0.0000413229    -0.0007443995
    6  C  1  Z      0.0002799663    -0.0000512274    -0.0008288987    -0.0001126910    -0.0001619315
    7  C  1  X     -0.0013674533     0.0009051330     0.0062182339     0.0006322290    -0.0050571181
    8  C  1  Y      0.0021724998     0.0002188496     0.0014949886     0.0004891105     0.0011948492
    9  C  1  Z      0.0009680682    -0.0042597425    -0.0005067572    -0.0001029587     0.0062903968
   10  C  1 XX      0.0000561546     0.0001379348    -0.0001865762     0.0001585980    -0.0000606942
   11  C  1 YY     -0.0000181970    -0.0003436365     0.0001427889     0.0000560229    -0.0018246585
   12  C  1 ZZ     -0.0003136894    -0.0000794313     0.0013594109     0.0000918666     0.0000447123
   13  C  1 XY     -0.0001242414     0.0001324282    -0.0001259648     0.0000879621    -0.0000060612
   14  C  1 XZ      0.0002105466    -0.0002270277     0.0002802130     0.0000410075     0.0000172144
   15  C  1 YZ      0.0003943646     0.0000259547     0.0010616048     0.0000363474     0.0002411929
   16  C  2  S     -0.0119281325    -0.0134161299    -0.9880983593     0.0004056106    -0.0005879141
   17  C  2  S     -0.0004269417    -0.0000875443    -0.0436398203     0.0001070417    -0.0005263868
   18  C  2  S      0.0061062244    -0.0095817887     0.0494959945    -0.0047076187     0.0014673760
   19  C  2  X     -0.0001192122    -0.0003994812    -0.0014398480    -0.0000900925    -0.0001885711
   20  C  2  Y     -0.0003582812     0.0002197458    -0.0015401602     0.0000054617     0.0000579188
   21  C  2  Z     -0.0001560266    -0.0003168197    -0.0006489791     0.0001714353     0.0002586872
   22  C  2  X      0.0001041876    -0.0024697220     0.0068262769    -0.0010267886     0.0005220220
   23  C  2  Y      0.0007918359    -0.0016146309     0.0076798466    -0.0019985392     0.0026656383
   24  C  2  Z      0.0004426741    -0.0025101766     0.0003128593     0.0008226016     0.0019884714
   25  C  2 XX     -0.0001110931    -0.0002055826     0.0003425678    -0.0000399405    -0.0003075834
   26  C  2 YY     -0.0005954778     0.0000237485    -0.0015947057     0.0000243152     0.0004007584
   27  C  2 ZZ     -0.0000542116    -0.0000991216    -0.0012842040     0.0000076759     0.0000374927
   28  C  2 XY     -0.0003619533     0.0000283394    -0.0005862426    -0.0000180349    -0.0000223666
   29  C  2 XZ      0.0000094660    -0.0002215918     0.0001729631     0.0000316121     0.0000096205
   30  C  2 YZ     -0.0000445338     0.0001207860     0.0000469721     0.0000250598     0.0002048709
   31  C  3  S      0.0296696422    -0.0012295950     0.0395455171     0.0004033186    -0.0001314300
   32  C  3  S     -0.0001896834    -0.0000605285     0.0017185850    -0.0007965347    -0.0010646374
   33  C  3  S     -0.0267346621     0.0007505473    -0.0212957961     0.0119439480     0.0068701939
   34  C  3  X      0.0002202212     0.0000004216    -0.0003787125    -0.0001762831     0.0000229196
   35  C  3  Y      0.0005043332    -0.0003382137    -0.0012651067     0.0001832436     0.0002233856
   36  C  3  Z      0.0002081333     0.0000362276     0.0010675592    -0.0000894082    -0.0000318724
   37  C  3  X     -0.0035487512     0.0001481920     0.0004261849     0.0022249781     0.0009308909
   38  C  3  Y     -0.0066805285    -0.0004044580     0.0028181036     0.0006139169     0.0006573743
   39  C  3  Z     -0.0074962478    -0.0003944362    -0.0058569114     0.0045008211     0.0046499074
   40  C  3 XX      0.0003146068     0.0001214638     0.0001469018    -0.0001442136    -0.0002114151
   41  C  3 YY      0.0010999997    -0.0000220138     0.0008952076    -0.0000817074    -0.0001248425
   42  C  3 ZZ      0.0003683232    -0.0000792824     0.0008785929    -0.0000229556     0.0002740198
   43  C  3 XY      0.0007348873    -0.0000911968     0.0005551327     0.0000618140     0.0000535447
   44  C  3 XZ      0.0004493732    -0.0000634812    -0.0004026969    -0.0000251326    -0.0000318570
   45  C  3 YZ      0.0006619319    -0.0001028588    -0.0010894170     0.0000640381     0.0002430889
   46  C  4  S     -0.9870435831     0.0577019807     0.0124003676    -0.0005175460    -0.0092148794
   47  C  4  S     -0.0469861613     0.0010935364     0.0001038438     0.0004869710     0.0012756775
   48  C  4  S      0.0857483942     0.0083021051     0.0125979433    -0.0150370703     0.0051733156
   49  C  4  X      0.0001020349     0.0000962187     0.0001997947    -0.0002126643     0.0004828964
   50  C  4  Y      0.0024353196     0.0000098342     0.0003685834     0.0000213918    -0.0003249365
   51  C  4  Z     -0.0007077304    -0.0001104638    -0.0000761360    -0.0000370325    -0.0006181393
   52  C  4  X     -0.0038653866     0.0009013421    -0.0017428377     0.0031130239    -0.0001621240
   53  C  4  Y     -0.0202984530    -0.0035922433    -0.0014565672     0.0064226797     0.0052097023
   54  C  4  Z      0.0085839984     0.0025897364     0.0014573064    -0.0033980251     0.0018927294
   55  C  4 XX     -0.0012218481    -0.0001292047    -0.0001532427     0.0002612589    -0.0005525436
   56  C  4 YY     -0.0018346165    -0.0000806575    -0.0006227707     0.0000798793     0.0000924986
   57  C  4 ZZ     -0.0012260379    -0.0001245098    -0.0001287274    -0.0000017725    -0.0013354814
   58  C  4 XY     -0.0000748038    -0.0001504073    -0.0002981494    -0.0000751082     0.0000536277
   59  C  4 XZ      0.0001317546    -0.0000020843    -0.0000696190    -0.0000708449     0.0009896673
   60  C  4 YZ      0.0002515446    -0.0000439821     0.0002063076    -0.0000105612    -0.0001119602
   61  C  5  S      0.0308091499    -0.0028242217     0.0016087686     0.0031589776    -0.0004905234
   62  C  5  S     -0.0000352393     0.0002834658     0.0006769573    -0.0022596149    -0.0001346763
   63  C  5  S     -0.0179946472    -0.0230332628    -0.0081943748    -0.0309798005    -0.0084810613
   64  C  5  X     -0.0002135885    -0.0000471450     0.0001937461    -0.0006627041    -0.0001037027
   65  C  5  Y      0.0008374985     0.0002470185    -0.0001013155    -0.0000763166     0.0000626126
   66  C  5  Z      0.0000272848     0.0000416547    -0.0000381776     0.0001219722    -0.0001454784
   67  C  5  X      0.0071592290    -0.0045679295     0.0002438611    -0.0246197508     0.0007628445
   68  C  5  Y     -0.0066998683     0.0015141152     0.0002423656     0.0019119388     0.0028487909
   69  C  5  Z     -0.0023285760     0.0021577064     0.0016560762     0.0169942770    -0.0003395217
   70  C  5 XX      0.0009383855    -0.0000387092    -0.0006712812    -0.0007535647     0.0002191941
   71  C  5 YY      0.0007872755    -0.0001791128    -0.0000729060    -0.0004390005     0.0000547487
   72  C  5 ZZ      0.0000876322     0.0002974751     0.0000196760    -0.0005478841     0.0001103548
   73  C  5 XY     -0.0010492195     0.0001669166    -0.0002738606     0.0000186561    -0.0003343926
   74  C  5 XZ      0.0002358297    -0.0002883606     0.0001609303     0.0001166799    -0.0002221497
   75  C  5 YZ     -0.0003719185    -0.0000638934     0.0000014473    -0.0000437685     0.0001077811
   76  C  6  S     -0.0088867345     0.0005424752    -0.0002374095     0.0015352516     0.9895960760
   77  C  6  S     -0.0010800166    -0.0000608087     0.0011486513     0.0001545646     0.0442140951
   78  C  6  S     -0.0259294105    -0.0035974086    -0.0111008806     0.0052454509    -0.0448784188
   79  C  6  X      0.0002898957     0.0000384431    -0.0001093390     0.0000834919     0.0006352891
   80  C  6  Y      0.0000880778    -0.0001126185     0.0002474948     0.0000215265    -0.0011806442
   81  C  6  Z     -0.0004569343     0.0002723441     0.0000515793    -0.0001410443    -0.0007490477
   82  C  6  X     -0.0041517115    -0.0014236697    -0.0014702950     0.0004935700    -0.0021183026
   83  C  6  Y      0.0026221082     0.0011675433     0.0034040810    -0.0009041354     0.0020346201
   84  C  6  Z      0.0083172732     0.0011785189     0.0043801377    -0.0023191853     0.0013494072
   85  C  6 XX      0.0004290732    -0.0000041874     0.0001312330    -0.0000587857     0.0005783732
   86  C  6 YY      0.0000976163     0.0000207860    -0.0003461036     0.0000395072     0.0006596892
   87  C  6 ZZ      0.0012655844    -0.0001627113    -0.0000683570     0.0001515340     0.0005929756
   88  C  6 XY      0.0000040476    -0.0000788371     0.0002093037    -0.0000538983    -0.0001074999
   89  C  6 XZ     -0.0009971008     0.0001087405     0.0000566980     0.0000359540    -0.0000338675
   90  C  6 YZ     -0.0002608691    -0.0001671664    -0.0004268235     0.0000203085     0.0002312847
   91  C  7  S      0.0576172975     0.9876648498    -0.0141706827    -0.0000051630    -0.0000317746
   92  C  7  S      0.0038290581     0.0483119014    -0.0006287568     0.0004200285    -0.0002787866
   93  C  7  S     -0.0130400136    -0.0396000779     0.0048952991    -0.0094583472     0.0099223424
   94  C  7  X      0.0000670113     0.0000241219    -0.0003001773     0.0000284695    -0.0000468302
   95  C  7  Y      0.0000495757     0.0000854756     0.0000892859    -0.0001738510     0.0001392487
   96  C  7  Z     -0.0000065909     0.0000476526    -0.0002464008     0.0001804162     0.0000209410
   97  C  7  X      0.0093531948     0.0409558203    -0.0034339671     0.0086968561    -0.0060631399
   98  C  7  Y     -0.0168079912    -0.0681556860     0.0046053751    -0.0129238918     0.0103300902
   99  C  7  Z      0.0068155670     0.0310313996    -0.0021920438     0.0048047276    -0.0045294128
  100  C  7 XX      0.0002558595     0.0007413840     0.0001933727     0.0000180284    -0.0000362309
  101  C  7 YY      0.0004207587     0.0037230053     0.0000942062     0.0000185572    -0.0000439509
  102  C  7 ZZ      0.0001702170    -0.0000376333     0.0002296853     0.0000453663    -0.0000757088
  103  C  7 XY     -0.0001811086    -0.0030908444    -0.0001498925     0.0000166724     0.0000206450
  104  C  7 XZ      0.0000914498     0.0012825792     0.0000173652    -0.0000525978    -0.0000535270
  105  C  7 YZ     -0.0001490039    -0.0021843364    -0.0001135206    -0.0000306618     0.0000255836
  106  C  8  S     -0.0006173931     0.0000534817     0.0003932341     0.9894774812    -0.0015465137
  107  C  8  S     -0.0003674198     0.0000853900     0.0002117871     0.0433773120     0.0000615372
  108  C  8  S     -0.0014113957    -0.0004457199     0.0002973429    -0.0009477616     0.0011660728
  109  C  8  X      0.0000132083     0.0000275504    -0.0000149069    -0.0007067701     0.0000039861
  110  C  8  Y      0.0000484766     0.0000431427     0.0000212956     0.0000264303     0.0000612932
  111  C  8  Z     -0.0000664555    -0.0000458210     0.0000304177     0.0003650632    -0.0000130457
  112  C  8  X      0.0021833672     0.0001947549    -0.0008323043    -0.0237309648    -0.0008894573
  113  C  8  Y     -0.0012510411    -0.0010155034    -0.0001688568     0.0027727287    -0.0010463544
  114  C  8  Z      0.0001085002     0.0006789406     0.0001196054     0.0106333123     0.0008863690
  115  C  8 XX     -0.0000798364    -0.0000120914     0.0000597622     0.0024392366     0.0000274126
  116  C  8 YY     -0.0000512655     0.0000127762     0.0000336795     0.0013627930     0.0000127931
  117  C  8 ZZ     -0.0000630160    -0.0000064505     0.0000227271     0.0009841258    -0.0000094944
  118  C  8 XY     -0.0000319555    -0.0000152289     0.0000121735    -0.0007566522    -0.0000011167
  119  C  8 XZ      0.0000141103     0.0000267597     0.0000095609    -0.0012410381     0.0000237757
  120  C  8 YZ      0.0000139224     0.0000058894    -0.0000072620    -0.0013201916    -0.0000015887
  121  N  9  S      0.0000232013     0.0005016334    -0.0000027549    -0.0000126569     0.0000046528
  122  N  9  S      0.0003932051     0.0006705735    -0.0001955146     0.0005613917    -0.0002779080
  123  N  9  S     -0.0134966668    -0.0689495669     0.0038321059    -0.0112506696     0.0075394637
  124  N  9  X     -0.0000346270    -0.0009129990    -0.0000581177     0.0000032163    -0.0000115250
  125  N  9  Y      0.0001360408     0.0014916935     0.0000848764    -0.0000625165     0.0000133920
  126  N  9  Z     -0.0000303539    -0.0007343094    -0.0000531920     0.0000657427     0.0000102856
  127  N  9  X      0.0020674540     0.0112974893    -0.0004568582     0.0012114044    -0.0010037408
  128  N  9  Y     -0.0029146753    -0.0189301278     0.0008869632    -0.0025735676     0.0016153736
  129  N  9  Z      0.0015139625     0.0079436699    -0.0004556223     0.0014668566    -0.0006435896
  130  N  9 XX      0.0000939845     0.0008017976    -0.0000731438     0.0001673429    -0.0000547622
  131  N  9 YY      0.0000537406     0.0001585675    -0.0001084221     0.0000858258    -0.0000187869
  132  N  9 ZZ      0.0001273802     0.0009818307    -0.0000634162     0.0001304758    -0.0000753646
  133  N  9 XY      0.0001038609     0.0007066590     0.0000266632     0.0000305851    -0.0000405529
  134  N  9 XZ     -0.0000590643    -0.0003078280     0.0000075779    -0.0000333232     0.0000087646
  135  N  9 YZ      0.0000776884     0.0005026549     0.0000050241     0.0000681200    -0.0000136695
  136  C 10  S      0.0000013919     0.0000490983     0.0000377214     0.0161979751     0.0001335771
  137  C 10  S     -0.0000122056     0.0000298966     0.0000280743     0.0001047965     0.0000662926
  138  C 10  S      0.0006857580     0.0014544911     0.0004633720     0.0140660200     0.0011492169
  139  C 10  X     -0.0000311219    -0.0000379714    -0.0000099042     0.0005047680    -0.0000300544
  140  C 10  Y     -0.0000004834    -0.0000150307     0.0000006075     0.0011869695    -0.0000107035
  141  C 10  Z      0.0000131435     0.0000328200     0.0000128570    -0.0012216966     0.0000287453
  142  C 10  X     -0.0002652580     0.0002740001     0.0002704790     0.0033718926     0.0002638264
  143  C 10  Y     -0.0000742722    -0.0003660547    -0.0001477406    -0.0025018519    -0.0004303148
  144  C 10  Z      0.0001388258     0.0001498822     0.0000845102     0.0001749905     0.0003064559
  145  C 10 XX      0.0000181921     0.0000207779     0.0000105145    -0.0003259061     0.0000246950
  146  C 10 YY      0.0000140274    -0.0000003810    -0.0000168471    -0.0009951940    -0.0000024587
  147  C 10 ZZ      0.0000177184     0.0000096072     0.0000075217    -0.0011288843     0.0000212873
  148  C 10 XY      0.0000200446     0.0000030548    -0.0000071876    -0.0005320720    -0.0000051393
  149  C 10 XZ     -0.0000231110    -0.0000153514     0.0000027037     0.0006135562    -0.0000076304
  150  C 10 YZ     -0.0000027254    -0.0000025045     0.0000003683     0.0011831911    -0.0000114484
  151  C 11  S     -0.0000002052    -0.0000101763    -0.0000036365     0.0008397446     0.0000084204
  152  C 11  S      0.0000443321     0.0000128958    -0.0000060557    -0.0006666538     0.0000105554
  153  C 11  S     -0.0000174102    -0.0007752408    -0.0004129457    -0.0042487074    -0.0005499944
  154  C 11  X      0.0000003635     0.0000200658     0.0000085497    -0.0000945904     0.0000171863
  155  C 11  Y     -0.0000064514    -0.0000038841    -0.0000035557     0.0001114941    -0.0000074214
  156  C 11  Z      0.0000096404    -0.0000081893    -0.0000086968    -0.0000372085    -0.0000093536
  157  C 11  X      0.0000960925     0.0001700912     0.0000506657     0.0018468379     0.0000606112
  158  C 11  Y      0.0000823989     0.0001439274     0.0000705475    -0.0023671560     0.0001462391
  159  C 11  Z     -0.0001133654    -0.0002087002    -0.0000966978     0.0008816637    -0.0001642820
  160  C 11 XX     -0.0000032174    -0.0000126830    -0.0000056408     0.0001751691    -0.0000107066
  161  C 11 YY      0.0000137424     0.0000017482    -0.0000046986     0.0000286872    -0.0000016346
  162  C 11 ZZ      0.0000078380    -0.0000006914    -0.0000015755     0.0000187734    -0.0000015771
  163  C 11 XY      0.0000003783     0.0000022671     0.0000017387    -0.0000473160     0.0000016451
  164  C 11 XZ      0.0000141489     0.0000085449     0.0000014605    -0.0002085642     0.0000060313
  165  C 11 YZ      0.0000092721     0.0000003027    -0.0000037124    -0.0002023956    -0.0000045781
  166  C 12  S     -0.0000045457    -0.0000086631     0.0000008653    -0.0004524026     0.0000095076
  167  C 12  S      0.0000161400    -0.0000166228    -0.0000092370    -0.0006074555    -0.0000035064
  168  C 12  S     -0.0004950514     0.0000776105     0.0003125881    -0.0017821696     0.0001229206
  169  C 12  X     -0.0000091412     0.0000025478     0.0000000328     0.0002593983     0.0000004808
  170  C 12  Y      0.0000130882     0.0000087837    -0.0000037050    -0.0000281701     0.0000047597
  171  C 12  Z     -0.0000017714    -0.0000086074    -0.0000062484    -0.0001181787    -0.0000099213
  172  C 12  X      0.0001536823    -0.0000666955    -0.0001075285    -0.0008146730    -0.0000439833
  173  C 12  Y      0.0000717241     0.0000828830     0.0000124441     0.0000563224     0.0000698201
  174  C 12  Z     -0.0001525454    -0.0000293012     0.0000656992     0.0003984277    -0.0000120471
  175  C 12 XX      0.0000063115    -0.0000027398    -0.0000030801    -0.0001032825    -0.0000012067
  176  C 12 YY      0.0000014060    -0.0000001698     0.0000004195    -0.0001980358    -0.0000002304
  177  C 12 ZZ      0.0000033093    -0.0000045493    -0.0000015315    -0.0002009681    -0.0000034057
  178  C 12 XY      0.0000008071    -0.0000044083    -0.0000025474    -0.0000337296    -0.0000050295
  179  C 12 XZ      0.0000048420     0.0000021272    -0.0000012989    -0.0000772027    -0.0000007100
  180  C 12 YZ      0.0000106703    -0.0000019721    -0.0000041304    -0.0000469391    -0.0000026871
  181  C 13  S     -0.0000000277    -0.0000038845    -0.0000043873     0.0007780017     0.0000033766
  182  C 13  S     -0.0000089452    -0.0000237093    -0.0000094045    -0.0006386878    -0.0000304097
  183  C 13  S      0.0011830835     0.0002468830    -0.0003633640    -0.0049723748     0.0003268274
  184  C 13  X     -0.0000303710    -0.0000042231     0.0000080435    -0.0000338803    -0.0000034796
  185  C 13  Y      0.0000000288    -0.0000081391    -0.0000042345    -0.0000942088    -0.0000079874
  186  C 13  Z      0.0000207316     0.0000083609    -0.0000077146     0.0000935690     0.0000023571
  187  C 13  X     -0.0002928077    -0.0001400658     0.0000615658     0.0011056756    -0.0001799670
  188  C 13  Y      0.0003517579     0.0002275185    -0.0000926038     0.0019613635     0.0001204310
  189  C 13  Z     -0.0001168778    -0.0001066984     0.0000284201    -0.0021661016    -0.0000128824
  190  C 13 XX      0.0000181361     0.0000103744    -0.0000036893     0.0002108779     0.0000071377
  191  C 13 YY     -0.0000010397    -0.0000049156    -0.0000009299     0.0000539482    -0.0000059816
  192  C 13 ZZ      0.0000102764    -0.0000051053    -0.0000077995    -0.0000432647    -0.0000103055
  193  C 13 XY      0.0000027497    -0.0000056620    -0.0000015716    -0.0001671996    -0.0000042443
  194  C 13 XZ     -0.0000102265    -0.0000067579     0.0000009691    -0.0001298318    -0.0000089016
  195  C 13 YZ      0.0000031899     0.0000005797    -0.0000006265    -0.0001528888    -0.0000029468
  196  C 14  S     -0.0001283722    -0.0000752314     0.0000339515     0.0148854383    -0.0000403332
  197  C 14  S     -0.0000949335    -0.0000576340     0.0000280736     0.0001105184    -0.0000008750
  198  C 14  S     -0.0019829736    -0.0006289545     0.0003336424     0.0157404922    -0.0009379041
  199  C 14  X      0.0000596915     0.0000315052    -0.0000083205     0.0010148041     0.0000301976
  200  C 14  Y     -0.0000203803     0.0000157541     0.0000043031    -0.0012853955    -0.0000060266
  201  C 14  Z     -0.0000187635    -0.0000291685     0.0000086084     0.0004773639    -0.0000077617
  202  C 14  X     -0.0001962618     0.0001245165     0.0001805429     0.0023740052     0.0001454608
  203  C 14  Y     -0.0008069342    -0.0004755433     0.0002041193     0.0023601473    -0.0001029621
  204  C 14  Z      0.0006836024     0.0003183140    -0.0001477325    -0.0031659821     0.0001086401
  205  C 14 XX     -0.0000366720    -0.0000363616     0.0000010892    -0.0009732710    -0.0000282061
  206  C 14 YY     -0.0000128951    -0.0000186346     0.0000083800    -0.0012399285     0.0000097069
  207  C 14 ZZ     -0.0000028016    -0.0000161339    -0.0000096815    -0.0001655743    -0.0000121409
  208  C 14 XY      0.0000039408     0.0000116652     0.0000080768     0.0012167679     0.0000133107
  209  C 14 XZ      0.0000225737     0.0000029852    -0.0000113110    -0.0003699773    -0.0000023835
  210  C 14 YZ      0.0000004186    -0.0000029166     0.0000046527     0.0004760071    -0.0000082388
  211  H 15  S      0.0000625142    -0.0001902647     0.0003549360     0.0000266217    -0.0010721576
  212  H 15  S     -0.0005526709     0.0006519889     0.0012197197     0.0001141605    -0.0026197113
  213  H 16  S      0.0000145203    -0.0001014854     0.0027796000    -0.0001555088     0.0004301251
  214  H 16  S     -0.0008579755     0.0004971230    -0.0074557323    -0.0001493347     0.0011196745
  215  H 17  S     -0.0000920822    -0.0000117111     0.0000377172    -0.0001350201     0.0002387906
  216  H 17  S      0.0007698710    -0.0003966315     0.0008958414     0.0005528361     0.0010404513
  217  H 18  S      0.0026927804     0.0000096543    -0.0001931881    -0.0004972876    -0.0008758623
  218  H 18  S     -0.0069692340     0.0007090608    -0.0009409930    -0.0001017183    -0.0020668670
  219  H 19  S      0.0004528639     0.0003774278     0.0000067873    -0.0000089034    -0.0009074068
  220  H 19  S      0.0000520654    -0.0007672980    -0.0004005674     0.0004449240     0.0089895551
  221  H 20  S      0.0005507231    -0.0002245866     0.0006537627    -0.0001438304    -0.0011390800
  222  H 20  S      0.0012297478    -0.0000471321     0.0003831230    -0.0004382674     0.0081966114
  223  H 21  S     -0.0000297644     0.0000639479     0.0000410281     0.0002251308     0.0000552158
  224  H 21  S     -0.0000322545    -0.0001335235    -0.0000143935    -0.0012495030     0.0000377934
  225  H 22  S     -0.0000181209    -0.0000153502    -0.0000060728     0.0004622529    -0.0000146908
  226  H 22  S     -0.0000838432     0.0000073450     0.0000170883     0.0013960316    -0.0000001479
  227  H 23  S     -0.0000096406     0.0000069379     0.0000063360     0.0002603938     0.0000005343
  228  H 23  S     -0.0000224028     0.0000059542     0.0000097312     0.0006347402     0.0000081983
  229  H 24  S      0.0000292013     0.0000268725    -0.0000055947     0.0004454343     0.0000159082
  230  H 24  S     -0.0000002834     0.0001045026     0.0000136476     0.0013901545     0.0000426829
  231  H 25  S     -0.0001084125     0.0000002688     0.0000367720     0.0002753812     0.0000003425
  232  H 25  S     -0.0000752723    -0.0003553997     0.0000197227    -0.0014015634     0.0000959755
  233  C 26  S      0.0000629308    -0.0003662769     0.0000047983    -0.0019322697     0.0000387138
  234  C 26  S      0.0002012750    -0.0002271072    -0.0003748464    -0.0021990713    -0.0000581029
  235  C 26  S      0.0067703995     0.0087017998    -0.0009255622    -0.0657663570    -0.0012509485
  236  C 26  X     -0.0001513986     0.0001084138     0.0001561075     0.0012049160     0.0000112983
  237  C 26  Y      0.0002461802     0.0002982170     0.0000483323    -0.0001188874     0.0001004927
  238  C 26  Z     -0.0000999570    -0.0002683613     0.0000285653    -0.0006120409     0.0000122991
  239  C 26  X      0.0079413583    -0.0078147716    -0.0064927945    -0.0695478709    -0.0029224085
  240  C 26  Y     -0.0004522686    -0.0007457971    -0.0004230007     0.0035669055    -0.0013891932
  241  C 26  Z     -0.0026773706     0.0047945446     0.0022367602     0.0347057682     0.0013689603
  242  C 26 XX     -0.0001056373    -0.0001867778     0.0001177642     0.0004682716    -0.0001436148
  243  C 26 YY     -0.0000173136    -0.0001329509    -0.0000827689    -0.0005525986    -0.0000055339
  244  C 26 ZZ      0.0000490311    -0.0001775408    -0.0000388313    -0.0003082118    -0.0000412836
  245  C 26 XY      0.0000240812    -0.0000644358     0.0000134310    -0.0000002668     0.0000180727
  246  C 26 XZ      0.0000886658     0.0000386130    -0.0001209048    -0.0006318894     0.0001055717
  247  C 26 YZ      0.0002619016     0.0000080117     0.0000055952     0.0000148177    -0.0000261415
  248  C 27  S     -0.0003139078     0.0004121630     0.0002695477     0.0118332966     0.0000876934
  249  C 27  S     -0.0004583351     0.0008040454     0.0003956087     0.0023103393     0.0001949407
  250  C 27  S     -0.0077607011     0.0034746676     0.0052294482     0.0765768082     0.0020336823
  251  C 27  X      0.0000026954    -0.0001806407    -0.0000054249    -0.0005949923    -0.0000333264
  252  C 27  Y     -0.0000416946    -0.0000133186    -0.0000242277     0.0000844981    -0.0000662291
  253  C 27  Z      0.0000658805     0.0001086860    -0.0000302793     0.0002400825     0.0000073828
  254  C 27  X      0.0054166295    -0.0008933556    -0.0026547412    -0.0676494162    -0.0024031260
  255  C 27  Y      0.0001751778     0.0008887250     0.0006170058     0.0041353257     0.0012622148
  256  C 27  Z     -0.0036888856    -0.0001827468     0.0018771013     0.0332179834     0.0011232795
  257  C 27 XX      0.0000100045     0.0001422959    -0.0000375641    -0.0023935989     0.0000646419
  258  C 27 YY     -0.0000936341     0.0001558176     0.0000911902     0.0003000111     0.0000218295
  259  C 27 ZZ     -0.0000964659     0.0001332286     0.0000926016    -0.0002474177     0.0000414185
  260  C 27 XY     -0.0000225188    -0.0000355898    -0.0000190893     0.0003132520    -0.0000348183
  261  C 27 XZ     -0.0000319243     0.0000209390     0.0000295901     0.0015078757    -0.0000421179
  262  C 27 YZ      0.0000047245     0.0000140227     0.0000059775    -0.0000627074     0.0000167597
  263  C 28  S     -0.0004911675    -0.0144709238     0.0000009792     0.0003347402    -0.0001301409
  264  C 28  S      0.0003931392    -0.0014236229     0.0009909336    -0.0006341896    -0.0008803580
  265  C 28  S      0.0234228294     0.0875464915    -0.0196221014     0.0115220986    -0.0017880047
  266  C 28  X     -0.0001257972    -0.0008573586     0.0005478760    -0.0002391198     0.0001167328
  267  C 28  Y      0.0001893156     0.0023592115    -0.0002835860     0.0001354663    -0.0002165321
  268  C 28  Z     -0.0000533037    -0.0004350828     0.0000939602     0.0000416162     0.0001303766
  269  C 28  X      0.0063009404     0.0180811378     0.0038665995     0.0074548227    -0.0082944264
  270  C 28  Y     -0.0100139344    -0.0307805818     0.0046385830    -0.0136115674     0.0129453423
  271  C 28  Z      0.0055190663     0.0077978505     0.0012038596     0.0055916980    -0.0064922172
  272  C 28 XX     -0.0001246458    -0.0009909377    -0.0002344701    -0.0000789956     0.0000773747
  273  C 28 YY     -0.0001798805    -0.0024119983    -0.0001989971    -0.0000214976     0.0001106255
  274  C 28 ZZ     -0.0002794389    -0.0006686833     0.0001312323     0.0000065664    -0.0001424185
  275  C 28 XY      0.0002487318     0.0013930429     0.0001581012    -0.0000752314    -0.0002313071
  276  C 28 XZ     -0.0000929740    -0.0006794285    -0.0002804119    -0.0000157116    -0.0000944735
  277  C 28 YZ      0.0002892684     0.0009393169     0.0001119068    -0.0000344446    -0.0000617233

                         11               12               13               14               15
                  -10.5841436289   -10.5823797087   -10.5822319982   -10.5813955094   -10.5811588716
    1  C  1  S      0.0000617462    -0.0000548238     0.0000223772     0.0000082173    -0.0001781648
    2  C  1  S     -0.0001574926     0.0001432170    -0.0000796102    -0.0000327657     0.0009699787
    3  C  1  S      0.0000159220     0.0001283460     0.0000138721     0.0002666983     0.0167161735
    4  C  1  X     -0.0000346751     0.0000451090    -0.0000183913    -0.0000041995     0.0004762731
    5  C  1  Y     -0.0000135587    -0.0000341963     0.0000023093     0.0000052756    -0.0001979265
    6  C  1  Z      0.0000324016    -0.0000217134     0.0000100257     0.0000018960    -0.0001970611
    7  C  1  X     -0.0001157220     0.0002019530    -0.0000422406     0.0000484271     0.0051938499
    8  C  1  Y      0.0002552234     0.0003492234     0.0000011910    -0.0000572961     0.0022810820
    9  C  1  Z     -0.0001349900    -0.0000675832    -0.0000696652    -0.0000896466    -0.0037617400
   10  C  1 XX     -0.0000278731     0.0000496622    -0.0000159672    -0.0000079521     0.0002512366
   11  C  1 YY     -0.0000091431     0.0000202787    -0.0000081629    -0.0000066552     0.0000368201
   12  C  1 ZZ     -0.0000415406     0.0000064644    -0.0000097654     0.0000011184     0.0000708095
   13  C  1 XY     -0.0000304325     0.0000077487    -0.0000061109     0.0000029588     0.0001834313
   14  C  1 XZ     -0.0000072878     0.0000023341    -0.0000069200    -0.0000021773     0.0001311303
   15  C  1 YZ      0.0000089655     0.0000137541    -0.0000028137    -0.0000035219     0.0001185607
   16  C  2  S     -0.0000352250     0.0000274556    -0.0000142574    -0.0000033111     0.0002003354
   17  C  2  S     -0.0000148867    -0.0000209725    -0.0000032086     0.0000144687     0.0009028755
   18  C  2  S      0.0012861978    -0.0005224202     0.0002602125    -0.0002371818    -0.0168285086
   19  C  2  X      0.0000448109     0.0000040543     0.0000105611    -0.0000032074    -0.0001205126
   20  C  2  Y      0.0000026579     0.0000007744     0.0000005151    -0.0000002438     0.0000338797
   21  C  2  Z     -0.0000481013     0.0000342368    -0.0000161776    -0.0000030695     0.0002624678
   22  C  2  X      0.0002536328    -0.0001053978     0.0000561008    -0.0000467281    -0.0037056635
   23  C  2  Y      0.0001993317    -0.0005850811     0.0000999440     0.0000201504    -0.0065022489
   24  C  2  Z      0.0000007035     0.0003919135    -0.0000794795    -0.0001119209     0.0005262596
   25  C  2 XX      0.0000273993     0.0000094392     0.0000063895    -0.0000030432    -0.0000803229
   26  C  2 YY     -0.0000118360    -0.0000030819    -0.0000024417     0.0000027883     0.0001553051
   27  C  2 ZZ      0.0000043179     0.0000048677    -0.0000004109    -0.0000008290     0.0000993139
   28  C  2 XY     -0.0000128806    -0.0000103877     0.0000014101     0.0000029439    -0.0002023151
   29  C  2 XZ      0.0000087995     0.0000290110    -0.0000024164    -0.0000063414     0.0000738950
   30  C  2 YZ     -0.0000063640     0.0000037373    -0.0000017537     0.0000000461     0.0000599364
   31  C  3  S     -0.0000447237     0.0000246922    -0.0000063280    -0.0000000996     0.0002301508
   32  C  3  S      0.0001795029    -0.0001779983     0.0000634740     0.0000203256    -0.0010813011
   33  C  3  S     -0.0032824995     0.0021776521    -0.0009847244    -0.0000063834     0.0232413424
   34  C  3  X      0.0000741615    -0.0000033050     0.0000045350    -0.0000116071    -0.0004336397
   35  C  3  Y     -0.0000701317     0.0000225373    -0.0000178690     0.0000022966     0.0003118528
   36  C  3  Z      0.0000149199    -0.0000233894     0.0000051827     0.0000028304    -0.0001542272
   37  C  3  X     -0.0006590043     0.0004100897    -0.0001930094    -0.0000157413     0.0023631133
   38  C  3  Y     -0.0003918264     0.0000184260    -0.0000647864     0.0000468583     0.0007538961
   39  C  3  Z     -0.0013172080     0.0008586013    -0.0003158354     0.0000348143     0.0086790895
   40  C  3 XX      0.0000729494     0.0000114777     0.0000045471    -0.0000130597    -0.0003461296
   41  C  3 YY      0.0000085640    -0.0000295068     0.0000072837     0.0000063241    -0.0000733777
   42  C  3 ZZ     -0.0000165061    -0.0000090293     0.0000045155     0.0000066295    -0.0001127577
   43  C  3 XY     -0.0000043651     0.0000277263    -0.0000055289    -0.0000041274     0.0000980328
   44  C  3 XZ      0.0000018012     0.0000028455     0.0000029234    -0.0000007354    -0.0002425023
   45  C  3 YZ     -0.0000303893     0.0000044444    -0.0000056063     0.0000027876     0.0001477079
   46  C  4  S     -0.0000222197    -0.0001008658     0.0000150704     0.0000205892    -0.0003147365
   47  C  4  S     -0.0002460445     0.0001036338    -0.0000480921     0.0000176844     0.0003704890
   48  C  4  S      0.0076751395    -0.0000319052     0.0012768101    -0.0010122356    -0.0372449374
   49  C  4  X      0.0001781619     0.0000678699     0.0000090129    -0.0000373651    -0.0005404551
   50  C  4  Y     -0.0000138719    -0.0000278707     0.0000021505     0.0000074998     0.0002986278
   51  C  4  Z     -0.0000389772    -0.0000332817     0.0000146794     0.0000156928    -0.0001862457
   52  C  4  X     -0.0002348973     0.0011508496    -0.0002253670    -0.0002129428     0.0041685525
   53  C  4  Y     -0.0027214736     0.0005296441    -0.0006321092     0.0002443025     0.0160502637
   54  C  4  Z      0.0013275845    -0.0003139911     0.0002813628    -0.0001104248    -0.0092499677
   55  C  4 XX     -0.0000263481     0.0001014279    -0.0000280695    -0.0000178410     0.0006088860
   56  C  4 YY     -0.0000312597     0.0000062474     0.0000030744     0.0000036469    -0.0001071592
   57  C  4 ZZ     -0.0000103109     0.0000083632    -0.0000025570     0.0000004939    -0.0001644956
   58  C  4 XY     -0.0000182420    -0.0000370026     0.0000007086     0.0000098396    -0.0000610243
   59  C  4 XZ      0.0000023473    -0.0000328000     0.0000129273     0.0000069200    -0.0003360950
   60  C  4 YZ      0.0000144188     0.0000128724    -0.0000067176    -0.0000054535     0.0001285591
   61  C  5  S     -0.0003257063     0.0003732168    -0.0000799007    -0.0000743664    -0.0051193553
   62  C  5  S      0.0004254191    -0.0006330337     0.0000801650     0.0000480584    -0.0004361313
   63  C  5  S      0.0085276731    -0.0035946786     0.0033860012     0.0004432491    -0.0391666893
   64  C  5  X     -0.0000224403    -0.0001105519     0.0000101077     0.0000182202    -0.0010307904
   65  C  5  Y      0.0001812940     0.0001184090     0.0000083070    -0.0000452207    -0.0001111166
   66  C  5  Z     -0.0000614415    -0.0001238080     0.0000179940     0.0000408054     0.0005841808
   67  C  5  X      0.0074933770    -0.0026090601     0.0025622322    -0.0001780826    -0.0610186420
   68  C  5  Y     -0.0039810522    -0.0027543607    -0.0002189570     0.0009594399     0.0067676660
   69  C  5  Z     -0.0019487717     0.0047938964    -0.0016291859    -0.0008051528     0.0339383600
   70  C  5 XX      0.0000092058    -0.0000084664     0.0000213401    -0.0000026104    -0.0028371134
   71  C  5 YY      0.0000843472    -0.0000890996     0.0000048242     0.0000002437    -0.0000144489
   72  C  5 ZZ      0.0000712532    -0.0000583256     0.0000102637    -0.0000081591    -0.0008059413
   73  C  5 XY      0.0000179780     0.0000058307     0.0000026628    -0.0000096762     0.0001465549
   74  C  5 XZ      0.0000443262    -0.0001039999    -0.0000064784     0.0000168953     0.0016833387
   75  C  5 YZ     -0.0000213426    -0.0000319943    -0.0000023372     0.0000104256    -0.0001309310
   76  C  6  S      0.0001609006     0.0000128486     0.0000119450    -0.0000187076    -0.0001110697
   77  C  6  S     -0.0000298599     0.0000136666    -0.0000137320    -0.0000036633     0.0002277233
   78  C  6  S     -0.0025207709     0.0002507468    -0.0004400652     0.0002020856     0.0079147392
   79  C  6  X     -0.0000528540    -0.0000033814    -0.0000022156     0.0000089665     0.0001901556
   80  C  6  Y      0.0000161872     0.0000209438     0.0000013228    -0.0000021718     0.0001509929
   81  C  6  Z      0.0000709104    -0.0000086435     0.0000094843    -0.0000093158    -0.0003176320
   82  C  6  X     -0.0002699192     0.0000188161    -0.0000397105     0.0000400956     0.0004885194
   83  C  6  Y      0.0003973439    -0.0001049269     0.0001041620     0.0000046902    -0.0001198621
   84  C  6  Z      0.0008650114    -0.0002639936     0.0001800980    -0.0000506450    -0.0050546685
   85  C  6 XX     -0.0000000126    -0.0000144265     0.0000063833     0.0000037517    -0.0001460758
   86  C  6 YY     -0.0000179166     0.0000035399    -0.0000052125    -0.0000007668    -0.0000050160
   87  C  6 ZZ     -0.0000584998     0.0000117557    -0.0000112676     0.0000040851     0.0002992423
   88  C  6 XY      0.0000104986    -0.0000184122     0.0000037424     0.0000015417    -0.0000512039
   89  C  6 XZ      0.0000100390     0.0000171817    -0.0000065083    -0.0000060517     0.0001323687
   90  C  6 YZ     -0.0000229370    -0.0000016754    -0.0000042302     0.0000029040     0.0000283912
   91  C  7  S      0.0000477430     0.0000789986     0.0000044383    -0.0000181253    -0.0000008103
   92  C  7  S     -0.0001458986    -0.0001194710    -0.0000188632     0.0000447294     0.0011090074
   93  C  7  S      0.0030560368    -0.0004326652     0.0010605838    -0.0003446944    -0.0333114539
   94  C  7  X     -0.0000125258     0.0000167334    -0.0000105882    -0.0000041098     0.0001746357
   95  C  7  Y      0.0000316130    -0.0000356799     0.0000097397     0.0000015158    -0.0004086516
   96  C  7  Z     -0.0000344861     0.0000245386    -0.0000063848     0.0000025874     0.0003599044
   97  C  7  X     -0.0020583420     0.0007062508    -0.0006005122     0.0002004170     0.0210418935
   98  C  7  Y      0.0034756675    -0.0005571534     0.0010057030    -0.0004464170    -0.0356610096
   99  C  7  Z     -0.0016032819    -0.0001754408    -0.0004060061     0.0002810853     0.0147880555
  100  C  7 XX     -0.0000246436    -0.0000263904    -0.0000022390     0.0000066843     0.0000928909
  101  C  7 YY     -0.0000122516    -0.0000303570     0.0000026422     0.0000066803    -0.0000383993
  102  C  7 ZZ     -0.0000211472    -0.0000268697    -0.0000021697     0.0000074931     0.0000792177
  103  C  7 XY      0.0000030452    -0.0000005324    -0.0000013012     0.0000008878     0.0000495300
  104  C  7 XZ      0.0000295755     0.0000030504     0.0000046621    -0.0000050160    -0.0000890543
  105  C  7 YZ     -0.0000032344    -0.0000107886    -0.0000017168     0.0000015690     0.0000932664
  106  C  8  S      0.0163346893    -0.0139809505     0.0052073573     0.0029498029    -0.0067174917
  107  C  8  S      0.0012338031    -0.0011253393    -0.0001039701    -0.0001449758    -0.0000571414
  108  C  8  S     -0.0272116698     0.0258182460    -0.0108272826    -0.0049106612    -0.0090678735
  109  C  8  X      0.0004144793    -0.0008175571     0.0001053208     0.0001294099     0.0009856381
  110  C  8  Y      0.0008157928     0.0008954671     0.0002310525    -0.0005433975    -0.0000208645
  111  C  8  Z     -0.0008759715    -0.0002705461    -0.0002396045     0.0003622707    -0.0005236563
  112  C  8  X      0.0085737284    -0.0123469538     0.0036644709     0.0011445927     0.0257764418
  113  C  8  Y      0.0083401955     0.0101454501    -0.0044172249     0.0015574863    -0.0030878867
  114  C  8  Z     -0.0113180762    -0.0014428582     0.0015255097    -0.0018503881    -0.0112640722
  115  C  8 XX      0.0002004985    -0.0006797551     0.0004443156     0.0002253800    -0.0024051526
  116  C  8 YY      0.0010530368    -0.0011435469     0.0005678850     0.0001910624    -0.0000197207
  117  C  8 ZZ      0.0010303572    -0.0001184913     0.0003398729    -0.0000902643    -0.0004931053
  118  C  8 XY      0.0004056248     0.0010809459    -0.0001969862    -0.0003629839     0.0002600489
  119  C  8 XZ     -0.0004765286    -0.0004101069    -0.0001745957     0.0000847385     0.0013389964
  120  C  8 YZ     -0.0012321112     0.0005072008    -0.0004971867    -0.0000750681    -0.0000181437
  121  N  9  S      0.0000027069    -0.0000003658     0.0000003496    -0.0000004060    -0.0000225354
  122  N  9  S     -0.0001281146     0.0000385709    -0.0000255562     0.0000122390     0.0011042306
  123  N  9  S      0.0027707118    -0.0005475332     0.0006891767    -0.0003506343    -0.0264790870
  124  N  9  X     -0.0000026551    -0.0000278429     0.0000019504     0.0000096252     0.0000685863
  125  N  9  Y      0.0000135968    -0.0000053265     0.0000021548    -0.0000012858    -0.0001300047
  126  N  9  Z     -0.0000056674     0.0000317369    -0.0000051016    -0.0000072655     0.0001259824
  127  N  9  X     -0.0003544419    -0.0001000341    -0.0000733966     0.0000860857     0.0033595294
  128  N  9  Y      0.0006122166    -0.0001216041     0.0001356400    -0.0000784951    -0.0055570485
  129  N  9  Z     -0.0002586599     0.0002330584    -0.0000805391    -0.0000054180     0.0028945275
  130  N  9 XX     -0.0000327642     0.0000286668    -0.0000066013    -0.0000019172     0.0002656897
  131  N  9 YY     -0.0000208368     0.0000123579    -0.0000054427     0.0000000688     0.0002032873
  132  N  9 ZZ     -0.0000340556     0.0000041953    -0.0000047433     0.0000034167     0.0002448685
  133  N  9 XY     -0.0000117650    -0.0000126638    -0.0000001042     0.0000042446     0.0000649444
  134  N  9 XZ      0.0000050682    -0.0000028071     0.0000009297    -0.0000004025    -0.0000499033
  135  N  9 YZ     -0.0000102042     0.0000147528    -0.0000025004    -0.0000020343     0.0000971963
  136  C 10  S     -0.9724361899    -0.0264731168    -0.1748272533     0.0477685987     0.0004787033
  137  C 10  S     -0.0399459717    -0.0016929291    -0.0086411424     0.0020299383    -0.0003237727
  138  C 10  S      0.0207496464    -0.0099866992     0.0194787721    -0.0113043115    -0.0108222908
  139  C 10  X     -0.0001980178    -0.0002291774    -0.0016159399     0.0007983819    -0.0000662388
  140  C 10  Y      0.0009693096    -0.0000072502     0.0003916834     0.0000260903     0.0000401389
  141  C 10  Z     -0.0006586325     0.0001311699     0.0005676092    -0.0004563310    -0.0000006140
  142  C 10  X      0.0015053366     0.0050596811    -0.0018872679    -0.0026081490    -0.0062315366
  143  C 10  Y      0.0017984876     0.0004142784    -0.0022516827    -0.0005184735     0.0062764767
  144  C 10  Z     -0.0022539090    -0.0030663168     0.0028288624     0.0018320250    -0.0016702236
  145  C 10 XX     -0.0007087330    -0.0002145965    -0.0016139740     0.0007488333     0.0001823695
  146  C 10 YY     -0.0001964856     0.0002132773    -0.0001828402     0.0000485358    -0.0000092716
  147  C 10 ZZ     -0.0001100186    -0.0000374460    -0.0004543249     0.0001473900     0.0001599848
  148  C 10 XY      0.0001885744    -0.0001449104     0.0001648592    -0.0001281778     0.0001520916
  149  C 10 XZ      0.0010597501     0.0002204202     0.0010395990    -0.0004502171    -0.0001717392
  150  C 10 YZ      0.0012001593    -0.0001665071     0.0003084983    -0.0000971675     0.0000321657
  151  C 11  S     -0.1815751462     0.1223006019     0.8908056268    -0.3460938885     0.0031872136
  152  C 11  S     -0.0059629259     0.0038999087     0.0363983933    -0.0153745020     0.0004843300
  153  C 11  S     -0.0064067431    -0.0040463935    -0.0266614902     0.0232777500     0.0081189181
  154  C 11  X     -0.0017918706    -0.0001373977    -0.0010404098    -0.0005125555    -0.0000954668
  155  C 11  Y      0.0002305620     0.0002500269    -0.0001684759     0.0011863902    -0.0000712760
  156  C 11  Z      0.0007899858    -0.0001258542     0.0007024757    -0.0006740664     0.0001129579
  157  C 11  X     -0.0000415347    -0.0013744845    -0.0000572298    -0.0030820705    -0.0011613894
  158  C 11  Y     -0.0001579782    -0.0010871827     0.0026363374    -0.0008872036    -0.0009567161
  159  C 11  Z      0.0001492770     0.0016123377    -0.0020861100     0.0023929912     0.0014007740
  160  C 11 XX      0.0015998370    -0.0000292274     0.0011157040    -0.0011014341     0.0000226196
  161  C 11 YY      0.0001816359    -0.0002482462    -0.0000695434    -0.0008026061     0.0000738073
  162  C 11 ZZ      0.0004669542    -0.0001937178    -0.0002272833     0.0000140260     0.0000837620
  163  C 11 XY     -0.0001825338     0.0000007612    -0.0005950579     0.0010933743     0.0000244061
  164  C 11 XZ     -0.0007192031    -0.0002432465    -0.0008552054     0.0001114839     0.0000862603
  165  C 11 YZ      0.0001377683    -0.0001565155    -0.0005411084     0.0005867086     0.0000974027
  166  C 12  S     -0.0246858436     0.1417371127     0.3408099342     0.7153623279    -0.0044728451
  167  C 12  S     -0.0002637602     0.0047457219     0.0127895604     0.0291011046     0.0000787259
  168  C 12  S      0.0016635844    -0.0018283302     0.0040671488    -0.0215979708    -0.0054071859
  169  C 12  X     -0.0001480531     0.0002701862     0.0008002130    -0.0008347282    -0.0001426116
  170  C 12  Y     -0.0000086385    -0.0000457904    -0.0011790118     0.0013274329     0.0000101315
  171  C 12  Z      0.0000875987    -0.0001100227     0.0005105045    -0.0006108092     0.0000721483
  172  C 12  X      0.0004442458    -0.0010872039     0.0004839111     0.0028203542     0.0023357195
  173  C 12  Y      0.0018922876     0.0019566834    -0.0004094286    -0.0004326805    -0.0001362109
  174  C 12  Z     -0.0017594620    -0.0009794085     0.0000675929    -0.0011861103    -0.0011652957
  175  C 12 XX     -0.0000574935    -0.0000276885    -0.0006984542     0.0003709653     0.0000827987
  176  C 12 YY      0.0000225451    -0.0002273268    -0.0010046279     0.0003860782     0.0000524355
  177  C 12 ZZ      0.0000119887    -0.0002077948    -0.0003290401    -0.0004460757     0.0001013569
  178  C 12 XY      0.0000102725    -0.0000504871     0.0007212088    -0.0009970511     0.0000435259
  179  C 12 XZ      0.0000972755    -0.0000881229    -0.0003497218     0.0000517989     0.0000221526
  180  C 12 YZ      0.0000751679     0.0000219648     0.0002288446    -0.0005762170     0.0000873286
  181  C 13  S      0.0019705002     0.3010859082     0.0505162355     0.5376777261    -0.0053522309
  182  C 13  S      0.0010328842     0.0107293741     0.0015430690     0.0214709019     0.0000761932
  183  C 13  S      0.0013490864     0.0034882593    -0.0010328563    -0.0078173638     0.0095599776
  184  C 13  X     -0.0001642686     0.0015381725    -0.0004742428    -0.0012504286    -0.0001364306
  185  C 13  Y      0.0002108511    -0.0001064374    -0.0002324792    -0.0005099275     0.0000791389
  186  C 13  Z     -0.0000800214    -0.0007474732     0.0004429367     0.0010842037     0.0000139123
  187  C 13  X      0.0015918759    -0.0002837352    -0.0030980321     0.0006308333    -0.0021168279
  188  C 13  Y     -0.0016551259    -0.0004648229    -0.0002835444    -0.0006674206     0.0016030278
  189  C 13  Z      0.0004608609     0.0005269672     0.0019042581     0.0001949181    -0.0001386101
  190  C 13 XX      0.0000940594    -0.0013946819     0.0004119639     0.0005304536     0.0000073023
  191  C 13 YY      0.0001607228    -0.0002202143    -0.0000964956    -0.0006242295     0.0000537531
  192  C 13 ZZ      0.0002311323    -0.0005802381    -0.0000750125    -0.0005908504     0.0001058070
  193  C 13 XY      0.0001100646    -0.0000097455    -0.0001725607    -0.0004038332     0.0000715678
  194  C 13 XZ      0.0000263228     0.0006524827    -0.0001476109    -0.0003936486     0.0000566992
  195  C 13 YZ      0.0000473208    -0.0001247155     0.0001399245     0.0002244891     0.0000843946
  196  C 14  S     -0.0004102219     0.9234644171    -0.1916946239    -0.2378528132     0.0080091104
  197  C 14  S      0.0003258868     0.0376673533    -0.0084756846    -0.0107697255    -0.0000578661
  198  C 14  S      0.0115153116    -0.0186214083     0.0010260628     0.0120911990    -0.0134146948
  199  C 14  X      0.0000607339    -0.0004222241     0.0000043410    -0.0007850161     0.0000486269
  200  C 14  Y     -0.0001001311     0.0009291326    -0.0003613237    -0.0001818281    -0.0000451146
  201  C 14  Z      0.0000478141    -0.0005071749     0.0002857047     0.0005680913     0.0000077356
  202  C 14  X     -0.0060603402    -0.0029961294    -0.0011190878    -0.0023859473    -0.0035542550
  203  C 14  Y      0.0017016560     0.0025214597     0.0005738050     0.0021168150    -0.0061695416
  204  C 14  Z      0.0019227068    -0.0003938278     0.0001473311    -0.0004057570     0.0068049404
  205  C 14 XX      0.0000397029     0.0007621301    -0.0004635171    -0.0010050482     0.0002517777
  206  C 14 YY     -0.0002306501     0.0002677086    -0.0001680914    -0.0000391018     0.0000146973
  207  C 14 ZZ     -0.0001115833    -0.0003564602    -0.0000181825    -0.0000312300     0.0000147094
  208  C 14 XY      0.0000256956    -0.0008928698     0.0002855777     0.0003512102    -0.0001139177
  209  C 14 XZ      0.0000035515    -0.0004911499     0.0001534155     0.0005576557    -0.0000077005
  210  C 14 YZ      0.0002715447    -0.0008386016     0.0001383507     0.0001578605     0.0001271248
  211  H 15  S      0.0000467335     0.0000470348     0.0000060560    -0.0000076359     0.0000859935
  212  H 15  S      0.0000273177     0.0000812297     0.0000154030    -0.0000016326     0.0000102296
  213  H 16  S     -0.0000135389    -0.0000798036     0.0000090614     0.0000136616    -0.0004008588
  214  H 16  S     -0.0000786706    -0.0001288680    -0.0000027098     0.0000273387    -0.0003511595
  215  H 17  S      0.0000382724    -0.0000361076     0.0000085235     0.0000031562     0.0000676029
  216  H 17  S     -0.0002474507     0.0001499840     0.0000130708     0.0000324830     0.0000406389
  217  H 18  S      0.0001403117    -0.0000967983     0.0000323037     0.0000013249    -0.0010149113
  218  H 18  S     -0.0000991497    -0.0001647127     0.0000914238     0.0000508332    -0.0021294921
  219  H 19  S      0.0000147124    -0.0000001326     0.0000023779    -0.0000018600     0.0001873775
  220  H 19  S     -0.0000597089     0.0001282133    -0.0000466187    -0.0000269613     0.0008513393
  221  H 20  S      0.0000649873    -0.0000031865     0.0000081345    -0.0000058023    -0.0003574426
  222  H 20  S      0.0002333250     0.0000166127     0.0000317157    -0.0000260006    -0.0010647355
  223  H 21  S      0.0023936908     0.0007263956     0.0002370316     0.0001910258    -0.0008888080
  224  H 21  S     -0.0067089092     0.0021578549    -0.0030465277     0.0013634570    -0.0024846332
  225  H 22  S      0.0007709198     0.0001529043    -0.0026254887     0.0009850883    -0.0000642656
  226  H 22  S      0.0002467773     0.0017464632     0.0058075116    -0.0034444444    -0.0004660285
  227  H 23  S     -0.0002634050    -0.0001601649    -0.0013329233    -0.0021803807    -0.0001694878
  228  H 23  S     -0.0006797864     0.0010077504     0.0004400233     0.0044659627    -0.0004404075
  229  H 24  S     -0.0004849742    -0.0010777655     0.0001532415    -0.0017318665    -0.0000002282
  230  H 24  S     -0.0009651739     0.0005558941     0.0006663770     0.0026909225    -0.0004637235
  231  H 25  S     -0.0006603615    -0.0022627038     0.0006700075     0.0006535305    -0.0009808049
  232  H 25  S     -0.0025106656     0.0062127906    -0.0009683497    -0.0022659648    -0.0024798962
  233  C 26  S      0.0043950998    -0.0099368419    -0.0002770217     0.0059753591     0.7402995289
  234  C 26  S      0.0014570188    -0.0017873007     0.0000639831     0.0002467950     0.0297156535
  235  C 26  S      0.0136075580    -0.0190050764     0.0013057534     0.0011120755     0.0378217215
  236  C 26  X      0.0001897448    -0.0001500671    -0.0000535882    -0.0000536410    -0.0012693165
  237  C 26  Y     -0.0001444193    -0.0001499321     0.0000091769     0.0000465587    -0.0000244022
  238  C 26  Z      0.0000367256     0.0001873571     0.0000283721    -0.0000079511     0.0006381582
  239  C 26  X      0.0152160359    -0.0146846157     0.0049358421     0.0012909051    -0.0554277428
  240  C 26  Y      0.0018001473     0.0030727183    -0.0003537643    -0.0007012342     0.0020184468
  241  C 26  Z     -0.0097438411     0.0053294994    -0.0024278812    -0.0001053509     0.0299488435
  242  C 26 XX      0.0003344978    -0.0003780972     0.0000426394     0.0000349381     0.0029320843
  243  C 26 YY      0.0001750974    -0.0001769795    -0.0000092521    -0.0000130592    -0.0007011183
  244  C 26 ZZ      0.0002007149    -0.0002504753     0.0000070002    -0.0000044007     0.0003403551
  245  C 26 XY     -0.0000332967     0.0000176268    -0.0000034968    -0.0000133581    -0.0001373599
  246  C 26 XZ     -0.0000891131     0.0001281082    -0.0000356340    -0.0000240969    -0.0023105927
  247  C 26 YZ      0.0000058326     0.0000129780    -0.0000080220    -0.0000002467     0.0000810763
  248  C 27  S     -0.0034518536     0.0027663956     0.0012396516     0.0070954064     0.6563647692
  249  C 27  S     -0.0006015920     0.0005222440     0.0003577591     0.0005558448     0.0275121007
  250  C 27  S     -0.0052818474     0.0064470892    -0.0019603205    -0.0002400923     0.0478796875
  251  C 27  X     -0.0001759922     0.0003045348     0.0001060408     0.0001092781     0.0015749644
  252  C 27  Y     -0.0000514696    -0.0001048329     0.0001117080    -0.0001172137    -0.0001249874
  253  C 27  Z      0.0001401325    -0.0000890747    -0.0001463406     0.0000358219    -0.0007495596
  254  C 27  X      0.0220393158    -0.0213702417     0.0035366926     0.0011055700     0.0075194293
  255  C 27  Y     -0.0048282182    -0.0017603335     0.0002003841     0.0005078465    -0.0001658995
  256  C 27  Z     -0.0080090935     0.0130145786    -0.0020465188    -0.0010214988    -0.0045511105
  257  C 27 XX     -0.0003950894     0.0006095941    -0.0001671787    -0.0000085648     0.0024060743
  258  C 27 YY     -0.0001474902     0.0002000238    -0.0000068926     0.0000105409    -0.0001568305
  259  C 27 ZZ     -0.0003459681     0.0000529782     0.0000724673     0.0000366200     0.0004468245
  260  C 27 XY     -0.0001851942    -0.0003374506     0.0001525771     0.0000333255    -0.0002006086
  261  C 27 XZ      0.0003858489    -0.0001018244     0.0000819231     0.0000440470    -0.0014322987
  262  C 27 YZ      0.0002337159     0.0000123118     0.0000714917     0.0000678256     0.0001348362
  263  C 28  S      0.0000015342     0.0001272393    -0.0000247106    -0.0000255558     0.0002833316
  264  C 28  S      0.0001814435    -0.0000883163     0.0000719699    -0.0000065057    -0.0016228307
  265  C 28  S     -0.0065745602    -0.0030743309    -0.0010469688     0.0013590751     0.0275741495
  266  C 28  X     -0.0000161495    -0.0001318475     0.0000229565     0.0000251402    -0.0005604805
  267  C 28  Y     -0.0000611768     0.0000002473    -0.0000109871     0.0000110114     0.0004161106
  268  C 28  Z      0.0000099423     0.0000170093    -0.0000055751    -0.0000032428     0.0001960118
  269  C 28  X     -0.0026772233     0.0002364388    -0.0007806035     0.0003567967     0.0267111655
  270  C 28  Y      0.0027851439    -0.0021453922     0.0011680988    -0.0000610047    -0.0395726156
  271  C 28  Z      0.0000583596     0.0019927448    -0.0004247299    -0.0003310737     0.0147006335
  272  C 28 XX     -0.0000132698    -0.0000452805     0.0000051829     0.0000085224    -0.0000236997
  273  C 28 YY      0.0000265866    -0.0000014023     0.0000089429    -0.0000000306    -0.0000860491
  274  C 28 ZZ     -0.0000316830    -0.0000280011     0.0000042810     0.0000095132    -0.0001070149
  275  C 28 XY      0.0000042181    -0.0000194826     0.0000060669     0.0000022832    -0.0001557314
  276  C 28 XZ      0.0000628399     0.0000450815     0.0000087146    -0.0000146688    -0.0002393221
  277  C 28 YZ      0.0000253910     0.0000309844    -0.0000017869    -0.0000124753    -0.0000427810

                         16               17               18               19               20
                  -10.5807752143   -10.5784868050    -1.0367804719    -0.9851469687    -0.9420356936
    1  C  1  S      0.0000165459     0.0004001307    -0.1079934204     0.0158206500     0.0042647174
    2  C  1  S     -0.0000549007    -0.0017158157     0.2002335875    -0.0310099769    -0.0071410758
    3  C  1  S      0.0001818833     0.0171629289     0.0536523444     0.0492915861    -0.0015446034
    4  C  1  X     -0.0000111512    -0.0001190443     0.0421412332     0.0016780749    -0.0004090038
    5  C  1  Y      0.0000061163    -0.0001915498     0.0100204716    -0.0101805873    -0.0002924053
    6  C  1  Z      0.0000053568     0.0001032292    -0.0642306533     0.0152090220     0.0020020861
    7  C  1  X      0.0000015609     0.0043844202     0.0130346220     0.0125929835     0.0004859824
    8  C  1  Y     -0.0000308192     0.0019591536     0.0103850423     0.0072442393    -0.0004006517
    9  C  1  Z     -0.0001034810    -0.0053642255    -0.0179434107    -0.0243578373     0.0013983355
   10  C  1 XX     -0.0000129832    -0.0001940397     0.0108050578    -0.0004940272    -0.0002232464
   11  C  1 YY     -0.0000086194    -0.0002108788     0.0109219673    -0.0025542208    -0.0004457783
   12  C  1 ZZ     -0.0000036974    -0.0002504893     0.0162064524    -0.0032210887    -0.0005652949
   13  C  1 XY     -0.0000000168    -0.0000618418     0.0008393482    -0.0003006045     0.0000440558
   14  C  1 XZ     -0.0000046908    -0.0001011281    -0.0066723992     0.0007587620     0.0002069134
   15  C  1 YZ     -0.0000026383    -0.0000024187    -0.0022992898     0.0009009517     0.0000753221
   16  C  2  S     -0.0000097305    -0.0001781126    -0.0962952388     0.0200698034     0.0035535900
   17  C  2  S      0.0000154320     0.0005908968     0.1756676869    -0.0331198252    -0.0066144701
   18  C  2  S     -0.0000594025    -0.0091093050     0.0398858542    -0.0679248683    -0.0056821927
   19  C  2  X      0.0000037408     0.0001871230     0.0427936421    -0.0054178418    -0.0007954257
   20  C  2  Y      0.0000013550    -0.0000045229     0.0578133155    -0.0157918431    -0.0017700533
   21  C  2  Z     -0.0000101373    -0.0002012755     0.0233348076     0.0006580317    -0.0011358325
   22  C  2  X     -0.0000155887    -0.0019825808     0.0091588922    -0.0151773848    -0.0009899403
   23  C  2  Y      0.0000527487    -0.0034520970     0.0122038644    -0.0203696312    -0.0019329964
   24  C  2  Z     -0.0001181435    -0.0013643623     0.0046299986    -0.0086225432     0.0005769813
   25  C  2 XX      0.0000017246     0.0001075032     0.0084100088    -0.0006230830    -0.0002213969
   26  C  2 YY      0.0000015092     0.0000766341     0.0138458997    -0.0032266061    -0.0005134412
   27  C  2 ZZ     -0.0000003307     0.0000898086     0.0112453010    -0.0020460429    -0.0004775860
   28  C  2 XY      0.0000019117    -0.0001511425     0.0076324134    -0.0017547529    -0.0001971012
   29  C  2 XZ     -0.0000058897     0.0000346856     0.0027151414    -0.0000065268    -0.0000703566
   30  C  2 YZ     -0.0000005770    -0.0000081306     0.0013990806    -0.0000958531    -0.0000667947
   31  C  3  S     -0.0000043652     0.0002262046    -0.0872580414     0.0250047509     0.0017834520
   32  C  3  S      0.0000462982     0.0004151193     0.1612401242    -0.0477578356    -0.0042760999
   33  C  3  S     -0.0005168274    -0.0029691875     0.0249665086     0.0156039537     0.0130660516
   34  C  3  X     -0.0000036515    -0.0003678675     0.0257070074    -0.0069016065     0.0006730122
   35  C  3  Y     -0.0000086218    -0.0001561386     0.0008740760    -0.0026071188     0.0008070597
   36  C  3  Z      0.0000046616     0.0000345804     0.0682470140    -0.0173830041    -0.0019022674
   37  C  3  X     -0.0001163962    -0.0022151155     0.0022727595     0.0000328913     0.0028632018
   38  C  3  Y     -0.0000155087    -0.0010549172     0.0019067278    -0.0047463665     0.0010357270
   39  C  3  Z     -0.0001551694     0.0003731955     0.0057681708     0.0068988939     0.0039352250
   40  C  3 XX     -0.0000046519    -0.0002540779     0.0058355134    -0.0018644904     0.0000082751
   41  C  3 YY      0.0000078539     0.0000638875     0.0072447481    -0.0022566052    -0.0002617671
   42  C  3 ZZ      0.0000050788     0.0000812241     0.0160324978    -0.0044770052    -0.0004863641
   43  C  3 XY     -0.0000059150    -0.0000258589     0.0028329511    -0.0010746434     0.0000082710
   44  C  3 XZ     -0.0000001146    -0.0000523604     0.0030191218    -0.0006551691     0.0000255207
   45  C  3 YZ     -0.0000018522     0.0000040539     0.0001406561    -0.0005131415     0.0000997100
   46  C  4  S      0.0000205915     0.0001165627    -0.1045471886     0.0297979210     0.0006421366
   47  C  4  S     -0.0000217718    -0.0005933730     0.1929081987    -0.0589368165    -0.0004893209
   48  C  4  S      0.0000770933     0.0027477912     0.0379584050    -0.0333942888    -0.0179198470
   49  C  4  X     -0.0000169090    -0.0002566200    -0.0048300445     0.0030255108     0.0025075637
   50  C  4  Y      0.0000094968     0.0001546906    -0.0713532921     0.0183467329     0.0004661357
   51  C  4  Z      0.0000132273     0.0003957829     0.0236721453    -0.0049042339    -0.0013215690
   52  C  4  X     -0.0002513377    -0.0011458054    -0.0079956443     0.0010419986     0.0037980891
   53  C  4  Y     -0.0001975326    -0.0024523104    -0.0132091414     0.0086936441     0.0084530312
   54  C  4  Z      0.0000813462    -0.0000649874     0.0080269974    -0.0068654589    -0.0042755178
   55  C  4 XX     -0.0000256557    -0.0002191343     0.0080563511    -0.0026559242     0.0003532339
   56  C  4 YY      0.0000017311     0.0000465231     0.0182850864    -0.0053558608    -0.0002070602
   57  C  4 ZZ     -0.0000021600    -0.0001690590     0.0102599327    -0.0035306592    -0.0001772975
   58  C  4 XY      0.0000076401    -0.0000741249     0.0012011442    -0.0006082363    -0.0002668272
   59  C  4 XZ      0.0000095930     0.0001018458    -0.0024510099     0.0006058056    -0.0000343670
   60  C  4 YZ     -0.0000054126    -0.0001388981    -0.0038124624     0.0006483275     0.0001661440
   61  C  5  S     -0.0000841571    -0.0055810573    -0.1016504299     0.0143863123    -0.0055758490
   62  C  5  S      0.0000996648     0.0003005307     0.1875988726    -0.0254850271     0.0098009919
   63  C  5  S      0.0018790643     0.0652328743     0.0331057389    -0.0435648093    -0.0500356591
   64  C  5  X      0.0000262740    -0.0009769301    -0.0614180459     0.0173200517     0.0062888205
   65  C  5  Y     -0.0000236949     0.0001708722    -0.0041213057    -0.0106557952    -0.0002394050
   66  C  5  Z      0.0000309833     0.0010534018     0.0144284235     0.0062996271    -0.0033631895
   67  C  5  X      0.0010661874     0.0246096557    -0.0450155935    -0.0517009237    -0.0349917513
   68  C  5  Y      0.0004440525    -0.0026855375     0.0007339548     0.0099122837     0.0040602040
   69  C  5  Z     -0.0012302409    -0.0164494128     0.0135578800     0.0311218726     0.0213290643
   70  C  5 XX      0.0000099974    -0.0016981306     0.0186441884    -0.0038709588     0.0002858745
   71  C  5 YY      0.0000088743     0.0000240727     0.0075230920    -0.0009019519     0.0002981225
   72  C  5 ZZ      0.0000037729    -0.0005666844     0.0083181559    -0.0005719805     0.0003601764
   73  C  5 XY     -0.0000068445     0.0000388910    -0.0007884351     0.0006293132    -0.0001191035
   74  C  5 XZ      0.0000126572     0.0011390733    -0.0029379093    -0.0001632170    -0.0001032803
   75  C  5 YZ      0.0000063898    -0.0000889798    -0.0044624796     0.0000509037    -0.0000793150
   76  C  6  S     -0.0000018843     0.0000417937    -0.0761135232     0.0207108621     0.0027887725
   77  C  6  S     -0.0000124788    -0.0000653187     0.1407832837    -0.0413996712    -0.0051868346
   78  C  6  S     -0.0001077832    -0.0057397555     0.0095750034    -0.0086766909     0.0055581663
   79  C  6  X      0.0000032173     0.0001727407     0.0242652890    -0.0057091250    -0.0001217799
   80  C  6  Y     -0.0000009936     0.0002111364    -0.0452804896     0.0098969923     0.0016956508
   81  C  6  Z      0.0000007839    -0.0000703081    -0.0307107235     0.0097158868     0.0004429214
   82  C  6  X      0.0000051980    -0.0010231916     0.0018074478     0.0060697053     0.0007845770
   83  C  6  Y      0.0000578451     0.0027085888    -0.0032994060     0.0052761291    -0.0010080420
   84  C  6  Z      0.0000680385     0.0001733755    -0.0024534497     0.0028356872    -0.0026443845
   85  C  6 XX      0.0000042482     0.0001098193     0.0080831093    -0.0025272008    -0.0003248117
   86  C  6 YY     -0.0000031882    -0.0001411671     0.0112862812    -0.0030897980    -0.0004356528
   87  C  6 ZZ     -0.0000041227    -0.0000209822     0.0089422908    -0.0029521155    -0.0002153040
   88  C  6 XY      0.0000025356     0.0000394115    -0.0028478110     0.0001394909     0.0000214519
   89  C  6 XZ     -0.0000059376    -0.0001052798    -0.0016787107     0.0005323198     0.0000146063
   90  C  6 YZ     -0.0000010366    -0.0000679147     0.0035732394    -0.0011868602    -0.0000673596
   91  C  7  S     -0.0000151909     0.0005037913    -0.0466796581    -0.1875665558     0.0003088048
   92  C  7  S      0.0000454632    -0.0006100891     0.0873668818     0.3672902987    -0.0001496281
   93  C  7  S      0.0002023706     0.0058285237     0.0102044873    -0.0305361814    -0.0151629567
   94  C  7  X     -0.0000110185    -0.0001092204    -0.0034491105     0.0918418903     0.0002505636
   95  C  7  Y      0.0000036616    -0.0001210762     0.0023452764    -0.1535879358     0.0004202850
   96  C  7  Z      0.0000027501     0.0001633521    -0.0031319807     0.0688703366    -0.0003306531
   97  C  7  X      0.0000188232    -0.0038901591     0.0121878081     0.1379850935     0.0088120151
   98  C  7  Y     -0.0000726822     0.0062606061    -0.0208443922    -0.2320686085    -0.0148320854
   99  C  7  Z      0.0000929221    -0.0025913864     0.0097866195     0.1029343419     0.0061434204
  100  C  7 XX      0.0000062467    -0.0001188327     0.0032576167     0.0131717647    -0.0000136490
  101  C  7 YY      0.0000108392    -0.0001852591     0.0062196241     0.0285469728    -0.0000027348
  102  C  7 ZZ      0.0000077194    -0.0002189329     0.0021311555     0.0088726036     0.0000632771
  103  C  7 XY      0.0000000634    -0.0000503696    -0.0041132603    -0.0164670820     0.0000790000
  104  C  7 XZ     -0.0000006730     0.0000155488     0.0020112480     0.0069334766    -0.0000654222
  105  C  7 YZ     -0.0000011058     0.0000478230    -0.0034090370    -0.0123087687    -0.0000043273
  106  C  8  S      0.0019855440     0.0102800446    -0.0013454568     0.0000958647    -0.1358073140
  107  C  8  S      0.0000234231    -0.0016461016     0.0014138297     0.0014256992     0.2589949533
  108  C  8  S     -0.0064689613    -0.0511603388    -0.0142125161     0.0128666143     0.0185477863
  109  C  8  X      0.0003017299    -0.0010933260    -0.0004876657    -0.0000139707     0.0346381248
  110  C  8  Y     -0.0003786219     0.0000844466    -0.0000149988     0.0000263168    -0.0029353323
  111  C  8  Z      0.0001377623     0.0005229019     0.0001758263     0.0000119966    -0.0164812509
  112  C  8  X      0.0011237148     0.0072804458     0.0083863688    -0.0112133476     0.0153472078
  113  C  8  Y      0.0013732516    -0.0005587514    -0.0005506239    -0.0005758390    -0.0012390566
  114  C  8  Z     -0.0016976692    -0.0034901039    -0.0027854014     0.0062780500    -0.0072994518
  115  C  8 XX      0.0004354029     0.0018839289    -0.0001986123     0.0003076609     0.0163742786
  116  C  8 YY      0.0005213920    -0.0002090006    -0.0000225298     0.0001453718     0.0141637343
  117  C  8 ZZ      0.0002179704     0.0002801645    -0.0000574625     0.0001600529     0.0113250893
  118  C  8 XY     -0.0003258940    -0.0001753669    -0.0000047917    -0.0000400497    -0.0037777369
  119  C  8 XZ      0.0000066033    -0.0011490920     0.0000624261    -0.0000751476    -0.0046330751
  120  C  8 YZ     -0.0002767919     0.0001324762    -0.0000311323     0.0000095388    -0.0072490884
  121  N  9  S     -0.0000005381     0.0000018017     0.0296685617     0.2213614967    -0.0004603399
  122  N  9  S      0.0000110792    -0.0001389074     0.0583636609     0.4394552291    -0.0005325986
  123  N  9  S     -0.0001778001     0.0045421062    -0.0056905872    -0.0668933838    -0.0106117869
  124  N  9  X      0.0000101564     0.0000104905     0.0135852098     0.0945311106    -0.0002814883
  125  N  9  Y     -0.0000010807    -0.0000337265    -0.0218535603    -0.1569544778     0.0002547223
  126  N  9  Z     -0.0000078246     0.0000151211     0.0099921014     0.0690335600    -0.0000538935
  127  N  9  X      0.0000638973    -0.0005740452     0.0021730868     0.0205861011     0.0013163463
  128  N  9  Y     -0.0000559967     0.0009072661    -0.0038799081    -0.0349150846    -0.0020694215
  129  N  9  Z     -0.0000113079    -0.0004190947     0.0012953711     0.0153980494     0.0010597876
  130  N  9 XX     -0.0000008860    -0.0000023842     0.0016578624     0.0112299813     0.0000164555
  131  N  9 YY     -0.0000014766     0.0000061912     0.0030983326     0.0224894011     0.0000040021
  132  N  9 ZZ      0.0000039383    -0.0000217256     0.0012289054     0.0080876174     0.0000433795
  133  N  9 XY      0.0000052389    -0.0000337678    -0.0017872392    -0.0123556306     0.0000551193
  134  N  9 XZ     -0.0000011939     0.0000153454     0.0008557336     0.0053425260    -0.0000271553
  135  N  9 YZ     -0.0000007384    -0.0000096723    -0.0013765727    -0.0090630142     0.0000257408
  136  C 10  S     -0.0090733196     0.0052304465    -0.0004738140     0.0000518261    -0.1148602708
  137  C 10  S     -0.0006354073    -0.0003229139     0.0006576460     0.0001171685     0.2111156359
  138  C 10  S      0.0037853461     0.0196863398     0.0015908393     0.0042900884     0.0670443533
  139  C 10  X     -0.0004373834    -0.0002980731    -0.0001284990    -0.0000907989     0.0284231620
  140  C 10  Y      0.0001347782     0.0001400869    -0.0001853510    -0.0000222625    -0.0476454013
  141  C 10  Z      0.0001303295     0.0000496763     0.0003295493     0.0000414942     0.0225342719
  142  C 10  X      0.0007445347     0.0069551563    -0.0005627215     0.0023809085     0.0092400541
  143  C 10  Y      0.0005393534    -0.0051082350     0.0003921599    -0.0023785324    -0.0126086563
  144  C 10  Z     -0.0008376430     0.0002928909    -0.0002234608     0.0006464660     0.0049339774
  145  C 10 XX     -0.0005369643    -0.0000871665     0.0000363693     0.0000209098     0.0145387207
  146  C 10 YY     -0.0002019578    -0.0001630321     0.0000636162     0.0000046327     0.0120347814
  147  C 10 ZZ     -0.0002646270    -0.0000177505     0.0000478913    -0.0000251758     0.0094195476
  148  C 10 XY      0.0000357236     0.0001401792     0.0000454448    -0.0000528548    -0.0035954984
  149  C 10 XZ      0.0002799665     0.0000026732    -0.0000510522     0.0000052625    -0.0046557963
  150  C 10 YZ      0.0001252469     0.0001640834    -0.0000444569    -0.0000154641    -0.0067934819
  151  C 11  S      0.1354800398     0.0026743446    -0.0001791786     0.0000424101    -0.1034711298
  152  C 11  S      0.0061650979     0.0001755249     0.0004356686    -0.0002453241     0.1903879353
  153  C 11  S     -0.0169151663    -0.0170667989    -0.0005926514    -0.0031248392     0.0286965406
  154  C 11  X      0.0007522855     0.0000504998    -0.0001134071     0.0001131312    -0.0205498647
  155  C 11  Y     -0.0011058291    -0.0000053174    -0.0000633398     0.0000302755    -0.0360468343
  156  C 11  Z      0.0004782812    -0.0000224404     0.0001230864    -0.0000876366     0.0400793497
  157  C 11  X     -0.0014923392     0.0044271192     0.0004370848     0.0001817511    -0.0012846163
  158  C 11  Y      0.0017899568     0.0034247679     0.0002323089     0.0003381853    -0.0026775081
  159  C 11  Z     -0.0006266013    -0.0051538363    -0.0003682692    -0.0003825964     0.0028557951
  160  C 11 XX      0.0009841611    -0.0000508020     0.0000277612    -0.0000441952     0.0128863088
  161  C 11 YY      0.0009041631     0.0000606844     0.0000395340    -0.0000342905     0.0107210259
  162  C 11 ZZ      0.0001750672     0.0000461451     0.0000362276    -0.0000380402     0.0087416844
  163  C 11 XY     -0.0009098578     0.0000171294    -0.0000050849     0.0000018629    -0.0027794152
  164  C 11 XZ      0.0000067318     0.0001200914     0.0000002115    -0.0000028466    -0.0043343657
  165  C 11 YZ     -0.0004974222     0.0000854565     0.0000140647    -0.0000180839    -0.0061561719
  166  C 12  S     -0.5753321248     0.0027115980    -0.0001341582     0.0000358920    -0.0995599080
  167  C 12  S     -0.0247470240    -0.0001530510     0.0002832440    -0.0002315890     0.1826197500
  168  C 12  S      0.0351220359     0.0112553053     0.0001769199     0.0008773758     0.0561670907
  169  C 12  X      0.0012226434    -0.0000322252    -0.0001561093     0.0000964004    -0.0506465182
  170  C 12  Y      0.0007839272     0.0000028122    -0.0000294033     0.0000162698     0.0047603198
  171  C 12  Z     -0.0012919884     0.0000158693     0.0000021538    -0.0000405574     0.0236510790
  172  C 12  X     -0.0032998090    -0.0047203383    -0.0001427829    -0.0005159100    -0.0157661405
  173  C 12  Y      0.0002320746     0.0004380407    -0.0000290926     0.0003964814     0.0015942332
  174  C 12  Z      0.0016053221     0.0022087628    -0.0000826666     0.0000017188     0.0072446513
  175  C 12 XX     -0.0006169658    -0.0000492687     0.0000334356    -0.0000369637     0.0130848900
  176  C 12 YY     -0.0014995631     0.0000226156     0.0000167861    -0.0000101668     0.0101679854
  177  C 12 ZZ     -0.0008622628     0.0000150136     0.0000227132    -0.0000349324     0.0080926423
  178  C 12 XY      0.0003133679     0.0000168009     0.0000008300    -0.0000189473    -0.0032128706
  179  C 12 XZ      0.0005946433     0.0000475726    -0.0000045069     0.0000067633    -0.0042894672
  180  C 12 YZ      0.0018965704     0.0000154043     0.0000084148    -0.0000268762    -0.0056950144
  181  C 13  S      0.7728302970     0.0035207839    -0.0001812648     0.0000295943    -0.1024095247
  182  C 13  S      0.0327214962     0.0001980704     0.0004329183    -0.0002700069     0.1883724681
  183  C 13  S     -0.0388670126    -0.0172242569    -0.0001231357    -0.0013826285     0.0280156589
  184  C 13  X     -0.0005968302     0.0000547915    -0.0001598979     0.0000920823    -0.0378906539
  185  C 13  Y      0.0014746219    -0.0000030493     0.0000936690    -0.0000785619     0.0412870514
  186  C 13  Z     -0.0008622902    -0.0000277388     0.0000249150     0.0000106507    -0.0126153047
  187  C 13  X      0.0023926867     0.0063255681     0.0003650427    -0.0001109498    -0.0023337448
  188  C 13  Y     -0.0031851435    -0.0043764501    -0.0000649357     0.0007037302     0.0033176859
  189  C 13  Z      0.0012630485     0.0000890101    -0.0000887401    -0.0005148934    -0.0014222214
  190  C 13 XX      0.0013018029    -0.0000805682     0.0000347846    -0.0000097428     0.0130909344
  191  C 13 YY      0.0007207086     0.0000484879     0.0000288125    -0.0000322925     0.0107624521
  192  C 13 ZZ      0.0008430004     0.0000820603     0.0000477775    -0.0000516629     0.0081341657
  193  C 13 XY      0.0000794752     0.0000856539    -0.0000011472    -0.0000267032    -0.0036833343
  194  C 13 XZ     -0.0014687542     0.0000819681    -0.0000062711    -0.0000114508    -0.0037416753
  195  C 13 YZ     -0.0015855521     0.0000582395     0.0000075237    -0.0000158130    -0.0057566426
  196  C 14  S     -0.1819322719     0.0077082442    -0.0004873557     0.0000268400    -0.1135157851
  197  C 14  S     -0.0084885802    -0.0001978853     0.0006209264     0.0000250371     0.2086478688
  198  C 14  S      0.0202045879     0.0197031399     0.0009009762     0.0016893587     0.0663753606
  199  C 14  X     -0.0015618644    -0.0002520781    -0.0002261572    -0.0000167832     0.0069119947
  200  C 14  Y     -0.0000401840    -0.0000894354     0.0003314975     0.0000756988     0.0447344030
  201  C 14  Z      0.0008745491     0.0002082936    -0.0000307651    -0.0000768000    -0.0394454159
  202  C 14  X      0.0011585019     0.0050531051    -0.0004485405     0.0015709770     0.0041496667
  203  C 14  Y      0.0002162374     0.0040815991    -0.0009144402     0.0001245163     0.0113465313
  204  C 14  Z     -0.0007980991    -0.0060000890     0.0007621214    -0.0009102321    -0.0113087902
  205  C 14 XX     -0.0018081896    -0.0000508133     0.0000657446    -0.0000704778     0.0144458996
  206  C 14 YY     -0.0002808581    -0.0001379530     0.0000317989    -0.0000193648     0.0119223872
  207  C 14 ZZ     -0.0003348189    -0.0000813300     0.0000175367    -0.0000020015     0.0092312032
  208  C 14 XY      0.0004753314     0.0000214120    -0.0000659395     0.0000514955    -0.0037097310
  209  C 14 XZ      0.0009070251     0.0000752333     0.0000263519    -0.0000243218    -0.0045165607
  210  C 14 YZ      0.0002365859     0.0002034940    -0.0000189909    -0.0000404320    -0.0067079377
  211  H 15  S     -0.0000018236     0.0002360500     0.0297490863    -0.0014580046    -0.0017657245
  212  H 15  S      0.0000054501     0.0004719857     0.0073597978     0.0020636745    -0.0005621676
  213  H 16  S      0.0000135236    -0.0000950930     0.0250098515    -0.0050307032    -0.0013473724
  214  H 16  S      0.0000144941    -0.0003426051     0.0041071668    -0.0020160491    -0.0001927056
  215  H 17  S      0.0000080530     0.0000542563     0.0237427041    -0.0077674601    -0.0003703224
  216  H 17  S      0.0000115768     0.0008337976     0.0011249273    -0.0010572236    -0.0006241057
  217  H 18  S      0.0000186801    -0.0001939743     0.0280794719    -0.0094205029    -0.0000997596
  218  H 18  S      0.0000825345     0.0002987343     0.0059332462    -0.0010219090    -0.0013980264
  219  H 19  S     -0.0000002429     0.0003195642     0.0256923575    -0.0080556919    -0.0011294277
  220  H 19  S     -0.0000441615    -0.0002468505     0.0032984430    -0.0053753374     0.0004330478
  221  H 20  S      0.0000006575    -0.0001293398     0.0256007523    -0.0077114974    -0.0014110396
  222  H 20  S      0.0000011529    -0.0000507630     0.0030023153     0.0021763745    -0.0005198332
  223  H 21  S     -0.0001578211     0.0007037029     0.0001077797     0.0003759266     0.0418574465
  224  H 21  S     -0.0006708025     0.0007449207    -0.0005077948     0.0001480530     0.0022598303
  225  H 22  S     -0.0000246389    -0.0003358049     0.0000046639     0.0000079326     0.0351751149
  226  H 22  S      0.0024045116    -0.0007485457    -0.0002042759     0.0003908867     0.0041372313
  227  H 23  S      0.0013799045     0.0003488872     0.0000375918     0.0000328327     0.0342822398
  228  H 23  S     -0.0057088969     0.0002440009    -0.0000565890     0.0001425158     0.0053041994
  229  H 24  S     -0.0020051904    -0.0003405110     0.0000231321     0.0001079580     0.0345769304
  230  H 24  S      0.0067472170    -0.0007514493    -0.0001317800     0.0007479049     0.0041653820
  231  H 25  S      0.0000753170     0.0007127079     0.0001006553     0.0003384837     0.0407503675
  232  H 25  S     -0.0031425678     0.0008214598    -0.0008123689    -0.0010405996     0.0018552554
  233  C 26  S      0.0019167820     0.6566684582    -0.0263235805     0.0026783568    -0.0239176117
  234  C 26  S      0.0001657268     0.0345318669     0.0482502850    -0.0035157196     0.0434111418
  235  C 26  S      0.0021642406     0.0210140167     0.0718968705     0.0028132429     0.0039765859
  236  C 26  X     -0.0000331347     0.0022393248    -0.0215385861     0.0033373122     0.0166611908
  237  C 26  Y      0.0000313442    -0.0001834674    -0.0000878186    -0.0015067075    -0.0011530742
  238  C 26  Z     -0.0000037678    -0.0009725908     0.0102269493     0.0001049883    -0.0079871293
  239  C 26  X      0.0034660200     0.0757232804    -0.0055381895    -0.0563220253    -0.0670736702
  240  C 26  Y     -0.0005396991    -0.0028528291     0.0016299640     0.0008931509     0.0029390811
  241  C 26  Z     -0.0014312279    -0.0388059501     0.0071759381     0.0289252750     0.0344382086
  242  C 26 XX      0.0000664666     0.0043667312     0.0043696409    -0.0004374861     0.0041065456
  243  C 26 YY     -0.0000065460    -0.0005965466     0.0005911921     0.0001054119     0.0013722481
  244  C 26 ZZ      0.0000075815     0.0007465152     0.0014100941     0.0001823778     0.0021178916
  245  C 26 XY     -0.0000159536    -0.0003229436    -0.0000914543     0.0002098162    -0.0001748941
  246  C 26 XZ     -0.0000388217    -0.0029529655    -0.0019892897     0.0000387549    -0.0016732641
  247  C 26 YZ     -0.0000008001     0.0001747531    -0.0002641666    -0.0001103729     0.0000067528
  248  C 27  S      0.0017919366    -0.7405240251    -0.0062533563     0.0004524540    -0.0588711435
  249  C 27  S      0.0001902321    -0.0397425372     0.0126144041     0.0028300747     0.1099298774
  250  C 27  S     -0.0020680911    -0.0444890591    -0.0116227614     0.0388498065     0.1209716369
  251  C 27  X      0.0000924080     0.0025302517    -0.0061272445     0.0006842505     0.0311030017
  252  C 27  Y     -0.0000878793    -0.0000742315     0.0001165663    -0.0003885472    -0.0028893588
  253  C 27  Z      0.0000219756    -0.0012243013     0.0027751691     0.0000994802    -0.0147196554
  254  C 27  X      0.0028750629     0.0614543219     0.0227711452    -0.0330009479    -0.0064114333
  255  C 27  Y      0.0001228159    -0.0046180969    -0.0024820215     0.0033095026     0.0001872227
  256  C 27  Z     -0.0016592719    -0.0294697616    -0.0134206043     0.0157669092     0.0028840429
  257  C 27 XX     -0.0001153831    -0.0047496079     0.0017248000    -0.0001132952     0.0119982413
  258  C 27 YY      0.0000047735     0.0003542482     0.0005435768     0.0004266756     0.0021878604
  259  C 27 ZZ     -0.0000054584    -0.0008106787     0.0006860036     0.0003729115     0.0042264300
  260  C 27 XY      0.0000265032     0.0003752719     0.0000038806     0.0000708575    -0.0010677704
  261  C 27 XZ      0.0000974662     0.0028240027    -0.0005051521     0.0002001551    -0.0057060498
  262  C 27 YZ      0.0000502516    -0.0002204276    -0.0000278175    -0.0000617438    -0.0000627532
  263  C 28  S     -0.0000315986    -0.0001164841    -0.1013754134    -0.0226869651     0.0006798602
  264  C 28  S      0.0000341076     0.0000374161     0.1892288660     0.0443466773    -0.0021126814
  265  C 28  S      0.0006151146    -0.0167324706     0.0504906993     0.2437054020     0.0167093397
  266  C 28  X      0.0000292749    -0.0001152781    -0.0388488196     0.0262498304     0.0030560987
  267  C 28  Y      0.0000014082     0.0000558131     0.0256167638    -0.0373719593     0.0003059390
  268  C 28  Z     -0.0000028335     0.0000957202    -0.0371511752     0.0201196088    -0.0009662145
  269  C 28  X     -0.0000891549    -0.0007209768     0.0041136631     0.0878234804     0.0118184192
  270  C 28  Y      0.0003580333     0.0034303933    -0.0147963666    -0.1475114297    -0.0157656912
  271  C 28  Z     -0.0003324235    -0.0017166234     0.0024376488     0.0487292133     0.0049979285
  272  C 28 XX      0.0000095491    -0.0000845553     0.0138193609     0.0014301939    -0.0002645944
  273  C 28 YY      0.0000047161     0.0001002503     0.0099391676     0.0045454566    -0.0001312190
  274  C 28 ZZ      0.0000067574    -0.0000019133     0.0091985971     0.0007277512     0.0000238265
  275  C 28 XY      0.0000038257     0.0000337329    -0.0043058203    -0.0024332862     0.0000882824
  276  C 28 XZ     -0.0000049038     0.0000674779     0.0024493520     0.0003678811    -0.0003000884
  277  C 28 YZ     -0.0000083485    -0.0001910218    -0.0064722369    -0.0015423078    -0.0000327803

                         21               22               23               24               25
                   -0.8708236175    -0.8561139187    -0.8380480563    -0.8197849063    -0.8099343190
    1  C  1  S     -0.0928687879     0.0893471931     0.0493361025     0.0002811946    -0.0380843667
    2  C  1  S      0.1842917168    -0.1873617250    -0.0987319900    -0.0005953004     0.0724850274
    3  C  1  S     -0.0135346036     0.0680441297    -0.0374235024     0.0002077011     0.0519470593
    4  C  1  X      0.0041588902    -0.0527029774     0.0364509521     0.0004817031     0.0111615712
    5  C  1  Y     -0.0102797953     0.0585480558    -0.0232450942    -0.0003284113     0.1037982228
    6  C  1  Z     -0.0294982930     0.0030717447     0.0268946080     0.0002308857     0.0541769103
    7  C  1  X     -0.0154084884     0.0069322938     0.0109413914     0.0002846599     0.0006089843
    8  C  1  Y      0.0035587873     0.0206319426    -0.0185697945    -0.0012546220     0.0509904095
    9  C  1  Z      0.0036821494    -0.0320483162     0.0134912064     0.0004753981     0.0159880315
   10  C  1 XX      0.0087131115    -0.0157036626    -0.0006645436     0.0000137204     0.0045936446
   11  C  1 YY      0.0117797998    -0.0085301273    -0.0088067231    -0.0000783435     0.0132992203
   12  C  1 ZZ      0.0135680784    -0.0100420236    -0.0096154165    -0.0000504942    -0.0028003829
   13  C  1 XY     -0.0006746633     0.0026051903    -0.0012564264    -0.0000138158     0.0015061094
   14  C  1 XZ     -0.0021793985     0.0036380141    -0.0004810654     0.0000009234    -0.0014949134
   15  C  1 YZ      0.0004159667    -0.0030607773     0.0009451802    -0.0000071599    -0.0067365430
   16  C  2  S     -0.0606347623     0.0158815998     0.0549765491     0.0004770598     0.1372873461
   17  C  2  S      0.1169735591    -0.0315613454    -0.1082606751    -0.0009199529    -0.2709070993
   18  C  2  S      0.0632127497    -0.0472577609    -0.0109276679    -0.0010084289    -0.0954845344
   19  C  2  X      0.0014516260    -0.0103296324     0.0117734655     0.0001025955    -0.0279777086
   20  C  2  Y      0.0125113892     0.0352565604    -0.0286345100    -0.0003396529    -0.0231326079
   21  C  2  Z      0.0475093871    -0.0857849681    -0.0059951855     0.0001377418     0.0682457255
   22  C  2  X      0.0032909685    -0.0056560372     0.0090004892    -0.0000791800    -0.0123434249
   23  C  2  Y      0.0140742650    -0.0054643765     0.0006405651     0.0005729510    -0.0175167597
   24  C  2  Z      0.0226248027    -0.0449831001    -0.0054798394    -0.0006796302     0.0225292153
   25  C  2 XX      0.0024418150    -0.0039911602     0.0004093378    -0.0000221281    -0.0117009805
   26  C  2 YY      0.0079736207     0.0023852026    -0.0100624452    -0.0000783566    -0.0198935163
   27  C  2 ZZ      0.0103557534    -0.0059950769    -0.0081788671    -0.0000711326    -0.0175641916
   28  C  2 XY      0.0011455118     0.0011573457    -0.0010455513     0.0000088698    -0.0071371008
   29  C  2 XZ      0.0024765995    -0.0060842924     0.0010497965    -0.0000084030     0.0009849754
   30  C  2 YZ      0.0030645874    -0.0046115926    -0.0011128430    -0.0000024140     0.0053839894
   31  C  3  S      0.0129197060    -0.0979391157     0.0323938933     0.0004154403     0.1308107983
   32  C  3  S     -0.0247253294     0.1943998019    -0.0610315011    -0.0007613454    -0.2632475145
   33  C  3  S     -0.0546713201     0.0572756372    -0.0428020713     0.0010605335    -0.0444014134
   34  C  3  X     -0.0350807072     0.0328889185     0.0249493177     0.0001805686     0.0010227906
   35  C  3  Y     -0.0304924099     0.0398811270     0.0143365571     0.0001920444     0.0832622242
   36  C  3  Z      0.0119138443     0.0302146507    -0.0240729450    -0.0002456445    -0.0327583032
   37  C  3  X     -0.0161310389     0.0059068924     0.0033685040     0.0004643987     0.0114205128
   38  C  3  Y     -0.0206126858     0.0280767042     0.0057826867     0.0007924217     0.0171570922
   39  C  3  Z     -0.0142255055     0.0131827631    -0.0158806974     0.0005121183     0.0032443284
   40  C  3 XX     -0.0047720523     0.0084470477     0.0012753821    -0.0000590281    -0.0100524135
   41  C  3 YY     -0.0011979282     0.0117065323    -0.0040068982    -0.0000233362    -0.0152277411
   42  C  3 ZZ      0.0000222464     0.0156021110    -0.0068200980    -0.0000542809    -0.0223842466
   43  C  3 XY     -0.0016412220     0.0050609184    -0.0009228283    -0.0000219571    -0.0022845529
   44  C  3 XZ     -0.0028623790     0.0012038723     0.0032774463     0.0000310499     0.0019198233
   45  C  3 YZ     -0.0029951017     0.0050496591     0.0004494693     0.0000227920     0.0056569508
   46  C  4  S      0.0537457775    -0.1256825331     0.0005636624     0.0000838814    -0.0548878046
   47  C  4  S     -0.1122632753     0.2526853976     0.0005374109     0.0002501398     0.1051101087
   48  C  4  S      0.0852569597     0.0143576387    -0.0022958858    -0.0124750633     0.1166303210
   49  C  4  X     -0.0486808007    -0.0163504614     0.0605971578     0.0004083395    -0.0053217209
   50  C  4  Y      0.0238311642    -0.0384898959    -0.0123179990    -0.0000377788     0.0550640411
   51  C  4  Z      0.0245372656    -0.0208781263    -0.0139677801    -0.0000814066     0.1000475648
   52  C  4  X     -0.0179560865    -0.0180124882     0.0149607656    -0.0016093713    -0.0013230564
   53  C  4  Y     -0.0357402747     0.0041932125    -0.0091081012     0.0030982269    -0.0020513429
   54  C  4  Z      0.0234338005     0.0021954980    -0.0051225264    -0.0012196759     0.0614870040
   55  C  4 XX     -0.0078513636     0.0124962001     0.0005184418    -0.0000553234     0.0068539197
   56  C  4 YY     -0.0083422628     0.0201304484     0.0006558086     0.0000421453     0.0007114572
   57  C  4 ZZ     -0.0039471872     0.0145783871    -0.0023655833     0.0000178152     0.0131764332
   58  C  4 XY      0.0038584436     0.0022303008    -0.0050492836     0.0000159475    -0.0033846831
   59  C  4 XZ     -0.0009201104    -0.0018970665     0.0030566596     0.0000644142    -0.0065879020
   60  C  4 YZ     -0.0011953614     0.0018487268    -0.0006388897    -0.0000361801    -0.0058698659
   61  C  5  S      0.1123496575     0.0025097085    -0.1085703011    -0.0008693783    -0.0122203879
   62  C  5  S     -0.2213920217    -0.0055948530     0.2188289741     0.0020583021     0.0292701024
   63  C  5  S      0.0144712240     0.1026505800     0.1539857910    -0.0053633664    -0.0936126035
   64  C  5  X     -0.0450043300    -0.0518224358     0.0317575573     0.0001843512     0.0038661045
   65  C  5  Y     -0.0174794904     0.0805737353    -0.0263428692    -0.0004077247     0.0353134332
   66  C  5  Z      0.0466769388    -0.0630250141     0.0105951788     0.0003312998     0.0313917724
   67  C  5  X      0.0928465708     0.0162625707     0.0625186868    -0.0059557508     0.0430099739
   68  C  5  Y     -0.0338914341     0.0372145418    -0.0057481846     0.0101018088     0.0067741447
   69  C  5  Z     -0.0254294689    -0.0583238343    -0.0430235160    -0.0052856160     0.0099908013
   70  C  5 XX     -0.0150139821     0.0048734401     0.0130368893     0.0000801664    -0.0020344697
   71  C  5 YY     -0.0094574709    -0.0010226198     0.0110134542     0.0001082386     0.0029440057
   72  C  5 ZZ     -0.0105095189    -0.0022449286     0.0122014693     0.0001334578     0.0016461465
   73  C  5 XY      0.0044004276    -0.0053064953    -0.0017206398     0.0000296470    -0.0058556340
   74  C  5 XZ      0.0014869718     0.0061990681    -0.0040094763    -0.0000087332    -0.0058720658
   75  C  5 YZ      0.0028407815     0.0029925188    -0.0054352943    -0.0000296961     0.0000378513
   76  C  6  S     -0.0348442775    -0.0393766547     0.0606633255     0.0006494359    -0.1616995210
   77  C  6  S      0.0678871546     0.0773827838    -0.1200163344    -0.0013023677     0.3232573676
   78  C  6  S     -0.0105154603    -0.0143643030    -0.0124475740     0.0032337724     0.0102103532
   79  C  6  X     -0.0132677068     0.0136635759     0.0130857604     0.0002031323     0.0246683710
   80  C  6  Y     -0.0339682459     0.0275294231     0.0203016571     0.0000993411    -0.0042068892
   81  C  6  Z      0.0152537224    -0.0523422528     0.0072817375     0.0000558329     0.0009771355
   82  C  6  X     -0.0115310651     0.0031588772     0.0094325283     0.0005948219    -0.0075066505
   83  C  6  Y     -0.0092262139     0.0263116581     0.0007152941    -0.0005267475     0.0188595603
   84  C  6  Z      0.0197675945    -0.0169386684    -0.0003044450    -0.0008999437     0.0144098116
   85  C  6 XX      0.0028318043     0.0059355722    -0.0064106245    -0.0000670213     0.0249238409
   86  C  6 YY      0.0084917619    -0.0005000413    -0.0094265690    -0.0000880649     0.0195398810
   87  C  6 ZZ      0.0020220003     0.0097241492    -0.0080755472    -0.0000624877     0.0201068742
   88  C  6 XY     -0.0000005448     0.0007767667    -0.0007130200    -0.0000016830    -0.0020115088
   89  C  6 XZ      0.0022667604    -0.0026198050    -0.0017089468    -0.0000514103     0.0016186441
   90  C  6 YZ      0.0001977310     0.0027359595    -0.0016592693     0.0000063221     0.0004774029
   91  C  7  S     -0.0017689241     0.0317597478    -0.0236662770    -0.0003485625     0.0012492461
   92  C  7  S      0.0032357465    -0.0644563291     0.0454502628     0.0007419555    -0.0076862356
   93  C  7  S      0.0458028632     0.0062900004     0.0380314086    -0.0038083761     0.0697326797
   94  C  7  X     -0.0123271882     0.0770995624    -0.0394406439    -0.0004730737     0.0048474121
   95  C  7  Y      0.0035352096    -0.1206552370     0.0785313523     0.0008888565    -0.0001466002
   96  C  7  Z      0.0019539550     0.0536798536    -0.0385923220    -0.0004225221     0.0064157235
   97  C  7  X     -0.0188958728    -0.0037019756    -0.0320269536    -0.0005812297    -0.0488165421
   98  C  7  Y      0.0386299224    -0.0031624935     0.0517830925    -0.0009673144     0.0778624246
   99  C  7  Z     -0.0179320576     0.0032552453    -0.0204491067     0.0014748407    -0.0338862175
  100  C  7 XX      0.0009645432    -0.0040315530     0.0017138099     0.0000565048    -0.0010265613
  101  C  7 YY     -0.0001183576    -0.0058869944     0.0046802146     0.0000423986    -0.0002699170
  102  C  7 ZZ     -0.0004151168    -0.0028432450     0.0023300607     0.0000321657    -0.0012242612
  103  C  7 XY     -0.0007252003     0.0028910250    -0.0016764303    -0.0000224120     0.0001015488
  104  C  7 XZ      0.0003289242    -0.0013220987     0.0009998015    -0.0000224174    -0.0007345865
  105  C  7 YZ      0.0004969735     0.0021455012    -0.0022638398     0.0000093281     0.0005084608
  106  C  8  S      0.0574267976     0.0444505128     0.1188758948    -0.0001923406     0.0030324540
  107  C  8  S     -0.1128597630    -0.0894000346    -0.2396429287     0.0002306415    -0.0051787485
  108  C  8  S      0.0392326088    -0.0105379951    -0.0980970838    -0.0003655040    -0.0036142454
  109  C  8  X      0.0452754923     0.0220569294     0.0245377516    -0.0219457504    -0.0007944379
  110  C  8  Y     -0.0032590276    -0.0012545060    -0.0017783145     0.0968018173     0.0001932495
  111  C  8  Z     -0.0218069674    -0.0109276533    -0.0118186958    -0.0655199885     0.0006694085
  112  C  8  X     -0.0093986544     0.0150573434     0.0786198115    -0.0059998239    -0.0003689508
  113  C  8  Y      0.0053704033     0.0023692989    -0.0110966758     0.0200780737     0.0006815591
  114  C  8  Z      0.0003870307    -0.0105789291    -0.0331244104    -0.0127455651    -0.0038486159
  115  C  8 XX     -0.0067633763    -0.0054552607    -0.0148122449    -0.0023345464    -0.0004023413
  116  C  8 YY     -0.0051124519    -0.0045708882    -0.0133817870    -0.0008608665    -0.0002829444
  117  C  8 ZZ     -0.0046822275    -0.0040303435    -0.0112833678     0.0032016132    -0.0002632647
  118  C  8 XY      0.0009933624     0.0009341217     0.0027225311     0.0059134279     0.0001406782
  119  C  8 XZ      0.0016772603     0.0012956979     0.0032622768    -0.0032599112     0.0001935294
  120  C  8 YZ      0.0016511041     0.0016208998     0.0052875829    -0.0024079485     0.0001396879
  121  N  9  S     -0.0024991135     0.0535940423    -0.0307864715    -0.0002965870     0.0016571232
  122  N  9  S     -0.0054127988     0.1068065033    -0.0635470498    -0.0007406686     0.0011611276
  123  N  9  S      0.0198999671     0.0483490019     0.0117126937     0.0005566307     0.0605110555
  124  N  9  X      0.0011345099     0.0185615667    -0.0124924150    -0.0000563573    -0.0001357865
  125  N  9  Y      0.0023787705    -0.0325928247     0.0173297416     0.0001703935    -0.0019252193
  126  N  9  Z     -0.0015801359     0.0139483769    -0.0070729383    -0.0001222972    -0.0008784592
  127  N  9  X     -0.0042944156    -0.0002782004    -0.0031293829     0.0001225770    -0.0061131443
  128  N  9  Y      0.0032634135     0.0040120592     0.0070547071     0.0003639867     0.0134589680
  129  N  9  Z     -0.0011784071    -0.0020240356    -0.0041468261    -0.0004875916    -0.0047450977
  130  N  9 XX      0.0002205968     0.0021198716    -0.0019140448    -0.0000544670    -0.0003508124
  131  N  9 YY     -0.0004809713     0.0052620811    -0.0030335200    -0.0000343553     0.0003912114
  132  N  9 ZZ     -0.0002474266     0.0015731301    -0.0010759188    -0.0000326201    -0.0004338534
  133  N  9 XY     -0.0001482065    -0.0029130055     0.0018553057     0.0000086243    -0.0002826300
  134  N  9 XZ      0.0000009163     0.0012637832    -0.0007049725     0.0000048380    -0.0000468369
  135  N  9 YZ      0.0003363592    -0.0022774013     0.0009494248    -0.0000141769    -0.0000991531
  136  C 10  S     -0.0012279907     0.0064281554     0.0369742878    -0.1394344200     0.0016374856
  137  C 10  S      0.0022940347    -0.0124889947    -0.0715126234     0.2678495684    -0.0032009649
  138  C 10  S     -0.0192269564    -0.0183900212    -0.0382372338     0.0804622027    -0.0025122448
  139  C 10  X      0.0366613611     0.0235120676     0.0528121322     0.0507496808     0.0010901115
  140  C 10  Y      0.0053536925     0.0069604059     0.0248036514     0.0015490188     0.0008684024
  141  C 10  Z     -0.0244590389    -0.0181376788    -0.0482193249    -0.0289506772    -0.0013068282
  142  C 10  X      0.0081315476     0.0033875562     0.0038046526     0.0107744801     0.0006924700
  143  C 10  Y      0.0053887203     0.0074084301     0.0206509901     0.0031842972     0.0013175140
  144  C 10  Z     -0.0088884571    -0.0074068993    -0.0184308267    -0.0085655208    -0.0005353997
  145  C 10 XX      0.0016572807     0.0003591084    -0.0011536671     0.0216815425    -0.0001125021
  146  C 10 YY     -0.0005200748    -0.0012902609    -0.0059975772     0.0132859430    -0.0003145440
  147  C 10 ZZ     -0.0011819861    -0.0013674024    -0.0051172528     0.0122857381    -0.0001642319
  148  C 10 XY     -0.0018026637    -0.0008703037    -0.0011437249    -0.0040095624    -0.0000344942
  149  C 10 XZ      0.0002963189     0.0002988437     0.0007348743    -0.0063304283     0.0000487727
  150  C 10 YZ      0.0013126983     0.0014006193     0.0048357493    -0.0040669731     0.0001723006
  151  C 11  S     -0.0511645202    -0.0310359054    -0.0674671180    -0.1357668557    -0.0015099746
  152  C 11  S      0.0957859997     0.0587066349     0.1294863040     0.2605279908     0.0028985794
  153  C 11  S      0.0353169922     0.0238211642     0.0492318740     0.0576919560     0.0007875638
  154  C 11  X      0.0129558176     0.0121899556     0.0428149994    -0.0579246228     0.0016982266
  155  C 11  Y     -0.0227606685    -0.0149984235    -0.0379067956     0.0133587089    -0.0010915853
  156  C 11  Z      0.0112203597     0.0054116959     0.0071664965     0.0208574870    -0.0000646948
  157  C 11  X      0.0030598185     0.0038247444     0.0155123674    -0.0169789107     0.0004975820
  158  C 11  Y     -0.0095374138    -0.0063231813    -0.0132822223     0.0132865030    -0.0003632761
  159  C 11  Z      0.0059370270     0.0029467021     0.0022192852    -0.0014112900    -0.0001520798
  160  C 11 XX      0.0058645007     0.0034622948     0.0070491019     0.0201360990     0.0001509750
  161  C 11 YY      0.0065131854     0.0042240298     0.0100759750     0.0125279990     0.0002432308
  162  C 11 ZZ      0.0042066359     0.0025954160     0.0057232710     0.0127619191     0.0001193178
  163  C 11 XY     -0.0023898423    -0.0016108828    -0.0040143195    -0.0021552249    -0.0001039670
  164  C 11 XZ     -0.0007216401    -0.0001562830     0.0007104794    -0.0068903975     0.0000541288
  165  C 11 YZ     -0.0032357225    -0.0019408278    -0.0042782090    -0.0044859365    -0.0001047444
  166  C 12  S     -0.0675142243    -0.0445287051    -0.1112968229     0.0024080948    -0.0031185323
  167  C 12  S      0.1271841575     0.0845360860     0.2128868636    -0.0046010724     0.0059991369
  168  C 12  S      0.0210711166     0.0135126154     0.0353479985    -0.0002312488     0.0024195920
  169  C 12  X     -0.0217854088    -0.0126084396    -0.0249650895    -0.0202126243    -0.0003840269
  170  C 12  Y      0.0023875022     0.0013581107     0.0024837373     0.0902443075     0.0000683909
  171  C 12  Z      0.0102005487     0.0055740577     0.0113500604    -0.0612997654     0.0001766717
  172  C 12  X      0.0007540636     0.0013715205     0.0048154032    -0.0077141744    -0.0001711511
  173  C 12  Y      0.0000406632    -0.0004244487    -0.0000383951     0.0329548714    -0.0000061766
  174  C 12  Z     -0.0001262486    -0.0005557926    -0.0028520635    -0.0222087211     0.0003305954
  175  C 12 XX      0.0083997230     0.0055605962     0.0139206576     0.0022474255     0.0003885046
  176  C 12 YY      0.0074845855     0.0050304936     0.0128287029     0.0007251941     0.0003712219
  177  C 12 ZZ      0.0059857988     0.0040624270     0.0104446432    -0.0037672644     0.0003039719
  178  C 12 XY     -0.0019184863    -0.0012231092    -0.0029349331    -0.0064990109    -0.0000796484
  179  C 12 XZ     -0.0021814839    -0.0013593414    -0.0031980703     0.0037257969    -0.0000870893
  180  C 12 YZ     -0.0036063898    -0.0022981822    -0.0055918132     0.0027558926    -0.0001598225
  181  C 13  S     -0.0499951207    -0.0299324849    -0.0666245639     0.1378963900    -0.0014026808
  182  C 13  S      0.0937893295     0.0568270844     0.1276649925    -0.2645893774     0.0027758980
  183  C 13  S      0.0303764564     0.0202668478     0.0527747484    -0.0597613302    -0.0013715194
  184  C 13  X      0.0032764494     0.0061019146     0.0266960107     0.0530111814     0.0013119358
  185  C 13  Y      0.0214007453     0.0134630659     0.0317374338     0.0013519144     0.0008345919
  186  C 13  Z     -0.0189710440    -0.0141107101    -0.0399192309    -0.0296683121    -0.0013985738
  187  C 13  X      0.0006215559     0.0020357366     0.0086976330     0.0110702638     0.0011850666
  188  C 13  Y      0.0081317591     0.0046187781     0.0124596916     0.0095996596    -0.0005808728
  189  C 13  Z     -0.0068859526    -0.0048345440    -0.0146575161    -0.0136489538    -0.0003429514
  190  C 13 XX      0.0050369966     0.0027654604     0.0054760288    -0.0209831980     0.0000524138
  191  C 13 YY      0.0062235198     0.0039502848     0.0093538380    -0.0131030573     0.0002329878
  192  C 13 ZZ      0.0049349521     0.0032149510     0.0077499070    -0.0120223075     0.0001804208
  193  C 13 XY     -0.0008163874    -0.0002950803    -0.0001081714     0.0039360567     0.0000381028
  194  C 13 XZ     -0.0014630611    -0.0007720821    -0.0014764409     0.0059013238     0.0000080530
  195  C 13 YZ     -0.0038106081    -0.0024217889    -0.0058274629     0.0039816737    -0.0001492247
  196  C 14  S      0.0001250340     0.0077292904     0.0372059453     0.1383793236     0.0017158274
  197  C 14  S     -0.0000019502    -0.0148661665    -0.0721993566    -0.2658071071    -0.0031889499
  198  C 14  S     -0.0088934368    -0.0100971897    -0.0484205489    -0.0783147182     0.0021702156
  199  C 14  X      0.0402433427     0.0273448061     0.0662381187    -0.0544849752     0.0013688840
  200  C 14  Y     -0.0123701936    -0.0113054678    -0.0352470157     0.0098407218    -0.0010934472
  201  C 14  Z     -0.0121873100    -0.0055966262    -0.0074637836     0.0215415373     0.0001137560
  202  C 14  X      0.0104666097     0.0053036634     0.0143084705    -0.0130682244     0.0010463584
  203  C 14  Y     -0.0043101094    -0.0052798110    -0.0247416096     0.0061567493     0.0008024520
  204  C 14  Z     -0.0024412106     0.0016676675     0.0120688639     0.0021998152    -0.0003292916
  205  C 14 XX      0.0001661094    -0.0006265705    -0.0033242717    -0.0210374523    -0.0001161921
  206  C 14 YY     -0.0011788119    -0.0017506548    -0.0068022868    -0.0127986446    -0.0002266975
  207  C 14 ZZ      0.0006982390    -0.0002734461    -0.0024506302    -0.0130168369    -0.0001681989
  208  C 14 XY      0.0018958110     0.0014236183     0.0039476678     0.0023306108     0.0001098703
  209  C 14 XZ     -0.0017415398    -0.0009652501    -0.0019556459     0.0072676120    -0.0000922080
  210  C 14 YZ     -0.0001101238     0.0005304471     0.0028082957     0.0046201755     0.0001607681
  211  H 15  S      0.0505902029    -0.0556677062    -0.0282060080    -0.0002851911     0.0247332291
  212  H 15  S      0.0069295397    -0.0035235522    -0.0051891966    -0.0002752301     0.0010374528
  213  H 16  S      0.0307415190    -0.0178486746    -0.0256076185    -0.0001151871    -0.0875192063
  214  H 16  S      0.0039191244    -0.0012300292    -0.0036230113     0.0002935811    -0.0120741773
  215  H 17  S     -0.0140891111     0.0524458017    -0.0109883968    -0.0001762903    -0.0865191948
  216  H 17  S      0.0011224549     0.0091242718    -0.0045859614     0.0002020847    -0.0101709149
  217  H 18  S     -0.0341708977     0.0706445425     0.0044708368     0.0000147176     0.0381462695
  218  H 18  S      0.0024338225     0.0106223219    -0.0007712258     0.0009698871     0.0036963959
  219  H 19  S      0.0166292661     0.0174071323    -0.0303307891    -0.0003708827     0.1157845572
  220  H 19  S      0.0019728558     0.0049614056    -0.0084048656    -0.0001855411     0.0131238157
  221  H 20  S      0.0209246193     0.0274075851    -0.0419771065    -0.0005437874     0.0994426028
  222  H 20  S      0.0021556075     0.0009099023    -0.0007108121    -0.0003638278     0.0167310849
  223  H 21  S     -0.0047294432    -0.0065318362    -0.0257763029     0.0811421879    -0.0009442836
  224  H 21  S      0.0033813343     0.0010807475    -0.0042833191     0.0040653256    -0.0003970194
  225  H 22  S      0.0235943053     0.0151710023     0.0354076219     0.0783035674     0.0009105806
  226  H 22  S      0.0032786338     0.0012891666     0.0013530363     0.0050453476     0.0000657322
  227  H 23  S      0.0306571164     0.0215371516     0.0583838305    -0.0012974290     0.0018816082
  228  H 23  S      0.0024444737     0.0013648295     0.0031823674    -0.0001548444     0.0001280725
  229  H 24  S      0.0227742245     0.0144036142     0.0348293360    -0.0788084110     0.0007739013
  230  H 24  S      0.0029907639     0.0010002721     0.0013628291    -0.0050412828    -0.0000943133
  231  H 25  S     -0.0052809023    -0.0071397158    -0.0256988642    -0.0786847528    -0.0008658909
  232  H 25  S      0.0029562594     0.0005941036    -0.0033195297    -0.0025736197    -0.0002878357
  233  C 26  S      0.1541143545     0.0416354465    -0.0463156299     0.0000541406    -0.0050519539
  234  C 26  S     -0.2830844961    -0.0730336651     0.0955882284    -0.0000839352     0.0064009000
  235  C 26  S     -0.1749845369    -0.0209642994     0.1368632751     0.0066193750    -0.0067263265
  236  C 26  X     -0.0140226184    -0.0342048802    -0.0734618782    -0.0016971593     0.0040232001
  237  C 26  Y      0.0000697246     0.0108248105     0.0003376126     0.0029260301     0.0049726733
  238  C 26  Z      0.0058211930     0.0062103166     0.0429340070    -0.0014005862     0.0039749989
  239  C 26  X      0.0846940125     0.0852381947     0.1487143002     0.0003774261    -0.0282619223
  240  C 26  Y      0.0008777887    -0.0039816047    -0.0096923205    -0.0061862806     0.0002247119
  241  C 26  Z     -0.0496463954    -0.0439069118    -0.0706485681     0.0050719612     0.0042910141
  242  C 26 XX     -0.0281602197    -0.0059674374     0.0094877860    -0.0002070904    -0.0004865615
  243  C 26 YY     -0.0064026563    -0.0016680852     0.0018727802    -0.0000667464     0.0000485773
  244  C 26 ZZ     -0.0122884613    -0.0039708782     0.0047039413     0.0002775412     0.0002130308
  245  C 26 XY      0.0016127870    -0.0008541096    -0.0000253791     0.0004813598    -0.0009216332
  246  C 26 XZ      0.0130696444     0.0037776980    -0.0052638016    -0.0002723217    -0.0004944645
  247  C 26 YZ     -0.0002644273     0.0005804555    -0.0001851361    -0.0002286129     0.0003765000
  248  C 27  S      0.1285439720     0.0603864271     0.0614693561     0.0005793335    -0.0021787998
  249  C 27  S     -0.2374799940    -0.1156218041    -0.1243296609    -0.0008180012     0.0057773299
  250  C 27  S     -0.1344486495    -0.1078927584    -0.1633445426    -0.0035171204     0.0287657986
  251  C 27  X      0.0478650119     0.0035896992    -0.0692783619    -0.0027553535    -0.0047114687
  252  C 27  Y     -0.0016199788     0.0022298702     0.0042589882     0.0116748852     0.0011699950
  253  C 27  Z     -0.0234784997    -0.0048257765     0.0343325650    -0.0077989437     0.0031850810
  254  C 27  X     -0.0237665782     0.0349343452     0.1349613624    -0.0018787499    -0.0065649673
  255  C 27  Y     -0.0011831936    -0.0032494056    -0.0071949842     0.0098915349     0.0016179780
  256  C 27  Z      0.0159474265    -0.0158157186    -0.0683059187    -0.0070480189     0.0097090610
  257  C 27 XX     -0.0237853598    -0.0116052772    -0.0134588134    -0.0009667438     0.0006440101
  258  C 27 YY     -0.0061891836    -0.0030167712    -0.0029146402    -0.0002900651     0.0003177599
  259  C 27 ZZ     -0.0100973312    -0.0052974464    -0.0050246818     0.0011229650     0.0007027234
  260  C 27 XY      0.0016085045     0.0003946560     0.0011898461     0.0021067459    -0.0003337598
  261  C 27 XZ      0.0099862927     0.0053143339     0.0058680083    -0.0010579208    -0.0005943832
  262  C 27 YZ     -0.0003604656     0.0000132644    -0.0001918451    -0.0008524851     0.0001845475
  263  C 28  S     -0.0122714796     0.1415211331    -0.0846052128    -0.0010137262    -0.0070377490
  264  C 28  S      0.0259773820    -0.2794265569     0.1699959448     0.0017326912     0.0137979317
  265  C 28  S     -0.0197305853    -0.1279473534     0.0072576804     0.0121857263    -0.0650662933
  266  C 28  X     -0.0655473736     0.0205976713     0.0601988027     0.0004908333     0.0037167209
  267  C 28  Y     -0.0178158604     0.0362610368    -0.0056138056    -0.0000911946     0.0346864702
  268  C 28  Z      0.0325369131    -0.0075429185    -0.0314316485    -0.0001839235     0.0217278867
  269  C 28  X     -0.0708737804     0.0269552832    -0.0007802813     0.0038100422    -0.0396859473
  270  C 28  Y      0.0388877901     0.0228933014     0.0386761397     0.0007373954     0.0816573358
  271  C 28  Z      0.0042295701    -0.0195055452    -0.0270489948    -0.0042524260    -0.0267706720
  272  C 28 XX      0.0067816719    -0.0217476905     0.0066175513     0.0001095017    -0.0006205828
  273  C 28 YY      0.0005338680    -0.0152170727     0.0110254109     0.0000875749     0.0037706436
  274  C 28 ZZ     -0.0016315500    -0.0113263087     0.0100036991     0.0001399853    -0.0019913254
  275  C 28 XY     -0.0018692048     0.0042182719    -0.0011785846    -0.0000102107    -0.0031355609
  276  C 28 XZ      0.0031777885     0.0004182666    -0.0023449470    -0.0001224588    -0.0047319504
  277  C 28 YZ      0.0020628837     0.0049502406    -0.0062621316    -0.0001359203    -0.0011795529

                         26               27               28               29               30
                   -0.7856578848    -0.7059747687    -0.6806712296    -0.6658760708    -0.6542006539
    1  C  1  S      0.0629700180    -0.0640455797     0.0318860203     0.0027478022     0.0690597579
    2  C  1  S     -0.1312171089     0.1307654945    -0.0659040420    -0.0058248481    -0.1477816288
    3  C  1  S     -0.0377112415     0.0777403936    -0.0157197629    -0.0007420647     0.0017425197
    4  C  1  X      0.0446385393    -0.0231275509    -0.0442020370    -0.0005656097    -0.0281135399
    5  C  1  Y     -0.0051132491    -0.0189708279     0.0356903170     0.0045264432     0.1064031467
    6  C  1  Z      0.0224943696    -0.0295020601     0.0253707950    -0.0023092645    -0.0358461464
    7  C  1  X      0.0139492553     0.0095976697    -0.0242824129    -0.0001088845    -0.0076977833
    8  C  1  Y     -0.0119634377     0.0052728154     0.0110420060     0.0035691638     0.0451304356
    9  C  1  Z      0.0082259096    -0.0259202207     0.0112481602    -0.0012636161    -0.0139598900
   10  C  1 XX     -0.0031737351     0.0068026375    -0.0071786170    -0.0004666740    -0.0125356077
   11  C  1 YY     -0.0102630754     0.0063059260     0.0006743322    -0.0002016409    -0.0039020180
   12  C  1 ZZ     -0.0118502483     0.0119473110    -0.0056550176    -0.0004975838    -0.0126829058
   13  C  1 XY     -0.0012328191     0.0041043052    -0.0022223594     0.0000427414    -0.0000278288
   14  C  1 XZ     -0.0003011635    -0.0046150037     0.0052778631     0.0000993351     0.0046200826
   15  C  1 YZ     -0.0005667368     0.0018037624    -0.0002539030     0.0001020797     0.0026002346
   16  C  2  S      0.0601389647    -0.0292212180    -0.0203164021    -0.0015327373    -0.0489378893
   17  C  2  S     -0.1221374679     0.0630534409     0.0414428194     0.0028476136     0.0965765543
   18  C  2  S     -0.0080632851    -0.0233952098     0.0059626950     0.0025984583     0.0198943967
   19  C  2  X      0.0181682652    -0.0032264531    -0.0245087457     0.0003338698    -0.0069176430
   20  C  2  Y     -0.0098832369    -0.0124421214    -0.0088062848     0.0009471678    -0.0055770887
   21  C  2  Z     -0.0261860364     0.0777796097    -0.0739209766    -0.0041629550    -0.1176472808
   22  C  2  X      0.0145275348    -0.0122503199    -0.0101853230     0.0006914904    -0.0007542878
   23  C  2  Y      0.0063229055    -0.0141603845    -0.0074186517    -0.0003398481    -0.0025379156
   24  C  2  Z     -0.0178379716     0.0321228444    -0.0228189152     0.0000896670    -0.0311370662
   25  C  2 XX     -0.0006725374     0.0036300695    -0.0015044802     0.0002132268     0.0041956607
   26  C  2 YY     -0.0100209656     0.0034173060     0.0054628112     0.0002931481     0.0104714521
   27  C  2 ZZ     -0.0103016215     0.0059316370     0.0022990191     0.0000113925     0.0023697412
   28  C  2 XY     -0.0002659341     0.0019764141    -0.0021174173     0.0000763354     0.0014916454
   29  C  2 XZ      0.0004431808     0.0014103642    -0.0032987687    -0.0000590143    -0.0033156561
   30  C  2 YZ     -0.0023806473     0.0050219190    -0.0029687736    -0.0000723065    -0.0022881408
   31  C  3  S     -0.0008461221     0.0709888797    -0.0496578266    -0.0005405148    -0.0176252346
   32  C  3  S      0.0058563002    -0.1458226585     0.0989852845     0.0008204746     0.0306439512
   33  C  3  S     -0.0450264540    -0.0233647154     0.0576555780    -0.0020525935     0.0259241504
   34  C  3  X      0.0345877098    -0.0001577684    -0.0320811252    -0.0018960745    -0.0545218965
   35  C  3  Y      0.0353769906    -0.0236036637    -0.0406256812    -0.0046568283    -0.1329930804
   36  C  3  Z     -0.0096177928     0.0215683225    -0.0324438822     0.0011529770     0.0027899850
   37  C  3  X      0.0046890094     0.0013722247    -0.0104913388    -0.0013186982    -0.0191745172
   38  C  3  Y      0.0182196772    -0.0233531672    -0.0082806492    -0.0027422659    -0.0449217321
   39  C  3  Z     -0.0166789088     0.0137188183     0.0031285125    -0.0004343631     0.0154848939
   40  C  3 XX      0.0029612364    -0.0038628079     0.0015745138     0.0000189184    -0.0008296302
   41  C  3 YY      0.0002863867    -0.0108246707     0.0074248369    -0.0000635890     0.0005861836
   42  C  3 ZZ     -0.0006899158    -0.0124563353     0.0089537689     0.0001273594     0.0044110181
   43  C  3 XY      0.0007368229    -0.0019401017    -0.0000744664    -0.0001399369    -0.0036346587
   44  C  3 XZ      0.0039658410     0.0026143353    -0.0057150078    -0.0000765860    -0.0037851721
   45  C  3 YZ      0.0024719430    -0.0038979730    -0.0000798549    -0.0002578406    -0.0060696675
   46  C  4  S     -0.0463460116     0.0438364229     0.0266220539     0.0038756648     0.1059101772
   47  C  4  S      0.0952449121    -0.0905447428    -0.0549999404    -0.0087888419    -0.2210509554
   48  C  4  S      0.0441829780    -0.0723344274     0.0019167511     0.0177940901    -0.0485325162
   49  C  4  X      0.0355156526     0.0792839264    -0.0655937827    -0.0018224900    -0.0371719050
   50  C  4  Y     -0.0231224427    -0.0307258508     0.0455090236    -0.0018344226    -0.0223609062
   51  C  4  Z     -0.0123603269     0.0249768726    -0.0014983069     0.0041577066     0.0957367629
   52  C  4  X      0.0058461561     0.0223510418    -0.0189712168     0.0020864944    -0.0125266921
   53  C  4  Y     -0.0236174038     0.0053512235     0.0161968904    -0.0051528187     0.0018922475
   54  C  4  Z      0.0045202460    -0.0039838522     0.0041908549     0.0034100480     0.0392023454
   55  C  4 XX      0.0032102437    -0.0024473759    -0.0016240471    -0.0003810674    -0.0099703910
   56  C  4 YY      0.0091629344    -0.0069175474    -0.0074558660    -0.0008450174    -0.0219155452
   57  C  4 ZZ      0.0045927686    -0.0091609340    -0.0003167538    -0.0005225983    -0.0118127413
   58  C  4 XY     -0.0029317732    -0.0050048032     0.0029196576    -0.0001703200    -0.0030968703
   59  C  4 XZ      0.0027023561     0.0010173253    -0.0026331860    -0.0000589960    -0.0012464262
   60  C  4 YZ     -0.0012648968    -0.0027707389     0.0046393193     0.0001549101     0.0043984472
   61  C  5  S     -0.0506508922    -0.0995941435     0.0342336878    -0.0027699914    -0.0644400774
   62  C  5  S      0.0993354728     0.2054521156    -0.0693159389     0.0050091562     0.1301324296
   63  C  5  S      0.1775445553     0.1250805559    -0.0066242297     0.0133558089     0.1290686987
   64  C  5  X     -0.0674236388     0.0672995055     0.0976607041     0.0028255533     0.1088006390
   65  C  5  Y     -0.0049505592     0.0117418380    -0.0315199844    -0.0053173284    -0.1018090336
   66  C  5  Z      0.0441382525    -0.0394505223    -0.0337043960     0.0029834900     0.0296512694
   67  C  5  X      0.0922881360    -0.0196529942     0.0627217236     0.0109976909     0.0673128836
   68  C  5  Y     -0.0092466668     0.0141872194    -0.0106837637    -0.0169531127    -0.0370126499
   69  C  5  Z     -0.0581476466    -0.0040228510    -0.0274430578     0.0077178189    -0.0191858310
   70  C  5 XX      0.0059160858     0.0174521191    -0.0069396562     0.0005151521     0.0084395789
   71  C  5 YY      0.0070727144     0.0072051501    -0.0038837063     0.0001804958     0.0047091364
   72  C  5 ZZ      0.0061059186     0.0101793117    -0.0032631571     0.0001761446     0.0082069716
   73  C  5 XY     -0.0024699632     0.0001859773     0.0007410069    -0.0000825925     0.0031017366
   74  C  5 XZ      0.0007859410    -0.0090101065     0.0015582939    -0.0002413522    -0.0066285071
   75  C  5 YZ     -0.0047794056    -0.0006525835     0.0024654205     0.0000315246    -0.0000058351
   76  C  6  S      0.0379393086     0.0333697384    -0.0694168581    -0.0032444578    -0.0958735850
   77  C  6  S     -0.0760831254    -0.0676478577     0.1410958832     0.0068283990     0.1995162566
   78  C  6  S     -0.0212080748    -0.0243456395     0.0450800450    -0.0058576216     0.0086965222
   79  C  6  X      0.0273206962     0.0026702512    -0.0473669199    -0.0012491941    -0.0471365104
   80  C  6  Y      0.0243605464    -0.0519379832     0.0497001483     0.0010550202     0.0488881891
   81  C  6  Z     -0.0177735371     0.0317904804     0.0182562786     0.0015235343     0.0595256367
   82  C  6  X      0.0108184289     0.0022725431    -0.0154741718    -0.0015640217    -0.0222220784
   83  C  6  Y      0.0087689606    -0.0144954043     0.0157047773     0.0016621221     0.0272983338
   84  C  6  Z     -0.0047758277     0.0101376276     0.0067760839     0.0021881342     0.0275624240
   85  C  6 XX     -0.0036318622    -0.0055750354     0.0121520627     0.0006128043     0.0190928082
   86  C  6 YY     -0.0082068893    -0.0001104998     0.0074241428     0.0004240909     0.0123044702
   87  C  6 ZZ     -0.0035700595    -0.0086174445     0.0106947340     0.0003333298     0.0111876380
   88  C  6 XY     -0.0011622124     0.0001669833     0.0009427636    -0.0000950388    -0.0014670031
   89  C  6 XZ     -0.0028841188    -0.0008619692     0.0048733969     0.0002538370     0.0070921411
   90  C  6 YZ     -0.0005849782    -0.0008483899     0.0014666844     0.0001898794     0.0055210757
   91  C  7  S     -0.0311214558     0.0870883534    -0.0489371579     0.0015068933     0.0084084279
   92  C  7  S      0.0601619791    -0.1825277465     0.1049338294    -0.0034298592    -0.0182750123
   93  C  7  S      0.0914460587    -0.0853947197     0.0130072549     0.0070682250     0.0162149757
   94  C  7  X     -0.0407363822     0.1060638064    -0.0512642629     0.0029477100     0.0362723111
   95  C  7  Y      0.0770469119    -0.1747135991     0.0959773520    -0.0022420587    -0.0077547381
   96  C  7  Z     -0.0352552776     0.0700791905    -0.0416287780     0.0000401655    -0.0138491617
   97  C  7  X     -0.0478143824     0.0244599875     0.0058481604    -0.0004486237    -0.0089247623
   98  C  7  Y      0.0841853953    -0.0434934566    -0.0113899936     0.0039748793     0.0177096557
   99  C  7  Z     -0.0359359726     0.0182788960     0.0051248973    -0.0035398177    -0.0112060591
  100  C  7 XX      0.0023340799    -0.0097841502     0.0055219901    -0.0003032489    -0.0028846555
  101  C  7 YY      0.0058806176    -0.0167915368     0.0101479813    -0.0002176346    -0.0001207874
  102  C  7 ZZ      0.0025689323    -0.0076305441     0.0047071319    -0.0000879837     0.0003787392
  103  C  7 XY     -0.0024983055     0.0073212990    -0.0038773801     0.0001720019     0.0016427000
  104  C  7 XZ      0.0014309168    -0.0032473436     0.0016256261    -0.0000017476     0.0000000759
  105  C  7 YZ     -0.0024789436     0.0046628038    -0.0028439262    -0.0000563972    -0.0013592769
  106  C  8  S     -0.0643390980     0.0290903352     0.0820376877    -0.0013311224    -0.0482267002
  107  C  8  S      0.1264536771    -0.0626712539    -0.1721852773     0.0029451796     0.0977910377
  108  C  8  S      0.1274288087    -0.0165429429    -0.0931734802     0.0057598474     0.0400403405
  109  C  8  X      0.0630576217     0.0863575235     0.0979105692     0.0416090510    -0.0057201758
  110  C  8  Y     -0.0055522774    -0.0060906650    -0.0083642798    -0.1789605877     0.0069028847
  111  C  8  Z     -0.0296761676    -0.0417355974    -0.0461939334     0.1204776895    -0.0021769682
  112  C  8  X     -0.0705930273     0.0134814376     0.0660449059     0.0108909932    -0.0216049480
  113  C  8  Y      0.0086659756    -0.0012053263    -0.0085415156    -0.0440833278     0.0051105984
  114  C  8  Z      0.0312496637    -0.0049878735    -0.0305354334     0.0292440498     0.0068315497
  115  C  8 XX      0.0067757491    -0.0058185888    -0.0132230809     0.0016214726     0.0064159472
  116  C  8 YY      0.0094113583    -0.0011867596    -0.0072932470     0.0007118117     0.0053168429
  117  C  8 ZZ      0.0066718429    -0.0024060036    -0.0078760373    -0.0017334778     0.0049795320
  118  C  8 XY     -0.0020429130     0.0001751357     0.0014174891    -0.0035696496    -0.0006658018
  119  C  8 XZ     -0.0006522833     0.0022811246     0.0040321287     0.0018752789    -0.0017100975
  120  C  8 YZ     -0.0047485463    -0.0006620616     0.0013484874     0.0013610125    -0.0019543748
  121  N  9  S     -0.0251800909     0.0523408574    -0.0283657703     0.0007226104     0.0046537876
  122  N  9  S     -0.0526455553     0.1078040399    -0.0581336249     0.0015791582     0.0091812972
  123  N  9  S      0.0268445078     0.0522165113    -0.0535876576     0.0020664628     0.0193198788
  124  N  9  X     -0.0091045346     0.0107084983    -0.0065848037    -0.0005491020    -0.0089928163
  125  N  9  Y      0.0121421458    -0.0181142786     0.0076147749    -0.0002641854    -0.0033027687
  126  N  9  Z     -0.0054755850     0.0102037866    -0.0033449468     0.0005635583     0.0074782640
  127  N  9  X     -0.0057283443     0.0005333877     0.0040613224    -0.0001375540     0.0039531606
  128  N  9  Y      0.0089696654    -0.0002011769    -0.0034732818     0.0000353578     0.0042813058
  129  N  9  Z     -0.0042421834    -0.0008198018     0.0015774916     0.0002826943    -0.0041810435
  130  N  9 XX     -0.0014892729     0.0023928958    -0.0015551184     0.0000072658    -0.0010601759
  131  N  9 YY     -0.0024559311     0.0049031148    -0.0025169876     0.0000841319     0.0007879023
  132  N  9 ZZ     -0.0009371290     0.0019898811    -0.0009465184     0.0000768188     0.0007534046
  133  N  9 XY      0.0014306355    -0.0026273749     0.0016746632     0.0000277780     0.0008593241
  134  N  9 XZ     -0.0005775490     0.0013378268    -0.0007910857    -0.0000022960     0.0000353108
  135  N  9 YZ      0.0008519913    -0.0022311230     0.0010541002    -0.0000502595    -0.0010315224
  136  C 10  S     -0.0559605500    -0.0449909718    -0.0597959188     0.1041458181     0.0149293872
  137  C 10  S      0.1092542291     0.0891281983     0.1187508665    -0.2086426617    -0.0298509274
  138  C 10  S      0.0334569320     0.0305074932     0.0281237543    -0.0613706277    -0.0021896655
  139  C 10  X     -0.0163890726     0.0305956011     0.0689409826     0.1131576312    -0.0394084137
  140  C 10  Y     -0.0237602590     0.0076090109     0.0413776962    -0.0066668580    -0.0375918815
  141  C 10  Z      0.0280639287    -0.0226066785    -0.0706089790    -0.0560916135     0.0515857952
  142  C 10  X      0.0021310983     0.0130219332     0.0186723493     0.0336716451    -0.0105889061
  143  C 10  Y     -0.0187109814    -0.0019902032     0.0161496679     0.0093551182    -0.0148191868
  144  C 10  Z      0.0139035289    -0.0057824227    -0.0227214457    -0.0255079180     0.0179190741
  145  C 10 XX      0.0040539245     0.0057917527     0.0100783149    -0.0119491201    -0.0043743140
  146  C 10 YY      0.0084813353     0.0059621807     0.0066937839    -0.0154840860    -0.0007338614
  147  C 10 ZZ      0.0059543324     0.0039286105     0.0048188408    -0.0110892321    -0.0008624645
  148  C 10 XY     -0.0010748398    -0.0023150728    -0.0036528737     0.0035579884     0.0012788996
  149  C 10 XZ     -0.0001769454    -0.0001980599    -0.0010539156     0.0008857842     0.0010275837
  150  C 10 YZ     -0.0050192693    -0.0018704842    -0.0007268204     0.0068273529    -0.0010663699
  151  C 11  S      0.0309941624    -0.0081368444    -0.0330835449    -0.1091062308     0.0287759466
  152  C 11  S     -0.0615275144     0.0158663364     0.0664880425     0.2177197993    -0.0579627285
  153  C 11  S     -0.0232705157    -0.0100297415     0.0080065675     0.0537879789    -0.0176787405
  154  C 11  X     -0.0590373684    -0.0701786895    -0.1159663554     0.0985311563     0.0457604441
  155  C 11  Y      0.0315519755     0.0353054531     0.0697785569    -0.0086295462    -0.0420217757
  156  C 11  Z      0.0067782804     0.0098834239     0.0071475327    -0.0465555942     0.0087691459
  157  C 11  X     -0.0215734752    -0.0207534244    -0.0364210338     0.0319336989     0.0160489338
  158  C 11  Y      0.0089780672     0.0123544826     0.0228422764    -0.0123486210    -0.0123311032
  159  C 11  Z      0.0045785708     0.0014441715     0.0013883250    -0.0076409308     0.0011392216
  160  C 11 XX     -0.0022936933     0.0023363213     0.0060896306     0.0117753206    -0.0042203820
  161  C 11 YY     -0.0062501669    -0.0010665579     0.0013019284     0.0155532394    -0.0027832822
  162  C 11 ZZ     -0.0025647480     0.0013416564     0.0044754665     0.0123312182    -0.0036558546
  163  C 11 XY      0.0029846326     0.0017404828     0.0022798675    -0.0020063911    -0.0006708592
  164  C 11 XZ     -0.0022793749    -0.0027057499    -0.0043882441    -0.0017751201     0.0020018773
  165  C 11 YZ      0.0022392408     0.0002995528    -0.0005870585    -0.0074000010     0.0011924203
  166  C 12  S      0.0858099219     0.0636930249     0.0989276219     0.0008411597    -0.0430606031
  167  C 12  S     -0.1670258265    -0.1263732464    -0.1967816146    -0.0017172133     0.0860076182
  168  C 12  S     -0.0358332136    -0.0238814112    -0.0435496770    -0.0016112724     0.0212831014
  169  C 12  X      0.0026136425    -0.0209408026    -0.0425040190    -0.0379126699     0.0210887951
  170  C 12  Y     -0.0016459266     0.0001979928     0.0023696644     0.1633040674    -0.0078742996
  171  C 12  Z     -0.0002941315     0.0111479257     0.0211939434    -0.1102894163    -0.0052103666
  172  C 12  X     -0.0055051677    -0.0091321514    -0.0110144605    -0.0113956859     0.0020882137
  173  C 12  Y     -0.0002192937     0.0002286473     0.0010040114     0.0505215658    -0.0024108558
  174  C 12  Z      0.0029711111     0.0046577358     0.0053525362    -0.0342421065     0.0007338561
  175  C 12 XX     -0.0109190205    -0.0089161391    -0.0146975346     0.0018760169     0.0069671598
  176  C 12 YY     -0.0103144444    -0.0074282309    -0.0108825895     0.0006912963     0.0041783204
  177  C 12 ZZ     -0.0084949180    -0.0064945051    -0.0099887946    -0.0028803847     0.0043468966
  178  C 12 XY      0.0021731716     0.0015182632     0.0022555040    -0.0051370386    -0.0007288483
  179  C 12 XZ      0.0021746808     0.0019849083     0.0037570430     0.0028991994    -0.0022230369
  180  C 12 YZ      0.0040475160     0.0025332742     0.0034755442     0.0020886207    -0.0011730696
  181  C 13  S      0.0276621656    -0.0109392512    -0.0350620151     0.1092184569     0.0213167479
  182  C 13  S     -0.0549029952     0.0213953055     0.0703247040    -0.2180015222    -0.0429913052
  183  C 13  S     -0.0243770710    -0.0080496211     0.0108145313    -0.0519360467    -0.0155239720
  184  C 13  X     -0.0471175660    -0.0554691159    -0.0869907244    -0.0991186537     0.0366645973
  185  C 13  Y     -0.0222438832    -0.0240844687    -0.0513705362     0.0084646720     0.0345649406
  186  C 13  Z      0.0433676883     0.0493373989     0.0882013228     0.0469613389    -0.0475033039
  187  C 13  X     -0.0173712805    -0.0157068366    -0.0269906198    -0.0285431163     0.0135489696
  188  C 13  Y     -0.0063601918    -0.0088534504    -0.0160247242    -0.0061309392     0.0093742338
  189  C 13  Z      0.0145361047     0.0156814298     0.0273652067     0.0203963781    -0.0148711970
  190  C 13 XX     -0.0002440909     0.0040837346     0.0085098626    -0.0125119187    -0.0044132521
  191  C 13 YY     -0.0052631036    -0.0001960448     0.0023658869    -0.0158605052    -0.0019987448
  192  C 13 ZZ     -0.0044630099    -0.0002761674     0.0016950469    -0.0113670684    -0.0015092244
  193  C 13 XY     -0.0012015823    -0.0018358226    -0.0032325968     0.0038601130     0.0015270746
  194  C 13 XZ     -0.0000735277    -0.0008204290    -0.0013964498     0.0007407398     0.0006312446
  195  C 13 YZ      0.0037752824     0.0015737066     0.0015167883     0.0066678646    -0.0003105752
  196  C 14  S     -0.0575063877    -0.0441147819    -0.0595108957    -0.1042574427     0.0238266315
  197  C 14  S      0.1122931840     0.0872945155     0.1181505473     0.2089968617    -0.0476392953
  198  C 14  S      0.0411791813     0.0284792862     0.0237031417     0.0573983081    -0.0047697132
  199  C 14  X     -0.0260752223     0.0379924932     0.0920059057    -0.1149133347    -0.0510856134
  200  C 14  Y      0.0275698133    -0.0135616253    -0.0547798683     0.0164787830     0.0451216984
  201  C 14  Z     -0.0076952042    -0.0095832318    -0.0060124896     0.0490202911    -0.0083323341
  202  C 14  X     -0.0065043272     0.0133647531     0.0282150439    -0.0388311120    -0.0158386046
  203  C 14  Y      0.0206012691    -0.0009319126    -0.0213932402     0.0142657719     0.0182677888
  204  C 14  Z     -0.0127700179    -0.0067956222     0.0021493259     0.0095247782    -0.0056959436
  205  C 14 XX      0.0049938663     0.0047749295     0.0081546988     0.0115451514    -0.0044345743
  206  C 14 YY      0.0088023109     0.0053648186     0.0058711315     0.0152985334    -0.0015376199
  207  C 14 ZZ      0.0053105865     0.0051245631     0.0073456142     0.0116201250    -0.0030922847
  208  C 14 XY     -0.0025754945     0.0001589695     0.0013183949    -0.0025929402    -0.0009157606
  209  C 14 XZ      0.0004694598    -0.0015419348    -0.0037787783    -0.0014327784     0.0024502412
  210  C 14 YZ     -0.0044635563    -0.0027629504    -0.0026044817    -0.0072060286     0.0004080547
  211  H 15  S     -0.0472874040     0.0528200415    -0.0142868914    -0.0042403054    -0.0981095936
  212  H 15  S     -0.0063286060     0.0158499863    -0.0100183247    -0.0004366822    -0.0223096531
  213  H 16  S     -0.0393455256     0.0245686825     0.0320839660     0.0010729350     0.0597835925
  214  H 16  S     -0.0059376260     0.0057016481     0.0038853102    -0.0000776537     0.0138576638
  215  H 17  S      0.0039265309    -0.0688639625     0.0640631934     0.0001582815     0.0253577593
  216  H 17  S      0.0028175044    -0.0137230396     0.0128180424    -0.0002464503     0.0095108818
  217  H 18  S      0.0313130490    -0.0471883438    -0.0103743547    -0.0059247318    -0.1410898791
  218  H 18  S      0.0100483359    -0.0084991948    -0.0078748302    -0.0028256949    -0.0317945600
  219  H 19  S     -0.0213492302    -0.0283140853     0.0685582550     0.0035315426     0.1140426709
  220  H 19  S     -0.0068853277    -0.0066767836     0.0136528268     0.0010348526     0.0253194141
  221  H 20  S     -0.0332152129    -0.0409335772     0.0923297270     0.0036859751     0.1176788476
  222  H 20  S     -0.0005456630    -0.0041520560     0.0133947918     0.0013568715     0.0261440166
  223  H 21  S      0.0322935292     0.0321545449     0.0532792936    -0.1236815442    -0.0231525802
  224  H 21  S      0.0124060651     0.0090425620     0.0099298384    -0.0245036115    -0.0021695082
  225  H 22  S     -0.0213166501     0.0047959840     0.0320523643     0.1248560181    -0.0369771586
  226  H 22  S      0.0008443110     0.0021900907     0.0061644281     0.0273918173    -0.0071639308
  227  H 23  S     -0.0576049016    -0.0623749294    -0.1077219720    -0.0008995778     0.0503405700
  228  H 23  S     -0.0038380982    -0.0091382473    -0.0203345166    -0.0001536774     0.0121902592
  229  H 24  S     -0.0190571140     0.0073163733     0.0337762641    -0.1242202396    -0.0275090107
  230  H 24  S      0.0010498417     0.0025899094     0.0065573950    -0.0264079177    -0.0051767528
  231  H 25  S      0.0325586944     0.0301730104     0.0514665088     0.1201718426    -0.0322277264
  232  H 25  S      0.0115161187     0.0087111072     0.0090145549     0.0215432459    -0.0024735747
  233  C 26  S      0.1358222314    -0.0453563303    -0.0696066163     0.0007848245     0.0016801415
  234  C 26  S     -0.2536831444     0.1001277075     0.1360372339    -0.0011455326     0.0067083200
  235  C 26  S     -0.2353704557     0.1027449771     0.1070320766    -0.0127394670    -0.0141703303
  236  C 26  X     -0.1354022828    -0.1327705104     0.0312167832    -0.0016876994    -0.1436322429
  237  C 26  Y      0.0059262094     0.0111464762    -0.0085261273    -0.0119456087    -0.0136021569
  238  C 26  Z      0.0691611762     0.0685715817    -0.0103074223     0.0106643486     0.0940699258
  239  C 26  X      0.1009199548     0.0301239997     0.0649391309     0.0018918261     0.0668986552
  240  C 26  Y     -0.0043367237    -0.0011071654    -0.0058985398     0.0057065126    -0.0067731116
  241  C 26  Z     -0.0515850365    -0.0096440319    -0.0365806697    -0.0059625903    -0.0310572536
  242  C 26 XX     -0.0243712186     0.0101506780     0.0137504445     0.0005213378     0.0003090221
  243  C 26 YY     -0.0071071334     0.0023876391     0.0035777937     0.0001148593    -0.0000979278
  244  C 26 ZZ     -0.0114132613     0.0047503381     0.0068202942    -0.0008214037     0.0022206377
  245  C 26 XY      0.0011987017    -0.0003497960    -0.0001006843    -0.0013874991     0.0021845080
  246  C 26 XZ      0.0099745381    -0.0047095463    -0.0063621486     0.0007679992    -0.0018826998
  247  C 26 YZ     -0.0003732894     0.0006452261    -0.0001334696     0.0006614818    -0.0004856611
  248  C 27  S      0.1282700455     0.0773668573     0.0261509200     0.0019184510     0.0400013188
  249  C 27  S     -0.2413873161    -0.1541874217    -0.0664826670    -0.0039979219    -0.0773302830
  250  C 27  S     -0.2083107272    -0.1351985816    -0.0546583394    -0.0007294512    -0.1281561850
  251  C 27  X      0.1471002225    -0.0314733547    -0.1572147011     0.0127757040     0.1029436287
  252  C 27  Y     -0.0095407618     0.0041833386     0.0087753642    -0.0362452271    -0.0118837306
  253  C 27  Z     -0.0716713058     0.0152689492     0.0777307463     0.0219441787    -0.0448718257
  254  C 27  X     -0.0626245658     0.0254333027     0.0637942715     0.0026215451     0.0262747587
  255  C 27  Y      0.0032802431    -0.0012671567    -0.0035885971    -0.0183253780    -0.0036775967
  256  C 27  Z      0.0312690476    -0.0148090695    -0.0280417406     0.0134486363    -0.0096469985
  257  C 27 XX     -0.0225143409    -0.0157335243    -0.0081979390     0.0013003082    -0.0076704404
  258  C 27 YY     -0.0071551769    -0.0038625419    -0.0018437464     0.0004364090    -0.0026143513
  259  C 27 ZZ     -0.0106803047    -0.0067127592    -0.0032012278    -0.0024408369    -0.0027605323
  260  C 27 XY      0.0011585524     0.0007749772     0.0006575495    -0.0040915663     0.0014563512
  261  C 27 XZ      0.0085828994     0.0066252365     0.0031401446     0.0023250527     0.0019603222
  262  C 27 YZ     -0.0005356339    -0.0005312805    -0.0007452548     0.0016665937    -0.0003941646
  263  C 28  S     -0.0754832075     0.0779915644    -0.0119597957     0.0007164050     0.0055838684
  264  C 28  S      0.1552260870    -0.1595573960     0.0212007116    -0.0010536945    -0.0154003778
  265  C 28  S     -0.0452546996    -0.0671152349     0.0784846073    -0.0224340556    -0.0338807596
  266  C 28  X      0.0583877104    -0.0949698302     0.0923535339     0.0034063052     0.1073025660
  267  C 28  Y     -0.0153914967     0.1613500008    -0.1137981580     0.0043852019     0.0456724473
  268  C 28  Z     -0.0163372668    -0.0932520213     0.0567547515    -0.0055199828    -0.0903612599
  269  C 28  X     -0.0255585083     0.0100003415     0.0229670035    -0.0048599503     0.0325505223
  270  C 28  Y      0.0709907737     0.0044927515    -0.0360874740     0.0023100512     0.0397599953
  271  C 28  Z     -0.0337596368    -0.0133610267     0.0127422126     0.0037041164    -0.0463198709
  272  C 28 XX      0.0041085280    -0.0044434223    -0.0016889816    -0.0003023125    -0.0067169125
  273  C 28 YY      0.0118292130    -0.0155881806     0.0040229739    -0.0000927851    -0.0012016759
  274  C 28 ZZ      0.0087694368    -0.0044614005    -0.0008729038     0.0001416179     0.0032812651
  275  C 28 XY     -0.0026601056     0.0077641566    -0.0025973411     0.0001184545     0.0018935112
  276  C 28 XZ     -0.0000909428    -0.0026680073    -0.0004982665     0.0000376395    -0.0020769182
  277  C 28 YZ     -0.0062012862     0.0035995665     0.0006102257     0.0000579536    -0.0006042378

                         31               32               33               34               35
                   -0.6325660548    -0.6170144536    -0.5868829784    -0.5644511611    -0.5287918568
    1  C  1  S      0.0611513470     0.0745069760    -0.0053000095     0.0165572482     0.0030505667
    2  C  1  S     -0.1279738068    -0.1471782461     0.0112565416    -0.0278062383    -0.0031722490
    3  C  1  S     -0.0403025399    -0.2135210187     0.0090886197    -0.0970893783    -0.0120443006
    4  C  1  X      0.1261159081    -0.0147413370    -0.0221464102     0.1244779457     0.0543514144
    5  C  1  Y      0.0885053538    -0.0717528375    -0.0146574554    -0.0387770709    -0.0018934703
    6  C  1  Z     -0.1147602356    -0.1402870307     0.0510766455     0.0987352419    -0.0205083096
    7  C  1  X      0.0531951051    -0.0459984089    -0.0119369568     0.0101436138     0.0190688173
    8  C  1  Y      0.0358454055    -0.0551240759    -0.0070491583    -0.0404225054    -0.0045562940
    9  C  1  Z     -0.0254098822     0.0182343898     0.0149006022     0.0745815977     0.0003029556
   10  C  1 XX     -0.0044745284    -0.0125709149     0.0013403214     0.0075874546     0.0017000595
   11  C  1 YY     -0.0112351032    -0.0092602452     0.0021805626     0.0000174694    -0.0007951832
   12  C  1 ZZ     -0.0119895440    -0.0079803822    -0.0001009470    -0.0113233595    -0.0020100640
   13  C  1 XY     -0.0008797182    -0.0002859949     0.0015177138     0.0031490469    -0.0008407132
   14  C  1 XZ     -0.0007711433     0.0064338646    -0.0007872079    -0.0034145436     0.0002301295
   15  C  1 YZ      0.0007932292     0.0093078418     0.0007385003     0.0059140000     0.0014545401
   16  C  2  S      0.0194500568    -0.1202348364    -0.0072651645    -0.0119585013     0.0012296813
   17  C  2  S     -0.0493022198     0.2428751041     0.0169288415     0.0238905977    -0.0021324590
   18  C  2  S      0.0424498219     0.1959501477    -0.0173095833     0.0535271639     0.0060418886
   19  C  2  X      0.0713116795    -0.0431821715    -0.0188518777    -0.0037845346     0.0135208575
   20  C  2  Y      0.0972840205    -0.1319102780    -0.0631328906    -0.2130542647    -0.0011820863
   21  C  2  Z     -0.0429800889     0.0393807448    -0.0151655922    -0.0692412535     0.0008033140
   22  C  2  X      0.0476705736     0.0011529780    -0.0150366655    -0.0015541561     0.0060279723
   23  C  2  Y      0.0559400571     0.0284421110    -0.0334549060    -0.0708218660     0.0009641440
   24  C  2  Z     -0.0148109818     0.0300905078    -0.0044279779    -0.0301749175    -0.0031820671
   25  C  2 XX      0.0025359774     0.0091692035     0.0010371286     0.0054463933     0.0003541826
   26  C  2 YY     -0.0048088549     0.0289569384     0.0016657261     0.0018510738    -0.0010714147
   27  C  2 ZZ     -0.0085939744     0.0095947316     0.0021351154     0.0031402514     0.0003519088
   28  C  2 XY      0.0041003150     0.0058982190    -0.0002133165     0.0025605095     0.0001140514
   29  C  2 XZ      0.0035715471     0.0033831637    -0.0012152980     0.0027114615     0.0020316495
   30  C  2 YZ     -0.0012303519     0.0041795809    -0.0000679378    -0.0010474970    -0.0000110207
   31  C  3  S      0.0036315502     0.1140744598    -0.0027350337    -0.0112174954    -0.0035390320
   32  C  3  S     -0.0073466870    -0.2372444225     0.0040933116     0.0224387757     0.0067384264
   33  C  3  S     -0.0777507658    -0.1569969338     0.0471141076     0.0464800757     0.0058789360
   34  C  3  X     -0.0094089775    -0.0553257575     0.0082717002     0.0274065810    -0.0047490903
   35  C  3  Y     -0.0301082610    -0.0141163650    -0.0229565430    -0.0899052652    -0.0080138736
   36  C  3  Z      0.0923890644     0.1425446204    -0.0609372792    -0.2163907901    -0.0218118056
   37  C  3  X     -0.0050936649    -0.0024130161     0.0056615869     0.0137950972     0.0004397029
   38  C  3  Y     -0.0041278323    -0.0205088437    -0.0072367449    -0.0196890314     0.0014743248
   39  C  3  Z      0.0022908080    -0.0066413569    -0.0025973876    -0.0735285725    -0.0089473316
   40  C  3 XX     -0.0021206749    -0.0112871420     0.0013112929     0.0019725530    -0.0010051107
   41  C  3 YY     -0.0037242708    -0.0069853046     0.0008209006     0.0040144245     0.0007841993
   42  C  3 ZZ      0.0019100160    -0.0292601805     0.0002214593     0.0031110791     0.0015375585
   43  C  3 XY     -0.0024683810     0.0003419732     0.0000060928    -0.0016090667    -0.0006047320
   44  C  3 XZ      0.0041485578     0.0032353898    -0.0010465858    -0.0029645069    -0.0012351751
   45  C  3 YZ     -0.0027220380    -0.0064410258     0.0000888813     0.0004906403     0.0002096415
   46  C  4  S      0.0326496266    -0.0726478756     0.0057120596    -0.0040020445    -0.0022903609
   47  C  4  S     -0.0732460715     0.1456184012    -0.0076081703     0.0164570197     0.0039549702
   48  C  4  S      0.0360670243     0.1718692715    -0.0658831226    -0.0888625419    -0.0132233564
   49  C  4  X     -0.0512284719     0.0226591974     0.0443767492     0.1184404393    -0.0103865627
   50  C  4  Y     -0.1094187038     0.1211656533     0.0244841352     0.1009266188     0.0272776796
   51  C  4  Z      0.1039358956     0.0654276342    -0.0105507065     0.0300574404     0.0098563826
   52  C  4  X     -0.0163993677    -0.0109296250     0.0193811501     0.0432641696    -0.0009630881
   53  C  4  Y     -0.0508430503    -0.0107931402     0.0339866504     0.0806716374     0.0151175476
   54  C  4  Z      0.0481972964     0.0603732285    -0.0171852781    -0.0092009738    -0.0003003867
   55  C  4 XX     -0.0076417925     0.0099901023    -0.0000732955    -0.0044416863    -0.0008483040
   56  C  4 YY     -0.0047114004     0.0119345812    -0.0012269345     0.0001630545    -0.0000997588
   57  C  4 ZZ     -0.0043573773     0.0077796421     0.0003676587     0.0095661445     0.0021533095
   58  C  4 XY     -0.0002704475     0.0004266393    -0.0028438003    -0.0073457626     0.0009958124
   59  C  4 XZ      0.0018001019    -0.0054868685     0.0007324616     0.0032383070    -0.0005078370
   60  C  4 YZ     -0.0015154745    -0.0086626012     0.0003728691    -0.0032896692    -0.0009479288
   61  C  5  S      0.0185753370     0.0047702475    -0.0270021180     0.0012363228     0.0189506468
   62  C  5  S     -0.0444567960     0.0008067444     0.0547642590    -0.0063236409    -0.0421118756
   63  C  5  S     -0.2103541407    -0.1942987272     0.0716032416    -0.0479119915    -0.0874883120
   64  C  5  X     -0.1724304029    -0.0071500539     0.0210503050    -0.1004513121    -0.0026279347
   65  C  5  Y     -0.0711756218     0.0374110018     0.0074349187     0.0224179799    -0.0006688993
   66  C  5  Z      0.1573095084     0.0167863178    -0.0087527781     0.0989678510     0.0103768725
   67  C  5  X     -0.1538742388     0.0740773389    -0.0025311166    -0.0889433483    -0.0465665106
   68  C  5  Y     -0.0453332778     0.0559471298     0.0150987725     0.0382560160     0.0049453052
   69  C  5  Z      0.1220486461    -0.0445713035    -0.0071589322     0.0348572410     0.0294911010
   70  C  5 XX     -0.0025279681    -0.0023333311     0.0026338847    -0.0073666227    -0.0040646416
   71  C  5 YY     -0.0023722242     0.0065810558     0.0035571966     0.0036479121    -0.0024224960
   72  C  5 ZZ     -0.0026215729    -0.0040892721     0.0040337115     0.0022209835    -0.0026458216
   73  C  5 XY      0.0045397091    -0.0025336027    -0.0011866649    -0.0006537243     0.0009692358
   74  C  5 XZ      0.0007013140    -0.0012486621    -0.0012489469    -0.0007005345    -0.0002897991
   75  C  5 YZ     -0.0016230335     0.0001090488    -0.0008860549    -0.0012217101     0.0009337703
   76  C  6  S     -0.0005396979    -0.0033553302    -0.0077088612    -0.0119830967    -0.0001491139
   77  C  6  S      0.0078510016     0.0081399480     0.0146739997     0.0261241570     0.0011660371
   78  C  6  S     -0.0878004034     0.0056257948     0.0402800938     0.0815611644     0.0079374194
   79  C  6  X      0.0577343401     0.0335339286    -0.0023521415     0.1356603668     0.0364279113
   80  C  6  Y     -0.0355263275     0.0916930963     0.0277929299     0.1004170578     0.0062393490
   81  C  6  Z     -0.0365425421    -0.0983285713     0.0451184438     0.1234087835    -0.0023631841
   82  C  6  X      0.0011646616     0.0088556450     0.0076211371     0.0665186557     0.0141003781
   83  C  6  Y      0.0025514517     0.0219798263     0.0052630707     0.0235918049     0.0016524932
   84  C  6  Z     -0.0051133440    -0.0251043385     0.0111348385     0.0390544257    -0.0056167100
   85  C  6 XX     -0.0010601137     0.0038600214     0.0030257890     0.0049273659    -0.0010162979
   86  C  6 YY      0.0006370171    -0.0052153443     0.0006333993    -0.0006269334    -0.0000449249
   87  C  6 ZZ     -0.0001174747     0.0033893536     0.0007827848     0.0040091914     0.0011185148
   88  C  6 XY     -0.0047763950     0.0014701342     0.0009547679     0.0012460025    -0.0001512389
   89  C  6 XZ     -0.0018410038    -0.0041223791     0.0016588593     0.0029872631    -0.0000853986
   90  C  6 YZ      0.0051738947     0.0022962865    -0.0008068292    -0.0000682351     0.0004756545
   91  C  7  S      0.0294819765    -0.0166016553     0.0064654259     0.0420174645     0.0058002768
   92  C  7  S     -0.0658575576     0.0390209467    -0.0133343856    -0.0936980422    -0.0125098802
   93  C  7  S      0.0523447440     0.0234499373    -0.0192188860     0.0360279148    -0.0055839214
   94  C  7  X      0.0440383108    -0.0174762882     0.0080412710     0.0269568397    -0.0038457053
   95  C  7  Y     -0.0486617124     0.0226099750    -0.0098051597    -0.0668587845    -0.0103740101
   96  C  7  Z      0.0116986672    -0.0265056961     0.0039206373     0.0376695039     0.0092153175
   97  C  7  X     -0.0407440909    -0.0075172829     0.0177199174    -0.0397715363    -0.0004643688
   98  C  7  Y      0.0702812219     0.0115268761    -0.0245770139     0.0646932940    -0.0032897658
   99  C  7  Z     -0.0334404887     0.0020248453     0.0091658163    -0.0239902016     0.0030496955
  100  C  7 XX     -0.0047308020     0.0023041991    -0.0009275711    -0.0050141607    -0.0002181195
  101  C  7 YY     -0.0060222073     0.0034779742    -0.0007720332    -0.0076439174    -0.0013459625
  102  C  7 ZZ     -0.0021745017     0.0021906430    -0.0006340689    -0.0048354721    -0.0008144998
  103  C  7 XY      0.0028864411    -0.0009531147     0.0005175494     0.0027103255     0.0001004383
  104  C  7 XZ     -0.0004115925     0.0009542108    -0.0003407592    -0.0015072610    -0.0002325074
  105  C  7 YZ      0.0007117264    -0.0011159797     0.0001446160     0.0025940203     0.0007095883
  106  C  8  S      0.0399184974     0.0030735121     0.0084581468     0.0057866646     0.0286763890
  107  C  8  S     -0.0789153141    -0.0062023163    -0.0144846636    -0.0119554965    -0.0569676423
  108  C  8  S     -0.0061645205    -0.0028567305     0.1476335727    -0.0218378538    -0.2492965750
  109  C  8  X     -0.0388834605    -0.0064297069    -0.2157762189     0.0233820905     0.1562185601
  110  C  8  Y      0.0042200202     0.0010566027     0.0170721464    -0.0005599689    -0.0143222242
  111  C  8  Z      0.0173778709     0.0038313994     0.1033083551    -0.0117165866    -0.0727832247
  112  C  8  X     -0.0121315012     0.0023217044    -0.1638518040     0.0426143935    -0.0938505358
  113  C  8  Y      0.0028973000    -0.0032268033     0.0147977455    -0.0122623298     0.0040536325
  114  C  8  Z      0.0068161240    -0.0001712050     0.0766151236    -0.0129022594     0.0480531576
  115  C  8 XX     -0.0044548905    -0.0004757129     0.0017938896    -0.0003108189    -0.0155866910
  116  C  8 YY     -0.0051763782    -0.0004265042    -0.0018841843    -0.0015569874     0.0070717438
  117  C  8 ZZ     -0.0039239762    -0.0002935557    -0.0007663949    -0.0009063107    -0.0005694598
  118  C  8 XY      0.0010682200    -0.0000234689    -0.0000465103     0.0000829581    -0.0006617053
  119  C  8 XZ      0.0004028290     0.0000193729    -0.0015530904    -0.0003223106     0.0098647641
  120  C  8 YZ      0.0020496542     0.0002517821     0.0010304715     0.0010105011    -0.0066265299
  121  N  9  S      0.0169244156    -0.0088712664     0.0030168190     0.0214821075     0.0030922148
  122  N  9  S      0.0334365883    -0.0187895112     0.0075094638     0.0434706318     0.0066261339
  123  N  9  S      0.0800219777    -0.0105131297    -0.0167075794     0.0896276351     0.0045368203
  124  N  9  X     -0.0036995067     0.0001291328    -0.0008966886     0.0028630301     0.0030325723
  125  N  9  Y     -0.0036725142     0.0039911946    -0.0000462608     0.0057703562     0.0028939520
  126  N  9  Z      0.0047484696     0.0059387826     0.0002881428    -0.0062422249    -0.0031608998
  127  N  9  X     -0.0038873824    -0.0008911876     0.0027134457    -0.0083964699    -0.0012892053
  128  N  9  Y      0.0120534067    -0.0019337190    -0.0053506186     0.0066622210    -0.0018879716
  129  N  9  Z     -0.0066356884    -0.0068843996     0.0029085283    -0.0018356765     0.0014805268
  130  N  9 XX      0.0000430908    -0.0005046938     0.0002829779     0.0014590980     0.0006022738
  131  N  9 YY      0.0016450319    -0.0014359381     0.0003869958     0.0013196882     0.0000116150
  132  N  9 ZZ      0.0008029769     0.0001016948     0.0003401648     0.0004279790    -0.0000146430
  133  N  9 XY     -0.0004085517     0.0006151245     0.0000519105    -0.0011260310    -0.0003622255
  134  N  9 XZ      0.0004649018     0.0002626878    -0.0000264059     0.0003162140     0.0000334197
  135  N  9 YZ     -0.0012011631    -0.0002406723    -0.0000005356    -0.0000263965     0.0002661904
  136  C 10  S     -0.0108063922    -0.0002550704    -0.0020107590     0.0050960084    -0.0651978889
  137  C 10  S      0.0217036099     0.0005513816     0.0037484640    -0.0099859177     0.1316717704
  138  C 10  S     -0.0001116328     0.0001367421     0.0064802806    -0.0166183582     0.3400123900
  139  C 10  X      0.0238944941     0.0010510529    -0.0665659585     0.0315352709    -0.1395563869
  140  C 10  Y      0.0483623759     0.0052793124     0.1493139574    -0.0286373444     0.0781927063
  141  C 10  Z     -0.0516874311    -0.0054500155    -0.0830908793     0.0052374643     0.0133943542
  142  C 10  X      0.0070075157    -0.0006208429    -0.0162682509     0.0030875491     0.0432443577
  143  C 10  Y      0.0173556586     0.0021458946     0.0418767090    -0.0045117485    -0.0685072309
  144  C 10  Z     -0.0183680178    -0.0016674942    -0.0246009320     0.0013585415     0.0307277262
  145  C 10 XX      0.0041249582     0.0003382147     0.0041477790    -0.0004165373     0.0056907847
  146  C 10 YY      0.0000701053    -0.0001466718    -0.0005412846    -0.0014471755     0.0165555359
  147  C 10 ZZ      0.0005658124     0.0000743454     0.0011922096    -0.0008233079     0.0058083063
  148  C 10 XY     -0.0009273047    -0.0000310624     0.0003366655     0.0003108806    -0.0089458965
  149  C 10 XZ     -0.0013203971    -0.0001825826    -0.0025230594    -0.0002660913     0.0063579332
  150  C 10 YZ      0.0012566979     0.0001553239     0.0007970834     0.0007811322    -0.0063279368
  151  C 11  S     -0.0248670255    -0.0026636736    -0.0355453250    -0.0025146383     0.0704868258
  152  C 11  S      0.0499492552     0.0054686310     0.0693355842     0.0060608454    -0.1434411626
  153  C 11  S      0.0231270318     0.0034819441     0.0670507143     0.0062825961    -0.3160940051
  154  C 11  X     -0.0357616572    -0.0018853840     0.0270192502    -0.0143333447     0.0216388579
  155  C 11  Y      0.0463463053     0.0050495275     0.1372095609    -0.0256243509    -0.0146085809
  156  C 11  Z     -0.0176437470    -0.0029844091    -0.1244788493     0.0283289062     0.0000420319
  157  C 11  X     -0.0142635813    -0.0009697054     0.0011131841    -0.0069507359     0.0558520554
  158  C 11  Y      0.0122441859     0.0013700859     0.0370688966    -0.0102866601     0.0712538164
  159  C 11  Z     -0.0019482910    -0.0007064735    -0.0302604351     0.0119880751    -0.0872543910
  160  C 11 XX      0.0036104664     0.0003988242     0.0061016406    -0.0005006255    -0.0022221115
  161  C 11 YY      0.0027081077     0.0003346892     0.0057523199     0.0001971256    -0.0114926898
  162  C 11 ZZ      0.0032011741     0.0003539291     0.0050435194     0.0002937229    -0.0120136763
  163  C 11 XY      0.0003795748     0.0000324054    -0.0008055522     0.0004139638    -0.0049325606
  164  C 11 XZ     -0.0015193718    -0.0000715348    -0.0015159451     0.0001127011     0.0026921039
  165  C 11 YZ     -0.0011385270    -0.0001632580    -0.0024074564    -0.0003030980     0.0093758935
  166  C 12  S      0.0320968670     0.0024932983     0.0143547033     0.0061010046    -0.0669530289
  167  C 12  S     -0.0644266398    -0.0049494251    -0.0300202010    -0.0116327638     0.1307477054
  168  C 12  S     -0.0182809879    -0.0024838353    -0.0086415957    -0.0190752976     0.3003989185
  169  C 12  X     -0.0087920090     0.0004586667     0.1125864097    -0.0474153485     0.2159137872
  170  C 12  Y     -0.0021207440     0.0005265816    -0.0108316201     0.0055012545    -0.0160597642
  171  C 12  Z      0.0064862278     0.0002207462    -0.0524089189     0.0219344018    -0.1039732969
  172  C 12  X      0.0041229632     0.0015674725     0.0544408443    -0.0116243062    -0.0357440354
  173  C 12  Y     -0.0012715836     0.0004825871    -0.0045772525     0.0022508568     0.0054256029
  174  C 12  Z     -0.0013252647    -0.0002133792    -0.0258578973     0.0051339169     0.0152036292
  175  C 12 XX     -0.0058706644    -0.0004771600    -0.0037864498    -0.0014858601     0.0205496526
  176  C 12 YY     -0.0025882182    -0.0001435805     0.0017654361    -0.0009235172     0.0019441786
  177  C 12 ZZ     -0.0029863576    -0.0002144543    -0.0000456180    -0.0009344223     0.0066547799
  178  C 12 XY      0.0006919108     0.0000399064    -0.0000692062     0.0001704303    -0.0011692658
  179  C 12 XZ      0.0019924342     0.0001980992     0.0023100806     0.0004972151    -0.0095154471
  180  C 12 YZ      0.0003528586     0.0000070554    -0.0017635409     0.0003201470     0.0024140958
  181  C 13  S     -0.0278254152    -0.0025228690    -0.0363315271    -0.0020528374     0.0711046283
  182  C 13  S      0.0558892595     0.0050961089     0.0712219498     0.0046853159    -0.1447882164
  183  C 13  S      0.0243777318     0.0056043578     0.0686036610     0.0125953210    -0.3138008260
  184  C 13  X     -0.0115031541    -0.0000052363     0.0905938437    -0.0282308953     0.0077041306
  185  C 13  Y     -0.0413536201    -0.0048539289    -0.1452323132     0.0284015327     0.0117967361
  186  C 13  Z      0.0393328195     0.0038943743     0.0672243781    -0.0074290036    -0.0136546296
  187  C 13  X     -0.0075409721    -0.0012553928     0.0186677581    -0.0146980782     0.0892190733
  188  C 13  Y     -0.0098643056    -0.0007147658    -0.0377618424     0.0143727791    -0.0822539374
  189  C 13  Z      0.0120951251     0.0011250763     0.0200812631    -0.0035795124     0.0177012328
  190  C 13 XX      0.0046259979     0.0004685757     0.0065500217    -0.0001510289    -0.0077089273
  191  C 13 YY      0.0034330463     0.0003561642     0.0058768717     0.0002145050    -0.0139067652
  192  C 13 ZZ      0.0025229158     0.0002152326     0.0047062783    -0.0002328643    -0.0044454948
  193  C 13 XY     -0.0015443975    -0.0001035114    -0.0015344854    -0.0003677985     0.0093730309
  194  C 13 XZ     -0.0004855024    -0.0000389505    -0.0011449238     0.0004410785    -0.0053657712
  195  C 13 YZ     -0.0005966054    -0.0000755759    -0.0020369526     0.0000373878     0.0038277952
  196  C 14  S     -0.0078836995    -0.0005607761    -0.0033021035     0.0047139475    -0.0676634216
  197  C 14  S      0.0160095690     0.0010157229     0.0064729193    -0.0096852457     0.1368085271
  198  C 14  S     -0.0020555740    -0.0047464832     0.0120556154    -0.0356603488     0.3355463473
  199  C 14  X      0.0487096580     0.0037685003     0.0006278996     0.0209853657    -0.1047786863
  200  C 14  Y     -0.0534681255    -0.0062637558    -0.1396646145     0.0218691294    -0.0539317565
  201  C 14  Z      0.0163738209     0.0023241964     0.1113917462    -0.0293179508     0.0995321300
  202  C 14  X      0.0166287752     0.0004395040     0.0010173740     0.0040914178     0.0172553126
  203  C 14  Y     -0.0191416830    -0.0037498031    -0.0393751189    -0.0027250178     0.0598467267
  204  C 14  Z      0.0056103869     0.0024103820     0.0310768609    -0.0006164970    -0.0575662563
  205  C 14 XX      0.0032275590     0.0002664462     0.0049034653    -0.0006691916     0.0012787929
  206  C 14 YY     -0.0006752088    -0.0000693234    -0.0003690190    -0.0014265321     0.0147930090
  207  C 14 ZZ      0.0012305492     0.0000629651     0.0007044509    -0.0008196614     0.0126313288
  208  C 14 XY      0.0008372165     0.0000614935    -0.0007171146     0.0004075932     0.0033219279
  209  C 14 XZ     -0.0022177379    -0.0002249207    -0.0020953690    -0.0001636872    -0.0005683817
  210  C 14 YZ      0.0007613555     0.0001386349     0.0013176016     0.0007442345    -0.0111524206
  211  H 15  S     -0.1710487548    -0.1252096255     0.0425281297     0.0001758295    -0.0353299802
  212  H 15  S     -0.0280968759    -0.0381114234     0.0070953903    -0.0138367479    -0.0115501511
  213  H 16  S     -0.0806418684     0.2074721570     0.0505238710     0.1558688062    -0.0039552675
  214  H 16  S     -0.0082360654     0.0597656485     0.0069466440     0.0251025068    -0.0020977996
  215  H 17  S     -0.0551757853    -0.2120483574     0.0450268827     0.1691653039     0.0206140711
  216  H 17  S     -0.0079580590    -0.0577433724     0.0101763224     0.0287047346     0.0050657756
  217  H 18  S     -0.1228681281     0.1244230427     0.0157240701     0.0713774453     0.0153255217
  218  H 18  S     -0.0177302660     0.0367416338     0.0001064124     0.0075455343     0.0043573543
  219  H 19  S     -0.0085266744    -0.0031863929     0.0376338204     0.1518730064     0.0137155732
  220  H 19  S      0.0089989504    -0.0003508446     0.0033918678     0.0222757048     0.0042215799
  221  H 20  S     -0.0363489180     0.0132365677     0.0120220310    -0.0596124205    -0.0232180985
  222  H 20  S     -0.0022685493     0.0026820815     0.0037653232    -0.0057192442    -0.0066477680
  223  H 21  S      0.0308306153     0.0030455988     0.1124435347    -0.0332515646     0.1821943133
  224  H 21  S      0.0018153204    -0.0000677911     0.0233199538    -0.0098783770     0.0666169788
  225  H 22  S      0.0418790109     0.0054253056     0.1531961442    -0.0241552245    -0.0891306781
  226  H 22  S      0.0087360562     0.0009254340     0.0310495599    -0.0039345043    -0.0436384501
  227  H 23  S     -0.0362128436    -0.0022918561     0.0621212516    -0.0412828847     0.2546471316
  228  H 23  S     -0.0112681610    -0.0010517786     0.0012797792    -0.0089500492     0.0854567054
  229  H 24  S      0.0452356804     0.0051846423     0.1509698490    -0.0240982703    -0.0923246762
  230  H 24  S      0.0091703585     0.0009372996     0.0297851453    -0.0033470006    -0.0437494641
  231  H 25  S      0.0265138451     0.0031200819     0.1086829257    -0.0318422112     0.1779875279
  232  H 25  S      0.0017187030     0.0000789725     0.0190349946    -0.0083599111     0.0614511706
  233  C 26  S      0.0291520578     0.0043445634     0.0403215756     0.0215138043    -0.0336378903
  234  C 26  S     -0.0677422441    -0.0136870098    -0.0844000023    -0.0480600052     0.0636762715
  235  C 26  S      0.0157609610    -0.0144043735    -0.1497057443     0.0265115611     0.0579119861
  236  C 26  X      0.1898875593     0.0204942202    -0.0947914487     0.1089178545     0.0655835238
  237  C 26  Y     -0.0256005132     0.0081934303     0.0068029647     0.0049518232    -0.0019029924
  238  C 26  Z     -0.0863561532    -0.0023361414     0.0485880655    -0.0550885897    -0.0330474727
  239  C 26  X     -0.1511058651     0.0006305558    -0.0409752275    -0.0345425435    -0.0543756232
  240  C 26  Y      0.0104612532    -0.0067931003    -0.0007001958    -0.0040699674     0.0022471316
  241  C 26  Z      0.0830174368     0.0004967951     0.0219956738     0.0252756091     0.0284656775
  242  C 26 XX     -0.0081525959    -0.0016703498    -0.0078539861    -0.0058276443     0.0068859698
  243  C 26 YY     -0.0019556646    -0.0003500912    -0.0029342664    -0.0014132677     0.0014722923
  244  C 26 ZZ     -0.0028805332    -0.0010692213    -0.0040175622    -0.0016887276     0.0029771222
  245  C 26 XY      0.0017237427    -0.0002646013     0.0001579040    -0.0001256160    -0.0003084092
  246  C 26 XZ      0.0028467978     0.0001527138     0.0027301368     0.0015381193    -0.0033571875
  247  C 26 YZ     -0.0008229799     0.0000335912     0.0000300819     0.0000390171     0.0000347021
  248  C 27  S     -0.0599126620    -0.0059610229    -0.0271303842    -0.0213374788     0.0481737205
  249  C 27  S      0.1262979663     0.0118903209     0.0626825505     0.0459934031    -0.1158194249
  250  C 27  S      0.1954755684     0.0147753417    -0.0249573866     0.0837190081    -0.0448034763
  251  C 27  X     -0.0694991880    -0.0013411990     0.1843154855    -0.0517243754    -0.1756441460
  252  C 27  Y     -0.0000411573     0.0041109918    -0.0121685449     0.0081192914     0.0125115566
  253  C 27  Z      0.0367186856     0.0048307967    -0.0893173288     0.0251624539     0.0861095969
  254  C 27  X     -0.0744409884     0.0018634949    -0.1036998766     0.0020103214    -0.0727543156
  255  C 27  Y      0.0000026622     0.0060131268     0.0090286061     0.0082883291     0.0060777305
  256  C 27  Z      0.0345787658     0.0020309387     0.0495042386    -0.0063674558     0.0350141376
  257  C 27 XX      0.0116058692     0.0011605265     0.0063661524     0.0043869935    -0.0118252423
  258  C 27 YY      0.0043617872     0.0003939691     0.0022298159     0.0015696018    -0.0038069773
  259  C 27 ZZ      0.0062821951     0.0007531430     0.0030491538     0.0022885818    -0.0063705726
  260  C 27 XY      0.0001768440    -0.0005097653    -0.0007267042    -0.0005638830    -0.0000744106
  261  C 27 XZ     -0.0044074903    -0.0008119068    -0.0025710730    -0.0015268857     0.0039897295
  262  C 27 YZ     -0.0002606731     0.0002249802    -0.0001139353     0.0005106750    -0.0016052564
  263  C 28  S     -0.0377952991     0.0073438128     0.0046578382    -0.0300894190    -0.0080381629
  264  C 28  S      0.0821958406    -0.0255620807    -0.0118607344     0.0589456997     0.0164145977
  265  C 28  S     -0.1508925344     0.1776712707     0.0375537455     0.0076657053     0.0093579213
  266  C 28  X     -0.0257202998     0.0408051918     0.0091512732    -0.0943001082    -0.0418193531
  267  C 28  Y      0.1287124810    -0.0617824315     0.0141750475     0.1233555357     0.0117566126
  268  C 28  Z     -0.1060116089    -0.0252670904    -0.0069627391    -0.0255357958     0.0106904881
  269  C 28  X     -0.0163076990    -0.0179134655     0.0082222841    -0.0923543148    -0.0117565278
  270  C 28  Y      0.0905466437     0.0442411751    -0.0135686925     0.1221912785     0.0018893887
  271  C 28  Z     -0.0407489270    -0.0893685951     0.0016142564    -0.0482396441     0.0033451347
  272  C 28 XX      0.0021965164    -0.0028530485    -0.0010521437     0.0054746999     0.0028458928
  273  C 28 YY      0.0044140512     0.0003471475    -0.0009311317     0.0029901819     0.0005818272
  274  C 28 ZZ      0.0080918025    -0.0022649418    -0.0000917322     0.0041116223     0.0002166838
  275  C 28 XY     -0.0020565443     0.0023799203     0.0016174013     0.0027335953    -0.0004077469
  276  C 28 XZ      0.0033494103     0.0064735437    -0.0021297045    -0.0030640715     0.0006087374
  277  C 28 YZ     -0.0040936328    -0.0007458177     0.0003929950    -0.0003169929     0.0003613779

                         36               37               38               39               40
                   -0.5102564062    -0.5059767887    -0.4888564036    -0.4844745738    -0.4791039645
    1  C  1  S      0.0064717728     0.0003200642    -0.0084746157    -0.0254972747    -0.0130184837
    2  C  1  S     -0.0229294552    -0.0056740366     0.0100269702     0.0554049283     0.0323662917
    3  C  1  S      0.0074655743     0.0053033188     0.0000543644     0.0389607231     0.0360435005
    4  C  1  X     -0.0348102259    -0.0360065943    -0.2171330231     0.0008283297     0.0903540304
    5  C  1  Y      0.0783807373     0.0388428927     0.0354965373     0.1209396080     0.0506398881
    6  C  1  Z      0.1174277863     0.0758375672     0.1773872214     0.0244358012    -0.0807815068
    7  C  1  X      0.0059809566    -0.0042814541    -0.0906707701     0.0150418098     0.0482103340
    8  C  1  Y      0.0283189486     0.0148890447     0.0133789012     0.0310687244     0.0138822663
    9  C  1  Z      0.0352458938     0.0232701064     0.0595745533     0.0098194593    -0.0310503478
   10  C  1 XX     -0.0043214580    -0.0019367147    -0.0020710159     0.0037565851     0.0027809343
   11  C  1 YY      0.0031807761     0.0018076469     0.0016946990     0.0023229511     0.0007386488
   12  C  1 ZZ     -0.0019319292     0.0000029584     0.0054100006     0.0035769370     0.0006520933
   13  C  1 XY      0.0055165932     0.0040584557     0.0111157280     0.0077816659    -0.0012481902
   14  C  1 XZ      0.0014121098     0.0001763289    -0.0041205015     0.0035190417     0.0042649938
   15  C  1 YZ     -0.0060571827    -0.0041162427    -0.0114579329    -0.0087416002     0.0009938373
   16  C  2  S     -0.0175897707    -0.0079630514     0.0032309748    -0.0104698195    -0.0094540242
   17  C  2  S      0.0373558579     0.0165512854    -0.0139368868     0.0277606704     0.0280599158
   18  C  2  S     -0.0140292991    -0.0028752531     0.0164924098     0.0386418811     0.0063403553
   19  C  2  X     -0.0260196096    -0.0241482770    -0.1115798307    -0.0802777340     0.0089365502
   20  C  2  Y     -0.0075308214    -0.0101698866    -0.0892369049     0.0890003032     0.1112239082
   21  C  2  Z     -0.1403851766    -0.0748467465    -0.0751915432    -0.1099008709    -0.0188219638
   22  C  2  X     -0.0214509688    -0.0148464411    -0.0439947419    -0.0400410513    -0.0033657599
   23  C  2  Y     -0.0184527998    -0.0118223752    -0.0311959772     0.0340995759     0.0382358896
   24  C  2  Z     -0.0354584576    -0.0184007970    -0.0160403263    -0.0602785241    -0.0243251116
   25  C  2 XX     -0.0022817364    -0.0015164767    -0.0029635873    -0.0063533628    -0.0019614838
   26  C  2 YY      0.0104519855     0.0056419696     0.0075186673     0.0048389623    -0.0014748683
   27  C  2 ZZ     -0.0027186987    -0.0015618021    -0.0047359276     0.0035399013     0.0053913439
   28  C  2 XY      0.0027024332     0.0011485742     0.0000271869    -0.0040199771    -0.0027710306
   29  C  2 XZ     -0.0068012998    -0.0040130084    -0.0087141889    -0.0021129819     0.0026778274
   30  C  2 YZ     -0.0044605660    -0.0022886801    -0.0005020289    -0.0017942150    -0.0006436487
   31  C  3  S      0.0087990109     0.0029621650     0.0021542266    -0.0176966644    -0.0101000571
   32  C  3  S     -0.0111764031    -0.0022373813    -0.0022376626     0.0435668117     0.0232141456
   33  C  3  S      0.0077561207     0.0030311749     0.0009906863    -0.0380012238    -0.0155729983
   34  C  3  X      0.0042484116    -0.0041994381    -0.0273257395    -0.1653015496    -0.0841562243
   35  C  3  Y     -0.0702595522    -0.0290169360     0.0337066853    -0.0925454944    -0.0760544423
   36  C  3  Z      0.1474535080     0.0708986311     0.0119140289    -0.0139689185    -0.0123767109
   37  C  3  X      0.0000942465    -0.0031957778    -0.0161621896    -0.0756479214    -0.0361334071
   38  C  3  Y     -0.0388855585    -0.0183524492     0.0035188156    -0.0261209729    -0.0188018072
   39  C  3  Z      0.0562529818     0.0245311284    -0.0000215437    -0.0376910358    -0.0163577702
   40  C  3 XX      0.0050370754     0.0023232735     0.0011280284    -0.0065013184    -0.0042103471
   41  C  3 YY     -0.0026807658    -0.0004897726     0.0026878448     0.0061034382     0.0017038847
   42  C  3 ZZ     -0.0056412823    -0.0028405381    -0.0040236684     0.0062082944     0.0053948768
   43  C  3 XY      0.0036102553     0.0020219658     0.0027313617    -0.0001556710    -0.0014623824
   44  C  3 XZ      0.0068016500     0.0029472427     0.0005763466    -0.0122228901    -0.0075611449
   45  C  3 YZ     -0.0046626927    -0.0019065478     0.0025691883    -0.0022867066    -0.0032659581
   46  C  4  S      0.0014605067    -0.0051158564    -0.0225909143    -0.0178153145     0.0041655767
   47  C  4  S      0.0067635361     0.0153643170     0.0537860628     0.0301890577    -0.0164847848
   48  C  4  S     -0.0274321424     0.0124902840     0.0447356859     0.0813638670     0.0104162177
   49  C  4  X      0.1266832063     0.0527430586    -0.0154493053    -0.0579954700    -0.0142977705
   50  C  4  Y     -0.2020612239    -0.0874672198    -0.0256111411     0.1834381284     0.1289044327
   51  C  4  Z      0.1003528520     0.0471888283     0.0048672148     0.0911386462     0.0375314111
   52  C  4  X      0.0664719446     0.0312533234    -0.0065256282    -0.0076737261     0.0042618339
   53  C  4  Y     -0.0582481693    -0.0285114816    -0.0055664477     0.0334281071     0.0295250911
   54  C  4  Z      0.0371872486     0.0181418126    -0.0081320602     0.0353339866     0.0184508089
   55  C  4 XX      0.0028747790     0.0016928523     0.0038872720     0.0014535816    -0.0009845920
   56  C  4 YY     -0.0007569119     0.0005548006     0.0039354889    -0.0025763925    -0.0034945273
   57  C  4 ZZ     -0.0035568009    -0.0006216599     0.0019044043     0.0079564450     0.0023144570
   58  C  4 XY     -0.0080638232    -0.0031029521    -0.0001282433     0.0105514176     0.0060872079
   59  C  4 XZ      0.0030378778     0.0017425562     0.0038599156    -0.0014128065    -0.0028710403
   60  C  4 YZ      0.0036683481     0.0010717755    -0.0035619424    -0.0136013243    -0.0063267699
   61  C  5  S     -0.0102572218    -0.0058755195    -0.0307458291     0.0180099555     0.0149395779
   62  C  5  S      0.0207643688     0.0123070706     0.0745178965    -0.0386410412    -0.0355214878
   63  C  5  S     -0.0148164713     0.0016502917     0.0200445760    -0.0149928665     0.0103209153
   64  C  5  X     -0.0901919665    -0.0434090382    -0.1020101038     0.1504604568     0.1537070925
   65  C  5  Y      0.1940535680     0.0784340224    -0.0691695775    -0.0026288709     0.0295081087
   66  C  5  Z     -0.1071562809    -0.0284015665     0.1961096478     0.1150301865    -0.0392500401
   67  C  5  X     -0.0711224120    -0.0254602723    -0.0380156737     0.1116091430     0.0911741875
   68  C  5  Y      0.0621118050     0.0104092443    -0.0452404889    -0.0275167051     0.0083545946
   69  C  5  Z     -0.0137569333     0.0104425062     0.1015498564     0.0448875371    -0.0313748860
   70  C  5 XX      0.0071918864     0.0035186124    -0.0011371572    -0.0062207543    -0.0011692999
   71  C  5 YY     -0.0008176595     0.0002687478     0.0088781272    -0.0016242602    -0.0035708967
   72  C  5 ZZ     -0.0018630516    -0.0010390656     0.0073649259    -0.0013603785    -0.0027919297
   73  C  5 XY     -0.0069371417    -0.0046267574    -0.0036449390    -0.0012491134     0.0012090786
   74  C  5 XZ      0.0053568708     0.0030663735     0.0043516262    -0.0085026973    -0.0076219548
   75  C  5 YZ      0.0040743765     0.0018850715    -0.0072024764     0.0013709527     0.0037234641
   76  C  6  S     -0.0039132851     0.0018233585     0.0200137564     0.0219335515     0.0027892856
   77  C  6  S      0.0100697164    -0.0035580644    -0.0465411444    -0.0519923367    -0.0077053122
   78  C  6  S      0.0063870646    -0.0011314516    -0.0001197532     0.0135492371     0.0089169788
   79  C  6  X      0.1394580335     0.0709707284    -0.0747194766     0.1656242240     0.1131013686
   80  C  6  Y     -0.0618257154    -0.0370976004    -0.0678334431    -0.1571393836    -0.0544462794
   81  C  6  Z      0.1030547402     0.0413752368    -0.0622826290    -0.0842603125    -0.0096002166
   82  C  6  X      0.0426859774     0.0233909951    -0.0176880221     0.0782628426     0.0473538834
   83  C  6  Y     -0.0332228805    -0.0206492326    -0.0459331544    -0.0876611587    -0.0254902438
   84  C  6  Z      0.0387644055     0.0165939708    -0.0203550314    -0.0564280455    -0.0201381228
   85  C  6 XX     -0.0037068031    -0.0029014992    -0.0017155273    -0.0153302327    -0.0074177227
   86  C  6 YY      0.0027459337     0.0006722648    -0.0039349173     0.0009039043     0.0028015592
   87  C  6 ZZ      0.0020016876     0.0007347481    -0.0048707800    -0.0012138915     0.0009751433
   88  C  6 XY      0.0038466674     0.0023140230     0.0002305050     0.0049291025     0.0030332073
   89  C  6 XZ     -0.0007996951    -0.0011283699    -0.0055265420    -0.0083421034    -0.0014986395
   90  C  6 YZ      0.0048235712     0.0014062955    -0.0074439223    -0.0057333574     0.0002329884
   91  C  7  S     -0.0502858562    -0.0215930866     0.0060523553     0.0007344404    -0.0031606147
   92  C  7  S      0.1063131931     0.0452011909    -0.0152432153    -0.0059811505     0.0061892179
   93  C  7  S      0.0812768334     0.0411695016    -0.0160320689     0.0476991441     0.0219522759
   94  C  7  X     -0.0591839067    -0.0159781090     0.1031390980     0.0554226902    -0.0169180645
   95  C  7  Y      0.0721681565     0.0352680059     0.0348076106     0.0461219755     0.0103125917
   96  C  7  Z      0.0167556376     0.0061291409    -0.0354405017     0.0336858209     0.0336015658
   97  C  7  X     -0.0421681712    -0.0137115607     0.0417694849    -0.0138673978    -0.0172165290
   98  C  7  Y      0.0535483356     0.0259485610     0.0073096030     0.0770733740     0.0234974169
   99  C  7  Z     -0.0070516308    -0.0060078232    -0.0144846973    -0.0128866528     0.0062787461
  100  C  7 XX      0.0060714219     0.0022737690    -0.0041271824    -0.0015518506     0.0011679348
  101  C  7 YY      0.0092360546     0.0041333679     0.0005299743     0.0004618470     0.0002212674
  102  C  7 ZZ      0.0038898525     0.0017150658     0.0002846821    -0.0012953975    -0.0006651636
  103  C  7 XY     -0.0040726245    -0.0014955232     0.0028082900     0.0005564765    -0.0010378722
  104  C  7 XZ      0.0011773662     0.0003459289    -0.0008145062    -0.0012943922    -0.0002939664
  105  C  7 YZ     -0.0010541398    -0.0006147819    -0.0016515087     0.0008266581     0.0010704086
  106  C  8  S      0.0023953103     0.0034294007     0.0338960990    -0.0330990267     0.0448506529
  107  C  8  S     -0.0044466167    -0.0066204704    -0.0724560923     0.0720221943    -0.0998729493
  108  C  8  S     -0.0060802181    -0.0086232291    -0.1165569164     0.1043152711    -0.1433019837
  109  C  8  X     -0.0153929754     0.0482960819    -0.0584784537     0.0866789984    -0.1833592054
  110  C  8  Y      0.0900955197    -0.2057258981     0.0287624921     0.0110859278     0.0150395859
  111  C  8  Z     -0.0632356664     0.1388945397     0.0142042688    -0.0388295681     0.0950057820
  112  C  8  X     -0.0131728836     0.0063191926    -0.0573842256     0.0662516420    -0.1124671102
  113  C  8  Y      0.0251612468    -0.0557429284     0.0174768761     0.0070658789     0.0144803761
  114  C  8  Z     -0.0116120088     0.0419345914     0.0194031076    -0.0360314398     0.0519342650
  115  C  8 XX     -0.0004202445    -0.0003145857    -0.0053077533     0.0026053748    -0.0030704665
  116  C  8 YY      0.0000838766    -0.0000035046    -0.0042674437     0.0047180409    -0.0076276929
  117  C  8 ZZ     -0.0003492532    -0.0007192032    -0.0033965543     0.0049356601    -0.0058054776
  118  C  8 XY     -0.0004331465    -0.0008847757     0.0011560262    -0.0001257044    -0.0002067416
  119  C  8 XZ      0.0004867376     0.0006765908     0.0002228400    -0.0007050138    -0.0016202510
  120  C  8 YZ      0.0000584508     0.0002993294     0.0005543683    -0.0011645270     0.0025753946
  121  N  9  S     -0.0282240828    -0.0126469139     0.0031803719     0.0004682815    -0.0016637578
  122  N  9  S     -0.0611812367    -0.0272441411     0.0069020724    -0.0006028370    -0.0039864100
  123  N  9  S     -0.0245118479    -0.0130412059     0.0040984856     0.0463609928     0.0101434192
  124  N  9  X      0.0212222993     0.0043035521    -0.0587974720    -0.0339672336     0.0084958619
  125  N  9  Y     -0.0236425921    -0.0137959069    -0.0222944586    -0.0294335278    -0.0062110451
  126  N  9  Z     -0.0188918621    -0.0071174091     0.0196571148    -0.0201712165    -0.0198126437
  127  N  9  X     -0.0129071240    -0.0031677266     0.0299987204     0.0122478907    -0.0054726932
  128  N  9  Y      0.0194426897     0.0097257160     0.0113897860     0.0250200257     0.0058844125
  129  N  9  Z      0.0072676952     0.0034564888    -0.0079293338     0.0061187470     0.0080696526
  130  N  9 XX     -0.0008331349    -0.0008125381    -0.0048066118    -0.0029916945     0.0005955704
  131  N  9 YY     -0.0010452098    -0.0000271793     0.0038909186     0.0041933056     0.0005027299
  132  N  9 ZZ     -0.0034792327    -0.0014653057     0.0016111054    -0.0014663818    -0.0014745408
  133  N  9 XY     -0.0011718595    -0.0002282107     0.0035405582     0.0010083370    -0.0010069334
  134  N  9 XZ     -0.0009585008    -0.0005826363    -0.0010276444    -0.0020920928    -0.0007014452
  135  N  9 YZ      0.0020572712     0.0007109165    -0.0027672268     0.0003957180     0.0014985608
  136  C 10  S      0.0036559794    -0.0110662746    -0.0138213993     0.0087401642    -0.0064501474
  137  C 10  S     -0.0076965721     0.0226834117     0.0256550483    -0.0147792162     0.0070666950
  138  C 10  S      0.0101679998     0.0143823555     0.0787178364    -0.0742247859     0.0650944459
  139  C 10  X     -0.0777986816     0.1683902333    -0.0289058673     0.0084039477    -0.0279460404
  140  C 10  Y     -0.0329288762     0.0871601491     0.0541572549    -0.0763895803     0.1318944870
  141  C 10  Z      0.0689537153    -0.1607636366    -0.0247206914     0.0616606090    -0.0879177592
  142  C 10  X     -0.0242377145     0.0653578043     0.0033513725    -0.0075564713    -0.0072388786
  143  C 10  Y     -0.0164396206     0.0272821617    -0.0136450859     0.0091528148     0.0014986357
  144  C 10  Z      0.0262418110    -0.0571468889     0.0105841138    -0.0008776995     0.0033706135
  145  C 10 XX     -0.0020218821     0.0052007901     0.0048975941    -0.0056948719     0.0083649296
  146  C 10 YY      0.0007278488    -0.0005896241     0.0022469476    -0.0013378502    -0.0000012070
  147  C 10 ZZ      0.0004413950    -0.0010567442    -0.0010507876     0.0024312747    -0.0041180948
  148  C 10 XY      0.0008658999    -0.0031554788    -0.0055316950     0.0057227970    -0.0091199812
  149  C 10 XZ      0.0002813301    -0.0000513637     0.0016338736    -0.0011344693     0.0016249136
  150  C 10 YZ     -0.0015976263     0.0033199889     0.0012385097    -0.0022960057     0.0042125448
  151  C 11  S     -0.0000382167     0.0059049318     0.0112919419    -0.0080701186     0.0052634135
  152  C 11  S      0.0001233713    -0.0121689811    -0.0201181167     0.0133693200    -0.0057366400
  153  C 11  S     -0.0104967976    -0.0182899994    -0.0839216739     0.0768619206    -0.0754839806
  154  C 11  X      0.0994217495    -0.2255477437     0.0026472223     0.0273097888    -0.0145099212
  155  C 11  Y     -0.0483748984     0.1029890338    -0.0817869896     0.0684088715    -0.1208186078
  156  C 11  Z     -0.0151862065     0.0403666057     0.0652260921    -0.0662988258     0.1063463499
  157  C 11  X      0.0313549902    -0.0677374323    -0.0022292739     0.0168074346    -0.0282523283
  158  C 11  Y     -0.0114748085     0.0347033355     0.0039015909    -0.0088639682     0.0021801530
  159  C 11  Z     -0.0077164098     0.0090938076    -0.0013467363    -0.0008992386     0.0143082234
  160  C 11 XX     -0.0011495656     0.0023287596    -0.0005724164     0.0004192136    -0.0009992400
  161  C 11 YY      0.0014619301    -0.0042274102    -0.0012025919     0.0004889734     0.0011965541
  162  C 11 ZZ     -0.0001602873    -0.0008956459    -0.0042976628     0.0040364911    -0.0051443835
  163  C 11 XY     -0.0010205740     0.0014977774    -0.0045706361     0.0044649870    -0.0076464117
  164  C 11 XZ      0.0015319533    -0.0029569180     0.0036728221    -0.0037836690     0.0069136688
  165  C 11 YZ     -0.0007777581     0.0026974305     0.0032282440    -0.0028867968     0.0032260777
  166  C 12  S     -0.0019964922    -0.0033602326    -0.0223591075     0.0225893717    -0.0333189207
  167  C 12  S      0.0038350881     0.0068131163     0.0482043993    -0.0496002869     0.0756136706
  168  C 12  S      0.0107932663     0.0168637142     0.1136859168    -0.1090345354     0.1479482934
  169  C 12  X     -0.0160285629     0.0470676841    -0.0636204150     0.0810844913    -0.1730100582
  170  C 12  Y      0.0883102200    -0.2003932354     0.0290181312     0.0035548684     0.0163282533
  171  C 12  Z     -0.0621953698     0.1352400373     0.0115461251    -0.0428224927     0.0830281636
  172  C 12  X     -0.0101388724     0.0112225207    -0.0555777436     0.0590169828    -0.0950001210
  173  C 12  Y      0.0326619664    -0.0719073011     0.0120749440    -0.0021513093     0.0104723862
  174  C 12  Z     -0.0209008236     0.0515691216     0.0203121306    -0.0273190316     0.0448770287
  175  C 12 XX      0.0012184609    -0.0005203945     0.0042457530    -0.0030752758     0.0021171359
  176  C 12 YY      0.0002275241    -0.0004874001     0.0011489751    -0.0014745285     0.0034518898
  177  C 12 ZZ     -0.0006604087     0.0022451478     0.0017033685    -0.0021246733     0.0033058618
  178  C 12 XY     -0.0015584100     0.0035662015    -0.0005843346    -0.0003606513     0.0002825680
  179  C 12 XZ      0.0005413885    -0.0024207066    -0.0011245612     0.0008530739     0.0004038538
  180  C 12 YZ      0.0007185574    -0.0012842645     0.0009142556    -0.0002208972    -0.0003504623
  181  C 13  S      0.0043518576    -0.0003539519     0.0111123102    -0.0080931072     0.0042495317
  182  C 13  S     -0.0089287007     0.0011391538    -0.0198945254     0.0133599263    -0.0028749248
  183  C 13  S     -0.0142205525    -0.0140018306    -0.0866051648     0.0697777939    -0.0745337885
  184  C 13  X     -0.0847009432     0.1759530149    -0.0710527951     0.0531058965    -0.0872778558
  185  C 13  Y     -0.0276524540     0.0801472930     0.0627177077    -0.0871082262     0.1400052742
  186  C 13  Z      0.0681286299    -0.1592454484    -0.0106854247     0.0444121402    -0.0634250291
  187  C 13  X     -0.0224505442     0.0570863765    -0.0121806230     0.0125172915    -0.0321312212
  188  C 13  Y     -0.0106621519     0.0191830748    -0.0124436835    -0.0002211010     0.0068879995
  189  C 13  Z      0.0208272123    -0.0461502589     0.0170597039    -0.0054585521     0.0124244875
  190  C 13 XX      0.0012137999    -0.0040782847    -0.0037891538     0.0044228805    -0.0069247686
  191  C 13 YY     -0.0021738694     0.0026756848    -0.0030277226     0.0023567944    -0.0014586787
  192  C 13 ZZ     -0.0009771022     0.0017079713     0.0008567583    -0.0016557784     0.0035067499
  193  C 13 XY      0.0000953893     0.0015296991     0.0051651046    -0.0058124506     0.0086960652
  194  C 13 XZ     -0.0010383586     0.0013433190    -0.0020951205     0.0018638085    -0.0023536808
  195  C 13 YZ      0.0016786406    -0.0032279216    -0.0003229634     0.0012715025    -0.0028496952
  196  C 14  S     -0.0084113335     0.0062344490    -0.0124380583     0.0116027442    -0.0093577053
  197  C 14  S      0.0172753247    -0.0130990381     0.0231027045    -0.0207225348     0.0139776634
  198  C 14  S      0.0177217824     0.0127566044     0.0818157038    -0.0647972704     0.0794824288
  199  C 14  X      0.0932177051    -0.2158148489     0.0416715164    -0.0113495361     0.0391448437
  200  C 14  Y     -0.0530601156     0.1112478627    -0.0735927978     0.0649786719    -0.1160943306
  201  C 14  Z     -0.0076285217     0.0281094644     0.0389673497    -0.0404631596     0.0735954345
  202  C 14  X      0.0359374856    -0.0757969048     0.0123526902     0.0017701165    -0.0078891657
  203  C 14  Y     -0.0162851145     0.0437077734     0.0101100386    -0.0067961034     0.0067428187
  204  C 14  Z     -0.0064544879     0.0060859842    -0.0132015103     0.0067916034    -0.0005187351
  205  C 14 XX      0.0013100508    -0.0023910508     0.0016258054    -0.0016339243     0.0025938618
  206  C 14 YY     -0.0002034148     0.0023213701     0.0001727757     0.0006046173    -0.0024738737
  207  C 14 ZZ      0.0016826369    -0.0014810204     0.0040369126    -0.0040903190     0.0049155261
  208  C 14 XY      0.0018379598    -0.0029489375     0.0047180566    -0.0048736194     0.0078556024
  209  C 14 XZ     -0.0017735908     0.0032250009    -0.0045935014     0.0044295874    -0.0082224374
  210  C 14 YZ     -0.0000897492    -0.0013985175    -0.0021621908     0.0022626529    -0.0020179605
  211  H 15  S      0.0561452905     0.0499630621     0.2011233129     0.0103759497    -0.0894429463
  212  H 15  S      0.0210391436     0.0178361018     0.0678376290     0.0056428301    -0.0298116350
  213  H 16  S      0.0508942759     0.0321109332     0.0984101797    -0.0253614486    -0.0756373653
  214  H 16  S      0.0150808261     0.0088034761     0.0292272661    -0.0143003379    -0.0274039376
  215  H 17  S     -0.1113235046    -0.0547010870    -0.0258004059     0.0246407837     0.0253031618
  216  H 17  S     -0.0355751059    -0.0191999791    -0.0124717531     0.0073018383     0.0113902186
  217  H 18  S     -0.1501679822    -0.0610418479     0.0041620535     0.1093505026     0.0714444919
  218  H 18  S     -0.0460930934    -0.0217985478    -0.0030611646     0.0409984316     0.0294986052
  219  H 19  S      0.0887876656     0.0325858695    -0.1161984606    -0.0776465246     0.0120953964
  220  H 19  S      0.0268079265     0.0098545626    -0.0384836553    -0.0220201327     0.0064542497
  221  H 20  S     -0.1252125609    -0.0688222306     0.0214367130    -0.1879830287    -0.1058632239
  222  H 20  S     -0.0368566352    -0.0198059200     0.0110835366    -0.0584367504    -0.0360471346
  223  H 21  S      0.0011981617     0.0150718943     0.0706580152    -0.0764866471     0.1230608238
  224  H 21  S      0.0003815436     0.0071852510     0.0279348379    -0.0315937754     0.0514624681
  225  H 22  S      0.0051878796    -0.0261370552    -0.0941951287     0.0914607216    -0.1370728306
  226  H 22  S      0.0014043781    -0.0088436334    -0.0353542176     0.0346194722    -0.0517203497
  227  H 23  S      0.0062866372     0.0050055842    -0.0217965694     0.0432006622    -0.1125925651
  228  H 23  S      0.0025382937     0.0023422830    -0.0031182876     0.0111173339    -0.0357331667
  229  H 24  S     -0.0153907000     0.0048267777    -0.0892099231     0.0988072849    -0.1485446650
  230  H 24  S     -0.0049133323     0.0013378675    -0.0336641722     0.0358763907    -0.0546326201
  231  H 25  S      0.0110176294     0.0010436898     0.0677694462    -0.0694224342     0.1064449071
  232  H 25  S      0.0025495763    -0.0019717540     0.0294407300    -0.0256782085     0.0406366669
  233  C 26  S      0.0015726264     0.0037617513     0.0425499333    -0.0237626825    -0.0061684521
  234  C 26  S     -0.0021210926    -0.0075827336    -0.0943180276     0.0489789095     0.0168308670
  235  C 26  S      0.0161279960    -0.0086507009    -0.0671866009     0.0054066057    -0.0032282340
  236  C 26  X     -0.0009240558     0.0196922993     0.1251824979     0.0026849119    -0.1217064961
  237  C 26  Y      0.0629995811    -0.0093643820    -0.0317392728     0.0095096030     0.0250507957
  238  C 26  Z     -0.0465838790     0.0024940093    -0.0117781730     0.0775370819     0.0822429228
  239  C 26  X     -0.0354169507    -0.0142920211    -0.0103838552     0.0281613405     0.0180725893
  240  C 26  Y      0.0215832694     0.0026971820    -0.0026019063     0.0113551152     0.0082333234
  241  C 26  Z      0.0096714869     0.0103557914     0.0199672149     0.0037411258    -0.0053505456
  242  C 26 XX      0.0014742637     0.0012422921    -0.0121423153     0.0010600787     0.0008549419
  243  C 26 YY      0.0000932815     0.0001583081    -0.0032739201     0.0016553500     0.0009483849
  244  C 26 ZZ     -0.0014901802    -0.0026981198    -0.0030100100     0.0050957107     0.0017220759
  245  C 26 XY     -0.0026000699    -0.0044878509     0.0013948242    -0.0004825256    -0.0006375306
  246  C 26 XZ      0.0009084269     0.0022517420     0.0023476232    -0.0034995475    -0.0008639381
  247  C 26 YZ      0.0016647251     0.0021974502    -0.0013931627     0.0003458788     0.0006427489
  248  C 27  S     -0.0022509282    -0.0023326503    -0.0294456089     0.0231108294    -0.0140187044
  249  C 27  S      0.0059022755     0.0052039638     0.0604444083    -0.0489133624     0.0314370511
  250  C 27  S      0.0221352746     0.0170844413     0.0709822170    -0.0310114167    -0.0330278379
  251  C 27  X     -0.0233719779     0.0079030109    -0.0058881182    -0.0140696019     0.1455063575
  252  C 27  Y      0.0494414917    -0.0571037285    -0.0057567681     0.0115849385     0.0014508448
  253  C 27  Z     -0.0253062313     0.0435076357     0.0216452742     0.0453362541    -0.0585701544
  254  C 27  X     -0.0235761703    -0.0066321305    -0.0220563248     0.0186484645     0.0368493870
  255  C 27  Y      0.0210108788    -0.0258659242    -0.0058174564    -0.0018343462     0.0019750073
  256  C 27  Z     -0.0064400768     0.0239311946     0.0214602546     0.0153884362    -0.0099411179
  257  C 27 XX      0.0003931984     0.0024607439     0.0048933851    -0.0065381642     0.0026564248
  258  C 27 YY      0.0003218966     0.0009833670     0.0017021099    -0.0019196082     0.0016126252
  259  C 27 ZZ      0.0002113775    -0.0026191548     0.0046893014    -0.0001295789     0.0023114150
  260  C 27 XY     -0.0002573232    -0.0054500499     0.0014353717     0.0005645958    -0.0009942389
  261  C 27 XZ      0.0001303306     0.0027175041    -0.0043622993    -0.0006269124    -0.0014199782
  262  C 27 YZ      0.0001234102     0.0022361345    -0.0008440735     0.0000773630     0.0003513378
  263  C 28  S      0.0367603938     0.0183168122    -0.0042702210    -0.0066174777     0.0008442010
  264  C 28  S     -0.0876459133    -0.0424421222     0.0143768562     0.0221032077     0.0003344678
  265  C 28  S     -0.1052537181    -0.0696731012    -0.0244222473    -0.1128104388    -0.0347121090
  266  C 28  X      0.0399930421     0.0394431317     0.2289664282     0.0796588557    -0.0560327195
  267  C 28  Y     -0.1073212213    -0.0371322174     0.1117245546     0.0892360981    -0.0074397265
  268  C 28  Z      0.1522063461     0.0622654804    -0.1140676022     0.0601841569     0.0829738685
  269  C 28  X      0.0002837812     0.0043369277     0.0925457207     0.0194947588    -0.0206581580
  270  C 28  Y     -0.0129137862    -0.0053806709     0.0192183879     0.0767108951     0.0184735669
  271  C 28  Z      0.0485512432     0.0285966108    -0.0137101632     0.0220872172     0.0210618974
  272  C 28 XX     -0.0126960469    -0.0065424323    -0.0075979264     0.0023120548     0.0046964148
  273  C 28 YY      0.0012794701     0.0006249352     0.0032151721     0.0028989968    -0.0005513849
  274  C 28 ZZ     -0.0090272011    -0.0038514645     0.0055456408    -0.0018724949    -0.0038598004
  275  C 28 XY     -0.0057074980    -0.0024758631     0.0009083379    -0.0035431645    -0.0020915118
  276  C 28 XZ      0.0016777591    -0.0003377065    -0.0081218613    -0.0052563688     0.0009804362
  277  C 28 YZ     -0.0000461484    -0.0002853777    -0.0047109368    -0.0011638606     0.0017215717

                         41               42               43               44               45
                   -0.4711395958    -0.4577381761    -0.4308338077    -0.4230375264    -0.4157432494
    1  C  1  S     -0.0000533431     0.0050348243    -0.0242854979     0.0040038604    -0.0050639226
    2  C  1  S      0.0000547664    -0.0162169675     0.0613239585    -0.0139934320     0.0146213005
    3  C  1  S     -0.0010245648     0.0224010449     0.0194308197    -0.0017847078    -0.0247085651
    4  C  1  X     -0.0050515294    -0.0038648881    -0.1596470149    -0.0540903015     0.0710689234
    5  C  1  Y      0.0021260065    -0.1183398344     0.1107083127    -0.1393218902     0.1597533089
    6  C  1  Z      0.0028517385     0.1569296879    -0.1980475233     0.0571452487     0.0261853010
    7  C  1  X     -0.0026484707     0.0081123586    -0.0856703247     0.0022565472     0.0253635503
    8  C  1  Y      0.0005535525    -0.0122054904     0.0665456121    -0.0680768461     0.0701731538
    9  C  1  Z      0.0013094739     0.0723786245    -0.0704419924     0.0244397549     0.0293894784
   10  C  1 XX      0.0000081173     0.0027523569    -0.0103282559    -0.0056200771     0.0030203530
   11  C  1 YY      0.0000484937    -0.0100541510     0.0100967365    -0.0013905285     0.0061747099
   12  C  1 ZZ      0.0000127874     0.0063581660     0.0095679737     0.0056152947    -0.0071608727
   13  C  1 XY      0.0002120735    -0.0009693379     0.0048083701     0.0098083564    -0.0028027977
   14  C  1 XZ     -0.0000500341    -0.0069228646     0.0031635686    -0.0061574793     0.0025128311
   15  C  1 YZ     -0.0003126476    -0.0007607340     0.0112543800    -0.0015316955    -0.0007417598
   16  C  2  S      0.0003451850    -0.0150490597    -0.0215716915     0.0155292071     0.0001841773
   17  C  2  S     -0.0010626860     0.0398159575     0.0508990288    -0.0367210961    -0.0040320174
   18  C  2  S      0.0013358443     0.0378970082     0.0609681076    -0.0266680054     0.0392841505
   19  C  2  X     -0.0038837298     0.1070474414     0.0007800066     0.0068610782    -0.0113296862
   20  C  2  Y     -0.0039660394     0.2122364643     0.1012877637    -0.0483718431    -0.0738616590
   21  C  2  Z     -0.0009054065    -0.1656382644     0.1625408630     0.0753272687    -0.0793304782
   22  C  2  X     -0.0012771156     0.0425352330     0.0067328370     0.0064169573     0.0009892147
   23  C  2  Y     -0.0011756754     0.0825230855     0.0408106279    -0.0304889529    -0.0156381310
   24  C  2  Z     -0.0001954936    -0.0528622859     0.0738474004     0.0543528034    -0.0384443859
   25  C  2 XX     -0.0001071175     0.0065232585     0.0022274755    -0.0016290000     0.0002716581
   26  C  2 YY      0.0001909140    -0.0076200962    -0.0023573528    -0.0013278676     0.0078515487
   27  C  2 ZZ     -0.0001660314     0.0046548815     0.0077105150    -0.0025012327    -0.0077524097
   28  C  2 XY     -0.0000294567     0.0006315128    -0.0016362961    -0.0000151658     0.0021500086
   29  C  2 XZ     -0.0001462045    -0.0028328294    -0.0032134505    -0.0000509735     0.0004342541
   30  C  2 YZ      0.0001118685    -0.0144204918     0.0089394369    -0.0012638231     0.0016720037
   31  C  3  S      0.0002053137    -0.0196485966     0.0150958290    -0.0182542388     0.0100509267
   32  C  3  S     -0.0005175531     0.0524804946    -0.0385184095     0.0405771862    -0.0207410436
   33  C  3  S     -0.0014861526     0.0088356451    -0.0035359508     0.0713463611    -0.0550881580
   34  C  3  X     -0.0010662940    -0.0659714635     0.0501022734     0.0312954216     0.0105163088
   35  C  3  Y      0.0013015895    -0.1157224415    -0.0145018722     0.1302946724     0.0281685613
   36  C  3  Z     -0.0030521491     0.2676661009    -0.0748806164     0.0144735169     0.0423676432
   37  C  3  X     -0.0008468236    -0.0199820975     0.0351286362     0.0223324434     0.0065296586
   38  C  3  Y      0.0002634318    -0.0308513287     0.0043117759     0.0486611566     0.0140240343
   39  C  3  Z     -0.0014882971     0.0899459125    -0.0263745852     0.0161955276     0.0055079002
   40  C  3 XX     -0.0000276489     0.0020222042     0.0007173227    -0.0015660128     0.0004288973
   41  C  3 YY      0.0000051528     0.0100723339    -0.0081872692     0.0033415436     0.0043263568
   42  C  3 ZZ     -0.0000290132    -0.0069918543     0.0019953945     0.0055348069    -0.0088248255
   43  C  3 XY      0.0000250182     0.0017560933     0.0002131319    -0.0024539473     0.0024222507
   44  C  3 XZ     -0.0001044401     0.0036679901    -0.0011879941     0.0015966202     0.0013653779
   45  C  3 YZ      0.0001814232    -0.0155799832    -0.0030644528     0.0085313442    -0.0013777423
   46  C  4  S     -0.0002600848     0.0033339027     0.0106374350    -0.0216832120     0.0003494719
   47  C  4  S      0.0006389775    -0.0142475909    -0.0298909764     0.0529009625    -0.0032401911
   48  C  4  S      0.0033138460     0.0158353420    -0.0005456267     0.0424891610     0.0109151167
   49  C  4  X     -0.0011521344     0.0330131269     0.1585320912    -0.2511566313    -0.0019065584
   50  C  4  Y     -0.0000414641     0.1356911967     0.0661818920    -0.0639483440     0.0246472072
   51  C  4  Z      0.0009662273    -0.1387588476    -0.1083686482     0.1156580914    -0.1161874954
   52  C  4  X     -0.0002434507     0.0012478460     0.0932121560    -0.1018395545    -0.0075488522
   53  C  4  Y     -0.0016392253     0.0689862210     0.0201503838    -0.0200704644    -0.0013381617
   54  C  4  Z      0.0004102388    -0.0274926338    -0.0330844181     0.0567435968    -0.0601535093
   55  C  4 XX      0.0001728650    -0.0048863891    -0.0089319023    -0.0039931552    -0.0023301817
   56  C  4 YY     -0.0000751625     0.0124082958     0.0058765758    -0.0031762189     0.0043841569
   57  C  4 ZZ      0.0000365000    -0.0077007909    -0.0003959597     0.0149964781    -0.0017571917
   58  C  4 XY     -0.0000474669     0.0060794775     0.0011300422     0.0050352605     0.0044640271
   59  C  4 XZ      0.0000595627     0.0019237381     0.0023623350    -0.0010903510    -0.0005480918
   60  C  4 YZ     -0.0001864252    -0.0013253606    -0.0068266811     0.0126706872    -0.0037950763
   61  C  5  S     -0.0006890671     0.0043875346     0.0057989142     0.0179082385     0.0114141933
   62  C  5  S      0.0017976940    -0.0130007619    -0.0161971732    -0.0402156661    -0.0259785068
   63  C  5  S      0.0002173167     0.0672326102    -0.1052606735    -0.0228976082    -0.0178811970
   64  C  5  X     -0.0033232717    -0.0023940396    -0.0648101266     0.0801959034     0.0045617453
   65  C  5  Y     -0.0016420355    -0.0963190709    -0.0153179040    -0.1503965838    -0.0492601356
   66  C  5  Z      0.0072169781     0.0280482486     0.0023658619    -0.0305730390    -0.0455695234
   67  C  5  X      0.0012940516    -0.0127888927    -0.0269430081     0.0172256008     0.0270128074
   68  C  5  Y     -0.0032406284    -0.0488426920    -0.0045257790    -0.0994346757    -0.0157215638
   69  C  5  Z      0.0039691032     0.0112706278    -0.0083837017     0.0229691532    -0.0460879118
   70  C  5 XX     -0.0002066334    -0.0021889313    -0.0073249453     0.0012244999    -0.0053193105
   71  C  5 YY      0.0002238221     0.0031423531     0.0078266516    -0.0055983897    -0.0028582553
   72  C  5 ZZ      0.0003030048    -0.0011787112    -0.0014155069    -0.0039965025     0.0032358637
   73  C  5 XY      0.0000462669     0.0073810094    -0.0008586938    -0.0016558375    -0.0007481811
   74  C  5 XZ     -0.0000127747     0.0040434771     0.0056832694    -0.0024538713    -0.0009429055
   75  C  5 YZ     -0.0002971337    -0.0034315419    -0.0050493607     0.0066300246    -0.0001128163
   76  C  6  S      0.0003664895     0.0235398645    -0.0005187331    -0.0086993036    -0.0028183930
   77  C  6  S     -0.0009109069    -0.0535600120     0.0044969743     0.0213912344     0.0070225572
   78  C  6  S      0.0001158738    -0.1021920596    -0.0199269776     0.0194523406     0.0176879959
   79  C  6  X     -0.0048509837    -0.0061247890     0.0720386701     0.2931139155    -0.0552474112
   80  C  6  Y     -0.0033341473     0.1883803037    -0.0910010887     0.0943239461    -0.1313384071
   81  C  6  Z     -0.0046545020     0.1646595538     0.2192004908    -0.0709592452     0.0563460237
   82  C  6  X     -0.0015199396    -0.0213505827     0.0291906596     0.1322193282    -0.0219975357
   83  C  6  Y     -0.0019796015     0.1044414066    -0.0268278616     0.0397119975    -0.0655693259
   84  C  6  Z     -0.0018162525     0.0815973990     0.1005450777    -0.0290369627     0.0244355357
   85  C  6 XX      0.0000879180    -0.0018467106    -0.0069432656    -0.0109833412    -0.0030642371
   86  C  6 YY     -0.0000781371    -0.0067002379     0.0120141384    -0.0056400052     0.0069675392
   87  C  6 ZZ     -0.0002682840     0.0022957761    -0.0035221338     0.0193085776    -0.0031553261
   88  C  6 XY     -0.0001715807     0.0060339726     0.0121847601     0.0098132766    -0.0027586778
   89  C  6 XZ     -0.0002354052     0.0094692264     0.0053461936    -0.0034916146     0.0021918118
   90  C  6 YZ     -0.0003206990     0.0007378954     0.0062448847     0.0078259724    -0.0049665134
   91  C  7  S      0.0002056370     0.0297860873    -0.0520267417     0.0063945314     0.0187548001
   92  C  7  S     -0.0007280961    -0.0610435725     0.1151839706    -0.0133784455    -0.0422438065
   93  C  7  S     -0.0000785820    -0.0792917771     0.0641559707    -0.0310239685     0.0145763016
   94  C  7  X      0.0029456059     0.0185114815     0.1010569031    -0.0046223621    -0.0103570924
   95  C  7  Y      0.0007336100    -0.0233816839    -0.0073488898    -0.0550891217     0.0442817158
   96  C  7  Z     -0.0002038346    -0.0021346500    -0.1457490329    -0.1141201431     0.0166343041
   97  C  7  X     -0.0019889379     0.0484351601     0.0199878910     0.0189219180    -0.0114623152
   98  C  7  Y      0.0044271263    -0.0709885217     0.0366082085    -0.0656752372     0.0326664063
   99  C  7  Z     -0.0016425152     0.0281102750    -0.0858458197    -0.0443487473     0.0036815409
  100  C  7 XX     -0.0002011902    -0.0027408069     0.0059912106    -0.0000417853    -0.0014304519
  101  C  7 YY     -0.0000369393    -0.0039440815     0.0065040925     0.0015164310    -0.0020953955
  102  C  7 ZZ     -0.0000116870    -0.0017250920     0.0036079351    -0.0014847908    -0.0009385842
  103  C  7 XY      0.0001337255     0.0009368194    -0.0028177357    -0.0005443443    -0.0002471443
  104  C  7 XZ     -0.0000033065    -0.0004820703     0.0011333226    -0.0011797407     0.0001846490
  105  C  7 YZ     -0.0000383259    -0.0000763284     0.0000561010     0.0008098934     0.0003217535
  106  C  8  S     -0.0026850761    -0.0000269948     0.0015863565    -0.0022663237    -0.0004694036
  107  C  8  S      0.0058458796    -0.0006869063    -0.0020796139     0.0052049078     0.0007653427
  108  C  8  S      0.0089880130    -0.0046594292    -0.0046601793     0.0092449511     0.0017399244
  109  C  8  X      0.0277893346     0.0059779528     0.0019282827    -0.0308935917    -0.0929621592
  110  C  8  Y     -0.0791498040     0.0007065462    -0.0107709446    -0.0358897442    -0.1352615226
  111  C  8  Z      0.0489768227    -0.0067667569    -0.0176373241    -0.0442850257    -0.1705473553
  112  C  8  X     -0.0012204561     0.0043996352     0.0002487961    -0.0280338520    -0.0510879397
  113  C  8  Y      0.0416616081     0.0061334569    -0.0042897282    -0.0086716847    -0.0747187491
  114  C  8  Z     -0.0322264671    -0.0055789587    -0.0084614412    -0.0253956026    -0.0893363516
  115  C  8 XX      0.0040504583    -0.0001683378     0.0000141491     0.0001444581    -0.0010642560
  116  C  8 YY      0.0018674019    -0.0000820995    -0.0002141975     0.0004365003     0.0002630667
  117  C  8 ZZ     -0.0049725957     0.0000834936    -0.0002690760     0.0008636089     0.0010279248
  118  C  8 XY     -0.0098180674     0.0003414826     0.0002762580     0.0013253357    -0.0008991615
  119  C  8 XZ      0.0054645544    -0.0001114824     0.0002425713    -0.0004608112    -0.0007823312
  120  C  8 YZ      0.0038611563    -0.0001515093     0.0000879379    -0.0009866064     0.0004319746
  121  N  9  S      0.0002068686     0.0214724763    -0.0496402760     0.0041440960     0.0276338546
  122  N  9  S      0.0002458292     0.0478822009    -0.1064762058     0.0093004849     0.0579326275
  123  N  9  S      0.0047618682    -0.0051736489    -0.0940032491    -0.0169405193     0.0877469749
  124  N  9  X     -0.0011121097    -0.0215402988    -0.0160641323    -0.0001900813    -0.0467233371
  125  N  9  Y     -0.0009565113     0.0303790491    -0.0948300744     0.0552532455     0.0538676354
  126  N  9  Z      0.0000347579    -0.0065265162     0.1565776514     0.0894325837    -0.0539726020
  127  N  9  X     -0.0002139781     0.0169985572     0.0078625741     0.0030922176     0.0228198436
  128  N  9  Y      0.0016323693    -0.0275733629     0.0551814826    -0.0353899104    -0.0243156435
  129  N  9  Z     -0.0003800518     0.0080680827    -0.0866849960    -0.0455998884     0.0272876883
  130  N  9 XX     -0.0001439605     0.0012930316    -0.0089410915     0.0005993770     0.0013242608
  131  N  9 YY      0.0001519979     0.0002104585    -0.0000692551    -0.0055483455     0.0006586873
  132  N  9 ZZ     -0.0000179707     0.0023471055     0.0018517326     0.0052085542     0.0012093370
  133  N  9 XY      0.0000249436     0.0015770665     0.0015724121     0.0021834992     0.0027068259
  134  N  9 XZ     -0.0000078479    -0.0003371581     0.0042039375     0.0035991577    -0.0024010548
  135  N  9 YZ     -0.0000730700     0.0003558625    -0.0107297488    -0.0045280057     0.0033604434
  136  C 10  S      0.0243833831    -0.0008517231    -0.0012233439    -0.0009820671     0.0004799719
  137  C 10  S     -0.0605044583     0.0017202682     0.0029054354     0.0012166449    -0.0010714170
  138  C 10  S     -0.0868542067    -0.0029916243     0.0046486916    -0.0000350425     0.0010535319
  139  C 10  X     -0.1833160408    -0.0044718613     0.0025665328    -0.0443764596    -0.0729327482
  140  C 10  Y      0.1800985811    -0.0029668085    -0.0110763773    -0.0145502049    -0.1025768310
  141  C 10  Z     -0.0436579906     0.0036212456    -0.0077818136    -0.0250561887    -0.1275365229
  142  C 10  X     -0.0367784356    -0.0011933282     0.0028858027    -0.0165430142    -0.0390056046
  143  C 10  Y      0.0818230828     0.0002459524    -0.0057839540    -0.0082743427    -0.0560044059
  144  C 10  Z     -0.0452320253    -0.0008044854    -0.0050135647    -0.0162098158    -0.0674761311
  145  C 10 XX     -0.0066099820    -0.0002429192    -0.0000245824    -0.0005693218    -0.0024162129
  146  C 10 YY      0.0040130983     0.0004070136     0.0005934412     0.0028488623     0.0072714876
  147  C 10 ZZ     -0.0021786071     0.0000929795    -0.0002033420    -0.0017598018    -0.0049591769
  148  C 10 XY     -0.0034958797     0.0000901946     0.0003556524    -0.0008150649     0.0009172737
  149  C 10 XZ      0.0050495415     0.0001573577    -0.0003280191     0.0001544188    -0.0039872581
  150  C 10 YZ     -0.0046522564    -0.0002231683     0.0001081998     0.0004707080     0.0029431359
  151  C 11  S      0.0221368765     0.0008985652     0.0010866660     0.0000515353    -0.0002410090
  152  C 11  S     -0.0567278424    -0.0020972894    -0.0022733633    -0.0002779756     0.0004586409
  153  C 11  S     -0.0512837461    -0.0004906170    -0.0073921103     0.0021546493     0.0012781956
  154  C 11  X      0.1073618416     0.0039082798    -0.0102593559     0.0137041224    -0.0563294467
  155  C 11  Y      0.1663308897     0.0010159737    -0.0002229909    -0.0375986848    -0.0871761409
  156  C 11  Z     -0.1912670211    -0.0036966605    -0.0057307818    -0.0256904372    -0.1105933363
  157  C 11  X      0.0141166939     0.0020657334    -0.0017331317     0.0027419702    -0.0308065039
  158  C 11  Y      0.0640663448    -0.0002636778     0.0003007507    -0.0186548962    -0.0461552234
  159  C 11  Z     -0.0588356264    -0.0011299030    -0.0050111533    -0.0115978844    -0.0582870149
  160  C 11 XX     -0.0082981569    -0.0000206837     0.0004240926     0.0000577961     0.0021001137
  161  C 11 YY      0.0039018250    -0.0001366939    -0.0003013725     0.0017404017     0.0047708865
  162  C 11 ZZ      0.0009339967    -0.0000822833    -0.0005328121    -0.0019289127    -0.0067328429
  163  C 11 XY      0.0014230448     0.0000857682     0.0003969025     0.0000925629     0.0037743743
  164  C 11 XZ      0.0020842623    -0.0001105522    -0.0003424909     0.0010574309     0.0003597199
  165  C 11 YZ     -0.0072621419     0.0000103606     0.0003303346    -0.0002505599    -0.0000732029
  166  C 12  S      0.0017541667     0.0005958544     0.0006970092    -0.0004999313    -0.0001298144
  167  C 12  S     -0.0037052116    -0.0014739549    -0.0020813824     0.0018503401     0.0004939695
  168  C 12  S     -0.0100559957    -0.0011095652     0.0039775803    -0.0036927979    -0.0004248473
  169  C 12  X      0.0205946133     0.0057215497     0.0117111135    -0.0356969657    -0.0593425860
  170  C 12  Y     -0.0783417765     0.0028332962    -0.0058377999     0.0012664905    -0.0821741856
  171  C 12  Z      0.0516680059    -0.0061263249    -0.0122265554    -0.0260468345    -0.0986115356
  172  C 12  X     -0.0001102808     0.0017068589     0.0011444386    -0.0121023589    -0.0306246492
  173  C 12  Y      0.0175334822     0.0009523590    -0.0029765517    -0.0038224024    -0.0441284333
  174  C 12  Z     -0.0139885781    -0.0023131702    -0.0040938031    -0.0142952035    -0.0539621065
  175  C 12 XX     -0.0044367508     0.0002040871     0.0010171070    -0.0000360472     0.0042063283
  176  C 12 YY     -0.0016099154    -0.0001926554    -0.0006288789     0.0007796630    -0.0004324513
  177  C 12 ZZ      0.0054512517    -0.0000815319    -0.0003349812    -0.0009694727    -0.0038053997
  178  C 12 XY      0.0103679476     0.0000209252     0.0002526818     0.0003465028     0.0036429218
  179  C 12 XZ     -0.0056200628    -0.0001579719    -0.0004229217     0.0019829492     0.0038023808
  180  C 12 YZ     -0.0042616679     0.0000948946     0.0002581571    -0.0009815409    -0.0024379613
  181  C 13  S     -0.0231510246    -0.0000745666     0.0008823698    -0.0025377408    -0.0002005199
  182  C 13  S      0.0582063408     0.0002515533    -0.0018122859     0.0050083224     0.0003387352
  183  C 13  S      0.0661981814    -0.0012218130    -0.0056401676     0.0097840072     0.0017033159
  184  C 13  X     -0.1803211862    -0.0048462726    -0.0097767121    -0.0110840421    -0.0551972509
  185  C 13  Y      0.1832260230    -0.0038992844    -0.0070465670    -0.0288653341    -0.0847451414
  186  C 13  Z     -0.0489765361     0.0049894865    -0.0003849389    -0.0186140667    -0.1103608753
  187  C 13  X     -0.0447170158    -0.0001615375    -0.0018769804    -0.0098845465    -0.0302472264
  188  C 13  Y      0.0718326527    -0.0018617694    -0.0051424561    -0.0130365758    -0.0452395716
  189  C 13  Z     -0.0332602531     0.0014228857    -0.0004848078    -0.0088917502    -0.0577903814
  190  C 13 XX      0.0064607396     0.0003579049     0.0006420636     0.0009221871     0.0036026338
  191  C 13 YY     -0.0043071955    -0.0001639998    -0.0008536606    -0.0001306100    -0.0052331657
  192  C 13 ZZ      0.0019528104    -0.0001228767    -0.0001498399     0.0002989652     0.0016915114
  193  C 13 XY      0.0034574079    -0.0001936877     0.0000962704    -0.0006812231     0.0011480485
  194  C 13 XZ     -0.0048878873    -0.0000320477    -0.0000581469     0.0019784232     0.0046303228
  195  C 13 YZ      0.0049450472     0.0002519563     0.0002565289    -0.0010817921    -0.0032778627
  196  C 14  S     -0.0212062821     0.0000741183    -0.0011125233     0.0043871748     0.0002640459
  197  C 14  S      0.0543912786     0.0001882741     0.0028296547    -0.0088754260    -0.0006124439
  198  C 14  S      0.0648465408     0.0039741830     0.0027890530    -0.0038502194    -0.0032788270
  199  C 14  X      0.1021990951     0.0054827081     0.0021884422    -0.0142796009    -0.0716219535
  200  C 14  Y      0.1698410001     0.0026354213    -0.0024296456    -0.0234852527    -0.1025252518
  201  C 14  Z     -0.1906398940    -0.0062320194    -0.0142441212    -0.0334616499    -0.1244414159
  202  C 14  X     -0.0018240144     0.0012137722     0.0007492961    -0.0124581475    -0.0370579946
  203  C 14  Y      0.0791692602     0.0021336839    -0.0000177624    -0.0062873633    -0.0532303126
  204  C 14  Z     -0.0620571717    -0.0037257654    -0.0082275357    -0.0192277187    -0.0667985988
  205  C 14 XX      0.0076141812     0.0001971678     0.0002994127     0.0002848470    -0.0002168156
  206  C 14 YY     -0.0033736333    -0.0000944770    -0.0003981347    -0.0025461157    -0.0069663842
  207  C 14 ZZ     -0.0009569799    -0.0000983780     0.0004490653     0.0008410661     0.0071645325
  208  C 14 XY     -0.0015961934    -0.0002667949    -0.0002971303    -0.0011633886    -0.0027072422
  209  C 14 XZ     -0.0017110179     0.0001794431     0.0003351072     0.0008142080     0.0021364689
  210  C 14 YZ      0.0066308494     0.0001440772    -0.0000517687     0.0000043825    -0.0019351729
  211  H 15  S      0.0033779210     0.1433588646    -0.0810088748     0.1161030989    -0.0676445551
  212  H 15  S      0.0011351794     0.0490882633    -0.0362501222     0.0487702606    -0.0295679996
  213  H 16  S      0.0036944686    -0.1607043690    -0.0798252431     0.0099083750     0.0841837327
  214  H 16  S      0.0011263002    -0.0590549198    -0.0323258485     0.0054921762     0.0352782350
  215  H 17  S      0.0017654689    -0.1925104494     0.0568818430     0.0003466030    -0.0594521818
  216  H 17  S      0.0007798550    -0.0712204190     0.0206171588     0.0011729846    -0.0198205057
  217  H 18  S     -0.0001848567     0.1593944282     0.1201249121    -0.1284559316     0.0727419988
  218  H 18  S      0.0007574677     0.0534425517     0.0481029432    -0.0556176782     0.0309792777
  219  H 19  S     -0.0066077080     0.1577309935     0.1348710135     0.1325624622    -0.0451005152
  220  H 19  S     -0.0022380927     0.0600626432     0.0519863465     0.0507974844    -0.0206682661
  221  H 20  S      0.0029316104     0.0155051142    -0.1210973506    -0.2039714346    -0.0000147790
  222  H 20  S      0.0012189143     0.0062986830    -0.0498672193    -0.0865325715     0.0004903522
  223  H 21  S      0.1827464038     0.0004677719    -0.0051170145     0.0214031536     0.0007886395
  224  H 21  S      0.0681143659     0.0006941304    -0.0014565354     0.0065769919     0.0009580630
  225  H 22  S      0.1995524717     0.0025738874    -0.0009339567    -0.0030769137     0.0022428415
  226  H 22  S      0.0752877038     0.0009036985    -0.0007736481    -0.0004318755     0.0009024405
  227  H 23  S     -0.0000093606     0.0056926913     0.0140720136    -0.0194143696    -0.0046722758
  228  H 23  S     -0.0003536218     0.0022196738     0.0063069098    -0.0089301524    -0.0022410255
  229  H 24  S     -0.1853608705     0.0010976196    -0.0021933906     0.0128862420     0.0003948007
  230  H 24  S     -0.0681379799    -0.0000303447    -0.0015837133     0.0053564627    -0.0000929622
  231  H 25  S     -0.1960082428    -0.0061492698    -0.0059015343    -0.0076883797     0.0026020867
  232  H 25  S     -0.0672594940    -0.0007112396     0.0005566176     0.0015833193     0.0032284747
  233  C 26  S      0.0000251621     0.0058896831     0.0217542560    -0.0194827535    -0.0035385854
  234  C 26  S     -0.0003044958    -0.0115517811    -0.0502269978     0.0452051993     0.0062712903
  235  C 26  S     -0.0002114711    -0.0024635483    -0.0351652632     0.0283142941    -0.0169626927
  236  C 26  X      0.0050111851     0.0235110691     0.0487166465    -0.0613831661    -0.0557352784
  237  C 26  Y      0.0040227003    -0.0289018747    -0.0190525649    -0.1088401399    -0.0654980953
  238  C 26  Z     -0.0043129811    -0.0036017354    -0.0505132279     0.0280642797    -0.0786907991
  239  C 26  X      0.0006231653     0.0340629370    -0.0221393365    -0.0359545915    -0.0061159509
  240  C 26  Y      0.0049384422    -0.0023395401    -0.0067877510    -0.0424860375    -0.0335171776
  241  C 26  Z     -0.0038360628    -0.0103952198     0.0030782035     0.0082040709    -0.0471087634
  242  C 26 XX     -0.0001741970    -0.0001901680    -0.0041445659     0.0039502637    -0.0025348798
  243  C 26 YY     -0.0000508432    -0.0001677132    -0.0013415835     0.0017515804     0.0004262586
  244  C 26 ZZ      0.0000777461    -0.0004128642    -0.0027305192     0.0034025757     0.0035140194
  245  C 26 XY      0.0001182577     0.0017239248    -0.0000351451     0.0011680513    -0.0024275623
  246  C 26 XZ     -0.0000740429    -0.0004878803     0.0014172374    -0.0023301905    -0.0031223245
  247  C 26 YZ     -0.0000609359    -0.0012880215    -0.0007815231    -0.0002408924     0.0012027206
  248  C 27  S      0.0007655338    -0.0025583282    -0.0078657336     0.0098908310     0.0024409039
  249  C 27  S     -0.0015212364     0.0028099663     0.0162738501    -0.0194020505    -0.0070061944
  250  C 27  S      0.0005246231    -0.0208120085     0.0503349707    -0.0086504564    -0.0107901652
  251  C 27  X     -0.0066694538    -0.0099203343    -0.0284619159     0.0039648193    -0.0593916345
  252  C 27  Y      0.0031830004    -0.0109575258    -0.0122169636    -0.0794746477    -0.0925835060
  253  C 27  Z      0.0021119387     0.0079798862    -0.0067472834    -0.0270040311    -0.1185117135
  254  C 27  X      0.0006293054     0.0114929865    -0.0261909271    -0.0142034675    -0.0275758745
  255  C 27  Y     -0.0014509558    -0.0115385419    -0.0056354289    -0.0405657260    -0.0396444069
  256  C 27  Z      0.0013125894    -0.0053666214     0.0018541088     0.0010516741    -0.0536252347
  257  C 27 XX      0.0006105724    -0.0003385993     0.0018960621    -0.0033880351    -0.0026372089
  258  C 27 YY      0.0001327635    -0.0001353271     0.0004448712    -0.0007688674    -0.0000781541
  259  C 27 ZZ     -0.0009967653     0.0001756669     0.0003157058     0.0005595407     0.0012928348
  260  C 27 XY     -0.0017376426     0.0014011818     0.0002659416     0.0039053940    -0.0015205607
  261  C 27 XZ      0.0009521279    -0.0002501397    -0.0003021993    -0.0003729652    -0.0013586735
  262  C 27 YZ      0.0007974719    -0.0006638419    -0.0002841973    -0.0017625309     0.0009986564
  263  C 28  S     -0.0009052980    -0.0174179639     0.0343439884     0.0247522184    -0.0168164654
  264  C 28  S      0.0021521821     0.0380981714    -0.0775074684    -0.0580648652     0.0386089578
  265  C 28  S     -0.0045846488     0.0825457839    -0.0515003492    -0.0642322492     0.0312915226
  266  C 28  X      0.0061641016    -0.0174246289     0.1441544208     0.0206473116    -0.0134881782
  267  C 28  Y      0.0046703471     0.0409950601    -0.0705350630    -0.0689910635     0.0238252093
  268  C 28  Z     -0.0037241588    -0.0552880690    -0.1318284937    -0.0818020796     0.0330235418
  269  C 28  X      0.0013255166     0.0122980875     0.0606012618     0.0324555125    -0.0255613306
  270  C 28  Y      0.0034812718    -0.0395378235     0.0074009546    -0.0725193926     0.0437837840
  271  C 28  Z     -0.0012638972     0.0079965634    -0.0884314512    -0.0111340379    -0.0063905678
  272  C 28 XX     -0.0001198838     0.0035951981    -0.0064703057    -0.0031942557     0.0012394462
  273  C 28 YY      0.0002463341    -0.0043217092    -0.0018903815    -0.0045572472     0.0013895463
  274  C 28 ZZ      0.0002284093     0.0086839423    -0.0065230795    -0.0026733021     0.0037881820
  275  C 28 XY      0.0000020623     0.0042242612    -0.0052514588     0.0037229157    -0.0049598234
  276  C 28 XZ     -0.0001525265    -0.0041407984     0.0075585693    -0.0055961509    -0.0015801761
  277  C 28 YZ     -0.0002076987     0.0004480632     0.0040656423     0.0055477900     0.0010191512

                         46               47               48               49               50
                   -0.4117363825    -0.4068362503    -0.4021663023    -0.3986549825    -0.3926222667
    1  C  1  S      0.0016448892     0.0000699701     0.0003102515    -0.0106687487     0.0005470627
    2  C  1  S     -0.0080855290     0.0019732919    -0.0008186630     0.0231198986    -0.0010505469
    3  C  1  S      0.0484755697    -0.0432606694    -0.0062412456    -0.0040991631    -0.0101642828
    4  C  1  X     -0.0349615818     0.1301538998     0.0233349202     0.0360340590     0.0081774725
    5  C  1  Y     -0.1304563835     0.0998835991     0.0083590372     0.1711241488    -0.0023279050
    6  C  1  Z      0.0327208237     0.0739954193     0.0065697359     0.1107520882     0.0128659330
    7  C  1  X     -0.0163258627     0.0668369858     0.0150042111     0.0067119391     0.0051673771
    8  C  1  Y     -0.0566394334     0.0417478222     0.0013633503     0.0803394688    -0.0014875071
    9  C  1  Z     -0.0122753416     0.0634523862     0.0074651255     0.0548505953     0.0107422483
   10  C  1 XX      0.0016150691     0.0057955837     0.0007245378     0.0006003434     0.0003362252
   11  C  1 YY     -0.0075030996     0.0037452683     0.0004599955     0.0087972012    -0.0000863771
   12  C  1 ZZ      0.0057565743    -0.0089004244    -0.0013548782    -0.0049054099    -0.0003813791
   13  C  1 XY     -0.0006310776    -0.0016283682     0.0001022377    -0.0042611963     0.0007787553
   14  C  1 XZ     -0.0052694750    -0.0001258000     0.0005523567    -0.0068591019    -0.0004667330
   15  C  1 YZ     -0.0059910256     0.0007861649     0.0004996653    -0.0088924401    -0.0000515687
   16  C  2  S      0.0046645226     0.0067717569     0.0007964327     0.0206350025     0.0016766336
   17  C  2  S     -0.0062488705    -0.0227474261    -0.0028222026    -0.0509567056    -0.0047215594
   18  C  2  S     -0.0664226106     0.0708366660     0.0116105740    -0.0145723064     0.0104586102
   19  C  2  X      0.0430077607    -0.0033881280    -0.0070739213     0.0805153771    -0.0033603747
   20  C  2  Y      0.0921691726    -0.1288825963    -0.0214616895    -0.0573073354    -0.0135753970
   21  C  2  Z     -0.0314746030    -0.0715309901    -0.0008909496    -0.1714797265    -0.0022021617
   22  C  2  X      0.0141132672     0.0132891389    -0.0020070448     0.0624648206     0.0003107692
   23  C  2  Y      0.0200369745    -0.0297784649    -0.0049830340    -0.0165851192    -0.0030885927
   24  C  2  Z     -0.0221488810    -0.0249493562     0.0008885121    -0.0793167617     0.0020100009
   25  C  2 XX      0.0009120990     0.0004704481    -0.0003532707     0.0018480454    -0.0001165391
   26  C  2 YY     -0.0118906272     0.0100341218     0.0021346515    -0.0016393245     0.0009778887
   27  C  2 ZZ      0.0086586176    -0.0124186200    -0.0019908089    -0.0084640937    -0.0014123012
   28  C  2 XY     -0.0025473559     0.0043469504     0.0005380940     0.0004196560     0.0002720959
   29  C  2 XZ     -0.0016190791     0.0034884934     0.0008956585    -0.0023291982     0.0005371016
   30  C  2 YZ     -0.0045575507    -0.0000207490     0.0001115823    -0.0019755023    -0.0002429704
   31  C  3  S      0.0064645384    -0.0080843057    -0.0037657209     0.0201626215    -0.0034970311
   32  C  3  S     -0.0162050134     0.0223355459     0.0093500654    -0.0444893325     0.0082503146
   33  C  3  S      0.0167560268    -0.0390919960    -0.0026394262    -0.0647331585    -0.0005039078
   34  C  3  X     -0.0455198441     0.0260539763     0.0010755560     0.0181234996    -0.0022640050
   35  C  3  Y     -0.1852951077     0.1498535202     0.0419270770    -0.1337163294     0.0291443964
   36  C  3  Z     -0.0591292970     0.0941813429     0.0168972315     0.0091202942     0.0122141376
   37  C  3  X     -0.0221992333     0.0108261859    -0.0002470007     0.0170082001    -0.0015433174
   38  C  3  Y     -0.0814958356     0.0687281274     0.0190057177    -0.0626406088     0.0133405454
   39  C  3  Z     -0.0077615632     0.0152612258     0.0025355049    -0.0005767113     0.0019997301
   40  C  3 XX     -0.0025499278     0.0010149199     0.0001648001    -0.0031505709    -0.0001303878
   41  C  3 YY     -0.0065315226     0.0114736613     0.0023140017     0.0019901071     0.0018236202
   42  C  3 ZZ      0.0063024628    -0.0093420703    -0.0009673761    -0.0065893788    -0.0004433140
   43  C  3 XY     -0.0058603220     0.0042571353     0.0008553017    -0.0040555338     0.0003301875
   44  C  3 XZ     -0.0032380023     0.0038848205     0.0003532450     0.0013047167     0.0000643786
   45  C  3 YZ     -0.0037656780     0.0022279740     0.0011380386    -0.0045152282     0.0008721265
   46  C  4  S     -0.0002718514    -0.0009421522     0.0001740530    -0.0087585838     0.0004126058
   47  C  4  S      0.0029329894     0.0011865537    -0.0003022630     0.0194754592    -0.0014900747
   48  C  4  S     -0.0617675782     0.0288424754     0.0115378481    -0.0156145961     0.0137741103
   49  C  4  X      0.0690339402    -0.1315305646    -0.0425670821     0.0179831409    -0.0407255643
   50  C  4  Y      0.0637781829    -0.0211589726    -0.0081175674     0.0856249813    -0.0024925854
   51  C  4  Z      0.1954889891    -0.1788635290    -0.0287221064     0.0402749495    -0.0132576470
   52  C  4  X      0.0272410370    -0.0775603066    -0.0225975498    -0.0011612585    -0.0190203431
   53  C  4  Y      0.0596230560    -0.0230019276    -0.0093605127     0.0533364056    -0.0063322370
   54  C  4  Z      0.0877694885    -0.0898195190    -0.0129431318     0.0106321853    -0.0063076571
   55  C  4 XX      0.0053226708    -0.0046118344    -0.0008983778    -0.0003346749    -0.0007074323
   56  C  4 YY     -0.0035927308     0.0040860068    -0.0002399085     0.0043347779    -0.0004472417
   57  C  4 ZZ     -0.0019349971     0.0012146526     0.0009837521    -0.0000080493     0.0009667691
   58  C  4 XY     -0.0083340014     0.0093859254     0.0022780594     0.0010161449     0.0016466623
   59  C  4 XZ     -0.0053789053     0.0031078776     0.0007169911    -0.0079968791     0.0004017447
   60  C  4 YZ     -0.0042453934     0.0033325031     0.0017281777    -0.0088220862     0.0013121421
   61  C  5  S     -0.0232094056     0.0163459911    -0.0004135619     0.0082681478     0.0032139264
   62  C  5  S      0.0492513323    -0.0356411234     0.0012287416    -0.0234151533    -0.0070477432
   63  C  5  S      0.0821854544    -0.0019432693     0.0233759107     0.0007974757     0.0006983817
   64  C  5  X     -0.0444979534     0.0590691434     0.0363341041    -0.0161002926     0.0155698539
   65  C  5  Y      0.0568094637    -0.1161227820    -0.0254948361    -0.0505914488    -0.0249873295
   66  C  5  Z      0.0334671888    -0.0140055451    -0.0120439302    -0.0647045448     0.0034317042
   67  C  5  X     -0.0808199823     0.0552768867     0.0407054219    -0.0399719687     0.0177708880
   68  C  5  Y      0.0285762864    -0.0498981797    -0.0128977396    -0.0180370814    -0.0201785079
   69  C  5  Z      0.0365660018    -0.0258165689    -0.0180496829    -0.0407927717     0.0035036685
   70  C  5 XX      0.0018314641     0.0003153413     0.0016306000    -0.0031506925    -0.0010554563
   71  C  5 YY      0.0072817894    -0.0088928888    -0.0020711835     0.0042213419    -0.0014901887
   72  C  5 ZZ      0.0000563910     0.0017654988     0.0010221980    -0.0048578826     0.0010704222
   73  C  5 XY     -0.0006876737     0.0032389618     0.0003345256     0.0015219152     0.0020216503
   74  C  5 XZ     -0.0050679566     0.0003301240    -0.0009363957    -0.0032280582    -0.0010150514
   75  C  5 YZ      0.0024184938    -0.0004010556     0.0004444708     0.0024586415    -0.0007981600
   76  C  6  S      0.0036656673     0.0006221734    -0.0006379030    -0.0135515477    -0.0000301745
   77  C  6  S     -0.0073936787    -0.0012342823     0.0008356516     0.0365881781    -0.0001870203
   78  C  6  S     -0.0147029783     0.0061674374     0.0036487760     0.0317365181     0.0010773595
   79  C  6  X     -0.0389104356    -0.0136976608     0.0168546166    -0.0324979567     0.0185001867
   80  C  6  Y      0.0974540155    -0.0647691578    -0.0046416396    -0.1730980935     0.0037237897
   81  C  6  Z     -0.1618509729     0.0792323638     0.0120996709    -0.0692009694     0.0016352830
   82  C  6  X     -0.0181376721    -0.0052561519     0.0088075770    -0.0161697441     0.0092028340
   83  C  6  Y      0.0522281396    -0.0368223030    -0.0044949817    -0.0827833157     0.0003252153
   84  C  6  Z     -0.0785897652     0.0403288128     0.0060627395    -0.0302556882     0.0011107999
   85  C  6 XX      0.0094166895    -0.0065613815    -0.0020765500     0.0000958097    -0.0016907836
   86  C  6 YY     -0.0079115667     0.0034674035     0.0003513430     0.0071240825    -0.0002765779
   87  C  6 ZZ     -0.0027980128     0.0027744727     0.0017473990    -0.0017179237     0.0018198562
   88  C  6 XY     -0.0031505692    -0.0029185301     0.0002010687    -0.0030743303     0.0004382535
   89  C  6 XZ     -0.0078003995     0.0058515588     0.0011991324    -0.0066842887     0.0005922114
   90  C  6 YZ     -0.0034592638    -0.0022789822     0.0005205271    -0.0113184512     0.0002982939
   91  C  7  S     -0.0557251065    -0.0439586686    -0.0021329113     0.0019873178    -0.0005063647
   92  C  7  S      0.1199778583     0.0911564723     0.0038112626    -0.0059626342     0.0007242741
   93  C  7  S      0.0157119930     0.0646924300     0.0087380370     0.0050540421     0.0037381368
   94  C  7  X      0.0225482571     0.0934366833     0.0068817010    -0.1529316492     0.0200999067
   95  C  7  Y     -0.1500280129    -0.1502382902    -0.0128136841    -0.1579029614    -0.0114304032
   96  C  7  Z      0.0539663307     0.1127548214     0.0257485127    -0.2227836180    -0.0075753992
   97  C  7  X     -0.0265546077    -0.0382416102    -0.0103085411    -0.0786512915     0.0041273338
   98  C  7  Y     -0.0136908517     0.0655787012     0.0148116280    -0.0921862226     0.0057395283
   99  C  7  Z     -0.0010965081    -0.0056037395     0.0044425853    -0.1176815532    -0.0100675575
  100  C  7 XX      0.0013808311     0.0005285877    -0.0003042288    -0.0041233048     0.0001254927
  101  C  7 YY      0.0028127036    -0.0025616621    -0.0007430412     0.0095236001    -0.0004331461
  102  C  7 ZZ      0.0031066329     0.0015767748     0.0001823849    -0.0046607057    -0.0005674115
  103  C  7 XY      0.0020134831     0.0022716946     0.0004499606     0.0004254892    -0.0002228361
  104  C  7 XZ     -0.0009634552    -0.0009177809     0.0000065233    -0.0053157356    -0.0001369442
  105  C  7 YZ     -0.0003935668     0.0012143122    -0.0001212223     0.0038402709     0.0006132134
  106  C  8  S      0.0013573983    -0.0033141180     0.0156980143     0.0003865733     0.0008021241
  107  C  8  S     -0.0031071107     0.0062772982    -0.0354730162    -0.0006275485    -0.0019608268
  108  C  8  S      0.0022936515     0.0002349311     0.0179454305    -0.0004826534    -0.0049228501
  109  C  8  X     -0.0446319418     0.0313772908    -0.1246821562     0.0111462314    -0.0490193980
  110  C  8  Y     -0.0607125402     0.0174544063     0.0113208851     0.0273893062     0.2019310432
  111  C  8  Z     -0.0777065676     0.0345700545     0.0637824880     0.0345765255    -0.1311391216
  112  C  8  X     -0.0147746314     0.0200739968     0.0000383687     0.0101176321    -0.0232615600
  113  C  8  Y     -0.0339776428     0.0079084046     0.0040915053     0.0144466669     0.0930293709
  114  C  8  Z     -0.0456409794     0.0190059828    -0.0007369984     0.0209038718    -0.0599234668
  115  C  8 XX     -0.0009177316    -0.0003616511     0.0108284949     0.0021451468    -0.0021983860
  116  C  8 YY     -0.0003884971     0.0016307268    -0.0127624681    -0.0006224328    -0.0010370686
  117  C  8 ZZ      0.0006105040     0.0000241184    -0.0041045975    -0.0015386548     0.0028955058
  118  C  8 XY     -0.0011998229     0.0008817678     0.0015707974     0.0013088807     0.0057808377
  119  C  8 XZ     -0.0010016200     0.0015663161    -0.0091033013     0.0008991302    -0.0031074876
  120  C  8 YZ      0.0010478891    -0.0019050278     0.0089353443    -0.0004178403    -0.0023106687
  121  N  9  S     -0.0947967657    -0.0996155847    -0.0083850674     0.0086029140    -0.0049449058
  122  N  9  S     -0.2003379149    -0.2113256168    -0.0180197003     0.0176689113    -0.0104955459
  123  N  9  S     -0.2390971900    -0.2146325625    -0.0120336701     0.0268368662    -0.0095828339
  124  N  9  X      0.1908781203     0.1704004139     0.0191690017     0.1098306927    -0.0014233142
  125  N  9  Y     -0.2228041208    -0.2935716426    -0.0306349553     0.1908970079    -0.0179283370
  126  N  9  Z      0.1091525606     0.0894786262    -0.0044044844     0.1829391838     0.0200713046
  127  N  9  X     -0.1025719668    -0.0950056118    -0.0116051116    -0.0626494408     0.0006653784
  128  N  9  Y      0.1183159186     0.1662095278     0.0188641459    -0.1057738535     0.0103556082
  129  N  9  Z     -0.0578866634    -0.0510288873     0.0016909241    -0.1035621374    -0.0113723193
  130  N  9 XX     -0.0031490944    -0.0063154932    -0.0003533994     0.0089960087    -0.0010965173
  131  N  9 YY      0.0013913285     0.0069873438     0.0010990138    -0.0186435764     0.0005328239
  132  N  9 ZZ     -0.0088283758    -0.0114527762    -0.0016851934     0.0102505876     0.0000619890
  133  N  9 XY     -0.0131257946    -0.0139818323    -0.0016978223    -0.0005051144    -0.0001273634
  134  N  9 XZ      0.0061535897     0.0045283874     0.0000495500     0.0104705526     0.0005031603
  135  N  9 YZ     -0.0075199477    -0.0077717501    -0.0000379180    -0.0068155991    -0.0014068322
  136  C 10  S     -0.0002127598     0.0008200370    -0.0129563915    -0.0002510379     0.0013676817
  137  C 10  S      0.0006756029    -0.0028733792     0.0315402737     0.0008278886     0.0044957134
  138  C 10  S     -0.0054027184     0.0005501211     0.0038955718     0.0015010532    -0.0782228550
  139  C 10  X     -0.0201609699    -0.0253653766     0.2266104008     0.0284075570     0.0494186421
  140  C 10  Y     -0.0554820382     0.0405443877    -0.0198632001     0.0261250240    -0.1770236497
  141  C 10  Z     -0.0678315549     0.0407636082    -0.1022696395     0.0311872914     0.1180197856
  142  C 10  X     -0.0144478052    -0.0084859575     0.0915750343     0.0142878316    -0.0085775745
  143  C 10  Y     -0.0267443603     0.0184406183     0.0088534436     0.0144293755    -0.0429290001
  144  C 10  Z     -0.0380429611     0.0226615576    -0.0537640590     0.0177936026     0.0411975794
  145  C 10 XX     -0.0010977405     0.0001302398     0.0072041266     0.0013509048    -0.0042011485
  146  C 10 YY      0.0029279289    -0.0000285725    -0.0067561909    -0.0020201308    -0.0070257716
  147  C 10 ZZ     -0.0020088075     0.0002969315     0.0010975017     0.0006551405     0.0072036041
  148  C 10 XY      0.0007770292    -0.0017755667     0.0040159804     0.0005480279     0.0170753873
  149  C 10 XZ     -0.0025893107     0.0027608173    -0.0065993162     0.0009303407    -0.0105710937
  150  C 10 YZ      0.0017618714    -0.0013616818     0.0053495648    -0.0007082881    -0.0024532315
  151  C 11  S      0.0002692746    -0.0008905529     0.0061025421     0.0000891437     0.0025494653
  152  C 11  S     -0.0005911944     0.0019194312    -0.0090276995    -0.0000227402    -0.0132409541
  153  C 11  S     -0.0004217961     0.0117532478    -0.0739125054    -0.0033492929     0.0626371363
  154  C 11  X     -0.0451788180     0.0593780062    -0.2324392399     0.0094524524    -0.0730956599
  155  C 11  Y     -0.0374773135    -0.0005513490     0.0431945566     0.0313625917     0.1977094190
  156  C 11  Z     -0.0531072453     0.0226089169     0.0967475218     0.0385063420    -0.1148800047
  157  C 11  X     -0.0215856066     0.0226754975    -0.0722007164     0.0075861844    -0.0460334542
  158  C 11  Y     -0.0215431035     0.0014364671     0.0333262736     0.0181374626     0.0577670905
  159  C 11  Z     -0.0289616662     0.0163458096     0.0152765035     0.0200232876    -0.0191903690
  160  C 11 XX      0.0015688527    -0.0017406715     0.0112129382    -0.0001308370    -0.0075941743
  161  C 11 YY      0.0017738390     0.0004161069    -0.0108648143    -0.0019239682     0.0009432788
  162  C 11 ZZ     -0.0034834157     0.0017124181    -0.0046543526     0.0019606908     0.0092025510
  163  C 11 XY      0.0020907878    -0.0017804099    -0.0017140391    -0.0010065033     0.0142134284
  164  C 11 XZ     -0.0003763372     0.0015048131    -0.0057879511    -0.0001452783    -0.0074173755
  165  C 11 YZ      0.0004438388    -0.0009797186     0.0107563706     0.0001729557    -0.0098402260
  166  C 12  S      0.0002176940    -0.0009309451     0.0053708118     0.0001778461    -0.0008045899
  167  C 12  S     -0.0011883269     0.0038235162    -0.0230131719    -0.0007936040     0.0017327024
  168  C 12  S     -0.0007396236    -0.0181756351     0.0732579004     0.0036366334     0.0071743213
  169  C 12  X     -0.0136189893    -0.0292886507     0.2498754570     0.0282669920     0.0517062080
  170  C 12  Y     -0.0485617142     0.0431593886    -0.0152147687     0.0255112266    -0.2204319874
  171  C 12  Z     -0.0541368824     0.0326025846    -0.1186257907     0.0317555500     0.1523798333
  172  C 12  X     -0.0110933430     0.0003317920     0.0497829426     0.0118709604     0.0188740664
  173  C 12  Y     -0.0239197972     0.0198583685    -0.0010794952     0.0145605940    -0.0876862521
  174  C 12  Z     -0.0285700160     0.0113135604    -0.0236223300     0.0186073438     0.0621507627
  175  C 12 XX      0.0032005077    -0.0038449105     0.0194903217    -0.0007512381    -0.0034959094
  176  C 12 YY     -0.0010411922     0.0023555129    -0.0139074826    -0.0003113676    -0.0013927737
  177  C 12 ZZ     -0.0020245242     0.0010221736    -0.0025434715     0.0011823439     0.0052080801
  178  C 12 XY      0.0020460873    -0.0017433816     0.0008057700    -0.0010653410     0.0092863918
  179  C 12 XZ      0.0010453516     0.0016177792    -0.0142989357    -0.0017254461    -0.0053816433
  180  C 12 YZ     -0.0007011039    -0.0006954778     0.0106656114     0.0011000286    -0.0036635290
  181  C 13  S      0.0009553216    -0.0018122188     0.0053510486     0.0001631380    -0.0017924169
  182  C 13  S     -0.0016891414     0.0028829560    -0.0073429261    -0.0001523089     0.0119421896
  183  C 13  S     -0.0033865766     0.0272754048    -0.0675246300    -0.0033197179    -0.0713931754
  184  C 13  X     -0.0381099100     0.0450922046    -0.2289200653     0.0103767359    -0.0185986169
  185  C 13  Y     -0.0404465530     0.0090170489    -0.0032363449     0.0294035903     0.1961834326
  186  C 13  Z     -0.0531804062     0.0220340611     0.1315298503     0.0384831278    -0.1433262424
  187  C 13  X     -0.0176896746     0.0106901730    -0.0644381989     0.0084995003     0.0204651493
  188  C 13  Y     -0.0202012679     0.0164053275    -0.0202821866     0.0153854293     0.0496458702
  189  C 13  Z     -0.0313125584     0.0104222722     0.0538920892     0.0212957473    -0.0486907179
  190  C 13 XX      0.0021341883    -0.0016655765     0.0088238050    -0.0007184519    -0.0047665767
  191  C 13 YY     -0.0034422527     0.0036352553    -0.0115182354     0.0012898603    -0.0058351892
  192  C 13 ZZ      0.0008628792    -0.0006651974    -0.0012271773    -0.0007360786     0.0076503671
  193  C 13 XY      0.0010493534    -0.0021195843     0.0048706716     0.0001435810     0.0170180038
  194  C 13 XZ      0.0016649921     0.0008891135    -0.0095800986    -0.0017400170    -0.0100109527
  195  C 13 YZ     -0.0012257944    -0.0002784774     0.0081943095     0.0011903637    -0.0025805970
  196  C 14  S     -0.0017779374     0.0039309861    -0.0121752852    -0.0005204850    -0.0030507570
  197  C 14  S      0.0032492693    -0.0092457092     0.0303788241     0.0012091559    -0.0012754983
  198  C 14  S      0.0060448501    -0.0165383609     0.0023908999    -0.0002661245     0.0890154323
  199  C 14  X     -0.0268251316    -0.0117114398     0.2318081407     0.0270376058     0.0357913241
  200  C 14  Y     -0.0521074554     0.0337511184    -0.0081713655     0.0255307005    -0.1815847212
  201  C 14  Z     -0.0648585618     0.0375622890    -0.1133529643     0.0310873351     0.1294931034
  202  C 14  X     -0.0145730497    -0.0079489092     0.0955250440     0.0140769961     0.0300470927
  203  C 14  Y     -0.0357095986     0.0092310503    -0.0171835654     0.0132957766    -0.0473310610
  204  C 14  Z     -0.0289030766     0.0286719625    -0.0346962307     0.0171082789     0.0237744577
  205  C 14 XX     -0.0000685946    -0.0006414723     0.0096659355     0.0008779070    -0.0076913703
  206  C 14 YY     -0.0033462830     0.0016042712    -0.0060700486     0.0012242720     0.0022511786
  207  C 14 ZZ      0.0037379612    -0.0024559788    -0.0025157974    -0.0020384784     0.0102210727
  208  C 14 XY     -0.0012602845     0.0000890647    -0.0016709680     0.0011168900     0.0150620084
  209  C 14 XZ      0.0006006790     0.0005818443    -0.0036352158    -0.0002183363    -0.0074018792
  210  C 14 YZ     -0.0007091961     0.0001047719     0.0081303538     0.0003580694    -0.0104399746
  211  H 15  S      0.0927897618    -0.0442710702    -0.0101021931     0.0221839569     0.0061965372
  212  H 15  S      0.0420652767    -0.0196949220    -0.0041817326     0.0105320749     0.0023191395
  213  H 16  S     -0.1038606556     0.1251174457     0.0219217183     0.0306688879     0.0121791005
  214  H 16  S     -0.0434072129     0.0526592954     0.0093005558     0.0249469662     0.0049832545
  215  H 17  S      0.0761206684    -0.1053332865    -0.0186020678    -0.0113418387    -0.0123066153
  216  H 17  S      0.0342335848    -0.0460088554    -0.0079993504    -0.0027091216    -0.0048515588
  217  H 18  S     -0.0194508422     0.0352629302    -0.0041210147     0.0758984256    -0.0053845841
  218  H 18  S     -0.0097030036     0.0149109456    -0.0021918455     0.0325045671    -0.0019560525
  219  H 19  S     -0.0896832304     0.0178202466     0.0152730029    -0.1384073362     0.0119829842
  220  H 19  S     -0.0374867336     0.0078445204     0.0067198022    -0.0690941007     0.0056214562
  221  H 20  S      0.0857025124    -0.0215068567    -0.0176906037    -0.0058666284    -0.0160360402
  222  H 20  S      0.0366323214    -0.0083244603    -0.0074420491    -0.0068415613    -0.0070600222
  223  H 21  S     -0.0102536305     0.0321824687    -0.1080077274    -0.0056700075    -0.1997992441
  224  H 21  S     -0.0049166533     0.0136051492    -0.0537135871    -0.0025384038    -0.0967656604
  225  H 22  S     -0.0017725899     0.0027849883    -0.1159821896    -0.0032028706     0.1919797942
  226  H 22  S     -0.0008256132     0.0015523914    -0.0573045752    -0.0017265823     0.0967936256
  227  H 23  S      0.0139420098    -0.0419939876     0.2698782476     0.0098346720     0.0007968843
  228  H 23  S      0.0067374180    -0.0205268409     0.1333362037     0.0049194732     0.0003647167
  229  H 24  S     -0.0083533422     0.0295697425    -0.1119635975    -0.0056815752    -0.1978879391
  230  H 24  S     -0.0023165940     0.0154205348    -0.0548062414    -0.0027868429    -0.0981312092
  231  H 25  S      0.0000014902     0.0012008778    -0.1192099428    -0.0027507707     0.2036899456
  232  H 25  S     -0.0110129039    -0.0073672498    -0.0552165137    -0.0012420809     0.0924048139
  233  C 26  S      0.0062180721    -0.0151450760     0.0118362596    -0.0015439906    -0.0024121929
  234  C 26  S     -0.0122740841     0.0336162242    -0.0210979645     0.0030981103     0.0051589653
  235  C 26  S      0.0319988879     0.0202174583    -0.0308106732     0.0143752541    -0.0016874624
  236  C 26  X      0.0042049254    -0.0258656749    -0.0518723318    -0.0297737537    -0.0184067795
  237  C 26  Y      0.0086089113    -0.0479671676    -0.0092698621    -0.0281478960     0.0306606380
  238  C 26  Z     -0.0321663959     0.0317960855     0.0324159698    -0.0354046392    -0.0183319129
  239  C 26  X     -0.0274104434     0.0349566452     0.0146863010    -0.0241721264    -0.0016862500
  240  C 26  Y      0.0051739433    -0.0257740270    -0.0062531265    -0.0142567974     0.0200652982
  241  C 26  Z      0.0024326973    -0.0075935088    -0.0056874977    -0.0080336590    -0.0179464769
  242  C 26 XX     -0.0037369892     0.0043450756    -0.0024375431     0.0017697546    -0.0011391291
  243  C 26 YY     -0.0000440540     0.0008503127    -0.0004451191     0.0006721358    -0.0001371217
  244  C 26 ZZ      0.0009064341     0.0013218180    -0.0007118935    -0.0016012944     0.0023004066
  245  C 26 XY     -0.0019536420     0.0020538297     0.0006352772     0.0017226125     0.0037741912
  246  C 26 XZ     -0.0009950315    -0.0006088268     0.0013319126     0.0004755561    -0.0018997650
  247  C 26 YZ      0.0016012123    -0.0013565129    -0.0001093127    -0.0007534234    -0.0017988281
  248  C 27  S     -0.0044569694     0.0109042480    -0.0396552124    -0.0004467536     0.0007032672
  249  C 27  S      0.0125208431    -0.0259298416     0.0933244677     0.0023346639    -0.0023276278
  250  C 27  S      0.0184150231    -0.0498687804     0.0692983357     0.0098435736    -0.0026875370
  251  C 27  X     -0.0256852933     0.0078014903     0.1234582415     0.0008516117    -0.0130918462
  252  C 27  Y     -0.0179291352    -0.0206781975    -0.0137223235    -0.0074172739     0.0678741615
  253  C 27  Z     -0.0434182177     0.0249545021    -0.0560129037    -0.0165928888    -0.0478018799
  254  C 27  X     -0.0069415982     0.0232141960     0.0559912488    -0.0049808709    -0.0025959289
  255  C 27  Y     -0.0079687839    -0.0094020057    -0.0062093973    -0.0041283380     0.0203456853
  256  C 27  Z     -0.0222054041    -0.0008329001    -0.0249972673    -0.0105575924    -0.0148782695
  257  C 27 XX     -0.0002413107    -0.0018473293     0.0084127480     0.0026357855    -0.0014152743
  258  C 27 YY      0.0009355165    -0.0012855836     0.0032589549     0.0000270382    -0.0006145620
  259  C 27 ZZ      0.0020066795    -0.0018051102     0.0053196814    -0.0021898174     0.0016481463
  260  C 27 XY     -0.0023865537     0.0029032663     0.0008302365     0.0020212653     0.0035136311
  261  C 27 XZ     -0.0013843876     0.0011079851    -0.0024789521     0.0020868214    -0.0017422023
  262  C 27 YZ      0.0014729225    -0.0016892250     0.0012317988    -0.0011168064    -0.0015492625
  263  C 28  S      0.0175982962    -0.0046928563    -0.0004908123     0.0044622418    -0.0029647483
  264  C 28  S     -0.0422613049     0.0086188356     0.0014276501    -0.0141183106     0.0071749764
  265  C 28  S     -0.0738255716    -0.0797662064    -0.0164235842     0.0174479364    -0.0112438589
  266  C 28  X     -0.0428725925    -0.0808481755    -0.0123795894    -0.0607743352     0.0003507036
  267  C 28  Y      0.0180779909     0.1083611448     0.0142299742    -0.0955060954     0.0130997134
  268  C 28  Z     -0.0300244392     0.0039607618     0.0091660611    -0.0834436894    -0.0108830909
  269  C 28  X     -0.0101055667    -0.0584881036    -0.0096451429    -0.0401252637    -0.0045545136
  270  C 28  Y     -0.0219359074     0.0972339577     0.0191771133    -0.0483739226     0.0100207003
  271  C 28  Z      0.0095341231    -0.0160791380    -0.0011007128    -0.0499781146    -0.0028806622
  272  C 28 XX     -0.0032683370     0.0032844384     0.0009035894    -0.0095917651     0.0010549736
  273  C 28 YY     -0.0008744905    -0.0027369001    -0.0009605750     0.0086781976    -0.0002504485
  274  C 28 ZZ     -0.0013802179     0.0044333466     0.0006893285    -0.0022743239     0.0006055981
  275  C 28 XY      0.0041333864    -0.0014365582     0.0002965333    -0.0040350778    -0.0000553102
  276  C 28 XZ      0.0002645729    -0.0048762327    -0.0010360956    -0.0077264788    -0.0009848826
  277  C 28 YZ     -0.0026173625     0.0015006001     0.0002369258     0.0078071537     0.0008046237

                         51               52               53               54               55
                   -0.3644259790    -0.3567098869    -0.3233652867    -0.2991423251    -0.2775505842
    1  C  1  S     -0.0118697602     0.0056925708    -0.0071590123    -0.0042136925    -0.0000259362
    2  C  1  S      0.0294849324    -0.0167492195     0.0140292645     0.0076521888     0.0000506250
    3  C  1  S      0.0359587610     0.0292817744     0.0564798215     0.0612097814     0.0007405231
    4  C  1  X      0.0480959259    -0.1536726225    -0.0384569132     0.0554431474    -0.0003265548
    5  C  1  Y     -0.0066818878     0.0475331515     0.0613823332    -0.0206958050     0.0004389117
    6  C  1  Z      0.0382523001    -0.0519543626     0.0171131175    -0.0206911125     0.0002124103
    7  C  1  X      0.0136797812    -0.0663745100    -0.0141400402     0.0399200301    -0.0001063907
    8  C  1  Y      0.0109538228     0.0259939591     0.0567328593    -0.0147848036     0.0003875632
    9  C  1  Z      0.0178353569    -0.0368955399     0.0037594585    -0.0377499208    -0.0001086480
   10  C  1 XX      0.0010278730    -0.0078757909    -0.0072057895     0.0036122216    -0.0000731776
   11  C  1 YY      0.0022588718     0.0016565808     0.0076298325    -0.0006953428     0.0000580771
   12  C  1 ZZ      0.0021873536     0.0032895762     0.0019820425    -0.0013050158     0.0000232613
   13  C  1 XY     -0.0017039022     0.0045346083    -0.0021676587    -0.0033347964    -0.0000218684
   14  C  1 XZ     -0.0054508037     0.0002005958    -0.0089042184     0.0046498105    -0.0000941040
   15  C  1 YZ     -0.0038197734     0.0000583271    -0.0014368881     0.0014191401    -0.0000010820
   16  C  2  S      0.0035500806    -0.0054648087     0.0046690359    -0.0042121595     0.0000281521
   17  C  2  S     -0.0066104985     0.0105701021    -0.0161200905     0.0149051520    -0.0000593488
   18  C  2  S     -0.0424181606    -0.0013013518    -0.0163478027    -0.0482806531    -0.0012213289
   19  C  2  X      0.1120326386    -0.0110546726     0.1821271400    -0.0358706355     0.0018357901
   20  C  2  Y     -0.0314987761     0.0260823480    -0.0609352656     0.0222543836    -0.0005907683
   21  C  2  Z     -0.0461045926     0.0492278759    -0.0189714123     0.0027434978    -0.0001400890
   22  C  2  X      0.0615604856    -0.0031956722     0.1338604067    -0.0398859351     0.0011398570
   23  C  2  Y     -0.0329953067     0.0084442387    -0.0390323136    -0.0003097046    -0.0009805037
   24  C  2  Z     -0.0246509570     0.0249346438    -0.0005818554    -0.0132745859    -0.0000212147
   25  C  2 XX      0.0038410751     0.0014445822     0.0057434285    -0.0021289049     0.0000513970
   26  C  2 YY     -0.0047609561    -0.0010014624    -0.0045365088     0.0005948068    -0.0000232600
   27  C  2 ZZ      0.0009810109     0.0016097026    -0.0029018609     0.0030281482    -0.0000329373
   28  C  2 XY      0.0030343188    -0.0005729632     0.0047321709    -0.0006480514     0.0000359243
   29  C  2 XZ     -0.0019726251    -0.0057322523    -0.0054307915     0.0014412211    -0.0000378940
   30  C  2 YZ      0.0000727502     0.0037244435     0.0026090585    -0.0007264501     0.0000200289
   31  C  3  S      0.0260231682     0.0161597538     0.0198362605    -0.0022267170     0.0000325113
   32  C  3  S     -0.0620107957    -0.0403445519    -0.0497407413     0.0088810594    -0.0001304472
   33  C  3  S     -0.0211089288     0.0046548208    -0.0063403271     0.0122870102     0.0008636410
   34  C  3  X      0.0773525706     0.0295930679     0.1678062906    -0.0146061434     0.0014753132
   35  C  3  Y     -0.1319811228    -0.0342544890    -0.0965447876    -0.0186198952    -0.0003854880
   36  C  3  Z     -0.0132550516    -0.0349672786    -0.0031514456    -0.0075361987     0.0001962556
   37  C  3  X      0.0569685704     0.0310156266     0.1220343776    -0.0208039182     0.0012735735
   38  C  3  Y     -0.0713751779    -0.0118627457    -0.0626637582    -0.0151384718    -0.0001733710
   39  C  3  Z      0.0181975025    -0.0024280353     0.0150744283    -0.0071994896     0.0013514271
   40  C  3 XX     -0.0027791603    -0.0008406453    -0.0041121888     0.0030894978    -0.0000635487
   41  C  3 YY     -0.0040597903    -0.0050787053    -0.0010345298    -0.0023665143     0.0000401261
   42  C  3 ZZ     -0.0038440421    -0.0005230249    -0.0025647071     0.0015088376     0.0000115972
   43  C  3 XY     -0.0068343927    -0.0026862230    -0.0076879646     0.0034626971    -0.0000526475
   44  C  3 XZ      0.0029754641    -0.0001824385     0.0073513466     0.0003827938     0.0000666801
   45  C  3 YZ     -0.0030672071    -0.0008668275    -0.0026117505    -0.0004055585    -0.0000108663
   46  C  4  S     -0.0081101010    -0.0012576798    -0.0102990236    -0.0142210796    -0.0000181809
   47  C  4  S      0.0182957903     0.0031018678     0.0242690334     0.0361950635     0.0000312106
   48  C  4  S     -0.0430972462    -0.0321830491     0.0004423202     0.0283554568    -0.0006747365
   49  C  4  X     -0.0036915535     0.0097630474    -0.0188560674     0.1290667152    -0.0006966500
   50  C  4  Y      0.0567595808     0.0583380796     0.0388244200    -0.0499137114     0.0001415283
   51  C  4  Z      0.0991582562     0.0161668663     0.0282086683     0.0021669362    -0.0001055429
   52  C  4  X     -0.0074844081     0.0084483221    -0.0199814976     0.0668645368     0.0000025488
   53  C  4  Y      0.0519282180     0.0475816980     0.0442233728    -0.0125832229     0.0007304321
   54  C  4  Z      0.0450113857     0.0170828100     0.0302205748     0.0012091024    -0.0003354871
   55  C  4 XX     -0.0019023817    -0.0060642741    -0.0063775411     0.0047882616    -0.0000408433
   56  C  4 YY      0.0036708325     0.0039409811     0.0079338482     0.0027680428     0.0000302323
   57  C  4 ZZ      0.0012350732     0.0026092705     0.0028803317    -0.0012167700     0.0000129573
   58  C  4 XY     -0.0038177499     0.0003465068     0.0003459696    -0.0034961049     0.0000289138
   59  C  4 XZ     -0.0113796937    -0.0024524234    -0.0089136049     0.0032146186    -0.0000425373
   60  C  4 YZ     -0.0011426900    -0.0038874181    -0.0008570692    -0.0009712168     0.0000093773
   61  C  5  S      0.0183096343    -0.0176608736     0.0151031095    -0.0043939241     0.0001712583
   62  C  5  S     -0.0509813639     0.0397828718    -0.0410491916     0.0102083895    -0.0004103106
   63  C  5  S      0.0005242004     0.0240031375    -0.0479478191     0.0349379773    -0.0026066055
   64  C  5  X     -0.0398086223    -0.0529458198    -0.0098566875    -0.0103228898     0.0005248382
   65  C  5  Y     -0.0612270869    -0.1326811074    -0.0897095824     0.1139924155    -0.0002519713
   66  C  5  Z     -0.1499046173     0.0174799817    -0.0719309933    -0.0093720266     0.0002022943
   67  C  5  X     -0.0893817372    -0.0488447364    -0.0698843045    -0.0282916973    -0.0011655874
   68  C  5  Y     -0.0420609819    -0.0640694930    -0.0460153655     0.0639724567    -0.0002843642
   69  C  5  Z     -0.0639913880    -0.0056671934    -0.0200303230     0.0167484368     0.0009184891
   70  C  5 XX     -0.0064517618    -0.0040847478     0.0061670418     0.0098993854     0.0000677471
   71  C  5 YY     -0.0013980334     0.0062596242     0.0006580931     0.0009078940    -0.0000208381
   72  C  5 ZZ     -0.0004857993     0.0045111228    -0.0124716270    -0.0080896238    -0.0001185513
   73  C  5 XY     -0.0022191706    -0.0036391594     0.0037467715    -0.0171069601     0.0001336028
   74  C  5 XZ     -0.0036471958    -0.0003421004     0.0079176754     0.0068141818     0.0000852090
   75  C  5 YZ      0.0062687403     0.0019136951     0.0033107453     0.0074741624    -0.0000269275
   76  C  6  S     -0.0129926595    -0.0050525411    -0.0195700790     0.0082741483    -0.0001506403
   77  C  6  S      0.0375476133     0.0136342491     0.0586517823    -0.0214507018     0.0004355364
   78  C  6  S      0.0059449569    -0.0024084351    -0.0299226778    -0.0249104458     0.0003424698
   79  C  6  X      0.0172534682     0.0495178600     0.0265099324    -0.0562918918     0.0001845338
   80  C  6  Y     -0.0132309186    -0.0435117109    -0.0735712242     0.0136084546    -0.0005139876
   81  C  6  Z     -0.1104265239     0.0164039970    -0.0338294598     0.0273130498    -0.0001194744
   82  C  6  X      0.0047258722     0.0256187472    -0.0062890641    -0.0301802924     0.0000620067
   83  C  6  Y      0.0131848193    -0.0168724018    -0.0054301101     0.0048048439    -0.0000651707
   84  C  6  Z     -0.0547230600     0.0108645702     0.0032558196     0.0191458172    -0.0000374089
   85  C  6 XX      0.0032688845    -0.0026849394     0.0004848026     0.0043992470    -0.0000152878
   86  C  6 YY      0.0011828417     0.0038173476     0.0065443546    -0.0019411852     0.0000479927
   87  C  6 ZZ      0.0025846882     0.0012652278     0.0046004916    -0.0066946866     0.0000624262
   88  C  6 XY     -0.0022870348     0.0073283838     0.0024551958    -0.0039542171     0.0000212339
   89  C  6 XZ     -0.0059500364    -0.0021440124    -0.0043635867     0.0005313876    -0.0000213238
   90  C  6 YZ     -0.0051950721     0.0008124617    -0.0040320158     0.0009796969    -0.0000211051
   91  C  7  S     -0.0007137717    -0.0034667339    -0.0038203441    -0.0015027534    -0.0000155189
   92  C  7  S      0.0026341268     0.0076637951     0.0105801521     0.0022176611     0.0001145550
   93  C  7  S     -0.0145158220     0.0054437478    -0.0178720754     0.0018746569    -0.0005519895
   94  C  7  X      0.2242861111    -0.2102500651     0.0052489203    -0.0077027824    -0.0000708302
   95  C  7  Y      0.1496963532    -0.0015388408     0.0638597393    -0.0031447632     0.0001131356
   96  C  7  Z      0.0183279938     0.2302653051     0.0855490655    -0.0283605559     0.0001893325
   97  C  7  X      0.1504869293    -0.1265902030     0.0407217984     0.0355060829     0.0009060064
   98  C  7  Y      0.0773601773    -0.0302796510    -0.0129580943    -0.0453620854    -0.0010344556
   99  C  7  Z      0.0125285229     0.1576673283     0.0883056320    -0.0140300617     0.0010018924
  100  C  7 XX      0.0139681026    -0.0141157444     0.0034540142     0.0033552532     0.0000240751
  101  C  7 YY     -0.0142984126     0.0031412924    -0.0083854523     0.0017542999    -0.0000388270
  102  C  7 ZZ      0.0015681949     0.0138021908     0.0094635957    -0.0041486883     0.0000623619
  103  C  7 XY     -0.0093510377     0.0129396946     0.0006758370    -0.0023674764     0.0000090861
  104  C  7 XZ      0.0067327624     0.0035023180     0.0074720180    -0.0037180461     0.0000555900
  105  C  7 YZ      0.0030153395    -0.0176857082    -0.0083994699     0.0053023995    -0.0000626100
  106  C  8  S     -0.0005126588     0.0007918455     0.0000325407     0.0003380038     0.0000652520
  107  C  8  S      0.0023880299    -0.0023972660     0.0004289867    -0.0004259814    -0.0001301169
  108  C  8  S     -0.0002411953     0.0110547517     0.0018820471     0.0094017220    -0.0005659867
  109  C  8  X     -0.0116661725    -0.0099569029     0.0579287602    -0.0415945676    -0.0011111715
  110  C  8  Y     -0.0123347240    -0.0024722234     0.1165742467     0.0335850087    -0.0019873851
  111  C  8  Z     -0.0096709077    -0.0354603756     0.1031135041    -0.0926140045    -0.0020265998
  112  C  8  X     -0.0152583724     0.0046608087     0.0336327901    -0.0380174079    -0.0012173672
  113  C  8  Y      0.0020187240    -0.0090431911     0.0726545944     0.0312874221    -0.0008419190
  114  C  8  Z     -0.0017644234    -0.0159757714     0.0648847543    -0.0619440588     0.0006437949
  115  C  8 XX      0.0057578738     0.0031636951    -0.0068843136    -0.0052119880     0.0026000812
  116  C  8 YY     -0.0006051554    -0.0005888968     0.0001056291    -0.0022719452    -0.0172685836
  117  C  8 ZZ     -0.0043855254    -0.0029693943     0.0071511385     0.0075454661     0.0146608682
  118  C  8 XY      0.0040954739     0.0049522178    -0.0007227522     0.0153480359    -0.0045805184
  119  C  8 XZ      0.0037975180     0.0026177210    -0.0066893372    -0.0078715643     0.0074140841
  120  C  8 YZ     -0.0022796336    -0.0029847035     0.0011919755    -0.0063437012    -0.0057215041
  121  N  9  S      0.0013724246     0.0007783626     0.0000932369    -0.0010715918    -0.0000060801
  122  N  9  S      0.0032505134     0.0018632735     0.0014405761    -0.0011404477     0.0000505349
  123  N  9  S     -0.0045523231    -0.0130711655    -0.0426164383    -0.0400747500    -0.0012599539
  124  N  9  X     -0.2532751961     0.2286576891    -0.0306810743    -0.0176170884    -0.0000387311
  125  N  9  Y     -0.1556467354     0.0293750193    -0.0651478563     0.0261269469    -0.0002875026
  126  N  9  Z     -0.0254705973    -0.2836560932    -0.1455431207     0.0541075501    -0.0007138082
  127  N  9  X      0.1492293877    -0.1323473136     0.0255406270     0.0172327898     0.0001663478
  128  N  9  Y      0.0900288499    -0.0197269527     0.0317175789    -0.0251763619    -0.0001384363
  129  N  9  Z      0.0169334205     0.1707147952     0.0951324001    -0.0315621928     0.0005684499
  130  N  9 XX     -0.0150590094     0.0139895429    -0.0009798124    -0.0001062145     0.0000112435
  131  N  9 YY      0.0158236683    -0.0024411775     0.0057487974    -0.0018798969     0.0000176499
  132  N  9 ZZ     -0.0006873798    -0.0116420263    -0.0048898412     0.0021211149    -0.0000090036
  133  N  9 XY      0.0091748905    -0.0118907999    -0.0001938905     0.0013346361     0.0000024831
  134  N  9 XZ     -0.0072912536    -0.0039999598    -0.0051667428     0.0009742232    -0.0000186832
  135  N  9 YZ     -0.0025255977     0.0166111099     0.0059842223    -0.0017664635     0.0000284296
  136  C 10  S      0.0002840523    -0.0025342463    -0.0056582043    -0.0219352551     0.0001104619
  137  C 10  S     -0.0005933818     0.0060415637     0.0131395527     0.0506877412    -0.0004972749
  138  C 10  S      0.0025589481     0.0006062647     0.0130595158     0.0528566634     0.0025190351
  139  C 10  X      0.0220294114     0.0044060348    -0.0076196034    -0.0551040392    -0.1173689837
  140  C 10  Y      0.0299204304     0.0066138913    -0.0079990451    -0.0596394330    -0.1719799266
  141  C 10  Z      0.0320237561     0.0364370528     0.0278740470     0.0502614643    -0.2158544671
  142  C 10  X      0.0157541321     0.0015929812     0.0031865978    -0.0078322465    -0.0854360784
  143  C 10  Y      0.0154510380     0.0088677039     0.0034899543    -0.0139816210    -0.1264053963
  144  C 10  Z      0.0177540865     0.0176653602     0.0110018014    -0.0048412301    -0.1571329750
  145  C 10 XX      0.0030364149     0.0022771235    -0.0052117384     0.0016882291    -0.0073079641
  146  C 10 YY     -0.0007942020     0.0002347581    -0.0020406245     0.0049736832     0.0011631886
  147  C 10 ZZ     -0.0023971329    -0.0016439376     0.0091649746     0.0010080498     0.0060597263
  148  C 10 XY      0.0021368065     0.0027413914    -0.0048007816     0.0037047105    -0.0057159995
  149  C 10 XZ      0.0023544132     0.0016436992    -0.0031329173     0.0010703652    -0.0057813284
  150  C 10 YZ     -0.0013612621    -0.0015554005     0.0012345322    -0.0018312689     0.0036991908
  151  C 11  S     -0.0001960634     0.0013099302     0.0024096063     0.0092605627    -0.0000298522
  152  C 11  S      0.0004797884    -0.0033554145    -0.0059956938    -0.0225919487     0.0000306622
  153  C 11  S     -0.0048046983     0.0026836727    -0.0070847946    -0.0307120646    -0.0008575168
  154  C 11  X      0.0335231071     0.0339298761    -0.0453518397     0.0426935832    -0.1136897094
  155  C 11  Y      0.0524779022     0.0492860544    -0.0708371940     0.0371122127    -0.1677336211
  156  C 11  Z      0.0687118761     0.0448095857    -0.1052466446    -0.0008897685    -0.2092616075
  157  C 11  X      0.0230563948     0.0191917788    -0.0291683011     0.0392959614    -0.0820446245
  158  C 11  Y      0.0330877734     0.0275596199    -0.0525722601     0.0091857495    -0.1211345199
  159  C 11  Z      0.0407261530     0.0323079671    -0.0685050069     0.0080075829    -0.1519856444
  160  C 11 XX      0.0004656104    -0.0003448419    -0.0041144403    -0.0015500643     0.0077562428
  161  C 11 YY     -0.0034654420    -0.0027073304     0.0059827086    -0.0027906839    -0.0013145208
  162  C 11 ZZ      0.0029932988     0.0027133557    -0.0026882157     0.0010834077    -0.0064333565
  163  C 11 XY     -0.0012328281     0.0000575504     0.0005482786     0.0031789856     0.0060271106
  164  C 11 XZ      0.0012658529     0.0009339110    -0.0046595948     0.0007947044     0.0062225070
  165  C 11 YZ     -0.0008123530    -0.0015445687     0.0024608580    -0.0030765953    -0.0039058354
  166  C 12  S      0.0001193011    -0.0001766993     0.0000095911     0.0000727995    -0.0000657441
  167  C 12  S     -0.0002980317     0.0002501825    -0.0001862573    -0.0003249269     0.0001596899
  168  C 12  S      0.0068234538    -0.0093531417     0.0001952581     0.0011468261     0.0011175008
  169  C 12  X      0.0434153420     0.0335321952    -0.0742501866     0.0284231398     0.0028645465
  170  C 12  Y      0.0626899947     0.0430732492    -0.1175798327     0.0239263096     0.0044469550
  171  C 12  Z      0.0744690105     0.0689396676    -0.1360457487     0.0542153142     0.0055389344
  172  C 12  X      0.0233565594     0.0217970936    -0.0486915219     0.0200836710     0.0019392034
  173  C 12  Y      0.0348969070     0.0289557833    -0.0767696290     0.0111105464     0.0032738093
  174  C 12  Z      0.0462703651     0.0370548335    -0.0882582551     0.0419178423     0.0044913030
  175  C 12 XX     -0.0024263942    -0.0025067867     0.0034364783    -0.0015937147     0.0025282777
  176  C 12 YY      0.0002435580     0.0003950953    -0.0006613952    -0.0001756673    -0.0168523164
  177  C 12 ZZ      0.0022191931     0.0020237848    -0.0028192153     0.0017080572     0.0143480236
  178  C 12 XY     -0.0021402774    -0.0012732179     0.0034339782     0.0009225093    -0.0044439572
  179  C 12 XZ     -0.0022568249    -0.0017358208     0.0025926410    -0.0017665808     0.0071684569
  180  C 12 YZ      0.0014528134     0.0007638192    -0.0020373996    -0.0001635789    -0.0055135346
  181  C 13  S     -0.0002253685    -0.0007554261    -0.0024987125    -0.0095275086    -0.0000504743
  182  C 13  S      0.0004762875     0.0019909935     0.0060389176     0.0229768942     0.0002043435
  183  C 13  S     -0.0055447481     0.0057081030     0.0041583723     0.0244277737    -0.0011785080
  184  C 13  X      0.0325313170     0.0262651159    -0.0624203026    -0.0244554183     0.1163222822
  185  C 13  Y      0.0514154258     0.0495038582    -0.0678403374     0.0426435294     0.1721042967
  186  C 13  Z      0.0679593805     0.0469978234    -0.0948827211     0.0302609723     0.2147097357
  187  C 13  X      0.0214085013     0.0165423747    -0.0406848788    -0.0168341459     0.0842766217
  188  C 13  Y      0.0268645857     0.0360458092    -0.0493983000     0.0137341083     0.1241384190
  189  C 13  Z      0.0448083893     0.0255210322    -0.0614355287     0.0340103022     0.1554129562
  190  C 13 XX     -0.0006408033    -0.0005282983    -0.0012471888     0.0017840566    -0.0074044250
  191  C 13 YY      0.0033767185     0.0026653379    -0.0057108049     0.0015621609     0.0012121085
  192  C 13 ZZ     -0.0027356582    -0.0019209832     0.0077141986    -0.0001603091     0.0062349959
  193  C 13 XY      0.0006746052     0.0014523624    -0.0023920449     0.0044652510    -0.0058724867
  194  C 13 XZ     -0.0016798835    -0.0016108276    -0.0000387967    -0.0020443307    -0.0059882444
  195  C 13 YZ      0.0013382879     0.0006929217    -0.0008887382    -0.0003779098     0.0037211003
  196  C 14  S      0.0001955704     0.0017553328     0.0056796691     0.0221533875    -0.0000582982
  197  C 14  S      0.0004915104    -0.0054547887    -0.0133092450    -0.0509508425     0.0002266125
  198  C 14  S      0.0027909195    -0.0031638733    -0.0078255663    -0.0468025118     0.0004562416
  199  C 14  X      0.0211625489     0.0179890711     0.0265216464     0.0664570301     0.1147702821
  200  C 14  Y      0.0283364577     0.0052279024    -0.0099305593    -0.0703110562     0.1700477342
  201  C 14  Z      0.0313068877     0.0282053439     0.0135663343    -0.0072853859     0.2127097360
  202  C 14  X      0.0105977081     0.0117773634     0.0093620982     0.0039918268     0.0830214194
  203  C 14  Y      0.0261343839    -0.0094296405     0.0023620315    -0.0128982829     0.1224812854
  204  C 14  Z      0.0105477751     0.0254141411     0.0095714719    -0.0121688330     0.1527871125
  205  C 14 XX      0.0031420233     0.0017401493    -0.0067390470     0.0006452149     0.0074784002
  206  C 14 YY     -0.0001503789    -0.0008759040     0.0031645141    -0.0062268374    -0.0007113318
  207  C 14 ZZ     -0.0028340070    -0.0017637994     0.0015582054    -0.0021695353    -0.0067183543
  208  C 14 XY      0.0021373607     0.0028500648    -0.0028880624     0.0028783831     0.0061125948
  209  C 14 XZ      0.0021366181     0.0015601239    -0.0068593101    -0.0004982194     0.0058738931
  210  C 14 YZ     -0.0010702706    -0.0017938790     0.0039332306    -0.0012613007    -0.0036406437
  211  H 15  S      0.0304093068     0.0149094971     0.0293393439    -0.0411169294     0.0003308116
  212  H 15  S      0.0079765271     0.0201271927     0.0188726581    -0.0252171259     0.0002246744
  213  H 16  S     -0.0060870610    -0.0216982890     0.0025717228    -0.0076143495     0.0000375479
  214  H 16  S     -0.0110785898    -0.0077131193     0.0019668891    -0.0034251710    -0.0000720935
  215  H 17  S      0.0190893697     0.0272026774     0.0217035377     0.0079010311     0.0000580055
  216  H 17  S      0.0193237321     0.0178573721    -0.0029209949    -0.0074379202     0.0008906613
  217  H 18  S      0.0162683041     0.0523583641     0.0401263775    -0.0052149470     0.0001294346
  218  H 18  S      0.0057580013     0.0227138500     0.0170667180    -0.0303393738    -0.0002528132
  219  H 19  S     -0.0709657473     0.0207332665    -0.0331601079    -0.0141095603    -0.0001120070
  220  H 19  S     -0.0410958048     0.0090270872    -0.0254191622    -0.0079183311    -0.0001248806
  221  H 20  S      0.0097467842    -0.0647896623    -0.0329308456     0.0570112890    -0.0003093839
  222  H 20  S     -0.0034379903    -0.0350380545    -0.0363590303     0.0421962026    -0.0004218245
  223  H 21  S      0.0002073779    -0.0055171622    -0.0046377039    -0.0079224873     0.0000672477
  224  H 21  S      0.0005437963    -0.0063271054    -0.0101594488    -0.0351391380     0.0002047719
  225  H 22  S     -0.0028053278     0.0112188375     0.0110928411     0.0331381953    -0.0002876506
  226  H 22  S     -0.0014399166     0.0068758360     0.0082961446     0.0279531104    -0.0002428999
  227  H 23  S      0.0026266514    -0.0026153663     0.0003081499     0.0007881233    -0.0000299988
  228  H 23  S      0.0014525624    -0.0012932140     0.0002806438     0.0006841435    -0.0000385673
  229  H 24  S     -0.0003481327    -0.0077595533    -0.0115099178    -0.0338955578    -0.0000305849
  230  H 24  S     -0.0019099001    -0.0013998240    -0.0076201072    -0.0274546708    -0.0000124714
  231  H 25  S     -0.0035597152     0.0099019955     0.0043993237     0.0066858649     0.0001585342
  232  H 25  S      0.0097536357    -0.0126986097     0.0057703488     0.0336430848     0.0000377351
  233  C 26  S     -0.0057276693     0.0085719654    -0.0000120231     0.0022645141    -0.0000206460
  234  C 26  S      0.0120551898    -0.0171875547     0.0023514967    -0.0034452871     0.0000219874
  235  C 26  S      0.0217381496     0.0013301116     0.0344844100    -0.0213425343    -0.0005569809
  236  C 26  X     -0.1032656763    -0.0181002118     0.0784060918     0.0995375334     0.0010775553
  237  C 26  Y     -0.1106538961    -0.1449038103    -0.0210536373    -0.3049241711     0.0021035643
  238  C 26  Z     -0.1431098526    -0.0927710106     0.1584222728     0.2055881125     0.0019898340
  239  C 26  X     -0.0904438923    -0.0153098726     0.0081377331     0.0405256294    -0.0013400061
  240  C 26  Y     -0.0528079960    -0.0717532273    -0.0127472484    -0.1939299355     0.0020208225
  241  C 26  Z     -0.0473319645    -0.0431761512     0.1134756378     0.1470301205     0.0030610176
  242  C 26 XX      0.0012400436    -0.0030783415     0.0113748230     0.0042567948     0.0000815044
  243  C 26 YY      0.0009697227    -0.0008719756    -0.0000832162     0.0016065584    -0.0001178756
  244  C 26 ZZ      0.0011133173     0.0011892862    -0.0095102033    -0.0074208197     0.0000528719
  245  C 26 XY     -0.0010439303    -0.0004681716     0.0050581048    -0.0186200158     0.0000625576
  246  C 26 XZ     -0.0010237445    -0.0017486770     0.0076880683     0.0067990035     0.0000773370
  247  C 26 YZ      0.0004666257     0.0007872038    -0.0029240544     0.0088449756    -0.0000821964
  248  C 27  S      0.0033795810    -0.0039858103    -0.0002904922    -0.0012944652     0.0000664840
  249  C 27  S     -0.0055627413     0.0093869675     0.0036909869     0.0054515779    -0.0000956772
  250  C 27  S      0.0305942155    -0.0022567173     0.0163909872     0.0103396992     0.0016771003
  251  C 27  X     -0.0526637733    -0.0590760230     0.1072130949     0.0610714314     0.0006514443
  252  C 27  Y     -0.0919607950    -0.1122102691     0.0482925177    -0.3310335166     0.0017864825
  253  C 27  Z     -0.1237577306    -0.0725835155     0.2144885875     0.1836585052     0.0013687255
  254  C 27  X     -0.0562016143    -0.0231814868     0.0542097266     0.0206786548    -0.0017780406
  255  C 27  Y     -0.0527321664    -0.0602354083     0.0300155484    -0.2033656200     0.0006506588
  256  C 27  Z     -0.0550827896    -0.0505488205     0.1288461611     0.1196951535     0.0008137213
  257  C 27 XX      0.0047725225     0.0030903543    -0.0022772430    -0.0088521792     0.0001075821
  258  C 27 YY     -0.0004675686    -0.0002906906    -0.0002110421    -0.0012519888    -0.0016471010
  259  C 27 ZZ     -0.0053565471    -0.0013941499     0.0027302736     0.0110452320     0.0015289182
  260  C 27 XY      0.0042006096     0.0060002459     0.0054285066     0.0151186705    -0.0005690970
  261  C 27 XZ      0.0050774498     0.0014276444    -0.0020719948    -0.0104707592     0.0006193869
  262  C 27 YZ     -0.0025039904    -0.0029051795    -0.0024927421    -0.0061563207    -0.0004855357
  263  C 28  S      0.0098287206     0.0136452240     0.0309328231     0.0151883021     0.0001995865
  264  C 28  S     -0.0271354772    -0.0310185302    -0.0785734850    -0.0367689457    -0.0005927504
  265  C 28  S     -0.0056222042    -0.0263305514    -0.0130571425    -0.0164640882     0.0011429173
  266  C 28  X     -0.0372889104     0.1081525986    -0.0008154776    -0.0644514919     0.0000767291
  267  C 28  Y     -0.0397644484    -0.0129850540    -0.1068304951    -0.0150704226    -0.0008070345
  268  C 28  Z      0.0224768866    -0.0809884731    -0.0725561318     0.1147745967    -0.0009053365
  269  C 28  X     -0.0344824747     0.0931780378     0.0243079493    -0.0166665383     0.0006163889
  270  C 28  Y     -0.0465321793    -0.0151622110    -0.1097759588    -0.0445425902    -0.0014447133
  271  C 28  Z      0.0194358128    -0.0575678004    -0.0525078045     0.0929187525    -0.0006148075
  272  C 28 XX      0.0073531973    -0.0160444638    -0.0060693740     0.0016539274    -0.0000379743
  273  C 28 YY     -0.0141970379    -0.0006857822    -0.0109718982     0.0001082530    -0.0000575121
  274  C 28 ZZ      0.0023219729     0.0099946933     0.0030578397    -0.0078758913    -0.0000116658
  275  C 28 XY     -0.0077889933     0.0066926270     0.0000974485    -0.0010442067     0.0000325016
  276  C 28 XZ      0.0055787312     0.0025983443     0.0058723265    -0.0010257788     0.0000448861
  277  C 28 YZ      0.0052143082    -0.0102717266     0.0017074889     0.0002448724     0.0000280500

                         56               57               58               59               60
                   -0.2592003517    -0.1632419919    -0.1192429300    -0.0020533131     0.0140519422
    1  C  1  S     -0.0018455676    -0.0044105752    -0.0031618493    -0.0034447405     0.0000055043
    2  C  1  S      0.0028141809     0.0070311819     0.0041078026    -0.0015809345     0.0000524037
    3  C  1  S      0.0145816496     0.1856602669     0.1503157905     0.1882110620    -0.0038193941
    4  C  1  X     -0.0224670055    -0.0530553644     0.0241389087     0.0286771105    -0.0003245138
    5  C  1  Y      0.0299973435    -0.0281632771    -0.0080751079     0.0104478710     0.0000730266
    6  C  1  Z      0.0147489795    -0.0625775032    -0.0093099944     0.0180224463    -0.0001026098
    7  C  1  X     -0.0069821760     0.0088181471     0.0308056738     0.0202414329    -0.0007328575
    8  C  1  Y      0.0323514326    -0.0042167432     0.0109010659     0.0312844722     0.0001813247
    9  C  1  Z      0.0118891799    -0.0735525787    -0.0404987223    -0.0370759273     0.0015777871
   10  C  1 XX     -0.0057906257    -0.0000848392     0.0119082235     0.0069266272     0.0000096202
   11  C  1 YY      0.0048638948    -0.0046746815    -0.0076897182    -0.0029218574     0.0000271502
   12  C  1 ZZ      0.0010408042     0.0068967717    -0.0014608604    -0.0030774986    -0.0000386581
   13  C  1 XY     -0.0021258747     0.0080958427     0.0068359678     0.0007095298     0.0000077562
   14  C  1 XZ     -0.0074295946     0.0081290982     0.0141970451     0.0072273363     0.0000177673
   15  C  1 YZ      0.0003787370     0.0009293564    -0.0046690196    -0.0046289035     0.0000054176
   16  C  2  S      0.0017730238    -0.0376404632     0.0090620577     0.0121718553     0.0000176862
   17  C  2  S     -0.0095732876     0.0909320924    -0.0184320336    -0.0233384664    -0.0003121445
   18  C  2  S      0.0212924938     0.0565523541    -0.1356769472    -0.2831676067     0.0068700635
   19  C  2  X      0.1471540438     0.1403383457    -0.3123884203    -0.2169923240     0.0001398734
   20  C  2  Y     -0.0475586568     0.0043913576     0.0705830717     0.0553919178    -0.0002457793
   21  C  2  Z     -0.0080622430     0.0615051460     0.0039055415    -0.0368062149     0.0001566974
   22  C  2  X      0.1254621917     0.1308285234    -0.3448887208    -0.3674866949     0.0017604063
   23  C  2  Y     -0.0252256085    -0.0430998655     0.0497386233     0.0387791724     0.0027607643
   24  C  2  Z      0.0079203564     0.0631756701    -0.0184245088    -0.0553550327     0.0011238543
   25  C  2 XX      0.0032770017    -0.0001515147     0.0010577230     0.0041268234    -0.0000268480
   26  C  2 YY     -0.0018709089     0.0051778777    -0.0033351251    -0.0053668024    -0.0000176373
   27  C  2 ZZ     -0.0027533740     0.0078267775     0.0001821671    -0.0035746963     0.0000018394
   28  C  2 XY      0.0032040945     0.0110415212     0.0028612596     0.0055349968     0.0000158448
   29  C  2 XZ     -0.0025612344    -0.0190052601    -0.0034742919    -0.0048149257    -0.0000274437
   30  C  2 YZ      0.0010323568     0.0069463602     0.0027047000     0.0018075721    -0.0000139355
   31  C  3  S     -0.0025499513     0.0055761550     0.0322620071     0.0095791027    -0.0002694515
   32  C  3  S      0.0047086796    -0.0138664731    -0.0836558745    -0.0284972900     0.0006808365
   33  C  3  S      0.0044037009     0.0519790859    -0.0257582459     0.0869699292     0.0001204882
   34  C  3  X      0.1113222905     0.3376372100     0.0229558277     0.1612238033     0.0003331114
   35  C  3  Y     -0.0184041325    -0.1057184881    -0.0692517223    -0.0676738425     0.0000374202
   36  C  3  Z      0.0155735710     0.0688662735    -0.0284585482     0.0126278885    -0.0004566280
   37  C  3  X      0.0844172412     0.3215786671     0.0292108279     0.2361328567     0.0000826721
   38  C  3  Y     -0.0189567873    -0.0829682781    -0.0718888132    -0.1293786466    -0.0008047735
   39  C  3  Z      0.0080574143     0.0938799042     0.0139120217     0.0844400519    -0.0070475556
   40  C  3 XX     -0.0045573515    -0.0077909624     0.0137532556     0.0057080651     0.0000636516
   41  C  3 YY      0.0043221911     0.0021632515    -0.0168929556    -0.0068250098     0.0000416935
   42  C  3 ZZ      0.0012410203     0.0024949639    -0.0088665295    -0.0024742239     0.0000046509
   43  C  3 XY     -0.0042669564    -0.0059642725     0.0047516027     0.0060728883    -0.0000369451
   44  C  3 XZ      0.0047439563     0.0020616907    -0.0028554095    -0.0033146576    -0.0000178837
   45  C  3 YZ     -0.0007184227    -0.0014276428     0.0016727042     0.0030701586     0.0000069823
   46  C  4  S     -0.0011398491     0.0037553005     0.0041828376    -0.0011369570     0.0001202663
   47  C  4  S      0.0012277270    -0.0097842189    -0.0037596491     0.0069998719    -0.0002257581
   48  C  4  S      0.0372946943    -0.1073446861    -0.1799741172    -0.0233252427     0.0018204893
   49  C  4  X     -0.0509980272    -0.0778387499     0.0171478114    -0.0313583402    -0.0001568726
   50  C  4  Y      0.0022928867     0.0164144181     0.0291102936    -0.0093434347     0.0000348884
   51  C  4  Z     -0.0153358059    -0.0352648731     0.0235224921    -0.0256299209    -0.0000318279
   52  C  4  X     -0.0347753055    -0.0407435062     0.0124164130     0.0078038865    -0.0025477980
   53  C  4  Y     -0.0014829603     0.0440160366     0.0616418439    -0.0201710987    -0.0025391908
   54  C  4  Z      0.0079405896    -0.0247176852    -0.0080619876    -0.0203608734     0.0026671102
   55  C  4 XX     -0.0026816779    -0.0094356986    -0.0107056552    -0.0083113768    -0.0000471015
   56  C  4 YY      0.0019542745     0.0058057656     0.0101075602     0.0085906094     0.0000040614
   57  C  4 ZZ      0.0013091462     0.0013545218    -0.0021681235     0.0006432014     0.0000169925
   58  C  4 XY      0.0031608219     0.0025999213    -0.0096677549    -0.0027556127     0.0000208034
   59  C  4 XZ     -0.0018328785    -0.0065238457    -0.0144909885    -0.0086306774     0.0000150974
   60  C  4 YZ      0.0011606287     0.0062277505     0.0027679916     0.0039726790     0.0000360075
   61  C  5  S      0.0128439608     0.0327785474    -0.0162079918    -0.0031173200    -0.0000550779
   62  C  5  S     -0.0307518967    -0.0838458417     0.0313318768     0.0133752944    -0.0000176309
   63  C  5  S     -0.0790513327    -0.0104563087     0.2290064590    -0.0875117589     0.0078802836
   64  C  5  X      0.0543730790     0.0987027150    -0.2026491639    -0.0136247254     0.0000418100
   65  C  5  Y      0.0041135018     0.0176460949    -0.2696083079    -0.0835594157    -0.0001648821
   66  C  5  Z      0.0368469594     0.0636450762    -0.2733945026    -0.0221222155     0.0000458415
   67  C  5  X      0.0183175530    -0.0007171351    -0.2481545880    -0.0219556470     0.0043508483
   68  C  5  Y      0.0080640185    -0.0229758628    -0.2651075632    -0.1164146366     0.0007413639
   69  C  5  Z      0.0408256117     0.1139506131    -0.2669936480     0.0142479958    -0.0033551131
   70  C  5 XX      0.0080261961    -0.0034835859    -0.0026797064     0.0115622846     0.0000440695
   71  C  5 YY     -0.0014384054    -0.0203699438    -0.0027371569    -0.0022716826    -0.0000138221
   72  C  5 ZZ     -0.0112119472     0.0120369623     0.0108453069    -0.0064896214     0.0000006680
   73  C  5 XY      0.0111960706     0.0006416014    -0.0044234804     0.0076371119     0.0000328308
   74  C  5 XZ      0.0077138110     0.0117105486    -0.0014662277     0.0087905314     0.0000126477
   75  C  5 YZ     -0.0030302842     0.0036254212     0.0016476143    -0.0036199520    -0.0000069496
   76  C  6  S     -0.0104235288     0.0023145234    -0.0007700848    -0.0069688897     0.0000020243
   77  C  6  S      0.0327673841    -0.0024766202     0.0032390167     0.0229178201     0.0000355523
   78  C  6  S     -0.0299150536    -0.0414584226     0.0012749897    -0.0017043120    -0.0025122945
   79  C  6  X      0.0077896376    -0.0027772716     0.0393204163     0.0176010650     0.0000301552
   80  C  6  Y     -0.0376859983     0.0411131395     0.0536154799     0.0247115473    -0.0000673455
   81  C  6  Z     -0.0014920084    -0.0485331850    -0.0530634008    -0.0250568030    -0.0000238937
   82  C  6  X     -0.0162312746     0.0015944922     0.0503998133     0.0001619177    -0.0007413934
   83  C  6  Y     -0.0011231400     0.0617830668     0.0767003928     0.0987402641    -0.0002010148
   84  C  6  Z      0.0184293803    -0.0457667633    -0.0764400874    -0.0352699232     0.0005709220
   85  C  6 XX     -0.0007423021    -0.0003188149    -0.0000783002    -0.0006504965     0.0000051358
   86  C  6 YY      0.0035778748    -0.0005382071     0.0006459246     0.0031889373     0.0000176825
   87  C  6 ZZ      0.0039595100     0.0002479345     0.0001969886     0.0024171472    -0.0000394647
   88  C  6 XY      0.0015094349    -0.0001349015     0.0002205908     0.0004980177     0.0000165774
   89  C  6 XZ     -0.0009310840     0.0004459295     0.0001382944     0.0007552650     0.0000153724
   90  C  6 YZ     -0.0015407703     0.0001853697    -0.0002960557    -0.0001084442    -0.0000195249
   91  C  7  S     -0.0014587250     0.0036345135     0.0016804259    -0.0009650193    -0.0000098023
   92  C  7  S      0.0054186563    -0.0124725082    -0.0071553285     0.0046133326    -0.0001994331
   93  C  7  S     -0.0165209520     0.0043451961    -0.0136474172    -0.0653029132     0.0013180343
   94  C  7  X      0.0007492323     0.0186875059     0.0081379152    -0.0429147875    -0.0000251746
   95  C  7  Y      0.0129668397     0.0126670646     0.0092824450    -0.0317312893     0.0001585531
   96  C  7  Z      0.0134045845     0.0257864672     0.0280095829    -0.0153573076     0.0003221099
   97  C  7  X      0.0186838014    -0.0085166970    -0.0161137639    -0.0447204127    -0.0037124977
   98  C  7  Y     -0.0186216447    -0.0328038038     0.0485578821     0.0308198552     0.0037104609
   99  C  7  Z      0.0345222852    -0.0121316917    -0.0110925217    -0.0147356837    -0.0025740644
  100  C  7 XX      0.0020245465    -0.0144172371    -0.0045412582     0.0060939952    -0.0000142242
  101  C  7 YY     -0.0040944231     0.0282500143     0.0077490162    -0.0074623764    -0.0000288761
  102  C  7 ZZ      0.0045391779    -0.0159159760    -0.0067951897     0.0011048499    -0.0000298658
  103  C  7 XY      0.0006513247     0.0038439119    -0.0019371806    -0.0041395732    -0.0000104066
  104  C  7 XZ      0.0044733182    -0.0171499098    -0.0080863037     0.0022934660    -0.0000039631
  105  C  7 YZ     -0.0045333368     0.0130854931     0.0069398493    -0.0012875849     0.0000311311
  106  C  8  S     -0.0000297095    -0.0003136911     0.0004554940     0.0004694289     0.0000727192
  107  C  8  S     -0.0001167013     0.0007892072    -0.0007842942    -0.0000705851    -0.0003210632
  108  C  8  S     -0.0030046661    -0.0083110828     0.0099361364     0.0207488300    -0.0013210356
  109  C  8  X     -0.1018837189     0.0014932366     0.0035182679    -0.1110853961    -0.0000623421
  110  C  8  Y     -0.1567919484     0.0020246720     0.0022190609    -0.1672043559     0.0003054243
  111  C  8  Z     -0.1864262598     0.0064124731     0.0027540313    -0.2084783020     0.0001602854
  112  C  8  X     -0.0707004040     0.0118630829    -0.0102021616    -0.1679650057     0.0006366816
  113  C  8  Y     -0.1122584835     0.0089853650     0.0012538963    -0.2192774944    -0.0004359233
  114  C  8  Z     -0.1331217378    -0.0017397780     0.0090472348    -0.2718997607    -0.0019025241
  115  C  8 XX     -0.0064013010     0.0021403262    -0.0106495160     0.0099021043    -0.0042896090
  116  C  8 YY      0.0013266487     0.0000188813     0.0012776031    -0.0008859092     0.0271171456
  117  C  8 ZZ      0.0051211133    -0.0017459294     0.0092599155    -0.0088795492    -0.0229030224
  118  C  8 XY     -0.0070242937     0.0004857693    -0.0089283855     0.0058777928     0.0069983145
  119  C  8 XZ     -0.0048307005     0.0016748247    -0.0084508483     0.0080490453    -0.0117884434
  120  C  8 YZ      0.0041458937    -0.0004793765     0.0054347386    -0.0038551338     0.0091121601
  121  N  9  S     -0.0001955491    -0.0000746632     0.0013642954     0.0021097757     0.0000344895
  122  N  9  S      0.0003804590     0.0014012832     0.0009348916     0.0006928572    -0.0001585041
  123  N  9  S     -0.0250591354    -0.0197745972     0.0513765951     0.0754530878     0.0046559101
  124  N  9  X     -0.0116377306     0.1059070387     0.0244308925    -0.0455086455    -0.0003778363
  125  N  9  Y     -0.0268116745     0.1305085070     0.0417170898    -0.0374227793    -0.0002123241
  126  N  9  Z     -0.0545953725     0.1548472050     0.0755371327    -0.0128440217     0.0000588181
  127  N  9  X      0.0117080737    -0.0782769693    -0.0286579700     0.0366363598    -0.0000476176
  128  N  9  Y      0.0132700712    -0.1068537281    -0.0255834395     0.0562322874     0.0015228666
  129  N  9  Z      0.0392628357    -0.1180333898    -0.0696468615     0.0024017017    -0.0003940127
  130  N  9 XX     -0.0003091574     0.0028224081     0.0002516254    -0.0000487593    -0.0000450300
  131  N  9 YY      0.0016407197    -0.0049536424    -0.0010207021    -0.0007291656     0.0000100104
  132  N  9 ZZ     -0.0013776627     0.0028626818     0.0005875735    -0.0004594830    -0.0000461690
  133  N  9 XY      0.0001200148    -0.0005185894    -0.0006600085    -0.0008287334    -0.0000212784
  134  N  9 XZ     -0.0015089387     0.0032286823     0.0011145139     0.0005217547    -0.0000009808
  135  N  9 YZ      0.0017735519    -0.0021511506    -0.0012405403    -0.0005610194    -0.0000097815
  136  C 10  S      0.0022140215     0.0012856494     0.0003269961     0.0023013758    -0.0000250179
  137  C 10  S     -0.0053279192    -0.0031548686    -0.0008239264    -0.0056073915     0.0003834415
  138  C 10  S     -0.0054586506    -0.0150503622     0.0025618402    -0.0171337129    -0.0027298810
  139  C 10  X     -0.0568298890     0.0089595273    -0.0403802413     0.0698816110     0.1194329038
  140  C 10  Y     -0.0857026408     0.0114890473    -0.0597736038     0.0996532172     0.1754623152
  141  C 10  Z     -0.1178444914     0.0094975985    -0.0755643366     0.1188145875     0.2199551012
  142  C 10  X     -0.0472048456     0.0039551018    -0.0383015962     0.0940849483     0.1844833091
  143  C 10  Y     -0.0693747344     0.0120849454    -0.0614807392     0.1313541713     0.2719957678
  144  C 10  Z     -0.0876802955     0.0076817485    -0.0707370923     0.1717055631     0.3396052722
  145  C 10 XX      0.0048092307    -0.0000180088    -0.0010396030     0.0079095502    -0.0117917273
  146  C 10 YY      0.0066018541    -0.0006802175     0.0008987891     0.0094318703     0.0013856252
  147  C 10 ZZ     -0.0122613515     0.0000747555     0.0000053122    -0.0184203306     0.0104908430
  148  C 10 XY      0.0068041212    -0.0000716449    -0.0005226378     0.0107446344    -0.0095511568
  149  C 10 XZ      0.0013561095     0.0000087980    -0.0009784219     0.0027324593    -0.0092708415
  150  C 10 YZ     -0.0002609386     0.0000502335     0.0006397460    -0.0010957537     0.0057935723
  151  C 11  S     -0.0008287662    -0.0005239378    -0.0000717531    -0.0008331522    -0.0000133722
  152  C 11  S      0.0020530646     0.0012821300    -0.0000120907     0.0017282055    -0.0001419783
  153  C 11  S      0.0025126584     0.0065238231    -0.0010255459     0.0063831913     0.0014849972
  154  C 11  X      0.0448038614    -0.0023542696     0.0001660397     0.0447979651    -0.1216677546
  155  C 11  Y      0.0688401227    -0.0012344901     0.0003517681     0.0691925321    -0.1791509844
  156  C 11  Z      0.0891404920    -0.0005729658     0.0005488151     0.0870730210    -0.2237197959
  157  C 11  X      0.0325627681    -0.0031296790    -0.0019257243     0.0647310176    -0.1876699617
  158  C 11  Y      0.0530252226    -0.0009131543    -0.0009334920     0.1067069929    -0.2759665461
  159  C 11  Z      0.0657408599     0.0005768611    -0.0022292844     0.1301323379    -0.3440404636
  160  C 11 XX      0.0089729500    -0.0006695412     0.0053297329    -0.0130072346    -0.0112835234
  161  C 11 YY     -0.0085666377     0.0006476136    -0.0038095814     0.0132760815     0.0013458502
  162  C 11 ZZ     -0.0000873299     0.0002744365    -0.0015448320     0.0000413685     0.0099112914
  163  C 11 XY      0.0038159873    -0.0005678659     0.0030144785    -0.0061660275    -0.0089991928
  164  C 11 XZ      0.0093307478    -0.0007719627     0.0051627451    -0.0139424104    -0.0088635842
  165  C 11 YZ     -0.0061223215     0.0005847209    -0.0034359011     0.0095313088     0.0055485171
  166  C 12  S     -0.0000184277    -0.0000123541     0.0000302737     0.0000602783     0.0001757201
  167  C 12  S      0.0000832640     0.0000841909    -0.0001314016    -0.0004607493    -0.0004913560
  168  C 12  S      0.0000094774    -0.0011008082     0.0013836991     0.0032061543    -0.0003795590
  169  C 12  X      0.1039730938    -0.0065478786     0.0403350597    -0.1104266904     0.0021299546
  170  C 12  Y      0.1547484425    -0.0095399552     0.0595780130    -0.1633464616     0.0028250636
  171  C 12  Z      0.1915866154    -0.0120217536     0.0741868333    -0.2036877250     0.0036491393
  172  C 12  X      0.0793263051    -0.0059955845     0.0408051465    -0.1622576353     0.0030641246
  173  C 12  Y      0.1193767457    -0.0086712396     0.0614903823    -0.2356280706     0.0048106002
  174  C 12  Z      0.1462816958    -0.0116728286     0.0761054302    -0.2958437464     0.0062484697
  175  C 12 XX     -0.0026981484     0.0000397611     0.0003651959    -0.0045940397     0.0041830580
  176  C 12 YY      0.0007407513    -0.0000073487     0.0000509315     0.0003402775    -0.0265110294
  177  C 12 ZZ      0.0019755844    -0.0000053499    -0.0004530784     0.0041513203     0.0222422822
  178  C 12 XY     -0.0021940972    -0.0000442889     0.0003276674    -0.0038827250    -0.0067662254
  179  C 12 XZ     -0.0022247893     0.0000175756     0.0002943100    -0.0034872266     0.0114083486
  180  C 12 YZ      0.0015086788     0.0000348704    -0.0001851387     0.0022356133    -0.0087376192
  181  C 13  S      0.0008449752     0.0004229618     0.0002114937     0.0010930108    -0.0000206018
  182  C 13  S     -0.0019730111    -0.0007299278    -0.0007300014    -0.0028973455     0.0001210969
  183  C 13  S     -0.0044140935    -0.0047191159    -0.0032109798    -0.0200253778    -0.0010853602
  184  C 13  X      0.0455967162     0.0004925534    -0.0000974053     0.0514735643     0.1194241982
  185  C 13  Y      0.0615130898    -0.0013472989    -0.0012785128     0.0721610970     0.1767875656
  186  C 13  Z      0.0778068053    -0.0017676813    -0.0017181022     0.0891217019     0.2206395971
  187  C 13  X      0.0345177683     0.0025662434    -0.0010831703     0.0806740851     0.1826292607
  188  C 13  Y      0.0465443535    -0.0007905564    -0.0035730592     0.1087156215     0.2692279048
  189  C 13  Z      0.0554395975    -0.0025448241    -0.0045072999     0.1299768598     0.3364389328
  190  C 13 XX      0.0064611177    -0.0007479629     0.0042825169    -0.0095596157     0.0115048158
  191  C 13 YY      0.0066593488    -0.0003711902     0.0024832577    -0.0103149669    -0.0011588185
  192  C 13 ZZ     -0.0134134099     0.0009790225    -0.0069177297     0.0192383412    -0.0103095623
  193  C 13 XY      0.0079545580    -0.0007872695     0.0046236761    -0.0121210179     0.0093335026
  194  C 13 XZ      0.0030158027    -0.0002769824     0.0024767705    -0.0037645175     0.0090384271
  195  C 13 YZ     -0.0012670316     0.0002405830    -0.0013359120     0.0017686115    -0.0056026210
  196  C 14  S     -0.0021926089    -0.0011406145    -0.0004411296    -0.0022470700     0.0000635111
  197  C 14  S      0.0050054937     0.0028932401     0.0010553079     0.0058876216    -0.0003651776
  198  C 14  S      0.0080795974     0.0105209375     0.0039621277     0.0245964167     0.0012941989
  199  C 14  X     -0.0705451087     0.0036486713    -0.0416679898     0.0603032787    -0.1198985903
  200  C 14  Y     -0.0900663198     0.0116324189    -0.0591947551     0.0992665382    -0.1773749706
  201  C 14  Z     -0.1191902150     0.0121029692    -0.0752397672     0.1203683371    -0.2219429180
  202  C 14  X     -0.0488198457     0.0054999370    -0.0376039922     0.0971971349    -0.1826303583
  203  C 14  Y     -0.0727014517     0.0073826628    -0.0549151163     0.1344789040    -0.2699201467
  204  C 14  Z     -0.0904816946     0.0108597118    -0.0751575412     0.1596379565    -0.3382991729
  205  C 14 XX      0.0070172892     0.0001344503    -0.0009227819     0.0116580825     0.0115349502
  206  C 14 YY     -0.0081784828     0.0005364366    -0.0005491785    -0.0117473074    -0.0018166923
  207  C 14 ZZ      0.0019524068    -0.0000959101     0.0016524204     0.0012387826    -0.0097924691
  208  C 14 XY      0.0024222030     0.0000410431    -0.0009653063     0.0053085864     0.0091992684
  209  C 14 XZ      0.0081118464    -0.0001037787    -0.0003597256     0.0128467119     0.0092906811
  210  C 14 YZ     -0.0054829640     0.0001699102     0.0000856065    -0.0088510519    -0.0058275706
  211  H 15  S      0.0234307295    -0.0065170789    -0.0330384518    -0.0226124773    -0.0000899678
  212  H 15  S      0.0161579420    -0.0066051035    -0.0324908782    -0.0450845193    -0.0002459663
  213  H 16  S      0.0054026815     0.0037201272     0.0036629107     0.0013854550     0.0001046831
  214  H 16  S      0.0039259683    -0.0163121016     0.0114965628     0.0419528064     0.0002751794
  215  H 17  S      0.0081447073     0.0281854401     0.0071761714     0.0301650470    -0.0000111564
  216  H 17  S     -0.0141099635     0.0154022015     0.0136774068    -0.0110775878    -0.0090032891
  217  H 18  S      0.0054614473     0.0162741203     0.0338789672     0.0207971259     0.0000634527
  218  H 18  S      0.0099420161     0.0147502619     0.0376747045     0.0404549450     0.0032079412
  219  H 19  S     -0.0048034704    -0.0075144065     0.0045507637     0.0070358209     0.0000253545
  220  H 19  S     -0.0038575862     0.0213207419    -0.0099393702    -0.0322560653     0.0005621655
  221  H 20  S     -0.0190628102     0.0125819712    -0.0065511605    -0.0116097906    -0.0000500886
  222  H 20  S     -0.0304715393    -0.0197445228     0.0098718524    -0.0544312975     0.0001210815
  223  H 21  S      0.0000041386    -0.0008427586     0.0001006713    -0.0006143412     0.0004680523
  224  H 21  S      0.0032538677     0.0016479295     0.0025088663     0.0107866027     0.0001389212
  225  H 22  S     -0.0023983749    -0.0008518474    -0.0001299761    -0.0008950763    -0.0000291328
  226  H 22  S     -0.0024855747    -0.0015346753    -0.0000680310    -0.0034680006     0.0003724500
  227  H 23  S      0.0000139880     0.0000497997    -0.0000046918     0.0000205152     0.0002612778
  228  H 23  S      0.0000137087     0.0000001296     0.0000649078     0.0005877838     0.0009670630
  229  H 24  S      0.0023974574     0.0006853818     0.0003644643     0.0013519278     0.0000265204
  230  H 24  S      0.0025005403     0.0009988320     0.0007341733     0.0056795729     0.0000731769
  231  H 25  S      0.0000161599     0.0003199599     0.0004700376     0.0020800710     0.0000549166
  232  H 25  S     -0.0042856738    -0.0044465542     0.0019363355    -0.0042122583     0.0005482941
  233  C 26  S     -0.0007519125    -0.0007764412     0.0031733327     0.0021851457     0.0000121859
  234  C 26  S      0.0028245375     0.0026119137    -0.0049134974    -0.0036186434     0.0000460493
  235  C 26  S      0.0296616087     0.0675380590    -0.0426512643    -0.0415292198     0.0014501088
  236  C 26  X      0.0968308549    -0.0113164948     0.0011150102     0.0943707720     0.0000313471
  237  C 26  Y      0.1765876427    -0.0059335830    -0.0151490983     0.1094344123     0.0004432779
  238  C 26  Z      0.1834517930    -0.0068994565    -0.0165006172     0.1669377937     0.0001350295
  239  C 26  X      0.0517243565    -0.0383587060     0.0107926463     0.0416821298     0.0072392452
  240  C 26  Y      0.1219059027     0.0088171798     0.0041679402     0.1448215737    -0.0016806869
  241  C 26  Z      0.1322287543    -0.0015908007     0.0046340445     0.2142788975    -0.0053420273
  242  C 26 XX      0.0024686116    -0.0028587822     0.0208542189    -0.0020874723    -0.0000821073
  243  C 26 YY     -0.0001903245    -0.0011594773    -0.0024070407    -0.0008651536     0.0004731456
  244  C 26 ZZ     -0.0008394450     0.0070012089    -0.0197435336     0.0021601636    -0.0003915195
  245  C 26 XY      0.0045832338    -0.0010834628     0.0182138502     0.0019091663     0.0001189982
  246  C 26 XZ      0.0006654160    -0.0027289921     0.0156180166    -0.0022360628    -0.0002301480
  247  C 26 YZ     -0.0020805206     0.0012511904    -0.0112194451    -0.0004308527     0.0001669819
  248  C 27  S      0.0002902201     0.0024863005    -0.0026192137    -0.0016343164    -0.0001555074
  249  C 27  S      0.0004466670    -0.0052931581     0.0059694656     0.0067231272     0.0001620230
  250  C 27  S      0.0046381545     0.0129888034     0.0007970283     0.0563687873    -0.0071618102
  251  C 27  X      0.0505806162    -0.0162758174     0.0978334721    -0.0332321395     0.0003072721
  252  C 27  Y      0.1139761272    -0.0104854389     0.1574001870    -0.0171357876     0.0001469773
  253  C 27  Z      0.0858799672    -0.0452303481     0.1908934795    -0.0588372121     0.0001155935
  254  C 27  X      0.0338456708    -0.0048641908     0.0662409367    -0.0824182090     0.0061006923
  255  C 27  Y      0.0724555143    -0.0154824549     0.1350308393    -0.0180601373     0.0012660890
  256  C 27  Z      0.0513877004    -0.0372453503     0.1679699943    -0.0446218366    -0.0004165728
  257  C 27 XX     -0.0148070308    -0.0003784653     0.0015075502    -0.0181950681    -0.0008282075
  258  C 27 YY      0.0018535614    -0.0003929228     0.0002422139     0.0022016956     0.0049770639
  259  C 27 ZZ      0.0128313763    -0.0006963467    -0.0008755476     0.0173695811    -0.0041464295
  260  C 27 XY     -0.0133084777     0.0004751884     0.0011728535    -0.0135748026     0.0012116113
  261  C 27 XZ     -0.0110329755     0.0011439447     0.0007490380    -0.0147513998    -0.0021857780
  262  C 27 YZ      0.0077218912    -0.0002848137    -0.0007123995     0.0084024985     0.0017085480
  263  C 28  S      0.0156324468     0.0048960394    -0.0259133097    -0.0143222132    -0.0000405935
  264  C 28  S     -0.0401729293    -0.0001345333     0.0692908826     0.0300060740     0.0004349099
  265  C 28  S      0.0007297531    -0.2142438185    -0.0593761580     0.0374429780    -0.0044866625
  266  C 28  X      0.0039921763     0.2031827181    -0.0039627034    -0.0753238669     0.0002696863
  267  C 28  Y     -0.0634958224     0.2422379188     0.0900544392    -0.0425975411     0.0002627612
  268  C 28  Z     -0.0682250279     0.3020429161     0.1020810587    -0.0313667935     0.0003171189
  269  C 28  X      0.0187135283     0.2605035513     0.0035912884    -0.1328533374    -0.0015732047
  270  C 28  Y     -0.0661248621     0.1730581464     0.0808789365    -0.0696562918     0.0035054283
  271  C 28  Z     -0.0566478988     0.3300531875     0.1416756647    -0.0628858252     0.0000272674
  272  C 28 XX     -0.0019407651     0.0063201759    -0.0011486345    -0.0026640894     0.0000021735
  273  C 28 YY     -0.0035390400    -0.0053268900    -0.0071157990     0.0021246927     0.0000411216
  274  C 28 ZZ     -0.0013604871    -0.0004548926     0.0182387844     0.0033582747     0.0000574992
  275  C 28 XY      0.0028999953     0.0042223372    -0.0125533790    -0.0032991402     0.0000159576
  276  C 28 XZ      0.0035175547     0.0058561922    -0.0058803050    -0.0098831556     0.0000017392
  277  C 28 YZ      0.0022314401    -0.0010866208    -0.0049746721    -0.0037762375    -0.0000184700

                         61               62               63               64               65
                    0.0385803844     0.0498302861     0.0628948498     0.0720125834     0.0832461837
    1  C  1  S      0.0085649453     0.0637352366    -0.0133329236    -0.0149150522     0.0060585274
    2  C  1  S     -0.0215873400    -0.1406374548     0.0241849400     0.0432199650    -0.0235144381
    3  C  1  S     -0.1572855148    -0.9711719125     0.1829263707    -0.1859214716    -0.0728573431
    4  C  1  X      0.0041756699    -0.1535012351     0.0046827943    -0.1414066985     0.0395402774
    5  C  1  Y      0.0033481365     0.0655064224    -0.0459810419    -0.0228540696     0.0144762390
    6  C  1  Z      0.0161967574    -0.0834951478     0.0153447416     0.0540928301    -0.0229256207
    7  C  1  X     -0.1030329217    -0.1865977473     0.0613933498    -0.4001219000     0.0910680414
    8  C  1  Y     -0.0755596914     0.1280698615    -0.1609503468    -0.2723518528     0.1133868892
    9  C  1  Z     -0.0339848038    -0.1584037570     0.0607017054     0.3521471315    -0.1075041506
   10  C  1 XX      0.0059021510    -0.0116716832    -0.0023886353     0.0035846621    -0.0019783748
   11  C  1 YY     -0.0035815906    -0.0074184343     0.0102630898     0.0093672518    -0.0033915622
   12  C  1 ZZ     -0.0061571403    -0.0112686416    -0.0020377856    -0.0055785304     0.0002854205
   13  C  1 XY     -0.0014424581    -0.0041765989    -0.0058226591    -0.0062397477     0.0009884467
   14  C  1 XZ      0.0111509968    -0.0005981951     0.0042146936     0.0039186785    -0.0005957529
   15  C  1 YZ     -0.0057591656    -0.0024025219     0.0053558475     0.0058876936    -0.0013992771
   16  C  2  S      0.0108446719     0.0161422346    -0.0071305468    -0.0263176006     0.0085672508
   17  C  2  S     -0.0051382997    -0.0625219089     0.0143595471     0.0560149879    -0.0258429833
   18  C  2  S     -0.5073698791     0.0986656526     0.1445314264     0.6084971863    -0.0904033735
   19  C  2  X     -0.2395356638     0.0985492809     0.0264096092    -0.0198399766     0.0079364809
   20  C  2  Y      0.1003666408    -0.0034962644    -0.0487232245    -0.0998555176     0.0294201289
   21  C  2  Z     -0.0684180431     0.0262646367     0.0319712536    -0.0294872035     0.0103814903
   22  C  2  X     -0.4530132103     0.2207246758     0.0762945211    -0.0077111278     0.0225001759
   23  C  2  Y      0.0281736128     0.1142523662    -0.0733919813    -0.2016607635     0.1104091645
   24  C  2  Z     -0.0623882690     0.1435333341     0.0677991839    -0.0153753029     0.0281833118
   25  C  2 XX      0.0005553927    -0.0024011117    -0.0029025794     0.0053697400    -0.0017005287
   26  C  2 YY     -0.0017929083     0.0003494724    -0.0017501876    -0.0037985739    -0.0001635223
   27  C  2 ZZ     -0.0029476027    -0.0095002137     0.0068773316     0.0132396390    -0.0044426743
   28  C  2 XY      0.0040644106    -0.0025053367    -0.0024845563    -0.0067303332     0.0021307209
   29  C  2 XZ     -0.0102678374    -0.0037080810     0.0011216602    -0.0028307448     0.0001464345
   30  C  2 YZ      0.0004929946     0.0008907636    -0.0039515285    -0.0020918929     0.0006805897
   31  C  3  S     -0.0029823962     0.0090868590    -0.0266611443    -0.0278344310     0.0044205573
   32  C  3  S      0.0024266198    -0.0218565941     0.0773755904     0.0661564291    -0.0044103843
   33  C  3  S      0.3110338879    -0.1431731926     0.1822530671     0.3867471374    -0.1680861011
   34  C  3  X      0.2712038823    -0.0705205783    -0.0419923910    -0.0026742935     0.0110740256
   35  C  3  Y     -0.0747736032     0.0222122508     0.0041445172    -0.0203061048     0.0023221356
   36  C  3  Z      0.0793976900    -0.0031206282    -0.0486680232    -0.0885351192     0.0150022730
   37  C  3  X      0.5028601170    -0.1513424104    -0.1125354673     0.0562381321    -0.0174517705
   38  C  3  Y     -0.1584050206     0.0700711275    -0.0858631267    -0.0784646972    -0.0148359762
   39  C  3  Z      0.3008419042    -0.0511887341    -0.1911600119    -0.2269093689    -0.0318950472
   40  C  3 XX     -0.0018486892    -0.0039255894     0.0073894148     0.0071213589    -0.0007318396
   41  C  3 YY      0.0002979490    -0.0022779235     0.0053443065     0.0140268603    -0.0028549401
   42  C  3 ZZ      0.0016705556     0.0027950408     0.0045965722    -0.0058135870     0.0024610382
   43  C  3 XY      0.0098015215    -0.0092200770     0.0012742962     0.0014405417    -0.0010068651
   44  C  3 XZ     -0.0122478712     0.0045601903     0.0069401835    -0.0013233044     0.0006363795
   45  C  3 YZ      0.0050589460    -0.0004917155     0.0005560384    -0.0008583086     0.0002550877
   46  C  4  S     -0.0081639942     0.0232782509    -0.0530559868    -0.0181280004    -0.0014923170
   47  C  4  S      0.0275312659    -0.0484002495     0.1235200223     0.0388986152    -0.0046933946
   48  C  4  S     -0.0434165207    -0.3438626355     0.8243335465     0.3784514924     0.2785150845
   49  C  4  X     -0.0583144978    -0.0546324873     0.1333533545    -0.0387123023     0.0168056168
   50  C  4  Y     -0.0162241103     0.0190384395     0.0056533398     0.1064735281    -0.0147131572
   51  C  4  Z     -0.0555600223     0.0403609019     0.0223087080    -0.0628127730     0.0141369761
   52  C  4  X      0.0863280729    -0.1800714055     0.1575458374     0.0646797605    -0.0668448167
   53  C  4  Y      0.0162833306     0.0687888824     0.0600205975     0.2516834807    -0.0768233233
   54  C  4  Z     -0.0781962147     0.0985345566     0.0514826199    -0.2618067487     0.1388026796
   55  C  4 XX     -0.0048203472    -0.0044449713     0.0030854375     0.0055846091    -0.0028973028
   56  C  4 YY      0.0051158439    -0.0000800565     0.0137718425    -0.0039860169     0.0028924555
   57  C  4 ZZ      0.0055133505    -0.0068928140     0.0089702040     0.0061945848    -0.0003573440
   58  C  4 XY      0.0043345300     0.0025474523     0.0010161532    -0.0067875551     0.0023122109
   59  C  4 XZ      0.0006909528     0.0046160496     0.0065689421    -0.0000515126     0.0012675137
   60  C  4 YZ      0.0030523085    -0.0084462050    -0.0007583350     0.0071020605    -0.0025322883
   61  C  5  S      0.0062132791    -0.0477457359    -0.0204234653    -0.0274836026     0.0099004585
   62  C  5  S      0.0071178200     0.1048311839     0.0512586800     0.0899520143    -0.0266339380
   63  C  5  S     -0.2671371624     0.8242602103     0.2356514730     0.3602345579     0.2368623130
   64  C  5  X      0.1261278216    -0.0533618100     0.0203121462     0.0071992148    -0.0018234034
   65  C  5  Y      0.0442573874    -0.0880819938    -0.0735454741    -0.0043413596     0.0014141483
   66  C  5  Z      0.2034387066     0.0437646476     0.0093261929     0.0107384812    -0.0040558477
   67  C  5  X      0.2811467414    -0.2524622091     0.0172745492     0.3671902518     0.2721124134
   68  C  5  Y      0.0280430893    -0.1472921769    -0.3296964379    -0.0368226536    -0.0150039024
   69  C  5  Z      0.3833749255     0.1520028392     0.1638855126    -0.1798887317    -0.1929315195
   70  C  5 XX      0.0033264741     0.0114035923     0.0163642334    -0.0044908177     0.0031869770
   71  C  5 YY     -0.0038356248     0.0030153986     0.0098019726     0.0086403644    -0.0027478471
   72  C  5 ZZ      0.0024667800     0.0068422220    -0.0144109324     0.0156610908    -0.0046638797
   73  C  5 XY     -0.0002463862     0.0068569389    -0.0282180077     0.0103555818    -0.0034932249
   74  C  5 XZ      0.0059130760    -0.0078208385     0.0126915320    -0.0007945372    -0.0006888465
   75  C  5 YZ      0.0044351538     0.0058196136     0.0134195299    -0.0083161565     0.0031827498
   76  C  6  S     -0.0018471169     0.0125986460    -0.0113299172    -0.0543692212     0.0230068467
   77  C  6  S     -0.0146392438    -0.0200076756     0.0172813509     0.0720390563    -0.0269198493
   78  C  6  S      0.2846601525    -0.2431355779     0.1968174517     1.3824794492    -0.6789948990
   79  C  6  X     -0.0149592204    -0.0232068436    -0.0292729948    -0.0359202678     0.0150204156
   80  C  6  Y      0.0066219792    -0.0781020155    -0.0212305712     0.0474522212    -0.0215662415
   81  C  6  Z     -0.0039350683     0.0155562374     0.0830226380     0.0278085953    -0.0078122414
   82  C  6  X      0.0102043532    -0.0613714018    -0.0893294840    -0.0957866350     0.0251087639
   83  C  6  Y     -0.0483504193    -0.2130261229    -0.0626096196    -0.0047950216    -0.0195459620
   84  C  6  Z     -0.0406618501     0.0402095279     0.2287615767    -0.0082943130     0.0593653288
   85  C  6 XX     -0.0008061447    -0.0026205819     0.0071276440     0.0034589897    -0.0010130758
   86  C  6 YY     -0.0008446275    -0.0016079321    -0.0011658683     0.0059094231    -0.0023464501
   87  C  6 ZZ     -0.0011741968     0.0008401499    -0.0027820557     0.0087272486    -0.0039114909
   88  C  6 XY      0.0002844485     0.0083044086    -0.0001122532     0.0087802633    -0.0019409106
   89  C  6 XZ      0.0004490821    -0.0013801411    -0.0047415672    -0.0004685214     0.0000026204
   90  C  6 YZ      0.0019044379     0.0045352798    -0.0016892163    -0.0064280271     0.0012214798
   91  C  7  S      0.0009144473     0.0015264007     0.0049686927     0.0079016989    -0.0032019184
   92  C  7  S      0.0018386214    -0.0026865446    -0.0285844041    -0.0316022124     0.0023128486
   93  C  7  S     -0.0277094218    -0.0032856654     0.0768784562     0.0552946586     0.1109007546
   94  C  7  X     -0.1700871405    -0.2445370712    -0.0205745297    -0.0729287345     0.0276245561
   95  C  7  Y     -0.1395432319    -0.0361734308     0.0139293584    -0.0314434123     0.0106279734
   96  C  7  Z     -0.0774496290     0.2548297735     0.0884399718     0.0962369922    -0.0379804855
   97  C  7  X     -0.1940952815    -0.1141971398    -0.0010747223    -0.5932705939    -0.0614490450
   98  C  7  Y     -0.0705355190    -0.3235437083     0.0059931509     0.8428552631     0.1107104886
   99  C  7  Z     -0.1150089274     0.3764552130     0.0648238941    -0.2519878131    -0.0740195711
  100  C  7 XX      0.0187923649     0.0234031378     0.0028757180    -0.0001045446    -0.0005471869
  101  C  7 YY     -0.0231364165    -0.0069756916     0.0001302639    -0.0012054768    -0.0005209263
  102  C  7 ZZ      0.0040489085    -0.0154077111    -0.0060356026    -0.0117378655     0.0023497010
  103  C  7 XY     -0.0089921075    -0.0183699413    -0.0024962947    -0.0106819611     0.0021856392
  104  C  7 XZ      0.0100766101    -0.0034733847    -0.0062501680     0.0026764361     0.0001157784
  105  C  7 YZ     -0.0033027148     0.0257685560     0.0055404053     0.0042920160    -0.0008342413
  106  C  8  S      0.0001998412    -0.0001591041     0.0040430448    -0.0068130816    -0.0204204844
  107  C  8  S     -0.0010400742     0.0010114269    -0.0073249796     0.0173185253     0.0474448348
  108  C  8  S     -0.0292190546     0.0810415217     0.1050321169     0.2476794858    -0.1079750175
  109  C  8  X      0.0694595178    -0.0088119866     0.0088457533    -0.0126359609    -0.0357730191
  110  C  8  Y      0.1003171792    -0.0161140739     0.0020491602     0.0003883310     0.0032350262
  111  C  8  Z      0.1260155592    -0.0198384448    -0.0145498895     0.0147501135     0.0131533792
  112  C  8  X      0.1192056421    -0.0993746132    -0.1235434185    -0.0335428289     0.2713865816
  113  C  8  Y      0.1432378269    -0.0358789965     0.0616639806     0.0093724849    -0.0261030196
  114  C  8  Z      0.1630910420     0.0327274238     0.0092072810     0.0178120470    -0.1313291371
  115  C  8 XX      0.0024118673    -0.0004102777     0.0115196440    -0.0050101665    -0.0086354333
  116  C  8 YY      0.0004305884    -0.0004351462     0.0028886220     0.0018710665     0.0121820176
  117  C  8 ZZ     -0.0032799404     0.0013280007    -0.0151587778     0.0069109930     0.0025852127
  118  C  8 XY     -0.0032797817     0.0011885652    -0.0274218893     0.0102560754    -0.0042813504
  119  C  8 XZ      0.0033646024    -0.0017138861     0.0140635843    -0.0038250538     0.0116597344
  120  C  8 YZ      0.0011216800    -0.0002602539     0.0115817102    -0.0067398472    -0.0042376115
  121  N  9  S      0.0021937999    -0.0051974889    -0.0023854247     0.0194302691    -0.0010297328
  122  N  9  S      0.0010625458     0.0018500658    -0.0040672037     0.0115756357    -0.0058449067
  123  N  9  S      0.0837536430    -0.3040337126    -0.0449351151     0.9081995149     0.0838770767
  124  N  9  X     -0.1751945156    -0.2685686918    -0.0180956168    -0.0622624623     0.0081331663
  125  N  9  Y     -0.1433584382    -0.0381482287     0.0273471007    -0.0316303397     0.0051195782
  126  N  9  Z     -0.0763876659     0.2584034180     0.0692497957     0.0990960920    -0.0243191385
  127  N  9  X      0.1956763926     0.3675070453     0.0287429956    -0.0374551861    -0.0311351068
  128  N  9  Y      0.1915265691    -0.0212913371    -0.0394914226     0.2337308246     0.0170063694
  129  N  9  Z      0.0870233025    -0.2804439247    -0.0784281744    -0.2132134640     0.0238720790
  130  N  9 XX      0.0019123090     0.0049659264     0.0007743389    -0.0024293539    -0.0013614298
  131  N  9 YY     -0.0033206926     0.0000168972     0.0004031532     0.0002206093     0.0000167034
  132  N  9 ZZ      0.0002353579    -0.0006237856    -0.0011400976    -0.0057607843     0.0002396902
  133  N  9 XY     -0.0017902562    -0.0015973844    -0.0005421323    -0.0059955408     0.0007037423
  134  N  9 XZ      0.0017714077    -0.0012883149    -0.0011551699     0.0022137018     0.0002795741
  135  N  9 YZ     -0.0007736358     0.0048823520     0.0015822221    -0.0017325903    -0.0009546839
  136  C 10  S      0.0066024041    -0.0015944604     0.0397601550    -0.0300632631    -0.0341030628
  137  C 10  S     -0.0165709695     0.0049737030    -0.1038925982     0.0693657097     0.0721725579
  138  C 10  S     -0.0664449540     0.0566104550    -0.3355258375     0.2844835612     0.3298327432
  139  C 10  X     -0.0125203269     0.0004280149     0.0449040049    -0.0420165989    -0.0541667533
  140  C 10  Y     -0.0252657457    -0.0000378081     0.0419491875     0.0112710271     0.0784101721
  141  C 10  Z     -0.0476142632     0.0081883482    -0.0563616670     0.0121829624    -0.0329270777
  142  C 10  X     -0.0482511732     0.0270616321    -0.0458468363    -0.0647138613    -0.3012589398
  143  C 10  Y     -0.0515558210    -0.0243289823     0.0042854719     0.1393611155     0.2752629017
  144  C 10  Z     -0.0595592117     0.0194513089     0.0240298635    -0.0759264879    -0.0547401211
  145  C 10 XX     -0.0052575416     0.0006979190    -0.0023320543     0.0019217409     0.0053442443
  146  C 10 YY     -0.0088945544     0.0020451551    -0.0102914012     0.0048958427    -0.0011181176
  147  C 10 ZZ      0.0109794308    -0.0016215942    -0.0075091261     0.0056939797     0.0090323043
  148  C 10 XY     -0.0066919076     0.0008245608     0.0016601114     0.0008155880     0.0108743047
  149  C 10 XZ     -0.0023638253     0.0007860309    -0.0053203097     0.0013906547    -0.0079059506
  150  C 10 YZ      0.0006136109    -0.0003752775     0.0003258093     0.0000583059     0.0011061604
  151  C 11  S     -0.0029259239     0.0014533019    -0.0190512762    -0.0000933402    -0.0454754442
  152  C 11  S      0.0076899258    -0.0045401885     0.0439511085    -0.0051159359     0.1028923566
  153  C 11  S      0.0403028677    -0.0505176972     0.2637847510     0.0709776467     0.8532274438
  154  C 11  X     -0.0416826700     0.0083684135    -0.0330364317     0.0243859113     0.0402262758
  155  C 11  Y     -0.0515706893     0.0080267802     0.0122389135     0.0113780618     0.0899327737
  156  C 11  Z     -0.0627887205     0.0106116136     0.0134079748    -0.0284062131    -0.0910971546
  157  C 11  X     -0.0760421083     0.0160712307    -0.1039691307     0.0669974138     0.0639637780
  158  C 11  Y     -0.0715635970     0.0188004059     0.0609937510    -0.0265376177     0.2445413423
  159  C 11  Z     -0.1002450618     0.0109807126     0.0163971792    -0.0265390634    -0.2257376886
  160  C 11 XX      0.0068856676    -0.0014025201     0.0035037230     0.0019847181     0.0158882571
  161  C 11 YY     -0.0071925195     0.0008498715     0.0040595269    -0.0018313497     0.0038799072
  162  C 11 ZZ      0.0019167677    -0.0005535843     0.0015101544    -0.0012513545     0.0015165150
  163  C 11 XY      0.0018879485    -0.0000529307    -0.0028474693    -0.0010904317    -0.0080761517
  164  C 11 XZ      0.0073523900    -0.0011440423     0.0014128859    -0.0000262565     0.0014610718
  165  C 11 YZ     -0.0048037755     0.0006773953     0.0008115851     0.0015692455     0.0086120879
  166  C 12  S      0.0000934462     0.0000831552     0.0011289357    -0.0098825009    -0.0417005157
  167  C 12  S      0.0001628477    -0.0012184205    -0.0042497287     0.0193170311     0.0930973560
  168  C 12  S      0.0014587364     0.0272136930    -0.0064582585     0.0601462164     0.5892854892
  169  C 12  X      0.0609577756    -0.0096952831    -0.0037100717     0.0245678828     0.1228468777
  170  C 12  Y      0.0903766373    -0.0145734425    -0.0016269051     0.0019621574    -0.0114628603
  171  C 12  Z      0.1128130832    -0.0171362557    -0.0049457468    -0.0056302495    -0.0615128050
  172  C 12  X      0.0974834644    -0.0278742454    -0.0129837282     0.0827781939     0.3577317512
  173  C 12  Y      0.1515486350    -0.0213231860     0.0013676094    -0.0083824557    -0.0427198054
  174  C 12  Z      0.1821193766    -0.0255369754    -0.0082665391    -0.0208772792    -0.1673706377
  175  C 12 XX      0.0034577311    -0.0006778882     0.0002413091    -0.0020788860    -0.0043746755
  176  C 12 YY     -0.0002702032     0.0000253710    -0.0000346092     0.0032717983     0.0147194922
  177  C 12 ZZ     -0.0030913452     0.0004307572    -0.0011758779     0.0020159058     0.0083716329
  178  C 12 XY      0.0023322401    -0.0003741434    -0.0018955127     0.0010158543    -0.0006015779
  179  C 12 XZ      0.0026225476    -0.0004816382     0.0008731656     0.0018848674     0.0078551201
  180  C 12 YZ     -0.0014273843     0.0001462378     0.0007657160    -0.0019690880    -0.0062407194
  181  C 13  S      0.0031218671    -0.0005110599     0.0220494132    -0.0159083436    -0.0363882845
  182  C 13  S     -0.0070400601    -0.0002288083    -0.0560650374     0.0344846144     0.0815657836
  183  C 13  S     -0.0491563693    -0.0416805195    -0.3288913532     0.2568551389     0.6686813050
  184  C 13  X     -0.0308519734     0.0048715148     0.0347721472     0.0044378475     0.0798722874
  185  C 13  Y     -0.0536945942     0.0091158444     0.0087977703    -0.0228580976    -0.0808871955
  186  C 13  Z     -0.0707743856     0.0115263722    -0.0206671309     0.0086691111     0.0248983287
  187  C 13  X     -0.0367424077     0.0218375796     0.0890942237    -0.0038119019     0.1584044852
  188  C 13  Y     -0.0799936629     0.0044121335     0.0545620130    -0.0500828206    -0.2113921555
  189  C 13  Z     -0.1200173208     0.0193332694    -0.0832122105     0.0296061630     0.0894419234
  190  C 13 XX      0.0035309137    -0.0009993846    -0.0024208231     0.0018676787     0.0079094005
  191  C 13 YY      0.0060682091    -0.0010683654    -0.0039567427     0.0011599127    -0.0007336144
  192  C 13 ZZ     -0.0110853881     0.0016431349    -0.0052975807     0.0036179687     0.0092885859
  193  C 13 XY      0.0054421311    -0.0006267626    -0.0033713979     0.0038729210     0.0088928369
  194  C 13 XZ      0.0012881229    -0.0000446122     0.0015180426    -0.0024172223    -0.0078305191
  195  C 13 YZ      0.0000429528    -0.0001104724     0.0015559009    -0.0003275105     0.0020218748
  196  C 14  S     -0.0060688483     0.0025386818    -0.0388668389     0.0027590191    -0.0397775140
  197  C 14  S      0.0164348508    -0.0044664951     0.0992305182    -0.0119791742     0.0898030909
  198  C 14  S      0.0510667024    -0.0116842100     0.3916158617    -0.0127985280     0.2964275861
  199  C 14  X     -0.0314252758     0.0056749576    -0.0662717153     0.0126591516    -0.0310059598
  200  C 14  Y     -0.0217272784     0.0003690469     0.0577352306    -0.0372861214    -0.0401860451
  201  C 14  Z     -0.0380808868     0.0055970213    -0.0085307498     0.0230727806     0.0483370965
  202  C 14  X     -0.0164750557     0.0433031813     0.0725731069    -0.0422882089    -0.1411378680
  203  C 14  Y     -0.0532432487     0.0229730813     0.0430120450    -0.0780319258    -0.1728662383
  204  C 14  Z     -0.0705246626    -0.0270331561    -0.0712093631     0.0861548743     0.2138926020
  205  C 14 XX     -0.0072177725     0.0010499191    -0.0010365819     0.0029777988     0.0116479481
  206  C 14 YY      0.0102747297    -0.0016422196     0.0105213002    -0.0025585568     0.0032920847
  207  C 14 ZZ      0.0002570486    -0.0000056975     0.0096686167    -0.0030683984     0.0011197844
  208  C 14 XY     -0.0025522271     0.0004698149     0.0034351396    -0.0028895597    -0.0066344224
  209  C 14 XZ     -0.0078675187     0.0011234756     0.0039271601    -0.0011570724     0.0034978003
  210  C 14 YZ      0.0053212752    -0.0011108185    -0.0039653775     0.0031416912     0.0079595746
  211  H 15  S     -0.0364748457     0.0013615022    -0.0544576277    -0.0431854268     0.0103689298
  212  H 15  S     -0.0365626412     0.5569385887    -0.2886863388    -0.7292862670     0.2812480462
  213  H 16  S     -0.0111939619     0.0088171400    -0.0164759271    -0.0432895499     0.0132298401
  214  H 16  S      0.1137803370     0.2450251050    -0.1854619919    -0.6907962592     0.2299899847
  215  H 17  S      0.0506691548     0.0071571985    -0.0168629891    -0.0455675159     0.0144512448
  216  H 17  S      0.0952891125     0.1111140251    -0.3727187962    -0.6526225998     0.0743734055
  217  H 18  S      0.0115754729     0.0460340226     0.0164928026    -0.0488809511     0.0177358368
  218  H 18  S     -0.0446597999     0.2936288820    -0.4626278093    -0.7478150142     0.0524907643
  219  H 19  S      0.0029874556     0.0353826930    -0.0283515576    -0.0049300933     0.0011878292
  220  H 19  S     -0.0104694928     0.3176140914    -0.2744592053    -0.5336474434     0.2206955234
  221  H 20  S      0.0015243287    -0.0427401357     0.0239588026    -0.0585816001     0.0205153640
  222  H 20  S     -0.0905443786     0.0654008857    -0.0816640114    -0.7640423746     0.3340217768
  223  H 21  S     -0.0034675515     0.0027230316    -0.0163628719    -0.0060857161    -0.0651769912
  224  H 21  S      0.0255983848     0.0178651752     0.0991124932    -0.3802348682    -0.7806990484
  225  H 22  S     -0.0032419857     0.0013673631    -0.0202009513    -0.0050351732    -0.0651752725
  226  H 22  S     -0.0180620997     0.0129918502    -0.1372557829    -0.1115565595    -0.9974670572
  227  H 23  S      0.0003558138     0.0005535416     0.0010203876    -0.0181220997    -0.0676492170
  228  H 23  S      0.0011973761     0.0034393457     0.0161947341    -0.1828601814    -0.9676284759
  229  H 24  S      0.0035154989    -0.0014428455     0.0247717187    -0.0220732323    -0.0562158417
  230  H 24  S      0.0183936815    -0.0027644730     0.1806808193    -0.2253713649    -0.8178395598
  231  H 25  S      0.0039651886     0.0026712112     0.0248443409    -0.0200730384    -0.0572800965
  232  H 25  S     -0.0103950307     0.0434928341    -0.0513261598    -0.2011530296    -0.6190148172
  233  C 26  S      0.0012659166    -0.0057502706     0.0059254537    -0.0053576754    -0.0190015593
  234  C 26  S     -0.0071593171     0.0308489270     0.0008962971     0.0481592195     0.0778775754
  235  C 26  S      0.0789262687    -0.1762823238    -0.3938749789    -0.4988595301     0.1970303345
  236  C 26  X      0.0062453556    -0.0046747526     0.0827553304     0.0035803294     0.0284425957
  237  C 26  Y     -0.0641219615    -0.0039523205    -0.2828788481     0.1098430471    -0.0328502180
  238  C 26  Z      0.0185933887     0.0033462376     0.1660938463    -0.0936541540     0.0086841855
  239  C 26  X     -0.0535103054    -0.0550713933     0.0082160887     0.2555078514     0.4752072980
  240  C 26  Y     -0.0670901286     0.0465483737    -0.3588460034     0.1648420329    -0.0790332561
  241  C 26  Z     -0.0326660801     0.0140057475     0.3008578717    -0.2818824576    -0.1956279779
  242  C 26 XX     -0.0132841399     0.0050893877    -0.0097854562     0.0093800509     0.0020379166
  243  C 26 YY     -0.0010800197    -0.0003799285    -0.0037994849    -0.0002642926     0.0054603837
  244  C 26 ZZ      0.0132737508    -0.0013193436     0.0115875573    -0.0031177001     0.0066793073
  245  C 26 XY     -0.0021052183     0.0028530944     0.0256545633    -0.0090941182     0.0037796696
  246  C 26 XZ     -0.0091061895     0.0005272293    -0.0149260522     0.0012563675     0.0001970992
  247  C 26 YZ      0.0042646379     0.0029066730    -0.0113087639     0.0063179734    -0.0007438184
  248  C 27  S      0.0011616526    -0.0044597588    -0.0117070053    -0.0108461910     0.0168693528
  249  C 27  S     -0.0025375264     0.0185215614     0.0360893835     0.0450200424    -0.0390097393
  250  C 27  S      0.0257563903     0.0067597535     0.1401396461    -0.3008531146    -0.3951518327
  251  C 27  X     -0.0459209657     0.0066214094    -0.0913194931    -0.0136121663    -0.0505701152
  252  C 27  Y     -0.0040275162    -0.0118393409     0.3111545588    -0.1144344296     0.0439735629
  253  C 27  Z     -0.0986172196     0.0333125233    -0.1965158258     0.0833429900    -0.0024484944
  254  C 27  X     -0.0269091246    -0.1087370378    -0.3227563868    -0.0031602947     0.3839086713
  255  C 27  Y     -0.0124749387    -0.0001380533     0.4302657737    -0.1751101520     0.0315556067
  256  C 27  Z     -0.1397337889     0.0868297696    -0.1659737897     0.1405906677    -0.2264837408
  257  C 27 XX      0.0046541982     0.0003967462    -0.0073464275     0.0088324048     0.0022867847
  258  C 27 YY     -0.0013818025     0.0011894649     0.0004458541     0.0008443973    -0.0073676957
  259  C 27 ZZ     -0.0032298433     0.0017392147     0.0137286210    -0.0034405300    -0.0028286607
  260  C 27 XY      0.0088203317    -0.0001910004     0.0213653518    -0.0082473309     0.0021648434
  261  C 27 XZ      0.0031359713    -0.0002462673    -0.0103181488     0.0022442719    -0.0067371484
  262  C 27 YZ     -0.0043479056     0.0012207177    -0.0096285420     0.0050811463     0.0003707293
  263  C 28  S     -0.0154779452     0.0078587043     0.0430532708    -0.0450904544     0.0090033731
  264  C 28  S      0.0208418698    -0.0162083040    -0.0996029701     0.1383535544    -0.0279141867
  265  C 28  S      0.1818550813     0.0702588073    -0.6097340448    -0.4825439728    -0.1107828276
  266  C 28  X     -0.1077529389    -0.0475234463    -0.0296146589     0.0252777104    -0.0035630383
  267  C 28  Y     -0.0561690186     0.0133635370    -0.0525104556    -0.0069363956    -0.0029933484
  268  C 28  Z     -0.0321673330     0.0559308426     0.0931211078    -0.0111092801     0.0045110673
  269  C 28  X     -0.3560979810    -0.1804793403     0.0122868357    -0.4574972376    -0.0435890147
  270  C 28  Y     -0.0713506264    -0.2531770665    -0.1499188791     0.5858216308     0.1223178661
  271  C 28  Z     -0.0989749851     0.4510647898     0.2570338290    -0.2127364890    -0.0536112697
  272  C 28 XX     -0.0097963778    -0.0310186936    -0.0033722511     0.0015871506    -0.0004261875
  273  C 28 YY      0.0236054690     0.0082040048    -0.0144127700     0.0097657608    -0.0017358896
  274  C 28 ZZ     -0.0126159228     0.0192957679    -0.0018497633     0.0171908448    -0.0041281983
  275  C 28 XY      0.0092709037     0.0200828927     0.0080640800     0.0139266921    -0.0039170490
  276  C 28 XZ     -0.0204672406     0.0106368871    -0.0051334738     0.0009590115     0.0001207154
  277  C 28 YZ     -0.0042620799    -0.0229802567    -0.0033471156    -0.0059009869     0.0019901672

                         66               67               68               69               70
                    0.1012669803     0.1106058928     0.1194756039     0.1226737136     0.1284644325
    1  C  1  S      0.0015664059    -0.0362461683     0.0261859765    -0.0123336441     0.0079264145
    2  C  1  S     -0.0089649666     0.0555990693    -0.0518923638     0.0391386870    -0.0505886867
    3  C  1  S      0.1963489472     1.3757802624    -0.4758369210    -0.2829663241     0.5734703603
    4  C  1  X      0.0374739571    -0.0845630000     0.0987548901    -0.0663768528     0.0477710438
    5  C  1  Y     -0.0545271532    -0.0559025218     0.0285008486    -0.0162839770     0.0174744121
    6  C  1  Z     -0.0358928052     0.1385062453    -0.0687415209     0.0052703744    -0.0068101069
    7  C  1  X      0.2932134609    -0.2227771325     0.3417274502    -0.3053460612     0.2565251616
    8  C  1  Y     -0.4001797208    -0.1958095415     0.1307569214    -0.0992440015     0.4131662133
    9  C  1  Z     -0.1861937731     0.4112401367    -0.3599557619     0.2569981019    -0.2590729306
   10  C  1 XX     -0.0053053411     0.0019039915    -0.0052929385     0.0048721077    -0.0039485935
   11  C  1 YY     -0.0003008075     0.0090844687    -0.0005757429    -0.0016269104    -0.0055210033
   12  C  1 ZZ      0.0034499764     0.0052715620    -0.0062831462     0.0042816450     0.0003758228
   13  C  1 XY     -0.0041435602    -0.0023941476     0.0033654935    -0.0040416923    -0.0110811209
   14  C  1 XZ     -0.0069211741     0.0009913552    -0.0054690572     0.0073953798    -0.0057799014
   15  C  1 YZ     -0.0050834510    -0.0018427753     0.0000867062     0.0009692036     0.0001964798
   16  C  2  S      0.0319730713    -0.0228748087    -0.0025295770     0.0175368734    -0.0188941656
   17  C  2  S     -0.0541579570     0.0549009032     0.0114606102    -0.0476980629     0.0243679178
   18  C  2  S     -0.8266503107     0.4297195164    -0.0188016350    -0.1875884835     0.3258284721
   19  C  2  X      0.0211075334    -0.0191390759    -0.0268680472     0.0578056187    -0.0583652329
   20  C  2  Y      0.1232231946    -0.0870258114    -0.0031284018     0.0524050975    -0.0505310100
   21  C  2  Z     -0.0071323634    -0.0216911400     0.0014688124     0.0177855810    -0.0350445698
   22  C  2  X      0.1502070282     0.0115813288    -0.1564367196     0.2246029053    -0.1927761472
   23  C  2  Y      0.4112525413    -0.3701376560     0.0052445402     0.2169296639    -0.2108492671
   24  C  2  Z     -0.1301921932    -0.2836042741     0.1076681937     0.0777190135    -0.2409479091
   25  C  2 XX     -0.0091178465     0.0031072517     0.0042635036    -0.0087381054     0.0118464904
   26  C  2 YY     -0.0000049595     0.0080856454    -0.0026945276    -0.0010866768    -0.0006129320
   27  C  2 ZZ     -0.0045619605     0.0027097224     0.0002365071    -0.0008891510    -0.0023969291
   28  C  2 XY      0.0051409324    -0.0013740657     0.0068681737    -0.0079855320     0.0049996433
   29  C  2 XZ      0.0073602161    -0.0010228700     0.0035965494    -0.0034520531     0.0079629975
   30  C  2 YZ     -0.0002678238    -0.0017451688    -0.0022266795     0.0023427436     0.0062959274
   31  C  3  S      0.0358950093     0.0303991049    -0.0403285610     0.0216447890     0.0610095478
   32  C  3  S     -0.0428642901    -0.0663945249     0.0824723860    -0.0403317951    -0.1062954551
   33  C  3  S     -1.1476217300    -0.5320949467     0.6146911671    -0.3900448765    -1.1694061866
   34  C  3  X     -0.0946557140    -0.0250392298     0.0421702070    -0.0408390043     0.0103060515
   35  C  3  Y     -0.0053980824     0.0286845606    -0.0127980280     0.0033211366    -0.0205143243
   36  C  3  Z      0.1081427588     0.0847215173    -0.0880476024     0.0575723611     0.0137307843
   37  C  3  X     -0.2790869356    -0.0895343680     0.1363590722    -0.1189815586    -0.1332115142
   38  C  3  Y     -0.1008962970     0.3221228363    -0.1005174665    -0.0717952090    -0.1126086111
   39  C  3  Z      0.2516656973     0.3410000587    -0.3904461192     0.2410167252     0.0883597626
   40  C  3 XX     -0.0085174848    -0.0047914931     0.0077721490    -0.0050106324    -0.0100213531
   41  C  3 YY     -0.0067384889    -0.0059967261     0.0018678150     0.0017058220    -0.0061290178
   42  C  3 ZZ      0.0030810757    -0.0044163916     0.0073910011    -0.0044992960    -0.0070716598
   43  C  3 XY      0.0049364525    -0.0000531718     0.0023178061    -0.0026698970     0.0023320528
   44  C  3 XZ      0.0021675311     0.0046454584     0.0000065500    -0.0018777099     0.0023719190
   45  C  3 YZ      0.0020076827     0.0006712328    -0.0041153283     0.0040543600     0.0057379945
   46  C  4  S     -0.0146529137     0.0354708883     0.0188430567    -0.0465846631    -0.0504287439
   47  C  4  S      0.0179629093    -0.0437363277    -0.0573452941     0.1004622243     0.0647899681
   48  C  4  S      0.4405926200    -1.3364854685     0.2271857606     0.7854375539     1.6035569356
   49  C  4  X      0.0100455276    -0.0384974942     0.0346743481     0.0104263828    -0.0622708486
   50  C  4  Y     -0.0282224331    -0.1547637027    -0.0103722920     0.0896668818    -0.0004037044
   51  C  4  Z     -0.0544610017     0.0743715689     0.0152574577    -0.0443421777    -0.0283859039
   52  C  4  X      0.2033135388    -0.1190144407     0.0670350503     0.0950213027    -0.2068402881
   53  C  4  Y     -0.2134745186    -0.4403734202    -0.2762509525     0.4126339289    -0.1022200808
   54  C  4  Z     -0.3825343698     0.2233805587     0.1417451083    -0.1981647783     0.1230104340
   55  C  4 XX      0.0039817290    -0.0022281299    -0.0111983558     0.0153313277     0.0076942512
   56  C  4 YY      0.0054049234    -0.0022972184    -0.0028019339     0.0056087605     0.0099281719
   57  C  4 ZZ     -0.0052033817    -0.0079488662     0.0028313827     0.0024215717    -0.0006240041
   58  C  4 XY      0.0030429914    -0.0016283168    -0.0002840954     0.0019856103    -0.0014974575
   59  C  4 XZ     -0.0071196820     0.0023953847    -0.0027816443     0.0033175490    -0.0071919153
   60  C  4 YZ     -0.0056087019    -0.0008603102     0.0008385894    -0.0000434180    -0.0050010226
   61  C  5  S     -0.0051126673    -0.0186958484     0.0074186824     0.0036572793    -0.0111840300
   62  C  5  S      0.0250240465     0.0118193908    -0.0009571162    -0.0073518413     0.0295416307
   63  C  5  S     -0.6988619220     0.1926399638    -0.4392961334     0.3912171137     0.0972822492
   64  C  5  X     -0.0080983012    -0.0428394883     0.0181060977     0.0210826374    -0.0084562097
   65  C  5  Y      0.0002116264    -0.0146840422    -0.0299820710     0.0360917246    -0.0120505767
   66  C  5  Z      0.0307574973     0.0339111046    -0.0058763800    -0.0081461876    -0.0367417110
   67  C  5  X     -0.3379681173    -0.4169237987     0.1449967977     0.3530694894     0.1624012439
   68  C  5  Y     -0.1534096484    -0.0120410810    -0.1615946407    -0.0010858918    -0.1504414232
   69  C  5  Z      0.3157199641     0.2923891936     0.0303874448    -0.1837035335    -0.1299376140
   70  C  5 XX      0.0037866910     0.0066565175     0.0064794161    -0.0114232719     0.0145562408
   71  C  5 YY     -0.0001237146     0.0011491837    -0.0024114536     0.0032894506     0.0053484251
   72  C  5 ZZ     -0.0025972645    -0.0069868880    -0.0056381949     0.0091419661    -0.0173196888
   73  C  5 XY      0.0004561193    -0.0036403359     0.0046016024    -0.0095452345     0.0087198266
   74  C  5 XZ      0.0001682653     0.0044844331    -0.0000956916    -0.0009829606     0.0033821458
   75  C  5 YZ     -0.0091845386     0.0023256570    -0.0025468648     0.0045979463    -0.0085122969
   76  C  6  S     -0.0789507939    -0.0001118953    -0.0312155466     0.0363997589     0.0324060742
   77  C  6  S      0.1041725313     0.0072493451     0.0636368718    -0.0791538327     0.0165402075
   78  C  6  S      2.0341098126    -0.0091475459     0.2298287726    -0.2804436986    -1.7262865267
   79  C  6  X     -0.1102513303    -0.0173835674     0.0781437959    -0.0792884810    -0.0687982091
   80  C  6  Y      0.1082032034    -0.0052475406     0.0104776991    -0.0169923638    -0.0427692409
   81  C  6  Z      0.0734007495     0.0026108620     0.0403884047    -0.0387855642    -0.0556305711
   82  C  6  X     -0.3658792485     0.0001760712     0.1225454698    -0.1465425102    -0.5227821014
   83  C  6  Y      0.2932917977     0.1676544823     0.1563713023    -0.2991817779     0.1358016251
   84  C  6  Z      0.1872721612    -0.1640479105     0.2732735584    -0.1860920051     0.0665079565
   85  C  6 XX      0.0034107669    -0.0011449555     0.0070932681    -0.0060285725    -0.0072348956
   86  C  6 YY      0.0092873930     0.0002848206     0.0059102764    -0.0077363320    -0.0036867095
   87  C  6 ZZ      0.0117415162     0.0026940678    -0.0006949054    -0.0024067817     0.0105289408
   88  C  6 XY     -0.0022456661     0.0013134953    -0.0053141738     0.0055398163     0.0037196582
   89  C  6 XZ      0.0003752000    -0.0000163055    -0.0013190147     0.0007065346    -0.0015599438
   90  C  6 YZ      0.0092113683     0.0011665611     0.0005054848    -0.0010815634     0.0018145224
   91  C  7  S     -0.0003601847    -0.0037654265    -0.0101978382     0.0140607176    -0.0022899938
   92  C  7  S     -0.0084359034     0.0039116474     0.0216207929    -0.0391869349     0.0127330468
   93  C  7  S      0.1934753582    -0.3038895939     0.1024734881     0.0156939487    -0.3917468021
   94  C  7  X      0.0409520965    -0.0365054814     0.0462612085    -0.0207989453     0.1045122723
   95  C  7  Y      0.0575060343     0.0045879705     0.0692253126    -0.0884004504     0.1103654987
   96  C  7  Z      0.0603669085     0.0580926476     0.0272958963    -0.0834607702     0.1060568256
   97  C  7  X      0.0937174688    -0.1711046958    -0.0454135182    -0.1827484854    -0.0671689185
   98  C  7  Y     -0.1131348743     0.3120713420     0.2077038738     0.0689626063     0.5930132440
   99  C  7  Z      0.1427963434    -0.0794564525     0.0527693230    -0.2528926353     0.0650953727
  100  C  7 XX      0.0003312193     0.0003285156     0.0007378407    -0.0022277996    -0.0057163341
  101  C  7 YY      0.0037367714     0.0004774241     0.0038680221    -0.0065325141     0.0072530371
  102  C  7 ZZ     -0.0033776913    -0.0049499945    -0.0002785769    -0.0002244605    -0.0045669867
  103  C  7 XY      0.0026590227    -0.0052811658     0.0018054904    -0.0010529642    -0.0038968720
  104  C  7 XZ     -0.0048757046    -0.0004436854    -0.0038392996     0.0057632874    -0.0034998402
  105  C  7 YZ      0.0022622737     0.0014881938     0.0010834510    -0.0015221316    -0.0002962894
  106  C  8  S      0.0007386225     0.0001828982    -0.0035858034    -0.0008258574     0.0021733703
  107  C  8  S      0.0071766467     0.0006377430     0.0123711869    -0.0050769930     0.0054984573
  108  C  8  S      0.0615861528    -0.1231846765     0.1085145611    -0.0220578869     0.2483512400
  109  C  8  X      0.0078512656     0.0226537525     0.0175809604    -0.0184384041    -0.0265832053
  110  C  8  Y      0.0047583420     0.0032004730     0.0012639337    -0.0342869608     0.0235364123
  111  C  8  Z      0.0055068557    -0.0013298409     0.0274192867    -0.0186200686     0.0481684195
  112  C  8  X     -0.0893599393    -0.0249688564    -0.1739741076     0.1106303168     0.0871531506
  113  C  8  Y      0.0330942374    -0.0364181485     0.1258138345     0.0270074247     0.0668061037
  114  C  8  Z      0.0556593973     0.0691599779     0.0563917915    -0.1780839831     0.0051295830
  115  C  8 XX      0.0006888446     0.0006011552     0.0041922274    -0.0101864412     0.0063322329
  116  C  8 YY      0.0009387412    -0.0004698318    -0.0016316528     0.0008638829     0.0033378529
  117  C  8 ZZ      0.0004816555    -0.0007014464     0.0004335345     0.0077306015    -0.0066163500
  118  C  8 XY      0.0009154929     0.0011852715     0.0104605260    -0.0027936814     0.0050098257
  119  C  8 XZ      0.0010155085     0.0013837092    -0.0007333889    -0.0073998749     0.0091350770
  120  C  8 YZ      0.0001516883     0.0009549737    -0.0039954029     0.0010056733    -0.0077687749
  121  N  9  S     -0.0079008671     0.0124323217    -0.0017314984     0.0073940735     0.0165062192
  122  N  9  S     -0.0098058104     0.0124323711    -0.0102074563     0.0154457694     0.0159348551
  123  N  9  S     -0.2396518145     0.4373448646     0.1120866587     0.1909366353     0.5857134233
  124  N  9  X      0.0184310495    -0.0026623510     0.0191306289    -0.0390174377     0.0898839597
  125  N  9  Y      0.0429198729     0.0032336279     0.0476513194    -0.0711504648     0.0843605997
  126  N  9  Z      0.0438650944     0.0444593238     0.0469941422    -0.0742679090     0.1165522717
  127  N  9  X      0.0114227708    -0.0553804076    -0.0586614239     0.0234961194    -0.2247035710
  128  N  9  Y     -0.1112234104     0.0998365968    -0.0365072263     0.1394571126     0.0062045830
  129  N  9  Z     -0.0391651039    -0.1032084504    -0.0816042504     0.1042815562    -0.2335528741
  130  N  9 XX     -0.0001609509    -0.0006824912    -0.0024426913     0.0007611551    -0.0049300299
  131  N  9 YY      0.0016333947     0.0010510625     0.0013498265    -0.0005490000     0.0050401025
  132  N  9 ZZ     -0.0000262592    -0.0034142052    -0.0012627191     0.0016901558    -0.0046471149
  133  N  9 XY      0.0021678619    -0.0041405980     0.0007203189    -0.0010307415    -0.0027656706
  134  N  9 XZ     -0.0020606055     0.0010364405    -0.0009019870     0.0024672929    -0.0006219390
  135  N  9 YZ      0.0018346884    -0.0006847691    -0.0003069802    -0.0021218681    -0.0017546806
  136  C 10  S      0.0011532348     0.0202516184     0.0195882322     0.0093984724    -0.0169574454
  137  C 10  S     -0.0041356054    -0.0430809268    -0.0437432404    -0.0217635349     0.0357787349
  138  C 10  S      0.0181803004    -0.3063406678    -0.5225982276    -0.4447337885     0.1481928590
  139  C 10  X      0.0049609933     0.0504957579     0.0809683774     0.0325042044    -0.0157527589
  140  C 10  Y      0.0000394088    -0.0519311887    -0.0841154906    -0.0840714679     0.0625547944
  141  C 10  Z      0.0025750564     0.0203751568     0.0533803769    -0.0036719511     0.0312964026
  142  C 10  X      0.0341146371     0.1752885346     0.3303444026     0.1032155959    -0.1486051490
  143  C 10  Y     -0.0482136035    -0.3028632677    -0.2784211511    -0.0775612673     0.2901095586
  144  C 10  Z      0.0175094806     0.1506021956     0.0896983793    -0.0749333625    -0.0481075728
  145  C 10 XX     -0.0007028183    -0.0031599330    -0.0060607747     0.0017085941     0.0017807923
  146  C 10 YY     -0.0011136620    -0.0041414208    -0.0041833542     0.0010177046    -0.0022277017
  147  C 10 ZZ      0.0007797422    -0.0016582557    -0.0014427872    -0.0094738394     0.0072885192
  148  C 10 XY      0.0001340135     0.0003152472    -0.0051615893     0.0005500542    -0.0050074721
  149  C 10 XZ     -0.0003271260    -0.0008718245     0.0027551660     0.0036095465    -0.0019135795
  150  C 10 YZ      0.0002711984     0.0003463343     0.0019602712     0.0016584798     0.0033133274
  151  C 11  S     -0.0041961136    -0.0028525208     0.0253419395     0.0259928295     0.0060755092
  152  C 11  S      0.0077312410     0.0079531676    -0.0589343718    -0.0545291234    -0.0144223017
  153  C 11  S      0.0267808376    -0.1249878321    -0.7117210046    -0.5699289646    -0.0087667793
  154  C 11  X     -0.0003064281    -0.0121390782    -0.0455564250     0.0054477501    -0.0470356900
  155  C 11  Y      0.0030589221    -0.0184051203    -0.1103363977    -0.0327357587    -0.0851007881
  156  C 11  Z     -0.0159480039     0.0044155736     0.0403636332     0.1409586715    -0.0451105772
  157  C 11  X      0.0049192487    -0.0851992900    -0.1863411042    -0.0687342070    -0.0596850878
  158  C 11  Y      0.0357998683     0.0627439338    -0.2642802721    -0.1962334978    -0.2805823111
  159  C 11  Z     -0.0524386130    -0.0331361200     0.1757098740     0.4161968509    -0.0040053755
  160  C 11 XX      0.0012728510     0.0006679349    -0.0042729982    -0.0062816616    -0.0006877320
  161  C 11 YY     -0.0005109758    -0.0014646981    -0.0094213053    -0.0002001124    -0.0060868555
  162  C 11 ZZ      0.0006691430     0.0013261297    -0.0009617277    -0.0065261300     0.0035903302
  163  C 11 XY     -0.0003752367     0.0013284443     0.0031843452     0.0035096151    -0.0011952166
  164  C 11 XZ      0.0002925468    -0.0002393018    -0.0001567734    -0.0039576246     0.0032400156
  165  C 11 YZ      0.0005196421     0.0007180631    -0.0006670261     0.0018708095    -0.0026085762
  166  C 12  S     -0.0037506943    -0.0100728773    -0.0067812001     0.0006462583     0.0180152051
  167  C 12  S      0.0069379352     0.0220198892     0.0128255350     0.0001656306    -0.0386282031
  168  C 12  S      0.1307553729     0.3441424320     0.2162265426    -0.1271842751    -0.6439575585
  169  C 12  X      0.0220532625     0.0508866788     0.0476388288    -0.0459812017    -0.0295491694
  170  C 12  Y      0.0044619005    -0.0027326492     0.0247892173    -0.0573203752     0.0680186550
  171  C 12  Z     -0.0005065973    -0.0060740133     0.0365917522    -0.0604620012     0.1115915248
  172  C 12  X      0.0397886658     0.0990274551     0.0862999352    -0.0935144232    -0.1081299852
  173  C 12  Y      0.0085297769     0.0505124379     0.1562174819    -0.0336125597     0.1587945782
  174  C 12  Z      0.0001761123    -0.0558199449    -0.0007393748    -0.1971429924     0.2487539943
  175  C 12 XX      0.0001009036     0.0020379041     0.0036113385    -0.0019213839    -0.0001281368
  176  C 12 YY      0.0011645973     0.0031964152     0.0019422401     0.0004874527    -0.0038740626
  177  C 12 ZZ      0.0004635488     0.0004046760    -0.0024063875     0.0009680389    -0.0063229486
  178  C 12 XY      0.0000822676    -0.0022222493    -0.0021365696    -0.0051014037     0.0027967639
  179  C 12 XZ      0.0008243856     0.0022125733     0.0036833150    -0.0005775292     0.0034939488
  180  C 12 YZ     -0.0008112629    -0.0005586255    -0.0000445161     0.0028403295    -0.0005208219
  181  C 13  S     -0.0040876869    -0.0125630953    -0.0291471692    -0.0223957378     0.0020498303
  182  C 13  S      0.0079000186     0.0273679256     0.0625620397     0.0510800639    -0.0055975126
  183  C 13  S      0.0161039735     0.2341569265     0.6516927297     0.6596171582     0.0926270925
  184  C 13  X      0.0045543268     0.0385415127     0.0548503508     0.0958215713    -0.0406263839
  185  C 13  Y     -0.0147592778    -0.0595995456    -0.1351300378    -0.0319151649    -0.0484309276
  186  C 13  Z     -0.0026097019     0.0102813754     0.0038411400     0.0937003887    -0.0783948750
  187  C 13  X      0.0295799206     0.1433200401     0.2414368806     0.2786477722    -0.0568269239
  188  C 13  Y     -0.0563366720    -0.1687359590    -0.3912809435    -0.1314655810    -0.0037658704
  189  C 13  Z      0.0093333569     0.0283578970     0.0433693302     0.1793513882    -0.2292400465
  190  C 13 XX      0.0007133997     0.0025972433     0.0032646940     0.0029885981    -0.0020244136
  191  C 13 YY      0.0005326993     0.0015406131     0.0075069847    -0.0002997510     0.0060268116
  192  C 13 ZZ      0.0000946878     0.0023713355     0.0040959278     0.0101033509    -0.0051126812
  193  C 13 XY      0.0009618010     0.0025761731     0.0048740259     0.0005814239     0.0018290335
  194  C 13 XZ     -0.0005842007    -0.0024679157    -0.0035525365     0.0001005015    -0.0015294115
  195  C 13 YZ      0.0004952895    -0.0001258092    -0.0016409450    -0.0038481404     0.0007617161
  196  C 14  S      0.0008067086    -0.0086052460    -0.0120712813    -0.0193412971    -0.0239363878
  197  C 14  S     -0.0023940218     0.0186999009     0.0268084289     0.0475431892     0.0547407669
  198  C 14  S      0.0486085843     0.2196423516     0.5142450910     0.3926435730     0.3247328933
[truncated: 1,201,244 more chars]
