# Supplementary material for: Simulating the Energy Capture Process in Push–Pull Norbornadiene-Quadricyclane Photoswitches
Source: J Phys Chem Lett. 2025 Apr 23;16(17):4315–25. doi: 10.1021/acs.jpclett.5c00634 (PMC12051204; doi:10.1021/acs.jpclett.5c00634)
Supplement: Supplementary file 4 — jz5c00634_si_004.zip [file jz5c00634_si_004.zip › PES_scans/MRSF-TDDFT/Compound_II/input_14.log]

   PyOQP started at 2025-02-01 21:07:35


          ***********************************************************
          *                                                         *
          *             OpenQP: Open Quantum Platform               *
          *                                                         *
          *                Version: 1.0 Aug, 2024                   *
          *                                                         *
          ***********************************************************
          *     The most efficient implementation of MRSF-TDDFT.    *
          ***********************************************************
          *                                                         *
          *   OpenQP was initiated by Prof. Cheol Ho Choi in 2012.  *
          *                                                         *
          *   It has since been developed by:                       *
          *   Dr. Vladimir Mironov                                  *
          *   Dr. Konstantin Komarov                                *
          *   Mr. Igor Gerasimov                                    *
          *   Dr. Hiroya Nakata                                     *
          *   Dr. Mohsen Mazaherifar                                *
          *                                                         *
          *   In 2024, Prof. Jingbai Li at Hoffmann Institute of    *
          *   Advanced Materials began developing PyOQP.            *
          *                                                         *
          ***********************************************************

                     Job Details:
                      Start Time: Sat Feb  1 21:07:35 2025    
                      Host: r21c01b05.bem2.kdm.wcss.pl  
                      Resources Allocated:
                        OpenMP Threads:   12

                    ++++++++++++++++++++++++++++++++++++++++
                      MODULE: apply_basis 
                      Setting up basis set information
                    ++++++++++++++++++++++++++++++++++++++++

     Basis Sets options
     ------------------
     Basis Set File: /home/mkochman/programs/openqp/openqp/share/basis_sets/def2-sv(p).basis
     Number of Shells  =     124     Number of Primitives  =     248
     Number of Basis Set functions  =     277
     Maximum Angluar Momentum =       2


                    ++++++++++++++++++++++++++++++++++++++++
                       MODULE: int1e
                       Computing H, S and T Matrices
                    ++++++++++++++++++++++++++++++++++++++++

                     ================================
                     Cartesian Coordinate in Angstrom
                     ================================
        ATOM     ZNUC           X              Y              Z
      --------------------------------------------------------------
          1      6.0    -8.369669880    -0.391016530     4.791100550
          2      6.0    -8.500799990    -1.079301400     3.485309690
          3      6.0    -8.111647340    -0.143062990     2.414367680
          4      6.0    -7.589935140     1.056056000     3.175270380
          5      6.0    -6.550509710    -0.014721020     3.315440000
          6      6.0    -8.351235430     1.118265600     4.494815630
          7      6.0    -6.298424030    -2.016332920     4.992847900
          8      6.0    -2.908142490    -0.165265710     1.583093880
          9      7.0    -5.730052670    -2.911161570     5.453437930
         10      6.0    -2.496383220     0.767858770     0.614354330
         11      6.0    -1.229798100     0.678311120     0.052888470
         12      6.0    -0.358667100    -0.333942730     0.447613950
         13      6.0    -0.755062870    -1.261972650     1.407047220
         14      6.0    -2.020139480    -1.184702180     1.973978240
         15      1.0    -8.861766460    -0.794380030     5.669211290
         16      1.0    -8.918754320    -2.069656170     3.358537600
         17      1.0    -8.032731350    -0.334245040     1.354469070
         18      1.0    -7.331345620     1.958682530     2.632467610
         19      1.0    -7.816264540     1.675631060     5.267550650
         20      1.0    -9.352907650     1.537625890     4.365120150
         21      1.0    -3.176714990     1.555012410     0.312088950
         22      1.0    -0.920098620     1.401159290    -0.694138280
         23      1.0     0.630449560    -0.399219490     0.007003910
         24      1.0    -0.076284590    -2.050027820     1.714450840
         25      1.0    -2.335759930    -1.904000090     2.720044190
         26      6.0    -5.302012850    -0.041743810     2.673950510
         27      6.0    -4.203810650    -0.087804310     2.166332870
         28      6.0    -6.984425580    -0.923510720     4.438821540

 ...... End Of One Electron Integrals ......


                    ++++++++++++++++++++++++++++++++++++++++
                       MODULE: Guess_Huckel
                       Initial guess using Huckel theory
                    ++++++++++++++++++++++++++++++++++++++++

 ...... End of initial orbital guess ......

   Step  CPU time (seconds):      0.000   Wall time (seconds):      0.000
   Total CPU time (seconds):      0.000   Wall time (seconds):      0.000

   ==============================================
      PyQOP: Orbital Guess
   ==============================================

   PyOQP guess type:                   huckel
   PyOQP guess file:                   compute orbitals
   PyOQP guess alpha:                  computed
   PyOQP guess beta:                   computed


   ==============================================
   PyOQP: Entering Electronic Energy Calculation
   ==============================================

   PyOQP natom:                        28
   PyOQP charge:                       0
   PyOQP basis:                        def2-sv(p)
    

   ==============================================
   PyOQP: Normal SCF steps
   ==============================================

   PyOQP method:                       tdhf
   PyOQP hf/functional:                dtcam-vaee
   PyOQP scf type:                     rohf
   PyOQP scf maxit:                    1000
   PyOQP scf multiplicity:             3
   PyOQP scf convergence:              1e-07
   PyOQP scf incremental:              True
   PyOQP diis type:                    cdiis
   PyOQP vdiis/cdiis switch:           0.3
   PyOQP vdiis/vshift switch:          0.003
   PyOQP cdiis/vshift_switch           0.3
   PyOQP vshift:                       0.0
   

                    ++++++++++++++++++++++++++++++++++++++++
                       MODULE: HF_DFT_Energy
                       Computing HF/DFT SCF Energy
                    ++++++++++++++++++++++++++++++++++++++++

     Lebedev grid-based DFT options
     ------------------------------
     XC functional: DTCAM-VAEE
     NRAD  =      96     NLEB  =     302
     THRESH=    0.00E+00
 
 The LibXC 6.2.2 version is used.
 S. Lehtola, C. Steigemann, M. J.T. Oliveira, and M. A.L. Marques.,  SoftwareX 7, 1–5 (2018)
 The libXC interfaces are described in the following article:
 Igor S. Gerasimov, Federico Zahariev, Sarom S. Leang, Anton Tesliuk, Mark S. Gordon, Michael G. Medvedev,
 Introducing LibXC into GAMESS (US),
 Mendeleev Commun., 2021, 31, 302–305
 
 The information about selected functionals:
The CAM version of B3LYP, tuned for excitations and properties exchange-correlation functional will be used with a coefficient   1.00000000E+00.
The functional has been described in the following articles:
[1] K. Okuno, Y. Shigeta, R. Kishi, H. Miyasaka, and M. Nakano.,  J. Photochem. Photobiol., A 235, 29 (2012); DOI: 10.1016/j.jphotochem.2012.03.003
[2] W. Park, A. Lashkaripour, K. Komarov, S. Lee, M. Huix-Rotllant, and C. H. Choi, J. Chem. Theory Comput., ??, ?? (2024); DOI: 10.1021/acs.jctc.4c00640
 
CAM-corrected functional is called
Yanai's notation of CAM parameters is used
The global hybrid part:                  5.00000000E-01
Additional long-range hybrid part:      -2.00000000E-01
Range-saparated factor:                  3.30000000E-01
 
     DFT Threshold         = 0.123E-08
   Step  CPU time (seconds):      0.920   Wall time (seconds):      0.087
   Total CPU time (seconds):      0.920   Wall time (seconds):      0.087

     SCF options
     ------------------
     SCF type = ROHF                 MaxIT =  1000
     MaxDIIS =     5                 Conv =   0.0000001000
     DIIS Type = c-DIIS
     vDIIS_cDIIS_Switch =  0.30000   vDIIS_vshift_Switch =  0.00300
     DIIS Reset Mod =    10          DIIS Reset Conv =   0.00500000
     VShift =  0.00000               VShift_cDIIS_Switch =  0.30000
     MOM =     F                     MOM_Switch =  0.00300


   Direct SCF iterations begin.
   =============================================================================================
    Iter         Energy            Delta E         Int Skip     DIIS Error     Shift     Method
   =============================================================================================
       1    -668.9508714730   -668.9508714730     118816370     0.58890021     0.000     SD
       2    -667.0984318133      1.8524396597     118713485     0.32429743     0.000     C-DIIS
       3    -666.3269359466      0.7714958667     118898955     0.43798818     0.000     C-DIIS
       4    -670.4611888764     -4.1342529298     118981130     0.11611531     0.000     C-DIIS
       5    -669.8561679213      0.6050209551     119151643     0.15228903     0.000     C-DIIS
       6    -670.8866049627     -1.0304370414     119296270     0.01651758     0.000     C-DIIS
       7    -670.8942151639     -0.0076102012     120110351     0.00933238     0.000     C-DIIS
       8    -670.8977861318     -0.0035709679     120374840     0.00479921     0.000     C-DIIS
       9    -670.8984586650     -0.0006725331     123536054     0.00178152     0.000     C-DIIS
      10    -670.8985855708     -0.0001269059     128869565     0.00041984     0.000     C-DIIS
      11    -670.8986235105     -0.0000379396     128930378     0.00034238     0.000     C-DIIS
      12    -670.8986272311     -0.0000037207     137073714     0.00029448     0.000     C-DIIS
      13    -670.8986326906     -0.0000054595     137032252     0.00012014     0.000     C-DIIS
      14    -670.8986331589     -0.0000004683     139303595     0.00008271     0.000     C-DIIS
      15    -670.8986332748     -0.0000001159     145641414     0.00006021     0.000     C-DIIS
      16    -670.8986334052     -0.0000001304     144281642     0.00002937     0.000     C-DIIS
      17    -670.8986334388     -0.0000000336     154734126     0.00001749     0.000     C-DIIS
      18    -670.8986334547     -0.0000000159     153430320     0.00001152     0.000     C-DIIS
      19    -670.8986334640     -0.0000000092     156740993     0.00000902     0.000     C-DIIS
      20    -670.8986334764     -0.0000000125     151650285     0.00000337     0.000     C-DIIS
      21    -670.8986334764      0.0000000001     158674170     0.00000421     0.000     C-DIIS
      22    -670.8986334765     -0.0000000001     165842930     0.00000262     0.000     C-DIIS
      23    -670.8986334791     -0.0000000026     169401463     0.00000170     0.000     C-DIIS
      24    -670.8986334767      0.0000000024     172394919     0.00000094     0.000     C-DIIS
      25    -670.8986334685      0.0000000082     184623672     0.00000080     0.000     C-DIIS
      26    -670.8986334678      0.0000000007     175475764     0.00000052     0.000     C-DIIS
      27    -670.8986334680     -0.0000000002     196677074     0.00000029     0.000     C-DIIS
      28    -670.8986334573      0.0000000107     175611748     0.00000034     0.000     C-DIIS
      29    -670.8986334386      0.0000000187     192976208     0.00000018     0.000     C-DIIS
      30    -670.8986334245      0.0000000141     190743211     0.00000013     0.000     C-DIIS
      31    -670.8986334120      0.0000000125     196915734     0.00000014     0.000     C-DIIS
      32    -670.8986333961      0.0000000159     208192269     0.00000027     0.000     C-DIIS
      33    -670.8986334073     -0.0000000112     209566083     0.00000019     0.000     C-DIIS
      34    -670.8986334110     -0.0000000037     200297425     0.00000020     0.000     C-DIIS
      35    -670.8986333879      0.0000000232     198905454     0.00000025     0.000     C-DIIS
      36    -670.8986333693      0.0000000186     192964584     0.00000028     0.000     C-DIIS
      37    -670.8986333496      0.0000000197     198177925     0.00000030     0.000     C-DIIS
      38    -670.8986333593     -0.0000000097     186121059     0.00000021     0.000     C-DIIS
      39    -670.8986333359      0.0000000234     196048256     0.00000024     0.000     C-DIIS
      40    -670.8986333167      0.0000000192     189076069     0.00000029     0.000     C-DIIS
      41    -670.8986332932      0.0000000235     191051478     0.00000030     0.000     C-DIIS
      42    -670.8986332711      0.0000000221     190205031     0.00000030     0.000     C-DIIS
      43    -670.8986332498      0.0000000213     202418222     0.00000039     0.000     C-DIIS
      44    -670.8986332724     -0.0000000226     182085783     0.00000060     0.000     C-DIIS
      45    -670.8986332496      0.0000000228     179262081     0.00000024     0.000     C-DIIS
      46    -670.8986332280      0.0000000216     186035212     0.00000014     0.000     C-DIIS
      47    -670.8986332050      0.0000000230     191420945     0.00000011     0.000     C-DIIS
      48    -670.8986331963      0.0000000087     194369379     0.00000016     0.000     C-DIIS
      49    -670.8986331760      0.0000000203     195560452     0.00000014     0.000     C-DIIS
      50    -670.8986331927     -0.0000000167     189572856     0.00000026     0.000     C-DIIS
      51    -670.8986331719      0.0000000208     181249833     0.00000009     0.000     C-DIIS
   ----------------------------------------------------------------
          SCF convergence achieved ....

 Final ROHF energy is     -670.8986331719 after  51 iterations


 DFT: XC energy              =       -55.4094104745
 DFT: total electron density =       113.9999909055
 DFT: number of electrons    =       114


          ===============================
          Molecular Orbitals and Energies
          ===============================

   -------------- Alpha Orbitals -------------

                          1                2                3                4                5
                  -14.7863438245   -10.6449935026   -10.6381946960   -10.6246690379   -10.6234579438
    1  C  1  S     -0.0000099659     0.0075464386     0.0013737111    -0.0197768823    -0.9885032964
    2  C  1  S     -0.0000559130     0.0029244406    -0.0000214280    -0.0007434461    -0.0463590406
    3  C  1  S      0.0111012470    -0.0090005659    -0.0057022858     0.0143280905     0.0795940896
    4  C  1  X      0.0002028960    -0.0006601329     0.0002432562     0.0000103988    -0.0015348541
    5  C  1  Y     -0.0000750491     0.0003698597     0.0000863935    -0.0000735869     0.0001191843
    6  C  1  Z     -0.0000565714    -0.0001497519    -0.0002265819     0.0000838428     0.0020254071
    7  C  1  X      0.0019767438     0.0004893474    -0.0004085935     0.0005064404     0.0101932665
    8  C  1  Y      0.0020487678    -0.0025699793    -0.0010133573     0.0025697759     0.0036911139
    9  C  1  Z     -0.0051349088     0.0074164089    -0.0016963056    -0.0026732935    -0.0170494778
   10  C  1 XX     -0.0000399276    -0.0014571553     0.0003197962    -0.0000040205    -0.0010813430
   11  C  1 YY     -0.0000458977     0.0000102376    -0.0000813537     0.0000448617    -0.0011462319
   12  C  1 ZZ     -0.0000174961     0.0001557806     0.0003663761    -0.0004083913    -0.0015218706
   13  C  1 XY      0.0000965141     0.0007760652     0.0002033897    -0.0000495933    -0.0000837062
   14  C  1 XZ     -0.0000827676     0.0004853787    -0.0004402775     0.0001585230     0.0004545152
   15  C  1 YZ      0.0000406670    -0.0003955214    -0.0001463721     0.0001520284     0.0000682771
   16  C  2  S      0.0000109364     0.0001317669     0.0008124489    -0.0347730751    -0.0432868743
   17  C  2  S      0.0009547268    -0.0004585433     0.0000215762    -0.0011595985    -0.0029889579
   18  C  2  S     -0.0100550081     0.0304094528    -0.0044774448    -0.0243069319    -0.0228259173
   19  C  2  X      0.0002683697     0.0002191084     0.0004448955     0.0002137446    -0.0002404302
   20  C  2  Y      0.0000680883     0.0003215707     0.0002534574     0.0006514051     0.0002510705
   21  C  2  Z      0.0000139430     0.0001898670     0.0000167960    -0.0009706540     0.0007565970
   22  C  2  X     -0.0024941073     0.0083866588    -0.0004006756    -0.0033325028     0.0000558888
   23  C  2  Y     -0.0028354634     0.0035016549     0.0011488114    -0.0053929441    -0.0056333901
   24  C  2  Z     -0.0013657111     0.0029114200    -0.0001644712     0.0030682701    -0.0073491203
   25  C  2 XX      0.0001794592    -0.0005938108     0.0006291793     0.0001922246    -0.0000388327
   26  C  2 YY      0.0000820933     0.0000756179     0.0002475999     0.0007975853     0.0000578696
   27  C  2 ZZ      0.0000896758    -0.0004510240    -0.0000694078     0.0013229020     0.0014997363
   28  C  2 XY      0.0000211840     0.0001216359     0.0004409984     0.0002866074     0.0000893447
   29  C  2 XZ      0.0000095137    -0.0002268295    -0.0001740993    -0.0003143727     0.0001487568
   30  C  2 YZ      0.0000021874    -0.0001314690     0.0000848958    -0.0011041448     0.0008487319
   31  C  3  S     -0.0000081584     0.0009998279     0.0003338503    -0.9882980974     0.0213951509
   32  C  3  S     -0.0003546000     0.0009937331     0.0004955137    -0.0437859500     0.0012812796
   33  C  3  S      0.0036880625    -0.0176832044     0.0141785557     0.0533272917     0.0022615427
   34  C  3  X     -0.0001149193     0.0001492872     0.0002114799    -0.0013786855     0.0001749012
   35  C  3  Y     -0.0001333060     0.0000480733     0.0001828562    -0.0001075210    -0.0002064958
   36  C  3  Z     -0.0000209859     0.0001252999     0.0004101746    -0.0017781006     0.0000083738
   37  C  3  X      0.0001265239    -0.0029366496     0.0047586156     0.0053266879    -0.0002277142
   38  C  3  Y     -0.0006415849     0.0015643055    -0.0006513665    -0.0021967962     0.0003612976
   39  C  3  Z      0.0015409306    -0.0047997902     0.0013624942     0.0112925993     0.0002377194
   40  C  3 XX     -0.0000876368     0.0000356663    -0.0005071272     0.0001362905     0.0001653320
   41  C  3 YY     -0.0000437130     0.0001054411    -0.0001899668    -0.0006924346     0.0000350596
   42  C  3 ZZ     -0.0000267309     0.0003558741     0.0000426347    -0.0015722433    -0.0003163996
   43  C  3 XY     -0.0000139448    -0.0001261851    -0.0001184173    -0.0003532906     0.0000510854
   44  C  3 XZ      0.0000031619     0.0001743682    -0.0003721927     0.0002722810     0.0000448151
   45  C  3 YZ     -0.0000546929    -0.0000448399    -0.0000031300    -0.0002251989    -0.0001170054
   46  C  4  S     -0.0000116101     0.0009170776     0.0103265270    -0.0367256734    -0.0018609421
   47  C  4  S     -0.0006709872    -0.0000916191     0.0025742008    -0.0041248978     0.0006611693
   48  C  4  S     -0.0004613211    -0.0032160956     0.0003228246    -0.0010631627     0.0048912231
   49  C  4  X     -0.0000487681    -0.0000975506    -0.0008694699    -0.0006698504     0.0001278671
   50  C  4  Y      0.0002008716    -0.0001679822     0.0002947483    -0.0001495123     0.0001494415
   51  C  4  Z     -0.0000143758     0.0000324591    -0.0001204235    -0.0006569008    -0.0000587076
   52  C  4  X     -0.0004062209    -0.0010376797     0.0027719424     0.0024458800    -0.0022152145
   53  C  4  Y      0.0001963816    -0.0030058458     0.0023688581    -0.0008197357     0.0009060694
   54  C  4  Z      0.0000528702    -0.0020040903     0.0002865186     0.0036871329     0.0031588319
   55  C  4 XX     -0.0000747346    -0.0001728036    -0.0007845929     0.0000551797    -0.0000161858
   56  C  4 YY     -0.0000923283     0.0003969430    -0.0009134694     0.0009173562    -0.0002819146
   57  C  4 ZZ     -0.0001131302     0.0000544300     0.0002388238     0.0001286185    -0.0000135628
   58  C  4 XY     -0.0000138332     0.0000463247     0.0013782131     0.0005545830    -0.0002207980
   59  C  4 XZ     -0.0000608224     0.0000912955    -0.0002367629     0.0003602744     0.0001024401
   60  C  4 YZ     -0.0000013535    -0.0003328309    -0.0000152207     0.0011182582     0.0003355243
   61  C  5  S     -0.0000126744     0.0232949085     0.9895220551     0.0009023499     0.0015566603
   62  C  5  S     -0.0000698160     0.0010601955     0.0451686340    -0.0002294327     0.0003897470
   63  C  5  S     -0.0029870577     0.0350014082    -0.0313952130    -0.0287004974     0.0108274595
   64  C  5  X      0.0001378593     0.0000111810    -0.0003848898     0.0005823528    -0.0000885240
   65  C  5  Y     -0.0000691280     0.0006735178    -0.0000998092    -0.0002988019    -0.0000933852
   66  C  5  Z      0.0000104700    -0.0004826618    -0.0006654043    -0.0001597764    -0.0001498586
   67  C  5  X     -0.0086067875     0.0035883925     0.0163732868    -0.0073060581     0.0111913639
   68  C  5  Y      0.0001813432    -0.0047421161     0.0040338979     0.0033049042     0.0019760370
   69  C  5  Z      0.0054960803    -0.0026668770    -0.0055917880     0.0084404523    -0.0061510144
   70  C  5 XX     -0.0000115978    -0.0000949300     0.0030056349     0.0002144003    -0.0003798226
   71  C  5 YY     -0.0000795701    -0.0008239542     0.0010875898     0.0002657867    -0.0001137796
   72  C  5 ZZ     -0.0000219215    -0.0014020073     0.0013480865     0.0000761496    -0.0001192583
   73  C  5 XY      0.0000357623    -0.0003925745    -0.0003928114     0.0000194241    -0.0000429932
   74  C  5 XZ     -0.0000567186     0.0004275374    -0.0016345389     0.0006474762     0.0003461376
   75  C  5 YZ      0.0000025906     0.0011208718    -0.0004350805     0.0000374271     0.0000678918
   76  C  6  S     -0.0000056430     0.0001185066     0.0002894534    -0.0004760347    -0.0073585513
   77  C  6  S     -0.0000520303    -0.0013912478    -0.0011015916     0.0013217231    -0.0002914724
   78  C  6  S     -0.0041955952     0.0124573587     0.0077054562    -0.0120982430    -0.0285216009
   79  C  6  X      0.0000013128    -0.0001056429    -0.0000078179    -0.0000801694    -0.0000388355
   80  C  6  Y      0.0001045499    -0.0001508809    -0.0000513620    -0.0000428690    -0.0007062141
   81  C  6  Z     -0.0000438829     0.0000584828    -0.0001293615    -0.0000622633     0.0001500703
   82  C  6  X      0.0002405125     0.0042115783     0.0032391683    -0.0002150371    -0.0021035091
   83  C  6  Y      0.0017811108    -0.0039733035    -0.0034436245     0.0054817935     0.0098493650
   84  C  6  Z      0.0007295268    -0.0017436472    -0.0000573035     0.0027703993     0.0023226585
   85  C  6 XX     -0.0000218368    -0.0000266865     0.0000195629     0.0001863283     0.0000681696
   86  C  6 YY     -0.0000715751     0.0001388483     0.0000756102    -0.0000683702     0.0017488018
   87  C  6 ZZ     -0.0000057381    -0.0002651755    -0.0001572938     0.0001113663     0.0002204515
   88  C  6 XY     -0.0000523076    -0.0003586573    -0.0003964887     0.0001250269     0.0002120548
   89  C  6 XZ      0.0000171755    -0.0001201883    -0.0001501092     0.0000628460    -0.0001504455
   90  C  6 YZ     -0.0000468902     0.0002312756     0.0002777315    -0.0004259807    -0.0006329245
   91  C  7  S      0.0001853617     0.0096674800     0.0002695004    -0.0003402289     0.0007690125
   92  C  7  S      0.0023128321     0.0007782491     0.0004579618     0.0000392075     0.0004734339
   93  C  7  S     -0.0021398880     0.0137483398    -0.0094038776    -0.0079955868     0.0038788120
   94  C  7  X     -0.0011039347     0.0009512018    -0.0000261458     0.0000963180    -0.0002453202
   95  C  7  Y      0.0017616591    -0.0016473705     0.0000239646    -0.0000503329     0.0000363677
   96  C  7  Z     -0.0008323944     0.0006295103     0.0001314242     0.0001800424     0.0001009979
   97  C  7  X      0.0221398213     0.0026587246     0.0045955950     0.0042769695    -0.0000482413
   98  C  7  Y     -0.0342728083    -0.0070585995    -0.0070267397    -0.0074826554     0.0012240877
   99  C  7  Z      0.0178257826     0.0009535879     0.0039314808     0.0038923100     0.0010100735
  100  C  7 XX      0.0002908678    -0.0008064545     0.0001721914     0.0000057928     0.0000839430
  101  C  7 YY     -0.0006302127    -0.0024427145     0.0001859071     0.0000775087     0.0001421349
  102  C  7 ZZ      0.0004782567    -0.0003109125     0.0000337104    -0.0000442001    -0.0000153229
  103  C  7 XY      0.0011862292     0.0017514321    -0.0001774249    -0.0000798472    -0.0000045778
  104  C  7 XZ     -0.0006280095    -0.0007032764    -0.0000941767    -0.0000237068     0.0000894407
  105  C  7 YZ      0.0009720919     0.0013636831    -0.0000510081     0.0000159529     0.0002513191
  106  C  8  S     -0.0000011648    -0.0003180371    -0.0020011494     0.0007666189    -0.0004940740
  107  C  8  S      0.0003228953    -0.0005274137    -0.0023192777     0.0004867100    -0.0004025567
  108  C  8  S      0.0028962290    -0.0014813587    -0.0104172092     0.0029871700    -0.0014022287
  109  C  8  X     -0.0000055433     0.0000267785     0.0005609929    -0.0000862567    -0.0000019883
  110  C  8  Y     -0.0000186304     0.0000628212    -0.0000286956     0.0000399750    -0.0000011248
  111  C  8  Z      0.0000169050    -0.0000745048    -0.0002071042    -0.0000331066     0.0000176900
  112  C  8  X     -0.0025206348     0.0028318990     0.0087126690    -0.0029821985     0.0020633199
  113  C  8  Y      0.0003751709    -0.0015852076    -0.0006971162    -0.0007295476    -0.0001143437
  114  C  8  Z      0.0009537250     0.0000381366    -0.0044783231     0.0024370963    -0.0011671147
  115  C  8 XX      0.0001055370    -0.0000681867    -0.0007040943     0.0001715552    -0.0000315792
  116  C  8 YY      0.0000499687    -0.0000794044    -0.0004446030     0.0000724854    -0.0000554502
  117  C  8 ZZ      0.0000543165    -0.0000923275    -0.0005129296     0.0000855979    -0.0000583619
  118  C  8 XY     -0.0000118109    -0.0000388488     0.0000614721    -0.0000328700     0.0000087239
  119  C  8 XZ     -0.0000265819     0.0000054993     0.0001771525    -0.0000518588    -0.0000002156
  120  C  8 YZ     -0.0000027556     0.0000142570    -0.0000113216     0.0000101309    -0.0000043754
  121  N  9  S     -0.9881585202    -0.0000394270     0.0000012096    -0.0000024818    -0.0000035257
  122  N  9  S      0.0463619876     0.0017872032     0.0000451939     0.0001759734     0.0001376301
  123  N  9  S     -0.0545599162    -0.0136820373    -0.0043341618    -0.0053037514    -0.0011471650
  124  N  9  X      0.0020246489     0.0006091997    -0.0000520771     0.0000193152    -0.0000361638
  125  N  9  Y     -0.0031987822    -0.0007806063     0.0000446852     0.0000129187    -0.0000587505
  126  N  9  Z      0.0016359219     0.0005563256    -0.0000217713     0.0000074272    -0.0000526004
  127  N  9  X      0.0070019485     0.0023512070     0.0003900694     0.0008116001    -0.0000451625
  128  N  9  Y     -0.0112386131    -0.0026100789    -0.0008510778    -0.0009704473    -0.0006616406
  129  N  9  Z      0.0057262518     0.0023089633     0.0004392514     0.0005746615    -0.0002123660
  130  N  9 XX     -0.0032552678     0.0005143026     0.0000180923     0.0000265894     0.0000817169
  131  N  9 YY     -0.0027076249     0.0008326384    -0.0000329987     0.0000399721    -0.0000256910
  132  N  9 ZZ     -0.0033856315     0.0004452758    -0.0000206360     0.0000257833     0.0000392265
  133  N  9 XY     -0.0006824728    -0.0003177016     0.0000185214     0.0000267830    -0.0000128308
  134  N  9 XZ      0.0003588936     0.0001345941    -0.0000139135    -0.0000271234     0.0000066707
  135  N  9 YZ     -0.0005381073    -0.0002503513     0.0000626546     0.0000291542     0.0000122628
  136  C 10  S     -0.0000067685    -0.0000077447    -0.0002373395     0.0001312508    -0.0000679458
  137  C 10  S      0.0000581988    -0.0000329723    -0.0003573432     0.0001285140    -0.0000619073
  138  C 10  S      0.0000432568     0.0006062109    -0.0023556430     0.0021923134    -0.0010534199
  139  C 10  X      0.0000081414    -0.0000248601     0.0000938577    -0.0000481114     0.0000172781
  140  C 10  Y     -0.0000120342    -0.0000034382     0.0000256695    -0.0000282452     0.0000193339
  141  C 10  Z      0.0000057004     0.0000139638    -0.0000535058     0.0000450976    -0.0000219983
  142  C 10  X      0.0002810852    -0.0004936069    -0.0017494586     0.0007690299    -0.0005303366
  143  C 10  Y     -0.0002945817     0.0000271456     0.0015052970    -0.0009570434     0.0004714490
  144  C 10  Z      0.0000996305     0.0001890592    -0.0001817966     0.0003012318    -0.0000678670
  145  C 10 XX     -0.0000031723     0.0000150818    -0.0001030341     0.0000352187    -0.0000090897
  146  C 10 YY      0.0000012563     0.0000147144     0.0000323943     0.0000120933    -0.0000048999
  147  C 10 ZZ     -0.0000152076     0.0000254816     0.0000608675    -0.0000101540     0.0000145137
  148  C 10 XY     -0.0000194688     0.0000245540     0.0000480431    -0.0000115319     0.0000132532
  149  C 10 XZ      0.0000086075    -0.0000234666     0.0000333682    -0.0000178357     0.0000028925
  150  C 10 YZ     -0.0000065426    -0.0000089431    -0.0000697632     0.0000013112    -0.0000004021
  151  C 11  S     -0.0000035289     0.0000039803    -0.0000034102     0.0000021416     0.0000039315
  152  C 11  S     -0.0000407512     0.0000533354     0.0000724461    -0.0000152854     0.0000219692
  153  C 11  S     -0.0001741058     0.0002670847     0.0024924458    -0.0013249200     0.0008129094
  154  C 11  X      0.0000158711    -0.0000058881    -0.0000964391     0.0000436682    -0.0000248945
  155  C 11  Y      0.0000068746    -0.0000068733    -0.0000012967    -0.0000001869    -0.0000034917
  156  C 11  Z     -0.0000136810     0.0000113445     0.0000399226    -0.0000173260     0.0000120187
  157  C 11  X     -0.0001625081     0.0000477425    -0.0000872231     0.0001670867    -0.0000943825
  158  C 11  Y      0.0000055966     0.0000304680    -0.0004445891     0.0002311660    -0.0001042512
  159  C 11  Z      0.0000774263    -0.0000447023     0.0003894055    -0.0002559633     0.0001280889
  160  C 11 XX     -0.0000053798     0.0000003493     0.0000668049    -0.0000267337     0.0000130057
  161  C 11 YY     -0.0000141503     0.0000159292     0.0000272840    -0.0000060143     0.0000069132
  162  C 11 ZZ     -0.0000127760     0.0000112595     0.0000320926    -0.0000110180     0.0000092934
  163  C 11 XY      0.0000002661    -0.0000009681    -0.0000165360     0.0000032139    -0.0000017074
  164  C 11 XZ     -0.0000128267     0.0000144674     0.0000157496    -0.0000017175     0.0000045309
  165  C 11 YZ     -0.0000125172     0.0000105375     0.0000400798    -0.0000138769     0.0000083601
  166  C 12  S     -0.0000028426    -0.0000044385    -0.0000170255     0.0000035411    -0.0000013078
  167  C 12  S     -0.0000298125     0.0000177520     0.0000810759    -0.0000308392     0.0000231217
  168  C 12  S      0.0001391354    -0.0008860547    -0.0020538823     0.0005633734    -0.0005583741
  169  C 12  X      0.0000179591    -0.0000093188    -0.0000415334     0.0000164158    -0.0000111144
  170  C 12  Y     -0.0000032554     0.0000145093    -0.0000065840     0.0000100669    -0.0000013811
  171  C 12  Z     -0.0000062481    -0.0000053178     0.0000087824    -0.0000115377     0.0000038301
  172  C 12  X     -0.0001048241     0.0002690481     0.0007900117    -0.0002345121     0.0002027762
  173  C 12  Y      0.0000990724     0.0001203727    -0.0000512108     0.0000590319     0.0000065241
  174  C 12  Z     -0.0000302121    -0.0002401024    -0.0003305865     0.0000485449    -0.0000973595
  175  C 12 XX     -0.0000084478     0.0000065702     0.0000181012    -0.0000069921     0.0000058146
  176  C 12 YY     -0.0000053459     0.0000001191     0.0000069326    -0.0000037721     0.0000016154
  177  C 12 ZZ     -0.0000123802     0.0000027526     0.0000312215    -0.0000138668     0.0000075715
  178  C 12 XY     -0.0000067633     0.0000003247     0.0000206209    -0.0000091821     0.0000044131
  179  C 12 XZ     -0.0000023114     0.0000054747     0.0000103125    -0.0000013938     0.0000016825
  180  C 12 YZ     -0.0000124538     0.0000143104     0.0000494347    -0.0000156793     0.0000118393
  181  C 13  S     -0.0000033217     0.0000055138     0.0000009516     0.0000001661     0.0000049311
  182  C 13  S     -0.0000268673    -0.0000092903     0.0000901549    -0.0000659824     0.0000295743
  183  C 13  S     -0.0006276484     0.0016976878     0.0023130407    -0.0002385250     0.0006676293
  184  C 13  X      0.0000284576    -0.0000424968    -0.0000952402     0.0000210656    -0.0000242224
  185  C 13  Y     -0.0000098313    -0.0000039532     0.0000078989    -0.0000107411     0.0000042993
  186  C 13  Z     -0.0000064224     0.0000272078     0.0000312966     0.0000028446     0.0000051777
  187  C 13  X      0.0001405639    -0.0004243227    -0.0002418760    -0.0001394064    -0.0000671261
  188  C 13  Y      0.0001195961     0.0005616826     0.0004046572     0.0000827143     0.0001199842
  189  C 13  Z     -0.0001651357    -0.0002461550    -0.0002299217     0.0000187716    -0.0000699607
  190  C 13 XX     -0.0000107825     0.0000264422     0.0000390424     0.0000025216     0.0000057916
  191  C 13 YY     -0.0000059829     0.0000014689     0.0000308666    -0.0000182296     0.0000104535
  192  C 13 ZZ     -0.0000170370     0.0000118512     0.0000590680    -0.0000226970     0.0000134805
  193  C 13 XY     -0.0000122735     0.0000028052     0.0000414727    -0.0000167814     0.0000083051
  194  C 13 XZ      0.0000033738    -0.0000134698    -0.0000149678    -0.0000097487     0.0000010960
  195  C 13 YZ     -0.0000087026     0.0000029435     0.0000204457    -0.0000099963     0.0000051561
  196  C 14  S     -0.0000063802    -0.0001050490    -0.0002203997     0.0000382960    -0.0000606730
  197  C 14  S      0.0000676345    -0.0001399115    -0.0003653032     0.0000597540    -0.0000574148
  198  C 14  S      0.0009963329    -0.0025416784    -0.0017842323    -0.0003449766    -0.0006729493
  199  C 14  X     -0.0000321413     0.0000830130     0.0000944430     0.0000196478     0.0000149954
  200  C 14  Y      0.0000487655    -0.0000095980    -0.0000142882     0.0000030822    -0.0000086521
  201  C 14  Z     -0.0000227371    -0.0000352818    -0.0000209867    -0.0000144124     0.0000018648
  202  C 14  X      0.0004803319    -0.0002733623    -0.0011846638     0.0004075222    -0.0002886797
  203  C 14  Y      0.0001049409    -0.0011649107    -0.0010806129     0.0001261791    -0.0003599288
  204  C 14  Z     -0.0003299155     0.0010558533     0.0016472106    -0.0004017543     0.0004907194
  205  C 14 XX      0.0000016468    -0.0000530784    -0.0000485232    -0.0000328433     0.0000055640
  206  C 14 YY     -0.0000143885    -0.0000141234     0.0000762783    -0.0000214995     0.0000088003
  207  C 14 ZZ     -0.0000002390    -0.0000123630    -0.0000378415     0.0000076283    -0.0000071707
  208  C 14 XY      0.0000136451     0.0000049170    -0.0000646359     0.0000212077    -0.0000070584
  209  C 14 XZ     -0.0000191981     0.0000262114     0.0000771442    -0.0000038446     0.0000076653
  210  C 14 YZ     -0.0000051976     0.0000032861    -0.0000116620    -0.0000205699     0.0000144926
  211  H 15  S      0.0004039715    -0.0005915778     0.0002324723    -0.0001184746     0.0026880011
  212  H 15  S      0.0002595526    -0.0011854410     0.0014092550    -0.0009292880    -0.0071093066
  213  H 16  S      0.0000060451    -0.0008766870     0.0002530394     0.0004619238     0.0002409529
  214  H 16  S     -0.0003891794    -0.0017807583     0.0008867556     0.0010385648     0.0006750607
  215  H 17  S      0.0000385812     0.0003034162    -0.0009164574     0.0026601616    -0.0000952741
  216  H 17  S      0.0000468954     0.0007662511    -0.0020475816    -0.0074937534    -0.0003187350
  217  H 18  S      0.0000532493     0.0002937662    -0.0003325005     0.0004760640     0.0000736106
  218  H 18  S      0.0000706803     0.0013534984    -0.0012732720     0.0006118750    -0.0004351601
  219  H 19  S      0.0000002755    -0.0008442134    -0.0006761165    -0.0000218746     0.0005245806
  220  H 19  S     -0.0003837512    -0.0008894786    -0.0010107580    -0.0005800917     0.0003604448
  221  H 20  S      0.0001396966     0.0000491321     0.0001472299     0.0007830278     0.0006252072
  222  H 20  S      0.0003262677     0.0007572145     0.0009493047     0.0002926287     0.0005254642
  223  H 21  S      0.0000697633    -0.0000583413    -0.0003459833     0.0001571457    -0.0000991364
  224  H 21  S      0.0000727098    -0.0000740122     0.0000134959     0.0000162822     0.0000378512
  225  H 22  S      0.0000156691    -0.0000129252     0.0000243764    -0.0000130887     0.0000024906
  226  H 22  S      0.0000961215    -0.0000872580    -0.0002350703     0.0000815417    -0.0000738656
  227  H 23  S      0.0000095755    -0.0000134464    -0.0000461681     0.0000135028    -0.0000114478
  228  H 23  S      0.0000310241    -0.0000261140    -0.0001145184     0.0000386560    -0.0000244233
  229  H 24  S      0.0000222094     0.0000501461     0.0000181631     0.0000230513     0.0000021948
  230  H 24  S      0.0001591617     0.0000415529    -0.0002321522     0.0001278248    -0.0000619424
  231  H 25  S      0.0001156035    -0.0001474324    -0.0003280130     0.0000852953    -0.0000876245
  232  H 25  S     -0.0002882242    -0.0002617092    -0.0001124560     0.0001179769    -0.0000558293
  233  C 26  S     -0.0000140679     0.0000686061     0.0052754900     0.0006733358    -0.0000294423
  234  C 26  S      0.0003844627    -0.0002605206    -0.0001026136     0.0005331297    -0.0001116070
  235  C 26  S     -0.0021592675     0.0005028315     0.0547499333     0.0021854991    -0.0029133641
  236  C 26  X      0.0000293644    -0.0000000331     0.0008551309    -0.0003168252    -0.0000898226
  237  C 26  Y     -0.0001281847     0.0002315348    -0.0000008382    -0.0000428604    -0.0000510726
  238  C 26  Z      0.0000734572    -0.0000842071    -0.0005042699    -0.0001948282     0.0001144986
  239  C 26  X     -0.0095548776     0.0149534160     0.0372046345    -0.0144614797     0.0134894297
  240  C 26  Y      0.0010475823    -0.0010494979    -0.0024226297    -0.0004755081    -0.0007271893
  241  C 26  Z      0.0038390909    -0.0057950780    -0.0190278913     0.0078508482    -0.0071038120
  242  C 26 XX      0.0000301520     0.0000277196    -0.0026742845     0.0005118213     0.0002653754
  243  C 26 YY      0.0000723249    -0.0000386070     0.0000491352     0.0002810137    -0.0000253386
  244  C 26 ZZ      0.0000530638    -0.0000493651    -0.0007959237     0.0000644515     0.0000471988
  245  C 26 XY      0.0000084018    -0.0001737814     0.0001701821     0.0000743856     0.0000219178
  246  C 26 XZ      0.0000483510    -0.0001017996     0.0017210748    -0.0001571875    -0.0001016075
  247  C 26 YZ      0.0000170203    -0.0001038577     0.0000485651    -0.0000424776    -0.0000069967
  248  C 27  S     -0.0000120474    -0.0002451689    -0.0006796182     0.0003080881    -0.0004792553
  249  C 27  S      0.0006272170    -0.0008898764    -0.0009587449     0.0008194235    -0.0010745786
  250  C 27  S      0.0067627474    -0.0115893952    -0.0500919697     0.0094952419    -0.0090785709
  251  C 27  X      0.0000249492     0.0000477449    -0.0012350950     0.0002425224     0.0001413241
  252  C 27  Y      0.0000014230    -0.0000579078     0.0000346399    -0.0000306610    -0.0000141838
  253  C 27  Z     -0.0000117601     0.0000436667     0.0004621127    -0.0000314879    -0.0000807052
  254  C 27  X     -0.0065006762     0.0076793453     0.0373485402    -0.0090533717     0.0064990424
  255  C 27  Y     -0.0000827425     0.0004636967    -0.0012980985     0.0010727453    -0.0002346764
  256  C 27  Z      0.0033139075    -0.0045615898    -0.0161268800     0.0030843238    -0.0025464579
  257  C 27 XX     -0.0000146100    -0.0000791478     0.0007856002    -0.0001278711    -0.0001734633
  258  C 27 YY      0.0001073892    -0.0001385667    -0.0003889717     0.0001515569    -0.0001738383
  259  C 27 ZZ      0.0000912464    -0.0001388451    -0.0001349181     0.0000640050    -0.0001582171
  260  C 27 XY      0.0000253536    -0.0000217324    -0.0000929466     0.0000239190     0.0000024151
  261  C 27 XZ      0.0000437611     0.0000011340    -0.0006028896     0.0002012017    -0.0000160982
  262  C 27 YZ     -0.0000231144     0.0000348979     0.0000797392    -0.0000246410     0.0000099493
  263  C 28  S      0.0000131838     0.9895361131    -0.0236167542     0.0011619694     0.0077465961
  264  C 28  S      0.0008959986     0.0443623475    -0.0006054411    -0.0004317582    -0.0014106181
  265  C 28  S      0.0287789897    -0.0489472518     0.0294468739     0.0128899869    -0.0159695005
  266  C 28  X      0.0000897763    -0.0006985378    -0.0004658255    -0.0000998019    -0.0004170555
  267  C 28  Y     -0.0001082959    -0.0008448023    -0.0002346474     0.0001121993     0.0000909652
  268  C 28  Z      0.0002219001    -0.0007033767     0.0007767467     0.0000618495     0.0005808689
  269  C 28  X      0.0112237557     0.0068067612     0.0030679430     0.0062413510     0.0041717041
  270  C 28  Y     -0.0204837315    -0.0024988170    -0.0028903231    -0.0082490315    -0.0010720262
  271  C 28  Z      0.0083924552     0.0122701721    -0.0023294043     0.0008283073    -0.0073524167
  272  C 28 XX      0.0003032836     0.0013732599    -0.0004081540    -0.0000058099     0.0016182806
  273  C 28 YY      0.0004579177     0.0023877379    -0.0008497777    -0.0001253910    -0.0000125348
  274  C 28 ZZ      0.0002123970     0.0009412138    -0.0012291074    -0.0002517210     0.0001206993
  275  C 28 XY     -0.0002280009    -0.0015111432    -0.0005782011     0.0001548600    -0.0005476691
  276  C 28 XZ      0.0002212987     0.0001296463     0.0005945838    -0.0002171734    -0.0004100768
  277  C 28 YZ     -0.0001737596    -0.0012990502     0.0011865245     0.0001250181     0.0000642760

                          6                7                8                9               10
                  -10.6196607142   -10.6185027042   -10.6149328329   -10.6053826797   -10.6052312405
    1  C  1  S     -0.0030590330     0.0442143563     0.0004406923    -0.0076276510    -0.0004209255
    2  C  1  S     -0.0008636654     0.0003379295    -0.0005336593     0.0008693682     0.0009158405
    3  C  1  S     -0.0074892787    -0.0169836183     0.0029669630     0.0024504219     0.0006301298
    4  C  1  X     -0.0001918145    -0.0006291539    -0.0001626043    -0.0000597274     0.0002074057
    5  C  1  Y      0.0001295182    -0.0003222468     0.0005889342    -0.0008386441    -0.0000713697
    6  C  1  Z     -0.0002013845    -0.0008281776    -0.0000950251    -0.0000068388    -0.0001825216
    7  C  1  X     -0.0008280515     0.0016615799     0.0002138939    -0.0037670267     0.0006036048
    8  C  1  Y     -0.0033511616    -0.0004408929     0.0003480878     0.0023056298     0.0000772742
    9  C  1  Z      0.0015859438     0.0061335704    -0.0031477609     0.0043621059    -0.0004574659
   10  C  1 XX     -0.0000686670    -0.0002013222     0.0000571850    -0.0000723327     0.0002036946
   11  C  1 YY     -0.0000376829     0.0003956124    -0.0003340469    -0.0019272626     0.0000894030
   12  C  1 ZZ      0.0003085368     0.0013721954    -0.0000235623    -0.0000582604     0.0001061119
   13  C  1 XY      0.0000967143    -0.0000912066     0.0000349482    -0.0000012503     0.0000768445
   14  C  1 XZ     -0.0001253106     0.0002890893    -0.0003317741     0.0000803082     0.0000118792
   15  C  1 YZ     -0.0003531724     0.0010966938     0.0000460403     0.0003554012     0.0000539044
   16  C  2  S      0.0076217649    -0.9881767567     0.0044692531    -0.0000370591     0.0002573766
   17  C  2  S     -0.0002407351    -0.0443570473     0.0004333140    -0.0006694865     0.0004373959
   18  C  2  S     -0.0034441200     0.0614697985    -0.0081943946    -0.0012119223    -0.0055036698
   19  C  2  X     -0.0001562397    -0.0016152507    -0.0004022070    -0.0002808361    -0.0000470822
   20  C  2  Y      0.0002853482    -0.0015363264     0.0002780333     0.0000018812     0.0000127061
   21  C  2  Z      0.0000766399    -0.0008460447    -0.0004063714     0.0002038967     0.0002429484
   22  C  2  X      0.0002978385     0.0098367643    -0.0022023806    -0.0002866510    -0.0015450007
   23  C  2  Y      0.0000598524     0.0118356245     0.0003072513     0.0013916568    -0.0020048630
   24  C  2  Z      0.0000777295     0.0026640773    -0.0018308598     0.0012859286     0.0006302585
   25  C  2 XX     -0.0000489963    -0.0000775463    -0.0002408382    -0.0003675094     0.0000067278
   26  C  2 YY      0.0005051888    -0.0015279401    -0.0000392350     0.0003022848     0.0000270771
   27  C  2 ZZ     -0.0000304578    -0.0011741622    -0.0001320318    -0.0000275676     0.0000609583
   28  C  2 XY      0.0002625462    -0.0006727109     0.0001512492    -0.0000710426    -0.0000569365
   29  C  2 XZ     -0.0001207230     0.0001576200    -0.0001007461     0.0000027013     0.0000590044
   30  C  2 YZ      0.0000143537    -0.0001476573     0.0001290552     0.0001670410     0.0000329599
   31  C  3  S     -0.0372288869     0.0338046131    -0.0006370010     0.0000712214     0.0007757297
   32  C  3  S     -0.0003219682     0.0014276597    -0.0000442445    -0.0011009905    -0.0012824319
   33  C  3  S      0.0255394884    -0.0243571113    -0.0022383419     0.0083991941     0.0122051157
   34  C  3  X     -0.0000634527    -0.0001658649     0.0001218508    -0.0000019038    -0.0002811176
   35  C  3  Y     -0.0006409953    -0.0008200236    -0.0003317096     0.0002156730     0.0001273634
   36  C  3  Z     -0.0002440616     0.0008775447     0.0000590335    -0.0000997932    -0.0002076580
   37  C  3  X      0.0025327335     0.0010491671     0.0002976429     0.0010297801     0.0024248039
   38  C  3  Y      0.0067807284     0.0027519493    -0.0012184049     0.0010149582     0.0005331887
   39  C  3  Z      0.0066976610    -0.0078806129    -0.0020284004     0.0052875494     0.0040884052
   40  C  3 XX     -0.0001299860     0.0003769393     0.0002062639    -0.0001986632    -0.0001659979
   41  C  3 YY     -0.0012717911     0.0008838884     0.0000067902    -0.0000970637    -0.0001470426
   42  C  3 ZZ     -0.0003538602     0.0010513160    -0.0000306998     0.0001455058    -0.0001571019
   43  C  3 XY     -0.0007127197     0.0005779633    -0.0000216089     0.0000717569     0.0000276010
   44  C  3 XZ     -0.0003536150    -0.0004266139    -0.0000144645    -0.0000808053    -0.0000507175
   45  C  3 YZ     -0.0007415608    -0.0010548896    -0.0000483200     0.0002472939     0.0000385944
   46  C  4  S      0.9888908520     0.0089966507     0.0031405680    -0.0107603547     0.0001949308
   47  C  4  S      0.0464384769     0.0005775893    -0.0015302264     0.0010766035    -0.0001774260
   48  C  4  S     -0.0757785274     0.0133515872     0.0166137393     0.0027658363    -0.0114429018
   49  C  4  X      0.0001731154     0.0001749354     0.0001376015     0.0004962936    -0.0001815016
   50  C  4  Y     -0.0026179970     0.0000836515     0.0001073766    -0.0002434612     0.0001649712
   51  C  4  Z      0.0005759055    -0.0000918340    -0.0001058281    -0.0007114966    -0.0000549336
   52  C  4  X      0.0035212297    -0.0012928422     0.0002038023    -0.0005191141     0.0031204978
   53  C  4  Y      0.0170748144    -0.0020554626    -0.0059000057     0.0055859092     0.0052407452
   54  C  4  Z     -0.0068467518     0.0014503077     0.0039752675     0.0016034553    -0.0028316005
   55  C  4 XX      0.0009814386    -0.0000336477    -0.0002276456    -0.0004985459     0.0001961029
   56  C  4 YY      0.0018034296    -0.0004477795    -0.0001171592    -0.0000096016    -0.0000435980
   57  C  4 ZZ      0.0011896182     0.0000071903    -0.0001525965    -0.0014264165    -0.0000630204
   58  C  4 XY      0.0000193893    -0.0002260054    -0.0001532577     0.0000728207    -0.0000870714
   59  C  4 XZ     -0.0001765381    -0.0000122814    -0.0000201870     0.0010374941    -0.0000602056
   60  C  4 YZ     -0.0001894771     0.0001810279    -0.0000372275    -0.0001568304     0.0000142916
   61  C  5  S     -0.0105739447     0.0005182236    -0.0005441095    -0.0001491462     0.0020288158
   62  C  5  S      0.0010562571     0.0005101276     0.0007043851    -0.0002781860    -0.0022949398
   63  C  5  S      0.0169136067    -0.0083973036    -0.0270030060    -0.0034986616    -0.0327572886
   64  C  5  X     -0.0000349918     0.0000600971    -0.0001521331    -0.0000181641    -0.0005470512
   65  C  5  Y     -0.0007263983     0.0000709429     0.0002005782     0.0000951470    -0.0000502733
   66  C  5  Z     -0.0000933912    -0.0001287871    -0.0000625904    -0.0000592200     0.0001473379
   67  C  5  X      0.0061924590     0.0054787816    -0.0032451586     0.0016288309    -0.0242734878
   68  C  5  Y      0.0060508367    -0.0004070161     0.0009888856     0.0033750340     0.0007781815
   69  C  5  Z     -0.0008099894    -0.0018947582     0.0004904592    -0.0004189534     0.0169917331
   70  C  5 XX     -0.0008023650    -0.0006492698     0.0001155936     0.0000443943    -0.0008839994
   71  C  5 YY     -0.0008820069    -0.0001261601    -0.0001610270     0.0000106545    -0.0004093872
   72  C  5 ZZ      0.0000432118     0.0000278175     0.0002870028     0.0000752655    -0.0005376538
   73  C  5 XY      0.0010532004    -0.0003447698     0.0001770562    -0.0003697721     0.0000143774
   74  C  5 XZ     -0.0002519400     0.0003016056    -0.0001919154    -0.0002313382     0.0000833080
   75  C  5 YZ      0.0002859337    -0.0000613522    -0.0000405738     0.0001094260    -0.0000218715
   76  C  6  S      0.0104605965     0.0003813536     0.0006093908     0.9895428837    -0.0087774920
   77  C  6  S      0.0007636183     0.0012993399     0.0003112815     0.0436773259    -0.0004341343
   78  C  6  S      0.0267255390    -0.0050776754    -0.0078326681    -0.0440109896     0.0052837005
   79  C  6  X     -0.0003968307    -0.0000889820     0.0001083698     0.0005461317     0.0000515875
   80  C  6  Y     -0.0000791741    -0.0000253564    -0.0001950544    -0.0010345878     0.0000581465
   81  C  6  Z      0.0006973259     0.0000343442     0.0002600797    -0.0007157009    -0.0000796295
   82  C  6  X      0.0042302274    -0.0012552079    -0.0027165617    -0.0011356254     0.0004122164
   83  C  6  Y     -0.0045486838     0.0010520164     0.0020088827     0.0016681565    -0.0012166716
   84  C  6  Z     -0.0076150340     0.0038452191     0.0022394910     0.0009538865    -0.0020255798
   85  C  6 XX     -0.0004054795     0.0002200216     0.0000826414     0.0005067127    -0.0000598765
   86  C  6 YY     -0.0000595812    -0.0002157656     0.0001030544     0.0006052849     0.0000234868
   87  C  6 ZZ     -0.0014558690    -0.0000294258    -0.0000362831     0.0005594820     0.0001032417
   88  C  6 XY     -0.0000379971     0.0001974884    -0.0000362351    -0.0001297982    -0.0000597315
   89  C  6 XZ      0.0009811704     0.0000712977     0.0000554347    -0.0000823492     0.0000359218
   90  C  6 YZ      0.0002312921    -0.0003402152    -0.0002112854     0.0001937364     0.0000127350
   91  C  7  S     -0.0032334970     0.0044583860     0.9894817836    -0.0005777025    -0.0001031231
   92  C  7  S     -0.0012409213    -0.0000970133     0.0485181637     0.0000520691     0.0005817516
   93  C  7  S      0.0172823381     0.0136175685    -0.0371852804     0.0052474640    -0.0105880809
   94  C  7  X     -0.0000953964    -0.0003715996     0.0000297021    -0.0000278891     0.0000365807
   95  C  7  Y      0.0000869381     0.0001582404     0.0000296650     0.0001394896    -0.0001816003
   96  C  7  Z     -0.0000172826    -0.0003378450     0.0000152241     0.0000422079     0.0002062882
   97  C  7  X     -0.0109771517    -0.0083918424     0.0412838878    -0.0028364647     0.0098922908
   98  C  7  Y      0.0187379222     0.0133615369    -0.0647763610     0.0044266287    -0.0140147599
   99  C  7  Z     -0.0092153038    -0.0071612673     0.0345521677    -0.0027401483     0.0065578204
  100  C  7 XX     -0.0002332550     0.0001835429     0.0008152596     0.0000148052     0.0000295409
  101  C  7 YY     -0.0001277396     0.0001030073     0.0033195315     0.0000318166     0.0000171240
  102  C  7 ZZ     -0.0001689169     0.0002623014     0.0001978553    -0.0000081553     0.0000502762
  103  C  7 XY     -0.0000142000    -0.0002505080    -0.0029405184     0.0000144547     0.0000380940
  104  C  7 XZ     -0.0000199384     0.0000585211     0.0014503882    -0.0000552312    -0.0000665987
  105  C  7 YZ      0.0000054557    -0.0002428617    -0.0023571040     0.0000125792     0.0000009137
  106  C  8  S     -0.0000339446     0.0002335858     0.0001064507     0.0087770165     0.9894530919
  107  C  8  S      0.0000141244     0.0001568402     0.0001103029     0.0004107122     0.0432880563
  108  C  8  S     -0.0001129634    -0.0001003686    -0.0005280705     0.0008073986    -0.0018247899
  109  C  8  X      0.0000173821    -0.0000249061     0.0000187490    -0.0000025732    -0.0006988340
  110  C  8  Y     -0.0000518668     0.0000381335     0.0000461152     0.0000631291     0.0000154841
  111  C  8  Z      0.0000686023     0.0000140971    -0.0000513184    -0.0000009242     0.0003491918
  112  C  8  X     -0.0001756313    -0.0000691322     0.0003809861    -0.0007102478    -0.0235866915
  113  C  8  Y      0.0011286546    -0.0005955067    -0.0010750336    -0.0010739028     0.0021792852
  114  C  8  Z     -0.0013518647     0.0001282388     0.0007513172     0.0006687321     0.0098632262
  115  C  8 XX     -0.0000020652     0.0000353058    -0.0000169007     0.0000527554     0.0025029546
  116  C  8 YY      0.0000020519     0.0000316643     0.0000188268     0.0000101979     0.0013032821
  117  C  8 ZZ     -0.0000019485     0.0000137757     0.0000002762    -0.0000149589     0.0009502324
  118  C  8 XY      0.0000452998     0.0000057759    -0.0000190855    -0.0000038279    -0.0007011840
  119  C  8 XZ      0.0000140556     0.0000228258     0.0000295228     0.0000096355    -0.0011531088
  120  C  8 YZ     -0.0000201613    -0.0000047654     0.0000072491    -0.0000172206    -0.0013642847
  121  N  9  S      0.0000071333     0.0000132526     0.0005168718     0.0000008775    -0.0000143182
  122  N  9  S     -0.0005160304    -0.0005018520     0.0006417986    -0.0000974881     0.0006315246
  123  N  9  S      0.0141503545     0.0102677032    -0.0689822151     0.0031877019    -0.0126706977
  124  N  9  X     -0.0000383054    -0.0001332182    -0.0009033905    -0.0000094797     0.0000104114
  125  N  9  Y     -0.0000212097     0.0001413380     0.0013855534     0.0000242548    -0.0000757592
  126  N  9  Z     -0.0000101014    -0.0000791471    -0.0007912570     0.0000284611     0.0000693200
  127  N  9  X     -0.0020517012    -0.0014829688     0.0115052519    -0.0004268519     0.0014096879
  128  N  9  Y      0.0026686797     0.0019685565    -0.0182243829     0.0007349603    -0.0027774188
  129  N  9  Z     -0.0015257349    -0.0010528945     0.0089011374    -0.0001168890     0.0016895801
  130  N  9 XX     -0.0000844362    -0.0001049831     0.0008129793    -0.0000205399     0.0001852933
  131  N  9 YY     -0.0000736040    -0.0001876281     0.0003056782     0.0000103687     0.0001073053
  132  N  9 ZZ     -0.0001115123    -0.0001175934     0.0009612647    -0.0000427752     0.0001439036
  133  N  9 XY     -0.0000622948     0.0000138154     0.0006392880    -0.0000169707     0.0000314503
  134  N  9 XZ      0.0000370258     0.0000236959    -0.0003182142    -0.0000105199    -0.0000331395
  135  N  9 YZ     -0.0000438151     0.0000102689     0.0004907673     0.0000107831     0.0000686955
  136  C 10  S     -0.0000769181     0.0000410621     0.0000629818     0.0002433481     0.0158092796
  137  C 10  S     -0.0000513146     0.0000282811     0.0000338078     0.0000484042     0.0000840476
  138  C 10  S     -0.0016632172     0.0006665695     0.0015481600     0.0010500818     0.0141139029
  139  C 10  X      0.0000486840    -0.0000206431    -0.0000438025    -0.0000196080     0.0004988644
  140  C 10  Y      0.0000133101     0.0000019513    -0.0000160776     0.0000062079     0.0011880682
  141  C 10  Z     -0.0000302355     0.0000190346     0.0000347163     0.0000097685    -0.0012197736
  142  C 10  X     -0.0002296985     0.0001624532     0.0002748355     0.0001901807     0.0034237674
  143  C 10  Y      0.0005837591    -0.0001363601    -0.0003713393    -0.0003334791    -0.0023792021
  144  C 10  Z     -0.0002453851     0.0001300763     0.0001506107     0.0003160216     0.0002677646
  145  C 10 XX     -0.0000283769     0.0000197309     0.0000252182     0.0000183639    -0.0003252107
  146  C 10 YY     -0.0000202694    -0.0000150082     0.0000005789    -0.0000166416    -0.0010020166
  147  C 10 ZZ     -0.0000053896     0.0000129911     0.0000079494     0.0000143125    -0.0011209400
  148  C 10 XY     -0.0000089665     0.0000000251     0.0000053170    -0.0000072683    -0.0005294171
  149  C 10 XZ      0.0000270754    -0.0000054974    -0.0000189902     0.0000015005     0.0006090566
  150  C 10 YZ      0.0000015125     0.0000027213     0.0000001854    -0.0000005487     0.0011851152
  151  C 11  S      0.0000012939    -0.0000029900    -0.0000121223     0.0000162636     0.0007957632
  152  C 11  S     -0.0000238930     0.0000113191     0.0000169193     0.0000075988    -0.0006624838
  153  C 11  S      0.0007654148    -0.0004257124    -0.0008223230    -0.0003999562    -0.0042658373
  154  C 11  X     -0.0000233113     0.0000089249     0.0000222046     0.0000101375    -0.0000970567
  155  C 11  Y      0.0000038990    -0.0000061611    -0.0000039802    -0.0000068963     0.0001073937
  156  C 11  Z      0.0000008099    -0.0000049743    -0.0000070643    -0.0000071996    -0.0000406950
  157  C 11  X     -0.0001654544     0.0000750874     0.0001889292     0.0000563670     0.0019205229
  158  C 11  Y     -0.0002062803     0.0001080100     0.0001606371     0.0000931190    -0.0023040296
  159  C 11  Z      0.0002410782    -0.0001367909    -0.0002242523    -0.0001229886     0.0009158959
  160  C 11 XX      0.0000161903    -0.0000077961    -0.0000150307    -0.0000052695     0.0001845487
  161  C 11 YY     -0.0000075984     0.0000001331     0.0000032277    -0.0000003430     0.0000239255
  162  C 11 ZZ      0.0000003525     0.0000019373     0.0000001217     0.0000009965     0.0000153568
  163  C 11 XY     -0.0000014182     0.0000023489     0.0000022687     0.0000006109    -0.0000413982
  164  C 11 XZ     -0.0000089908     0.0000062167     0.0000096448     0.0000047095    -0.0001959398
  165  C 11 YZ     -0.0000011209    -0.0000001965     0.0000014239    -0.0000050280    -0.0002059581
  166  C 12  S      0.0000015967     0.0000003612    -0.0000098179     0.0000020669    -0.0004386910
  167  C 12  S      0.0000044985    -0.0000035708    -0.0000160263    -0.0000049330    -0.0006025970
  168  C 12  S     -0.0000137565     0.0001994368     0.0000690734    -0.0000326961    -0.0017992534
  169  C 12  X     -0.0000010411    -0.0000045575     0.0000017732     0.0000008711     0.0002599838
  170  C 12  Y     -0.0000145170    -0.0000015624     0.0000102520     0.0000036465    -0.0000230600
  171  C 12  Z      0.0000064320    -0.0000079979    -0.0000084079    -0.0000110082    -0.0001126344
  172  C 12  X      0.0000373692    -0.0000763911    -0.0000670063    -0.0000031994    -0.0008049729
  173  C 12  Y     -0.0000845168     0.0000334784     0.0000845667     0.0000711767     0.0000376231
  174  C 12  Z      0.0000720825     0.0000211991    -0.0000391099    -0.0000307592     0.0003777197
  175  C 12 XX     -0.0000010377    -0.0000006083    -0.0000021393    -0.0000010344    -0.0001007746
  176  C 12 YY      0.0000002906     0.0000011131    -0.0000001048    -0.0000023282    -0.0001984935
  177  C 12 ZZ      0.0000042578     0.0000000349    -0.0000042596    -0.0000038336    -0.0002007037
  178  C 12 XY      0.0000038823    -0.0000022445    -0.0000043821    -0.0000044334    -0.0000295723
  179  C 12 XZ     -0.0000030282     0.0000001105     0.0000027781    -0.0000010344    -0.0000711809
  180  C 12 YZ      0.0000002074    -0.0000008714    -0.0000015774    -0.0000006446    -0.0000475955
  181  C 13  S      0.0000012695    -0.0000053053    -0.0000061197     0.0000131254     0.0007392480
  182  C 13  S      0.0000371476    -0.0000099967    -0.0000256729    -0.0000302824    -0.0006327056
  183  C 13  S     -0.0006136672    -0.0000336620     0.0003083092     0.0004300743    -0.0049824631
  184  C 13  X      0.0000099361    -0.0000007533    -0.0000050529    -0.0000096685    -0.0000340362
  185  C 13  Y      0.0000045342    -0.0000033541    -0.0000079003    -0.0000087617    -0.0000943744
  186  C 13  Z     -0.0000164084    -0.0000022810     0.0000098201     0.0000041809     0.0000923090
  187  C 13  X      0.0002462455    -0.0000094327    -0.0001588489    -0.0001913469     0.0011301844
  188  C 13  Y     -0.0002531929    -0.0000080762     0.0002401859     0.0001683771     0.0019542836
  189  C 13  Z      0.0000744640     0.0000010753    -0.0001156276    -0.0000602480    -0.0021655311
  190  C 13 XX     -0.0000138805     0.0000003379     0.0000110707     0.0000120300     0.0002207473
  191  C 13 YY      0.0000101499    -0.0000009364    -0.0000058624    -0.0000029293     0.0000456160
  192  C 13 ZZ      0.0000029454    -0.0000042671    -0.0000046971    -0.0000084029    -0.0000433566
  193  C 13 XY      0.0000056804    -0.0000000752    -0.0000050628    -0.0000037341    -0.0001567748
  194  C 13 XZ      0.0000111725    -0.0000009812    -0.0000067557    -0.0000096539    -0.0001178226
  195  C 13 YZ      0.0000024646     0.0000009068     0.0000004904    -0.0000039382    -0.0001588605
  196  C 14  S      0.0000665224     0.0000000358    -0.0000865405     0.0000844383     0.0145273734
  197  C 14  S      0.0000419330     0.0000037372    -0.0000579732    -0.0000160711     0.0000871318
  198  C 14  S      0.0014164813    -0.0003223250    -0.0007919809    -0.0008810168     0.0158035012
  199  C 14  X     -0.0000497708     0.0000082481     0.0000338176     0.0000458649     0.0010377217
  200  C 14  Y      0.0000114108    -0.0000040526     0.0000132604    -0.0000182653    -0.0012534588
  201  C 14  Z      0.0000205376     0.0000093377    -0.0000280998    -0.0000028291     0.0005090204
  202  C 14  X     -0.0000758934     0.0001447299     0.0001346996     0.0000965247     0.0023588764
  203  C 14  Y      0.0004856787    -0.0000439001    -0.0005306091    -0.0001423309     0.0023851026
  204  C 14  Z     -0.0002441122     0.0000629831     0.0003519601     0.0002049815    -0.0030963689
  205  C 14 XX      0.0000424112    -0.0000068696    -0.0000378275    -0.0000395945    -0.0010138498
  206  C 14 YY      0.0000220658     0.0000030660    -0.0000214870     0.0000025956    -0.0011755256
  207  C 14 ZZ     -0.0000047808    -0.0000104810    -0.0000132134    -0.0000182020    -0.0001900906
  208  C 14 XY     -0.0000105142     0.0000104051     0.0000125059     0.0000232397     0.0012096759
  209  C 14 XZ     -0.0000148294    -0.0000073275     0.0000038013    -0.0000053578    -0.0004118436
  210  C 14 YZ      0.0000105442     0.0000074585    -0.0000016126     0.0000003897     0.0005027730
  211  H 15  S     -0.0001652304    -0.0000580153    -0.0002359567    -0.0008115603     0.0000352368
  212  H 15  S      0.0001836469     0.0006477340     0.0007179115    -0.0022077186     0.0001406830
  213  H 16  S      0.0001026587     0.0030769044     0.0000031998     0.0003235393    -0.0001213673
  214  H 16  S      0.0008114345    -0.0068148148     0.0010431502     0.0007222170    -0.0001869551
  215  H 17  S      0.0001107853    -0.0000735368    -0.0001870865     0.0003792465    -0.0001195304
  216  H 17  S     -0.0009156898     0.0007440820    -0.0005655757     0.0010561028     0.0003996714
  217  H 18  S     -0.0026840596    -0.0001950329     0.0002257561    -0.0007429951    -0.0004627194
  218  H 18  S      0.0070660423    -0.0008543270     0.0004616212    -0.0018942225    -0.0001743530
  219  H 19  S     -0.0004661804    -0.0000306498     0.0005201817    -0.0009681726    -0.0000023508
  220  H 19  S     -0.0000466617    -0.0004137818    -0.0003010169     0.0088501456     0.0003338994
  221  H 20  S     -0.0005083011     0.0004657801    -0.0002033555    -0.0010949880    -0.0001283968
  222  H 20  S     -0.0005834243     0.0001603417    -0.0002327874     0.0085369003    -0.0003327910
  223  H 21  S     -0.0000610185     0.0000283454     0.0000659568     0.0000349800     0.0002181491
  224  H 21  S     -0.0000029039    -0.0000542513    -0.0001571310     0.0000400670    -0.0012589365
  225  H 22  S      0.0000227299    -0.0000136107    -0.0000178317    -0.0000086151     0.0004598978
  226  H 22  S      0.0000271953    -0.0000108626     0.0000029900    -0.0000014010     0.0013795299
  227  H 23  S     -0.0000012411     0.0000039522     0.0000066456     0.0000005710     0.0002579832
  228  H 23  S     -0.0000031925     0.0000027473     0.0000041773     0.0000092750     0.0006236537
  229  H 24  S     -0.0000293760    -0.0000003314     0.0000281988     0.0000220827     0.0004427484
  230  H 24  S     -0.0000599262     0.0000034987     0.0001027024     0.0000471609     0.0013737386
  231  H 25  S      0.0000310093     0.0000041554    -0.0000062974    -0.0000168881     0.0002678288
  232  H 25  S      0.0000080691     0.0000082101    -0.0003488473     0.0000552229    -0.0014194957
  233  C 26  S     -0.0002182113    -0.0002528722    -0.0004427556     0.0000597963    -0.0020685359
  234  C 26  S     -0.0005122603    -0.0007266908    -0.0002747954    -0.0000100837    -0.0022104708
  235  C 26  S     -0.0077332710    -0.0035404648     0.0078100455    -0.0020346021    -0.0654575142
  236  C 26  X      0.0001657381     0.0002119949     0.0001172742    -0.0000125212     0.0012355857
  237  C 26  Y     -0.0002085517     0.0000911553     0.0002706719     0.0001201153    -0.0000919907
  238  C 26  Z      0.0000646674    -0.0000378491    -0.0002898980     0.0000709738    -0.0005764063
  239  C 26  X      0.0023034957    -0.0036399439    -0.0081695008    -0.0004447230    -0.0701734699
  240  C 26  Y     -0.0000811442    -0.0007586762    -0.0007466750    -0.0016850308     0.0026156731
  241  C 26  Z     -0.0034148485     0.0010971893     0.0049519653    -0.0002260434     0.0322159141
  242  C 26 XX     -0.0000243375     0.0000660444    -0.0001912577    -0.0000650146     0.0005476316
  243  C 26 YY      0.0000296572    -0.0001526927    -0.0001629910     0.0000219385    -0.0005493366
  244  C 26 ZZ     -0.0002428474    -0.0001090053    -0.0001583890    -0.0000103307    -0.0003548637
  245  C 26 XY      0.0000115089    -0.0000016682    -0.0000402723     0.0000109022     0.0000085703
  246  C 26 XZ     -0.0000249474    -0.0001143923     0.0000657873     0.0000370907    -0.0006173743
  247  C 26 YZ     -0.0002215728    -0.0000050371     0.0000325421    -0.0000309938     0.0000167943
  248  C 27  S     -0.0000356786     0.0002062005     0.0005019570    -0.0000064264     0.0124334166
  249  C 27  S     -0.0002471494     0.0002017504     0.0008316343    -0.0000478702     0.0023704557
  250  C 27  S      0.0005172820     0.0044320606     0.0042967385     0.0003360977     0.0767914619
  251  C 27  X     -0.0000436993    -0.0000174387    -0.0001912520     0.0000095736    -0.0005778876
  252  C 27  Y      0.0000392015    -0.0000439832    -0.0000224374    -0.0000700891     0.0000663627
  253  C 27  Z     -0.0000622100    -0.0000091540     0.0001203833    -0.0000184327     0.0002127711
  254  C 27  X      0.0004777798    -0.0017258253    -0.0011507033    -0.0014641275    -0.0674003830
  255  C 27  Y     -0.0005195340     0.0007294028     0.0008677805     0.0012488340     0.0030076035
  256  C 27  Z      0.0013159155     0.0010407033    -0.0002705814     0.0008190711     0.0313701242
  257  C 27 XX      0.0000055496    -0.0000069804     0.0001617432    -0.0000273983    -0.0024840136
  258  C 27 YY     -0.0000437585     0.0000542334     0.0001567778    -0.0000172940     0.0003164882
  259  C 27 ZZ      0.0000115264     0.0000639288     0.0001325566     0.0000042482    -0.0001890173
  260  C 27 XY      0.0000092114    -0.0000241299    -0.0000278119    -0.0000370305     0.0002445826
  261  C 27 XZ     -0.0000595980     0.0000024725     0.0000197207    -0.0000274361     0.0014629372
  262  C 27 YZ      0.0000108675     0.0000112670     0.0000081602     0.0000203931    -0.0000229146
  263  C 28  S     -0.0005755104    -0.0002105759    -0.0100995387    -0.0000454173     0.0003153513
  264  C 28  S     -0.0003340544    -0.0002416924    -0.0014712939    -0.0009986963    -0.0004717688
  265  C 28  S     -0.0202754213    -0.0251588492     0.0893505519     0.0035694001     0.0133836936
  266  C 28  X      0.0002718508     0.0005958090    -0.0007960808     0.0001455625    -0.0003251874
  267  C 28  Y     -0.0001332111    -0.0005401171     0.0021011042    -0.0001436067     0.0001852638
  268  C 28  Z      0.0001536323     0.0000254624    -0.0007023188     0.0001616511     0.0000299801
  269  C 28  X     -0.0120731425    -0.0044095083     0.0166653031    -0.0055567428     0.0081349060
  270  C 28  Y      0.0162144352     0.0157215272    -0.0278666204     0.0080894346    -0.0147219095
  271  C 28  Z     -0.0093935367    -0.0028563288     0.0091342229    -0.0042432305     0.0069237056
  272  C 28 XX     -0.0000101584     0.0004974126    -0.0009868892    -0.0000000606    -0.0000326067
  273  C 28 YY      0.0001245182    -0.0003403071    -0.0023557534     0.0001314878     0.0000196747
  274  C 28 ZZ      0.0001892635     0.0003562390    -0.0008572802    -0.0002273585     0.0000043360
  275  C 28 XY     -0.0001885040     0.0003182137     0.0013844039    -0.0002100149    -0.0000797732
  276  C 28 XZ      0.0000008246     0.0001390868    -0.0007174251    -0.0001360504     0.0000275320
  277  C 28 YZ     -0.0001434523     0.0002026380     0.0009636800    -0.0000292198    -0.0000291678

                         11               12               13               14               15
                  -10.5847607840   -10.5838663198   -10.5829300800   -10.5824594810   -10.5814990452
    1  C  1  S     -0.0000627660    -0.0003350193     0.0000611758    -0.0000105439     0.0000032415
    2  C  1  S      0.0002210139     0.0016786224    -0.0002107605     0.0000533582    -0.0000167917
    3  C  1  S     -0.0005847915     0.0183074092    -0.0006297623     0.0000785030    -0.0003315819
    4  C  1  X      0.0000345210     0.0006730680    -0.0000660182     0.0000123217    -0.0000103956
    5  C  1  Y      0.0000094216    -0.0003129539     0.0000504418    -0.0000012512     0.0000116313
    6  C  1  Z     -0.0000444140    -0.0003891566     0.0000432810    -0.0000083302     0.0000039467
    7  C  1  X     -0.0000787828     0.0055684338    -0.0003485811     0.0000307182    -0.0001155206
    8  C  1  Y     -0.0004996230     0.0012299371    -0.0003970066    -0.0000668063    -0.0001102703
    9  C  1  Z      0.0002108451    -0.0057400291     0.0002694313    -0.0000022443     0.0000834430
   10  C  1 XX      0.0000349900     0.0004062344    -0.0000663683     0.0000085670    -0.0000084297
   11  C  1 YY      0.0000102826     0.0001221656    -0.0000256392     0.0000038487    -0.0000043470
   12  C  1 ZZ      0.0000452905     0.0001412628    -0.0000120227     0.0000069619     0.0000035265
   13  C  1 XY      0.0000201608     0.0001521000    -0.0000146378     0.0000024625     0.0000006461
   14  C  1 XZ      0.0000076989    -0.0000032907     0.0000055194     0.0000035555    -0.0000000797
   15  C  1 YZ      0.0000008681     0.0001551080    -0.0000182769     0.0000022164    -0.0000035254
   16  C  2  S      0.0000441144    -0.0000080655    -0.0000060089     0.0000071393     0.0000040432
   17  C  2  S      0.0000588661     0.0017653470    -0.0000913256     0.0000231722    -0.0000203825
   18  C  2  S     -0.0015760840    -0.0181282597     0.0007602513    -0.0002847873     0.0000685490
   19  C  2  X     -0.0000584202     0.0000822995    -0.0000325461    -0.0000085848    -0.0000111488
   20  C  2  Y     -0.0000017457     0.0000488826    -0.0000055734     0.0000000066    -0.0000003070
   21  C  2  Z      0.0000621601     0.0005033218    -0.0000600541     0.0000127266    -0.0000054864
   22  C  2  X     -0.0003743484    -0.0043485158     0.0002600873    -0.0000662859     0.0000291564
   23  C  2  Y     -0.0002134510    -0.0068865694     0.0006553909    -0.0000507877     0.0001256862
   24  C  2  Z      0.0000119924     0.0003528383    -0.0003205303     0.0000019390    -0.0000614897
   25  C  2 XX     -0.0000273120     0.0000853059    -0.0000311401    -0.0000041541    -0.0000072058
   26  C  2 YY      0.0000060859     0.0001851635    -0.0000084440     0.0000019965    -0.0000024143
   27  C  2 ZZ      0.0000061016     0.0002700890    -0.0000187994     0.0000031957    -0.0000050675
   28  C  2 XY     -0.0000043319    -0.0002290845     0.0000158500    -0.0000030782     0.0000058924
   29  C  2 XZ     -0.0000030165     0.0002419174    -0.0000330091     0.0000014243    -0.0000077496
   30  C  2 YZ      0.0000075859     0.0000571760    -0.0000065233     0.0000012424    -0.0000001206
   31  C  3  S      0.0001188974     0.0006518532    -0.0000421934     0.0000130983    -0.0000024692
   32  C  3  S     -0.0003398227    -0.0024669105     0.0002751535    -0.0000551228     0.0000261668
   33  C  3  S      0.0034085848     0.0226878145    -0.0026427560     0.0005537744    -0.0001731693
   34  C  3  X     -0.0001142466    -0.0007910417     0.0000090408    -0.0000110237    -0.0000020345
   35  C  3  Y      0.0000517435     0.0001598014    -0.0000250199     0.0000079637     0.0000012746
   36  C  3  Z     -0.0000498448    -0.0005379171     0.0000418069    -0.0000102479     0.0000050639
   37  C  3  X      0.0006142321     0.0019163703    -0.0006221073     0.0000787025    -0.0000220842
   38  C  3  Y      0.0003333982     0.0009849214    -0.0000455768     0.0000396855     0.0000344853
   39  C  3  Z      0.0012756207     0.0079642516    -0.0008329403     0.0001454272    -0.0000275965
   40  C  3 XX     -0.0000929820    -0.0004918259    -0.0000250056    -0.0000095364    -0.0000076971
   41  C  3 YY     -0.0000235259    -0.0002762070     0.0000428144    -0.0000041496     0.0000075755
   42  C  3 ZZ     -0.0000282682    -0.0005009619     0.0000307680    -0.0000115544     0.0000081001
   43  C  3 XY     -0.0000192727     0.0000389158    -0.0000341275    -0.0000022730    -0.0000063815
   44  C  3 XZ     -0.0000064290    -0.0003818794     0.0000105138    -0.0000075248     0.0000050706
   45  C  3 YZ      0.0000218011     0.0000969227    -0.0000050059     0.0000024802     0.0000004838
   46  C  4  S      0.0000899925     0.0001618865     0.0000599230     0.0000119356     0.0000136720
   47  C  4  S      0.0000608130    -0.0010630900     0.0000261752    -0.0000093743     0.0000320520
   48  C  4  S     -0.0062047072    -0.0320571329     0.0000170974    -0.0008915337    -0.0004398780
   49  C  4  X     -0.0001526648    -0.0005599378    -0.0000641058    -0.0000146249    -0.0000186678
   50  C  4  Y      0.0000456174     0.0006999231    -0.0000061799     0.0000104567    -0.0000033110
   51  C  4  Z      0.0000312057    -0.0001631678     0.0000501294    -0.0000064882     0.0000105166
   52  C  4  X      0.0002620775     0.0039194421    -0.0012252296     0.0000418431    -0.0001832201
   53  C  4  Y      0.0023886548     0.0148319861    -0.0004994055     0.0004322624     0.0000765117
   54  C  4  Z     -0.0009108608    -0.0080222456     0.0005130712    -0.0001636760     0.0000498285
   55  C  4 XX      0.0000118707     0.0004056930    -0.0000969248     0.0000070762    -0.0000147003
   56  C  4 YY     -0.0000103625    -0.0003744462     0.0000216432    -0.0000120250     0.0000049011
   57  C  4 ZZ     -0.0000066513    -0.0003486089     0.0000080100    -0.0000029071     0.0000071834
   58  C  4 XY      0.0000198764    -0.0000232843     0.0000452881     0.0000048067     0.0000101411
   59  C  4 XZ      0.0000191561    -0.0002709077     0.0000462517    -0.0000034964     0.0000108141
   60  C  4 YZ     -0.0000143348     0.0001652562    -0.0000236764     0.0000043508    -0.0000061550
   61  C  5  S      0.0002961008    -0.0037799345    -0.0002804362    -0.0000043277     0.0000647006
   62  C  5  S     -0.0004711233    -0.0007865174     0.0006111940     0.0000197315     0.0000098528
   63  C  5  S     -0.0084546137    -0.0389163995     0.0061759224    -0.0021523979     0.0001446795
   64  C  5  X      0.0000520441    -0.0006238800     0.0000963468     0.0000104947     0.0000347643
   65  C  5  Y     -0.0001653633    -0.0002129309    -0.0001293165    -0.0000202113    -0.0000366891
   66  C  5  Z      0.0000785767     0.0005702697     0.0001245850     0.0000070918     0.0000155857
   67  C  5  X     -0.0065978775    -0.0642972077     0.0042378073    -0.0017873155     0.0003862589
   68  C  5  Y      0.0035306724     0.0049801982     0.0028000899     0.0004524492     0.0006928187
   69  C  5  Z      0.0018109208     0.0359360091    -0.0056943400     0.0007433513    -0.0008209386
   70  C  5 XX     -0.0000413487    -0.0031907611     0.0000465504    -0.0000334679     0.0000566755
   71  C  5 YY     -0.0000660050     0.0000027607     0.0000912355     0.0000131864    -0.0000027876
   72  C  5 ZZ     -0.0000822745    -0.0007943332     0.0000585151    -0.0000025426     0.0000027397
   73  C  5 XY     -0.0000245840     0.0000816737    -0.0000148617    -0.0000049052    -0.0000122450
   74  C  5 XZ     -0.0000614622     0.0015464250     0.0000893237     0.0000237532    -0.0000249847
   75  C  5 YZ      0.0000304306    -0.0001079089     0.0000320366     0.0000075525     0.0000112675
   76  C  6  S     -0.0001020002     0.0000238517    -0.0000425912    -0.0000028322    -0.0000159745
   77  C  6  S     -0.0000120872     0.0000824683     0.0000172289     0.0000006196    -0.0000029723
   78  C  6  S      0.0024412546     0.0065262200    -0.0003174711     0.0003058235     0.0001801061
   79  C  6  X      0.0000393503     0.0001927387     0.0000080652     0.0000015073     0.0000029267
   80  C  6  Y     -0.0000109288     0.0001924966    -0.0000308904    -0.0000006661    -0.0000070354
   81  C  6  Z     -0.0000511231    -0.0002669236    -0.0000000200    -0.0000052376    -0.0000035668
   82  C  6  X      0.0002238921     0.0001937922    -0.0000395639     0.0000290268     0.0000374697
   83  C  6  Y     -0.0006475027    -0.0003398903     0.0000843065    -0.0000888157    -0.0000640566
   84  C  6  Z     -0.0006826358    -0.0042719568     0.0003535859    -0.0000921061     0.0000199724
   85  C  6 XX     -0.0000027829    -0.0000842196     0.0000203012    -0.0000029264     0.0000024066
   86  C  6 YY      0.0000216888    -0.0000364680     0.0000036368     0.0000024983     0.0000034266
   87  C  6 ZZ      0.0000431505     0.0002486816    -0.0000058052     0.0000052418     0.0000007211
   88  C  6 XY     -0.0000142553    -0.0000591634     0.0000209190    -0.0000010693     0.0000006526
   89  C  6 XZ     -0.0000069882     0.0001029827    -0.0000185393     0.0000028486    -0.0000042023
   90  C  6 YZ      0.0000224334     0.0000044027     0.0000023904     0.0000031771     0.0000033694
   91  C  7  S     -0.0000646529    -0.0000166168    -0.0000756773    -0.0000161867    -0.0000245141
   92  C  7  S      0.0001687917     0.0013909765     0.0000363124     0.0000382045     0.0000316951
   93  C  7  S     -0.0027025985    -0.0370475962     0.0018058290    -0.0009084983     0.0002024708
   94  C  7  X      0.0000112315     0.0002201487    -0.0000227412     0.0000074622    -0.0000062856
   95  C  7  Y     -0.0000250061    -0.0004415456     0.0000484063    -0.0000039496     0.0000075199
   96  C  7  Z      0.0000378927     0.0004091915    -0.0000383682     0.0000035056    -0.0000027267
   97  C  7  X      0.0020038980     0.0244101305    -0.0016550115     0.0004763697    -0.0000524551
   98  C  7  Y     -0.0031417012    -0.0386014518     0.0020365674    -0.0008346603     0.0000468629
   99  C  7  Z      0.0017223188     0.0196056215    -0.0006772607     0.0004636605     0.0000283617
  100  C  7 XX      0.0000278239     0.0001082159     0.0000226100     0.0000059599     0.0000062562
  101  C  7 YY      0.0000180321    -0.0000575053     0.0000327043     0.0000016459     0.0000106635
  102  C  7 ZZ      0.0000171608     0.0000529365     0.0000163964     0.0000041701     0.0000078267
  103  C  7 XY     -0.0000003977     0.0001246810    -0.0000097626     0.0000023390    -0.0000007630
  104  C  7 XZ     -0.0000295304    -0.0001165039     0.0000041467    -0.0000046773    -0.0000027145
  105  C  7 YZ      0.0000061104     0.0001873688     0.0000000262     0.0000049382    -0.0000032871
  106  C  8  S     -0.0160253823    -0.0068445279     0.0146986991    -0.0022847229     0.0022235580
  107  C  8  S     -0.0012123554    -0.0000412994     0.0010663446     0.0002918698    -0.0002095953
  108  C  8  S      0.0271889855    -0.0097957323    -0.0276638160     0.0056846599    -0.0037704733
  109  C  8  X     -0.0004134353     0.0010094262     0.0008319641     0.0000260254     0.0001422065
  110  C  8  Y     -0.0008332607    -0.0000332655    -0.0008742134    -0.0003585384    -0.0005112777
  111  C  8  Z      0.0008912103    -0.0004659219     0.0002970458     0.0002788704     0.0003459232
  112  C  8  X     -0.0086203292     0.0261799939     0.0127388541    -0.0015310342     0.0001289950
  113  C  8  Y     -0.0082426298    -0.0024249289    -0.0100233983     0.0031227029     0.0025169741
  114  C  8  Z      0.0110089112    -0.0111362929     0.0018780955    -0.0017797018    -0.0021156728
  115  C  8 XX     -0.0002049220    -0.0024470994     0.0008568933    -0.0003208135     0.0002828540
  116  C  8 YY     -0.0010629612     0.0000012116     0.0011864712    -0.0003534420     0.0002230831
  117  C  8 ZZ     -0.0010456902    -0.0004576336     0.0002021880    -0.0002941144    -0.0000234848
  118  C  8 XY     -0.0004033421     0.0001980892    -0.0011359899     0.0000248528    -0.0003336414
  119  C  8 XZ      0.0004772995     0.0013078783     0.0003977005     0.0002041174     0.0000579012
  120  C  8 YZ      0.0012475819     0.0000007563    -0.0006095218     0.0003858657    -0.0001308765
  121  N  9  S     -0.0000026945    -0.0000251609     0.0000014954    -0.0000002877    -0.0000002247
  122  N  9  S      0.0001264165     0.0012489319    -0.0000890052     0.0000188119     0.0000022403
  123  N  9  S     -0.0026859162    -0.0300108167     0.0017382888    -0.0005785415    -0.0000353725
  124  N  9  X      0.0000030356     0.0000922238     0.0000196853     0.0000029014     0.0000059376
  125  N  9  Y     -0.0000131964    -0.0001702596     0.0000133922    -0.0000016068     0.0000011372
  126  N  9  Z      0.0000042855     0.0001218733    -0.0000330141    -0.0000002717    -0.0000066962
  127  N  9  X      0.0003470317     0.0038159139    -0.0000650291     0.0000863753     0.0000339954
  128  N  9  Y     -0.0005769399    -0.0060830709     0.0003613416    -0.0001073458    -0.0000168527
  129  N  9  Z      0.0002731347     0.0033279611    -0.0003463134     0.0000450008    -0.0000197286
  130  N  9 XX      0.0000321363     0.0002984934    -0.0000392964     0.0000019650    -0.0000028158
  131  N  9 YY      0.0000214925     0.0002387169    -0.0000217930     0.0000035451    -0.0000021308
  132  N  9 ZZ      0.0000324462     0.0002749819    -0.0000148289     0.0000038516     0.0000012846
  133  N  9 XY      0.0000112473     0.0000528995     0.0000095619     0.0000015077     0.0000036928
  134  N  9 XZ     -0.0000056662    -0.0000410090     0.0000028104    -0.0000003506    -0.0000009124
  135  N  9 YZ      0.0000106676     0.0000812981    -0.0000146063    -0.0000001850    -0.0000008157
  136  C 10  S      0.9777246099     0.0042819423     0.0021762247     0.1493307224     0.0294859309
  137  C 10  S      0.0401934034    -0.0001762193     0.0004616554     0.0076613476     0.0010897704
  138  C 10  S     -0.0214478924    -0.0111699308     0.0122245437    -0.0179804144    -0.0100443037
  139  C 10  X      0.0002641917    -0.0000455923     0.0000233421     0.0017144253     0.0005743797
  140  C 10  Y     -0.0009627082     0.0000422425     0.0000745250    -0.0003174758     0.0000882294
  141  C 10  Z      0.0006540109    -0.0000129046    -0.0000733369    -0.0005998382    -0.0003606889
  142  C 10  X     -0.0014768226    -0.0064235829    -0.0053496797     0.0009418276    -0.0020966844
  143  C 10  Y     -0.0017035252     0.0062122016    -0.0009461095     0.0021275757    -0.0004867918
  144  C 10  Z      0.0021405375    -0.0018460102     0.0034370676    -0.0022162680     0.0014497870
  145  C 10 XX      0.0008044609     0.0001805174    -0.0000032432     0.0017234998     0.0005096732
  146  C 10 YY      0.0001743011    -0.0000145564    -0.0002322250     0.0001427756     0.0000063372
  147  C 10 ZZ      0.0001063161     0.0001534292    -0.0000390212     0.0004383348     0.0000440158
  148  C 10 XY     -0.0001605783     0.0001517453     0.0001606361    -0.0001044519    -0.0001101579
  149  C 10 XZ     -0.0010408360    -0.0001707632    -0.0000869605    -0.0010324453    -0.0002778130
  150  C 10 YZ     -0.0012387291     0.0000291078     0.0002126997    -0.0002777208    -0.0000717254
  151  C 11  S      0.1514491765    -0.0000364110    -0.0059353376    -0.9332099298    -0.2446715720
  152  C 11  S      0.0047423604     0.0003391893     0.0007654845    -0.0380415616    -0.0111626313
  153  C 11  S      0.0074280057     0.0084578111     0.0009216981     0.0290485512     0.0170431295
  154  C 11  X      0.0018356834    -0.0000992205    -0.0000376198     0.0009209167    -0.0004172403
  155  C 11  Y     -0.0001811851    -0.0000661553    -0.0002150670     0.0002927359     0.0008999439
  156  C 11  Z     -0.0007721355     0.0001036404     0.0001957467    -0.0007028312    -0.0005306960
  157  C 11  X      0.0000592637    -0.0012022880     0.0011275693     0.0001005214    -0.0035637349
  158  C 11  Y      0.0000455747    -0.0010045856     0.0015000274    -0.0025464388    -0.0005026988
  159  C 11  Z     -0.0000672811     0.0014231728    -0.0017896564     0.0020436543     0.0022011419
  160  C 11 XX     -0.0016760646     0.0000107230     0.0001454892    -0.0012284540    -0.0008135651
  161  C 11 YY     -0.0001760154     0.0000694616     0.0001996714     0.0000486180    -0.0005521159
  162  C 11 ZZ     -0.0004319635     0.0000861671     0.0001634953     0.0002838324     0.0000209903
  163  C 11 XY      0.0001716970     0.0000294341    -0.0000410222     0.0006666967     0.0008027971
  164  C 11 XZ      0.0007210856     0.0000845685     0.0001135317     0.0008012727     0.0000002370
  165  C 11 YZ     -0.0000980464     0.0001059048     0.0001017128     0.0006632372     0.0004308855
  166  C 12  S      0.0170468878     0.0002617486    -0.0518571216    -0.2797239491     0.5937122977
  167  C 12  S     -0.0000090516     0.0002733079    -0.0013120418    -0.0100832293     0.0237097894
  168  C 12  S     -0.0019372429    -0.0054896090     0.0020798795    -0.0066845705    -0.0129877441
  169  C 12  X      0.0001181094    -0.0001516810    -0.0001685335    -0.0009691740    -0.0004833377
  170  C 12  Y      0.0000526484     0.0000171690    -0.0000168564     0.0012184336     0.0013787704
  171  C 12  Z     -0.0001032246     0.0000609507     0.0000983098    -0.0005150746    -0.0008895963
  172  C 12  X     -0.0003997818     0.0023813142     0.0012124538     0.0000232956     0.0019763280
  173  C 12  Y     -0.0019168797    -0.0001356990    -0.0020039423     0.0001509385    -0.0001549687
  174  C 12  Z      0.0017757296    -0.0010750690     0.0010382889    -0.0001370104    -0.0008626666
  175  C 12 XX      0.0000849752     0.0000814719    -0.0000775807     0.0007627442     0.0002070100
  176  C 12 YY      0.0000112769     0.0000565744     0.0000545716     0.0010657179    -0.0000802726
  177  C 12 ZZ     -0.0000027869     0.0000965303     0.0000938097     0.0003700847    -0.0006552185
  178  C 12 XY     -0.0000340071     0.0000350153     0.0000918356    -0.0007874982    -0.0008456157
  179  C 12 XZ     -0.0000806286     0.0000204348     0.0000488569     0.0003648902     0.0001848050
  180  C 12 YZ     -0.0000900057     0.0000870107     0.0000330005    -0.0003544514    -0.0001398691
  181  C 13  S     -0.0025510474    -0.0016137109    -0.2250137575    -0.0805666754     0.7251055137
  182  C 13  S     -0.0010352976     0.0002489598    -0.0077393371    -0.0025885405     0.0292256347
  183  C 13  S     -0.0014074334     0.0090719562    -0.0056259592     0.0013000830    -0.0159538194
  184  C 13  X      0.0001693280    -0.0001700121    -0.0017094446     0.0001581975    -0.0012445617
  185  C 13  Y     -0.0002002411     0.0000727865     0.0000381867     0.0001562489    -0.0002067359
  186  C 13  Z      0.0000790091     0.0000242840     0.0008211895    -0.0002071429     0.0007886755
  187  C 13  X     -0.0015142791    -0.0020504371    -0.0000302362     0.0031838844     0.0009271136
  188  C 13  Y      0.0016048750     0.0014704488     0.0001857045     0.0004148606    -0.0013634165
  189  C 13  Z     -0.0005585838    -0.0001882901    -0.0001366949    -0.0019286494     0.0006583540
  190  C 13 XX     -0.0000926392     0.0000266067     0.0015454412    -0.0002123805     0.0007441574
  191  C 13 YY     -0.0001634067     0.0000582367     0.0001775320     0.0000575630    -0.0004820003
  192  C 13 ZZ     -0.0002283102     0.0001079105     0.0005150657     0.0000876923    -0.0004526972
  193  C 13 XY     -0.0001037339     0.0000668428    -0.0000133850     0.0001325197    -0.0003461238
  194  C 13 XZ     -0.0000202006     0.0000379905    -0.0007201128     0.0000666228    -0.0006338766
  195  C 13 YZ     -0.0000532039     0.0000879139     0.0000971119    -0.0000330361    -0.0001762456
  196  C 14  S      0.0006301281    -0.0068034863    -0.9620616308     0.0401348485    -0.2004038696
  197  C 14  S     -0.0003002452    -0.0006713016    -0.0394366001     0.0022486871    -0.0094621382
  198  C 14  S     -0.0112154709    -0.0125077661     0.0203356703     0.0024163701     0.0145537600
  199  C 14  X     -0.0000663138     0.0000293734     0.0003250483     0.0000525336    -0.0011543210
  200  C 14  Y      0.0001043675    -0.0000522676    -0.0009705351     0.0002015924    -0.0001449445
  201  C 14  Z     -0.0000523365     0.0000290436     0.0006303067    -0.0001915684     0.0006933297
  202  C 14  X      0.0061483310    -0.0034584689     0.0027208251     0.0011867380    -0.0024733739
  203  C 14  Y     -0.0015203091    -0.0060632836    -0.0020177123    -0.0006781707     0.0022908893
  204  C 14  Z     -0.0018142014     0.0067002092     0.0002885802    -0.0000353061    -0.0006451379
  205  C 14 XX     -0.0000310860     0.0002365303    -0.0010105562     0.0003408808    -0.0013844637
  206  C 14 YY      0.0002309581     0.0000159521    -0.0002488509     0.0001190156    -0.0000675178
  207  C 14 ZZ      0.0001177590     0.0000095317     0.0003401443     0.0000740184    -0.0001170370
  208  C 14 XY     -0.0000302244    -0.0000946195     0.0009300535    -0.0001322541     0.0003502186
  209  C 14 XZ      0.0000000086     0.0000041881     0.0005126289    -0.0000608018     0.0006745900
  210  C 14 YZ     -0.0002712616     0.0001404704     0.0009044214    -0.0000033001     0.0001603876
  211  H 15  S     -0.0000508402     0.0001907530    -0.0000520519    -0.0000071908    -0.0000112964
  212  H 15  S     -0.0000582363     0.0003099794    -0.0001036047    -0.0000171056    -0.0000119706
  213  H 16  S      0.0000303769    -0.0004130917     0.0000856195     0.0000026609     0.0000184337
  214  H 16  S      0.0000749477    -0.0005028013     0.0001518663     0.0000124294     0.0000334867
  215  H 17  S     -0.0000279209     0.0001724782     0.0000392718     0.0000011668     0.0000003834
  216  H 17  S      0.0002174753    -0.0001762670    -0.0000726833    -0.0000341885     0.0000349266
  217  H 18  S     -0.0001361132    -0.0009770697     0.0000957772    -0.0000153591     0.0000103811
  218  H 18  S      0.0000770763    -0.0023088416     0.0002265174    -0.0000743085     0.0000725920
  219  H 19  S     -0.0000183125     0.0001946639     0.0000008904    -0.0000023045    -0.0000078396
  220  H 19  S      0.0000759898     0.0007347127    -0.0001204580     0.0000172573    -0.0000206128
  221  H 20  S     -0.0000557683    -0.0003509930     0.0000130532    -0.0000057835     0.0000020763
  222  H 20  S     -0.0001523718    -0.0007509363    -0.0000301028    -0.0000159300    -0.0000083112
  223  H 21  S     -0.0024073596    -0.0009112289    -0.0006527037    -0.0002402325     0.0002301691
  224  H 21  S      0.0068038077    -0.0024741170    -0.0024687579     0.0026044654     0.0011844904
  225  H 22  S     -0.0006834235    -0.0000562502    -0.0004809031     0.0026629504     0.0008234600
  226  H 22  S     -0.0004524421    -0.0005034455    -0.0010132337    -0.0063256153    -0.0022985316
  227  H 23  S      0.0002932907    -0.0001850038    -0.0001607111     0.0011045700    -0.0018896863
  228  H 23  S      0.0006796312    -0.0004129713    -0.0007567231    -0.0000350783     0.0031437791
  229  H 24  S      0.0004764024    -0.0000148331     0.0008902008    -0.0000708243    -0.0022141578
  230  H 24  S      0.0009493505    -0.0004300481    -0.0000421180    -0.0008099370     0.0042237539
  231  H 25  S      0.0006537495    -0.0009267826     0.0023982506    -0.0002928521     0.0004843754
  232  H 25  S      0.0024906687    -0.0026026543    -0.0064843477    -0.0001010361    -0.0023992617
  233  C 26  S     -0.0087549627     0.7410814783     0.0066875821     0.0045256261    -0.0129998732
  234  C 26  S     -0.0016756570     0.0297969697     0.0017271734     0.0003877975    -0.0007518036
  235  C 26  S     -0.0142080996     0.0398562156     0.0182545176     0.0018803564    -0.0008539708
  236  C 26  X     -0.0001976296    -0.0013038184     0.0001749027     0.0000923499    -0.0001034373
  237  C 26  Y      0.0001464336    -0.0000468647     0.0001489952     0.0000113518     0.0000404064
  238  C 26  Z     -0.0000360794     0.0005895624    -0.0002004481    -0.0000581194     0.0000187780
  239  C 26  X     -0.0149667047    -0.0577052844     0.0171294454    -0.0018992513     0.0004230841
  240  C 26  Y     -0.0019636431     0.0010906217    -0.0029556550    -0.0001207489    -0.0004873634
  241  C 26  Z      0.0089020923     0.0280464583    -0.0059233883     0.0010588949     0.0001874422
  242  C 26 XX     -0.0003377428     0.0031699747     0.0003772836     0.0000459770    -0.0000857540
  243  C 26 YY     -0.0001638359    -0.0006549540     0.0001762607     0.0000389085    -0.0000119546
  244  C 26 ZZ     -0.0002071480     0.0002314392     0.0002399818     0.0000374550    -0.0000378843
  245  C 26 XY      0.0000297668    -0.0000612727    -0.0000151750    -0.0000021848    -0.0000094538
  246  C 26 XZ      0.0000906085    -0.0022313345    -0.0001226487     0.0000007224     0.0000476829
  247  C 26 YZ      0.0000010419     0.0000457518    -0.0000169094     0.0000077196    -0.0000024501
  248  C 27  S      0.0034546569     0.6555352495    -0.0180481697    -0.0058549265     0.0139940998
  249  C 27  S      0.0005717110     0.0275402580    -0.0011939326    -0.0006418259     0.0010450463
  250  C 27  S      0.0052400606     0.0481174696    -0.0077544929     0.0006490028     0.0000586144
  251  C 27  X      0.0001651454     0.0015438104    -0.0002587195    -0.0001395258     0.0001028296
  252  C 27  Y      0.0000498561    -0.0000908702     0.0000956943    -0.0001030140    -0.0001295090
  253  C 27  Z     -0.0001300396    -0.0007163734     0.0000598362     0.0001545600     0.0000542258
  254  C 27  X     -0.0221219430     0.0085562428     0.0221973482     0.0005596943    -0.0009644824
  255  C 27  Y      0.0043817284     0.0000210280     0.0021174672    -0.0000598522     0.0003974645
  256  C 27  Z      0.0075111358    -0.0042604278    -0.0128782733    -0.0002391597     0.0001504698
  257  C 27 XX      0.0003939363     0.0024493382    -0.0007182930     0.0000391152     0.0000678848
  258  C 27 YY      0.0001416331    -0.0001304910    -0.0001773139    -0.0000291006     0.0000226855
  259  C 27 ZZ      0.0003252709     0.0004353608    -0.0000468036    -0.0000908062     0.0000481862
  260  C 27 XY      0.0001850261    -0.0001464104     0.0003524502    -0.0000980878     0.0000093498
  261  C 27 XZ     -0.0003841080    -0.0013783134     0.0001398653    -0.0000301584     0.0000228278
  262  C 27 YZ     -0.0002359191     0.0001059883     0.0000119764    -0.0000665713     0.0000863468
  263  C 28  S      0.0000082910     0.0002369122    -0.0001155844     0.0000048595    -0.0000180734
  264  C 28  S     -0.0001937472    -0.0009216794     0.0000340729    -0.0000476011    -0.0000060465
  265  C 28  S      0.0064488590     0.0288532565     0.0014041864     0.0012589755     0.0008906268
  266  C 28  X      0.0000082214    -0.0009429147     0.0001666338    -0.0000088576     0.0000345196
  267  C 28  Y      0.0000632205     0.0005384112    -0.0000274203     0.0000119883     0.0000004928
  268  C 28  Z     -0.0000009606     0.0001152649    -0.0000092411     0.0000039255    -0.0000037976
  269  C 28  X      0.0022472329     0.0294595320    -0.0012666093     0.0006828960    -0.0001500977
  270  C 28  Y     -0.0024161615    -0.0448671545     0.0035736636    -0.0008044539     0.0004731036
  271  C 28  Z      0.0000632815     0.0194525605    -0.0026377795     0.0002080501    -0.0004334628
  272  C 28 XX      0.0000190828     0.0001558585     0.0000330835     0.0000034396     0.0000058877
  273  C 28 YY     -0.0000219946     0.0000055413    -0.0000175243    -0.0000060371    -0.0000027723
  274  C 28 ZZ      0.0000210550    -0.0001011599     0.0000214110    -0.0000020933     0.0000072104
  275  C 28 XY     -0.0000017493    -0.0001304098     0.0000292506    -0.0000019590     0.0000034446
  276  C 28 XZ     -0.0000543598    -0.0000400734    -0.0000529376    -0.0000098334    -0.0000116903
  277  C 28 YZ     -0.0000237936    -0.0000469297    -0.0000302111    -0.0000032859    -0.0000069837

                         16               17               18               19               20
                  -10.5811402314   -10.5808580990    -1.0498732377    -0.9826619272    -0.9424183976
    1  C  1  S      0.0003125843    -0.0000102506    -0.1038210490    -0.0085462911     0.0046810022
    2  C  1  S     -0.0015255231     0.0000381345     0.1926642035     0.0153748124    -0.0078612484
    3  C  1  S      0.0162741435     0.0000331703     0.0415647116    -0.0514812735    -0.0007184356
    4  C  1  X     -0.0000739363     0.0000102428     0.0426485849    -0.0031071781    -0.0007967574
    5  C  1  Y     -0.0001245003    -0.0000078901    -0.0028253323     0.0092767776     0.0003489754
    6  C  1  Z      0.0001187714    -0.0000061177    -0.0678435333    -0.0106213967     0.0021380248
    7  C  1  X      0.0041932909     0.0000415028     0.0095803666    -0.0129114812     0.0006172488
    8  C  1  Y      0.0015474291     0.0000212205     0.0060728303    -0.0071752265    -0.0008839600
    9  C  1  Z     -0.0050172323     0.0000088732    -0.0143626316     0.0276987249     0.0003054641
   10  C  1 XX     -0.0001714807     0.0000105325     0.0092004383    -0.0003006476    -0.0002381103
   11  C  1 YY     -0.0001450394     0.0000053912     0.0104979173     0.0014282123    -0.0005062397
   12  C  1 ZZ     -0.0002122578     0.0000024147     0.0161319371     0.0019368110    -0.0005857817
   13  C  1 XY     -0.0000698057     0.0000006849    -0.0004437095     0.0003059727     0.0000850947
   14  C  1 XZ     -0.0001163552     0.0000017631    -0.0076452908    -0.0001636142     0.0002311438
   15  C  1 YZ     -0.0000102353     0.0000022681    -0.0008358542    -0.0007629108     0.0000246667
   16  C  2  S     -0.0002963699     0.0000042529    -0.0989977312    -0.0122626334     0.0035806657
   17  C  2  S      0.0005456236     0.0000064355     0.1830689978     0.0172167465    -0.0063666020
   18  C  2  S     -0.0077353661    -0.0000729647     0.0415180411     0.0632261071    -0.0070908763
   19  C  2  X      0.0002540315     0.0000005793     0.0512611483     0.0025585585    -0.0008865341
   20  C  2  Y     -0.0000386830    -0.0000008777     0.0582114284     0.0125278396    -0.0015664093
   21  C  2  Z     -0.0002043116     0.0000108922     0.0268138629    -0.0034259339    -0.0018108019
   22  C  2  X     -0.0015528773    -0.0000246574     0.0111416847     0.0145068224    -0.0015762531
   23  C  2  Y     -0.0031521912    -0.0000736561     0.0127332792     0.0155948792    -0.0021969497
   24  C  2  Z     -0.0008424338     0.0000571724     0.0047614903     0.0067427228    -0.0000460065
   25  C  2 XX      0.0001046823     0.0000019205     0.0100539790    -0.0000439067    -0.0002376331
   26  C  2 YY      0.0001054371     0.0000002378     0.0134662644     0.0019924756    -0.0004580033
   27  C  2 ZZ      0.0000976713     0.0000025194     0.0107830119     0.0007788033    -0.0004528159
   28  C  2 XY     -0.0000906530    -0.0000032294     0.0087629771     0.0012284475    -0.0002423522
   29  C  2 XZ      0.0000864634     0.0000047604     0.0028650702    -0.0004975605    -0.0001057446
   30  C  2 YZ     -0.0000315451     0.0000005903     0.0016012920    -0.0000626118    -0.0001034572
   31  C  3  S      0.0001905806     0.0000080539    -0.0921946412    -0.0218815692     0.0007215292
   32  C  3  S      0.0002736173    -0.0000484759     0.1719546854     0.0437983986    -0.0026320947
   33  C  3  S     -0.0030910803     0.0004674609     0.0240890147    -0.0103428942     0.0136227662
   34  C  3  X     -0.0004249496    -0.0000015215     0.0319797227     0.0077479976     0.0011641447
   35  C  3  Y     -0.0001613746     0.0000061514     0.0082634830     0.0062847266     0.0009054241
   36  C  3  Z      0.0000742211    -0.0000072642     0.0725300425     0.0145381591    -0.0016673727
   37  C  3  X     -0.0022443206     0.0001058829     0.0028236770     0.0005040851     0.0028618558
   38  C  3  Y     -0.0006694947     0.0000192391     0.0023251736     0.0059909216     0.0011414571
   39  C  3  Z      0.0008801704     0.0001312049     0.0065152524    -0.0041671561     0.0033067200
   40  C  3 XX     -0.0002982615     0.0000024590     0.0064584093     0.0020004029     0.0001198744
   41  C  3 YY     -0.0000336791    -0.0000069001     0.0070701613     0.0020765654    -0.0001686415
   42  C  3 ZZ      0.0000760029    -0.0000069774     0.0171945022     0.0039872054    -0.0004616235
   43  C  3 XY      0.0000205033     0.0000039776     0.0031908974     0.0011561590     0.0000262343
   44  C  3 XZ      0.0000212277    -0.0000023117     0.0043689521     0.0009026397    -0.0000312356
   45  C  3 YZ      0.0000105253     0.0000016786     0.0005833326     0.0008899490     0.0001035072
   46  C  4  S      0.0000582489    -0.0000054244    -0.1027163391    -0.0266083930    -0.0001349894
   47  C  4  S     -0.0003412639    -0.0000025039     0.1896292353     0.0553101779     0.0004188633
   48  C  4  S      0.0008194584    -0.0001696327     0.0392861584     0.0169649825    -0.0147781327
   49  C  4  X     -0.0003208853     0.0000068788    -0.0001991390    -0.0005892654     0.0023396202
   50  C  4  Y      0.0001278664    -0.0000009277    -0.0768895931    -0.0179567162     0.0000549716
   51  C  4  Z      0.0003794588    -0.0000075082     0.0171792785     0.0023646275    -0.0016200479
   52  C  4  X     -0.0015962694     0.0001773039    -0.0047622970     0.0011041807     0.0037154642
   53  C  4  Y     -0.0017476016     0.0001705536    -0.0137165776    -0.0051496459     0.0077030945
   54  C  4  Z      0.0003808174    -0.0001018586     0.0076276380     0.0026467903    -0.0039706655
   55  C  4 XX     -0.0002530284     0.0000154675     0.0066472876     0.0023616717     0.0003897684
   56  C  4 YY      0.0001451651    -0.0000051354     0.0190824496     0.0052144857    -0.0001761289
   57  C  4 ZZ     -0.0001791696    -0.0000012371     0.0096021508     0.0032303293    -0.0001324896
   58  C  4 XY     -0.0000392942    -0.0000060554     0.0002603210     0.0001782086    -0.0002461477
   59  C  4 XZ      0.0000626603    -0.0000065344    -0.0030154476    -0.0005710181    -0.0000252684
   60  C  4 YZ     -0.0001359300     0.0000041333    -0.0029924487    -0.0003230125     0.0001972039
   61  C  5  S     -0.0042797573     0.0000325143    -0.1046839032    -0.0144243125    -0.0057482945
   62  C  5  S      0.0002165931    -0.0000722215     0.1970098486     0.0269853410     0.0102665305
   63  C  5  S      0.0647054309    -0.0014379441     0.0263238773     0.0479357587    -0.0506178624
   64  C  5  X     -0.0009444768    -0.0000182515    -0.0708998500    -0.0169300048     0.0062332944
   65  C  5  Y     -0.0000151770     0.0000152220     0.0003577248     0.0116857575     0.0004300292
   66  C  5  Z      0.0009098151    -0.0000148392     0.0115447701    -0.0069530345    -0.0037136037
   67  C  5  X      0.0234375881    -0.0009050204    -0.0395616526     0.0635281875    -0.0348879579
   68  C  5  Y     -0.0008780493    -0.0002393265    -0.0012688512    -0.0053822058     0.0031899601
   69  C  5  Z     -0.0152738606     0.0008658770     0.0115616427    -0.0377607754     0.0207568063
   70  C  5 XX     -0.0016736238    -0.0000178143     0.0203144093     0.0038113377     0.0002693029
   71  C  5 YY     -0.0000423348    -0.0000072415     0.0077039209     0.0010255730     0.0003488718
   72  C  5 ZZ     -0.0005289965    -0.0000054998     0.0079614732     0.0005113198     0.0003752683
   73  C  5 XY      0.0000064789     0.0000046841    -0.0008060023    -0.0009980953    -0.0001407029
   74  C  5 XZ      0.0011006941    -0.0000057172    -0.0031602723     0.0002851865    -0.0000689143
   75  C  5 YZ     -0.0001090889    -0.0000033004    -0.0040281258     0.0000467713    -0.0000488783
   76  C  6  S     -0.0001420987     0.0000047233    -0.0684196011    -0.0159621194     0.0025349842
   77  C  6  S      0.0002543819     0.0000000514     0.1260940739     0.0310319526    -0.0049365834
   78  C  6  S     -0.0068778524     0.0001216879     0.0106008286     0.0203449959     0.0058802069
   79  C  6  X      0.0002188273    -0.0000015036     0.0208672738     0.0043291450    -0.0000412685
   80  C  6  Y      0.0001292308     0.0000035305    -0.0424310617    -0.0069322570     0.0017330461
   81  C  6  Z     -0.0001107209    -0.0000010458    -0.0281666515    -0.0081422029     0.0001546380
   82  C  6  X     -0.0015395169     0.0000099347     0.0015402190    -0.0015601692     0.0008309207
   83  C  6  Y      0.0031646426    -0.0000428503    -0.0044744743    -0.0082265568    -0.0014687221
   84  C  6  Z      0.0004040050    -0.0000687239    -0.0028772789    -0.0053826052    -0.0024640098
   85  C  6 XX      0.0001497650    -0.0000029476     0.0065761304     0.0018313043    -0.0002968545
   86  C  6 YY     -0.0001010888     0.0000003507     0.0103602180     0.0022369264    -0.0004425279
   87  C  6 ZZ      0.0000520709     0.0000020591     0.0078384327     0.0022509688    -0.0001916068
   88  C  6 XY      0.0000513171    -0.0000023972    -0.0024998394    -0.0000990859     0.0000091654
   89  C  6 XZ     -0.0000956902     0.0000030721    -0.0018164026    -0.0005438393     0.0000010456
   90  C  6 YZ     -0.0000833282     0.0000010480     0.0032857613     0.0010179139    -0.0000343557
   91  C  7  S      0.0006502846     0.0000115685    -0.0375705898     0.1893892727     0.0000497612
   92  C  7  S     -0.0007681703    -0.0000243204     0.0687184263    -0.3709075449     0.0005781723
   93  C  7  S      0.0063133130    -0.0003424882     0.0217992674     0.0307956299    -0.0163034946
   94  C  7  X     -0.0001102597     0.0000086297    -0.0063975368    -0.0943000577     0.0008181397
   95  C  7  Y     -0.0001070755    -0.0000039595     0.0064453455     0.1500692443    -0.0005057903
   96  C  7  Z      0.0001432142     0.0000000368    -0.0050468722    -0.0777129623     0.0001478722
   97  C  7  X     -0.0048893092     0.0000924353    -0.0009552407    -0.1457135229     0.0105000446
   98  C  7  Y      0.0076229747    -0.0001380172     0.0009841599     0.2296193881    -0.0166388692
   99  C  7  Z     -0.0035093176     0.0000435960     0.0003544227    -0.1203622541     0.0084889643
  100  C  7 XX     -0.0001224584    -0.0000043209     0.0024858889    -0.0136237779     0.0000184164
  101  C  7 YY     -0.0001838337    -0.0000086523     0.0039900656    -0.0270311701     0.0000402104
  102  C  7 ZZ     -0.0002523482    -0.0000051210     0.0016979264    -0.0102424164     0.0000787217
  103  C  7 XY     -0.0000492048     0.0000012676    -0.0030683666     0.0162942108     0.0000727932
  104  C  7 XZ      0.0000386336    -0.0000011415     0.0017506601    -0.0079415642    -0.0000667493
  105  C  7 YZ      0.0000486155     0.0000028124    -0.0026721028     0.0133871334     0.0000051765
  106  C  8  S      0.0106852247    -0.0008852102    -0.0010827661    -0.0001583664    -0.1353356237
  107  C  8  S     -0.0016553134    -0.0000605205     0.0009910578    -0.0015946383     0.2581747879
  108  C  8  S     -0.0504776284     0.0042900906    -0.0141431787    -0.0131913925     0.0169192168
  109  C  8  X     -0.0010749716    -0.0002622748    -0.0003411774     0.0000135636     0.0352577594
  110  C  8  Y      0.0000625040     0.0002471027    -0.0000233493     0.0000191487    -0.0020931335
  111  C  8  Z      0.0004779796    -0.0000700739     0.0001422655    -0.0000181405    -0.0159230551
  112  C  8  X      0.0071793771    -0.0005965101     0.0085288039     0.0129614062     0.0157269891
  113  C  8  Y     -0.0003777592    -0.0012820935     0.0000748905    -0.0002075906    -0.0009510188
  114  C  8  Z     -0.0031847226     0.0013372160    -0.0034215658    -0.0061673369    -0.0072126593
  115  C  8 XX      0.0018990861    -0.0003469064    -0.0003178148    -0.0003371259     0.0166428535
  116  C  8 YY     -0.0002218810    -0.0004145194    -0.0000325779    -0.0001693802     0.0138507818
  117  C  8 ZZ      0.0002308968    -0.0002151925    -0.0000861850    -0.0001958829     0.0112092593
  118  C  8 XY     -0.0001244214     0.0002164732     0.0000108167     0.0000301514    -0.0035816121
  119  C  8 XZ     -0.0011004293    -0.0000094592     0.0001265321     0.0000833792    -0.0042799257
  120  C  8 YZ      0.0001142081     0.0002295751    -0.0000276725    -0.0000104006    -0.0074284490
  121  N  9  S      0.0000041719     0.0000003141     0.0207172202    -0.2227386713     0.0002859699
  122  N  9  S     -0.0002288659    -0.0000038461     0.0402793288    -0.4414386041     0.0010272232
  123  N  9  S      0.0061105347    -0.0000037450     0.0067020002     0.0743321531    -0.0122561596
  124  N  9  X      0.0000049537    -0.0000053213     0.0099719047    -0.0976544920     0.0000350673
  125  N  9  Y     -0.0000319852    -0.0000001829    -0.0151291683     0.1527105398    -0.0002649496
  126  N  9  Z      0.0000039033     0.0000046772     0.0078841179    -0.0786232926     0.0001599978
  127  N  9  X     -0.0008062679    -0.0000238647     0.0002550101    -0.0217213744     0.0016011957
  128  N  9  Y      0.0011663495     0.0000138656    -0.0003306325     0.0357188353    -0.0023987917
  129  N  9  Z     -0.0007186779     0.0000114941    -0.0001880051    -0.0175738821     0.0012891070
  130  N  9 XX     -0.0000241428     0.0000007651     0.0012312641    -0.0116539352     0.0000635539
  131  N  9 YY     -0.0000193945     0.0000016269     0.0021534814    -0.0214688785     0.0000878704
  132  N  9 ZZ     -0.0000395337    -0.0000020849     0.0009567766    -0.0091584883     0.0000822724
  133  N  9 XY     -0.0000410482    -0.0000035408    -0.0014050758     0.0124463455     0.0000135889
  134  N  9 XZ      0.0000250938     0.0000012196     0.0007786520    -0.0062938433    -0.0000087104
  135  N  9 YZ     -0.0000224231    -0.0000003861    -0.0011641222     0.0100477159    -0.0000059260
  136  C 10  S      0.0078730608     0.0104028955    -0.0003581663    -0.0000862459    -0.1146806186
  137  C 10  S     -0.0002253299     0.0006177132     0.0004304546    -0.0000516545     0.2108197474
  138  C 10  S      0.0195005765    -0.0049964000     0.0006173449    -0.0043219356     0.0672193837
  139  C 10  X     -0.0003066479     0.0005221480    -0.0001068302     0.0000996726     0.0291442376
  140  C 10  Y      0.0001289435    -0.0000919037    -0.0001449894     0.0000287524    -0.0466220230
  141  C 10  Z      0.0000463116    -0.0001865934     0.0002416300     0.0000014848     0.0235250034
  142  C 10  X      0.0070644814    -0.0014049183    -0.0007071374    -0.0028900417     0.0095562084
  143  C 10  Y     -0.0049619306    -0.0008260215     0.0007299303     0.0024411670    -0.0124165961
  144  C 10  Z      0.0004955000     0.0013822355    -0.0003911704    -0.0005078646     0.0053708521
  145  C 10 XX     -0.0000861553     0.0006175098     0.0000130501    -0.0000129250     0.0148370423
  146  C 10 YY     -0.0001489457     0.0001913579     0.0000448353     0.0000017347     0.0117527942
  147  C 10 ZZ     -0.0000206623     0.0002564665     0.0000376287     0.0000416091     0.0093508951
  148  C 10 XY      0.0001366571    -0.0000419872     0.0000400476     0.0000603944    -0.0034261344
  149  C 10 XZ     -0.0000106647    -0.0003058735    -0.0000357802    -0.0000172875    -0.0043143431
  150  C 10 YZ      0.0001623135    -0.0001329719    -0.0000353887     0.0000092186    -0.0069966820
  151  C 11  S      0.0041375034    -0.1608690972    -0.0001235594    -0.0000650249    -0.1036938310
  152  C 11  S      0.0002104314    -0.0074735989     0.0003308920     0.0003205556     0.1907732123
  153  C 11  S     -0.0170250005     0.0201868976    -0.0001921544     0.0036377315     0.0287786755
  154  C 11  X      0.0000489175    -0.0009325846    -0.0000996714    -0.0001291302    -0.0200701973
  155  C 11  Y      0.0000069452     0.0013118762    -0.0000498769    -0.0000485118    -0.0364948571
  156  C 11  Z     -0.0000283833    -0.0006104113     0.0000926094     0.0000994911     0.0400091598
  157  C 11  X      0.0043739379     0.0008204330     0.0003560254    -0.0002839964    -0.0012522706
  158  C 11  Y      0.0035091008    -0.0017438615     0.0001391302    -0.0003516242    -0.0027456035
  159  C 11  Z     -0.0050691331     0.0010236370    -0.0002637617     0.0004313832     0.0028741945
  160  C 11 XX     -0.0000689353    -0.0011905053     0.0000286716     0.0000482097     0.0131636479
  161  C 11 YY      0.0000549200    -0.0010048531     0.0000321551     0.0000434037     0.0105625440
  162  C 11 ZZ      0.0000462336    -0.0001893201     0.0000313051     0.0000447060     0.0086991868
  163  C 11 XY      0.0000218153     0.0010812930    -0.0000036395    -0.0000037135    -0.0026587141
  164  C 11 XZ      0.0001139656    -0.0000740157     0.0000022832     0.0000032403    -0.0040231678
  165  C 11 YZ      0.0000895528     0.0006160167     0.0000163557     0.0000194866    -0.0063638599
  166  C 12  S      0.0125933078     0.7387408633    -0.0000907978    -0.0000560462    -0.1000866439
  167  C 12  S      0.0002216014     0.0313447968     0.0002134527     0.0002898896     0.1835094591
  168  C 12  S      0.0112226706    -0.0388141717     0.0001582597    -0.0015007285     0.0562257770
  169  C 12  X     -0.0000301320    -0.0013545577    -0.0001196992    -0.0001283745    -0.0515002114
  170  C 12  Y      0.0000232598    -0.0005548933    -0.0000224906    -0.0000336681     0.0036793415
  171  C 12  Z     -0.0000019822     0.0011325378     0.0000119715     0.0000163638     0.0226929063
  172  C 12  X     -0.0048018181     0.0039060876    -0.0000803513     0.0007230593    -0.0157832126
  173  C 12  Y      0.0003478125    -0.0002782738    -0.0000717100    -0.0003167691     0.0012392908
  174  C 12  Z      0.0021106204    -0.0017251451    -0.0000131093    -0.0001802728     0.0068349821
  175  C 12 XX     -0.0000515343     0.0006841945     0.0000287695     0.0000435179     0.0134204968
  176  C 12 YY      0.0000115390     0.0014397184     0.0000134284     0.0000129412     0.0099998242
  177  C 12 ZZ     -0.0000002922     0.0007265428     0.0000214551     0.0000369321     0.0080780599
  178  C 12 XY      0.0000041398    -0.0004816294     0.0000047421     0.0000180061    -0.0030500060
  179  C 12 XZ      0.0000470777    -0.0005322678    -0.0000036748    -0.0000074232    -0.0040018589
  180  C 12 YZ      0.0000213077    -0.0019974943     0.0000114172     0.0000321425    -0.0059081724
  181  C 13  S      0.0204638569    -0.6295106405    -0.0001250589    -0.0000540039    -0.1025932870
  182  C 13  S      0.0008701906    -0.0269877625     0.0003523331     0.0003149047     0.1886889404
  183  C 13  S     -0.0174862778     0.0359385123    -0.0003006411     0.0026157862     0.0280295012
  184  C 13  X      0.0000476784     0.0002767098    -0.0001296359    -0.0001300056    -0.0384025797
  185  C 13  Y     -0.0000018688    -0.0015538862     0.0000698987     0.0000817266     0.0404318610
  186  C 13  Z     -0.0000215011     0.0011392166     0.0000109279    -0.0000048315    -0.0140522257
  187  C 13  X      0.0063923073    -0.0023839611     0.0004254113    -0.0001972174    -0.0023578949
  188  C 13  Y     -0.0042397700     0.0028452565    -0.0002105631    -0.0003607265     0.0032851137
  189  C 13  Z      0.0002966904    -0.0011494237    -0.0000092204     0.0003951204    -0.0015353643
  190  C 13 XX     -0.0000851120    -0.0011528592     0.0000251149     0.0000224757     0.0133591855
  191  C 13 YY      0.0000445782    -0.0008287748     0.0000277505     0.0000361891     0.0105609675
  192  C 13 ZZ      0.0000730806    -0.0009325792     0.0000437756     0.0000586102     0.0081330671
  193  C 13 XY      0.0000743938    -0.0002097677     0.0000065143     0.0000226605    -0.0035055882
  194  C 13 XZ      0.0000682340     0.0012868831    -0.0000002863     0.0000020377    -0.0034441601
  195  C 13 YZ      0.0000532927     0.0016312803     0.0000108649     0.0000153537    -0.0059924619
  196  C 14  S      0.0131690644     0.1085872576    -0.0003655441    -0.0000610314    -0.1132479247
  197  C 14  S     -0.0000086859     0.0051810389     0.0004273661    -0.0000210794     0.2081804302
  198  C 14  S      0.0195458690    -0.0166895814     0.0012263190    -0.0034724592     0.0666383016
  199  C 14  X     -0.0002782657     0.0013566921    -0.0002086115     0.0000693974     0.0066121920
  200  C 14  Y     -0.0000890788     0.0000027565     0.0002397781    -0.0000468049     0.0444820373
  201  C 14  Z      0.0002105674    -0.0006772623    -0.0000241022     0.0000802396    -0.0396594039
  202  C 14  X      0.0049554931    -0.0017192843    -0.0005365088    -0.0017934385     0.0040791078
  203  C 14  Y      0.0041719406     0.0002760826    -0.0007123210    -0.0008026612     0.0115242100
  204  C 14  Z     -0.0059075464     0.0006299580     0.0007032880     0.0015943665    -0.0114510708
  205  C 14 XX     -0.0000706115     0.0015470922     0.0000605618     0.0000585306     0.0147166002
  206  C 14 YY     -0.0001348898     0.0002351898     0.0000246444     0.0000195984     0.0116319718
  207  C 14 ZZ     -0.0000855758     0.0002982422     0.0000074435    -0.0000024786     0.0091616183
  208  C 14 XY      0.0000170982    -0.0003266429    -0.0000610445    -0.0000488779    -0.0035097550
  209  C 14 XZ      0.0000786549    -0.0007121780     0.0000241646     0.0000309244    -0.0041852629
  210  C 14 YZ      0.0001985724    -0.0002068315    -0.0000089818     0.0000427621    -0.0069166877
  211  H 15  S      0.0002078311     0.0000029384     0.0273002262    -0.0011660694    -0.0019053776
  212  H 15  S      0.0003815925     0.0000016142     0.0062726898    -0.0037045905    -0.0003958713
  213  H 16  S     -0.0001239765    -0.0000101607     0.0239904310     0.0020438977    -0.0013784118
  214  H 16  S     -0.0002342492    -0.0000155361     0.0047206272     0.0004210323    -0.0003163021
  215  H 17  S      0.0000764173    -0.0000053077     0.0226263560     0.0067148827     0.0000958623
  216  H 17  S      0.0008510417    -0.0000063913     0.0020473278     0.0013578758    -0.0007446595
  217  H 18  S     -0.0001617207    -0.0000151867     0.0267400971     0.0086574375     0.0002213742
  218  H 18  S      0.0005434880    -0.0000657844     0.0052749624     0.0008304907    -0.0015995114
  219  H 19  S      0.0003866082    -0.0000006839     0.0223278647     0.0059330636    -0.0010778886
  220  H 19  S     -0.0000887843     0.0000243866     0.0031370753     0.0040718423     0.0003215100
  221  H 20  S     -0.0001261790    -0.0000027763     0.0220439379     0.0058775490    -0.0012795502
  222  H 20  S     -0.0002654936     0.0000016825     0.0025522162    -0.0013675979    -0.0003209892
  223  H 21  S      0.0007095422     0.0002105637     0.0000335793    -0.0004126203     0.0418086502
  224  H 21  S      0.0007739115     0.0007905849    -0.0005447151    -0.0001576976     0.0023374671
  225  H 22  S     -0.0003350742     0.0000971888    -0.0000043020    -0.0000062006     0.0352464006
  226  H 22  S     -0.0007396349    -0.0028086804    -0.0002003183    -0.0004485663     0.0041515710
  227  H 23  S      0.0003226095    -0.0019052053     0.0000223645    -0.0000381920     0.0344194493
  228  H 23  S      0.0002962568     0.0065881082    -0.0000675454    -0.0001606470     0.0052202951
  229  H 24  S     -0.0003899406     0.0015729404    -0.0000087354    -0.0000799652     0.0346232779
  230  H 24  S     -0.0006535618    -0.0059279001    -0.0001867106    -0.0007393487     0.0041730661
  231  H 25  S      0.0006935101     0.0001261449     0.0000467619    -0.0003948423     0.0406370375
  232  H 25  S      0.0008448601     0.0024675997    -0.0007554350     0.0009642848     0.0019131882
  233  C 26  S      0.6556911942     0.0014328388    -0.0247220460    -0.0029722863    -0.0243075074
  234  C 26  S      0.0345308806     0.0000063720     0.0449414862     0.0038843962     0.0441664816
  235  C 26  S      0.0232729726    -0.0016023266     0.0677864229    -0.0047233961     0.0049548528
  236  C 26  X      0.0022607176     0.0000250698    -0.0211182950    -0.0034293503     0.0170736655
  237  C 26  Y     -0.0001827580    -0.0000176806    -0.0000226099     0.0014546489    -0.0008646318
  238  C 26  Z     -0.0009788402     0.0000004914     0.0087848740    -0.0000322331    -0.0078832309
  239  C 26  X      0.0757579978    -0.0025782762    -0.0067185438     0.0691114108    -0.0672527351
  240  C 26  Y     -0.0020321358     0.0002786320     0.0015775857    -0.0016431069     0.0018407906
  241  C 26  Z     -0.0358120099     0.0010313097     0.0058391325    -0.0325219670     0.0316200922
  242  C 26 XX      0.0043694402    -0.0000382164     0.0036158106     0.0003436007     0.0043273498
  243  C 26 YY     -0.0006071041     0.0000019759     0.0004826401    -0.0000876813     0.0014062117
  244  C 26 ZZ      0.0005927134    -0.0000039955     0.0009013290    -0.0001798643     0.0020593080
  245  C 26 XY     -0.0002165755     0.0000101654    -0.0000619956    -0.0002353513    -0.0001356416
  246  C 26 XZ     -0.0027560845     0.0000188948    -0.0013388910    -0.0000311963    -0.0016592029
  247  C 26 YZ      0.0000951463     0.0000016197    -0.0002007092     0.0000981924    -0.0000057173
  248  C 27  S     -0.7409120413    -0.0024107385    -0.0055532214    -0.0005896728    -0.0589193679
  249  C 27  S     -0.0396769779    -0.0001601365     0.0116159157    -0.0034121564     0.1100301083
  250  C 27  S     -0.0450287812     0.0016671186    -0.0101855164    -0.0475934193     0.1203222899
  251  C 27  X      0.0025498705    -0.0000549184    -0.0060233650    -0.0007748341     0.0306580761
  252  C 27  Y     -0.0000660655     0.0000633718     0.0001286163     0.0002538341    -0.0021085003
  253  C 27  Z     -0.0011358636    -0.0000257882     0.0024916017    -0.0001124725    -0.0138375645
  254  C 27  X      0.0616597633    -0.0021154594     0.0228838590     0.0381539303    -0.0047094926
  255  C 27  Y     -0.0034446265    -0.0000204393    -0.0021205013    -0.0022946732     0.0002078969
  256  C 27  Z     -0.0280551105     0.0010849580    -0.0117762684    -0.0175768973     0.0021101927
  257  C 27 XX     -0.0047525742     0.0000831198     0.0019267528     0.0001381879     0.0122098346
  258  C 27 YY      0.0003849411    -0.0000025496     0.0005019832    -0.0005294943     0.0021528052
  259  C 27 ZZ     -0.0006709701     0.0000134536     0.0006593120    -0.0004525023     0.0040099276
  260  C 27 XY      0.0002841813    -0.0000039960    -0.0000151539    -0.0000823329    -0.0008508218
  261  C 27 XZ      0.0026786460    -0.0000670395    -0.0005860533    -0.0002557656    -0.0054729271
  262  C 27 YZ     -0.0001664275    -0.0000316976    -0.0000161803     0.0000667452    -0.0001827200
  263  C 28  S     -0.0001536841     0.0000196386    -0.1032279873     0.0251360429     0.0016671753
  264  C 28  S      0.0002648121    -0.0000193146     0.1947553593    -0.0496902219    -0.0039457454
  265  C 28  S     -0.0180268098    -0.0001861847     0.0277289096    -0.2448867627     0.0185755120
  266  C 28  X     -0.0001908938    -0.0000248641    -0.0491330607    -0.0226017912     0.0034298541
  267  C 28  Y     -0.0000087348     0.0000046312     0.0307360138     0.0350344817     0.0001628774
  268  C 28  Z      0.0000608316     0.0000019256    -0.0364995720    -0.0211423300    -0.0009393452
  269  C 28  X     -0.0013618933     0.0002334938    -0.0072957525    -0.0889367594     0.0129143106
  270  C 28  Y      0.0035368184    -0.0004290704     0.0022831522     0.1541174183    -0.0171779386
  271  C 28  Z     -0.0031430905     0.0002768915    -0.0042014812    -0.0638980886     0.0064677394
  272  C 28 XX     -0.0000394169    -0.0000054904     0.0144316002    -0.0024032757    -0.0003795018
  273  C 28 YY      0.0000573806    -0.0000005001     0.0097897889    -0.0044559466    -0.0001828776
  274  C 28 ZZ      0.0000152402    -0.0000034339     0.0096306306    -0.0012207370    -0.0000633592
  275  C 28 XY      0.0000798526    -0.0000034261    -0.0050700527     0.0023794907     0.0001312238
  276  C 28 XZ      0.0001132673     0.0000035345     0.0030182882    -0.0010740826    -0.0002244689
  277  C 28 YZ     -0.0001840497     0.0000042220    -0.0065654080     0.0019544584    -0.0000135381

                         21               22               23               24               25
                   -0.8831270011    -0.8601449928    -0.8348023767    -0.8198512457    -0.8072249895
    1  C  1  S      0.1262652417    -0.0322890176    -0.0505044821     0.0007008486     0.0487779146
    2  C  1  S     -0.2543367318     0.0735089972     0.0960213931    -0.0013175432    -0.0945156260
    3  C  1  S      0.0035434246    -0.0258407129     0.0881547465    -0.0019078456    -0.0884602629
    4  C  1  X     -0.0315755355     0.0288048201    -0.0317011024     0.0002827290    -0.0116311488
    5  C  1  Y      0.0479563019    -0.0528469612     0.0745974063    -0.0012456496    -0.0762886433
    6  C  1  Z      0.0394718870    -0.0050140970    -0.0052802158    -0.0002352982    -0.0418398919
    7  C  1  X      0.0078937987     0.0028088281    -0.0018406980    -0.0002634893    -0.0118307729
    8  C  1  Y     -0.0016855497    -0.0185036733     0.0439238380    -0.0022089709    -0.0439852291
    9  C  1  Z     -0.0077920573     0.0114470558    -0.0207445056     0.0006995061     0.0019285974
   10  C  1 XX     -0.0139936552     0.0071332089     0.0006988469    -0.0000461162    -0.0061628117
   11  C  1 YY     -0.0154327351     0.0021386688     0.0119654446    -0.0001920562    -0.0123735220
   12  C  1 ZZ     -0.0171788489     0.0040047884     0.0067812572    -0.0000341078    -0.0005893863
   13  C  1 XY      0.0026937518    -0.0021930552     0.0025544455    -0.0000422857    -0.0008357103
   14  C  1 XZ      0.0048748966    -0.0019500685    -0.0001567018     0.0000265472     0.0018012521
   15  C  1 YZ     -0.0032259317     0.0034881911    -0.0044443156     0.0000672331     0.0053377222
   16  C  2  S      0.0737320217    -0.0186419002     0.0070137772    -0.0007319299    -0.0993786083
   17  C  2  S     -0.1452527010     0.0408810674    -0.0147451853     0.0014336973     0.1953824380
   18  C  2  S     -0.0619563552     0.0032224633    -0.0296908918    -0.0006665641     0.0924954004
   19  C  2  X     -0.0121234772     0.0146181038    -0.0317136836     0.0003898795     0.0244456881
   20  C  2  Y     -0.0028923625    -0.0196040216     0.0229158182    -0.0001110271     0.0222566443
   21  C  2  Z     -0.0900612664     0.0444060725     0.0112807109    -0.0003746105    -0.0608081227
   22  C  2  X     -0.0012835327    -0.0025410620    -0.0143961909     0.0000298413     0.0185352249
   23  C  2  Y     -0.0086622341    -0.0067000035    -0.0060620036     0.0005876000     0.0249822407
   24  C  2  Z     -0.0364669659     0.0204419022     0.0024965622    -0.0006446583    -0.0187181190
   25  C  2 XX     -0.0057997871     0.0044262974    -0.0065637686     0.0000824160     0.0101497979
   26  C  2 YY     -0.0072433685    -0.0004064972     0.0020701851     0.0000836344     0.0146263240
   27  C  2 ZZ     -0.0134729972     0.0045496569    -0.0002450476     0.0000803752     0.0118923668
   28  C  2 XY     -0.0015564506    -0.0001192442    -0.0017905740     0.0000706992     0.0073241870
   29  C  2 XZ     -0.0061768312     0.0038483959    -0.0015635129    -0.0000116269    -0.0012994981
   30  C  2 YZ     -0.0055993111     0.0021913477     0.0022028895    -0.0000446506    -0.0045581997
   31  C  3  S     -0.0649744308     0.0511234776     0.0056895950    -0.0007985161    -0.1210707153
   32  C  3  S      0.1292080577    -0.1050764305    -0.0156239475     0.0015508148     0.2450915996
   33  C  3  S      0.0597882713     0.0059869674     0.0233540187     0.0016937085     0.0373028199
   34  C  3  X      0.0553274294    -0.0138723159    -0.0256547650     0.0002064392     0.0059090749
   35  C  3  Y      0.0562619943    -0.0368046428     0.0253710856    -0.0004249081    -0.0411588285
   36  C  3  Z      0.0060857399    -0.0194159945     0.0083411159     0.0001212725     0.0344277100
   37  C  3  X      0.0152751788     0.0018019619     0.0010634577     0.0000216687    -0.0071723525
   38  C  3  Y      0.0302905570    -0.0143939387     0.0049454792     0.0005227204    -0.0057691437
   39  C  3  Z      0.0091844238     0.0039318673     0.0110120663     0.0007076761     0.0016584664
   40  C  3 XX      0.0096380979    -0.0038492215    -0.0042625830     0.0000019518     0.0098128770
   41  C  3 YY      0.0074828854    -0.0067860146     0.0003592646     0.0001085027     0.0135848875
   42  C  3 ZZ      0.0074726623    -0.0086759937    -0.0003939651     0.0001460875     0.0224331645
   43  C  3 XY      0.0046830598    -0.0033109111     0.0007323909    -0.0000201321     0.0034527997
   44  C  3 XZ      0.0043573607    -0.0012891869    -0.0031114451     0.0000330806     0.0012414555
   45  C  3 YZ      0.0056466065    -0.0038905075     0.0029030061    -0.0000319645    -0.0028453848
   46  C  4  S     -0.1077937688     0.0828220461    -0.0495160951     0.0005694261     0.0184506494
   47  C  4  S      0.2195010997    -0.1654304328     0.0932133610    -0.0007555332    -0.0307406711
   48  C  4  S     -0.0279198713    -0.0850655811     0.0762998831    -0.0119322837    -0.0690081114
   49  C  4  X      0.0387230155     0.0202715039    -0.0604132937     0.0004309995    -0.0001574117
   50  C  4  Y     -0.0537814599     0.0242842461     0.0271711559    -0.0005968971    -0.0612304698
   51  C  4  Z     -0.0379428598    -0.0022577447     0.0538227735    -0.0010432383    -0.0855546743
   52  C  4  X      0.0062801262     0.0211729811    -0.0218670996    -0.0014429237     0.0015179363
   53  C  4  Y      0.0198770045     0.0244159512    -0.0000970584     0.0030358778    -0.0087738941
   54  C  4  Z     -0.0110826081    -0.0236288855     0.0351339226    -0.0010441822    -0.0454701901
   55  C  4 XX      0.0115526993    -0.0063330102     0.0042165284    -0.0001117651    -0.0040828695
   56  C  4 YY      0.0182362201    -0.0137525332     0.0038210282     0.0000207820     0.0047237848
   57  C  4 ZZ      0.0102675341    -0.0110933062     0.0109437367    -0.0001081781    -0.0076083305
   58  C  4 XY     -0.0032381873    -0.0014849773     0.0036559878     0.0000540366     0.0029365456
   59  C  4 XZ     -0.0007031693     0.0023641232    -0.0056292702     0.0001434003     0.0052062893
   60  C  4 YZ      0.0026874862    -0.0003236019    -0.0016442063     0.0000082929     0.0044211208
   61  C  5  S     -0.1048748118    -0.0256042010     0.0927024739    -0.0005729686     0.0290438618
   62  C  5  S      0.2103685226     0.0486100555    -0.1880786001     0.0013363484    -0.0607565556
   63  C  5  S      0.0406327596    -0.1228005152    -0.1396120209    -0.0029133038     0.0773842829
   64  C  5  X      0.0002399071     0.0695607402    -0.0368137322    -0.0002434307    -0.0807627575
   65  C  5  Y      0.0584029586    -0.0524698495     0.0465089255    -0.0006070650    -0.0133312612
   66  C  5  Z     -0.0672338410     0.0154487259     0.0014011438     0.0000011105    -0.0200963117
   67  C  5  X     -0.0200453368    -0.1110318607    -0.0265025807    -0.0045025907     0.0036981341
   68  C  5  Y      0.0450847349    -0.0134749152     0.0100804276     0.0093848083    -0.0054198651
   69  C  5  Z     -0.0271238342     0.0814110011     0.0267156963    -0.0054573900    -0.0294596458
   70  C  5 XX      0.0174980849    -0.0000458062    -0.0136115589     0.0000755319     0.0019338519
   71  C  5 YY      0.0090814376     0.0018709156    -0.0087589105     0.0000840551    -0.0036339202
   72  C  5 ZZ      0.0084417065     0.0036835681    -0.0105330928     0.0000743920    -0.0040371858
   73  C  5 XY     -0.0070197705     0.0038378193    -0.0021995599     0.0000721115     0.0040416593
   74  C  5 XZ      0.0023976462    -0.0044259754     0.0021985172     0.0000363806     0.0071494962
   75  C  5 YZ     -0.0012716321    -0.0019852720     0.0047997932    -0.0000123989     0.0002094241
   76  C  6  S      0.0134309064     0.0525555786    -0.1313743954     0.0021163676     0.1289308622
   77  C  6  S     -0.0259569413    -0.1043855397     0.2614873747    -0.0042613249    -0.2582985227
   78  C  6  S      0.0028482728     0.0258244395    -0.0070617902     0.0033546747     0.0008293284
   79  C  6  X      0.0175400466    -0.0104916263     0.0017688616    -0.0000351064    -0.0131856185
   80  C  6  Y      0.0388603965    -0.0064129092    -0.0181001342     0.0001553330     0.0067441944
   81  C  6  Z     -0.0360395516     0.0322480120    -0.0173785304     0.0000460208    -0.0125750056
   82  C  6  X      0.0081149073     0.0030220149    -0.0109579909     0.0005406105     0.0084611001
   83  C  6  Y      0.0131767819    -0.0186186692     0.0168542439    -0.0012210444    -0.0175178935
   84  C  6  Z     -0.0189788372    -0.0016421735     0.0079680806    -0.0007384380    -0.0151444034
   85  C  6 XX     -0.0000024423    -0.0074158848     0.0174953507    -0.0002971546    -0.0197367782
   86  C  6 YY     -0.0073951578    -0.0040796532     0.0168998729    -0.0002548755    -0.0165216696
   87  C  6 ZZ      0.0023029369    -0.0089229077     0.0174210863    -0.0002506828    -0.0153779603
   88  C  6 XY      0.0000664606    -0.0000495758    -0.0000897041     0.0000110222     0.0011992294
   89  C  6 XZ     -0.0029701914     0.0011868004     0.0014992751    -0.0000566716    -0.0020482629
   90  C  6 YZ      0.0012875036    -0.0018172618     0.0018057275     0.0000080939     0.0002922938
   91  C  7  S      0.0093380384    -0.0162745137     0.0248584584    -0.0002533948     0.0086869371
   92  C  7  S     -0.0194962543     0.0357199641    -0.0497552504     0.0005587460    -0.0167161103
   93  C  7  S      0.0033885242    -0.0687881577    -0.0148440716    -0.0025800037     0.0030291699
   94  C  7  X      0.0451441492    -0.0436751306     0.0462903117    -0.0003917742     0.0109998237
   95  C  7  Y     -0.0540132446     0.0668932485    -0.0783550725     0.0006011727    -0.0278721353
   96  C  7  Z      0.0249785483    -0.0357970639     0.0462454982    -0.0003934187     0.0086621690
   97  C  7  X     -0.0052146447     0.0412079577     0.0159361525    -0.0009041736     0.0052294076
   98  C  7  Y      0.0016167611    -0.0622325342    -0.0260177335    -0.0001510937    -0.0032227027
   99  C  7  Z      0.0037937585     0.0303042576     0.0117175187     0.0010405266     0.0008898458
  100  C  7 XX     -0.0021178073     0.0023186688    -0.0024468372     0.0000561304    -0.0005511287
  101  C  7 YY     -0.0011993754     0.0028040593    -0.0041474482     0.0000273389    -0.0024012887
  102  C  7 ZZ     -0.0005624609     0.0019260705    -0.0029227579     0.0000233698    -0.0001815902
  103  C  7 XY      0.0013386704    -0.0011797577     0.0016800728    -0.0000182475     0.0008326171
  104  C  7 XZ     -0.0006088797     0.0006048919    -0.0014211627    -0.0000111529     0.0004120482
  105  C  7 YZ      0.0000433614    -0.0010846843     0.0023627143     0.0000071753     0.0003753460
  106  C  8  S     -0.0209189074    -0.0898665292    -0.0969706812    -0.0001664796    -0.0607656771
  107  C  8  S      0.0393059843     0.1799808940     0.1956046665     0.0001871136     0.1210037990
  108  C  8  S     -0.0422677088     0.0022193504     0.0889080623    -0.0002284353     0.0946198154
  109  C  8  X     -0.0240202937    -0.0502120350    -0.0137306580    -0.0229862461     0.0232155289
  110  C  8  Y      0.0014874260     0.0024446079     0.0011283332     0.0955441703    -0.0023793371
  111  C  8  Z      0.0108544822     0.0229210522     0.0060183587    -0.0667095326    -0.0099213717
  112  C  8  X      0.0221098779    -0.0227098429    -0.0702161762    -0.0062657099    -0.0579386991
  113  C  8  Y     -0.0034484412    -0.0022060798     0.0089004811     0.0201731505     0.0057981802
  114  C  8  Z     -0.0087543051     0.0136893180     0.0259467481    -0.0133710568     0.0259655086
  115  C  8 XX      0.0022095452     0.0112088181     0.0122856581    -0.0024831080     0.0072584337
  116  C  8 YY      0.0014531494     0.0088734089     0.0109741327    -0.0006295548     0.0077179651
  117  C  8 ZZ      0.0013400089     0.0079326520     0.0092662735     0.0031217857     0.0060178183
  118  C  8 XY     -0.0001962471    -0.0017099567    -0.0021403057     0.0058810125    -0.0016970051
  119  C  8 XZ     -0.0004510342    -0.0024905372    -0.0024212036    -0.0033784319    -0.0010836344
  120  C  8 YZ     -0.0004514868    -0.0032447368    -0.0046112326    -0.0023387810    -0.0036368650
  121  N  9  S      0.0297286014    -0.0321530537     0.0329873381    -0.0002165346     0.0092537505
  122  N  9  S      0.0582021515    -0.0620957657     0.0670518644    -0.0005822443     0.0190573471
  123  N  9  S      0.0292867118    -0.0749197651     0.0090289154     0.0009829729     0.0032907357
  124  N  9  X      0.0091992611    -0.0117665951     0.0129038692    -0.0000318884     0.0039000346
  125  N  9  Y     -0.0193172440     0.0190821756    -0.0184275628     0.0001359617    -0.0041091401
  126  N  9  Z      0.0095116099    -0.0090812026     0.0084880733    -0.0001012856     0.0030974086
  127  N  9  X      0.0003475625     0.0064073504     0.0014824904     0.0000515487    -0.0010131855
  128  N  9  Y      0.0034891928    -0.0111500705    -0.0025277806     0.0003837938    -0.0017976149
  129  N  9  Z     -0.0027699998     0.0058868590     0.0024644414    -0.0005159269     0.0005199005
  130  N  9 XX      0.0007756079    -0.0010992555     0.0017926138    -0.0000484961     0.0007030372
  131  N  9 YY      0.0027704385    -0.0027228272     0.0031468918    -0.0000344800     0.0005476116
  132  N  9 ZZ      0.0010236003    -0.0007794162     0.0010963359    -0.0000278694     0.0005294357
  133  N  9 XY     -0.0014013555     0.0018268994    -0.0019116954     0.0000052363    -0.0005454910
  134  N  9 XZ      0.0007788684    -0.0009103908     0.0008188125     0.0000067234     0.0004410851
  135  N  9 YZ     -0.0016150978     0.0014836799    -0.0011965892    -0.0000146098    -0.0004286190
  136  C 10  S      0.0050221081    -0.0108156810    -0.0339662457    -0.1393692938    -0.0344835449
  137  C 10  S     -0.0096694458     0.0209328182     0.0657197115     0.2678046518     0.0671315138
  138  C 10  S      0.0029665130     0.0329903902     0.0313340619     0.0800284933     0.0241600372
  139  C 10  X     -0.0168542206    -0.0494622505    -0.0416484513     0.0511497616    -0.0212143481
  140  C 10  Y     -0.0004043949    -0.0138960718    -0.0219670407     0.0027083651    -0.0183008611
  141  C 10  Z      0.0095006152     0.0358727253     0.0386304056    -0.0278943941     0.0256150586
  142  C 10  X     -0.0061503136    -0.0071173975    -0.0020645571     0.0108545170    -0.0000706905
  143  C 10  Y      0.0010883510    -0.0129253776    -0.0170951695     0.0035236325    -0.0146038221
  144  C 10  Z      0.0030600662     0.0137581191     0.0153167196    -0.0084106974     0.0115325418
  145  C 10 XX     -0.0012662608    -0.0010724908     0.0013436759     0.0220618649     0.0020601621
  146  C 10 YY     -0.0003098536     0.0023590724     0.0053280049     0.0130522644     0.0053276387
  147  C 10 ZZ      0.0001982300     0.0026551857     0.0045402367     0.0121269136     0.0039722359
  148  C 10 XY      0.0009915194     0.0018774428     0.0006911279    -0.0037331251    -0.0002307030
  149  C 10 XZ     -0.0000795913    -0.0006136563    -0.0005856613    -0.0059490528    -0.0002050336
  150  C 10 YZ     -0.0002362881    -0.0026553882    -0.0041668278    -0.0043068422    -0.0035749396
  151  C 11  S      0.0251222321     0.0652494704     0.0527216261    -0.1358037339     0.0304900782
  152  C 11  S     -0.0465854373    -0.1231772088    -0.1014628878     0.2606104570    -0.0596765767
  153  C 11  S     -0.0138863728    -0.0488912335    -0.0386469172     0.0578678356    -0.0214311640
  154  C 11  X     -0.0042705211    -0.0245306865    -0.0380720823    -0.0583809831    -0.0364231045
  155  C 11  Y      0.0104369670     0.0305861511     0.0301543256     0.0120801606     0.0215279074
  156  C 11  Z     -0.0064800037    -0.0128267996    -0.0057142938     0.0193987160     0.0005575374
  157  C 11  X     -0.0007680516    -0.0071947170    -0.0138466459    -0.0173417218    -0.0136087521
  158  C 11  Y      0.0040482787     0.0126569508     0.0102218839     0.0128428504     0.0062421992
  159  C 11  Z     -0.0029821389    -0.0067311340    -0.0015252609    -0.0018546915     0.0017895797
  160  C 11 XX     -0.0029866096    -0.0074521489    -0.0055091216     0.0204628991    -0.0028598824
  161  C 11 YY     -0.0029535047    -0.0085827257    -0.0078844247     0.0123771446    -0.0051425670
  162  C 11 ZZ     -0.0020282067    -0.0054853853    -0.0045553811     0.0125875871    -0.0026676159
  163  C 11 XY      0.0010510684     0.0032939653     0.0032735460    -0.0019085107     0.0023073543
  164  C 11 XZ      0.0004261233     0.0002424722    -0.0009262362    -0.0065609036    -0.0012770548
  165  C 11 YZ      0.0016652638     0.0042165188     0.0034545482    -0.0046892003     0.0020418836
  166  C 12  S      0.0312739716     0.0924167798     0.0906726445     0.0024298509     0.0636923412
  167  C 12  S     -0.0584437063    -0.1750553030    -0.1736064007    -0.0046379481    -0.1231149793
  168  C 12  S     -0.0113909706    -0.0269263437    -0.0288500950    -0.0003073754    -0.0249296568
  169  C 12  X      0.0110451742     0.0273975158     0.0194084137    -0.0213311242     0.0075511421
  170  C 12  Y     -0.0011754519    -0.0021801483    -0.0012563857     0.0895251343    -0.0018615980
  171  C 12  Z     -0.0053102514    -0.0116927398    -0.0085343522    -0.0627319134    -0.0023005667
  172  C 12  X      0.0005663070    -0.0029016425    -0.0043109516    -0.0080855794    -0.0032102524
  173  C 12  Y     -0.0004264462     0.0003493494    -0.0000189128     0.0326350320    -0.0004686761
  174  C 12  Z     -0.0006378559     0.0013453980     0.0024258992    -0.0227088417     0.0018398241
  175  C 12 XX     -0.0039431399    -0.0117236853    -0.0115213583     0.0024058475    -0.0081715755
  176  C 12 YY     -0.0033462363    -0.0102072569    -0.0103148832     0.0004784929    -0.0074447023
  177  C 12 ZZ     -0.0026867841    -0.0083525351    -0.0085421178    -0.0036864021    -0.0061579122
  178  C 12 XY      0.0008770919     0.0024357271     0.0022524568    -0.0064867106     0.0016138968
  179  C 12 XZ      0.0009753584     0.0026333913     0.0023763950     0.0038638051     0.0015043949
  180  C 12 YZ      0.0017823636     0.0049455150     0.0046656655     0.0026861903     0.0031442138
  181  C 13  S      0.0247235549     0.0637250812     0.0529380911     0.1379226789     0.0267150393
  182  C 13  S     -0.0458928941    -0.1204908667    -0.1016297974    -0.2646457085    -0.0523067689
  183  C 13  S     -0.0118108218    -0.0449210309    -0.0432164758    -0.0596996971    -0.0210733290
  184  C 13  X      0.0006361521    -0.0106378333    -0.0238119395     0.0532206350    -0.0279330515
  185  C 13  Y     -0.0102572385    -0.0283508059    -0.0259915661     0.0024866528    -0.0174257454
  186  C 13  Z      0.0080847933     0.0286097858     0.0332213709    -0.0284825453     0.0282507763
  187  C 13  X      0.0002823799    -0.0024617632    -0.0076299654     0.0110718718    -0.0107831091
  188  C 13  Y     -0.0037807763    -0.0109398086    -0.0102637403     0.0097979099    -0.0052114609
  189  C 13  Z      0.0029332309     0.0102554980     0.0121570560    -0.0135428072     0.0097515713
  190  C 13 XX     -0.0026675700    -0.0061273821    -0.0042500392    -0.0213336872    -0.0011539219
  191  C 13 YY     -0.0028997719    -0.0081731345    -0.0074710434    -0.0128761200    -0.0044511454
  192  C 13 ZZ     -0.0022596936    -0.0067263316    -0.0063074556    -0.0118957098    -0.0037892500
  193  C 13 XY      0.0004847349     0.0007034834    -0.0000106603     0.0036417215    -0.0005568452
  194  C 13 XZ      0.0007134950     0.0016050203     0.0010564781     0.0055544571     0.0002070283
  195  C 13 YZ      0.0018573827     0.0051654613     0.0047614236     0.0042232903     0.0030047167
  196  C 14  S      0.0046314757    -0.0123643525    -0.0330266682     0.1382715703    -0.0373176514
  197  C 14  S     -0.0090976175     0.0237438150     0.0641818031    -0.2656801690     0.0726011793
  198  C 14  S     -0.0009725614     0.0246467981     0.0423231025    -0.0780830731     0.0294786935
  199  C 14  X     -0.0174828258    -0.0572929684    -0.0538829693    -0.0550091976    -0.0290143547
  200  C 14  Y      0.0032739613     0.0207383966     0.0282557577     0.0086830591     0.0215208028
  201  C 14  Z      0.0067820923     0.0113875068     0.0036057915     0.0202902492    -0.0030918470
  202  C 14  X     -0.0062773416    -0.0123080157    -0.0116624688    -0.0133656015    -0.0072258562
  203  C 14  Y     -0.0004896385     0.0112364328     0.0212914476     0.0058749615     0.0153286613
  204  C 14  Z      0.0044110896    -0.0034174127    -0.0112952392     0.0019584370    -0.0093771842
  205  C 14 XX     -0.0005509720     0.0010614296     0.0030256143    -0.0213584477     0.0033823423
  206  C 14 YY     -0.0000658757     0.0030257780     0.0057413362    -0.0126294303     0.0057249531
  207  C 14 ZZ     -0.0007399849     0.0002764696     0.0023598003    -0.0128403319     0.0032593598
  208  C 14 XY     -0.0007482662    -0.0029386727    -0.0032575822     0.0020380131    -0.0022186273
  209  C 14 XZ      0.0009157046     0.0021468983     0.0016311775     0.0069292433     0.0007482916
  210  C 14 YZ      0.0004368904    -0.0008391112    -0.0025769255     0.0048490206    -0.0029316791
  211  H 15  S     -0.0672272726     0.0216509719     0.0277891341    -0.0005605957    -0.0353583594
  212  H 15  S     -0.0072738530     0.0004810689     0.0063089624    -0.0003812262    -0.0036940324
  213  H 16  S     -0.0383335481     0.0144400975    -0.0095355354     0.0006047575     0.0612066332
  214  H 16  S     -0.0031933045    -0.0000985901    -0.0015786303     0.0004097449     0.0121989862
  215  H 17  S      0.0365377866    -0.0234111181    -0.0103569987     0.0005605269     0.0749080169
  216  H 17  S      0.0020777213    -0.0057393497     0.0010987338     0.0003429506     0.0135022058
  217  H 18  S      0.0598666696    -0.0439027553     0.0256113801    -0.0003402978    -0.0175324634
  218  H 18  S      0.0022343460    -0.0110565410     0.0056543399     0.0009010423     0.0013936409
  219  H 19  S     -0.0068677615    -0.0273885519     0.0777844175    -0.0014142087    -0.0949747047
  220  H 19  S     -0.0000585343    -0.0040959965     0.0131355055    -0.0002468489    -0.0111433574
  221  H 20  S     -0.0070657474    -0.0324943055     0.0840512922    -0.0014176241    -0.0813484701
  222  H 20  S     -0.0012641295    -0.0036810113     0.0095056216    -0.0004494661    -0.0142449814
  223  H 21  S     -0.0001031257     0.0123924473     0.0227696487     0.0812555681     0.0204952436
  224  H 21  S     -0.0022793743    -0.0022596464     0.0045313197     0.0041596230     0.0071214392
  225  H 22  S     -0.0110615143    -0.0313765603    -0.0280710289     0.0784257165    -0.0185364658
  226  H 22  S     -0.0021504646    -0.0030421571    -0.0007956169     0.0050557715     0.0002599901
  227  H 23  S     -0.0135231728    -0.0439313807    -0.0483119789    -0.0013103217    -0.0386287665
  228  H 23  S     -0.0013405463    -0.0028565130    -0.0025554497    -0.0001583201    -0.0021809275
  229  H 24  S     -0.0107796548    -0.0302972064    -0.0281233265    -0.0788965170    -0.0161719727
  230  H 24  S     -0.0020660854    -0.0026810735    -0.0009025687    -0.0050427087     0.0004703952
  231  H 25  S      0.0000131089     0.0130211112     0.0220513420    -0.0787637246     0.0217452001
  232  H 25  S     -0.0021884938    -0.0019841503     0.0035629056    -0.0026693961     0.0065140401
  233  C 26  S     -0.1033811626    -0.1135659950     0.0578924911     0.0005066083     0.1007914527
  234  C 26  S      0.1906024003     0.2051109180    -0.1166181682    -0.0009410379    -0.1900505716
  235  C 26  S      0.1225215684     0.0977614587    -0.1425549271     0.0045228589    -0.1664345324
  236  C 26  X     -0.0119871497     0.0610736634     0.0547846143    -0.0017825098    -0.0358946916
  237  C 26  Y      0.0047205662    -0.0085379910     0.0043107118     0.0028558167    -0.0004659035
  238  C 26  Z      0.0004880074    -0.0224271613    -0.0291015316    -0.0015353490     0.0073757779
  239  C 26  X      0.0079082909    -0.1703803329    -0.1119485464     0.0015011824     0.0248994407
  240  C 26  Y     -0.0054890728     0.0043301499     0.0056270453    -0.0060197947     0.0009676143
  241  C 26  Z     -0.0015072503     0.0830602355     0.0454156503     0.0042747071    -0.0081882896
  242  C 26 XX      0.0199028153     0.0200611463    -0.0116874628    -0.0002806421    -0.0184102912
  243  C 26 YY      0.0041421740     0.0049741919    -0.0025267465    -0.0000705498    -0.0048908171
  244  C 26 ZZ      0.0071099076     0.0090531410    -0.0051063646     0.0002168962    -0.0088150302
  245  C 26 XY     -0.0014214663     0.0000621759    -0.0005099032     0.0004866374     0.0011989159
  246  C 26 XZ     -0.0081565252    -0.0091146545     0.0053067797    -0.0002384574     0.0089133214
  247  C 26 YZ      0.0003872586    -0.0003822434     0.0004027957    -0.0002194988    -0.0002285875
  248  C 27  S     -0.0692144898    -0.1390196067    -0.0339978181     0.0008451459     0.0525020033
  249  C 27  S      0.1236261463     0.2635410499     0.0716473448    -0.0014280596    -0.0954573237
  250  C 27  S      0.0277052205     0.2181624546     0.1151454092    -0.0038881341    -0.0704709180
  251  C 27  X     -0.0374706910    -0.0233383434     0.0696184861    -0.0025363002     0.0976573258
  252  C 27  Y      0.0013459592    -0.0009500423    -0.0021852122     0.0114306903    -0.0049718014
  253  C 27  Z      0.0149518710     0.0127517526    -0.0325259828    -0.0080907769    -0.0464090135
  254  C 27  X      0.0555846146    -0.0478049060    -0.1157618733    -0.0018973215    -0.0706679002
  255  C 27  Y     -0.0007409856     0.0039425977     0.0045741964     0.0096380599     0.0016459462
  256  C 27  Z     -0.0277789366     0.0195503778     0.0576337242    -0.0069916377     0.0297306297
  257  C 27 XX      0.0129329645     0.0268927417     0.0080271482    -0.0010596322    -0.0083086697
  258  C 27 YY      0.0030063062     0.0068934413     0.0015516926    -0.0002375048    -0.0030618537
  259  C 27 ZZ      0.0047614305     0.0109898025     0.0027776598     0.0010524446    -0.0045200817
  260  C 27 XY     -0.0008766535    -0.0011055602    -0.0008163210     0.0020728073     0.0003801508
  261  C 27 XZ     -0.0050315163    -0.0109084165    -0.0034992497    -0.0010813928     0.0032514838
  262  C 27 YZ      0.0001885910     0.0000143117     0.0001103624    -0.0008218607    -0.0002335637
  263  C 28  S      0.0791120171    -0.0814182906     0.0887678396    -0.0007479467     0.0244073024
  264  C 28  S     -0.1588994786     0.1611850121    -0.1789347588     0.0011450579    -0.0465480125
  265  C 28  S     -0.0515220508     0.1282692525    -0.0449292065     0.0105396184    -0.0258133738
  266  C 28  X      0.0821188758    -0.0072618933    -0.0422085099     0.0002054543    -0.0251354560
  267  C 28  Y      0.0207227498    -0.0185168156     0.0247187062    -0.0003474751    -0.0172351702
  268  C 28  Z     -0.0353045448     0.0011532756     0.0321324259    -0.0003869515    -0.0318243528
  269  C 28  X      0.0415246233     0.0381821477    -0.0016667173     0.0024942395    -0.0128974416
  270  C 28  Y      0.0167479998    -0.0817255625    -0.0098189800     0.0015125064    -0.0018249291
  271  C 28  Z     -0.0383802296     0.0424978695     0.0160213906    -0.0042893606    -0.0044143871
  272  C 28 XX     -0.0175337625     0.0131351675    -0.0098397860     0.0001033458    -0.0018060818
  273  C 28 YY     -0.0069007688     0.0080581491    -0.0097442904     0.0000111896    -0.0053155734
  274  C 28 ZZ     -0.0038276398     0.0073308943    -0.0115386225     0.0001319751     0.0005167683
  275  C 28 XY      0.0042281343    -0.0019255537     0.0003235159     0.0000290173     0.0023512361
  276  C 28 XZ     -0.0019111474    -0.0005212124    -0.0006072758    -0.0000532429     0.0058785758
  277  C 28 YZ     -0.0001900848    -0.0028036376     0.0058172522    -0.0001186287     0.0008984585

                         26               27               28               29               30
                   -0.7793826797    -0.7013784840    -0.6782942366    -0.6663192003    -0.6568213134
    1  C  1  S     -0.0409639869    -0.0628689127     0.0443351760    -0.0033868541    -0.0688759819
    2  C  1  S      0.0882083254     0.1288512606    -0.0919911563     0.0072722996     0.1474892215
    3  C  1  S      0.0332043095     0.1014245107    -0.0302455566    -0.0010426429    -0.0081010929
    4  C  1  X     -0.0527869257    -0.0251247758    -0.0396535983     0.0004509659     0.0176133045
    5  C  1  Y     -0.0225632348    -0.0070957476     0.0342334014    -0.0059829461    -0.1171161524
    6  C  1  Z     -0.0460420804    -0.0160746983     0.0215813441     0.0027716806     0.0394363036
    7  C  1  X     -0.0126897613     0.0123090551    -0.0240808769    -0.0006104004     0.0000732335
    8  C  1  Y     -0.0030729824     0.0065843570     0.0117764899    -0.0047855320    -0.0499348225
    9  C  1  Z     -0.0232335977    -0.0298306812     0.0096094569     0.0017858269     0.0193111676
   10  C  1 XX     -0.0002765788     0.0060779918    -0.0079105905     0.0005365761     0.0114046497
   11  C  1 YY      0.0052544952     0.0073535432    -0.0013622860     0.0002993333     0.0050394154
   12  C  1 ZZ      0.0120780544     0.0116167137    -0.0078917067     0.0006245789     0.0129330939
   13  C  1 XY      0.0015776173     0.0031154453    -0.0013900677    -0.0000951118    -0.0009153121
   14  C  1 XZ      0.0006700607    -0.0045390496     0.0065669456    -0.0001453675    -0.0046731224
   15  C  1 YZ      0.0029289652     0.0013898859    -0.0003341128    -0.0000691474    -0.0015359429
   16  C  2  S     -0.1084596619    -0.0197045688    -0.0320835410     0.0017380304     0.0426241738
   17  C  2  S      0.2195752207     0.0465022505     0.0628864418    -0.0032938276    -0.0833321820
   18  C  2  S      0.0460929253    -0.0383531961     0.0249544239    -0.0034717848    -0.0148258843
   19  C  2  X     -0.0182691523    -0.0079762280    -0.0274732850    -0.0011475345    -0.0098815877
   20  C  2  Y      0.0267926943     0.0046690517    -0.0276791436    -0.0011227366     0.0014105759
   21  C  2  Z     -0.0105167155     0.0618274809    -0.0891113346     0.0056556591     0.1227147434
   22  C  2  X     -0.0091835481    -0.0153170339    -0.0078269417    -0.0010891713    -0.0058456918
   23  C  2  Y      0.0053661092    -0.0153845093    -0.0064337451     0.0000336234     0.0016130886
   24  C  2  Z      0.0015016126     0.0237980284    -0.0280665101     0.0004726352     0.0309669985
   25  C  2 XX      0.0053846800     0.0026485528     0.0002566456    -0.0003863966    -0.0066716244
   26  C  2 YY      0.0179606251     0.0023795237     0.0073377026    -0.0003345618    -0.0085621347
   27  C  2 ZZ      0.0165078776     0.0047417327     0.0035540007     0.0000552334    -0.0004924650
   28  C  2 XY      0.0045473072     0.0018995319    -0.0013979711    -0.0001814536    -0.0030820973
   29  C  2 XZ     -0.0012616115     0.0003937500    -0.0031337233     0.0001447062     0.0038846895
   30  C  2 YZ      0.0004394506     0.0048862901    -0.0044037489     0.0001294785     0.0030969975
   31  C  3  S     -0.0636247709     0.0593576641    -0.0666640174     0.0008508894     0.0224855070
   32  C  3  S      0.1219635868    -0.1237498358     0.1331131852    -0.0015444580    -0.0392585940
   33  C  3  S      0.0734008554    -0.0188650562     0.0750757298     0.0014185887    -0.0392831445
   34  C  3  X     -0.0393851665     0.0072880631    -0.0419706082     0.0018308539     0.0420246597
   35  C  3  Y     -0.0528581091    -0.0262978942    -0.0472417778     0.0062754928     0.1379853779
   36  C  3  Z      0.0195787332     0.0171096404    -0.0478629462    -0.0016156405    -0.0073863823
   37  C  3  X     -0.0094350896    -0.0012274253    -0.0098516147     0.0006469557     0.0124936693
   38  C  3  Y     -0.0180573811    -0.0194539707    -0.0086627005     0.0029349651     0.0438753752
   39  C  3  Z      0.0180221283     0.0151560306    -0.0002781113     0.0001057138    -0.0218623117
   40  C  3 XX      0.0019838779    -0.0029395916     0.0031179015    -0.0001245421    -0.0008088477
   41  C  3 YY      0.0069746220    -0.0102264769     0.0100010796     0.0001394365     0.0009829827
   42  C  3 ZZ      0.0125084788    -0.0109763465     0.0127473187    -0.0002971182    -0.0067681407
   43  C  3 XY      0.0012179749    -0.0017863854     0.0001155521     0.0001867613     0.0043704438
   44  C  3 XZ     -0.0048304456     0.0008421716    -0.0055989489     0.0000243007     0.0020254119
   45  C  3 YZ     -0.0032223497    -0.0031147113    -0.0006220144     0.0003317127     0.0066774809
   46  C  4  S      0.0413080541     0.0502170995     0.0178190750    -0.0051216558    -0.1104797612
   47  C  4  S     -0.0856018833    -0.1050495684    -0.0366981410     0.0112029396     0.2304814024
   48  C  4  S     -0.0707043979    -0.0778950965     0.0046840109    -0.0137302407     0.0693406203
   49  C  4  X     -0.0437196592     0.0620651496    -0.0738512401     0.0024329402     0.0437053151
   50  C  4  Y     -0.0020802819    -0.0236200242     0.0518832582     0.0022515713     0.0291127990
   51  C  4  Z     -0.0225571012     0.0219590727    -0.0033073993    -0.0055668384    -0.1043065733
   52  C  4  X     -0.0108161601     0.0174891561    -0.0260197017    -0.0016852932     0.0164826009
   53  C  4  Y      0.0217869705     0.0108683147     0.0170161351     0.0047066927    -0.0059612654
   54  C  4  Z     -0.0237982689    -0.0028145666     0.0030931012    -0.0027372581    -0.0406607579
   55  C  4 XX     -0.0037885929    -0.0027970228    -0.0011764201     0.0004998362     0.0105482779
   56  C  4 YY     -0.0061958182    -0.0091611266    -0.0061563292     0.0010656523     0.0228421705
   57  C  4 ZZ     -0.0059954600    -0.0094156127     0.0015201687     0.0006879411     0.0128806405
   58  C  4 XY      0.0051631454    -0.0042505706     0.0039513061     0.0001879174     0.0026493200
   59  C  4 XZ     -0.0002740659     0.0007444649    -0.0019609802     0.0000408926    -0.0001479542
   60  C  4 YZ      0.0030280534    -0.0017060421     0.0045701530    -0.0001977144    -0.0042536442
   61  C  5  S      0.0701790848    -0.0931629386     0.0487575014     0.0032869405     0.0621267157
   62  C  5  S     -0.1428439383     0.1913212427    -0.1003002631    -0.0062246580    -0.1242790516
   63  C  5  S     -0.1505625534     0.1303206226    -0.0184518314    -0.0109293694    -0.1129266342
   64  C  5  X      0.0264908899     0.0961348955     0.0706345961    -0.0031072885    -0.0878717225
   65  C  5  Y      0.0029651511     0.0070017733    -0.0404529554     0.0069896742     0.1193470968
   66  C  5  Z     -0.0579518951    -0.0411362385    -0.0324150024    -0.0031279005    -0.0292458975
   67  C  5  X     -0.1204711910    -0.0279641832     0.0600222416    -0.0075630300    -0.0325730045
   68  C  5  Y      0.0090528109     0.0142466512    -0.0093130543     0.0161922718     0.0361009712
   69  C  5  Z      0.0527985051     0.0014936970    -0.0292714427    -0.0081603074     0.0045339323
   70  C  5 XX     -0.0067262140     0.0162023042    -0.0093861181    -0.0007177081    -0.0097325490
   71  C  5 YY     -0.0097806363     0.0065456934    -0.0054112532    -0.0001592988    -0.0038663266
   72  C  5 ZZ     -0.0089087711     0.0094712632    -0.0045675006    -0.0002648531    -0.0078356248
   73  C  5 XY      0.0042762076     0.0006359419     0.0020432296    -0.0001004432    -0.0060403792
   74  C  5 XZ      0.0028062574    -0.0089941676     0.0036487691     0.0002594820     0.0060715544
   75  C  5 YZ      0.0051176460    -0.0001684730     0.0023669688    -0.0000402417    -0.0003461866
   76  C  6  S      0.0095478115     0.0172579104    -0.0651926537     0.0041356319     0.0935842009
   77  C  6  S     -0.0196422613    -0.0350286689     0.1331021636    -0.0087715736    -0.1961605630
   78  C  6  S      0.0120602210    -0.0198036199     0.0397732409     0.0058797764     0.0013970066
   79  C  6  X     -0.0317676852    -0.0060013313    -0.0428232465     0.0015338277     0.0419526419
   80  C  6  Y     -0.0217527342    -0.0474341540     0.0603008232    -0.0013014292    -0.0433470129
   81  C  6  Z      0.0061524748     0.0399348254     0.0087781130    -0.0021312698    -0.0595801185
   82  C  6  X     -0.0051542262    -0.0028414304    -0.0113370815     0.0015773188     0.0215559235
   83  C  6  Y     -0.0112874946    -0.0117957318     0.0209639951    -0.0025689802    -0.0282240428
   84  C  6  Z     -0.0010451279     0.0134270730     0.0054744035    -0.0019712048    -0.0285716972
   85  C  6 XX     -0.0036435658    -0.0031271755     0.0120879273    -0.0007868856    -0.0185881422
   86  C  6 YY      0.0015336664     0.0016972944     0.0062645037    -0.0005620595    -0.0128349896
   87  C  6 ZZ     -0.0018222631    -0.0060863292     0.0105009439    -0.0004328401    -0.0104714324
   88  C  6 XY      0.0017095546     0.0004072197     0.0006949708     0.0001067029     0.0017122171
   89  C  6 XZ      0.0015598413     0.0001235394     0.0043341234    -0.0002937990    -0.0065776436
   90  C  6 YZ      0.0006838078    -0.0009340052     0.0015012586    -0.0002355869    -0.0053379396
   91  C  7  S      0.0451852430     0.0787796346    -0.0578137767    -0.0016070594    -0.0109043666
   92  C  7  S     -0.0876829325    -0.1655810649     0.1257884753     0.0035888260     0.0227665882
   93  C  7  S     -0.1218122804    -0.0905423314     0.0037545159    -0.0047321859    -0.0031473405
   94  C  7  X      0.0605164030     0.0993567914    -0.0656659760    -0.0032357251    -0.0365191504
   95  C  7  Y     -0.1102874993    -0.1519693916     0.1072104251     0.0024928897     0.0153447313
   96  C  7  Z      0.0555261308     0.0754654723    -0.0587275951    -0.0001284133     0.0123276767
   97  C  7  X      0.0707893837     0.0296914727     0.0174572378    -0.0004137127     0.0019618794
   98  C  7  Y     -0.1155523956    -0.0508377295    -0.0287756727    -0.0020182230    -0.0044415837
   99  C  7  Z      0.0580137972     0.0268999915     0.0141776865     0.0026709914     0.0048847000
  100  C  7 XX     -0.0037046906    -0.0091564011     0.0070588760     0.0003279267     0.0029077282
  101  C  7 YY     -0.0085271950    -0.0146077068     0.0113687318     0.0002570963     0.0011367837
  102  C  7 ZZ     -0.0037558530    -0.0076857688     0.0064216850     0.0000713016    -0.0004329532
  103  C  7 XY      0.0037448775     0.0066422972    -0.0045812871    -0.0002013827    -0.0019695070
  104  C  7 XZ     -0.0018404766    -0.0035853566     0.0026223241     0.0000131723    -0.0000652796
  105  C  7 YZ      0.0036721110     0.0051463241    -0.0040437355     0.0000392608     0.0010717819
  106  C  8  S      0.0448849815     0.0409296839     0.0765943460     0.0019006646     0.0457329089
  107  C  8  S     -0.0871690506    -0.0871558678    -0.1606979700    -0.0041113192    -0.0933247969
  108  C  8  S     -0.0936840175    -0.0297456052    -0.0876863626    -0.0064612965    -0.0418294013
  109  C  8  X     -0.0586036662     0.1017499602     0.0830058458    -0.0433399457     0.0107349902
  110  C  8  Y      0.0037169433    -0.0052748138    -0.0057705081     0.1764669140    -0.0087464714
  111  C  8  Z      0.0259542207    -0.0462094677    -0.0369172102    -0.1226741802     0.0019315757
  112  C  8  X      0.0491006187     0.0223385290     0.0636367703    -0.0109098903     0.0256987246
  113  C  8  Y     -0.0041521448    -0.0023587067    -0.0060426635     0.0439859109    -0.0052492810
  114  C  8  Z     -0.0207211946    -0.0082481798    -0.0283543600    -0.0305345506    -0.0080929710
  115  C  8 XX     -0.0044009166    -0.0077688947    -0.0123208817    -0.0018174522    -0.0063573625
  116  C  8 YY     -0.0067880447    -0.0022210837    -0.0070140522    -0.0006233790    -0.0049329383
  117  C  8 ZZ     -0.0047568795    -0.0034039202    -0.0073443274     0.0016581772    -0.0047073537
  118  C  8 XY      0.0014942102     0.0002801187     0.0012332292     0.0035938212     0.0004663667
  119  C  8 XZ      0.0001252841     0.0027677898     0.0034545745    -0.0019533677     0.0016309945
  120  C  8 YZ      0.0037022432    -0.0003968375     0.0015539963    -0.0013207181     0.0018724023
  121  N  9  S      0.0370507297     0.0475063981    -0.0337176636    -0.0008096767    -0.0061050248
  122  N  9  S      0.0777031728     0.0980470625    -0.0684010636    -0.0017928773    -0.0125484185
  123  N  9  S     -0.0408295238     0.0383230592    -0.0769961770    -0.0010896555    -0.0121129401
  124  N  9  X      0.0136414286     0.0096212844    -0.0069156593     0.0005243852     0.0076008092
  125  N  9  Y     -0.0170380125    -0.0168479274     0.0102956741     0.0002952162     0.0027955176
  126  N  9  Z      0.0093203064     0.0090958464    -0.0036174151    -0.0006292365    -0.0081147169
  127  N  9  X      0.0082392169     0.0023275779     0.0056726966    -0.0000349644    -0.0046202996
  128  N  9  Y     -0.0135720897    -0.0012641572    -0.0076430130     0.0001404853    -0.0018555387
  129  N  9  Z      0.0070793012     0.0003340093     0.0030536491    -0.0003157373     0.0040534939
  130  N  9 XX      0.0023406267     0.0022108277    -0.0016570851    -0.0000103890     0.0008295399
  131  N  9 YY      0.0033608483     0.0044153249    -0.0030553448    -0.0000943177    -0.0007187280
  132  N  9 ZZ      0.0016572359     0.0019395486    -0.0010305978    -0.0000968144    -0.0010390208
  133  N  9 XY     -0.0020719719    -0.0024257513     0.0020147494    -0.0000240973    -0.0006910661
  134  N  9 XZ      0.0010885502     0.0013094963    -0.0009621620    -0.0000054324    -0.0001574893
  135  N  9 YZ     -0.0014485229    -0.0021677317     0.0013902931     0.0000647883     0.0011270650
  136  C 10  S      0.0460252237    -0.0528056522    -0.0522517924    -0.1044487666    -0.0138168030
  137  C 10  S     -0.0899369088     0.1047258952     0.1037886920     0.2092670257     0.0275659662
  138  C 10  S     -0.0265873623     0.0357129236     0.0212291586     0.0604318529     0.0008035146
  139  C 10  X      0.0091132612     0.0406186749     0.0639109996    -0.1137655935     0.0393393104
  140  C 10  Y      0.0181094873     0.0137178359     0.0414086614     0.0049404804     0.0345606658
  141  C 10  Z     -0.0195266405    -0.0312931145    -0.0659699021     0.0528657378    -0.0482514523
  142  C 10  X     -0.0016730082     0.0163698174     0.0161745162    -0.0340877877     0.0098729473
  143  C 10  Y      0.0137323757     0.0001144499     0.0172326080    -0.0094629467     0.0142757087
  144  C 10  Z     -0.0105978747    -0.0083219569    -0.0218933840     0.0246361531    -0.0170358399
  145  C 10 XX     -0.0035641859     0.0072718591     0.0092864555     0.0121881273     0.0041155746
  146  C 10 YY     -0.0068014752     0.0066868823     0.0055634987     0.0152321561     0.0006382485
  147  C 10 ZZ     -0.0048817800     0.0045709352     0.0041191387     0.0111954196     0.0007339092
  148  C 10 XY      0.0010505239    -0.0027734912    -0.0031446659    -0.0035464282    -0.0011405729
  149  C 10 XZ      0.0000379066    -0.0001830282    -0.0008629295    -0.0006795334    -0.0008491605
  150  C 10 YZ      0.0039993406    -0.0020389531    -0.0005250994    -0.0069440357     0.0009661527
  151  C 11  S     -0.0214998314    -0.0127939864    -0.0317157913     0.1088068521    -0.0281227089
  152  C 11  S      0.0428108759     0.0252308307     0.0638430524    -0.2170879660     0.0566737615
  153  C 11  S      0.0160523060    -0.0101001193     0.0109919817    -0.0529520588     0.0173389377
  154  C 11  X      0.0500758882    -0.0868049982    -0.1057588194    -0.1005733239    -0.0440231263
  155  C 11  Y     -0.0241804831     0.0420582117     0.0616700273     0.0072634091     0.0378819019
  156  C 11  Z     -0.0052095892     0.0089691910     0.0024181071     0.0443334948    -0.0089778670
  157  C 11  X      0.0181331839    -0.0257062769    -0.0336579293    -0.0328915063    -0.0153828356
  158  C 11  Y     -0.0067437590     0.0148094086     0.0197470465     0.0116671892     0.0109695522
  159  C 11  Z     -0.0035392979     0.0007465344     0.0006018953     0.0070154663    -0.0012808483
  160  C 11 XX      0.0014206653     0.0031752215     0.0057423203    -0.0118758867     0.0041585069
  161  C 11 YY      0.0045136109    -0.0007567867     0.0015764391    -0.0153140717     0.0027329936
  162  C 11 ZZ      0.0018225023     0.0018416628     0.0041391609    -0.0123250976     0.0035185817
  163  C 11 XY     -0.0023667502     0.0021146903     0.0020986200     0.0020054229     0.0007032850
  164  C 11 XZ      0.0020054613    -0.0032787092    -0.0039074547     0.0015442717    -0.0019018992
  165  C 11 YZ     -0.0016631002     0.0001927603    -0.0006857442     0.0074827206    -0.0012089026
  166  C 12  S     -0.0674298854     0.0762071691     0.0883317445    -0.0003620169     0.0415571382
  167  C 12  S      0.1313842175    -0.1512664876    -0.1756704854     0.0007669090    -0.0829109017
  168  C 12  S      0.0292543972    -0.0285585344    -0.0399906833     0.0013650052    -0.0207012060
  169  C 12  X     -0.0001520320    -0.0270362127    -0.0390839500     0.0397216032    -0.0212485311
  170  C 12  Y      0.0009260989    -0.0000405305     0.0015362118    -0.1618491361     0.0092550097
  171  C 12  Z     -0.0005446659     0.0133210164     0.0183009051     0.1129380028     0.0033496272
  172  C 12  X      0.0043739370    -0.0111235686    -0.0092862131     0.0119851917    -0.0024102329
  173  C 12  Y      0.0000926947     0.0001430981     0.0006437634    -0.0499181502     0.0029968430
  174  C 12  Z     -0.0021574581     0.0051968554     0.0042442538     0.0349560967    -0.0009346834
  175  C 12 XX      0.0087209711    -0.0109272735    -0.0134108532    -0.0020889454    -0.0067171312
  176  C 12 YY      0.0080006263    -0.0086944717    -0.0095101667    -0.0005477561    -0.0040404207
  177  C 12 ZZ      0.0066994156    -0.0077297547    -0.0088316977     0.0027790131    -0.0041846197
  178  C 12 XY     -0.0016169668     0.0016946122     0.0018587502     0.0051554964     0.0005644602
  179  C 12 XZ     -0.0015673043     0.0022882566     0.0032268136    -0.0030022535     0.0020302797
  180  C 12 YZ     -0.0032607666     0.0030810165     0.0031837401    -0.0020220670     0.0012766793
  181  C 13  S     -0.0194409241    -0.0156635390    -0.0331443434    -0.1094045867    -0.0182903650
  182  C 13  S      0.0387379730     0.0308641694     0.0666350873     0.2183604381     0.0369792458
  183  C 13  S      0.0164861244    -0.0074189560     0.0128453841     0.0516892489     0.0138335479
  184  C 13  X      0.0398495550    -0.0675432728    -0.0778654562     0.0999926383    -0.0377176736
  185  C 13  Y      0.0182856936    -0.0317010524    -0.0490602678    -0.0063235110    -0.0323686105
  186  C 13  Z     -0.0348868799     0.0596718348     0.0790484283    -0.0447523558     0.0453424003
  187  C 13  X      0.0147934283    -0.0192118667    -0.0246599733     0.0288465691    -0.0136744230
  188  C 13  Y      0.0049370806    -0.0113039520    -0.0149590926     0.0065110869    -0.0090253200
  189  C 13  Z     -0.0114285593     0.0189006398     0.0245153394    -0.0198015915     0.0142312082
  190  C 13 XX     -0.0002348702     0.0053279239     0.0079889738     0.0127307178     0.0040961022
  191  C 13 YY      0.0039146486     0.0000535213     0.0022955713     0.0155865077     0.0015420800
  192  C 13 ZZ      0.0033747199    -0.0000976128     0.0016792280     0.0114596988     0.0011738488
  193  C 13 XY      0.0009845463    -0.0021589129    -0.0028100106    -0.0038047861    -0.0013354896
  194  C 13 XZ      0.0001353427    -0.0009040379    -0.0011069571    -0.0005278057    -0.0005233967
  195  C 13 YZ     -0.0028812559     0.0016935445     0.0011615465    -0.0067974351     0.0003993400
  196  C 14  S      0.0468196524    -0.0519067267    -0.0522987431     0.1040132976    -0.0250129393
  197  C 14  S     -0.0915037385     0.1028219588     0.1038896459    -0.2085412774     0.0499704254
  198  C 14  S     -0.0302394077     0.0320128384     0.0190856950    -0.0566250757     0.0052197092
  199  C 14  X      0.0170665199     0.0511711888     0.0867535045     0.1164122662     0.0476812167
  200  C 14  Y     -0.0199518996    -0.0193509174    -0.0505093285    -0.0140681131    -0.0399777456
  201  C 14  Z      0.0076287495    -0.0093930267    -0.0019914529    -0.0465377715     0.0086644356
  202  C 14  X      0.0047572414     0.0178438305     0.0259205958     0.0394201081     0.0142139372
  203  C 14  Y     -0.0147241098    -0.0031742203    -0.0205384653    -0.0132906100    -0.0166632164
  204  C 14  Z      0.0094669455    -0.0063605220     0.0041682908    -0.0086313592     0.0061075547
  205  C 14 XX     -0.0041242209     0.0058833978     0.0074728712    -0.0116710012     0.0044275878
  206  C 14 YY     -0.0069606816     0.0061146758     0.0050257090    -0.0150466543     0.0018800570
  207  C 14 ZZ     -0.0044832827     0.0060815184     0.0064202244    -0.0116346865     0.0031334609
  208  C 14 XY      0.0019126210     0.0003968623     0.0013439012     0.0025765827     0.0008881801
  209  C 14 XZ     -0.0003640455    -0.0019844925    -0.0034552159     0.0011852462    -0.0022886839
  210  C 14 YZ      0.0036745508    -0.0031611980    -0.0022074935     0.0073157620    -0.0006057108
  211  H 15  S      0.0289685231     0.0556775450    -0.0275657046     0.0053534110     0.1033723646
  212  H 15  S      0.0067982130     0.0154977197    -0.0112718562     0.0005333795     0.0211971760
  213  H 16  S      0.0725430635     0.0114257477     0.0540484130    -0.0010626827    -0.0469990573
  214  H 16  S      0.0123808824     0.0025515211     0.0078698266    -0.0000325769    -0.0124866946
  215  H 17  S      0.0427353774    -0.0568589704     0.0900796597    -0.0004459390    -0.0305618370
  216  H 17  S      0.0052235856    -0.0102816093     0.0162525016     0.0001332675    -0.0108434461
  217  H 18  S     -0.0315245047    -0.0519810063    -0.0004397711     0.0078201104     0.1539330166
  218  H 18  S     -0.0088126664    -0.0109731521    -0.0045867573     0.0031479345     0.0330238980
  219  H 19  S     -0.0181706508    -0.0135136102     0.0646826576    -0.0045297206    -0.1099064883
  220  H 19  S      0.0016322123    -0.0035161879     0.0122612958    -0.0011878712    -0.0248060521
  221  H 20  S      0.0028324754    -0.0236104787     0.0909878732    -0.0046503905    -0.1125352439
  222  H 20  S     -0.0039682406    -0.0022874677     0.0140583049    -0.0014248342    -0.0249954307
  223  H 21  S     -0.0263483249     0.0390388532     0.0481170195     0.1240465014     0.0201274533
  224  H 21  S     -0.0101736915     0.0102070562     0.0085505526     0.0246127855     0.0019136889
  225  H 22  S      0.0154625889     0.0089388106     0.0317424074    -0.1242729354     0.0351973373
  226  H 22  S     -0.0006877010     0.0029921264     0.0059654449    -0.0272283276     0.0067512828
  227  H 23  S      0.0467165191    -0.0762235861    -0.0970829084     0.0003547419    -0.0484177150
  228  H 23  S      0.0033638963    -0.0116989986    -0.0187878847     0.0000289015    -0.0114654025
  229  H 24  S      0.0139987945     0.0115354857     0.0328744227     0.1241759210     0.0230408041
  230  H 24  S     -0.0008529913     0.0034395691     0.0062150910     0.0262970857     0.0041778593
  231  H 25  S     -0.0263136454     0.0368523854     0.0468022420    -0.1197985520     0.0319584958
  232  H 25  S     -0.0097215684     0.0097916993     0.0075340638    -0.0215579380     0.0027692374
  233  C 26  S     -0.0958164747    -0.0585290781    -0.0577257984    -0.0007176583    -0.0040473196
  234  C 26  S      0.1781011529     0.1270667535     0.1111219927     0.0008795955    -0.0022118016
  235  C 26  S      0.1758632934     0.1260777099     0.0865715798     0.0096895203     0.0064156199
  236  C 26  X      0.1353986407    -0.1337456157     0.0556288662     0.0025145235     0.1322792590
  237  C 26  Y     -0.0041819528     0.0074285621    -0.0107169639     0.0121827231     0.0193150527
  238  C 26  Z     -0.0718272953     0.0655271411    -0.0251887376    -0.0111115111    -0.0786346346
  239  C 26  X     -0.1103030273     0.0233742203     0.0649974804    -0.0000314275    -0.0392957690
  240  C 26  Y      0.0034178812    -0.0017506634    -0.0049540468    -0.0054295900     0.0058201127
  241  C 26  Z      0.0523709498    -0.0059675945    -0.0351340411     0.0044195246     0.0154107147
  242  C 26 XX      0.0179991269     0.0132433755     0.0119179227    -0.0005451901    -0.0001934616
  243  C 26 YY      0.0052499164     0.0031378126     0.0029705276    -0.0000824230     0.0001525714
  244  C 26 ZZ      0.0074622683     0.0058573944     0.0052289616     0.0007799179    -0.0015978484
  245  C 26 XY     -0.0004747015    -0.0002477898     0.0003793246     0.0013383210    -0.0026560372
  246  C 26 XZ     -0.0061386235    -0.0058064139    -0.0048931889    -0.0008069645     0.0012588390
  247  C 26 YZ      0.0001432062     0.0004850380    -0.0003837408    -0.0006215954     0.0007143039
  248  C 27  S     -0.1128215617     0.0810021965     0.0134189740    -0.0018594808    -0.0341710228
  249  C 27  S      0.2146348600    -0.1628881970    -0.0413247416     0.0036015514     0.0640631186
  250  C 27  S      0.1994342620    -0.1326792266    -0.0364172119     0.0008171343     0.1015796820
  251  C 27  X     -0.1170682603    -0.0553788775    -0.1520278353    -0.0137413536    -0.0984576023
  252  C 27  Y      0.0058542670     0.0038910096     0.0051454784     0.0356345288     0.0107604962
  253  C 27  Z      0.0518680293     0.0254810255     0.0697001390    -0.0221774945     0.0419067093
  254  C 27  X      0.0315590376     0.0293332293     0.0595626645    -0.0021982309    -0.0127484960
  255  C 27  Y     -0.0011577151    -0.0007607854    -0.0029229230     0.0178908350     0.0030705031
  256  C 27  Z     -0.0159832743    -0.0155479194    -0.0246559156    -0.0134691741     0.0042821913
  257  C 27 XX      0.0205450967    -0.0172621194    -0.0055905434    -0.0014136164     0.0064691178
  258  C 27 YY      0.0063318349    -0.0039696715    -0.0012551278    -0.0003075015     0.0020324454
  259  C 27 ZZ      0.0089454875    -0.0067770402    -0.0022066473     0.0023297912     0.0021151359
  260  C 27 XY     -0.0007904458     0.0006416447     0.0004807688     0.0040078134    -0.0015410941
  261  C 27 XZ     -0.0071458471     0.0069164773     0.0020837546    -0.0023876496    -0.0016070329
  262  C 27 YZ      0.0003224351    -0.0005065240    -0.0006207933    -0.0016057031     0.0004233371
  263  C 28  S      0.1047477819     0.0739690039    -0.0198391854    -0.0007069987    -0.0036985830
  264  C 28  S     -0.2118925681    -0.1493335659     0.0357926130     0.0009850571     0.0119240043
  265  C 28  S      0.0265651306    -0.0694428123     0.1200804319     0.0198120405     0.0253687919
  266  C 28  X     -0.0852047475    -0.0859483304     0.0990973832    -0.0038829262    -0.0939980566
  267  C 28  Y      0.0203924707     0.1434639432    -0.1371259190    -0.0043745502    -0.0406565407
  268  C 28  Z     -0.0076844254    -0.0821240185     0.0577430518     0.0072147355     0.1106946961
  269  C 28  X      0.0434580578     0.0252723723     0.0285632631     0.0025317389    -0.0369716734
  270  C 28  Y     -0.1018719160    -0.0136691089    -0.0570982508    -0.0005102071    -0.0218435688
  271  C 28  Z      0.0521373295    -0.0039999041     0.0218107403    -0.0030054732     0.0499633489
  272  C 28 XX     -0.0068750391    -0.0038766367    -0.0017364561     0.0003568944     0.0065235240
  273  C 28 YY     -0.0165720222    -0.0137287205     0.0048504008     0.0000623750     0.0009111301
  274  C 28 ZZ     -0.0109394152    -0.0057874862     0.0008516852    -0.0002115016    -0.0043149801
  275  C 28 XY      0.0040998791     0.0062846446    -0.0020485591    -0.0001370097    -0.0025615581
  276  C 28 XZ      0.0025769053    -0.0038231179     0.0019868477    -0.0001295155    -0.0006226194
  277  C 28 YZ      0.0077848836     0.0042447314    -0.0003145297    -0.0000385623     0.0010080111

                         31               32               33               34               35
                   -0.6375976803    -0.6221975041    -0.5871989551    -0.5501694683    -0.5301251588
    1  C  1  S     -0.0703526477     0.0716215951     0.0037270251    -0.0142732100    -0.0020956087
    2  C  1  S      0.1443218605    -0.1427060364    -0.0075346259     0.0222337833    -0.0026745175
    3  C  1  S      0.0959267319    -0.1844543533    -0.0104586065     0.0791485082    -0.0008926690
    4  C  1  X     -0.1141463625    -0.0194250437     0.0257560482    -0.1462319629    -0.0812352767
    5  C  1  Y     -0.0615852106    -0.0859864142     0.0099082007     0.0488855945     0.0210016728
    6  C  1  Z      0.1364680716    -0.1145459442    -0.0379664761    -0.0788089012     0.0671426880
    7  C  1  X     -0.0363072511    -0.0426975805     0.0103548895    -0.0238294658    -0.0282414755
    8  C  1  Y     -0.0195542563    -0.0498920048     0.0041487952     0.0325580477     0.0094225694
    9  C  1  Z      0.0109330118     0.0215271898    -0.0084698409    -0.0646547430     0.0189061273
   10  C  1 XX      0.0062112299    -0.0112208421    -0.0004968679    -0.0079699842    -0.0026081184
   11  C  1 YY      0.0130121551    -0.0082811090    -0.0017464281     0.0004047355     0.0015157018
   12  C  1 ZZ      0.0122656862    -0.0094040582    -0.0002380707     0.0108499097     0.0017454852
   13  C  1 XY      0.0017107208     0.0004701341    -0.0014518685    -0.0014483959     0.0033535632
   14  C  1 XZ      0.0002165105     0.0067604342     0.0002499217     0.0048070940     0.0003936770
   15  C  1 YZ     -0.0022740594     0.0096310332    -0.0004498291    -0.0065389218    -0.0035671785
   16  C  2  S     -0.0101496330    -0.1236685050     0.0104773381    -0.0010877887    -0.0090546284
   17  C  2  S      0.0297476183     0.2481844312    -0.0234088027    -0.0014927853     0.0141518913
   18  C  2  S     -0.0678819920     0.1962949280     0.0132448901     0.0046764126     0.0196996705
   19  C  2  X     -0.0820023800    -0.0589845481     0.0202748234    -0.0278812673    -0.0384902628
   20  C  2  Y     -0.0834193860    -0.1432440423     0.0505984756     0.1688427460    -0.0365246745
   21  C  2  Z      0.0230648403     0.0385089392     0.0069149853     0.0281742935    -0.0351864969
   22  C  2  X     -0.0540320151     0.0003199801     0.0154246056     0.0057941534    -0.0111976513
   23  C  2  Y     -0.0600882955     0.0241211056     0.0249017869     0.0774682037    -0.0050138643
   24  C  2  Z      0.0024199562     0.0265372966     0.0008123904     0.0219131175    -0.0011642077
   25  C  2 XX     -0.0036675503     0.0116150931    -0.0016484820    -0.0063389398    -0.0000725313
   26  C  2 YY      0.0023508631     0.0271514809    -0.0023765167     0.0045891997     0.0055380831
   27  C  2 ZZ      0.0085680075     0.0112201630    -0.0018058249    -0.0023466067    -0.0020137028
   28  C  2 XY     -0.0046809482     0.0074222225    -0.0004597217    -0.0030679623     0.0014952003
   29  C  2 XZ     -0.0037472400     0.0034314831     0.0011702851    -0.0047468543    -0.0048015667
   30  C  2 YZ      0.0003349058     0.0030527966    -0.0001022272     0.0008277539    -0.0011281203
   31  C  3  S     -0.0321043912     0.1085724963    -0.0041968640     0.0144459769     0.0114561535
   32  C  3  S      0.0650205102    -0.2208153651     0.0102998635    -0.0268107371    -0.0184861514
   33  C  3  S      0.1015870430    -0.1602410740    -0.0276364990    -0.0628051028    -0.0275454604
   34  C  3  X      0.0072128823    -0.0452110467    -0.0082121613    -0.0306614835     0.0220775711
   35  C  3  Y      0.0177714790    -0.0195260518     0.0167702140     0.0900440922     0.0118013867
   36  C  3  Z     -0.1304197360     0.1069094826     0.0324793404     0.2257500832     0.0707387309
   37  C  3  X     -0.0008596690    -0.0071832329    -0.0042481392    -0.0105889871     0.0036675637
   38  C  3  Y      0.0043160366    -0.0251420679     0.0067131150     0.0173309594    -0.0062888707
   39  C  3  Z     -0.0054498697    -0.0254520806    -0.0006167098     0.0706602097     0.0173247615
   40  C  3 XX      0.0049653366    -0.0103282051    -0.0008701086    -0.0007208257     0.0029825359
   41  C  3 YY      0.0063279199    -0.0056757081     0.0003545547    -0.0018080702    -0.0011637777
   42  C  3 ZZ      0.0041504704    -0.0280424950     0.0016493052    -0.0068271076    -0.0056701613
   43  C  3 XY      0.0030132852    -0.0004074621    -0.0002693404     0.0018575172     0.0024161193
   44  C  3 XZ     -0.0050327574    -0.0010109969    -0.0000012949     0.0002181118     0.0035275611
   45  C  3 YZ      0.0026455874    -0.0057984841     0.0006673236     0.0015218389    -0.0001677384
   46  C  4  S     -0.0099620150    -0.0775553905    -0.0050495908    -0.0017431476     0.0022311970
   47  C  4  S      0.0257565945     0.1561026853     0.0082185645    -0.0009854327     0.0007098122
   48  C  4  S     -0.0645621309     0.1644646994     0.0436695155     0.1014829462     0.0171512696
   49  C  4  X      0.0424551000     0.0296602445    -0.0362255564    -0.1205311370     0.0346301165
   50  C  4  Y      0.0804169861     0.1512120999    -0.0169573717    -0.1200804319    -0.0857727609
   51  C  4  Z     -0.1087666955     0.0450661490     0.0088169985    -0.0160259056     0.0029010756
   52  C  4  X      0.0088509990    -0.0080733654    -0.0139605653    -0.0486005115     0.0103293248
   53  C  4  Y      0.0479929119    -0.0029791213    -0.0228249544    -0.0884768541    -0.0329508297
   54  C  4  Z     -0.0512646121     0.0426071079     0.0102661564     0.0124751185     0.0051530567
   55  C  4 XX      0.0045989575     0.0109562755    -0.0003217367     0.0051260370     0.0011475006
   56  C  4 YY     -0.0001139205     0.0119744418     0.0012142394     0.0013715068     0.0015623563
   57  C  4 ZZ      0.0027766753     0.0098035692     0.0003817462    -0.0089661650    -0.0035947761
   58  C  4 XY      0.0001854649     0.0004603254     0.0023361421     0.0065080019    -0.0034370750
   59  C  4 XZ     -0.0007782536    -0.0057685556    -0.0003837858    -0.0038918246     0.0011949071
   60  C  4 YZ      0.0031797156    -0.0085969202    -0.0002335055     0.0034914536     0.0024481253
   61  C  5  S     -0.0238105461    -0.0049003501     0.0276998739     0.0005273464    -0.0243510866
   62  C  5  S      0.0518107857     0.0205485427    -0.0567699890     0.0065929379     0.0572708304
   63  C  5  S      0.2641438086    -0.0938372647    -0.0682203536    -0.0115575642     0.0599280263
   64  C  5  X      0.1720323845     0.0514971642    -0.0238104818     0.0799887480    -0.0431883191
   65  C  5  Y      0.0556669192     0.0385842622    -0.0049543747     0.0004289054     0.0332161854
   66  C  5  Z     -0.1488838188     0.0041794515     0.0120254713    -0.0951977535    -0.0134223010
   67  C  5  X      0.1440230770     0.0989706106    -0.0062252685     0.0759739540     0.0234849774
   68  C  5  Y      0.0402089589     0.0519932492    -0.0138433831    -0.0239382442     0.0100003348
   69  C  5  Z     -0.1125217393    -0.0572843946     0.0092210808    -0.0327942095    -0.0252799899
   70  C  5 XX      0.0026575848    -0.0012274808    -0.0033867418     0.0081661288     0.0066645121
   71  C  5 YY      0.0014044102     0.0078360394    -0.0038339999    -0.0046431624     0.0035990028
   72  C  5 ZZ      0.0043944893    -0.0031636493    -0.0037872278    -0.0038221649     0.0023643618
   73  C  5 XY     -0.0034404514    -0.0014891596     0.0007153356    -0.0013348192    -0.0030273464
   74  C  5 XZ      0.0002259018    -0.0041986419     0.0010784271     0.0007788966     0.0025539640
   75  C  5 YZ      0.0010786889     0.0004989185     0.0007055171     0.0006979548    -0.0007954048
   76  C  6  S     -0.0007971227    -0.0039373818     0.0059698418     0.0105685684    -0.0002211899
   77  C  6  S     -0.0043553774     0.0072744232    -0.0111134054    -0.0209217993     0.0002230468
   78  C  6  S      0.0659827106     0.0167459174    -0.0261410871    -0.0802744629    -0.0073372432
   79  C  6  X     -0.0586922938     0.0319399036     0.0056218679    -0.1562209338    -0.0243955556
   80  C  6  Y      0.0208555479     0.1022779602    -0.0226325581    -0.1142762416    -0.0167363158
   81  C  6  Z      0.0581698293    -0.0943299081    -0.0335219389    -0.1356650480     0.0255536914
   82  C  6  X     -0.0031975193     0.0145562895    -0.0033453316    -0.0781221740    -0.0121853901
   83  C  6  Y     -0.0014990325     0.0281679184    -0.0045379891    -0.0300757922    -0.0087186071
   84  C  6  Z      0.0162309991    -0.0271614763    -0.0095350213    -0.0411065001     0.0174049002
   85  C  6 XX      0.0013717252     0.0040254374    -0.0025310798    -0.0038320664     0.0009557030
   86  C  6 YY      0.0002152059    -0.0056565204    -0.0004340083     0.0006473862     0.0003197563
   87  C  6 ZZ     -0.0004186397     0.0037213988    -0.0004200764    -0.0041162334    -0.0010327306
   88  C  6 XY      0.0038533038     0.0015974937    -0.0007946175    -0.0022401212     0.0005941847
   89  C  6 XZ      0.0027126935    -0.0035426834    -0.0012169624    -0.0041986574    -0.0000439650
   90  C  6 YZ     -0.0051769575     0.0014918411     0.0005469972    -0.0011957776    -0.0000274493
   91  C  7  S     -0.0246755651    -0.0036938601    -0.0044924128    -0.0513841396    -0.0156654416
   92  C  7  S      0.0573097545     0.0121313274     0.0080167055     0.1126483488     0.0337715158
   93  C  7  S     -0.0816033878    -0.0065630489     0.0271966865    -0.0119330124     0.0165048014
   94  C  7  X     -0.0381185328    -0.0095446917    -0.0064547544    -0.0363807993    -0.0053052695
   95  C  7  Y      0.0410968734    -0.0039674142     0.0072906086     0.0762807517     0.0239928501
   96  C  7  Z     -0.0110702307    -0.0176953315    -0.0012801567    -0.0479973633    -0.0160052732
   97  C  7  X      0.0618170475     0.0050256103    -0.0245009261     0.0245890664    -0.0038876183
   98  C  7  Y     -0.0990549142    -0.0161146626     0.0344772159    -0.0400713102     0.0079873603
   99  C  7  Z      0.0529327126     0.0096182845    -0.0167125345     0.0183429772    -0.0044326174
  100  C  7 XX      0.0043062824     0.0014015796     0.0005743493     0.0062179969     0.0013552017
  101  C  7 YY      0.0052992156     0.0007061054     0.0004250059     0.0088011993     0.0032609643
  102  C  7 ZZ      0.0022541005     0.0010171014     0.0002506112     0.0060059007     0.0020625459
  103  C  7 XY     -0.0025695915    -0.0001035233    -0.0004223476    -0.0032712521    -0.0007838659
  104  C  7 XZ      0.0005318333     0.0008008815     0.0002053342     0.0020189895     0.0006502617
  105  C  7 YZ     -0.0009436387    -0.0004290234    -0.0000227108    -0.0032677672    -0.0014442257
  106  C  8  S     -0.0429177124    -0.0067540321    -0.0086760985    -0.0036664240    -0.0242893443
  107  C  8  S      0.0847169716     0.0130500280     0.0151650518     0.0081493724     0.0480813848
  108  C  8  S      0.0118128114    -0.0055421444    -0.1462049168    -0.0032402023     0.2277531008
  109  C  8  X      0.0303352855     0.0121594890     0.2213630954     0.0046944854    -0.1483334064
  110  C  8  Y     -0.0029594508    -0.0002866589    -0.0125892346    -0.0017551930     0.0119728503
  111  C  8  Z     -0.0128035135    -0.0047254476    -0.1002453125    -0.0015335172     0.0640908572
  112  C  8  X      0.0084332907     0.0094990360     0.1670319167    -0.0328681535     0.0903928275
  113  C  8  Y     -0.0018400236    -0.0035343793    -0.0116019781     0.0088961865    -0.0027810258
  114  C  8  Z     -0.0047120677    -0.0029163046    -0.0734716990     0.0089004707    -0.0428661919
  115  C  8 XX      0.0051789131     0.0003898695    -0.0018498103    -0.0008237777     0.0146436067
  116  C  8 YY      0.0052453703     0.0009489814     0.0018992395     0.0019415071    -0.0068933047
  117  C  8 ZZ      0.0041572429     0.0007878449     0.0008713702     0.0008802767    -0.0002496784
  118  C  8 XY     -0.0010288286    -0.0003336295    -0.0000395142    -0.0001579598     0.0010477139
  119  C  8 XZ     -0.0005825751    -0.0000576837     0.0015254671     0.0010476860    -0.0090211719
  120  C  8 YZ     -0.0021306604    -0.0003303494    -0.0009978348    -0.0013261890     0.0062514535
  121  N  9  S     -0.0145638597    -0.0023810762    -0.0020160774    -0.0268138489    -0.0086337351
  122  N  9  S     -0.0274318557    -0.0046011301    -0.0057454221    -0.0556185677    -0.0185216651
  123  N  9  S     -0.1007399042    -0.0166469999     0.0273320586    -0.0823020841    -0.0124074730
  124  N  9  X      0.0026436276     0.0025284216     0.0009200173    -0.0009152957    -0.0016863960
  125  N  9  Y      0.0030260628     0.0058189716    -0.0000273989    -0.0079518137    -0.0052422264
  126  N  9  Z     -0.0052618165     0.0065400992    -0.0009445439     0.0078656951     0.0031998506
  127  N  9  X      0.0078226201     0.0008798710    -0.0040212975     0.0056367278     0.0006548583
  128  N  9  Y     -0.0162259241    -0.0056393571     0.0069426245    -0.0013945255     0.0037776137
  129  N  9  Z      0.0102359890    -0.0039103691    -0.0034327575    -0.0012692395    -0.0019855306
  130  N  9 XX      0.0001111630     0.0001255102    -0.0002590392    -0.0019118691    -0.0009726968
  131  N  9 YY     -0.0011966574    -0.0010858170    -0.0002780332    -0.0017332741    -0.0004272872
  132  N  9 ZZ     -0.0006359726     0.0004986528    -0.0004158945    -0.0008301452    -0.0003204026
  133  N  9 XY      0.0005010756     0.0003245204    -0.0001338430     0.0011133280     0.0004790559
  134  N  9 XZ     -0.0005629922     0.0004273860     0.0000118480    -0.0003491405    -0.0001562697
  135  N  9 YZ      0.0012324927    -0.0002259382     0.0000266320     0.0000513241    -0.0001241661
  136  C 10  S      0.0128299409     0.0013634945     0.0021772934    -0.0081710364     0.0611665789
  137  C 10  S     -0.0257972752    -0.0026987008    -0.0040353106     0.0163255721    -0.1235407085
  138  C 10  S     -0.0025372029     0.0020586236    -0.0071199415     0.0346711679    -0.3159908290
  139  C 10  X     -0.0271107206    -0.0036069912     0.0694951391    -0.0312044402     0.1355037679
  140  C 10  Y     -0.0468858258    -0.0112067259    -0.1493816398     0.0185182136    -0.0706014363
  141  C 10  Z      0.0523288912     0.0097605449     0.0872854713     0.0010910911    -0.0097426913
  142  C 10  X     -0.0086615582    -0.0018059094     0.0171124541     0.0016142384    -0.0401434326
  143  C 10  Y     -0.0163542917    -0.0042508321    -0.0420416827    -0.0029075576     0.0618179819
  144  C 10  Z      0.0186212019     0.0034136587     0.0256462741     0.0022042508    -0.0298483922
  145  C 10 XX     -0.0044665411    -0.0007288076    -0.0042817562     0.0004173523    -0.0053018867
  146  C 10 YY     -0.0003146651     0.0000772682     0.0004905821     0.0022212444    -0.0151533781
  147  C 10 ZZ     -0.0006513896     0.0000011043    -0.0011004742     0.0010430527    -0.0058850408
  148  C 10 XY      0.0010154138     0.0001151646    -0.0004173332    -0.0007933824     0.0083365577
  149  C 10 XZ      0.0012026546     0.0002374858     0.0024887590     0.0007695968    -0.0061578860
  150  C 10 YZ     -0.0011545090    -0.0002566675    -0.0007808149    -0.0011301009     0.0061900304
  151  C 11  S      0.0252319413     0.0050082913     0.0360040059     0.0082554244    -0.0662701657
  152  C 11  S     -0.0507059538    -0.0099389272    -0.0702788318    -0.0174789383     0.1350194286
  153  C 11  S     -0.0202108785    -0.0056917937    -0.0676218417    -0.0285816069     0.2934162639
  154  C 11  X      0.0407334349     0.0055673044    -0.0263026664     0.0118213718    -0.0223920150
  155  C 11  Y     -0.0448061548    -0.0096717708    -0.1390153030     0.0139463312     0.0084013056
  156  C 11  Z      0.0162998934     0.0052774273     0.1270703570    -0.0173423022     0.0042095553
  157  C 11  X      0.0153943101     0.0026312093    -0.0008759462     0.0095316628    -0.0528902176
  158  C 11  Y     -0.0122375861    -0.0022094700    -0.0376405797     0.0110926517    -0.0681148323
  159  C 11  Z      0.0022646196     0.0004715064     0.0312971545    -0.0137782734     0.0821914261
  160  C 11 XX     -0.0037409037    -0.0006784915    -0.0063004628    -0.0000487468     0.0019402378
  161  C 11 YY     -0.0026230139    -0.0006215046    -0.0057499103    -0.0011915746     0.0108673850
  162  C 11 ZZ     -0.0031991299    -0.0006426794    -0.0051002903    -0.0012140679     0.0112299593
  163  C 11 XY     -0.0005179324    -0.0000148955     0.0007681363    -0.0005163304     0.0043916822
  164  C 11 XZ      0.0015827056     0.0003292046     0.0014533783     0.0000936308    -0.0024489237
  165  C 11 YZ      0.0011405582     0.0002356008     0.0024768536     0.0009183772    -0.0086869895
  166  C 12  S     -0.0349167217    -0.0054342266    -0.0145071062    -0.0094859999     0.0630192161
  167  C 12  S      0.0700405615     0.0109752093     0.0303169949     0.0183056787    -0.1230047803
  168  C 12  S      0.0179877200     0.0030208852     0.0079920117     0.0341888915    -0.2804258054
  169  C 12  X      0.0118206506     0.0005838113    -0.1160347109     0.0477154797    -0.2112158384
  170  C 12  Y      0.0016447432     0.0011426885     0.0085791301    -0.0041853970     0.0124497763
  171  C 12  Z     -0.0076958763     0.0002771907     0.0510576358    -0.0211690547     0.0947848892
  172  C 12  X     -0.0024314489    -0.0010144155    -0.0556880162     0.0047390765     0.0310840333
  173  C 12  Y      0.0007411778     0.0010063452     0.0034851409    -0.0014212281    -0.0037122742
  174  C 12  Z      0.0002448663     0.0012232071     0.0250483172    -0.0020272094    -0.0129402853
  175  C 12 XX      0.0063233809     0.0010834115     0.0039000693     0.0026671526    -0.0196250142
  176  C 12 YY      0.0029427000     0.0003670449    -0.0017810564     0.0007489530    -0.0019646152
  177  C 12 ZZ      0.0032454975     0.0004725186    -0.0000793649     0.0011055282    -0.0060017388
  178  C 12 XY     -0.0006657786    -0.0000918740     0.0001818907    -0.0001608966     0.0006991693
  179  C 12 XZ     -0.0019535764    -0.0003716034    -0.0022972859    -0.0010642318     0.0086429609
  180  C 12 YZ     -0.0005683562    -0.0000100095     0.0017576202    -0.0000585285    -0.0019539135
  181  C 13  S      0.0280201060     0.0054754826     0.0368128632     0.0080325308    -0.0666238237
  182  C 13  S     -0.0562928671    -0.0109808064    -0.0722202917    -0.0166873584     0.1357544173
  183  C 13  S     -0.0215024824    -0.0038423596    -0.0688545263    -0.0337964810     0.2920232803
  184  C 13  X      0.0163222929     0.0002011723    -0.0941511692     0.0199737600    -0.0142719521
  185  C 13  Y      0.0403033238     0.0091860196     0.1445585035    -0.0152233136    -0.0069286648
  186  C 13  Z     -0.0411646019    -0.0075288335    -0.0715049496     0.0025264143     0.0128124367
  187  C 13  X      0.0084198450     0.0005512860    -0.0198621112     0.0174166715    -0.0874075367
  188  C 13  Y      0.0102172962     0.0024536343     0.0380496788    -0.0146433035     0.0756642912
  189  C 13  Z     -0.0126344682    -0.0023127585    -0.0212426974     0.0034270146    -0.0185735118
  190  C 13 XX     -0.0048604191    -0.0008409647    -0.0067707917    -0.0006867224     0.0073444988
  191  C 13 YY     -0.0032725638    -0.0006733233    -0.0058420770    -0.0013072513     0.0124824369
  192  C 13 ZZ     -0.0024272038    -0.0005898545    -0.0047784648    -0.0003924418     0.0044273341
  193  C 13 XY      0.0015413587     0.0003275466     0.0014868849     0.0008832625    -0.0086907996
  194  C 13 XZ      0.0004328993     0.0000858625     0.0010683574    -0.0006306133     0.0051835482
  195  C 13 YZ      0.0005381112     0.0001600849     0.0021146577     0.0003570257    -0.0037006963
  196  C 14  S      0.0102632455     0.0009005437     0.0035107943    -0.0080457484     0.0630068933
  197  C 14  S     -0.0207916491    -0.0019466837    -0.0068908067     0.0164795142    -0.1274608177
  198  C 14  S     -0.0004859374    -0.0028701320    -0.0133606648     0.0498136683    -0.3143280273
  199  C 14  X     -0.0525784759    -0.0089811285    -0.0022854961    -0.0245511958     0.1041291412
  200  C 14  Y      0.0513185957     0.0106324032     0.1410582888    -0.0128735043     0.0509371498
  201  C 14  Z     -0.0154022257    -0.0054409359    -0.1144556750     0.0233732194    -0.0930308218
  202  C 14  X     -0.0183602537    -0.0036526332    -0.0015339668    -0.0022904819    -0.0135281017
  203  C 14  Y      0.0182872914     0.0022133648     0.0395148845     0.0085492252    -0.0563413671
  204  C 14  Z     -0.0048800566    -0.0010224525    -0.0317771902    -0.0052323614     0.0534890235
  205  C 14 XX     -0.0034386130    -0.0006602012    -0.0050654537     0.0003562161    -0.0010577383
  206  C 14 YY      0.0003289777     0.0002035549     0.0003508787     0.0021342675    -0.0139670184
  207  C 14 ZZ     -0.0014481493    -0.0001442354    -0.0006469774     0.0014366810    -0.0118313311
  208  C 14 XY     -0.0010048967    -0.0001521704     0.0005836605    -0.0001725323    -0.0026411212
  209  C 14 XZ      0.0023077607     0.0004089916     0.0020559576     0.0002984897     0.0002770284
  210  C 14 YZ     -0.0005729269    -0.0001749520    -0.0012676182    -0.0013918296     0.0104121113
  211  H 15  S      0.1804738656    -0.1087130573    -0.0345368068     0.0098782431     0.0666592408
  212  H 15  S      0.0341894346    -0.0355018804    -0.0066154016     0.0151764527     0.0206911899
  213  H 16  S      0.0687468631     0.2188918143    -0.0462383971    -0.0973026424     0.0507066058
  214  H 16  S      0.0019552944     0.0600002990    -0.0078393428    -0.0090891123     0.0165319677
  215  H 17  S      0.1070004282    -0.1797046410    -0.0177187088    -0.1838930013    -0.0669402945
  216  H 17  S      0.0195133495    -0.0533281913    -0.0035138951    -0.0365028209    -0.0197133599
  217  H 18  S      0.0868296024     0.1495699263    -0.0108455958    -0.0824840128    -0.0523914711
  218  H 18  S      0.0100749949     0.0404260964    -0.0007632620    -0.0119142178    -0.0158240978
  219  H 19  S      0.0131240413     0.0037439916    -0.0272026192    -0.1740537807    -0.0014688713
  220  H 19  S     -0.0077248158    -0.0015210923    -0.0026533067    -0.0301591011    -0.0009695835
  221  H 20  S      0.0344548309     0.0170092684    -0.0129050059     0.0695766879     0.0100955421
  222  H 20  S      0.0035114131     0.0038355629    -0.0038170208     0.0080792942     0.0032273386
  223  H 21  S     -0.0307492254    -0.0065721271    -0.1144761373     0.0317174200    -0.1716203014
  224  H 21  S     -0.0018451862    -0.0007326847    -0.0237685300     0.0104390125    -0.0626778729
  225  H 22  S     -0.0399687844    -0.0097764940    -0.1554476641     0.0073132385     0.0784994608
  226  H 22  S     -0.0083375193    -0.0022170955    -0.0313687489    -0.0005894273     0.0394861713
  227  H 23  S      0.0402356412     0.0054648928    -0.0634643269     0.0466757783    -0.2431964488
  228  H 23  S      0.0116658108     0.0020175110    -0.0014105292     0.0126843957    -0.0808243118
  229  H 24  S     -0.0430145348    -0.0102123015    -0.1531249130     0.0070938293     0.0809187906
  230  H 24  S     -0.0087207554    -0.0021625082    -0.0300133438    -0.0010947259     0.0394848709
  231  H 25  S     -0.0268368771    -0.0059309903    -0.1106918312     0.0306624599    -0.1668875107
  232  H 25  S     -0.0016951841    -0.0004051116    -0.0194933960     0.0094173239    -0.0573742865
  233  C 26  S     -0.0244911578    -0.0081579516    -0.0397683076    -0.0256920038     0.0376096521
  234  C 26  S      0.0603962321     0.0153808322     0.0829601655     0.0556076847    -0.0728580516
  235  C 26  S     -0.0139605210    -0.0042150051     0.1482282559    -0.0082086236    -0.0522185543
  236  C 26  X     -0.1968739536    -0.0307752697     0.0996673897    -0.0867246229    -0.0406416205
  237  C 26  Y      0.0182971172     0.0128538130    -0.0046201540    -0.0033463676     0.0066290976
  238  C 26  Z      0.0817720973     0.0259379701    -0.0478161431     0.0394231574     0.0141581789
  239  C 26  X      0.1663699966     0.0419076758     0.0354510551     0.0105915995     0.0430135003
  240  C 26  Y     -0.0082211115    -0.0060074756     0.0012083317     0.0048140991    -0.0006031980
  241  C 26  Z     -0.0835820110    -0.0162580283    -0.0173228699    -0.0106764829    -0.0204643042
  242  C 26 XX      0.0082085722     0.0012081343     0.0076323003     0.0064531709    -0.0078461392
  243  C 26 YY      0.0017039239     0.0006265134     0.0028708849     0.0016666572    -0.0017509905
  244  C 26 ZZ      0.0026418988     0.0006319190     0.0039212511     0.0017729407    -0.0036820282
  245  C 26 XY     -0.0011677174    -0.0003758036    -0.0002032209    -0.0002011645    -0.0003278345
  246  C 26 XZ     -0.0025683718    -0.0013367640    -0.0026027791    -0.0013923955     0.0039275554
  247  C 26 YZ      0.0005880793     0.0001317987    -0.0000138966     0.0000760981     0.0002732105
  248  C 27  S      0.0586861190     0.0121175143     0.0274422009     0.0230584221    -0.0506033519
  249  C 27  S     -0.1239994339    -0.0263933026    -0.0633056504    -0.0497380127     0.1204576051
  250  C 27  S     -0.2100711362    -0.0410270940     0.0301010929    -0.0572613765     0.0585043874
  251  C 27  X      0.0812223749     0.0110768871    -0.1896731383     0.0202143162     0.1574700035
  252  C 27  Y     -0.0013021125     0.0050766266     0.0095431929    -0.0046023695    -0.0061480990
  253  C 27  Z     -0.0411277081     0.0009815619     0.0865371329    -0.0098381267    -0.0750754327
  254  C 27  X      0.0793865672     0.0240639159     0.1008998505    -0.0088035661     0.0649266787
  255  C 27  Y     -0.0007823154     0.0052250269    -0.0064114727    -0.0068431857    -0.0029060191
  256  C 27  Z     -0.0362185233    -0.0080835629    -0.0457365359     0.0078682167    -0.0315443054
  257  C 27 XX     -0.0117261345    -0.0026378424    -0.0064824334    -0.0047593093     0.0125683478
  258  C 27 YY     -0.0043214849    -0.0009087530    -0.0022392049    -0.0015922153     0.0040444498
  259  C 27 ZZ     -0.0060626125    -0.0009572239    -0.0030154904    -0.0024152161     0.0062429381
  260  C 27 XY     -0.0000877828    -0.0004239722     0.0005691565     0.0003437743    -0.0000957313
  261  C 27 XZ      0.0043204401     0.0004116085     0.0024704496     0.0016890601    -0.0039122915
  262  C 27 YZ      0.0002373000     0.0002333926     0.0002123162    -0.0004444275     0.0015578849
  263  C 28  S      0.0347520290     0.0127402932    -0.0065390499     0.0332714373     0.0162816737
  264  C 28  S     -0.0740632711    -0.0358254201     0.0159065170    -0.0675326434    -0.0387956620
  265  C 28  S      0.1538363878     0.1629339927    -0.0518895394    -0.0306381017    -0.0051885529
  266  C 28  X      0.0243060306     0.0035481796    -0.0134478164     0.1085361985     0.0702720810
  267  C 28  Y     -0.1072314802    -0.0562563232    -0.0045439408    -0.1391279500    -0.0345317994
  268  C 28  Z      0.1032024637    -0.0333812746     0.0112607535     0.0403552860     0.0010765278
  269  C 28  X      0.0384770610    -0.0117958615    -0.0155668931     0.0967648725     0.0178823700
  270  C 28  Y     -0.1198256072     0.0193574191     0.0249367366    -0.1116604045    -0.0048939432
  271  C 28  Z      0.0694714273    -0.0662635729    -0.0028593421     0.0463605562    -0.0049926815
  272  C 28 XX     -0.0023613823    -0.0000467499     0.0014241657    -0.0078016962    -0.0074360564
  273  C 28 YY     -0.0046151779    -0.0015411489     0.0010168231    -0.0029253793    -0.0003148757
  274  C 28 ZZ     -0.0065083870    -0.0045600359     0.0001358053    -0.0059002256    -0.0011513540
  275  C 28 XY      0.0023853608     0.0052836495    -0.0018898520    -0.0034321847     0.0004553691
  276  C 28 XZ     -0.0045849046     0.0052009492     0.0013369095     0.0036389404    -0.0003554435
  277  C 28 YZ      0.0039900416     0.0003294912    -0.0004550515    -0.0019515848    -0.0010141512

                         36               37               38               39               40
                   -0.5191938470    -0.5071712231    -0.4963813564    -0.4880783961    -0.4808598209
    1  C  1  S      0.0052260149     0.0036069515    -0.0272952791     0.0141406344     0.0006750484
    2  C  1  S     -0.0238437733    -0.0057277309     0.0537236607    -0.0246102801     0.0015034078
    3  C  1  S     -0.0360407658    -0.0062932507     0.0943005385    -0.0179965416     0.0160386513
    4  C  1  X     -0.0860017523     0.0232918796     0.0190244980     0.1562021653     0.0652743282
    5  C  1  Y      0.0705282563    -0.0101038199     0.1559825617    -0.0055760692     0.0173247882
    6  C  1  Z      0.1827035507    -0.0317893737    -0.0170498437    -0.1418365855    -0.0878571385
    7  C  1  X     -0.0263418418     0.0071406063     0.0360168703     0.0721017068     0.0348740539
    8  C  1  Y      0.0197773414    -0.0040484337     0.0379733692    -0.0043908978     0.0034791395
    9  C  1  Z      0.0696482819    -0.0097303400    -0.0284865964    -0.0526834665    -0.0404774923
   10  C  1 XX     -0.0029197384    -0.0002822246     0.0040105582    -0.0017292299    -0.0004429545
   11  C  1 YY      0.0030278759    -0.0002662757     0.0022962461     0.0016542837     0.0014861792
   12  C  1 ZZ     -0.0020403754    -0.0010411807     0.0028360196    -0.0070513979    -0.0021401763
   13  C  1 XY      0.0099018706    -0.0022149560     0.0093925829    -0.0068915273    -0.0025675717
   14  C  1 XZ      0.0002086753     0.0004274999     0.0042773667     0.0046760804     0.0031818139
   15  C  1 YZ     -0.0077965888     0.0020951941    -0.0098691196     0.0089916631     0.0035339804
   16  C  2  S     -0.0217299061     0.0008752263    -0.0127574610    -0.0099773859    -0.0062256931
   17  C  2  S      0.0349723979    -0.0003815831     0.0278432162     0.0278830684     0.0177391503
   18  C  2  S      0.0455205691    -0.0079798942     0.0075701220    -0.0243010001    -0.0199033640
   19  C  2  X     -0.0838907679     0.0190936018    -0.1160491410     0.0560679640     0.0083688986
   20  C  2  Y     -0.1312228226     0.0154140405     0.0416365737     0.0609576195     0.0416183849
   21  C  2  Z     -0.1356702100     0.0195202971    -0.1073512663     0.0476292360     0.0262249384
   22  C  2  X     -0.0318229702     0.0064830382    -0.0523758317     0.0128458200    -0.0035659747
   23  C  2  Y     -0.0375617537     0.0047629768     0.0055074383     0.0115400565     0.0066223736
   24  C  2  Z     -0.0251163902     0.0049986498    -0.0592022201     0.0128949891     0.0034152698
   25  C  2 XX     -0.0008553903     0.0004279240    -0.0097890666    -0.0019558325    -0.0021136973
   26  C  2 YY      0.0143402275    -0.0015591661     0.0097308842    -0.0001393996     0.0007267625
   27  C  2 ZZ     -0.0053907653     0.0007359689     0.0020590457     0.0043578131     0.0029943943
   28  C  2 XY      0.0053072600    -0.0003335740    -0.0025577612    -0.0007419354    -0.0012919015
   29  C  2 XZ     -0.0092792210     0.0016016958    -0.0033230235     0.0067257303     0.0029431969
   30  C  2 YZ     -0.0045855438     0.0004270436     0.0002866635     0.0003448110     0.0011922132
   31  C  3  S      0.0150534220     0.0000518168    -0.0160756986    -0.0053400718    -0.0027307886
   32  C  3  S     -0.0193624187    -0.0012234474     0.0328024707     0.0117517790     0.0041770561
   33  C  3  S     -0.0278043468     0.0042703773    -0.0092331462     0.0176145326     0.0120567142
   34  C  3  X      0.0473036514     0.0073398560    -0.1647183066     0.0283802274    -0.0098632271
   35  C  3  Y     -0.0086738938    -0.0000025800    -0.0852062412    -0.0084560928    -0.0132204147
   36  C  3  Z      0.1365090279    -0.0046494518    -0.0642703147     0.0285073223    -0.0110832574
   37  C  3  X      0.0100407090     0.0035968121    -0.0684213732     0.0116549893    -0.0034941487
   38  C  3  Y     -0.0239820988     0.0025200064    -0.0354235209    -0.0025760538    -0.0045530982
   39  C  3  Z      0.0296133524     0.0028132057    -0.0394423866     0.0195959266     0.0029218521
   40  C  3 XX      0.0070298474     0.0000282692    -0.0074799435     0.0026286575    -0.0001368237
   41  C  3 YY     -0.0015695638    -0.0007421362     0.0027513153    -0.0035924639    -0.0019930644
   42  C  3 ZZ     -0.0100214539     0.0004485205     0.0092925209     0.0022341212     0.0024263981
   43  C  3 XY      0.0066146041    -0.0003490859    -0.0008183973     0.0019069212     0.0003938745
   44  C  3 XZ      0.0078722303     0.0000253143    -0.0129665468     0.0000368947    -0.0023477442
   45  C  3 YZ     -0.0002892873    -0.0001743446     0.0004816237     0.0001008809     0.0002379455
   46  C  4  S     -0.0017156162     0.0062599512    -0.0224643155     0.0201600024     0.0087443599
   47  C  4  S      0.0182523070    -0.0136649583     0.0390405290    -0.0420297909    -0.0202705128
   48  C  4  S     -0.0009141204    -0.0254885436     0.0934896008    -0.0450867515    -0.0190727470
   49  C  4  X      0.1185578848     0.0015772347    -0.0491522218     0.0456485828     0.0141119565
   50  C  4  Y     -0.2208942441    -0.0002272837     0.1012689549    -0.0947983565    -0.0162545190
   51  C  4  Z      0.0691583828    -0.0061862503     0.1502391187     0.0421201101     0.0302403342
   52  C  4  X      0.0567228675    -0.0020331565    -0.0002596702     0.0281007413     0.0123673210
   53  C  4  Y     -0.0628757665     0.0032517676    -0.0082180856    -0.0413493939    -0.0142485212
   54  C  4  Z      0.0215559039    -0.0013576151     0.0532337165     0.0244271743     0.0135970184
   55  C  4 XX      0.0009785171    -0.0004463924     0.0033993779    -0.0018694923    -0.0000354433
   56  C  4 YY      0.0033495419    -0.0010517276    -0.0061372717    -0.0055484474    -0.0042054716
   57  C  4 ZZ     -0.0033353773    -0.0010197491     0.0100011994    -0.0018574390    -0.0001369454
   58  C  4 XY     -0.0099660214    -0.0003284765     0.0080967497    -0.0034010663    -0.0002868134
   59  C  4 XZ      0.0048116822    -0.0005411371    -0.0000776873    -0.0012177472    -0.0010777951
   60  C  4 YZ      0.0051659544     0.0009241813    -0.0131172374     0.0070643466     0.0011225531
   61  C  5  S     -0.0181863283     0.0023640812     0.0143926470     0.0233041869     0.0039243405
   62  C  5  S      0.0467466571    -0.0057542870    -0.0351235962    -0.0546539135    -0.0106344155
   63  C  5  S     -0.0804269106     0.0008390313    -0.0426471354    -0.0180668428     0.0114670645
   64  C  5  X     -0.1728581022     0.0086515680     0.1620370017     0.0601013424     0.0724814245
   65  C  5  Y      0.1409543880     0.0092944438     0.0376074131     0.1586970962     0.0710451206
   66  C  5  Z     -0.0045873578    -0.0284296860     0.0955853714    -0.2129940525    -0.0916877630
   67  C  5  X     -0.1030107165     0.0007522608     0.0928674247     0.0356348898     0.0413758167
   68  C  5  Y      0.0491915138     0.0166356432    -0.0101953008     0.0725264658     0.0335620094
   69  C  5  Z      0.0281443473    -0.0215407212     0.0458890825    -0.1024657717    -0.0479902498
   70  C  5 XX      0.0062699193    -0.0002281668    -0.0069884993     0.0038087300     0.0022058112
   71  C  5 YY      0.0040267094    -0.0009899602    -0.0029457863    -0.0092250340    -0.0034632288
   72  C  5 ZZ      0.0001716173    -0.0000618686    -0.0005328106    -0.0066197979    -0.0015743346
   73  C  5 XY     -0.0085408605     0.0015747580    -0.0031119325    -0.0018129602    -0.0009434433
   74  C  5 XZ      0.0085553726    -0.0007272319    -0.0091834498    -0.0009440990    -0.0027649225
   75  C  5 YZ      0.0011561076     0.0000987956     0.0039239155     0.0079274271     0.0036768649
   76  C  6  S     -0.0009846659    -0.0045072279     0.0206380403    -0.0219497816    -0.0082049455
   77  C  6  S      0.0025925406     0.0097065311    -0.0441157409     0.0483506172     0.0177681477
   78  C  6  S      0.0163130494     0.0062606810    -0.0120663029     0.0233968420     0.0124602907
   79  C  6  X      0.1059140572    -0.0108994003     0.2075738717     0.1284004384     0.0613992766
   80  C  6  Y     -0.0444969044     0.0153700671    -0.2216217670     0.0203141617    -0.0225622061
   81  C  6  Z      0.1113050057     0.0055532520    -0.1105871658     0.0800127686     0.0140001348
   82  C  6  X      0.0364598252    -0.0049889573     0.0889677457     0.0427052531     0.0229655382
   83  C  6  Y     -0.0330385584     0.0075731090    -0.1031539831     0.0134214313    -0.0080093496
   84  C  6  Z      0.0499601819     0.0009437398    -0.0597261664     0.0265711375    -0.0002815716
   85  C  6 XX     -0.0019456524     0.0015280199    -0.0173541275     0.0001182316    -0.0014404658
   86  C  6 YY      0.0011526387     0.0006617688     0.0018064664     0.0051074731     0.0029620027
   87  C  6 ZZ      0.0011581210     0.0002281153    -0.0002665168     0.0046404900     0.0012794004
   88  C  6 XY      0.0035699389    -0.0006305338     0.0048336101     0.0015914678     0.0009403776
   89  C  6 XZ     -0.0001540319     0.0010498113    -0.0107010188     0.0044013460     0.0006065024
   90  C  6 YZ      0.0029775920     0.0010223419    -0.0044518841     0.0096309915     0.0033680693
   91  C  7  S     -0.0353543975    -0.0007820238    -0.0153668685    -0.0307564172    -0.0153910988
   92  C  7  S      0.0750945193     0.0020337893     0.0282037591     0.0664598570     0.0333119853
   93  C  7  S      0.0513055068    -0.0032412130     0.0660787375     0.0537144409     0.0211576177
   94  C  7  X     -0.0257358734    -0.0123605552     0.0356065097    -0.1108859151    -0.0434707383
   95  C  7  Y      0.0559912788    -0.0046539364     0.0644717230     0.0080104984     0.0101072423
   96  C  7  Z     -0.0107879037     0.0030187096     0.0229821138     0.0389498939     0.0190449735
   97  C  7  X     -0.0194146850    -0.0059855481    -0.0277983633    -0.0552676981    -0.0194108556
   98  C  7  Y      0.0307196823    -0.0010858829     0.0805126178     0.0246498878     0.0077183587
   99  C  7  Z     -0.0093426453     0.0021954475    -0.0212751190     0.0033915686     0.0052180205
  100  C  7 XX      0.0034880960     0.0005464994     0.0000664338     0.0064836636     0.0028966441
  101  C  7 YY      0.0075827558    -0.0002380345     0.0047933384     0.0039207929     0.0022214730
  102  C  7 ZZ      0.0036544628    -0.0000268504    -0.0003442891     0.0016775720     0.0007405214
  103  C  7 XY     -0.0023699207    -0.0003217780    -0.0009000368    -0.0040324565    -0.0018030885
  104  C  7 XZ      0.0010652988     0.0002291732    -0.0011432709     0.0015680482     0.0005528894
  105  C  7 YZ     -0.0022210203     0.0002198705     0.0001185279     0.0005184848     0.0002435542
  106  C  8  S      0.0183273777    -0.0029456204    -0.0127479936    -0.0329750830     0.0539352797
  107  C  8  S     -0.0369340544     0.0058316332     0.0277216209     0.0709184430    -0.1192525287
  108  C  8  S     -0.1015891126     0.0093847530     0.0476686731     0.1146548966    -0.1706879847
  109  C  8  X      0.0498876320    -0.0547494106     0.0048070229     0.0683698847    -0.2016393647
  110  C  8  Y      0.0104218380     0.2206175233     0.0197217690    -0.0325906975     0.0026003339
  111  C  8  Z     -0.0318865623    -0.1538331983    -0.0057792507    -0.0105481633     0.0991131257
  112  C  8  X     -0.0304083872    -0.0104331149     0.0130663795     0.0602636751    -0.1311353159
  113  C  8  Y      0.0021563352     0.0602318225     0.0123134620    -0.0188677367     0.0058483699
  114  C  8  Z      0.0144350476    -0.0443716206    -0.0132274394    -0.0167284827     0.0603173923
  115  C  8 XX     -0.0062322141     0.0003644632     0.0017618082     0.0050771668    -0.0037552428
  116  C  8 YY      0.0009691773     0.0000558339     0.0012531355     0.0043111116    -0.0086770126
  117  C  8 ZZ     -0.0013173591     0.0005611299     0.0020836067     0.0032356985    -0.0073466378
  118  C  8 XY     -0.0004646582     0.0006450033    -0.0001027653    -0.0014826788    -0.0002419073
  119  C  8 XZ      0.0034783029    -0.0005568135    -0.0012936535     0.0001724291    -0.0010542542
  120  C  8 YZ     -0.0014994444    -0.0002047689    -0.0000207745    -0.0004924632     0.0028214741
  121  N  9  S     -0.0200347532    -0.0000530642    -0.0089806852    -0.0177445551    -0.0091129029
  122  N  9  S     -0.0432426290    -0.0003091009    -0.0210505149    -0.0387134171    -0.0196271965
  123  N  9  S     -0.0222677841     0.0023793811     0.0319902891    -0.0143796245    -0.0136300854
  124  N  9  X      0.0040147406     0.0065494082    -0.0218176567     0.0592068178     0.0239130173
  125  N  9  Y     -0.0155468476     0.0028991176    -0.0313763116     0.0006682726    -0.0041774643
  126  N  9  Z     -0.0040651572    -0.0020138024    -0.0126490690    -0.0255486955    -0.0117397165
  127  N  9  X     -0.0031581564    -0.0034596243     0.0058824082    -0.0323957446    -0.0123836718
  128  N  9  Y      0.0117215624    -0.0007262570     0.0261197446     0.0045003945     0.0032909107
  129  N  9  Z      0.0007473778     0.0002966360     0.0002493319     0.0107200551     0.0053145130
  130  N  9 XX     -0.0015390275     0.0005633222    -0.0032154472     0.0034265716     0.0011558673
  131  N  9 YY     -0.0006690745    -0.0004628913     0.0031331157    -0.0032162719    -0.0010043815
  132  N  9 ZZ     -0.0018006221    -0.0001809159    -0.0021192285    -0.0036245060    -0.0017638022
  133  N  9 XY      0.0002361934    -0.0004026920     0.0006090617    -0.0035311251    -0.0014806906
  134  N  9 XZ     -0.0006991991     0.0002030330    -0.0019900559     0.0005135621     0.0000200052
  135  N  9 YZ      0.0006644244     0.0002778019     0.0001928511     0.0032176505     0.0013726391
  136  C 10  S     -0.0208630147     0.0123564978     0.0064720461     0.0132120478    -0.0092801735
  137  C 10  S      0.0419584002    -0.0254004567    -0.0126111315    -0.0243497247     0.0121937716
  138  C 10  S      0.1195799961    -0.0139097662    -0.0433915183    -0.0743342725     0.0898937561
  139  C 10  X     -0.0475667922    -0.1844466508    -0.0047024936     0.0350038782    -0.0286021375
  140  C 10  Y      0.0211256223    -0.0963484811    -0.0238425652    -0.0515951330     0.1497111342
  141  C 10  Z      0.0076604918     0.1707733026     0.0257784694     0.0226646983    -0.1080521402
  142  C 10  X      0.0153282727    -0.0706076769    -0.0098216869     0.0000369834    -0.0026812135
  143  C 10  Y     -0.0267264449    -0.0316183859     0.0072300917     0.0133906458    -0.0024001401
  144  C 10  Z      0.0148746490     0.0609424015     0.0009360315    -0.0119425755     0.0032406012
  145  C 10 XX      0.0022679935    -0.0057791545    -0.0021978071    -0.0050022176     0.0102432613
  146  C 10 YY      0.0051020642     0.0006962454    -0.0012561686    -0.0019656699     0.0001520186
  147  C 10 ZZ      0.0016791001     0.0011524302     0.0004879231     0.0011335686    -0.0047179314
  148  C 10 XY     -0.0034829744     0.0032393216     0.0019660577     0.0053857931    -0.0103912153
  149  C 10 XZ      0.0022781852    -0.0000566827    -0.0006223436    -0.0017686452     0.0022749930
  150  C 10 YZ     -0.0018876733    -0.0035202156    -0.0004174429    -0.0011844643     0.0045356143
  151  C 11  S      0.0229224680    -0.0061934481    -0.0062720379    -0.0103229644     0.0081570611
  152  C 11  S     -0.0461123429     0.0127027558     0.0118347287     0.0180931568    -0.0109667884
  153  C 11  S     -0.1159499600     0.0169415231     0.0418764162     0.0790459528    -0.1003795352
  154  C 11  X      0.0134123246     0.2486856208     0.0233766892    -0.0104968442    -0.0254873944
  155  C 11  Y     -0.0252768976    -0.1066368172     0.0139389659     0.0863431681    -0.1347228141
  156  C 11  Z      0.0140621375    -0.0373157610    -0.0208126605    -0.0662943315     0.1234482963
  157  C 11  X      0.0193385560     0.0746185289     0.0059438506     0.0012118104    -0.0337398396
  158  C 11  Y      0.0209158266    -0.0351718976    -0.0085041832    -0.0013794490     0.0056170711
  159  C 11  Z     -0.0268570002    -0.0085888454     0.0047852656     0.0000559722     0.0124073433
  160  C 11 XX     -0.0008774914    -0.0025768160    -0.0000140717     0.0005549932    -0.0009811436
  161  C 11 YY     -0.0036833383     0.0044053476     0.0011344449     0.0010495926     0.0005353551
  162  C 11 ZZ     -0.0043164000     0.0010179075     0.0017888986     0.0041368979    -0.0060656416
  163  C 11 XY     -0.0021700314    -0.0018376904     0.0011887790     0.0047028501    -0.0087464386
  164  C 11 XZ      0.0014433480     0.0032753056    -0.0008451232    -0.0038992907     0.0078342216
  165  C 11 YZ      0.0033085156    -0.0028403065    -0.0014911297    -0.0030493271     0.0040139742
  166  C 12  S     -0.0225901327     0.0030986952     0.0087969997     0.0219194527    -0.0392181914
  167  C 12  S      0.0445242399    -0.0063169353    -0.0183713805    -0.0475516039     0.0882802513
  168  C 12  S      0.1105279458    -0.0154546084    -0.0450379682    -0.1109401105     0.1784495311
  169  C 12  X      0.0501407813    -0.0536435876     0.0055618198     0.0718961629    -0.1902442698
  170  C 12  Y      0.0108170354     0.2154022267     0.0142021524    -0.0338289034     0.0066795513
  171  C 12  Z     -0.0344936013    -0.1500205275    -0.0118873383    -0.0080557508     0.0900014224
  172  C 12  X     -0.0237120934    -0.0140840424     0.0171034854     0.0572678669    -0.1107548999
  173  C 12  Y      0.0070240645     0.0774969619     0.0036722083    -0.0126172104     0.0071846169
  174  C 12  Z      0.0055149149    -0.0565333762    -0.0097124992    -0.0177753117     0.0498422685
  175  C 12 XX      0.0071735430     0.0007883843    -0.0020831131    -0.0040319245     0.0031635545
  176  C 12 YY      0.0003652019     0.0003849088    -0.0001627007    -0.0012486834     0.0036533122
  177  C 12 ZZ      0.0018546847    -0.0023294476    -0.0008300044    -0.0015384986     0.0038572209
  178  C 12 XY     -0.0004024229    -0.0038863423    -0.0003271906     0.0006661168     0.0004617818
  179  C 12 XZ     -0.0030657268     0.0026346280     0.0010052429     0.0007800394    -0.0000800703
  180  C 12 YZ      0.0010865831     0.0013814965    -0.0002679119    -0.0008527223    -0.0001986143
  181  C 13  S      0.0243602185     0.0010970421    -0.0063786793    -0.0099552032     0.0074036702
  182  C 13  S     -0.0491731231    -0.0026145327     0.0122502330     0.0175306575    -0.0086892074
  183  C 13  S     -0.1142586836     0.0119928570     0.0359537062     0.0822050331    -0.0964640045
  184  C 13  X     -0.0280152367    -0.1941083571     0.0084545240     0.0757475801    -0.1012296225
  185  C 13  Y      0.0155415664    -0.0887925552    -0.0284661381    -0.0578455564     0.1601219339
  186  C 13  Z      0.0012622901     0.1694428568     0.0214586217     0.0089840588    -0.0808320015
  187  C 13  X      0.0208944171    -0.0622474664    -0.0034234086     0.0149863960    -0.0340719758
  188  C 13  Y     -0.0255262144    -0.0218733887     0.0022004568     0.0127901370     0.0059887898
  189  C 13  Z      0.0105158580     0.0488692209     0.0006569771    -0.0183871967     0.0120835752
  190  C 13 XX     -0.0028444311     0.0044587619     0.0017064747     0.0038281508    -0.0084752957
  191  C 13 YY     -0.0050989183    -0.0030587410     0.0014050470     0.0025520754    -0.0018936577
  192  C 13 ZZ     -0.0015838884    -0.0019909578    -0.0001449258    -0.0008860870     0.0037634687
  193  C 13 XY      0.0036852023    -0.0014136945    -0.0020889591    -0.0049685117     0.0101025873
  194  C 13 XZ     -0.0022855215    -0.0014483777     0.0008295850     0.0021138928    -0.0031810438
  195  C 13 YZ      0.0015810184     0.0034835432     0.0001295542     0.0003402779    -0.0029379962
  196  C 14  S     -0.0247817009    -0.0081270939     0.0071921908     0.0109173752    -0.0136174155
  197  C 14  S      0.0499826658     0.0169990919    -0.0137895218    -0.0198626127     0.0220125007
  198  C 14  S      0.1156494183    -0.0089016269    -0.0303739136    -0.0775245319     0.0986701545
  199  C 14  X     -0.0087105537     0.2378296771     0.0126754403    -0.0492057762     0.0387366202
  200  C 14  Y     -0.0283573773    -0.1155159400     0.0118985498     0.0771752398    -0.1281191584
  201  C 14  Z      0.0285981410    -0.0243290289    -0.0120590559    -0.0404933613     0.0852795046
  202  C 14  X      0.0143610261     0.0840493895     0.0024546983    -0.0131711283    -0.0088770096
  203  C 14  Y      0.0184228298    -0.0450690985    -0.0051461528    -0.0083115823     0.0093132879
  204  C 14  Z     -0.0215740264    -0.0051437891     0.0049823012     0.0124225845    -0.0033937783
  205  C 14 XX      0.0006994589     0.0026126479    -0.0003332375    -0.0016120194     0.0028433601
  206  C 14 YY      0.0046051470    -0.0021755295    -0.0007522726     0.0000477352    -0.0019664938
  207  C 14 ZZ      0.0048270153     0.0017121128    -0.0018215824    -0.0037405239     0.0058897488
  208  C 14 XY      0.0020824612     0.0034267280    -0.0013557109    -0.0048262067     0.0092203340
  209  C 14 XZ     -0.0011729220    -0.0036453863     0.0008498888     0.0047288645    -0.0092638715
  210  C 14 YZ     -0.0037612510     0.0013893979     0.0013771919     0.0019856191    -0.0027900026
  211  H 15  S      0.1206429490    -0.0309035105    -0.0263513099    -0.1706996555    -0.0907026367
  212  H 15  S      0.0375283416    -0.0101233830    -0.0027544516    -0.0534584453    -0.0282966955
  213  H 16  S      0.1554783003    -0.0194356233     0.0310595864    -0.0532347191    -0.0280247601
  214  H 16  S      0.0447583274    -0.0050728204     0.0044720060    -0.0161834887    -0.0093592865
  215  H 17  S     -0.1205328693     0.0046165020     0.0759185402    -0.0099450710     0.0158278849
  216  H 17  S     -0.0424603155     0.0033626101     0.0222151907     0.0001903670     0.0078296443
  217  H 18  S     -0.1471835010    -0.0045613304     0.0322954986    -0.0983817043    -0.0317307268
  218  H 18  S     -0.0486066420     0.0014263170     0.0184786167    -0.0267756707    -0.0060555063
  219  H 19  S      0.0827952447     0.0101999570    -0.0948893254     0.1313349008     0.0333959215
  220  H 19  S      0.0207173508     0.0033796417    -0.0270078339     0.0426076977     0.0115780030
  221  H 20  S     -0.0959913547     0.0169144089    -0.2343016829    -0.0730042409    -0.0460906569
  222  H 20  S     -0.0239337704     0.0041598471    -0.0703533658    -0.0260142142    -0.0165524252
  223  H 21  S      0.0592693430    -0.0153623180    -0.0261628983    -0.0707924553     0.1425545709
  224  H 21  S      0.0221410162    -0.0070996849    -0.0109034610    -0.0281395962     0.0594646518
  225  H 22  S     -0.0457098153     0.0271977223     0.0322049933     0.0944430057    -0.1604255390
  226  H 22  S     -0.0192852242     0.0091069886     0.0124850174     0.0354096817    -0.0604250295
  227  H 23  S      0.0718621875    -0.0046685274    -0.0044476644     0.0274950107    -0.1187146504
  228  H 23  S      0.0265201554    -0.0021254037    -0.0033992524     0.0053530670    -0.0364880239
  229  H 24  S     -0.0513164969    -0.0078518158     0.0333291702     0.0869958168    -0.1749778184
  230  H 24  S     -0.0205164484    -0.0020714653     0.0121419646     0.0328605158    -0.0639257199
  231  H 25  S      0.0605612072     0.0011763845    -0.0247231533    -0.0673320641     0.1250821104
  232  H 25  S      0.0211523451     0.0017767059    -0.0088528391    -0.0296809184     0.0472392165
  233  C 26  S      0.0141738806    -0.0040067859    -0.0182545143    -0.0380893394     0.0037773871
  234  C 26  S     -0.0341547948     0.0088425233     0.0393594387     0.0840685997    -0.0041550558
  235  C 26  S      0.0077753361     0.0118759500     0.0054394206     0.0493735496    -0.0106812932
  236  C 26  X      0.1060143166    -0.0264019599    -0.0376953507    -0.1073393192    -0.1137631043
  237  C 26  Y      0.0291754659     0.0352808037     0.0186136736     0.0525011438     0.0285456119
  238  C 26  Z     -0.0699010546    -0.0213813677     0.0832156758    -0.0074185087     0.0370888124
  239  C 26  X     -0.0537988941     0.0026891352    -0.0036425794     0.0086972547     0.0012333092
  240  C 26  Y      0.0079596077     0.0065967753     0.0135624669     0.0095815041     0.0058901158
  241  C 26  Z      0.0237484462    -0.0088550110     0.0153349102    -0.0215402435    -0.0062832208
  242  C 26 XX     -0.0026818700    -0.0001150876     0.0013923312     0.0117163479     0.0006808480
  243  C 26 YY     -0.0012331733     0.0000513603     0.0013468901     0.0028000226     0.0001147219
  244  C 26 ZZ     -0.0029987783     0.0018571336     0.0047884179     0.0018446157    -0.0005656853
  245  C 26 XY     -0.0025917434     0.0030001060    -0.0011778259    -0.0031386323    -0.0012564665
  246  C 26 XZ      0.0020107620    -0.0017484376    -0.0037109112    -0.0010952053     0.0008056946
  247  C 26 YZ      0.0012350565    -0.0012776412     0.0007987896     0.0021131281     0.0008466642
  248  C 27  S     -0.0036610206     0.0019696081     0.0124205601     0.0270019554    -0.0219258513
  249  C 27  S      0.0037301431    -0.0040028497    -0.0236285760    -0.0559492138     0.0482563632
  250  C 27  S      0.0503210674    -0.0103859905    -0.0095698916    -0.0581394298    -0.0128710073
  251  C 27  X     -0.0947133244    -0.0131689187     0.0354538585    -0.0054946044     0.1383899128
  252  C 27  Y      0.0195532868     0.0714251518     0.0115876402     0.0149211197     0.0030354985
  253  C 27  Z      0.0326774215    -0.0540567223     0.0120282657    -0.0170846614    -0.0690919050
  254  C 27  X     -0.0481245857    -0.0014276727     0.0098891515     0.0148398512     0.0221157224
  255  C 27  Y      0.0100906569     0.0320130677     0.0004754262     0.0110293678     0.0055396991
  256  C 27  Z      0.0152943026    -0.0261960776     0.0141097708    -0.0171485040    -0.0130094875
  257  C 27 XX      0.0006706007    -0.0022781143    -0.0043232547    -0.0042350998     0.0051706325
  258  C 27 YY      0.0001797863    -0.0006316166    -0.0006347237    -0.0015565385     0.0022855202
  259  C 27 ZZ     -0.0005719310     0.0022294995     0.0010160667    -0.0046707970     0.0020179394
  260  C 27 XY     -0.0013344630     0.0047023047     0.0000483848    -0.0027475261    -0.0016430006
  261  C 27 XZ      0.0002759219    -0.0023430528    -0.0010377613     0.0044865548    -0.0007586106
  262  C 27 YZ      0.0000478879    -0.0018727447     0.0002166704     0.0013831969     0.0004831734
  263  C 28  S      0.0304926977    -0.0018903885     0.0076162644     0.0219908939     0.0115667677
  264  C 28  S     -0.0800575765     0.0042289950    -0.0137904912    -0.0506263024    -0.0249760004
  265  C 28  S     -0.0252976355     0.0176182291    -0.1456311629    -0.0411850333    -0.0224569634
  266  C 28  X      0.1094866699    -0.0313952726     0.1099114719    -0.1730871171    -0.0623794276
  267  C 28  Y     -0.0572586874    -0.0139332022     0.0682972451    -0.1353679658    -0.0534318028
  268  C 28  Z      0.0663408189     0.0089606354     0.0998549741     0.1786259804     0.0864916441
  269  C 28  X      0.0174134857    -0.0098590982     0.0448380425    -0.0822720398    -0.0211091617
  270  C 28  Y     -0.0001952317    -0.0019183941     0.0696693482    -0.0240191217    -0.0143941258
  271  C 28  Z      0.0115957865    -0.0038568743     0.0233381525     0.0444255102     0.0242770986
  272  C 28 XX     -0.0167719150     0.0016930555    -0.0037907101     0.0018501398     0.0010217747
  273  C 28 YY      0.0019382796    -0.0003333109     0.0039275545    -0.0023336736    -0.0008955443
  274  C 28 ZZ     -0.0038779185    -0.0004419137    -0.0057523231    -0.0104013386    -0.0057648386
  275  C 28 XY     -0.0013733572    -0.0002575297    -0.0046782314    -0.0040801762    -0.0021537987
  276  C 28 XZ     -0.0006438284     0.0012717300    -0.0045206131     0.0072222062     0.0028360861
  277  C 28 YZ     -0.0011545988     0.0003426088     0.0000182427     0.0037291712     0.0016291494

                         41               42               43               44               45
                   -0.4711247262    -0.4596400770    -0.4301876231    -0.4213514049    -0.4147344415
    1  C  1  S     -0.0002478505    -0.0077926650     0.0251635315    -0.0119479793     0.0032019556
    2  C  1  S      0.0003772625     0.0131084340    -0.0671283151     0.0288362694    -0.0076131266
    3  C  1  S      0.0000136625     0.0478047294     0.0156803978    -0.0172692005    -0.0073468236
    4  C  1  X     -0.0046338455    -0.0227973605     0.0377511418    -0.1124935783     0.1167908410
    5  C  1  Y      0.0011825332    -0.0362680328    -0.2589483826    -0.0043233708     0.0838050652
    6  C  1  Z      0.0046508765     0.1186482652     0.1891606889    -0.0307880619     0.0568452477
    7  C  1  X     -0.0024326893     0.0085145273     0.0429730559    -0.0491454449     0.0525438880
    8  C  1  Y      0.0006361783     0.0160721722    -0.1242791082    -0.0030724576     0.0348605763
    9  C  1  Z      0.0021955863     0.0586419975     0.0517599930    -0.0014464268     0.0292856531
   10  C  1 XX      0.0001019225     0.0000365039     0.0027314190    -0.0087538822     0.0069334653
   11  C  1 YY     -0.0000868323    -0.0059197360    -0.0136982021     0.0065095509    -0.0002460646
   12  C  1 ZZ      0.0001330029     0.0095078398     0.0015373297     0.0073738517    -0.0081564256
   13  C  1 XY      0.0001764793     0.0014013811     0.0009738929     0.0087896421    -0.0054783829
   14  C  1 XZ     -0.0001499549    -0.0044004062    -0.0079351565    -0.0035445589     0.0016214835
   15  C  1 YZ     -0.0003464534    -0.0019189480    -0.0096858482     0.0013605013    -0.0038217521
   16  C  2  S      0.0004110684    -0.0206739093     0.0219603368     0.0107160156     0.0003882017
   17  C  2  S     -0.0011824758     0.0537537958    -0.0468036670    -0.0287330761    -0.0018481199
   18  C  2  S      0.0018259061     0.0632334044    -0.0960756814     0.0105191415     0.0013187283
   19  C  2  X     -0.0018865810     0.1227573381     0.0320496813     0.0234623111    -0.0087141463
   20  C  2  Y     -0.0025159620     0.2515496219    -0.0238938680    -0.0215258539    -0.0577690559
   21  C  2  Z     -0.0024182770    -0.1846338754    -0.0581396894     0.1143825306    -0.1163504804
   22  C  2  X     -0.0002348484     0.0546532623     0.0042027100     0.0242087090    -0.0075274269
   23  C  2  Y     -0.0004950809     0.1075096282    -0.0278156163    -0.0110603941    -0.0156604815
   24  C  2  Z     -0.0007229525    -0.0659150050    -0.0217296424     0.0721054446    -0.0645803718
   25  C  2 XX      0.0000875836     0.0046831155    -0.0025174128     0.0014679635    -0.0005804895
   26  C  2 YY      0.0000018405    -0.0060766329    -0.0073790279    -0.0036915505     0.0052142394
   27  C  2 ZZ     -0.0001934808     0.0078414920     0.0013208444    -0.0017535546    -0.0051994195
   28  C  2 XY      0.0000396267    -0.0007896218    -0.0002814270    -0.0027222979     0.0032986138
   29  C  2 XZ     -0.0002060697    -0.0059004790     0.0009927501    -0.0012904087     0.0010124731
   30  C  2 YZ     -0.0000103069    -0.0117986821    -0.0095942838     0.0042059345    -0.0028913196
   31  C  3  S      0.0003093359    -0.0202456698    -0.0240427062     0.0072757497     0.0031284544
   32  C  3  S     -0.0006618662     0.0527529398     0.0548987083    -0.0233569882    -0.0026550281
   33  C  3  S     -0.0019498277    -0.0042710462     0.0730385257     0.0427604627    -0.0460667076
   34  C  3  X     -0.0012786507    -0.0900863404    -0.0415518100     0.0628734658    -0.0166663767
   35  C  3  Y     -0.0006342745    -0.1677862601    -0.0044881929     0.0557221634    -0.0117048878
   36  C  3  Z     -0.0016902122     0.2582193559     0.0464915181    -0.0557454205     0.0578675182
   37  C  3  X     -0.0006080408    -0.0336517875    -0.0225079993     0.0453074249    -0.0117809904
   38  C  3  Y     -0.0003332228    -0.0505888532    -0.0090293026     0.0296077560    -0.0066858325
   39  C  3  Z     -0.0012462642     0.0846788281     0.0344407581    -0.0045499083     0.0109448421
   40  C  3 XX     -0.0000922328     0.0005130057    -0.0011619128    -0.0013529432     0.0009515734
   41  C  3 YY      0.0000765009     0.0086941667     0.0038534433    -0.0034061877     0.0048787680
   42  C  3 ZZ     -0.0000670046    -0.0025051728     0.0067546954     0.0015283492    -0.0067721709
   43  C  3 XY     -0.0000756322    -0.0007160102    -0.0043874568    -0.0045999904     0.0018649840
   44  C  3 XZ     -0.0000160711    -0.0012863415     0.0003542602     0.0013274744    -0.0000410333
   45  C  3 YZ     -0.0000322632    -0.0166371516     0.0045062843     0.0046883541    -0.0024685173
   46  C  4  S     -0.0003320742    -0.0002942790    -0.0206197458    -0.0156815099     0.0023646203
   47  C  4  S      0.0006514226    -0.0108119596     0.0544239067     0.0387433174    -0.0067900736
   48  C  4  S      0.0034499276     0.0431427751    -0.0002821457    -0.0137431609     0.0023468777
   49  C  4  X     -0.0010302122     0.0378653106    -0.2016629728    -0.1019775120    -0.0010084797
   50  C  4  Y      0.0032894025     0.1798385208    -0.0706502305     0.0039330670     0.0174380788
   51  C  4  Z     -0.0008163163    -0.0876880631     0.2367714846     0.0730324959    -0.0676969799
   52  C  4  X     -0.0004499733     0.0176089427    -0.0981208738    -0.0304289018    -0.0133488925
   53  C  4  Y     -0.0001067559     0.0752037440    -0.0029946163     0.0195295017    -0.0001600116
   54  C  4  Z     -0.0002326046    -0.0072312481     0.1030049777     0.0322700801    -0.0375212261
   55  C  4 XX      0.0001052183    -0.0048512802     0.0059796573    -0.0057758805     0.0009392723
   56  C  4 YY      0.0001070253     0.0093877077    -0.0058988936     0.0003807659     0.0019658075
   57  C  4 ZZ     -0.0000169282    -0.0042703270     0.0066969358     0.0115488947    -0.0036801155
   58  C  4 XY      0.0000395932     0.0089596342    -0.0024376105     0.0033362379     0.0019639588
   59  C  4 XZ      0.0000177190    -0.0000729183    -0.0024850366    -0.0023804060    -0.0009985446
   60  C  4 YZ     -0.0003044702    -0.0064096330     0.0120098503     0.0036581731    -0.0029222039
   61  C  5  S     -0.0006097633     0.0179219673    -0.0054634432     0.0116693577     0.0035652600
   62  C  5  S      0.0014967204    -0.0446863523     0.0125296311    -0.0278112874    -0.0085289882
   63  C  5  S      0.0002684120     0.0283311595     0.0951427659    -0.0538022155     0.0247564561
   64  C  5  X     -0.0033788238     0.0487224984     0.0602103787    -0.0003535781     0.0084701523
   65  C  5  Y     -0.0044869518    -0.0702074729    -0.0316179859    -0.1332859562    -0.0027710829
   66  C  5  Z      0.0082922932    -0.0259260268     0.0015555293    -0.0610686577    -0.0261950594
   67  C  5  X      0.0002041882     0.0038528344    -0.0130261029    -0.0249025572     0.0159539479
   68  C  5  Y     -0.0044432948    -0.0523766909    -0.0360178958    -0.0726827501     0.0065108551
   69  C  5  Z      0.0046456530    -0.0030585566     0.0440078817    -0.0117311580    -0.0279481950
   70  C  5 XX     -0.0002804718    -0.0006406383     0.0076753391    -0.0036954746    -0.0023636508
   71  C  5 YY      0.0003142330     0.0013547983    -0.0060378008     0.0006270523    -0.0037444303
   72  C  5 ZZ      0.0002980088    -0.0069501969    -0.0012665869    -0.0021726895     0.0038816296
   73  C  5 XY      0.0002048562     0.0089787102     0.0000184415    -0.0020691479    -0.0006201384
   74  C  5 XZ     -0.0000245550     0.0006568084    -0.0054686038    -0.0010392754    -0.0019036963
   75  C  5 YZ     -0.0003490359    -0.0001664500     0.0074797505     0.0034835941     0.0003942977
   76  C  6  S      0.0006480859     0.0213896644    -0.0000593228    -0.0117463019     0.0014962093
   77  C  6  S     -0.0014430214    -0.0461430783    -0.0002804841     0.0308539688    -0.0043027424
   78  C  6  S     -0.0013166544    -0.0952925733    -0.0055685635     0.0412649525     0.0020457435
   79  C  6  X     -0.0058950575     0.0994281420     0.1040152456     0.2097233997    -0.0981154683
   80  C  6  Y     -0.0013828876     0.0986404967     0.2051121984    -0.0383514139    -0.0562626854
   81  C  6  Z     -0.0035109056     0.1511949610    -0.2520706630    -0.0206684656     0.0020674871
   82  C  6  X     -0.0022013609     0.0215844323     0.0427609311     0.1001467473    -0.0440675644
   83  C  6  Y     -0.0005939415     0.0642591447     0.0896506477    -0.0206817068    -0.0293785974
   84  C  6  Z     -0.0012344738     0.0683175691    -0.1098188120    -0.0095129101    -0.0014156527
   85  C  6 XX      0.0000782077    -0.0071956553     0.0031454004    -0.0088421444     0.0013431285
   86  C  6 YY     -0.0001536929    -0.0027072482    -0.0169334197     0.0027454015     0.0015916572
   87  C  6 ZZ     -0.0002401872     0.0030451571     0.0131496003     0.0107556037    -0.0039129714
   88  C  6 XY     -0.0001522557     0.0104341012    -0.0036563772     0.0106417152    -0.0067375814
   89  C  6 XZ     -0.0001793084     0.0062636994    -0.0074629636    -0.0032019550     0.0010104262
   90  C  6 YZ     -0.0003982982     0.0003649337     0.0021163791     0.0043115713    -0.0057878421
   91  C  7  S      0.0009492862     0.0003725838     0.0336435722    -0.0219120163     0.0342887829
   92  C  7  S     -0.0022742230     0.0020513102    -0.0733293285     0.0477923811    -0.0751030177
   93  C  7  S     -0.0013741255    -0.0264958626    -0.0748373138     0.0151125612    -0.0184158154
   94  C  7  X      0.0036566689     0.0088359689    -0.0674597109     0.0125423704    -0.0389915112
   95  C  7  Y     -0.0001452485     0.0036196324    -0.0150409777    -0.1019205929     0.0848388506
   96  C  7  Z     -0.0008223277    -0.0037065099     0.0719653963    -0.1784865319     0.1021920064
   97  C  7  X     -0.0010718250     0.0278728587     0.0110728248    -0.0006187780    -0.0051948926
   98  C  7  Y      0.0029162526    -0.0324252807    -0.0671956833    -0.0436393772     0.0221554590
   99  C  7  Z     -0.0015925854     0.0199409896     0.0633399083    -0.0933121745     0.0613962107
  100  C  7 XX     -0.0002777298     0.0005219046    -0.0038000587     0.0024212247    -0.0032351274
  101  C  7 YY     -0.0001432639    -0.0003154250    -0.0034745702     0.0042431232    -0.0040229935
  102  C  7 ZZ     -0.0000643273     0.0010815859    -0.0021460176     0.0002283749    -0.0008557973
  103  C  7 XY      0.0001627512    -0.0005522133     0.0017351110    -0.0015042784     0.0008795424
  104  C  7 XZ     -0.0000351636     0.0002536206    -0.0011056166    -0.0006206181     0.0005416164
  105  C  7 YZ     -0.0000137870    -0.0004965849    -0.0004463975     0.0009249824    -0.0008401044
  106  C  8  S     -0.0026813260    -0.0000195355    -0.0016424170    -0.0006448507    -0.0004843513
  107  C  8  S      0.0058392081    -0.0005828535     0.0029672498     0.0023456278     0.0004462009
  108  C  8  S      0.0087833891    -0.0029612935     0.0080635608     0.0067787875     0.0015967022
  109  C  8  X      0.0286731236    -0.0085787665    -0.0074358191    -0.0522484927    -0.0802299831
  110  C  8  Y     -0.0780199331     0.0012551932     0.0028630481    -0.0840576433    -0.1282847273
  111  C  8  Z      0.0500715917     0.0016425444     0.0048441626    -0.1026888295    -0.1591386828
  112  C  8  X     -0.0014929806    -0.0048214003    -0.0094146980    -0.0362914076    -0.0428771625
  113  C  8  Y      0.0409379338     0.0103372853     0.0072909839    -0.0391565755    -0.0723808175
  114  C  8  Z     -0.0324688153    -0.0028749366    -0.0001391517    -0.0540949815    -0.0833961097
  115  C  8 XX      0.0042862538     0.0001531651     0.0000585666     0.0001241140    -0.0012716652
  116  C  8 YY      0.0014818325    -0.0001622917     0.0002357431     0.0001732901     0.0002370446
  117  C  8 ZZ     -0.0048259528     0.0000956512     0.0005015164     0.0004519680     0.0011457913
  118  C  8 XY     -0.0097456985     0.0002007511     0.0003350916     0.0008601993    -0.0014808333
  119  C  8 XZ      0.0056492788    -0.0003500076    -0.0004203295    -0.0002315514    -0.0009917918
  120  C  8 YZ      0.0037326511    -0.0000338467    -0.0003715369    -0.0004925978     0.0006266132
  121  N  9  S      0.0006686542     0.0004543989     0.0290463487    -0.0255227929     0.0450891383
  122  N  9  S      0.0012662956     0.0023603852     0.0631878498    -0.0545835566     0.0956728479
  123  N  9  S      0.0047455806    -0.0306200890     0.0228485395    -0.0610187700     0.1108355601
  124  N  9  X     -0.0016616872    -0.0071547553     0.0202477925     0.0295937144    -0.0517444822
  125  N  9  Y     -0.0002021132    -0.0030508204     0.0619589632     0.0204082755     0.0607184161
  126  N  9  Z      0.0004654284     0.0008757184    -0.0795872909     0.1728580010    -0.1506363107
  127  N  9  X      0.0002159129     0.0080531597    -0.0074707362    -0.0151354190     0.0269208190
  128  N  9  Y      0.0009527397    -0.0055692559    -0.0426254356    -0.0109274097    -0.0319950275
  129  N  9  Z     -0.0006083960     0.0019472337     0.0478032924    -0.0930018450     0.0817149054
  130  N  9 XX     -0.0001300011    -0.0002814463     0.0060881312    -0.0020396688     0.0038474991
  131  N  9 YY      0.0001324206     0.0002874957    -0.0009303109    -0.0082663815     0.0038398540
  132  N  9 ZZ      0.0000692045     0.0004669100    -0.0008466028     0.0065628442    -0.0020274295
  133  N  9 XY      0.0000667609     0.0005239185    -0.0010358456     0.0012657947     0.0018704541
  134  N  9 XZ     -0.0000007741    -0.0002337276    -0.0016584436     0.0071582367    -0.0059871297
  135  N  9 YZ     -0.0001074021    -0.0001271510     0.0057272583    -0.0089749851     0.0087148251
  136  C 10  S      0.0245738151     0.0002725465     0.0002627745    -0.0010834854     0.0009421308
  137  C 10  S     -0.0609600854    -0.0009785713    -0.0011065484     0.0019575620    -0.0019402942
  138  C 10  S     -0.0871287985    -0.0092022192    -0.0052965281     0.0034310750    -0.0011538849
  139  C 10  X     -0.1872141987    -0.0053770663    -0.0130363599    -0.0489665965    -0.0616991482
  140  C 10  Y      0.1750247252     0.0033308775     0.0065325629    -0.0542161177    -0.1019254231
  141  C 10  Z     -0.0489838652    -0.0009069723     0.0028744366    -0.0692525285    -0.1219050088
  142  C 10  X     -0.0383695231    -0.0031535390    -0.0050612586    -0.0207790569    -0.0346648386
  143  C 10  Y      0.0803896871     0.0019962650     0.0042995307    -0.0295900792    -0.0552831750
  144  C 10  Z     -0.0464067161    -0.0015315098    -0.0001655093    -0.0386077488    -0.0645954642
  145  C 10 XX     -0.0066907753     0.0000113856    -0.0000765171    -0.0009956772    -0.0023450186
  146  C 10 YY      0.0037896404     0.0000633117     0.0001715597     0.0048281093     0.0067079090
  147  C 10 ZZ     -0.0019713436    -0.0002433428    -0.0001720490    -0.0033549619    -0.0046664064
  148  C 10 XY     -0.0036846442    -0.0002152691    -0.0005421071    -0.0001071164     0.0006010032
  149  C 10 XZ      0.0051102558     0.0001524713     0.0004679778    -0.0015131109    -0.0040501001
  150  C 10 YZ     -0.0046577485     0.0000957679    -0.0000538392     0.0013596850     0.0026287663
  151  C 11  S      0.0221809621    -0.0002692595    -0.0005471151     0.0004218243    -0.0004789267
  152  C 11  S     -0.0568372428     0.0004540676     0.0009699396    -0.0009647874     0.0009039048
  153  C 11  S     -0.0513009459     0.0043738297     0.0054279737    -0.0028564543     0.0031556757
  154  C 11  X      0.1076983865     0.0046604180     0.0139196404    -0.0161384048    -0.0527940405
  155  C 11  Y      0.1668153768    -0.0044188112    -0.0074799735    -0.0562450246    -0.0835793227
  156  C 11  Z     -0.1904672400     0.0008838760     0.0008522489    -0.0571126928    -0.1080400844
  157  C 11  X      0.0137036353    -0.0002839085     0.0035861423    -0.0092917446    -0.0292677386
  158  C 11  Y      0.0637972074    -0.0019180984    -0.0044298727    -0.0283689657    -0.0452213061
  159  C 11  Z     -0.0590821723     0.0016582210     0.0026653412    -0.0299829304    -0.0565643722
  160  C 11 XX     -0.0084518437    -0.0000861587    -0.0003321791     0.0010574577     0.0017516656
  161  C 11 YY      0.0038753031     0.0002141639     0.0004533654     0.0026434754     0.0048146349
  162  C 11 ZZ      0.0011122111    -0.0000629005     0.0000273174    -0.0039670345    -0.0063009247
  163  C 11 XY      0.0012168430    -0.0002301773    -0.0004126142     0.0015586229     0.0036911738
  164  C 11 XZ      0.0020577078     0.0002534482     0.0005316100     0.0007608155     0.0003492964
  165  C 11 YZ     -0.0072398506    -0.0000892312    -0.0002801669     0.0000390625    -0.0001738822
  166  C 12  S      0.0017705508    -0.0005335731    -0.0005776398    -0.0000591269    -0.0001861762
  167  C 12  S     -0.0037319529     0.0014602984     0.0017593655     0.0002933928     0.0006010618
  168  C 12  S     -0.0101736455     0.0010332413    -0.0036188485    -0.0001804881    -0.0011371851
  169  C 12  X      0.0210729119    -0.0083697741    -0.0156384731    -0.0346260773    -0.0528918903
  170  C 12  Y     -0.0766551771     0.0029429438     0.0081633470    -0.0326265057    -0.0857524820
  171  C 12  Z      0.0523879263     0.0016650287     0.0031134096    -0.0583726611    -0.0930556490
  172  C 12  X     -0.0004514715    -0.0024401934    -0.0030719892    -0.0166485590    -0.0270607423
  173  C 12  Y      0.0179200869     0.0006280350     0.0027835990    -0.0199704927    -0.0450047313
  174  C 12  Z     -0.0144657307     0.0005775866     0.0005818375    -0.0303562890    -0.0514750469
  175  C 12 XX     -0.0047113210    -0.0002299903    -0.0008193634     0.0019686980     0.0037177982
  176  C 12 YY     -0.0012095733     0.0002127823     0.0006020801     0.0000000094    -0.0002918279
  177  C 12 ZZ      0.0053145380     0.0000704825     0.0000987608    -0.0020766231    -0.0034511706
  178  C 12 XY      0.0103132016    -0.0000066457    -0.0002342092     0.0017427128     0.0038363758
  179  C 12 XZ     -0.0058241921     0.0002099122     0.0006638166     0.0024547630     0.0038339410
  180  C 12 YZ     -0.0041397362    -0.0001142912    -0.0003303642    -0.0012205068    -0.0022722808
  181  C 13  S     -0.0232595050    -0.0007948476    -0.0014630276    -0.0011389794     0.0000628438
  182  C 13  S      0.0584557580     0.0019658518     0.0030081986     0.0021619041    -0.0001429447
  183  C 13  S      0.0664228168    -0.0005171076     0.0048318189     0.0033433997     0.0002882611
  184  C 13  X     -0.1842986972    -0.0028221505     0.0034984036    -0.0302020124    -0.0472800875
  185  C 13  Y      0.1777341657     0.0019779108    -0.0006512064    -0.0533396912    -0.0811867311
  186  C 13  Z     -0.0536956268    -0.0006389501     0.0004361003    -0.0509951212    -0.1099612516
  187  C 13  X     -0.0458870737    -0.0010606403    -0.0006860850    -0.0169292994    -0.0258501299
  188  C 13  Y      0.0703579105    -0.0005924960     0.0009444058    -0.0269999522    -0.0436269874
  189  C 13  Z     -0.0347935260     0.0010143190     0.0003642335    -0.0264733991    -0.0580718429
  190  C 13 XX      0.0064981344    -0.0001173469    -0.0002364893     0.0021625007     0.0030618905
  191  C 13 YY     -0.0040771988     0.0001991059     0.0006924632    -0.0024596674    -0.0051022069
  192  C 13 ZZ      0.0017074094     0.0001654915     0.0001269364     0.0007796847     0.0019737049
  193  C 13 XY      0.0036251590     0.0000845797    -0.0003112048     0.0002877687     0.0016135919
  194  C 13 XZ     -0.0049330740     0.0000818157     0.0004216255     0.0029525144     0.0044262641
  195  C 13 YZ      0.0049707824    -0.0001315466    -0.0003222187    -0.0016122798    -0.0029934074
  196  C 14  S     -0.0213031536     0.0008409099     0.0021919572     0.0021497821    -0.0002910769
  197  C 14  S      0.0546365510    -0.0017318904    -0.0047422277    -0.0041644444     0.0002980917
  198  C 14  S      0.0649052158     0.0070428194     0.0013918224    -0.0018383251    -0.0008039163
  199  C 14  X      0.1017990026     0.0028435998    -0.0006459509    -0.0308751954    -0.0657120906
  200  C 14  Y      0.1709124010    -0.0037107128    -0.0017522140    -0.0556711148    -0.1018296853
  201  C 14  Z     -0.1903229973     0.0007424867     0.0033990627    -0.0750469915    -0.1161187938
  202  C 14  X     -0.0021609661    -0.0019825572    -0.0021075953    -0.0188730852    -0.0326441377
  203  C 14  Y      0.0784834877     0.0017264322     0.0008376484    -0.0258178097    -0.0542946758
  204  C 14  Z     -0.0629033129    -0.0020365533     0.0011492545    -0.0405490246    -0.0623924085
  205  C 14 XX      0.0078027894     0.0002093049    -0.0000226124     0.0004657442    -0.0004434186
  206  C 14 YY     -0.0033645667    -0.0003153289    -0.0002905181    -0.0046457563    -0.0065001306
  207  C 14 ZZ     -0.0010943894    -0.0000233852    -0.0003749629     0.0034317260     0.0071182892
  208  C 14 XY     -0.0014294225     0.0000755811    -0.0000569000    -0.0016306762    -0.0022207711
  209  C 14 XZ     -0.0016874961    -0.0001873159    -0.0001141704     0.0015531961     0.0017214255
  210  C 14 YZ      0.0066074772     0.0000783220     0.0001687486    -0.0006993500    -0.0017979952
  211  H 15  S      0.0050224297     0.1167253879     0.1840491565     0.0460605099    -0.0419761198
  212  H 15  S      0.0015645007     0.0389590667     0.0776812625     0.0179544012    -0.0168393320
  213  H 16  S      0.0021736588    -0.1906817136    -0.0196774025    -0.0177594539     0.0671094883
  214  H 16  S      0.0006176215    -0.0645411510    -0.0069678520    -0.0048238851     0.0271569738
  215  H 17  S      0.0009145437    -0.1716722398    -0.0042394453     0.0392084287    -0.0601124799
  216  H 17  S      0.0003834860    -0.0587011719    -0.0001900948     0.0185553928    -0.0213414727
  217  H 18  S      0.0030592538     0.1790266507    -0.1828622867    -0.0315336308     0.0439891499
  218  H 18  S      0.0017837867     0.0607084634    -0.0754645356    -0.0153993376     0.0191292819
  219  H 19  S     -0.0059013526     0.1542546270    -0.0199754364     0.0775628737    -0.0737205606
  220  H 19  S     -0.0019925915     0.0603246403    -0.0068822349     0.0251697744    -0.0302676773
  221  H 20  S      0.0037425387    -0.0890519331     0.0116386982    -0.1813536288     0.0650909477
  222  H 20  S      0.0014520912    -0.0335052722     0.0038887351    -0.0787528840     0.0291130599
  223  H 21  S      0.1828949602     0.0044571744     0.0100553847     0.0109082757    -0.0024000272
  224  H 21  S      0.0683509708     0.0028636753     0.0024644414     0.0032605490    -0.0003258825
  225  H 22  S      0.1994450855    -0.0014483805    -0.0005192376    -0.0032215417     0.0042769992
  226  H 22  S      0.0753393758    -0.0004609818     0.0005603133    -0.0009814418     0.0018715746
  227  H 23  S     -0.0002835479    -0.0065741886    -0.0140962905    -0.0055454163    -0.0048299720
  228  H 23  S     -0.0004555375    -0.0026223337    -0.0062935153    -0.0025281343    -0.0023086849
  229  H 24  S     -0.1851743571    -0.0018987505     0.0047396816     0.0067216446    -0.0017548205
  230  H 24  S     -0.0681030244    -0.0009452297     0.0025150606     0.0027019146    -0.0007211158
  231  H 25  S     -0.1962253275     0.0009120017     0.0006423687    -0.0072199002     0.0063068741
  232  H 25  S     -0.0673939411     0.0007144356    -0.0011017615     0.0004213555     0.0024143646
  233  C 26  S      0.0002038919    -0.0059239860    -0.0201855839    -0.0032049374    -0.0050632631
  234  C 26  S     -0.0006623782     0.0149465188     0.0483010377     0.0071971555     0.0106517081
  235  C 26  S      0.0002402360     0.0157775807     0.0462232780     0.0037370612    -0.0026080778
  236  C 26  X      0.0054444930    -0.0225874492    -0.0476714867    -0.0443041234    -0.0476836008
  237  C 26  Y      0.0031600146    -0.0168584758    -0.0229233938    -0.1158303727    -0.0355611393
  238  C 26  Z     -0.0041817883     0.0146103293     0.0485708901    -0.0559885256    -0.0640925899
  239  C 26  X      0.0003327315     0.0141807624    -0.0145385138    -0.0547158033     0.0012753353
  240  C 26  Y      0.0048096861     0.0078567381    -0.0045282373    -0.0505385243    -0.0190786545
  241  C 26  Z     -0.0035916158    -0.0028266408     0.0121625189    -0.0121297854    -0.0410696322
  242  C 26 XX     -0.0002272582     0.0023020591     0.0044029478     0.0000373434    -0.0021434918
  243  C 26 YY     -0.0000514085     0.0011004552     0.0015020345     0.0007110792     0.0003327788
  244  C 26 ZZ      0.0000776738     0.0004135539     0.0026448652     0.0015388557     0.0037585389
  245  C 26 XY      0.0001649656     0.0011808358     0.0005365825     0.0000583538    -0.0030208387
  246  C 26 XZ     -0.0000842563    -0.0006870813    -0.0013865291    -0.0016319689    -0.0033448504
  247  C 26 YZ     -0.0000918506    -0.0007226375     0.0005799898     0.0001241063     0.0016543992
  248  C 27  S      0.0007217845     0.0028296599     0.0078231591     0.0029052259     0.0024350273
  249  C 27  S     -0.0014384076    -0.0066584723    -0.0142006373    -0.0046431712    -0.0064960500
  250  C 27  S      0.0008404164    -0.0227546483    -0.0260290997     0.0244516963    -0.0192153860
  251  C 27  X     -0.0068379791     0.0129068823     0.0240958331    -0.0350186089    -0.0477712318
  252  C 27  Y      0.0026496526    -0.0072431271    -0.0135166924    -0.1007120878    -0.0721068347
  253  C 27  Z      0.0019489396    -0.0034193020     0.0047711758    -0.0774765207    -0.1066297366
  254  C 27  X      0.0007037640     0.0113051256     0.0098903258    -0.0380850379    -0.0164981739
  255  C 27  Y     -0.0017549949    -0.0125285528    -0.0097804486    -0.0470503932    -0.0302317963
  256  C 27  Z      0.0013268864    -0.0035917177     0.0071664867    -0.0229264065    -0.0508723269
  257  C 27 XX      0.0006401584    -0.0010364843    -0.0022732794    -0.0013297897    -0.0026185110
  258  C 27 YY      0.0000787855    -0.0001946023    -0.0003011594    -0.0001442343    -0.0000452795
  259  C 27 ZZ     -0.0009617601    -0.0003194360     0.0002771708     0.0005527767     0.0014299076
  260  C 27 XY     -0.0016949349     0.0010281840     0.0013334859     0.0024245318    -0.0026330011
  261  C 27 XZ      0.0009767625     0.0003048425     0.0000037522    -0.0003358257    -0.0014848979
  262  C 27 YZ      0.0007449432    -0.0004820215    -0.0004452107    -0.0010219518     0.0014330294
  263  C 28  S     -0.0013079724     0.0062942313    -0.0036986520     0.0303212905    -0.0260304780
  264  C 28  S      0.0029250354    -0.0119413601     0.0068640014    -0.0693810503     0.0574867784
  265  C 28  S     -0.0026514640    -0.0152080409    -0.0063647028    -0.0698579827     0.0701510218
  266  C 28  X      0.0059993432     0.0080537952    -0.0786823625     0.0360680879    -0.0339130620
  267  C 28  Y      0.0055472081    -0.0188450737     0.0134812379    -0.1221623304     0.0677592093
  268  C 28  Z     -0.0061282502    -0.0147461476     0.0575167731    -0.1552286408     0.1015094132
  269  C 28  X      0.0017495580     0.0253336229    -0.0146454096     0.0237401404    -0.0292014944
  270  C 28  Y      0.0032497634    -0.0454232262    -0.0694571911    -0.0635410229     0.0401004520
  271  C 28  Z     -0.0021569094     0.0192812209     0.0790311746    -0.0716958863     0.0410351996
  272  C 28 XX     -0.0000602797    -0.0014120585     0.0018111654    -0.0053666054     0.0017806339
  273  C 28 YY      0.0002135535    -0.0064762737    -0.0039587473    -0.0015845087     0.0013467492
  274  C 28 ZZ      0.0004232510     0.0060870311     0.0045944984    -0.0059418525     0.0072984229
  275  C 28 XY      0.0000999635    -0.0013045411     0.0073538523     0.0003980699    -0.0022259146
  276  C 28 XZ     -0.0001910015     0.0004480890    -0.0071030908    -0.0005167993    -0.0018603013
  277  C 28 YZ     -0.0001698799     0.0011701528    -0.0011404475     0.0053981127    -0.0007895406

                         46               47               48               49               50
                   -0.4079412875    -0.4027642158    -0.3997898288    -0.3970885146    -0.3924068348
    1  C  1  S      0.0016837932    -0.0010382519     0.0086565127     0.0017043587    -0.0010635331
    2  C  1  S     -0.0056116998     0.0017968788    -0.0215931839    -0.0053063687     0.0022190476
    3  C  1  S      0.0317592221     0.0061181570     0.0517515191     0.0617981362     0.0152123048
    4  C  1  X     -0.0168485980    -0.0251308861    -0.0134195475    -0.1706989466    -0.0495561757
    5  C  1  Y     -0.0735044475    -0.0053457880    -0.1343344707    -0.1387618262    -0.0145453730
    6  C  1  Z      0.0094274508    -0.0134146327    -0.0838868206    -0.1238434660    -0.0325264919
    7  C  1  X     -0.0124444694    -0.0127704100     0.0203455403    -0.0841118676    -0.0303625048
    8  C  1  Y     -0.0348541688    -0.0026853266    -0.0587719831    -0.0593718773    -0.0068159096
    9  C  1  Z     -0.0105759926    -0.0107861631    -0.0522358306    -0.0909400866    -0.0263007897
   10  C  1 XX      0.0020858326    -0.0015305539     0.0002252161    -0.0066878285    -0.0020066026
   11  C  1 YY     -0.0054314843     0.0001688876    -0.0058165023    -0.0054847170    -0.0005439603
   12  C  1 ZZ      0.0032914605     0.0015237622     0.0019604114     0.0110063913     0.0028052682
   13  C  1 XY     -0.0020135812     0.0002974009     0.0052625950     0.0041853372    -0.0005748133
   14  C  1 XZ     -0.0021904363     0.0002846969     0.0057389490     0.0036453201     0.0006747800
   15  C  1 YZ     -0.0024251961    -0.0002234278     0.0104856640     0.0052183266    -0.0000336286
   16  C  2  S     -0.0029313314    -0.0010506623    -0.0169660545    -0.0193065513    -0.0046363483
   17  C  2  S      0.0117717322     0.0034983955     0.0405029453     0.0536539217     0.0140525003
   18  C  2  S     -0.0409202418    -0.0110873289     0.0282982884    -0.0522737959    -0.0285050543
   19  C  2  X      0.0238763621     0.0036189700    -0.1134642190    -0.0422732126     0.0073871994
   20  C  2  Y      0.0616812881     0.0245222884     0.0336522630     0.1735150003     0.0562875972
   21  C  2  Z     -0.0261068307     0.0072479985     0.1477662805     0.1239412971     0.0087521627
   22  C  2  X      0.0017894077    -0.0001389908    -0.0682413200    -0.0450983264    -0.0036110091
   23  C  2  Y      0.0110487280     0.0071634320     0.0099429367     0.0471922343     0.0149620856
   24  C  2  Z     -0.0210372912     0.0030579441     0.0680642068     0.0528655605     0.0001264666
   25  C  2 XX      0.0008344686    -0.0001962869    -0.0033940110    -0.0014831402     0.0000010964
   26  C  2 YY     -0.0059442124    -0.0013278935     0.0067373130    -0.0058198651    -0.0031451921
   27  C  2 ZZ      0.0068826713     0.0018572575     0.0038255828     0.0156690230     0.0050790684
   28  C  2 XY     -0.0006903006    -0.0013285572     0.0015200109    -0.0055006311    -0.0021094305
   29  C  2 XZ     -0.0015943148    -0.0008061485     0.0028106040    -0.0039357223    -0.0019398672
   30  C  2 YZ     -0.0012584905     0.0001962309     0.0031478335     0.0035418546     0.0006337181
   31  C  3  S      0.0074003591     0.0018776866    -0.0248737241     0.0021137095     0.0066021840
   32  C  3  S     -0.0176268235    -0.0048863930     0.0568155368    -0.0091910407    -0.0159483464
   33  C  3  S     -0.0018334663     0.0042160194     0.0619107737     0.0528330419     0.0029930212
   34  C  3  X     -0.0245207297    -0.0042017782    -0.0290635865    -0.0356493309    -0.0046934878
   35  C  3  Y     -0.1454215074    -0.0304902844     0.2250411846    -0.1039939096    -0.0921037792
   36  C  3  Z     -0.0442309226    -0.0133233110     0.0347808193    -0.0871031068    -0.0377841884
   37  C  3  X     -0.0185554467    -0.0016758239    -0.0128144342    -0.0197616961    -0.0049299810
   38  C  3  Y     -0.0659955271    -0.0144782255     0.1054221978    -0.0512338505    -0.0450932409
   39  C  3  Z     -0.0078520140    -0.0010322368     0.0123315145    -0.0117724072    -0.0073026860
   40  C  3 XX     -0.0011386111    -0.0001792769     0.0020787334    -0.0000936409    -0.0001305671
   41  C  3 YY     -0.0066928464    -0.0021271129     0.0053654484    -0.0131622437    -0.0061054208
   42  C  3 ZZ      0.0042731516     0.0014399637     0.0026479901     0.0111546361     0.0032547368
   43  C  3 XY     -0.0019457637    -0.0006103413     0.0053819467     0.0005665857    -0.0003200975
   44  C  3 XZ     -0.0010844031    -0.0006496949    -0.0011700312    -0.0032117972    -0.0006826360
   45  C  3 YZ     -0.0040604390    -0.0005806101     0.0071042047    -0.0012514390    -0.0023086050
   46  C  4  S      0.0048556335     0.0004049479     0.0052028658     0.0075329471     0.0016131465
   47  C  4  S     -0.0104445612    -0.0007560442    -0.0132207538    -0.0188174344    -0.0035296219
   48  C  4  S     -0.0526952847    -0.0018392753     0.0596468907    -0.0083036976    -0.0216073495
   49  C  4  X      0.1087686840     0.0218942290    -0.1068308580     0.1750968423     0.1087575818
   50  C  4  Y      0.0433017700     0.0081263534    -0.0975142916    -0.0106060971     0.0133534591
   51  C  4  Z      0.1088496895     0.0332529808    -0.1290415404     0.1265383185     0.0651421658
   52  C  4  X      0.0460233154     0.0124827783    -0.0461280300     0.1024027990     0.0559447649
   53  C  4  Y      0.0416418426     0.0039666347    -0.0724183793    -0.0040916686     0.0145275246
   54  C  4  Z      0.0487098297     0.0183419479    -0.0485442722     0.0740310707     0.0339654355
   55  C  4 XX      0.0050894432     0.0009607435    -0.0042941863     0.0052103772     0.0031305878
   56  C  4 YY     -0.0026731880    -0.0011222627    -0.0001055006    -0.0046396734    -0.0011145275
   57  C  4 ZZ     -0.0046734471    -0.0001237025     0.0020694510    -0.0041114355    -0.0027521898
   58  C  4 XY     -0.0079559317    -0.0013820082     0.0056464757    -0.0106253389    -0.0056048847
   59  C  4 XZ     -0.0024138001    -0.0009318594     0.0095125570     0.0012851454    -0.0013238151
   60  C  4 YZ     -0.0050733668    -0.0008336955     0.0118533503    -0.0017410446    -0.0037227539
   61  C  5  S     -0.0223659637    -0.0058923120     0.0047192082    -0.0189822070    -0.0096871781
   62  C  5  S      0.0456138469     0.0126002077    -0.0013079465     0.0441658310     0.0205858848
   63  C  5  S      0.0790621075     0.0220552729    -0.0450224000    -0.0210623030     0.0060700083
   64  C  5  X     -0.0452668352     0.0079876599     0.0572391697    -0.0582693875    -0.0362126929
   65  C  5  Y      0.0825734911     0.0203636699    -0.0391051427     0.1631227669     0.0829853141
   66  C  5  Z      0.0477518035    -0.0110468705     0.0584045586     0.0725436204     0.0133588579
   67  C  5  X     -0.0621856196     0.0147574467     0.0813194155    -0.0359501934    -0.0338646774
   68  C  5  Y      0.0496233644     0.0106936227    -0.0339000452     0.0792463715     0.0518322245
   69  C  5  Z      0.0279797362    -0.0138932101     0.0404282925     0.0489766419     0.0040406876
   70  C  5 XX      0.0014801688     0.0009402577     0.0030326762    -0.0004915402     0.0007162109
   71  C  5 YY      0.0067403629     0.0020923640    -0.0083319509     0.0103349263     0.0058880995
   72  C  5 ZZ      0.0016518834    -0.0000233233     0.0038831904    -0.0003093963    -0.0018507705
   73  C  5 XY      0.0007888784    -0.0001391730    -0.0035624457    -0.0022541095    -0.0018947154
   74  C  5 XZ     -0.0030330548    -0.0009340952     0.0032961957     0.0012553495     0.0008140401
   75  C  5 YZ      0.0012504673     0.0006510851    -0.0043663102    -0.0015875478     0.0012336104
   76  C  6  S      0.0056762882    -0.0015035477     0.0127764680     0.0075471229     0.0005160544
   77  C  6  S     -0.0126666027     0.0035661937    -0.0349918713    -0.0194047080    -0.0009380786
   78  C  6  S     -0.0159787809     0.0012167778    -0.0527243054    -0.0385262645    -0.0034353429
   79  C  6  X     -0.0814505801     0.0087826781     0.0787460143     0.0022198938    -0.0327940276
   80  C  6  Y      0.0623746166    -0.0023397615     0.1493412871     0.1137941042     0.0054086673
   81  C  6  Z     -0.0849509005    -0.0150824148     0.1223491051    -0.0110006043    -0.0200678465
   82  C  6  X     -0.0388392829     0.0036668621     0.0369386048    -0.0027641129    -0.0173441058
   83  C  6  Y      0.0324224592    -0.0006138850     0.0796366202     0.0647757224     0.0043631977
   84  C  6  Z     -0.0426883517    -0.0071422653     0.0622134254    -0.0059932542    -0.0105956050
   85  C  6 XX      0.0084927609     0.0006364267    -0.0055734878     0.0067825428     0.0044782544
   86  C  6 YY     -0.0048085594     0.0000932804    -0.0046904432    -0.0045548454    -0.0002933784
   87  C  6 ZZ     -0.0056507337    -0.0001940977     0.0045114836    -0.0052388544    -0.0041985553
   88  C  6 XY     -0.0045726171     0.0008684561     0.0055519936     0.0043780994    -0.0003409171
   89  C  6 XZ     -0.0046359938    -0.0013272419     0.0103768289    -0.0022408508    -0.0027628594
   90  C  6 YZ     -0.0027836540     0.0001687635     0.0123040342     0.0066311499    -0.0004288727
   91  C  7  S     -0.0737913655     0.0118946392    -0.0087799571     0.0125115704     0.0020725530
   92  C  7  S      0.1568803611    -0.0250492823     0.0203710453    -0.0224675261    -0.0032778515
   93  C  7  S      0.0630340841    -0.0095644814    -0.0150823573    -0.0304390411    -0.0034363084
   94  C  7  X      0.0774754168    -0.0367367951     0.1901178045     0.0226453523    -0.0457180702
   95  C  7  Y     -0.1269269930     0.0256593121     0.1087608887     0.1454794662     0.0230210164
   96  C  7  Z      0.1297455737    -0.0377086039     0.1208044969    -0.0869184878    -0.0327690663
   97  C  7  X     -0.0387621871    -0.0030837328     0.0938439377     0.0670141410    -0.0072657986
   98  C  7  Y      0.0573399378    -0.0129703106     0.0637391563    -0.0099876432    -0.0150763385
   99  C  7  Z      0.0044860194    -0.0051148746     0.0603198734     0.0020633786    -0.0018018147
  100  C  7 XX      0.0028044179    -0.0004279858     0.0046718700     0.0041212883     0.0002057108
  101  C  7 YY      0.0015346514     0.0010013015    -0.0074283292     0.0010516296     0.0023088928
  102  C  7 ZZ      0.0047678436    -0.0005580627     0.0017442154     0.0001505459     0.0003608379
  103  C  7 XY      0.0020308727    -0.0005393481    -0.0009764075    -0.0033897566    -0.0004060622
  104  C  7 XZ     -0.0002443510     0.0000937554     0.0027026725     0.0021613047     0.0000679909
  105  C  7 YZ     -0.0004344902    -0.0003431352     0.0004185250    -0.0004116264    -0.0007201732
  106  C  8  S      0.0027163355     0.0162592255     0.0012700300    -0.0009888705    -0.0007589144
  107  C  8  S     -0.0063862654    -0.0362899273    -0.0029507929     0.0031857151     0.0020060201
  108  C  8  S      0.0000406162     0.0141781996     0.0042896704    -0.0099268528     0.0021869224
  109  C  8  X     -0.0343944581    -0.1256318537    -0.0186005593    -0.0014246520     0.0513123134
  110  C  8  Y     -0.0344540590     0.0124297932    -0.0438512262     0.0238338530    -0.1962967964
  111  C  8  Z     -0.0480656545     0.0485386462     0.0080677288    -0.0830867360     0.1179381185
  112  C  8  X     -0.0013515208    -0.0044685227    -0.0067767475    -0.0196196460     0.0223932503
  113  C  8  Y     -0.0235227098     0.0052396337    -0.0149626354     0.0094181289    -0.0930324902
  114  C  8  Z     -0.0308390548    -0.0044003543    -0.0080324037    -0.0358983681     0.0551068449
  115  C  8 XX     -0.0001944606     0.0105505247     0.0005867406    -0.0045333645     0.0013469980
  116  C  8 YY     -0.0012779552    -0.0123697931    -0.0013620537     0.0020808569     0.0011749816
  117  C  8 ZZ      0.0001180511    -0.0044341182     0.0003177118     0.0026257820    -0.0023149459
  118  C  8 XY     -0.0012686516     0.0017016209    -0.0002425812    -0.0012589833    -0.0064786773
  119  C  8 XZ     -0.0014997302    -0.0088674464    -0.0018699808    -0.0002509439     0.0031248662
  120  C  8 YZ      0.0016449285     0.0088494939     0.0013043960    -0.0007951255     0.0023626276
  121  N  9  S     -0.1221190344     0.0262007829    -0.0239439836     0.0508592830     0.0169960313
  122  N  9  S     -0.2590287235     0.0551663851    -0.0496078739     0.1076910995     0.0357092843
  123  N  9  S     -0.2745879019     0.0650689168    -0.0754871603     0.1093486237     0.0410500767
  124  N  9  X      0.2066852949    -0.0350082540    -0.0978175650    -0.1732599729    -0.0161255283
  125  N  9  Y     -0.3245215062     0.0844088377    -0.2034529271     0.1146463195     0.0702613978
  126  N  9  Z      0.1111853524    -0.0224565592    -0.0500606007    -0.0493556692    -0.0177902837
  127  N  9  X     -0.1141992193     0.0185136041     0.0578699970     0.0976890415     0.0086228426
  128  N  9  Y      0.1807586711    -0.0458993094     0.1095325810    -0.0661585594    -0.0391861931
  129  N  9  Z     -0.0620117058     0.0118594160     0.0293137924     0.0279266086     0.0096094193
  130  N  9 XX     -0.0067406261     0.0022597277    -0.0112671509    -0.0022570869     0.0022740177
  131  N  9 YY      0.0058396386    -0.0026118562     0.0159791835     0.0010999733    -0.0028660398
  132  N  9 ZZ     -0.0130297883     0.0030396052    -0.0067457798     0.0062951766     0.0021339452
  133  N  9 XY     -0.0159560139     0.0033404509     0.0001485852     0.0109561823     0.0022379154
  134  N  9 XZ      0.0059568751    -0.0008531981    -0.0063308384    -0.0051901360    -0.0003943307
  135  N  9 YZ     -0.0092180261     0.0022785774    -0.0017209943     0.0030042760     0.0020459292
  136  C 10  S     -0.0006878107    -0.0123479313    -0.0035685516     0.0036816495    -0.0003257517
  137  C 10  S      0.0022228271     0.0305921956     0.0065790156    -0.0063000532    -0.0063581977
  138  C 10  S     -0.0059886056     0.0032876637     0.0114784201    -0.0221729970     0.0738344228
  139  C 10  X      0.0115122763     0.2292085929    -0.0012066134    -0.0341815047    -0.0550056943
  140  C 10  Y     -0.0452200358    -0.0278440864     0.0118481419    -0.0807348366     0.1567241337
  141  C 10  Z     -0.0514605176    -0.0962649479    -0.0466868140     0.0093836092    -0.1226296592
  142  C 10  X     -0.0015094292     0.0919955811     0.0043740669    -0.0236406311     0.0039323835
  143  C 10  Y     -0.0195443975     0.0044011076     0.0025037726    -0.0337821753     0.0344668095
  144  C 10  Z     -0.0288447534    -0.0519536928    -0.0240006999    -0.0015521087    -0.0428339507
  145  C 10 XX     -0.0003783460     0.0067903198     0.0010387049    -0.0038215441     0.0037234551
  146  C 10 YY      0.0011165880    -0.0065187545     0.0017306980     0.0008037923     0.0064159857
  147  C 10 ZZ     -0.0009792200     0.0009326356    -0.0013357018     0.0011654160    -0.0066091957
  148  C 10 XY      0.0011941803     0.0050047646    -0.0028504571     0.0039002513    -0.0162998805
  149  C 10 XZ     -0.0027975376    -0.0072437193     0.0006615915    -0.0037129732     0.0099856114
  150  C 10 YZ      0.0015363572     0.0052803481     0.0013599205    -0.0005445883     0.0022350913
  151  C 11  S      0.0006411225     0.0062505896     0.0010600044    -0.0004675114    -0.0028078210
  152  C 11  S     -0.0012053459    -0.0097740786    -0.0006400929    -0.0019322547     0.0132736148
  153  C 11  S     -0.0036686957    -0.0732567098    -0.0185620206     0.0268815582    -0.0572538192
  154  C 11  X     -0.0543682715    -0.2410947626    -0.0164354688    -0.0103449854     0.0685476079
  155  C 11  Y     -0.0174107754     0.0451355190    -0.0497536277     0.0216667556    -0.1914440860
  156  C 11  Z     -0.0344519602     0.0797856896     0.0097935118    -0.0899717318     0.0983478277
  157  C 11  X     -0.0230519291    -0.0763342673    -0.0027053367    -0.0144499642     0.0416572410
  158  C 11  Y     -0.0111535420     0.0331238273    -0.0181569537    -0.0050344555    -0.0577620009
  159  C 11  Z     -0.0207557686     0.0088671063    -0.0057327920    -0.0323382975     0.0126204142
  160  C 11 XX      0.0017078998     0.0110476553     0.0027580539    -0.0035585179     0.0073769855
  161  C 11 YY      0.0005212747    -0.0104252132    -0.0005419611     0.0038907028    -0.0006222134
  162  C 11 ZZ     -0.0025255828    -0.0047585457    -0.0034618371     0.0012296839    -0.0089809594
  163  C 11 XY      0.0017937518    -0.0003920543    -0.0021514026     0.0055785040    -0.0128654248
  164  C 11 XZ     -0.0010268743    -0.0060655975     0.0007261354    -0.0016401648     0.0072435139
  165  C 11 YZ      0.0009182937     0.0100557276     0.0029744427    -0.0043148791     0.0089190196
  166  C 12  S      0.0005707543     0.0051592464     0.0007549369    -0.0008647587     0.0006946314
  167  C 12  S     -0.0026855002    -0.0224752025    -0.0028298741     0.0035728855    -0.0012468380
  168  C 12  S      0.0038204380     0.0766341609     0.0069154906    -0.0043805025    -0.0078038234
  169  C 12  X      0.0150395010     0.2517821975     0.0065605013    -0.0400746857    -0.0611266368
  170  C 12  Y     -0.0451041189    -0.0265531690     0.0251779168    -0.0994362729     0.1937334378
  171  C 12  Z     -0.0425841195    -0.1078107505    -0.0637840989     0.0248624046    -0.1527621842
  172  C 12  X     -0.0018449627     0.0486949956    -0.0036825742    -0.0135153917    -0.0226856140
  173  C 12  Y     -0.0205306737    -0.0071397901     0.0064061284    -0.0454381306     0.0757181736
  174  C 12  Z     -0.0209465484    -0.0204918152    -0.0256336449     0.0020964555    -0.0641378336
  175  C 12 XX      0.0037083965     0.0197761384     0.0036601164    -0.0026454447     0.0034345902
  176  C 12 YY     -0.0018331092    -0.0136257125    -0.0014437677     0.0016178314     0.0012481234
  177  C 12 ZZ     -0.0015056062    -0.0030243603    -0.0019332345     0.0006416587    -0.0050624220
  178  C 12 XY      0.0019679287     0.0021083246    -0.0007707260     0.0039299095    -0.0083652720
  179  C 12 XZ     -0.0004947814    -0.0140766692     0.0001284006     0.0018916353     0.0059461626
  180  C 12 YZ      0.0002842947     0.0100355829     0.0014104987    -0.0034893764     0.0028841258
  181  C 13  S      0.0016432856     0.0059259652    -0.0002885949    -0.0000335886     0.0021126254
  182  C 13  S     -0.0027118090    -0.0082565323    -0.0001689567     0.0016801628    -0.0122977715
  183  C 13  S     -0.0085340061    -0.0760257267     0.0073440600    -0.0201372157     0.0662157890
  184  C 13  X     -0.0424149704    -0.2298575205    -0.0385185902     0.0161561303     0.0228910620
  185  C 13  Y     -0.0239751859    -0.0008951104    -0.0533177690     0.0264757304    -0.1908757028
  186  C 13  Z     -0.0340325746     0.1114822197     0.0243478963    -0.1059391070     0.1211251778
  187  C 13  X     -0.0158779232    -0.0619856442    -0.0197670599     0.0101558226    -0.0181716966
  188  C 13  Y     -0.0135542944    -0.0219591450    -0.0225513034    -0.0038699502    -0.0512701312
  189  C 13  Z     -0.0217618086     0.0467526172     0.0066097526    -0.0448427417     0.0373743625
  190  C 13 XX      0.0018790206     0.0086027718     0.0026615461    -0.0021097587     0.0047903658
  191  C 13 YY     -0.0035518546    -0.0116424735    -0.0012903785    -0.0019092814     0.0045327186
  192  C 13 ZZ      0.0007788569    -0.0012814401    -0.0008373648     0.0032065282    -0.0066211734
  193  C 13 XY      0.0017519513     0.0061055001    -0.0023051391     0.0044104972    -0.0160576571
  194  C 13 XZ      0.0000728404    -0.0098242020     0.0014581864     0.0000184539     0.0104100749
  195  C 13 YZ     -0.0001808428     0.0078433412     0.0008910090    -0.0028783160     0.0017617148
  196  C 14  S     -0.0033042170    -0.0132899604     0.0015269630    -0.0013023289     0.0021944256
  197  C 14  S      0.0064885058     0.0325076612    -0.0011552131     0.0003652158     0.0026065565
  198  C 14  S      0.0059986825     0.0114610151    -0.0157552369     0.0348254404    -0.0820452692
  199  C 14  X     -0.0000244486     0.2269491341     0.0201253385    -0.0538723037    -0.0508565001
  200  C 14  Y     -0.0403590445    -0.0144120225     0.0124169954    -0.0782560647     0.1629291809
  201  C 14  Z     -0.0480876298    -0.1051720004    -0.0570196689     0.0186993663    -0.1297283506
  202  C 14  X     -0.0013005916     0.0962285697     0.0007516420    -0.0177710042    -0.0340203076
  203  C 14  Y     -0.0307834677    -0.0161444388     0.0018572911    -0.0199719848     0.0402158778
  204  C 14  Z     -0.0182708111    -0.0367852703    -0.0205951500    -0.0143573592    -0.0282354024
  205  C 14 XX      0.0002521788     0.0091975527     0.0023966293    -0.0046194959     0.0071349883
  206  C 14 YY     -0.0023822763    -0.0057332316    -0.0025296401     0.0008511765    -0.0025807873
  207  C 14 ZZ      0.0028232054    -0.0016752025    -0.0013006943     0.0060817363    -0.0086900699
  208  C 14 XY     -0.0004871480    -0.0006902354    -0.0034157270     0.0033149092    -0.0142942070
  209  C 14 XZ     -0.0002388044    -0.0038339811     0.0007988072    -0.0015586924     0.0072929014
  210  C 14 YZ     -0.0001389794     0.0072030753     0.0029223472    -0.0046896041     0.0093408110
  211  H 15  S      0.0413258359     0.0043375629    -0.0306073370     0.0244460673     0.0036846015
  212  H 15  S      0.0184662107     0.0022381816    -0.0144003072     0.0097189915     0.0021168991
  213  H 16  S     -0.0590648505    -0.0228740367     0.0197384430    -0.1308667563    -0.0494926946
  214  H 16  S     -0.0261880764    -0.0088298432    -0.0017582831    -0.0608970529    -0.0207157272
  215  H 17  S      0.0551646143     0.0157602452    -0.0347955749     0.1019035886     0.0433040398
  216  H 17  S      0.0245907544     0.0073754988    -0.0180264456     0.0444353323     0.0189012134
  217  H 18  S      0.0000958481    -0.0050072137    -0.0549788795    -0.0434717298     0.0014507215
  218  H 18  S     -0.0008507095    -0.0021404210    -0.0238720479    -0.0172971152     0.0006963345
  219  H 19  S     -0.0745271414    -0.0054866828     0.1864196280     0.0421612139    -0.0290602179
  220  H 19  S     -0.0297091803    -0.0029009786     0.0885910900     0.0225433981    -0.0130840668
  221  H 20  S      0.0995443842    -0.0052057971    -0.0465242773     0.0327956358     0.0345519969
  222  H 20  S      0.0444788955    -0.0027083877    -0.0163403774     0.0163061856     0.0155884691
  223  H 21  S     -0.0235301062    -0.1177544547     0.0265706883    -0.0445232845     0.1888149976
  224  H 21  S     -0.0106974473    -0.0573624993     0.0105083368    -0.0187792308     0.0926745429
  225  H 22  S     -0.0044138654    -0.1046710053    -0.0468850497     0.0758465254    -0.1776340752
  226  H 22  S     -0.0023816208    -0.0517324009    -0.0227504362     0.0375276584    -0.0899226716
  227  H 23  S      0.0324827057     0.2680929168     0.0295286181    -0.0400202637    -0.0067197528
  228  H 23  S      0.0157972183     0.1323673387     0.0146649280    -0.0200806911    -0.0033688507
  229  H 24  S     -0.0207853229    -0.1212645469     0.0219781261    -0.0398494207     0.1893295973
  230  H 24  S     -0.0082404590    -0.0594449856     0.0097910514    -0.0204148417     0.0939797219
  231  H 25  S     -0.0019576679    -0.1056450012    -0.0533097510     0.0810385595    -0.1870190438
  232  H 25  S     -0.0124564915    -0.0466212702    -0.0195136330     0.0427514029    -0.0845743190
  233  C 26  S      0.0107968652     0.0174398976    -0.0024386148     0.0154358798     0.0074473253
  234  C 26  S     -0.0226281614    -0.0339479262     0.0063345166    -0.0365605046    -0.0169218600
  235  C 26  S      0.0185789718    -0.0350283663    -0.0195131930    -0.0203491612    -0.0025176248
  236  C 26  X      0.0195220614    -0.0390483707     0.0088080769     0.0672410211     0.0369469608
  237  C 26  Y      0.0394688524     0.0139711237    -0.0393987756     0.0969679166     0.0066820264
  238  C 26  Z     -0.0215126119     0.0127635696     0.0678413293    -0.0145622409     0.0124554468
  239  C 26  X     -0.0039355989     0.0024536452     0.0255426135    -0.0145640419     0.0003919233
  240  C 26  Y      0.0161791374     0.0057420810    -0.0162282136     0.0480282244    -0.0029431454
  241  C 26  Z      0.0003596669    -0.0040179352     0.0149039498     0.0129537321     0.0200454651
  242  C 26 XX     -0.0042802155    -0.0038233146    -0.0005963589    -0.0057373378    -0.0004556072
  243  C 26 YY     -0.0006473367    -0.0007519995    -0.0000969682    -0.0012945517    -0.0002672940
  244  C 26 ZZ      0.0002205390    -0.0013705526     0.0015788317    -0.0003505520    -0.0026719923
  245  C 26 XY     -0.0017795778     0.0001121825    -0.0012494297    -0.0019986385    -0.0043473290
  246  C 26 XZ     -0.0004809881     0.0015228161    -0.0001724935    -0.0003852433     0.0019842435
  247  C 26 YZ      0.0011874524     0.0002208938     0.0000753647     0.0008832923     0.0021067328
  248  C 27  S     -0.0084661201    -0.0412881480    -0.0027238830    -0.0000250789    -0.0018550236
  249  C 27  S      0.0203170648     0.0971573365     0.0056462796    -0.0012592184     0.0045906739
  250  C 27  S      0.0163005432     0.0830071800    -0.0020555948     0.0235139265     0.0089764950
  251  C 27  X     -0.0100026633     0.1136186465     0.0316354498    -0.0410004224     0.0045162938
  252  C 27  Y      0.0099399751     0.0039508752    -0.0406846257     0.0647892986    -0.0428732720
  253  C 27  Z     -0.0273281535    -0.0586313322     0.0248189426     0.0036605231     0.0498104021
  254  C 27  X      0.0074617982     0.0460050907     0.0153077239    -0.0286334393    -0.0015084782
  255  C 27  Y      0.0064540869     0.0018581136    -0.0207522365     0.0285415355    -0.0080334991
  256  C 27  Z     -0.0196707311    -0.0237437812     0.0170797850     0.0120867441     0.0162574872
  257  C 27 XX      0.0009457499     0.0089569768    -0.0016216508    -0.0018901282     0.0014171672
  258  C 27 YY      0.0010292279     0.0035774543     0.0000194100     0.0001471702     0.0006694157
  259  C 27 ZZ      0.0020077421     0.0052397163     0.0026289362     0.0017295584    -0.0012238837
  260  C 27 XY     -0.0030037130    -0.0001771788     0.0007671970    -0.0042134867    -0.0051593885
  261  C 27 XZ     -0.0014547602    -0.0023958626    -0.0025574402    -0.0021686026     0.0013569797
  262  C 27 YZ      0.0016639474     0.0016527564    -0.0000637758     0.0017173706     0.0022417474
  263  C 28  S      0.0172915901     0.0015791490    -0.0021459419     0.0098356414     0.0065006906
  264  C 28  S     -0.0413678824    -0.0028618927     0.0124173380    -0.0170378852    -0.0150736880
  265  C 28  S     -0.1086446061     0.0156788608    -0.0450503352     0.0335217250     0.0218842469
  266  C 28  X     -0.0336516824     0.0113543787     0.0653451942     0.1073837901     0.0142966948
  267  C 28  Y      0.0622689387    -0.0356513265     0.1098056469    -0.0647640211    -0.0442265593
  268  C 28  Z      0.0007962441    -0.0008353196     0.0440608927    -0.0043197665     0.0054812989
  269  C 28  X     -0.0257356467     0.0060047303     0.0718556746     0.0791615484     0.0094820820
  270  C 28  Y      0.0431658142    -0.0181888972     0.0377206875    -0.0585482509    -0.0257435539
  271  C 28  Z     -0.0014955201    -0.0026372011     0.0364406040     0.0089300701    -0.0009304519
  272  C 28 XX     -0.0018516415    -0.0009992001     0.0114068095     0.0019820535    -0.0023667839
  273  C 28 YY     -0.0025753344     0.0007604207    -0.0086651745    -0.0008111851     0.0015246815
  274  C 28 ZZ     -0.0007948952    -0.0014035544    -0.0000145510    -0.0081989402    -0.0032176702
  275  C 28 XY      0.0016659369     0.0002160077     0.0010619603     0.0008069805     0.0002619119
  276  C 28 XZ      0.0018953967     0.0005861017     0.0015369445     0.0072988303     0.0024544124
  277  C 28 YZ     -0.0037839729    -0.0000257978    -0.0036065869    -0.0050578739    -0.0017424477

                         51               52               53               54               55
                   -0.3650626966    -0.3534719034    -0.3252696106    -0.3021160941    -0.2776779686
    1  C  1  S      0.0087051695     0.0066950132     0.0046606868     0.0062478858     0.0000002990
    2  C  1  S     -0.0242720904    -0.0205116540    -0.0157794336    -0.0130086808    -0.0000773012
    3  C  1  S     -0.0060000809     0.0419779628     0.0510942294    -0.0665239464     0.0005797803
    4  C  1  X      0.0181993370    -0.1894859655     0.0435589401    -0.0518819228     0.0003260883
    5  C  1  Y     -0.0063202454     0.0238137220    -0.0656921808     0.0089314635    -0.0005387477
    6  C  1  Z      0.0088175547    -0.0951138800    -0.0097460101     0.0140603133    -0.0002409847
    7  C  1  X      0.0232726038    -0.0799461645     0.0354592077    -0.0349214881     0.0003363667
    8  C  1  Y     -0.0060176524     0.0047431152    -0.0435012910     0.0027532149    -0.0002809445
    9  C  1  Z     -0.0004998096    -0.0688007611    -0.0301190291     0.0368571059    -0.0002209804
   10  C  1 XX      0.0018844633    -0.0086492984     0.0074726052    -0.0020348111     0.0000802622
   11  C  1 YY     -0.0031474662     0.0004474924    -0.0085684145    -0.0016963305    -0.0000740262
   12  C  1 ZZ     -0.0030858948     0.0046121480    -0.0010419818     0.0011446558    -0.0000123219
   13  C  1 XY     -0.0001257635     0.0066194900     0.0010305284     0.0044583705     0.0000225759
   14  C  1 XZ      0.0023853783     0.0035721637     0.0060392512    -0.0016298007     0.0000740854
   15  C  1 YZ      0.0021557806     0.0031711420     0.0008313606    -0.0007327935    -0.0000027507
   16  C  2  S      0.0021724021    -0.0075288203    -0.0050133055     0.0036115227    -0.0000300960
   17  C  2  S     -0.0077490301     0.0144518182     0.0174853509    -0.0145311222     0.0000832646
   18  C  2  S      0.0433766025    -0.0020205561    -0.0171991997     0.0586873890     0.0007689033
   19  C  2  X     -0.0734536759    -0.0568312574    -0.1509085605    -0.0088410291    -0.0017019003
   20  C  2  Y      0.0244573633     0.0541389437     0.0793026599    -0.0129843098     0.0007687760
   21  C  2  Z     -0.0096265255     0.1001226658    -0.0189959907     0.0153749466    -0.0001037895
   22  C  2  X     -0.0291881195    -0.0300116044    -0.1097417635     0.0075224800    -0.0009862404
   23  C  2  Y      0.0304639889     0.0201920154     0.0372792896     0.0106318183     0.0008874840
   24  C  2  Z     -0.0022452679     0.0574825305    -0.0293891704     0.0233504386    -0.0002111195
   25  C  2 XX     -0.0041560817     0.0012346838    -0.0071738601     0.0018491339    -0.0000690087
   26  C  2 YY      0.0037088104     0.0002132578     0.0040696644     0.0004970210     0.0000275318
   27  C  2 ZZ     -0.0022964539     0.0016288603     0.0039660234    -0.0038870004     0.0000378321
   28  C  2 XY     -0.0014114702    -0.0023581772    -0.0014763780    -0.0001063529    -0.0000017114
   29  C  2 XZ      0.0034226649    -0.0059769825     0.0021806532    -0.0003849306    -0.0000040420
   30  C  2 YZ     -0.0027506726     0.0052952082    -0.0022515624     0.0005201089    -0.0000066302
   31  C  3  S     -0.0273098330     0.0107456308    -0.0114126963    -0.0008793688     0.0000236047
   32  C  3  S      0.0679458988    -0.0302272173     0.0315970416    -0.0030279244     0.0000705599
   33  C  3  S     -0.0063477593     0.0390708805    -0.0283807229     0.0040279804    -0.0016144380
   34  C  3  X     -0.0995218454     0.0192295706    -0.1416151628    -0.0252661039    -0.0009957682
   35  C  3  Y      0.1234796423     0.0101461690     0.0442053279     0.0628856087     0.0000145847
   36  C  3  Z      0.0350760895    -0.0491595589     0.0171536279     0.0032962109     0.0000029700
   37  C  3  X     -0.0670960881     0.0223862327    -0.0988411903    -0.0033714299    -0.0010853218
   38  C  3  Y      0.0579466904     0.0131739386     0.0226633098     0.0469797192    -0.0002836166
   39  C  3  Z     -0.0167359539    -0.0042548740    -0.0117819751     0.0039217022    -0.0012397052
   40  C  3 XX     -0.0006409888    -0.0001375582     0.0013551856    -0.0024105004     0.0000513323
   41  C  3 YY      0.0085473002    -0.0064244257     0.0007171165     0.0024981320    -0.0000420019
   42  C  3 ZZ      0.0037720829     0.0017216736     0.0019971630    -0.0012240635    -0.0000116062
   43  C  3 XY      0.0054782123    -0.0014901007     0.0062596281    -0.0030207090     0.0000395644
   44  C  3 XZ     -0.0027536331    -0.0000820115    -0.0064504756    -0.0016111533    -0.0000638249
   45  C  3 YZ      0.0027629287     0.0006304716     0.0012321597     0.0009658608     0.0000014562
   46  C  4  S      0.0060536676     0.0012433397     0.0066175259     0.0139289994     0.0000315433
   47  C  4  S     -0.0176393706    -0.0020169649    -0.0213335059    -0.0352393641    -0.0001718159
   48  C  4  S      0.0982444711    -0.0278008512     0.0581379728    -0.0324939216     0.0016303787
   49  C  4  X     -0.0290511892     0.0249292089     0.0429280211    -0.1345202721     0.0006597141
   50  C  4  Y     -0.0608514938     0.0336949330    -0.0321824802     0.0306363167    -0.0000477979
   51  C  4  Z     -0.1089311119    -0.0012806973    -0.0286663098    -0.0215588322     0.0000749055
   52  C  4  X     -0.0165506323     0.0211714844     0.0207999512    -0.0676692580     0.0001080696
   53  C  4  Y     -0.0703046673     0.0335884477    -0.0531608902    -0.0007067019    -0.0011049708
   54  C  4  Z     -0.0483293169     0.0116483396    -0.0119420796    -0.0170393835     0.0004007377
   55  C  4 XX      0.0019595923    -0.0046052112     0.0044321657    -0.0033996304     0.0000111024
   56  C  4 YY     -0.0016399367     0.0016966805    -0.0034507008    -0.0041384476    -0.0000052146
   57  C  4 ZZ     -0.0024970982     0.0024445410    -0.0045592521     0.0013274184    -0.0000317895
   58  C  4 XY      0.0048151537     0.0006131633    -0.0007513835     0.0047536703    -0.0000258920
   59  C  4 XZ      0.0100658824     0.0014786642     0.0070889218     0.0005348162     0.0000283555
   60  C  4 YZ      0.0019956195    -0.0030264984    -0.0003989635     0.0017159213    -0.0000095602
   61  C  5  S     -0.0070855200    -0.0243947988    -0.0135824279     0.0006051389    -0.0001630564
   62  C  5  S      0.0251833862     0.0594542349     0.0346335985     0.0006895017     0.0003415409
   63  C  5  S     -0.0122628361    -0.0007590937     0.0477055698    -0.0401370537     0.0022257151
   64  C  5  X      0.0731812683    -0.0456967878     0.0155288182     0.0147296697    -0.0003856161
   65  C  5  Y      0.0544595068    -0.0977077404     0.0800896902    -0.0972483916     0.0001623042
   66  C  5  Z      0.1479823440     0.0657651892     0.0909153598     0.0317583497     0.0001006977
   67  C  5  X      0.1045708879    -0.0298489519     0.0511365775     0.0417544971     0.0008315552
   68  C  5  Y      0.0183333776    -0.0377811196     0.0306958265    -0.0522071670    -0.0001441066
   69  C  5  Z      0.0769162353     0.0286424847     0.0363911056    -0.0011775856    -0.0004595578
   70  C  5 XX      0.0069164753    -0.0004767240    -0.0055452314    -0.0093662889    -0.0000799595
   71  C  5 YY     -0.0013417633     0.0073306066    -0.0001290412    -0.0020069665     0.0000064586
   72  C  5 ZZ     -0.0027708942     0.0043489475     0.0104699920     0.0099853394     0.0001385974
   73  C  5 XY      0.0020171852    -0.0030656982    -0.0070675661     0.0164376255    -0.0001190441
   74  C  5 XZ      0.0025081716     0.0012148590    -0.0069762306    -0.0076675104    -0.0000801159
   75  C  5 YZ     -0.0062099115    -0.0002031248    -0.0020654120    -0.0093981545     0.0000213834
   76  C  6  S      0.0139319692    -0.0003319692     0.0205454839    -0.0022448703     0.0001604541
   77  C  6  S     -0.0373297550     0.0010259833    -0.0566431103     0.0046361824    -0.0004258801
   78  C  6  S     -0.0443614778    -0.0106222546    -0.0502728932     0.0272744027    -0.0011166928
   79  C  6  X     -0.0289140723     0.0487629933    -0.0425631986     0.0494205220    -0.0002393294
   80  C  6  Y      0.0329518523    -0.0204701114     0.0829644249     0.0027714115     0.0006430346
   81  C  6  Z      0.0947647849     0.0454035402     0.0348702657    -0.0106234445     0.0000761765
   82  C  6  X     -0.0172482513     0.0246825999    -0.0157412377     0.0311264770    -0.0002299928
   83  C  6  Y      0.0118918590    -0.0088222805     0.0386400665    -0.0044207768     0.0004950603
   84  C  6  Z      0.0544075849     0.0270821799     0.0146442697    -0.0149801858     0.0001197131
   85  C  6 XX     -0.0027108202    -0.0026181559     0.0008266249    -0.0050384241     0.0000179869
   86  C  6 YY     -0.0022892711     0.0027083954    -0.0062047565     0.0002018679    -0.0000475761
   87  C  6 ZZ     -0.0021061266     0.0000926625    -0.0061623258     0.0058513080    -0.0000666683
   88  C  6 XY     -0.0002343538     0.0091103269    -0.0032015527     0.0038851611    -0.0000232052
   89  C  6 XZ      0.0063175991    -0.0003520301     0.0037159103     0.0013520025     0.0000178975
   90  C  6 YZ      0.0033782232     0.0036151272     0.0030692733     0.0006529729     0.0000149242
   91  C  7  S      0.0044951845    -0.0054021697     0.0028255484     0.0035817871    -0.0000020860
   92  C  7  S     -0.0114850770     0.0126054653    -0.0080483174    -0.0078505531    -0.0000472733
   93  C  7  S      0.0032625390     0.0071905118     0.0022303239     0.0012886259     0.0001721510
   94  C  7  X     -0.1681896454    -0.2388170799    -0.0310950428     0.0007451451    -0.0001531850
   95  C  7  Y     -0.1808046264     0.0043523269    -0.0827036397    -0.0096898808    -0.0002959699
   96  C  7  Z     -0.0779817277     0.2332733637    -0.0891931332     0.0258115000    -0.0003721194
   97  C  7  X     -0.1119634351    -0.1414340234    -0.0412547748    -0.0507742767    -0.0008129866
   98  C  7  Y     -0.0951445070    -0.0312303658    -0.0358906193     0.0462577440     0.0003071288
   99  C  7  Z     -0.0519254770     0.1696409492    -0.0780616978     0.0018668416    -0.0009152422
  100  C  7 XX     -0.0115368934    -0.0149842569    -0.0058808676    -0.0050505450    -0.0000478721
  101  C  7 YY      0.0142249164     0.0031370683     0.0130880149    -0.0005625877     0.0000957067
  102  C  7 ZZ     -0.0062963282     0.0159056743    -0.0105593030     0.0028156721    -0.0000738597
  103  C  7 XY      0.0056520025     0.0142111917    -0.0000816658     0.0032653524    -0.0000042688
  104  C  7 XZ     -0.0090256659     0.0027543839    -0.0095495162     0.0017175792    -0.0000758908
  105  C  7 YZ      0.0009733882    -0.0180771561     0.0067455582    -0.0038336005     0.0000518709
  106  C  8  S      0.0000489414     0.0010243043     0.0001111385    -0.0003152625    -0.0000552141
  107  C  8  S     -0.0011120250    -0.0026750553    -0.0009298114     0.0005177873     0.0000894198
  108  C  8  S     -0.0005006610     0.0123080095    -0.0027694204    -0.0083075237     0.0004579409
  109  C  8  X      0.0044791151    -0.0034016316    -0.0590810389     0.0286126582     0.0010050245
  110  C  8  Y      0.0211711678     0.0051532306    -0.1109793770    -0.0545716396     0.0017880110
  111  C  8  Z      0.0071043185    -0.0284034700    -0.1189663915     0.0705338626     0.0018655240
  112  C  8  X      0.0080097631     0.0051106982    -0.0326060679     0.0274404206     0.0006682222
  113  C  8  Y      0.0092269844    -0.0044565771    -0.0662310598    -0.0435675838     0.0007524171
  114  C  8  Z     -0.0029238217    -0.0127731232    -0.0765100179     0.0471936873    -0.0005160712
  115  C  8 XX     -0.0058343687     0.0005899625     0.0061321402     0.0059469585    -0.0025258952
  116  C  8 YY      0.0002953125    -0.0002488821    -0.0004253001     0.0016993186     0.0175288501
  117  C  8 ZZ      0.0051432183    -0.0009202774    -0.0061125019    -0.0076780713    -0.0149972695
  118  C  8 XY     -0.0038587099     0.0035842247     0.0037344964    -0.0152795927     0.0037993855
  119  C  8 XZ     -0.0051872218     0.0009699659     0.0061330577     0.0084758162    -0.0072838344
  120  C  8 YZ      0.0021687010    -0.0019858605    -0.0022480685     0.0061052039     0.0052962193
  121  N  9  S     -0.0038968198     0.0014737550    -0.0003834209     0.0008249209     0.0000046746
  122  N  9  S     -0.0080837428     0.0032461286    -0.0012395659     0.0002432901    -0.0000375437
  123  N  9  S     -0.0105428676    -0.0129211238     0.0167338857     0.0483438356     0.0008632235
  124  N  9  X      0.2088320078     0.2504856092     0.0652098863     0.0359735368     0.0003536066
  125  N  9  Y      0.1617457317     0.0345273116     0.1052482469    -0.0136073606     0.0006444124
  126  N  9  Z      0.1114731954    -0.2948090720     0.1483832748    -0.0355350269     0.0008581389
  127  N  9  X     -0.1219918877    -0.1443423053    -0.0431525613    -0.0295590077    -0.0003038801
  128  N  9  Y     -0.0959892887    -0.0229815852    -0.0622159481     0.0185529181    -0.0001619933
  129  N  9  Z     -0.0668525974     0.1760919815    -0.0948149507     0.0171986449    -0.0006166217
  130  N  9 XX      0.0120949194     0.0159467920     0.0030299068     0.0009068374     0.0000092828
  131  N  9 YY     -0.0165362071    -0.0025106279    -0.0087137290     0.0008386467    -0.0000464516
  132  N  9 ZZ      0.0044351910    -0.0135393415     0.0059348187    -0.0018663182     0.0000217538
  133  N  9 XY     -0.0056764777    -0.0125178640    -0.0000243805    -0.0019551880    -0.0000026966
  134  N  9 XZ      0.0097646637    -0.0032296338     0.0061938803    -0.0000365527     0.0000321921
  135  N  9 YZ     -0.0012891406     0.0168183916    -0.0046630798     0.0010300544    -0.0000264941
  136  C 10  S     -0.0012836553    -0.0029887226     0.0022487367     0.0222477015    -0.0000578476
  137  C 10  S      0.0029001110     0.0070353360    -0.0053194821    -0.0514458667     0.0003035963
  138  C 10  S     -0.0058867262     0.0015719791    -0.0093386671    -0.0530608024    -0.0020021088
  139  C 10  X     -0.0220916555    -0.0044604461     0.0009052487     0.0517265521     0.1085620626
  140  C 10  Y     -0.0386822442    -0.0042626766    -0.0003406938     0.0556629575     0.1768642811
  141  C 10  Z     -0.0315553656     0.0251771045    -0.0152695456    -0.0592943767     0.2166104190
  142  C 10  X     -0.0151367918    -0.0025292720    -0.0042098743     0.0053198604     0.0791150927
  143  C 10  Y     -0.0175083025     0.0028992098    -0.0034981356     0.0096949220     0.1298585063
  144  C 10  Z     -0.0205399010     0.0107353958    -0.0093841735    -0.0013364910     0.1579680191
  145  C 10 XX     -0.0031137624     0.0009039626     0.0051662314    -0.0007222771     0.0068131768
  146  C 10 YY      0.0007214156     0.0005697004     0.0028724844    -0.0043170551    -0.0009547511
  147  C 10 ZZ      0.0026868979    -0.0004486404    -0.0088354014    -0.0027415941    -0.0058027362
  148  C 10 XY     -0.0020328990     0.0017744914     0.0057316394    -0.0027702202     0.0060815591
  149  C 10 XZ     -0.0029779077     0.0007758074     0.0036634110    -0.0005936593     0.0061250188
  150  C 10 YZ      0.0013875741    -0.0009649571    -0.0015466555     0.0016439106    -0.0034546693
  151  C 11  S      0.0006224212     0.0015424013    -0.0009163674    -0.0094221304     0.0000254254
  152  C 11  S     -0.0016761139    -0.0039566440     0.0022901432     0.0229579459    -0.0000346203
  153  C 11  S      0.0052497298     0.0020737890     0.0048921103     0.0303804941     0.0007048411
  154  C 11  X     -0.0354451090     0.0192131002     0.0493323679    -0.0351731373     0.1051481642
  155  C 11  Y     -0.0546199098     0.0280079971     0.0824136493    -0.0275056536     0.1723254657
  156  C 11  Z     -0.0771764965     0.0168267142     0.1071393836     0.0155953247     0.2100371197
  157  C 11  X     -0.0233926175     0.0100485867     0.0323712525    -0.0339721311     0.0759268218
  158  C 11  Y     -0.0363544068     0.0139641586     0.0569741787    -0.0021829351     0.1245770629
  159  C 11  Z     -0.0446078120     0.0150119937     0.0718451725     0.0017003272     0.1525253505
  160  C 11 XX     -0.0006402437    -0.0006428797     0.0035428899     0.0025718733    -0.0072400850
  161  C 11 YY      0.0037587913    -0.0012884706    -0.0065309963     0.0016200732     0.0011021164
  162  C 11 ZZ     -0.0032117128     0.0015033905     0.0033249121    -0.0009054421     0.0061300404
  163  C 11 XY      0.0014963220     0.0005364084     0.0003352223    -0.0030283593    -0.0064080313
  164  C 11 XZ     -0.0015620115     0.0003066854     0.0047701059     0.0002118913    -0.0065767920
  165  C 11 YZ      0.0006622284    -0.0010844950    -0.0027856822     0.0024224836     0.0036645518
  166  C 12  S     -0.0000725854    -0.0001469940    -0.0000042857    -0.0000470086     0.0000583710
  167  C 12  S      0.0001574331     0.0001772963     0.0001383766     0.0002653028    -0.0001412557
  168  C 12  S     -0.0039431237    -0.0093739711    -0.0011858888    -0.0008941775    -0.0009407954
  169  C 12  X     -0.0407913855     0.0146169683     0.0738210131    -0.0146975767    -0.0026360006
  170  C 12  Y     -0.0736605526     0.0179354972     0.1246764448    -0.0043382111    -0.0044882480
  171  C 12  Z     -0.0797911748     0.0366141535     0.1477259218    -0.0309847358    -0.0054769082
  172  C 12  X     -0.0228624518     0.0106314924     0.0483448320    -0.0106471773    -0.0018117226
  173  C 12  Y     -0.0418364157     0.0137209392     0.0806009235     0.0021184864    -0.0033253106
  174  C 12  Z     -0.0483097031     0.0179431414     0.0954101230    -0.0255928882    -0.0044220487
  175  C 12 XX      0.0025782237    -0.0014153023    -0.0035964643     0.0011256902    -0.0024667581
  176  C 12 YY     -0.0003628718     0.0002319307     0.0005159253     0.0001955989     0.0171438192
  177  C 12 ZZ     -0.0022075528     0.0010766413     0.0031110378    -0.0012694961    -0.0146982415
  178  C 12 XY      0.0027448541    -0.0004548988    -0.0035323798    -0.0013585282     0.0037054513
  179  C 12 XZ      0.0022922710    -0.0009229349    -0.0031931825     0.0014460597    -0.0070684038
  180  C 12 YZ     -0.0014725804     0.0001701551     0.0019317095     0.0004392414     0.0051099452
  181  C 13  S     -0.0005636079    -0.0008720374     0.0010035352     0.0096234827     0.0000582521
  182  C 13  S      0.0016079479     0.0022268487    -0.0023081857    -0.0232207159    -0.0002155897
  183  C 13  S      0.0025942618     0.0060443121    -0.0015106590    -0.0243496690     0.0008507642
  184  C 13  X     -0.0388605186     0.0102769264     0.0556201379     0.0338747633    -0.1074084520
  185  C 13  Y     -0.0531223563     0.0283849453     0.0805729658    -0.0318551170    -0.1767326165
  186  C 13  Z     -0.0743121084     0.0201498661     0.1021980424    -0.0148356717    -0.2153948796
  187  C 13  X     -0.0232451027     0.0063650314     0.0368789935     0.0229268786    -0.0777758993
  188  C 13  Y     -0.0322257035     0.0225816114     0.0554774436    -0.0059674726    -0.1275820243
  189  C 13  Z     -0.0460595952     0.0091110365     0.0674718104    -0.0232730871    -0.1559393287
  190  C 13 XX      0.0007375198    -0.0002921967     0.0012373722    -0.0011874415     0.0069126682
  191  C 13 YY     -0.0039223624     0.0012848818     0.0061853018    -0.0007940735    -0.0009877619
  192  C 13 ZZ      0.0033399872    -0.0007428285    -0.0076950752    -0.0012228373    -0.0059669076
  193  C 13 XY     -0.0000369721     0.0010425790     0.0029787440    -0.0038060254     0.0062308682
  194  C 13 XZ      0.0014249285    -0.0009942345    -0.0003271339     0.0022398322     0.0063251449
  195  C 13 YZ     -0.0013251624     0.0001852148     0.0008303376     0.0003651707    -0.0034872044
  196  C 14  S      0.0011298950     0.0021203112    -0.0022985853    -0.0223626091     0.0000466466
  197  C 14  S     -0.0031650138    -0.0062226062     0.0054034753     0.0514643992    -0.0002367453
  198  C 14  S      0.0008593955    -0.0032546280     0.0044178762     0.0476976441     0.0001583666
  199  C 14  X     -0.0126572749     0.0121122401    -0.0132695482    -0.0737503928    -0.1062743698
  200  C 14  Y     -0.0385373684    -0.0044753734    -0.0001986969     0.0639984334    -0.1747319188
  201  C 14  Z     -0.0335744758     0.0161696346    -0.0105210680    -0.0032883051    -0.2135500466
  202  C 14  X     -0.0093684596     0.0078700070    -0.0065237838    -0.0082339184    -0.0768900071
  203  C 14  Y     -0.0242912841    -0.0133596833    -0.0047508202     0.0096038728    -0.1258068676
  204  C 14  Z     -0.0161759165     0.0182318576    -0.0077902240     0.0057770551    -0.1536118436
  205  C 14 XX     -0.0031286822     0.0003515187     0.0064769894     0.0005978673    -0.0069789022
  206  C 14 YY     -0.0002801053    -0.0006661514    -0.0039448833     0.0051185665     0.0004791819
  207  C 14 ZZ      0.0029979271    -0.0006887219    -0.0016706541     0.0020866374     0.0064533174
  208  C 14 XY     -0.0021895752     0.0019407374     0.0040472529    -0.0026178286    -0.0064515760
  209  C 14 XZ     -0.0027755626     0.0006171500     0.0070340359     0.0016529578    -0.0062016887
  210  C 14 YZ      0.0010895642    -0.0011621806    -0.0039534350     0.0005286690     0.0034194526
  211  H 15  S     -0.0144774056    -0.0025780298    -0.0170794975     0.0314316565    -0.0002396908
  212  H 15  S     -0.0029280815     0.0133650655    -0.0097046119     0.0181565320    -0.0001694382
  213  H 16  S      0.0101676833    -0.0292341134    -0.0030226039     0.0111621458     0.0000406541
  214  H 16  S      0.0132950219    -0.0111653088    -0.0009637654     0.0059130067     0.0001079785
  215  H 17  S     -0.0254196895     0.0366278306    -0.0142751973    -0.0126234267    -0.0000454976
  216  H 17  S     -0.0234047203     0.0187373830     0.0013754682     0.0040170238    -0.0007174431
  217  H 18  S     -0.0142812658     0.0363519231    -0.0166021635    -0.0064210992    -0.0000045877
  218  H 18  S     -0.0048727505     0.0147999917    -0.0053588483     0.0242476504     0.0004576469
  219  H 19  S      0.0582369685     0.0523616043     0.0252406610     0.0303260812     0.0000942911
  220  H 19  S      0.0347439094     0.0277393576     0.0206235240     0.0209741781     0.0001358054
  221  H 20  S      0.0119156881    -0.0657827993     0.0522968803    -0.0529170239     0.0004031299
  222  H 20  S      0.0127573744    -0.0339315931     0.0447708313    -0.0342990268     0.0004218234
  223  H 21  S     -0.0050212421    -0.0051200845     0.0018584576     0.0088412312    -0.0000993939
  224  H 21  S     -0.0040144655    -0.0065274702     0.0042420832     0.0361310092    -0.0001230763
  225  H 22  S      0.0064550366     0.0119160905    -0.0042949253    -0.0345279060     0.0002472855
  226  H 22  S      0.0037143000     0.0074823119    -0.0032628202    -0.0286757344     0.0001970302
  227  H 23  S     -0.0003005937    -0.0028477258    -0.0002348804    -0.0006791278    -0.0000042021
  228  H 23  S     -0.0002118270    -0.0014362042    -0.0002072075    -0.0005970223     0.0000113947
  229  H 24  S     -0.0064305959    -0.0078296672     0.0047258845     0.0352365602     0.0000745049
  230  H 24  S     -0.0027628837    -0.0016096289     0.0030416212     0.0281011199     0.0000437438
  231  H 25  S      0.0053658013     0.0098223301    -0.0017460973    -0.0079572991    -0.0001985577
  232  H 25  S     -0.0029116593    -0.0113654359    -0.0028010530    -0.0341660290    -0.0000572494
  233  C 26  S     -0.0019442920     0.0124592488     0.0018780654    -0.0019823046     0.0000484613
  234  C 26  S      0.0050702767    -0.0256765271    -0.0057992380     0.0023603398    -0.0001021690
  235  C 26  S     -0.0122640350    -0.0112492123    -0.0184543264     0.0145986343     0.0002160073
  236  C 26  X      0.0873659635     0.0301370972    -0.0591095755    -0.0979808211    -0.0010202974
  237  C 26  Y      0.1031118186    -0.1031965591    -0.0495319457     0.3142828778    -0.0019427119
  238  C 26  Z      0.1838594565    -0.0304914284    -0.1345389589    -0.2112045756    -0.0022563103
  239  C 26  X      0.0824791677    -0.0001176888    -0.0024890418    -0.0410489600     0.0008175925
  240  C 26  Y      0.0545805023    -0.0520365394    -0.0236944042     0.2003015780    -0.0016995647
  241  C 26  Z      0.0677201224    -0.0091068423    -0.0928714332    -0.1472400306    -0.0028393867
  242  C 26 XX      0.0006142846    -0.0037572255    -0.0108605288    -0.0060713903    -0.0000985529
  243  C 26 YY     -0.0000450655    -0.0012313967    -0.0000498567    -0.0014039824     0.0001101885
  244  C 26 ZZ     -0.0007252630    -0.0000196502     0.0089600209     0.0085730418    -0.0000360340
  245  C 26 XY      0.0009938648    -0.0004310368    -0.0077127799     0.0175190895    -0.0000597647
  246  C 26 XZ      0.0008873686    -0.0006599491    -0.0080124527    -0.0078028915    -0.0000979063
  247  C 26 YZ     -0.0007063085     0.0007506154     0.0038889438    -0.0083061487     0.0000769062
  248  C 27  S     -0.0005877811    -0.0054884568    -0.0001715146     0.0015639680    -0.0000434020
  249  C 27  S      0.0000797256     0.0130423351    -0.0020737870    -0.0060334151     0.0000322886
  250  C 27  S     -0.0292921625     0.0055307643    -0.0176716461    -0.0079387991    -0.0013149892
  251  C 27  X      0.0676386208    -0.0326628660    -0.0975271958    -0.0715782070    -0.0008011644
  252  C 27  Y      0.0881834136    -0.0790139099    -0.1121802688     0.3241363393    -0.0015981029
  253  C 27  Z      0.1416516660    -0.0167442513    -0.1976752291    -0.2040266321    -0.0016922386
  254  C 27  X      0.0580735684    -0.0123722181    -0.0445775585    -0.0309418683     0.0010429522
  255  C 27  Y      0.0470561484    -0.0413133549    -0.0697600911     0.1973537528    -0.0005257097
  256  C 27  Z      0.0708636584    -0.0162378763    -0.1212788667    -0.1290554901    -0.0006969223
  257  C 27 XX     -0.0061257416     0.0012414485     0.0011626112     0.0081301489    -0.0001093787
  258  C 27 YY      0.0002417047     0.0000725562    -0.0001456725     0.0009379402     0.0016714064
  259  C 27 ZZ      0.0059916275     0.0009730279    -0.0011352364    -0.0100022900    -0.0015620442
  260  C 27 XY     -0.0036110966     0.0046479105    -0.0020667749    -0.0165754159     0.0004879843
  261  C 27 XZ     -0.0063296863    -0.0007537516     0.0008234661     0.0103077315    -0.0005877208
  262  C 27 YZ      0.0020583587    -0.0019638736     0.0009539004     0.0065744913     0.0004473197
  263  C 28  S     -0.0131963799     0.0133115549    -0.0219982349    -0.0228150901    -0.0001615357
  264  C 28  S      0.0341499095    -0.0283981612     0.0568533390     0.0555596758     0.0004874682
  265  C 28  S     -0.0096771242    -0.0283507347    -0.0078927129     0.0141334430    -0.0012888705
  266  C 28  X      0.0009956885     0.1194815112     0.0311132419     0.0685763373     0.0004076163
  267  C 28  Y      0.0522221956    -0.0215755723     0.1233793904     0.0407814928     0.0011468120
  268  C 28  Z     -0.0055911599    -0.0950121395     0.0898542829    -0.1043404139     0.0010518517
  269  C 28  X      0.0178981591     0.1156179336     0.0287638796     0.0256973343     0.0001789037
  270  C 28  Y      0.0389541361    -0.0230742543     0.0898236399     0.0714891947     0.0011395327
  271  C 28  Z      0.0074274435    -0.0726512179     0.0715607548    -0.0866073400     0.0008859091
  272  C 28 XX     -0.0028255647    -0.0147171175     0.0030617713     0.0000394499     0.0000062797
  273  C 28 YY      0.0133984469     0.0003353073     0.0104091293     0.0027321718     0.0000673022
  274  C 28 ZZ     -0.0036638484     0.0070559092    -0.0037994348     0.0075817867    -0.0000011919
  275  C 28 XY      0.0052620880     0.0099386441    -0.0013082087     0.0020956370    -0.0000403144
  276  C 28 XZ     -0.0085760010     0.0035476304    -0.0084809556     0.0001765362    -0.0000772911
  277  C 28 YZ     -0.0021888446    -0.0134822783    -0.0023494589    -0.0017541752    -0.0000312488

                         56               57               58               59               60
                   -0.2598785800    -0.1641828879    -0.0866706779    -0.0003872437     0.0136136786
    1  C  1  S      0.0014616326     0.0175193914    -0.0008269124    -0.0068977063    -0.0000128922
    2  C  1  S      0.0012179665    -0.0336536540    -0.0016877270     0.0085178253    -0.0000082542
    3  C  1  S     -0.0817785272    -0.3003596334     0.0044112561     0.1523344206     0.0028469827
    4  C  1  X     -0.0232077383    -0.0082024792     0.0928572177     0.0479803066     0.0004403971
    5  C  1  Y      0.0391738240     0.0376376688     0.0057823577     0.0107304249     0.0000679053
    6  C  1  Z      0.0227459586     0.0692700665     0.0499802017     0.0209723489     0.0002241104
    7  C  1  X     -0.0251188155    -0.0541598945     0.0620423252     0.0538013873     0.0006018038
    8  C  1  Y      0.0318429140     0.0401430653    -0.0056236955    -0.0005190823    -0.0004810416
    9  C  1  Z      0.0420680091     0.1080146658     0.0323122490    -0.0026890551    -0.0013635791
   10  C  1 XX     -0.0063693743    -0.0119865810     0.0069105059     0.0046867807     0.0000050652
   11  C  1 YY      0.0057370210     0.0059083936    -0.0019580290    -0.0000161368    -0.0000249896
   12  C  1 ZZ     -0.0001618539    -0.0039171847    -0.0042649234    -0.0014979923     0.0000344302
   13  C  1 XY     -0.0021338961    -0.0076454495    -0.0019970672    -0.0003186697    -0.0000138918
   14  C  1 XZ     -0.0060420545    -0.0129197192     0.0040687596     0.0051163373     0.0000117723
   15  C  1 YZ      0.0003931963     0.0023228421    -0.0032876661    -0.0030474690    -0.0000079120
   16  C  2  S      0.0024336337     0.0049196251     0.0443252799     0.0240819921     0.0001029484
   17  C  2  S     -0.0122395525    -0.0187019069    -0.0991668265    -0.0502043611     0.0000705606
   18  C  2  S      0.0603437170     0.1337920986    -0.3135455449    -0.3385867450    -0.0091544791
   19  C  2  X      0.1330658044     0.1801783590    -0.3174274091    -0.1760276007    -0.0009972833
   20  C  2  Y     -0.0585058551    -0.0643243797     0.0688886051     0.0485005958     0.0004292041
   21  C  2  Z      0.0045883723    -0.0302254958    -0.0445040998    -0.0250449079    -0.0002215833
   22  C  2  X      0.1157649031     0.1729131710    -0.4075778907    -0.3090963697    -0.0039836842
   23  C  2  Y     -0.0188696365    -0.0025235183     0.0771911500     0.0566605387    -0.0023930770
   24  C  2  Z      0.0245977778    -0.0094068656    -0.0999232385    -0.0453667927    -0.0012229893
   25  C  2 XX      0.0048404610     0.0038173581    -0.0014861568     0.0015621693     0.0000399781
   26  C  2 YY     -0.0022170658    -0.0009091161    -0.0077471377    -0.0067410920    -0.0000228487
   27  C  2 ZZ     -0.0032266038    -0.0036548420    -0.0086082663    -0.0062419004    -0.0000338762
   28  C  2 XY      0.0001150542    -0.0114715568    -0.0053783818     0.0026491327    -0.0000108862
   29  C  2 XZ      0.0011589230     0.0180015042     0.0128770085    -0.0017992368     0.0000273687
   30  C  2 YZ     -0.0003749964    -0.0087725566    -0.0052556705     0.0000881689     0.0000089723
   31  C  3  S     -0.0069031616    -0.0081478940     0.0247335094    -0.0021522532     0.0002548005
   32  C  3  S      0.0153197720     0.0288160013    -0.0587383059    -0.0005767986    -0.0010450846
   33  C  3  S      0.0138972655    -0.1537353564    -0.1252022155     0.1765546025     0.0050726724
   34  C  3  X      0.0569795014    -0.3151158006    -0.2600105619     0.0846339454    -0.0000701558
   35  C  3  Y      0.0134061712     0.1358073979     0.0480553658    -0.0328788199    -0.0001185663
   36  C  3  Z      0.0001255511    -0.0335195120    -0.0574885562    -0.0045559952     0.0002365763
   37  C  3  X      0.0423616499    -0.2940222084    -0.3348431600     0.0942577922     0.0014983542
   38  C  3  Y      0.0054209452     0.0910155862     0.0406851071    -0.0539720252     0.0013141691
   39  C  3  Z     -0.0041858738    -0.0964164778    -0.0637777531     0.0428438976     0.0075085616
   40  C  3 XX     -0.0038919504    -0.0133646044     0.0170976909     0.0104182254    -0.0000199548
   41  C  3 YY      0.0051976880     0.0094049429    -0.0172704864    -0.0058035182    -0.0000991594
   42  C  3 ZZ      0.0020949783     0.0047411589    -0.0094455019    -0.0009697181    -0.0000497171
   43  C  3 XY     -0.0031690638     0.0016238818     0.0059330246     0.0024671746     0.0000552112
   44  C  3 XZ      0.0039229879    -0.0001481642    -0.0009637973     0.0005862009     0.0000330576
   45  C  3 YZ     -0.0002269146     0.0000689805     0.0019218063     0.0017938529     0.0000157760
   46  C  4  S     -0.0019736829    -0.0170687061     0.0030515570     0.0103281282    -0.0000757998
   47  C  4  S      0.0058828700     0.0309508115    -0.0001912821    -0.0117309125     0.0005688604
   48  C  4  S      0.0243495873     0.3078310700    -0.0881147719    -0.2221551844    -0.0075731072
   49  C  4  X     -0.0502053577     0.0578901403     0.1017525180    -0.0187341754     0.0001910635
   50  C  4  Y     -0.0077737070    -0.0730289995     0.0152623930     0.0169418242     0.0001962249
   51  C  4  Z     -0.0145146587    -0.0019764090     0.0575194692    -0.0025729694     0.0000682130
   52  C  4  X     -0.0273226697     0.0421610514     0.0760774764    -0.0092290700     0.0016113116
   53  C  4  Y     -0.0032406509    -0.1382154524     0.0296472832     0.0656185885     0.0053977463
   54  C  4  Z     -0.0073115661     0.0023705034     0.0348476974    -0.0048918037    -0.0025082493
   55  C  4 XX     -0.0003146047     0.0167975598     0.0013919751    -0.0066473679     0.0000372552
   56  C  4 YY      0.0000888700    -0.0079356481     0.0005658175     0.0044487488     0.0000195287
   57  C  4 ZZ      0.0018405457     0.0006850876    -0.0029312894    -0.0016148341     0.0000163032
   58  C  4 XY      0.0025874009     0.0039805282    -0.0051409083    -0.0023365883    -0.0000290667
   59  C  4 XZ     -0.0004180905     0.0142129447    -0.0021839284    -0.0055424708    -0.0000386429
   60  C  4 YZ      0.0011833174    -0.0055738177    -0.0026036793     0.0024270229    -0.0000337926
   61  C  5  S      0.0118860946    -0.0005757093    -0.0482879822    -0.0174748508    -0.0000978786
   62  C  5  S     -0.0261825494     0.0102893371     0.1095692927     0.0430541561     0.0004942526
   63  C  5  S     -0.0750749642    -0.1367842427     0.3404872545     0.0915156709    -0.0054514810
   64  C  5  X      0.0458150898     0.0990532268    -0.1954204917    -0.0464752779    -0.0004416380
   65  C  5  Y      0.0125783257     0.1941988157    -0.1630411795    -0.0865972196    -0.0004401475
   66  C  5  Z      0.0218730762     0.1647633267    -0.1951729835    -0.0434219201    -0.0004707943
   67  C  5  X      0.0310234157     0.1744907746    -0.2161196550    -0.1067991908    -0.0043591676
   68  C  5  Y      0.0104091218     0.1423344875    -0.1462830876    -0.0753362486     0.0008221809
   69  C  5  Z      0.0286642712     0.0980192174    -0.2874941842    -0.0311408891     0.0019031875
   70  C  5 XX      0.0081651926    -0.0016542603    -0.0025329109     0.0130247802     0.0000216111
   71  C  5 YY     -0.0003896742     0.0148377156     0.0176577647     0.0016145962     0.0000722719
   72  C  5 ZZ     -0.0125968028    -0.0157556274     0.0042840166    -0.0046032473    -0.0000194960
   73  C  5 XY      0.0108412981    -0.0025499275    -0.0076039927     0.0076918077    -0.0000281220
   74  C  5 XZ      0.0066339536    -0.0139660827    -0.0130396859     0.0089054582    -0.0000054470
   75  C  5 YZ     -0.0030193189    -0.0044531877    -0.0004901527    -0.0026532613    -0.0000030491
   76  C  6  S     -0.0105884209     0.0023253132     0.0016707526    -0.0057501489    -0.0000290111
   77  C  6  S      0.0303787033    -0.0085406190    -0.0084220127     0.0172896060     0.0000145005
   78  C  6  S      0.0221208573     0.0017740062     0.0367595577     0.0466357804     0.0039374310
   79  C  6  X      0.0111924604    -0.0334048348     0.0187074133     0.0182984633     0.0000943442
   80  C  6  Y     -0.0465564503    -0.0559274148     0.0091654754     0.0089953760     0.0000886833
   81  C  6  Z      0.0043192122     0.0735966199     0.0048160739    -0.0150543350    -0.0000332729
   82  C  6  X     -0.0048199980    -0.0366491634     0.0297419935     0.0188371511     0.0011576160
   83  C  6  Y     -0.0259578102    -0.0747066772    -0.0061739329     0.0440735381    -0.0003724516
   84  C  6  Z      0.0112861905     0.0819809732    -0.0158047781    -0.0411740645    -0.0009162410
   85  C  6 XX     -0.0011364485     0.0007142476     0.0015501731    -0.0006854050    -0.0000054701
   86  C  6 YY      0.0033087095    -0.0016390085    -0.0007926211     0.0029903287    -0.0000005426
   87  C  6 ZZ      0.0044153608    -0.0009428920    -0.0025196028     0.0018977147     0.0000405337
   88  C  6 XY      0.0017411847    -0.0005804553    -0.0018874373    -0.0000436700    -0.0000155180
   89  C  6 XZ     -0.0005398559    -0.0005567525    -0.0006185418     0.0010918017    -0.0000164364
   90  C  6 YZ     -0.0012357327     0.0004522041    -0.0010765178    -0.0014448229     0.0000132911
   91  C  7  S      0.0004805395     0.0052415820     0.0001067332    -0.0024359336    -0.0000000356
   92  C  7  S      0.0003393886    -0.0079095560     0.0007592915     0.0067794486     0.0001524821
   93  C  7  S     -0.0029690050    -0.0106310384    -0.0320585296    -0.0461010706    -0.0008433018
   94  C  7  X      0.0105663011    -0.0010100853    -0.0345454209    -0.0555322910    -0.0003057964
   95  C  7  Y      0.0170148555    -0.0228048805    -0.0393272441    -0.0412744775    -0.0003252802
   96  C  7  Z      0.0214077467    -0.0100879433    -0.0269487760    -0.0232389847    -0.0002156771
   97  C  7  X      0.0184378396     0.0213772680    -0.0352600985    -0.0548701995     0.0024978596
   98  C  7  Y      0.0102647694     0.0015024112     0.0356763983     0.0004740333    -0.0021655574
   99  C  7  Z      0.0293415325     0.0162334006    -0.0326288985    -0.0175896893     0.0022575220
  100  C  7 XX      0.0038520263     0.0093871765     0.0087018761     0.0080446978     0.0000537614
  101  C  7 YY     -0.0086946927    -0.0230641646    -0.0182543543    -0.0099623013    -0.0000378064
  102  C  7 ZZ      0.0058304102     0.0124221286     0.0076594976     0.0026603579     0.0000268628
  103  C  7 XY      0.0003731756     0.0002517523    -0.0045584852    -0.0042620330    -0.0000217640
  104  C  7 XZ      0.0063000014     0.0144014512     0.0078655721     0.0039927450     0.0000211245
  105  C  7 YZ     -0.0039813887    -0.0079080593    -0.0030008932    -0.0005436053    -0.0000134427
  106  C  8  S     -0.0001761891    -0.0005533215     0.0007462933     0.0007732022    -0.0000897569
  107  C  8  S      0.0004230961     0.0011370253    -0.0012801336    -0.0003876229     0.0004026650
  108  C  8  S      0.0003709247    -0.0002972652     0.0273958598     0.0399937927     0.0013584991
  109  C  8  X     -0.0962164721     0.0054507395     0.0123391442    -0.1082855952    -0.0004696904
  110  C  8  Y     -0.1593562743     0.0139808015     0.0171398644    -0.1821738658    -0.0011375629
  111  C  8  Z     -0.1899933258     0.0155603808     0.0174667407    -0.2232939960    -0.0011951924
  112  C  8  X     -0.0696242721     0.0064883218    -0.0162924136    -0.1816651006    -0.0004952910
  113  C  8  Y     -0.1138234536     0.0143256538     0.0093370733    -0.2489543968    -0.0011673419
  114  C  8  Z     -0.1347668630     0.0113148677     0.0379587488    -0.2784137568     0.0001658376
  115  C  8 XX     -0.0061884878     0.0058288083    -0.0085204710     0.0093343847     0.0042057501
  116  C  8 YY      0.0010016596    -0.0006604583     0.0005313028    -0.0007039308    -0.0275104661
  117  C  8 ZZ      0.0053603494    -0.0050037824     0.0076198065    -0.0085324346     0.0233910435
  118  C  8 XY     -0.0066138948     0.0062207110    -0.0063833758     0.0069622497    -0.0057575711
  119  C  8 XZ     -0.0056342849     0.0050194697    -0.0078806317     0.0082494420     0.0116387841
  120  C  8 YZ      0.0036247475    -0.0032791547     0.0036398409    -0.0038215798    -0.0084471989
  121  N  9  S     -0.0000283671     0.0009297848     0.0017916636     0.0010086853    -0.0000224942
  122  N  9  S      0.0002960978     0.0028642911     0.0006432464    -0.0009457550     0.0001141796
  123  N  9  S     -0.0101790907    -0.0095083345     0.0672983366     0.0518434266    -0.0031633008
  124  N  9  X     -0.0321277976    -0.0720412409    -0.0714145902    -0.0636220503    -0.0001029608
  125  N  9  Y     -0.0535767340    -0.1118785449    -0.0813517919    -0.0528199671    -0.0001097569
  126  N  9  Z     -0.0655723049    -0.1157653696    -0.0574907940    -0.0228694625    -0.0000736249
  127  N  9  X      0.0231908257     0.0562872789     0.0538361886     0.0609163023     0.0003799484
  128  N  9  Y      0.0344230689     0.0845239897     0.0874283496     0.0686708033    -0.0008626479
  129  N  9  Z      0.0459642036     0.0933084379     0.0440343370     0.0148212676     0.0002154185
  130  N  9 XX     -0.0012573073    -0.0018333446    -0.0012101384    -0.0000034247     0.0000335640
  131  N  9 YY      0.0033147018     0.0045124705     0.0013328264    -0.0009521389    -0.0000090783
  132  N  9 ZZ     -0.0021250540    -0.0022652866    -0.0009260512    -0.0002144295     0.0000337850
  133  N  9 XY      0.0000614152    -0.0000440042    -0.0005554850    -0.0005443589     0.0000111641
  134  N  9 XZ     -0.0022019268    -0.0025080506    -0.0004955076     0.0004824135     0.0000015077
  135  N  9 YZ      0.0015163367     0.0012646886    -0.0003237132    -0.0003630820     0.0000098602
  136  C 10  S      0.0010757227    -0.0009519528    -0.0015632534     0.0013941112     0.0000002791
  137  C 10  S     -0.0025992879     0.0022547977     0.0039351721    -0.0033264032    -0.0002124368
  138  C 10  S     -0.0014976721     0.0016274089     0.0251731052     0.0046824478     0.0020289748
  139  C 10  X     -0.0547644796     0.0223091647    -0.0331991783     0.0666930428    -0.1101869254
  140  C 10  Y     -0.0907968740     0.0378404446    -0.0520843580     0.1068269443    -0.1798714496
  141  C 10  Z     -0.1162367637     0.0492319175    -0.0580303839     0.1273615220    -0.2201367811
  142  C 10  X     -0.0433968685     0.0214078745    -0.0266207238     0.0961234627    -0.1702232178
  143  C 10  Y     -0.0721226551     0.0362461071    -0.0596099322     0.1392258891    -0.2783596596
  144  C 10  Z     -0.0881438284     0.0421075428    -0.0579656494     0.1848186658    -0.3399224220
  145  C 10 XX      0.0045166542     0.0001564301    -0.0011653615     0.0077928708     0.0110862336
  146  C 10 YY      0.0071418747    -0.0010780027     0.0004616730     0.0108870068    -0.0009896061
  147  C 10 ZZ     -0.0120795405     0.0012741187     0.0015006918    -0.0192421978    -0.0101507713
  148  C 10 XY      0.0068439515    -0.0002957659    -0.0012733477     0.0112863269     0.0101658021
  149  C 10 XZ      0.0017465303     0.0005214037    -0.0007674853     0.0035286285     0.0098627340
  150  C 10 YZ     -0.0003462575    -0.0003689518     0.0003298217    -0.0012013687    -0.0054719721
  151  C 11  S     -0.0003983507     0.0003077145     0.0006895841    -0.0004003889     0.0000158715
  152  C 11  S      0.0009615629    -0.0007490290    -0.0019910677     0.0004978673     0.0000986500
  153  C 11  S      0.0003369020    -0.0009175675    -0.0119115404    -0.0039643578    -0.0009136333
  154  C 11  X      0.0426262990    -0.0019940462    -0.0003805988     0.0446099845     0.1128130715
  155  C 11  Y      0.0714708614    -0.0044290867    -0.0039286571     0.0746922985     0.1846084777
  156  C 11  Z      0.0887716485    -0.0059975132    -0.0057634725     0.0913673702     0.2251867572
  157  C 11  X      0.0314709576    -0.0006410334    -0.0003588394     0.0666485878     0.1737444308
  158  C 11  Y      0.0540373252    -0.0040815178    -0.0061934903     0.1150073690     0.2839512726
  159  C 11  Z      0.0655146559    -0.0040055447    -0.0101280255     0.1363031180     0.3461520920
  160  C 11 XX      0.0083719491    -0.0031002343     0.0040149868    -0.0130740664     0.0104820436
  161  C 11 YY     -0.0085752645     0.0022306010    -0.0033648280     0.0138090082    -0.0009650724
  162  C 11 ZZ      0.0003437100     0.0007530612    -0.0010896763    -0.0007265052    -0.0095014800
  163  C 11 XY      0.0046569999    -0.0020123991     0.0029713377    -0.0075709523     0.0095067761
  164  C 11 XZ      0.0096622135    -0.0033066122     0.0045358190    -0.0152570171     0.0093326462
  165  C 11 YZ     -0.0058132215     0.0019301964    -0.0028063771     0.0093984966    -0.0051717752
  166  C 12  S     -0.0000182951    -0.0000348856     0.0000362948     0.0000819035    -0.0001581791
  167  C 12  S      0.0000548463     0.0000948583    -0.0003270580    -0.0007443462     0.0004445395
  168  C 12  S      0.0005987979     0.0001209581     0.0025601497     0.0039929027    -0.0000560695
  169  C 12  X      0.0966314708    -0.0239007228     0.0311208395    -0.1077110760    -0.0025094952
  170  C 12  Y      0.1592198162    -0.0393192086     0.0508431499    -0.1771386829    -0.0038058718
  171  C 12  Z      0.1932619316    -0.0476990604     0.0619965262    -0.2158299418    -0.0047425991
  172  C 12  X      0.0735574704    -0.0223088954     0.0330763635    -0.1596006445    -0.0035049468
  173  C 12  Y      0.1221837572    -0.0379341384     0.0555137265    -0.2568883929    -0.0063131456
  174  C 12  Z      0.1477836044    -0.0447279854     0.0682264498    -0.3146050623    -0.0079730800
  175  C 12 XX     -0.0025735632    -0.0000286953     0.0003949338    -0.0046116317    -0.0040915832
  176  C 12 YY      0.0006434280    -0.0000738055     0.0000096464     0.0000799474     0.0269491946
  177  C 12 ZZ      0.0019420516     0.0001217519    -0.0005033144     0.0043488397    -0.0227814485
  178  C 12 XY     -0.0023017562     0.0000012116     0.0005028473    -0.0043478397     0.0055788465
  179  C 12 XZ     -0.0024202506    -0.0000346631     0.0004182165    -0.0038908371    -0.0112893007
  180  C 12 YZ      0.0014066899    -0.0000107791    -0.0002953956     0.0021622776     0.0081139355
  181  C 13  S      0.0003387601    -0.0004739518    -0.0004335499     0.0008017958     0.0000189826
  182  C 13  S     -0.0007949107     0.0012041035     0.0003753522    -0.0027100291    -0.0001331792
  183  C 13  S     -0.0027714632     0.0029657100     0.0031732854    -0.0161719880     0.0014591794
  184  C 13  X      0.0407928113    -0.0035318130    -0.0039785584     0.0506148262    -0.1102305610
  185  C 13  Y      0.0644346671    -0.0030653458    -0.0047413566     0.0798261586    -0.1813032045
  186  C 13  Z      0.0790988515    -0.0035858111    -0.0055358181     0.0966353541    -0.2210489969
  187  C 13  X      0.0305979661    -0.0032696088    -0.0076240241     0.0780312762    -0.1685500321
  188  C 13  Y      0.0475347955    -0.0026826782    -0.0074294875     0.1212214799    -0.2756182477
  189  C 13  Z      0.0572020207    -0.0009206110    -0.0074720728     0.1423502106    -0.3366835210
  190  C 13 XX      0.0060719622    -0.0024009159     0.0034261124    -0.0092475294    -0.0107896279
  191  C 13 YY      0.0070519856    -0.0016266463     0.0023541829    -0.0114978832     0.0007387882
  192  C 13 ZZ     -0.0132454717     0.0042337384    -0.0057318097     0.0201490750     0.0100118421
  193  C 13 XY      0.0081663151    -0.0028067385     0.0041043874    -0.0127232361    -0.0099414967
  194  C 13 XZ      0.0033436782    -0.0017126041     0.0021246864    -0.0045983037    -0.0095951174
  195  C 13 YZ     -0.0012448606     0.0007504148    -0.0010872456     0.0017307717     0.0052594966
  196  C 14  S     -0.0009822861     0.0010874886     0.0012778088    -0.0014889421    -0.0000748512
  197  C 14  S      0.0022185717    -0.0025164076    -0.0033334897     0.0037805469     0.0004484919
  198  C 14  S      0.0045458443    -0.0037440987    -0.0111605617     0.0129784273    -0.0023275695
  199  C 14  X     -0.0624451932     0.0266213592    -0.0274376778     0.0592495759     0.1110832684
  200  C 14  Y     -0.0959694204     0.0372017481    -0.0517554140     0.1046154719     0.1826419828
  201  C 14  Z     -0.1201467961     0.0480912592    -0.0608614592     0.1253198740     0.2232197054
  202  C 14  X     -0.0450024583     0.0200771561    -0.0285531083     0.0961567362     0.1692376016
  203  C 14  Y     -0.0742429081     0.0351891699    -0.0481402706     0.1446121735     0.2773172075
  204  C 14  Z     -0.0918139713     0.0429774063    -0.0662207635     0.1659768183     0.3401214417
  205  C 14 XX      0.0066163765    -0.0001262595    -0.0016035554     0.0114751571    -0.0107252136
  206  C 14 YY     -0.0084347660     0.0010256284     0.0000913793    -0.0125958155     0.0014094268
  207  C 14 ZZ      0.0021602859    -0.0013119348     0.0008135689     0.0017576506     0.0093964833
  208  C 14 XY      0.0031243654     0.0002517579    -0.0010713541     0.0067227488    -0.0097435390
  209  C 14 XZ      0.0082702140    -0.0006199267    -0.0012591724     0.0140940507    -0.0097671539
  210  C 14 YZ     -0.0051020041     0.0004697870     0.0005421937    -0.0088628684     0.0054094837
  211  H 15  S      0.0193230180     0.0398734614    -0.0191491010    -0.0230111039    -0.0000544412
  212  H 15  S      0.0121028796     0.0416787961    -0.0227409214    -0.0557279325     0.0000757003
  213  H 16  S     -0.0024376246    -0.0319700565     0.0029581204     0.0095592659    -0.0001033529
  214  H 16  S     -0.0003929706    -0.0260961670     0.0431665271     0.0842429806     0.0000563694
  215  H 17  S      0.0077170349     0.0056511788    -0.0212300717     0.0016817805    -0.0000063545
  216  H 17  S     -0.0110398128     0.0173880152     0.0008627631    -0.0651939839     0.0070120708
  217  H 18  S     -0.0071074459    -0.0444779987     0.0088445900     0.0183838625     0.0000811635
  218  H 18  S     -0.0021053077    -0.0461772368     0.0127813605     0.0581468642    -0.0037266373
  219  H 19  S     -0.0022703855     0.0003691556    -0.0046613581     0.0008523801    -0.0000579773
  220  H 19  S     -0.0028023853    -0.0068160638    -0.0489117150    -0.0391871034    -0.0009085148
  221  H 20  S     -0.0263373001     0.0043430606     0.0059352587    -0.0101370542    -0.0000254034
  222  H 20  S     -0.0315069243     0.0147750352     0.0605078173    -0.0149596069    -0.0000005699
  223  H 21  S     -0.0000159365     0.0001609380     0.0014409476     0.0002614223    -0.0003262853
  224  H 21  S      0.0014742678    -0.0021671035    -0.0007585422     0.0070418215    -0.0003593674
  225  H 22  S     -0.0012367337     0.0005235202     0.0009558619    -0.0004103890     0.0000244409
  226  H 22  S     -0.0011759413     0.0009208059     0.0027394541    -0.0009204443    -0.0002562389
  227  H 23  S      0.0000937137     0.0000190173    -0.0000509274    -0.0000048192    -0.0002400321
  228  H 23  S      0.0000817825    -0.0000215930     0.0001480749     0.0008213885    -0.0008754318
  229  H 24  S      0.0010135362    -0.0008969795    -0.0005644835     0.0010541051    -0.0000223149
  230  H 24  S      0.0010441667    -0.0014438885    -0.0007178557     0.0051279709     0.0000122408
  231  H 25  S     -0.0001555469    -0.0005712934    -0.0000348401     0.0019726389     0.0000633351
  232  H 25  S     -0.0016525482     0.0014419829     0.0071920668     0.0003536621    -0.0005794353
  233  C 26  S     -0.0037237543    -0.0085688271     0.0055883127     0.0043253983    -0.0000012284
  234  C 26  S      0.0091744685     0.0172115836    -0.0099462431    -0.0060758293     0.0000230705
  235  C 26  S      0.0132287713    -0.0109857354    -0.1359067262    -0.1047100195    -0.0006574431
  236  C 26  X      0.0856263356    -0.0340226627    -0.0070546562     0.0942216843     0.0004657940
  237  C 26  Y      0.1698791012    -0.0246356617    -0.0335896122     0.1206782809     0.0002612729
  238  C 26  Z      0.1939319251    -0.0235007806    -0.0563734821     0.1641016097     0.0006485943
  239  C 26  X      0.0491957838    -0.0025165415     0.0192733138     0.0354792651    -0.0053149072
  240  C 26  Y      0.1167689726    -0.0306127057    -0.0342016792     0.1447881937     0.0014728355
  241  C 26  Z      0.1360838334    -0.0439065766    -0.0388859969     0.2292886714     0.0050227823
  242  C 26 XX      0.0033808385    -0.0102315999     0.0144134301    -0.0013306261     0.0000999718
  243  C 26 YY      0.0003822738     0.0028298924     0.0000074704    -0.0005679609    -0.0004768024
  244  C 26 ZZ     -0.0016930218     0.0095827797    -0.0185277611    -0.0002519896     0.0003761888
  245  C 26 XY      0.0036559943    -0.0129890298     0.0121834217     0.0020992346    -0.0000579888
  246  C 26 XZ      0.0013719558    -0.0099987295     0.0129978707    -0.0017841558     0.0002292887
  247  C 26 YZ     -0.0018179803     0.0064726619    -0.0070049733    -0.0004484091    -0.0001657465
  248  C 27  S      0.0009385791     0.0025430071    -0.0052267266    -0.0036785280     0.0000807237
  249  C 27  S     -0.0011067569    -0.0066316926     0.0123758125     0.0129894799     0.0000886107
  250  C 27  S      0.0055318774    -0.0141957905    -0.0045181135     0.0659247989     0.0056057902
  251  C 27  X      0.0522089059    -0.0536404036     0.0655177349    -0.0314016542    -0.0003093193
  252  C 27  Y      0.1013242779    -0.1149176721     0.0996386934    -0.0224224124    -0.0001417441
  253  C 27  Z      0.0967515194    -0.1181598002     0.1576441609    -0.0489531256    -0.0000971714
  254  C 27  X      0.0286137965    -0.0358628439     0.0226738631    -0.1100113258    -0.0043971225
  255  C 27  Y      0.0641451654    -0.0885300904     0.1014634202    -0.0152580110    -0.0009702420
  256  C 27  Z      0.0617703661    -0.0881423199     0.1584241699    -0.0254394719    -0.0003379910
  257  C 27 XX     -0.0142374505     0.0015080681     0.0046223535    -0.0171062597     0.0007178750
  258  C 27 YY      0.0013902520    -0.0004550275     0.0005681687     0.0023442081    -0.0050068606
  259  C 27 ZZ      0.0125525060    -0.0018573846    -0.0028080902     0.0173913043     0.0043288050
  260  C 27 XY     -0.0135007697     0.0015755654     0.0026554533    -0.0154688405    -0.0010782461
  261  C 27 XZ     -0.0122232764     0.0014229491     0.0023708602    -0.0163100876     0.0020555662
  262  C 27 YZ      0.0071027508    -0.0008489735    -0.0013995242     0.0085099544    -0.0015169245
  263  C 28  S      0.0106839794    -0.0045869382    -0.0324174157    -0.0080498106    -0.0000435184
  264  C 28  S     -0.0284634713    -0.0012667755     0.0693749756     0.0129818913    -0.0002522769
  265  C 28  S      0.0128167989     0.2139633371     0.2148597463     0.0612879282     0.0059658356
  266  C 28  X     -0.0360249170    -0.1370041066    -0.1444040343    -0.0703838788    -0.0006828848
  267  C 28  Y     -0.0912277791    -0.1912027628    -0.0928902598    -0.0509447006    -0.0005235207
  268  C 28  Z     -0.0886459908    -0.2359994566    -0.1289592584    -0.0313749333    -0.0004896285
  269  C 28  X     -0.0372381712    -0.1979992495    -0.2538059401    -0.1378900183    -0.0003118401
  270  C 28  Y     -0.0638657157    -0.1304186479    -0.0992555532    -0.1027032184    -0.0027959338
  271  C 28  Z     -0.0693083469    -0.2360523698    -0.1882186457    -0.0858568173    -0.0014856150
  272  C 28 XX     -0.0001471836     0.0020603779    -0.0070009649    -0.0067525855    -0.0000323311
  273  C 28 YY     -0.0031059501     0.0096648833     0.0074562455     0.0031412755    -0.0000289318
  274  C 28 ZZ     -0.0004846489    -0.0073755320     0.0112931702     0.0039194464     0.0000096443
  275  C 28 XY      0.0037024499     0.0096342266    -0.0112336822    -0.0042127396    -0.0000360327
  276  C 28 XZ      0.0053442654     0.0051036377    -0.0159212697    -0.0114228941    -0.0000439271
  277  C 28 YZ      0.0026396554     0.0050509423    -0.0027044329    -0.0036317854    -0.0000174740

                         61               62               63               64               65
                    0.0472866316     0.0557312895     0.0687118276     0.0732018787     0.0827257228
    1  C  1  S     -0.0430140252     0.0490328563    -0.0004631390     0.0208945589     0.0054236401
    2  C  1  S      0.1091537939    -0.0993202350    -0.0144521221    -0.0422859818    -0.0238197144
    3  C  1  S      0.5508986338    -0.8029363240     0.4747729782    -0.1098124661    -0.0450653307
    4  C  1  X      0.0959261958    -0.1014079278     0.1576622059     0.0368846549     0.0340633503
    5  C  1  Y     -0.0299074948     0.0744914629     0.0147400244     0.0005928947     0.0105742235
    6  C  1  Z      0.0506608538    -0.0656934157    -0.0348417545    -0.0595853052    -0.0248054818
    7  C  1  X      0.1135575645    -0.1642688842     0.3646711475     0.2261691081     0.0850576047
    8  C  1  Y     -0.0150462604     0.2270239449     0.1938805356     0.1626219180     0.1054929379
    9  C  1  Z      0.1684845225    -0.0924245388    -0.3592273333    -0.2260077033    -0.1114775198
   10  C  1 XX      0.0070491689    -0.0056565925     0.0013066468    -0.0093589655    -0.0024007105
   11  C  1 YY      0.0023061904    -0.0129773878    -0.0115542512    -0.0004422193    -0.0032024047
   12  C  1 ZZ      0.0130204449    -0.0039571915     0.0092764351     0.0013150832     0.0002427273
   13  C  1 XY      0.0052337849     0.0018763881     0.0077602893    -0.0001440958     0.0008355026
   14  C  1 XZ     -0.0059416229    -0.0058910414    -0.0037518854    -0.0079291537    -0.0011839628
   15  C  1 YZ      0.0034903931    -0.0040695459    -0.0073653499     0.0027048111    -0.0007595583
   16  C  2  S     -0.0262809123     0.0076572969     0.0283593534    -0.0015564772     0.0065621682
   17  C  2  S      0.0690030348    -0.0407374757    -0.0408603734    -0.0106804395    -0.0234007132
   18  C  2  S      0.3249788210     0.2027961724    -0.9089482697     0.2213996710    -0.0639966051
   19  C  2  X      0.0368001045     0.0961850643    -0.0764484757     0.1809058286     0.0184166188
   20  C  2  Y     -0.0295597119    -0.0034539017     0.1431544172    -0.0425288545     0.0214239922
   21  C  2  Z      0.0044365025     0.0067111636    -0.0270773944     0.0866525151     0.0109640821
   22  C  2  X      0.0401448941     0.1899885921    -0.1832905749     0.3964756049     0.0593184076
   23  C  2  Y     -0.0549246334     0.1321008414     0.1729741921     0.0472553463     0.0887347132
   24  C  2  Z     -0.0986912209     0.0621206004    -0.0974780243     0.1351803278     0.0268324991
   25  C  2 XX      0.0054612268     0.0036442890    -0.0053788202    -0.0023437850    -0.0020670028
   26  C  2 YY      0.0032740067     0.0023040215     0.0026782759     0.0050097070    -0.0000705015
   27  C  2 ZZ      0.0078498218    -0.0111164101    -0.0120055677    -0.0023371570    -0.0036551656
   28  C  2 XY      0.0003729705     0.0012686302     0.0097641613     0.0020256068     0.0021215080
   29  C  2 XZ      0.0074806675     0.0008137538    -0.0015000779     0.0082496047     0.0002610863
   30  C  2 YZ      0.0026462479     0.0026484647     0.0041606018    -0.0011480536     0.0006098246
   31  C  3  S      0.0093629380     0.0340152645     0.0208317823     0.0188917397     0.0035071840
   32  C  3  S     -0.0199819726    -0.0913049885    -0.0663910242    -0.0301990796     0.0023234834
   33  C  3  S     -0.1891814656    -0.4129303418    -0.1259279952    -0.5740036090    -0.1678365125
   34  C  3  X     -0.0702497477    -0.0826090433     0.1410113933    -0.1876478858     0.0042402990
   35  C  3  Y      0.0334084632     0.0262943515    -0.0219026254     0.0668838346     0.0039395907
   36  C  3  Z     -0.0325232644     0.0074047719     0.1052218893     0.0076084963     0.0116029185
   37  C  3  X     -0.1020091953    -0.1553360597     0.2937099212    -0.4560112858    -0.0308656517
   38  C  3  Y      0.0766764093     0.1563799720    -0.0208834820     0.1272230835    -0.0151505208
   39  C  3  Z     -0.1025805068     0.0096893726     0.3562332687    -0.1034423281    -0.0280457998
   40  C  3 XX      0.0018529236    -0.0082886167    -0.0098635396    -0.0036901068    -0.0009275424
   41  C  3 YY     -0.0005925869    -0.0089293007    -0.0105923149    -0.0086297746    -0.0017330157
   42  C  3 ZZ     -0.0070891097    -0.0038923307     0.0050408642     0.0028261731     0.0030188377
   43  C  3 XY      0.0026696001    -0.0086219603     0.0034623971    -0.0062211832    -0.0008023400
   44  C  3 XZ     -0.0017469381     0.0011356441    -0.0063610811     0.0114157006     0.0014145383
   45  C  3 YZ     -0.0037305880    -0.0029852362     0.0028010433    -0.0010930699     0.0004893631
   46  C  4  S      0.0013971555     0.0495463043     0.0316814146    -0.0119284739    -0.0030097331
   47  C  4  S     -0.0146132772    -0.1192818560    -0.0797804874     0.0184769562     0.0023996476
   48  C  4  S      0.0944118952    -0.6850636105    -0.4865325428     0.2868818473     0.2782163593
   49  C  4  X      0.0314397566    -0.1111498516    -0.0429834444     0.1286501148     0.0192889168
   50  C  4  Y      0.0049003684     0.0107475631    -0.0975509279    -0.0542004542    -0.0121657777
   51  C  4  Z     -0.0106731630     0.0277806406     0.0085834827     0.0971790360     0.0123575012
   52  C  4  X      0.0673840849    -0.2243237181    -0.1132627506     0.0352391583    -0.0569539968
   53  C  4  Y     -0.0704341974    -0.0079405289    -0.2717813929    -0.1353072983    -0.0563546466
   54  C  4  Z     -0.0651050843     0.0616875182     0.1802421550     0.2810495179     0.1191029966
   55  C  4 XX      0.0052834861    -0.0028009778    -0.0101239171     0.0013190564    -0.0022012287
   56  C  4 YY     -0.0084438781    -0.0120642353     0.0000816846     0.0050633114     0.0032377902
   57  C  4 ZZ      0.0015591156    -0.0107723072    -0.0070230874    -0.0016747988     0.0002589893
   58  C  4 XY     -0.0046500816    -0.0000033985     0.0041294505     0.0055798704     0.0020711009
   59  C  4 XZ     -0.0067122710    -0.0021026213    -0.0027879196     0.0028659974     0.0010234702
   60  C  4 YZ      0.0082054530    -0.0052152778    -0.0047164464    -0.0066559565    -0.0025648509
   61  C  5  S      0.0414770181    -0.0129768407     0.0398299979     0.0023840051     0.0095976067
   62  C  5  S     -0.0999661394     0.0138611773    -0.0991553426    -0.0354508840    -0.0239990671
   63  C  5  S     -0.5093860557     0.3452424222    -0.7295192157     0.1784339294     0.2323663246
   64  C  5  X     -0.0281199571    -0.0792598683     0.0407860287    -0.0714198056    -0.0047703861
   65  C  5  Y      0.0824404924     0.0061783607     0.0581442011    -0.0758591289    -0.0016042868
   66  C  5  Z     -0.1609692919    -0.0444162737     0.0640211046    -0.1239784987    -0.0093988779
   67  C  5  X      0.1240963693    -0.2360753068    -0.1100932269    -0.4537250736     0.2377943456
   68  C  5  Y      0.2138221260     0.1408488715     0.1967033733    -0.2400004432    -0.0111602786
   69  C  5  Z     -0.4485712611    -0.1505838161     0.2258221423    -0.0650073977    -0.1855870638
   70  C  5 XX     -0.0203187617    -0.0072447729     0.0004448241     0.0041155957     0.0032998392
   71  C  5 YY     -0.0010247053    -0.0051526451    -0.0146754690     0.0035183783    -0.0025183071
   72  C  5 ZZ      0.0001941358     0.0138754794    -0.0092454691    -0.0154125957    -0.0042724524
   73  C  5 XY      0.0050765874     0.0240937382     0.0010281367    -0.0185142087    -0.0034022610
   74  C  5 XZ     -0.0029514086    -0.0181992767     0.0012829288    -0.0050760555    -0.0009813851
   75  C  5 YZ     -0.0127826805    -0.0099037303     0.0029601163     0.0093779466     0.0029449323
   76  C  6  S     -0.0066229572     0.0150909203     0.0422162665     0.0290490533     0.0202341008
   77  C  6  S      0.0152792480    -0.0148469458    -0.0562166845    -0.0205795138    -0.0206083849
   78  C  6  S      0.0841819566    -0.3646991110    -1.1118164226    -0.9841769128    -0.6317482381
   79  C  6  X      0.0377036288     0.0121587408     0.0343985107     0.0181626190     0.0139899539
   80  C  6  Y      0.0688526986    -0.0325611317    -0.0070844478    -0.0668348723    -0.0208667751
   81  C  6  Z     -0.0460016929    -0.0505840980    -0.0533203062     0.0255483101    -0.0055337478
   82  C  6  X      0.0770171069     0.0122006910     0.0987273700    -0.0120232921     0.0221786000
   83  C  6  Y      0.1789026716    -0.0825283202     0.1228860594    -0.0654962632    -0.0095553473
   84  C  6  Z     -0.1025376202    -0.1229272909    -0.0668787471     0.1665425489     0.0622096629
   85  C  6 XX      0.0003139830    -0.0057055843    -0.0056908875     0.0039274690    -0.0004866532
   86  C  6 YY      0.0019578055     0.0005415436    -0.0022202875    -0.0041428787    -0.0018775381
   87  C  6 ZZ      0.0005531018     0.0034264564    -0.0066182649    -0.0057107657    -0.0033727823
   88  C  6 XY     -0.0053652725     0.0058266005    -0.0102275656    -0.0030601364    -0.0018552530
   89  C  6 XZ      0.0020661068     0.0021559676     0.0037045715    -0.0042915780    -0.0001475162
   90  C  6 YZ     -0.0045506127     0.0041921805     0.0050583032     0.0038224214     0.0011274218
   91  C  7  S      0.0006555591    -0.0036240570    -0.0124461634    -0.0029149672    -0.0036667902
   92  C  7  S      0.0004893702     0.0170272420     0.0469651769     0.0059745016     0.0017478957
   93  C  7  S      0.0040437032     0.0129521585    -0.0216275933     0.0390497818     0.1153137255
   94  C  7  X      0.2678147883    -0.0617073006     0.0141645867     0.1206935492     0.0274921425
   95  C  7  Y      0.0770252206     0.0392998994    -0.0609561091     0.1453486728     0.0143612165
   96  C  7  Z     -0.1719200284     0.1302914671    -0.2183670456     0.1054530803    -0.0306285291
   97  C  7  X      0.1275376406    -0.0495183349     0.3749170614     0.4877807411    -0.0679966053
   98  C  7  Y      0.3301116901    -0.0274295517    -0.6545704165    -0.4018730002     0.1186026453
   99  C  7  Z     -0.2845099998     0.1980232235     0.0654350660     0.3849034395    -0.0763421506
  100  C  7 XX     -0.0306881701     0.0047830154     0.0039459299    -0.0078120536    -0.0009906343
  101  C  7 YY      0.0141087923     0.0061750751    -0.0103002099     0.0167479331     0.0001140265
  102  C  7 ZZ      0.0138384199    -0.0090929368     0.0198579219    -0.0029274261     0.0021557652
  103  C  7 XY      0.0180256452    -0.0057135357     0.0099327680     0.0066820496     0.0021083002
  104  C  7 XZ     -0.0005634238    -0.0022233562     0.0058529523    -0.0129324553    -0.0002327120
  105  C  7 YZ     -0.0199955476     0.0120215266    -0.0101818934     0.0059892404    -0.0005697713
  106  C  8  S     -0.0014586212    -0.0029130837     0.0029590869     0.0048489916    -0.0209116001
  107  C  8  S      0.0011098225     0.0069880499    -0.0086624550    -0.0101935122     0.0494928548
  108  C  8  S     -0.0786852472     0.0065371376    -0.2685040656    -0.0669251539    -0.0764223119
  109  C  8  X     -0.0302528030    -0.0236069011     0.0271942736    -0.0288344635    -0.0397099523
  110  C  8  Y     -0.0406491542    -0.0296759420     0.0351429068    -0.0598631739    -0.0007261964
  111  C  8  Z     -0.0461229552    -0.0253956358     0.0388210059    -0.0877548147     0.0095126541
  112  C  8  X      0.0589092207    -0.0115083503     0.1353099390    -0.1193133454     0.2558381444
  113  C  8  Y     -0.0664700821    -0.0847604301     0.0240036337    -0.0677296612    -0.0249041190
  114  C  8  Z     -0.1136508050    -0.0094448432     0.0270818810    -0.0999506850    -0.1221987795
  115  C  8 XX     -0.0065703731    -0.0102969063     0.0024072427     0.0030661977    -0.0091120634
  116  C  8 YY     -0.0007338824    -0.0016461368    -0.0018236818    -0.0003312888     0.0121506998
  117  C  8 ZZ      0.0071145567     0.0132877539    -0.0031180566    -0.0043809136     0.0036870950
  118  C  8 XY      0.0107844112     0.0215250862     0.0011194338    -0.0173481934    -0.0046150645
  119  C  8 XZ     -0.0071350102    -0.0136030724     0.0019259679     0.0024512236     0.0110926264
  120  C  8 YZ     -0.0044232472    -0.0085488028     0.0008397427     0.0091558271    -0.0041764998
  121  N  9  S      0.0055292987    -0.0015114902    -0.0143556361    -0.0142152402    -0.0013104027
  122  N  9  S      0.0017099018     0.0005056199    -0.0107322151    -0.0079876566    -0.0073063074
  123  N  9  S      0.2721148907    -0.0761711614    -0.6263766883    -0.6427510310     0.0925604081
  124  N  9  X      0.2924479429    -0.0758340394     0.0137181291     0.1076280661     0.0104434087
  125  N  9  Y      0.0793528343     0.0291041559    -0.0667285171     0.1437956336     0.0083771969
  126  N  9  Z     -0.1787238589     0.1479254392    -0.2098195297     0.0907153845    -0.0188437018
  127  N  9  X     -0.3875104888     0.1024954532     0.0631712329    -0.0535805771    -0.0336138879
  128  N  9  Y     -0.0420922005    -0.0560909983    -0.0428144406    -0.3156928169     0.0141063566
  129  N  9  Z      0.1826826377    -0.1742460682     0.3258460127    -0.0441626193     0.0137584453
  130  N  9 XX     -0.0048587538     0.0009793981     0.0019564638     0.0006532075    -0.0015048005
  131  N  9 YY      0.0014368018     0.0012776413    -0.0027911392     0.0041071473    -0.0000891728
  132  N  9 ZZ      0.0005057128    -0.0007716565     0.0058648535     0.0015853067     0.0000081321
  133  N  9 XY      0.0013615662    -0.0003791106     0.0046589287     0.0038898720     0.0006269314
  134  N  9 XZ      0.0005321252    -0.0006529976    -0.0001778969    -0.0041281346     0.0000981124
  135  N  9 YZ     -0.0037627153     0.0017936105    -0.0000470112     0.0032923355    -0.0007822592
  136  C 10  S     -0.0182416804    -0.0324579536     0.0117203989     0.0289023078    -0.0353024515
  137  C 10  S      0.0461575911     0.0846284955    -0.0236857504    -0.0705274204     0.0748040238
  138  C 10  S      0.1241827636     0.2972445416    -0.1296437683    -0.2517300593     0.3484041847
  139  C 10  X     -0.0162217582    -0.0345919124     0.0176937896     0.0385471049    -0.0572125185
  140  C 10  Y     -0.0061892337    -0.0303071037    -0.0202898386     0.0098300986     0.0777555952
  141  C 10  Z      0.0360092696     0.0534087722     0.0000744212    -0.0183056049    -0.0350170065
  142  C 10  X      0.0142087739     0.0602181769     0.0419691715     0.0417860137    -0.3072835449
  143  C 10  Y      0.0471647768    -0.0117576445    -0.1038913138    -0.0695306649     0.2729272109
  144  C 10  Z     -0.0020629787     0.0014733532     0.0428085435     0.0661536542    -0.0679083005
  145  C 10 XX      0.0028972584     0.0028956593    -0.0023240362     0.0012011878     0.0054437686
  146  C 10 YY      0.0074121911     0.0108092260    -0.0042264526    -0.0006458057    -0.0001703919
  147  C 10 ZZ     -0.0015737569     0.0026412747     0.0026789740    -0.0137592420     0.0084784320
  148  C 10 XY      0.0021916249     0.0003681109    -0.0032738470     0.0046305073     0.0112251308
  149  C 10 XZ      0.0028266941     0.0050309221    -0.0007221980    -0.0009417259    -0.0080193717
  150  C 10 YZ     -0.0002275585    -0.0005696019     0.0001499057    -0.0003362774     0.0012474594
  151  C 11  S      0.0077260425     0.0157396130     0.0033823012    -0.0051197206    -0.0453594607
  152  C 11  S     -0.0176349576    -0.0379173020    -0.0029512401     0.0140309184     0.1021758772
  153  C 11  S     -0.0751488707    -0.2310143575    -0.0924201413     0.0242838563     0.8514809552
  154  C 11  X      0.0293777554     0.0390046002    -0.0243206054     0.0024464513     0.0420882859
  155  C 11  Y      0.0196698807     0.0083493568    -0.0337169841     0.0395236041     0.0931597926
  156  C 11  Z      0.0210876913     0.0097574237    -0.0138723917     0.0724801472    -0.0889655317
  157  C 11  X      0.0707079501     0.1049293469    -0.0500584436    -0.0238524741     0.0683629101
  158  C 11  Y      0.0046645751    -0.0150646385    -0.0269889397     0.1018260487     0.2460917369
  159  C 11  Z      0.0431309538     0.0184307425    -0.0413371079     0.1062026904    -0.2213659854
  160  C 11 XX     -0.0035670269    -0.0046811876    -0.0000113766    -0.0033282855     0.0160779422
  161  C 11 YY      0.0016546326    -0.0010817610    -0.0024666092     0.0074196272     0.0038407748
  162  C 11 ZZ     -0.0015295973    -0.0021435972     0.0019101158    -0.0011847505     0.0011881411
  163  C 11 XY      0.0000944068     0.0017451415     0.0019279547    -0.0011881292    -0.0079919883
  164  C 11 XZ     -0.0034502773    -0.0031439897     0.0021068191    -0.0036376439     0.0014691241
  165  C 11 YZ      0.0014381716     0.0005617735    -0.0026377281     0.0018559263     0.0086884160
  166  C 12  S     -0.0005351452    -0.0006657595     0.0057202698     0.0065017149    -0.0419819653
  167  C 12  S      0.0023209755     0.0016953960    -0.0096387629    -0.0140179386     0.0935073864
  168  C 12  S     -0.0206295719     0.0172786274    -0.0211745041    -0.0376370730     0.5876367886
  169  C 12  X     -0.0213026808    -0.0135640016     0.0076553012    -0.0531569032     0.1226109910
  170  C 12  Y     -0.0358685256    -0.0250731127     0.0327968283    -0.0612503601    -0.0119071673
  171  C 12  Z     -0.0434902671    -0.0277028802     0.0455606361    -0.0702167131    -0.0629347420
  172  C 12  X     -0.0227892827    -0.0250947145    -0.0098048154    -0.1245793089     0.3598415073
  173  C 12  Y     -0.0693120118    -0.0466001606     0.0674096758    -0.1065888289    -0.0415607393
  174  C 12  Z     -0.0725228622    -0.0446593202     0.0863282287    -0.1184505443    -0.1672229593
  175  C 12 XX     -0.0014557963    -0.0013822705     0.0029021572    -0.0010693726    -0.0049025308
  176  C 12 YY      0.0001348985     0.0000665902    -0.0020111618    -0.0019340890     0.0147109251
  177  C 12 ZZ      0.0017651275     0.0017006509    -0.0022215869     0.0005027835     0.0089348151
  178  C 12 XY     -0.0002865643     0.0006583059     0.0009753951    -0.0031866031    -0.0010329321
  179  C 12 XZ     -0.0015169932    -0.0015604797    -0.0002106387    -0.0029494441     0.0076809462
  180  C 12 YZ      0.0003333929    -0.0001918130     0.0004327345     0.0024986464    -0.0061133043
  181  C 13  S     -0.0092828571    -0.0171019079     0.0047419509     0.0163007976    -0.0368860341
  182  C 13  S      0.0242334184     0.0420575565    -0.0071207966    -0.0384636026     0.0822928222
  183  C 13  S      0.1682140185     0.2192183354    -0.0764772980    -0.2712418687     0.6744261297
  184  C 13  X     -0.0021689113    -0.0184265158    -0.0248117077     0.0323149063     0.0825725648
  185  C 13  Y      0.0210829271     0.0113811401    -0.0138542022     0.0618186099    -0.0764983815
  186  C 13  Z      0.0374586696     0.0369060379    -0.0308958826     0.0420392272     0.0306283827
  187  C 13  X     -0.0331871311    -0.0485861083    -0.0380853723     0.0695094504     0.1624248603
  188  C 13  Y      0.0228555481    -0.0157983635    -0.0293124831     0.1210073446    -0.2021611355
  189  C 13  Z      0.0825956579     0.0971191911    -0.0471352174     0.0476675849     0.1004215795
  190  C 13 XX      0.0000378466     0.0006362617     0.0005085459    -0.0033583850     0.0077344731
  191  C 13 YY     -0.0010929244     0.0010175506     0.0029292627    -0.0068532547    -0.0005759116
  192  C 13 ZZ      0.0063067434     0.0068322945    -0.0044841210     0.0023832012     0.0094082954
  193  C 13 XY     -0.0008863533     0.0012379075     0.0000796044    -0.0062853213     0.0090360712
  194  C 13 XZ     -0.0011560889    -0.0014106798     0.0012359860     0.0020950563    -0.0080653597
  195  C 13 YZ     -0.0005975532    -0.0012615937     0.0000694825     0.0002013635     0.0020566382
  196  C 14  S      0.0165497214     0.0322182373     0.0064186966    -0.0121796872    -0.0394564397
  197  C 14  S     -0.0437308563    -0.0816832288    -0.0127450300     0.0339966919     0.0887931791
  198  C 14  S     -0.1688291137    -0.2954733371    -0.0865372624     0.1328301401     0.2923642321
  199  C 14  X      0.0364691864     0.0593241928     0.0040876985    -0.0245091528    -0.0300790019
  200  C 14  Y     -0.0137735047    -0.0408586613     0.0087207397     0.0405223882    -0.0420247264
  201  C 14  Z      0.0146216656     0.0145605562    -0.0164598228    -0.0141757834     0.0484791800
  202  C 14  X     -0.0519527485    -0.0274953193    -0.0006438287     0.0578845658    -0.1393009228
  203  C 14  Y     -0.0054912959    -0.0104347700     0.0288517089     0.0825537024    -0.1756109261
  204  C 14  Z      0.0715630452     0.0429435487    -0.0424124451    -0.0702131366     0.2128122958
  205  C 14 XX      0.0032916467     0.0027482089    -0.0040964010     0.0022503106     0.0121695270
  206  C 14 YY     -0.0082300495    -0.0110478144     0.0027406594    -0.0013034130     0.0026087958
  207  C 14 ZZ     -0.0036293572    -0.0073194578    -0.0008415763     0.0058616970     0.0010320310
  208  C 14 XY      0.0000902435    -0.0012905670    -0.0004605831     0.0050193900    -0.0064364893
  209  C 14 XZ      0.0019971926    -0.0005299498    -0.0034507571     0.0074405117     0.0038467199
  210  C 14 YZ     -0.0004819641     0.0011471507     0.0012053432    -0.0066206379     0.0078432251
  211  H 15  S      0.0380947031     0.0493388492     0.0505604935     0.0236955303     0.0112901502
  212  H 15  S     -0.3083777997     0.5763376840     0.5392151189     0.5196833221     0.2625096362
  213  H 16  S      0.0006421530     0.0208984301     0.0447556136     0.0233523092     0.0129691332
  214  H 16  S     -0.2429284748     0.2208918829     0.6645066772     0.2110581013     0.2008533047
  215  H 17  S     -0.0267897027     0.0103183965     0.0521303977     0.0119223509     0.0125019525
  216  H 17  S     -0.0484254340     0.3247083714     0.6139607211     0.2874304997     0.0653437457
  217  H 18  S     -0.0603670429     0.0058501399     0.0406809633     0.0294729142     0.0151536584
  218  H 18  S     -0.1448072081     0.4815630702     0.7589790802     0.2591736885     0.0150211184
  219  H 19  S     -0.0227445291     0.0452034744     0.0066306043    -0.0087162928     0.0000316783
  220  H 19  S     -0.1702953388     0.3940260734     0.4136246685     0.2609790342     0.1886480032
  221  H 20  S      0.0209321516    -0.0482154838     0.0524538534     0.0399920783     0.0199741844
  222  H 20  S     -0.0065287521     0.1222016475     0.5645164267     0.5154011813     0.3042198567
  223  H 21  S      0.0064143105     0.0149195531     0.0058454018    -0.0000788050    -0.0654841606
  224  H 21  S     -0.0784517079    -0.0688772544     0.2432564701     0.2484189417    -0.8001239193
  225  H 22  S      0.0086521091     0.0169575691     0.0066219213    -0.0023615312    -0.0655660438
  226  H 22  S      0.0462505679     0.1102787183     0.0885051508     0.0298744029    -0.9984475593
  227  H 23  S     -0.0010498425    -0.0004283538     0.0112559670     0.0114916624    -0.0683914038
  228  H 23  S     -0.0076885788    -0.0071186761     0.1002416439     0.1233917935    -0.9696531582
  229  H 24  S     -0.0102110679    -0.0200348597     0.0080887730     0.0204003669    -0.0571322998
  230  H 24  S     -0.0650833546    -0.1285565732     0.0857096692     0.2023686111    -0.8208627297
  231  H 25  S     -0.0130522406    -0.0175118238     0.0062055665     0.0197635242    -0.0581605746
  232  H 25  S      0.0047600529     0.0628903863     0.1384422404     0.1172343546    -0.6212561459
  233  C 26  S      0.0013424612    -0.0101670607     0.0006258520    -0.0000484333    -0.0199581774
  234  C 26  S     -0.0185049756     0.0244789120    -0.0384630139    -0.0098633596     0.0816735072
  235  C 26  S      0.1877661687     0.1050509153     0.6376422372     0.0780930488     0.1874048478
  236  C 26  X     -0.0349419239    -0.0777565209    -0.0177995658    -0.0057577503     0.0262418495
  237  C 26  Y      0.1350718064     0.2120421289     0.0028539984    -0.1727733023    -0.0301616043
  238  C 26  Z     -0.0890436571    -0.1416260624     0.0516236388     0.0653106670     0.0036943511
  239  C 26  X      0.1389073753    -0.0751376429    -0.2047844042    -0.1868580188     0.4423725340
  240  C 26  Y      0.1201600741     0.3101977516    -0.0316815252    -0.2247438324    -0.0687985001
  241  C 26  Z     -0.1599104788    -0.2005882656     0.1227568695     0.2497119822    -0.1665069903
  242  C 26 XX      0.0091390151     0.0147506268    -0.0108196563     0.0028114236     0.0027146814
  243  C 26 YY      0.0017436137     0.0024123523     0.0016037937     0.0006974481     0.0057372812
  244  C 26 ZZ     -0.0119014688    -0.0125470849     0.0057422188    -0.0047427934     0.0062149901
  245  C 26 XY     -0.0112925012    -0.0184435569    -0.0035427257     0.0198723917     0.0038930917
  246  C 26 XZ      0.0115110881     0.0157192386    -0.0013213411     0.0020780027     0.0005955111
  247  C 26 YZ     -0.0000379311     0.0084320447     0.0003492892    -0.0110791794    -0.0006839869
  248  C 27  S      0.0051322704     0.0057472390     0.0150933276     0.0021497227     0.0169724959
  249  C 27  S     -0.0230468491    -0.0129615179    -0.0531280727    -0.0102604422    -0.0363780401
  250  C 27  S     -0.1387433125    -0.0654325408     0.1779485119     0.2246673666    -0.3830565017
  251  C 27  X      0.0592264142     0.0890302133     0.0126960439     0.0243054643    -0.0490352917
  252  C 27  Y     -0.1043165122    -0.2376214585    -0.0282597927     0.2221192170     0.0435061182
  253  C 27  Z      0.1224853621     0.2031459367    -0.0632964382    -0.0177619807     0.0042913453
  254  C 27  X      0.2514513306     0.1349627960     0.1344805869    -0.1062413438     0.3572800047
  255  C 27  Y     -0.1478500265    -0.3161882835    -0.0261212771     0.3206604128     0.0404870384
  256  C 27  Z      0.0906603494     0.2526112171    -0.1569484625     0.0201711906    -0.1926557692
  257  C 27 XX      0.0010807970     0.0061617417    -0.0047615147    -0.0078479496     0.0029247732
  258  C 27 YY     -0.0007245388     0.0003135249    -0.0015335544     0.0006749756    -0.0071644472
  259  C 27 ZZ     -0.0053653776    -0.0089744329    -0.0016325237     0.0062767720    -0.0031706791
  260  C 27 XY     -0.0119550232    -0.0172163052     0.0011742412     0.0103933951     0.0020909941
  261  C 27 XZ      0.0030725560     0.0080118157     0.0011446154    -0.0050906951    -0.0065046356
  262  C 27 YZ      0.0045391017     0.0079708272    -0.0016091320    -0.0052911996     0.0005015152
  263  C 28  S     -0.0239899618    -0.0297646258     0.0239564417     0.0486501500     0.0092335066
  264  C 28  S      0.0656297051     0.0754153084    -0.0882666469    -0.1137089007    -0.0278019293
  265  C 28  S      0.1047657912     0.3571498833     0.5397349557    -0.1343792627    -0.1532127623
  266  C 28  X      0.1085949784     0.0201631486    -0.0233604969     0.0093150453     0.0011933701
  267  C 28  Y      0.0383592098     0.0718660239    -0.0005464806     0.0110995757    -0.0017793536
  268  C 28  Z     -0.0833396824    -0.0380817621    -0.0409639150     0.0445897180     0.0020912728
  269  C 28  X      0.2462157473    -0.0691705597     0.2932450897     0.4204075396    -0.0291397206
  270  C 28  Y      0.3464257635     0.1041931761    -0.4199418860    -0.3890075062     0.1184956686
  271  C 28  Z     -0.4429365048     0.0967524060    -0.0784934642     0.4037548391    -0.0604558393
  272  C 28 XX      0.0294111146    -0.0081391969    -0.0037325361     0.0031585535    -0.0007656137
  273  C 28 YY     -0.0084964721     0.0065862661     0.0081162030    -0.0271589139    -0.0022759178
  274  C 28 ZZ     -0.0046361253     0.0175485532    -0.0247505399     0.0017428689    -0.0038515552
  275  C 28 XY     -0.0221342933     0.0038065084    -0.0173184028    -0.0054356917    -0.0038523466
  276  C 28 XZ      0.0059150056     0.0186969308    -0.0092952667     0.0163796022     0.0010175947
  277  C 28 YZ      0.0223880444    -0.0119177134     0.0070654427     0.0007969707     0.0017022868

                         66               67               68               69               70
                    0.0990214256     0.1074294782     0.1193935214     0.1236279337     0.1295154232
    1  C  1  S     -0.0033317858    -0.0341890000     0.0163959872    -0.0081821054     0.0711292248
    2  C  1  S      0.0098136063     0.0623611044    -0.0229438219     0.0039505911    -0.1378846051
    3  C  1  S     -0.1856183901     1.1738547015    -0.5038325883     0.1957509887    -0.9153516970
    4  C  1  X     -0.0217657809    -0.0828972063     0.0550348945    -0.0425366587     0.1207584449
    5  C  1  Y      0.0479347360    -0.0523553894     0.0118340918    -0.0057331525     0.0439361519
    6  C  1  Z      0.0260406208     0.1470297978    -0.0458680995    -0.0013188376    -0.0185478511
    7  C  1  X     -0.2299774991    -0.2380357637     0.1642697872    -0.1574298777     0.4276180934
    8  C  1  Y      0.4111894106    -0.2047333125     0.0004528362     0.1298402655     0.3419554230
    9  C  1  Z      0.1833786627     0.4634328414    -0.1515671191     0.0338769726    -0.3897495416
   10  C  1 XX      0.0058681414     0.0018857299    -0.0031789572     0.0039389779    -0.0118322352
   11  C  1 YY      0.0010342349     0.0109827001     0.0013059632    -0.0067128148    -0.0135001518
   12  C  1 ZZ     -0.0047262123     0.0049776365    -0.0042716557     0.0038911568    -0.0055093869
   13  C  1 XY      0.0038414125    -0.0018764133     0.0029766324    -0.0071494895     0.0054951694
   14  C  1 XZ      0.0079572990     0.0032775122    -0.0024821875     0.0043555262     0.0013466556
   15  C  1 YZ      0.0031381058    -0.0014541169     0.0001074954     0.0008959482     0.0070027061
   16  C  2  S     -0.0239057759    -0.0295837810     0.0063147999     0.0000251712    -0.0988071288
   17  C  2  S      0.0309026835     0.0693615820    -0.0115836724    -0.0075130041     0.2243161182
   18  C  2  S      0.7914272402     0.5161782455    -0.0077574673    -0.1644781281     1.1417171788
   19  C  2  X     -0.0315027541    -0.0322238749     0.0089896807     0.0064031081    -0.1178362068
   20  C  2  Y     -0.1102787506    -0.0999528930     0.0102407127     0.0285181569    -0.0431248000
   21  C  2  Z      0.0127407145    -0.0157237399     0.0216541845    -0.0308800210    -0.0341457844
   22  C  2  X     -0.1674222444    -0.0776513707     0.0267177162    -0.0089417050    -0.5551796132
   23  C  2  Y     -0.2946446527    -0.4388391721     0.1088086616    -0.0007934677    -0.5761351755
   24  C  2  Z      0.1401143293    -0.2204952999     0.1619989846    -0.1584345346    -0.0764947558
   25  C  2 XX      0.0059754096     0.0049910765    -0.0014712713     0.0002220491     0.0254722018
   26  C  2 YY     -0.0014346909     0.0077698385    -0.0014822947    -0.0010416215     0.0151579875
   27  C  2 ZZ      0.0039877734     0.0042994837     0.0003057056    -0.0008934108     0.0086227673
   28  C  2 XY     -0.0069797228    -0.0025027814     0.0030339496    -0.0051316244     0.0044130949
   29  C  2 XZ     -0.0054518900    -0.0011197829     0.0013055601    -0.0005228559     0.0048331600
   30  C  2 YZ     -0.0004453020    -0.0032327642    -0.0032217098     0.0070896281    -0.0002685667
   31  C  3  S     -0.0415574019     0.0362052055    -0.0474844146     0.0659358685     0.0540161971
   32  C  3  S      0.0675567911    -0.0848499232     0.1010256582    -0.1313632795    -0.1221847322
   33  C  3  S      1.0595392688    -0.5260014820     0.6673590496    -0.9834778438    -0.4148472206
   34  C  3  X      0.0736985752    -0.0165132665     0.0013501109     0.0090952048     0.0753283119
   35  C  3  Y      0.0026070585     0.0240734512     0.0078986436    -0.0253286664     0.0202631874
   36  C  3  Z     -0.1109469282     0.0963658400    -0.0649189307     0.0686866481     0.0281103984
   37  C  3  X      0.1729190006    -0.0408157504     0.0467337616    -0.0362362211     0.2722689213
   38  C  3  Y      0.1070908869     0.2851183411    -0.0220363924    -0.1553037971     0.1610727375
   39  C  3  Z     -0.3285717983     0.4181369667    -0.3476662456     0.4148188145     0.4248282070
   40  C  3 XX      0.0110184104    -0.0068385713     0.0099768526    -0.0139949581    -0.0127853506
   41  C  3 YY      0.0086137958    -0.0070879318     0.0032598836    -0.0014219053    -0.0060600195
   42  C  3 ZZ     -0.0015813575    -0.0056074561     0.0090951993    -0.0131902181    -0.0094054210
   43  C  3 XY     -0.0042869027     0.0003798161     0.0004059885     0.0004887653     0.0085241850
   44  C  3 XZ     -0.0022853711     0.0043482215     0.0005588517    -0.0032687095    -0.0104635543
   45  C  3 YZ     -0.0014437920     0.0017699788    -0.0036814132     0.0062723551    -0.0061178272
   46  C  4  S      0.0134222732     0.0327248369     0.0216172811    -0.0745072738    -0.0288557223
   47  C  4  S     -0.0206649867    -0.0440347078    -0.0483838098     0.1461784991     0.0606412296
   48  C  4  S     -0.2989742529    -1.2543510170    -0.0590522739     1.4114788537     0.1329587502
   49  C  4  X     -0.0085022732    -0.0402125903     0.0482163779    -0.0362156042    -0.0137848622
   50  C  4  Y      0.0314732560    -0.1535595854     0.0056089621     0.0677238879     0.0093861441
   51  C  4  Z      0.0458464806     0.0808792941     0.0240775155    -0.0830822081    -0.0306497000
   52  C  4  X     -0.2106036965    -0.1277557187     0.1256175931    -0.0223881048     0.0976258740
   53  C  4  Y      0.2274117041    -0.4047524882    -0.1697635377     0.3490907340     0.1685304943
   54  C  4  Z      0.3835530498     0.2604641196     0.1069954015    -0.2650964339    -0.3093153316
   55  C  4 XX     -0.0010373897    -0.0030849678    -0.0070966266     0.0180179120     0.0003951055
   56  C  4 YY     -0.0073358012    -0.0013360997    -0.0039865845     0.0113190040    -0.0020499365
   57  C  4 ZZ      0.0039078728    -0.0084463226     0.0014455292     0.0052923008     0.0151221755
   58  C  4 XY     -0.0012836070    -0.0018518387     0.0015587380    -0.0013786195    -0.0025217851
   59  C  4 XZ      0.0074520297     0.0026610131    -0.0000560074    -0.0015878936    -0.0044727464
   60  C  4 YZ      0.0051515700    -0.0020995878     0.0028542093    -0.0037279249    -0.0030077899
   61  C  5  S      0.0018369675    -0.0161453954     0.0072455822     0.0013842110     0.0220351292
   62  C  5  S     -0.0195917589     0.0043966005    -0.0034369480     0.0016890123    -0.0446922069
   63  C  5  S      0.7835649087     0.2346816491    -0.3077732321     0.2750389561    -0.7844796687
   64  C  5  X      0.0128730633    -0.0465776431     0.0145740848     0.0254869754     0.0488615892
   65  C  5  Y     -0.0014615183    -0.0157170912    -0.0249964810     0.0437358189     0.0103312980
   66  C  5  Z     -0.0307075873     0.0366667490    -0.0098602893    -0.0012015885     0.0437285850
   67  C  5  X      0.3575974389    -0.2802413915     0.1057737321     0.3316976735    -0.3647083821
   68  C  5  Y      0.1489267825    -0.0407930294    -0.1264306788    -0.0073417702    -0.0226020218
   69  C  5  Z     -0.2815354972     0.2240389253     0.0188160670    -0.1413411212     0.4244271855
   70  C  5 XX     -0.0037814412     0.0054239550     0.0016308935    -0.0057389706    -0.0079468072
   71  C  5 YY      0.0007823373     0.0005232056    -0.0012822114     0.0037557274    -0.0025588240
   72  C  5 ZZ      0.0033471703    -0.0068137379    -0.0003342252     0.0013385394    -0.0040825917
   73  C  5 XY      0.0015808402    -0.0052811195     0.0017019702    -0.0065919972    -0.0007088174
   74  C  5 XZ      0.0040615300     0.0012673812     0.0018631634    -0.0020920250    -0.0034006874
   75  C  5 YZ      0.0073596492     0.0025260748     0.0004740393     0.0002900308    -0.0034171628
   76  C  6  S      0.0834251093     0.0026403340    -0.0266515670     0.0513496464    -0.0207466016
   77  C  6  S     -0.1074114856     0.0008161118     0.0396289006    -0.0741585303     0.0338327808
   78  C  6  S     -2.1916532989    -0.0294016620     0.4664195125    -1.0564403984     0.3605185699
   79  C  6  X      0.0991405947    -0.0110614684     0.0528790783    -0.0959227206     0.1052568053
   80  C  6  Y     -0.1257358963    -0.0116418607     0.0082727301    -0.0237468811     0.0094692100
   81  C  6  Z     -0.0813682390     0.0010818629     0.0324662250    -0.0593966532     0.0485083572
   82  C  6  X      0.3179840887     0.0195299662     0.1274474352    -0.3089624492     0.2828974214
   83  C  6  Y     -0.3537213569     0.0969675595     0.0589096302    -0.1783311674     0.0054445521
   84  C  6  Z     -0.2150264184    -0.1539855909     0.1498442190    -0.1432897280     0.2672052275
   85  C  6 XX     -0.0039747978    -0.0010205357     0.0064540375    -0.0100068155     0.0048841935
   86  C  6 YY     -0.0100988126    -0.0007503476     0.0045934446    -0.0102135947    -0.0061053148
   87  C  6 ZZ     -0.0112135807     0.0024502491    -0.0027737943     0.0029963789     0.0084673379
   88  C  6 XY      0.0022110306     0.0008667935    -0.0035045155     0.0061760661    -0.0086659803
   89  C  6 XZ      0.0006442158    -0.0002938107    -0.0009727896     0.0004830147    -0.0024765227
   90  C  6 YZ     -0.0079202309     0.0010074027    -0.0005257993     0.0008887728     0.0000672634
   91  C  7  S      0.0054930495    -0.0012912108    -0.0044624615     0.0096334698    -0.0018570864
   92  C  7  S     -0.0019780576    -0.0059574302     0.0059317450    -0.0224983980     0.0192994264
   93  C  7  S     -0.2229336273    -0.2367248120     0.0988232264    -0.1968419608    -0.3585035409
   94  C  7  X     -0.0233582716    -0.0266679601     0.0262254922    -0.0001089810    -0.0271752673
   95  C  7  Y     -0.0514880128     0.0034998662     0.0265870890    -0.0448700949    -0.0102299280
   96  C  7  Z     -0.0314872249     0.0517686025    -0.0087125232    -0.0270936301     0.0095649264
   97  C  7  X     -0.0278738550    -0.2274628897    -0.0489802188    -0.1674088457     0.1514309066
   98  C  7  Y      0.0348778313     0.4266440376     0.0706204840     0.2256423003    -0.1663433390
   99  C  7  Z     -0.0770157773    -0.1648377663    -0.0089680006    -0.1873853140     0.1913176753
  100  C  7 XX     -0.0007124590    -0.0012324480     0.0005669491    -0.0031468206     0.0015337945
  101  C  7 YY     -0.0030881466     0.0006082993     0.0008360095    -0.0033915535    -0.0020610779
  102  C  7 ZZ      0.0019353215    -0.0055809240     0.0003408377    -0.0015068974     0.0019699355
  103  C  7 XY     -0.0019982570    -0.0054519972     0.0019170824    -0.0027779394    -0.0016176206
  104  C  7 XZ      0.0050058984     0.0004475674    -0.0016337376     0.0036192496    -0.0023310342
  105  C  7 YZ     -0.0019031623     0.0002870172     0.0005271834    -0.0012513158    -0.0006374713
  106  C  8  S      0.0000242180    -0.0005523143    -0.0033299605    -0.0001128349     0.0009455051
  107  C  8  S     -0.0102977774     0.0013914073     0.0080742101    -0.0021441615     0.0038772993
  108  C  8  S     -0.0711068043    -0.1479528370     0.0334544095     0.0846680798     0.1091327275
  109  C  8  X      0.0011530546     0.0130028351     0.0188350688    -0.0245719800     0.0055192556
  110  C  8  Y      0.0040946527    -0.0017047423    -0.0106447993    -0.0200341059     0.0009166323
  111  C  8  Z      0.0048430390    -0.0064233589     0.0125141359    -0.0006490617    -0.0028115667
  112  C  8  X      0.1128619359     0.0159515029    -0.1504637661     0.1282804465    -0.1139994363
  113  C  8  Y     -0.0109589546    -0.0494122846     0.1030933021     0.0427792162     0.0221112455
  114  C  8  Z     -0.0368323913     0.0314539004     0.0115418870    -0.1452781074     0.0357712079
  115  C  8 XX      0.0003709253    -0.0010857118     0.0004162249    -0.0066699668     0.0010631021
  116  C  8 YY     -0.0014086334     0.0000587982    -0.0016347824     0.0019766400     0.0002529768
  117  C  8 ZZ     -0.0017789549     0.0003543501     0.0027042861     0.0046386580     0.0007827561
  118  C  8 XY      0.0004340917     0.0002026321     0.0090209545    -0.0026131032    -0.0007422742
  119  C  8 XZ     -0.0000651128     0.0006774451    -0.0033684959    -0.0039067019    -0.0004305457
  120  C  8 YZ     -0.0008383948     0.0010493254    -0.0023452672    -0.0009484206     0.0015216810
  121  N  9  S      0.0078615024     0.0138554540    -0.0019753534     0.0122873164     0.0025974044
  122  N  9  S      0.0139427057     0.0118044800    -0.0062994976     0.0176350788     0.0083232600
  123  N  9  S      0.1500325472     0.5423665405     0.0336795919     0.3684836219    -0.0997079253
  124  N  9  X     -0.0088436735     0.0061088373    -0.0002513166    -0.0073112409    -0.0103294677
  125  N  9  Y     -0.0346730495     0.0041624703     0.0158243531    -0.0366996022     0.0041679752
  126  N  9  Z     -0.0225267742     0.0389808952     0.0069356958    -0.0181495989     0.0320245655
  127  N  9  X     -0.0122336456    -0.0832242308    -0.0143214329    -0.0507623108     0.0174400032
  128  N  9  Y      0.0744415858     0.1118916502    -0.0083817393     0.1256275341    -0.0290962779
  129  N  9  Z      0.0180699511    -0.1127344704    -0.0120100809    -0.0055416993    -0.0392763824
  130  N  9 XX      0.0005298735    -0.0011774091    -0.0013232215    -0.0006388591     0.0013030614
  131  N  9 YY     -0.0008625382     0.0006029073     0.0006562595     0.0002847186    -0.0005126669
  132  N  9 ZZ      0.0003261099    -0.0036863894     0.0000428919    -0.0003920094     0.0005827646
  133  N  9 XY     -0.0015632847    -0.0042970731     0.0007837987    -0.0023526574    -0.0013031746
  134  N  9 XZ      0.0016498977     0.0015447338    -0.0003082376     0.0021545202     0.0001643247
  135  N  9 YZ     -0.0011754642    -0.0014052212    -0.0004941334    -0.0023549620    -0.0004637359
  136  C 10  S     -0.0014217850     0.0152878416     0.0253110775     0.0011136785     0.0056321618
  137  C 10  S      0.0046780244    -0.0313206775    -0.0561093809    -0.0043749612    -0.0153224334
  138  C 10  S     -0.0207009554    -0.2446875599    -0.6488660152    -0.2826166001    -0.0360944693
  139  C 10  X     -0.0032338169     0.0376505629     0.0950255398     0.0144191720     0.0072896499
  140  C 10  Y      0.0017759633    -0.0410599639    -0.1101949588    -0.0437690250    -0.0050930269
  141  C 10  Z      0.0009983405     0.0142159395     0.0532124995    -0.0015859512    -0.0017807366
  142  C 10  X     -0.0348798386     0.1251388034     0.3863873274     0.0075572038     0.0513769132
  143  C 10  Y      0.0502448906    -0.2398487276    -0.3464116577     0.0555841732    -0.0552684558
  144  C 10  Z     -0.0189179718     0.1312561525     0.1087386917    -0.1014357704     0.0112469403
  145  C 10 XX      0.0000372892    -0.0018478366    -0.0058805006     0.0024663326    -0.0010879261
  146  C 10 YY      0.0003430570    -0.0027391478    -0.0039444068     0.0003825381    -0.0010901829
  147  C 10 ZZ      0.0007653717    -0.0018332124    -0.0046732306    -0.0056492934    -0.0011952202
  148  C 10 XY     -0.0010728678     0.0012597863    -0.0040408991    -0.0005708586     0.0003513386
  149  C 10 XZ      0.0002568827    -0.0009349596     0.0034915951     0.0024743369     0.0001098688
  150  C 10 YZ     -0.0002681546     0.0002317859     0.0018605729     0.0021616915     0.0000931095
  151  C 11  S      0.0043020680    -0.0041774341     0.0285203303     0.0217807353    -0.0032610755
  152  C 11  S     -0.0079531011     0.0113461926    -0.0646554058    -0.0460448660     0.0051352806
  153  C 11  S     -0.0230404782    -0.0553320947    -0.8157676066    -0.4184037919     0.0234669854
  154  C 11  X     -0.0054283207    -0.0040259444    -0.0359864885    -0.0058614070     0.0026863818
  155  C 11  Y     -0.0126724503    -0.0043244639    -0.1036181679    -0.0405684642     0.0111184689
  156  C 11  Z      0.0027813085     0.0080268547     0.0758797420     0.1041576128    -0.0039808993
  157  C 11  X     -0.0139403115    -0.0617128797    -0.1916234443    -0.0569975708     0.0108028573
  158  C 11  Y     -0.0530418955     0.0788222822    -0.2532607435    -0.2266319738     0.0479420133
  159  C 11  Z      0.0303563433    -0.0286069000     0.2512984388     0.3453010586    -0.0301162081
  160  C 11 XX     -0.0008296296     0.0007984552    -0.0054561707    -0.0051819417     0.0003089339
  161  C 11 YY     -0.0006335384    -0.0000939207    -0.0081509697    -0.0008960321     0.0006392442
  162  C 11 ZZ      0.0000417476     0.0008243172    -0.0026229351    -0.0047073511     0.0001631737
  163  C 11 XY      0.0003661454     0.0009819956     0.0041662306     0.0021200410    -0.0000013591
  164  C 11 XZ      0.0003152108    -0.0006037876    -0.0016815536    -0.0023308344    -0.0001178806
  165  C 11 YZ     -0.0009980896     0.0010210196     0.0003823707     0.0007565147     0.0002357707
  166  C 12  S      0.0035763613    -0.0086782549    -0.0097966237     0.0065811961    -0.0024012977
  167  C 12  S     -0.0065147699     0.0197571724     0.0199243301    -0.0129923564     0.0033215106
  168  C 12  S     -0.1263215815     0.2825538295     0.3029024498    -0.3281187108     0.1091833378
  169  C 12  X     -0.0132498871     0.0380458862     0.0452884026    -0.0529810774     0.0108121997
  170  C 12  Y      0.0071458281    -0.0093718334     0.0025554890    -0.0327196813    -0.0045370526
  171  C 12  Z      0.0142637785    -0.0142232631     0.0062857759    -0.0232235821    -0.0093329321
  172  C 12  X     -0.0204801872     0.0750115998     0.0861685343    -0.1190568160     0.0219371960
  173  C 12  Y      0.0132215336     0.0260889299     0.1280973943    -0.0044797031    -0.0159048695
  174  C 12  Z      0.0265824449    -0.0651983726    -0.0831298173    -0.0984689005    -0.0150766418
  175  C 12 XX      0.0004955798     0.0012537517     0.0033000661    -0.0019004259     0.0001795146
  176  C 12 YY     -0.0011826476     0.0027995725     0.0027366418    -0.0012036592     0.0003555227
  177  C 12 ZZ     -0.0009259941     0.0009245279    -0.0011038925    -0.0007952517     0.0005119140
  178  C 12 XY      0.0004496743    -0.0021058876    -0.0037908227    -0.0033467628    -0.0002158916
  179  C 12 XZ     -0.0003841487     0.0016176271     0.0033607462    -0.0000338189    -0.0001607289
  180  C 12 YZ      0.0004884049    -0.0003869862     0.0005249051     0.0023024126    -0.0001186451
  181  C 13  S      0.0038747319    -0.0103936598    -0.0348537433    -0.0145351810     0.0015896044
  182  C 13  S     -0.0073080048     0.0236319636     0.0759089178     0.0330527448    -0.0048886022
  183  C 13  S     -0.0103006928     0.1954650200     0.7913572551     0.5035236415    -0.0977816984
  184  C 13  X     -0.0111101955     0.0353363177     0.0866695654     0.0624679507     0.0014716018
  185  C 13  Y      0.0043023438    -0.0394270852    -0.1349210113    -0.0227473932     0.0047223554
  186  C 13  Z     -0.0098833959     0.0174712194     0.0390270145     0.0580347716     0.0032990482
  187  C 13  X     -0.0424081644     0.1202538183     0.3258491792     0.1922239595     0.0137067421
  188  C 13  Y      0.0357865834    -0.1139389494    -0.4158944879    -0.0576017416     0.0008161985
[truncated: 1,202,567 more chars]
